# Supplementary material for: Insights on the Control of Yeast Single-Cell Growth Variability by Members of the Trehalose Phosphate Synthase (TPS) Complex
Source: Front Cell Dev Biol. 2021 Jan 28;9:607628. doi: 10.3389/fcell.2021.607628 (PMC7876269; doi:10.3389/fcell.2021.607628)
Supplement: Supplementary file 2 [file Data_Sheet_1.ZIP › final_code/input_datasets/Ntd-TSL1_SortedCells4_plus_t5.csv]

Id	Area (µm²)	Centre X Position (µm)	Centre Y Position (µm)
5913	623.15	11525.98	33541.125
4867	516.68	10949.341	38324.258
5205	516.61	11005.632	34862.484
9731	489.77	14137.959	37859.098
32	488.81	7667.737	33424.781
1631	477.22	8834.408	37968.828
5693	459.54	11617.354	38201.879
4142	456.72	10475.682	35671.535
10146	453.75	14279.29	37988.379
5402	448.96	11225.468	35459.867
2431	446.95	9469.549	38093.508
9424	444.58	13782.841	34489.172
7297	442.57	12692.248	34336.387
1521	439.58	8757.603	35190.945
728	437.95	8166.46	36195.543
1533	435.98	8649.358	35588.273
1400	432.59	8512.282	33986.559
5104	428.07	11058.541	37151.105
9049	427.64	13641.26	36437.996
6623	427.15	12188.794	33521.551
9836	425	14129.43	35262.742
3120	420.81	9851.15	37748.234
2224	419.02	9257.47	37644.559
10184	416.88	14386.068	38837.094
5214	416.23	11063.107	34675.816
6015	412.45	11730.282	34830.352
6057	412.28	11810.065	35852.473
5152	411.4	11152.314	36171.781
8601	410.88	13532.512	33679.984
4997	409.18	11023.628	39545.711
10353	408.99	14601.701	37248.578
10056	406.4	14371.979	35856.176
1556	405.79	8790.776	36038.324
5124	397.78	11190.732	36594.273
7900	397.45	12838.627	33433.18
4572	397.28	10744.146	34792.766
7846	392.93	12803.664	34346.789
3900	391.75	10254.273	35230.18
9527	391.29	13900.297	37230.719
2886	390.25	9617.383	37792.563
2258	389.96	9198.718	38266.945
5117	389.47	11183.999	36798.164
7374	388.87	12683.357	36480.609
8729	388.64	13361.338	36614.566
2482	388.22	9453.625	37265.43
3796	387.88	10194.121	37083.219
5128	386.78	11069.369	36681.367
5287	386.29	11104.573	33113.254
4318	383.8	10745.402	39793.563
8121	383.45	13115.269	37541.797
2103	383.2	9218.7	34613.547
9398	383.11	13857.927	33934.402
4320	382.99	10589.594	39842.102
3165	382.74	9780.378	36605.867
239	381.71	7676.867	36345.016
2921	381.38	9643.569	38306.094
4678	380.5	10770.792	34212.957
10119	380.42	14332.948	37562.387
6050	380.23	11631.133	35710.84
10277	380.06	14545.65	38821.633
2650	379.83	9413.801	33317.902
6789	375.27	12247.065	36887.723
9612	373.85	13789.531	39580.504
6150	373.41	11617.793	38003.449
8145	372.74	13088.777	37997.684
3132	371.17	9706.447	37372.98
6831	370.79	12080.375	37523.441
2679	370.73	9501.572	33478.906
20	368.41	7667.257	33257.449
3038	364.6	9889.83	39992.563
7377	364.37	12647.458	36513.703
9964	364.26	14243.039	33537.645
548	363.68	7991.308	39479.543
4985	363.47	11030.565	39683.129
9106	363.26	13662.619	35324.039
3574	363.03	10099.443	38144.934
814	361.23	8174.922	33386.301
7934	356.9	13013.654	33413.328
7304	356.34	12606.563	34435.172
1259	354.91	8415.441	37075.066
6178	352.7	11733.97	38573.195
6655	351.94	12073.842	34148.719
9141	350.58	13688.184	34151.246
4363	348.28	10713.813	39003.883
8951	348.22	13671.402	38788.07
7807	347.78	12854.689	35321.531
10128	346.69	14372.101	37691.086
2339	346.65	9109.33	39948.727
10453	346.63	14621.771	35018.875
9930	346.5	13988.953	33270.648
7549	346.33	12768.52	39853.824
2425	345.81	9429.087	38305.891
8808	344.37	13400.66	38372.988
6189	343.72	11791.134	38743.445
9188	342.92	13748.064	33491.516
4288	341.63	10382.266	39481.551
7525	341.1	12579.047	39896.238
6576	341.06	11849.807	33426.656
6376	340.44	11968.515	37729.336
5251	339.6	11013.258	34110.254
6145	339.31	11817.588	37970.777
2758	338.78	9694.595	34892.816
4447	337.9	10622.125	37230.305
6692	337.65	12198.573	34768.559
8649	337.53	13385.884	34812.289
3050	337.34	9865.232	39306.492
4084	337.3	10442.684	34514.688
3244	335.37	9745.478	34907.922
3896	334.28	10331.955	35101.848
6729	334.22	12082.101	35584.563
2730	333.66	9663.932	34410.246
5750	333.57	11498.699	36990.684
5333	333.36	11279.925	33885.707
648	332.21	8035.461	37835.102
5918	330.96	11534.406	33585.406
10050	330.9	14395.037	35697.586
430	330.06	7765.655	38903.59
1814	329.18	8996.077	38075.641
1509	328.84	8660.763	35080.297
2142	328.38	9212.001	35559.352
6510	326.54	11937.237	35260.613
5456	326.35	11324.979	36687.184
539	325.68	8066.211	39670.617
7043	325.62	12297.572	37976.031
99	325.52	7653.871	34486.578
9692	324.32	14089.076	38922.094
6851	324.12	12262.252	37971.426
9183	323.05	13766.91	33337.566
10407	322.09	14627.372	36142.234
9737	321.33	14057.665	37729.781
2218	320.71	9182.968	37563.531
1081	320.31	8379.919	39000.137
3040	320.06	9801.574	39635.52
1749	318.09	8987.783	39320.219
7437	317.97	12505.442	38011.426
987	316.6	8195.463	36896.898
4080	315.94	10522.875	34460.289
2461	315.79	9445.457	37592.73
8049	314.45	13019.72	35791.168
3151	314.1	9887.993	37099.023
10358	313.09	14623.314	37318.957
8535	312.46	13262.114	33935.406
5825	312.29	11457.683	35606.688
3608	310.94	10017.455	38766.586
2952	310.43	9600.455	38871.07
4371	309.91	10751.33	39092.66
6082	307.65	11697.346	36310.707
7012	306.77	12481.128	38699.563
1487	306.75	8635.063	34604.199
7670	306.67	12912.079	37938.797
8095	306.4	13003.354	36902.688
2196	306.29	9143.652	37028.457
5442	305.94	11393.741	36381.129
6304	305.68	12001.798	39189.906
2519	305.22	9355.045	36250.18
1071	304.74	8367.896	38789.945
1992	304.53	8929.865	34173.574
2506	304.37	9435.853	36549.176
2467	304.05	9352.232	37650.867
8123	303.47	13013.438	37577.531
3458	303.34	10113.421	35869.008
1275	303.17	8575.04	36744.965
7722	302.65	12831.256	37120.105
5072	302.06	11031.472	37799.016
7451	301.92	12509.114	38269.957
7818	301.19	12763.321	34947.141
4828	301.04	10913.234	37230.965
7236	300.08	12427.5	33199.613
5238	299.81	11089.726	34162.348
4787	299.68	10872.081	36351.465
8418	299.49	13328.306	36347.957
9784	299.2	14164.036	36275.297
7441	298.97	12540.304	38083.855
3357	298.86	10023.811	33826.922
6700	298.45	12144.884	34831.922
1331	298.21	8508.976	35422.168
7390	297.98	12628.162	36890.777
10520	297.84	14522.788	33227.352
8285	297.53	13177.11	39012.508
1512	297.09	8807.547	35097.805
204	297.02	7887.895	35998.297
7557	296.29	12736.021	39931.32
6030	295.56	11714.913	35084.816
6283	295.18	12029.86	39530.348
9602	294.99	13976.291	39197.336
1711	294.45	8655.247	39504.156
9074	294.34	13728.889	36129.398
9449	293.3	13859.035	35145.285
7255	292.88	12501.812	33256.531
1764	292.73	8908.933	38959.977
8246	292.48	13264.388	39802.277
6011	292.09	11723.098	34620.836
3031	291.9	9716.063	39767.145
3897	291.83	10341.621	35134.234
6515	291.46	11999.743	34817.164
5943	291.19	11454.891	33147.051
9095	290.62	13763.175	35662.863
9075	290.45	13563.079	36135.109
364	290.37	7900.424	38044.52
1278	290.16	8610.703	36781.891
8157	289.78	12943.956	38246.16
6342	289.66	12034.85	38324.305
6463	289.37	11954.656	35972.625
10241	289.2	14623.322	39608.766
4416	288.91	10720.168	37863.352
2847	288.84	9565.224	36972.02
10345	288.72	14453.136	37424.801
3644	287.73	9963.598	39517.426
3755	287.61	10317.538	38088.094
9494	287.59	13924.822	36362.559
10086	287.5	14222.793	36791.59
2764	287.4	9481.776	35029.445
2897	287.23	9567.829	37899.98
1426	286.67	8457.856	33334.266
6584	286.29	11851.53	33328.793
5429	286	11404.203	35918.594
9173	285.95	13736.787	33803.438
4571	285.7	10741.25	35052.609
1408	285.37	8512.138	33941.801
8867	285.2	13376.771	39845.293
8326	285.18	13313.608	38211.355
9163	284.53	13704.989	33658.594
1627	284.36	8792.341	37798.43
2246	284.24	9091.836	38044.355
9780	284.16	14114.219	36475.883
2810	284.14	9556.161	36075.133
6581	283.95	11928.418	33483.484
3070	283.74	9773.325	38846.094
4623	283.45	10759.409	33406.508
8199	283.32	13033.107	38955.84
6462	281.79	11993.797	35970.078
4255	279.11	10542.345	38902.5
1734	277.55	9039.312	39617.684
8510	276.41	13268.012	34178.777
1387	276.12	8457.82	34533.836
4397	275.93	10742.223	38364.367
2862	275.73	9537.452	37269.914
5757	275.7	11556.143	36781.891
3290	275.51	9846.895	33702.031
2488	275.37	9272.741	37052.629
1953	275.22	9002.592	35170.113
4510	275.14	10757.223	36071.23
6277	274.68	11956.903	39651.656
8659	274.47	13516.637	34932.121
3938	274.45	10339.29	34365.254
8815	274.03	13363.029	38488.625
8671	273.97	13370.825	35148.613
5684	273.3	11615.454	38584.625
5881	273	11481.383	34750.156
2194	272.78	9231.422	36931.133
2539	272.59	9395.498	35927.402
5843	272.59	11492.866	35110.883
2499	272.5	9383.713	36721.383
3756	272.46	10308.721	38140.859
4941	272.46	10935.153	39612.379
428	272.33	7649.345	38817.348
1021	272.31	8385.338	37854.066
5512	271.19	11355.882	37838.289
8398	271.14	13287.782	36551.516
597	271.06	7992.65	38759.988
1317	270.72	8603.766	35912.313
3425	270.62	10129.649	35042.461
7921	270.31	12976.268	33246.32
10267	270.24	14564.069	39402.832
1962	269.66	9048.834	35019.152
1940	269.62	8881.208	35548.156
5166	269.49	11010.063	35649.031
4221	268.93	10550.767	37629.992
5863	268.61	11626.905	34825.262
8033	268.17	13124.568	35330.801
1418	267.92	8570.58	33797.402
1411	267.84	8622.525	33670.332
6255	267.67	11781.178	39670.543
9531	267.44	13897.345	37313.117
8126	267.19	12989.201	37685.688
4396	266.71	10650.608	38352.113
5623	266.33	11620.189	39608.977
9091	265.75	13726.07	35601.953
5246	265.41	11068.575	34077.039
6649	265.37	12135.964	34103.488
8010	265.35	13097.698	34771.273
10265	265.2	14613.376	39319.402
3021	265.14	9618.922	39849.043
6800	263.9	12225.986	37049.496
1670	263.59	8807.829	38723.656
774	263.38	8109.871	34738.941
5175	263.09	11127.107	35455.949
4662	263.07	10979.039	33766.664
7940	262.75	12929.393	33568.809
8431	262.59	13304.52	36030.68
3943	262.52	10298.644	34450.766
1164	261.67	8509.285	39122.906
7183	261.54	12312.316	34619.324
4411	261.48	10698.58	38091.445
8375	261.33	13245.472	37074.605
7157	261.21	12430.725	35359.973
5506	261.14	11404.021	37721.699
592	261.12	8053.03	38683.52
8463	260.68	13288.695	35239.746
1438	260.58	8608.218	33304.883
8913	260.39	13695.789	39296.375
5011	260.39	11059.584	39166.117
3758	259.8	10315.843	37848.559
4589	259.61	10699.15	34447.375
8189	259.57	13100.737	38727.105
5594	259.53	11376.287	39692.391
3273	259.3	9879.986	34291.52
5523	259.24	11251.455	38128.41
3564	258.95	9935.195	37930.695
8271	258.92	13302.391	39579.039
224	258.86	7765.455	36278.172
3188	258.84	9828.443	36175.828
4037	258.8	10344.233	33511.867
3917	258.51	10259.326	34834.395
1344	258.42	8456.348	35334.594
1554	258.42	8693.827	35976.793
8367	258.34	13290.417	37507.148
7717	258.32	12843.553	37031.359
3162	258.21	9872.583	36806.043
6519	258.15	12045.192	34626.215
2349	258.09	9426.212	39809.539
5755	257.94	11527.951	36773.66
2587	257.8	9417.859	34652.668
4551	257.79	10614.889	35547.57
2740	257.67	9649.698	34603.262
2452	257.63	9467.368	37969.523
7548	257.46	12777.061	39813.547
3590	257.21	9948.436	38595.926
4487	257.08	10762.762	36612.004
2799	256.69	9650.389	35675.637
6646	256.58	12171.253	34033.145
7749	256.46	12873.121	36549.234
6748	256.31	12059.777	35962.848
229	256.27	7781.21	36301.289
6402	256.27	12054.733	37307.988
3869	256.23	10129.356	35681.77
6704	255.93	12212.045	34938.563
4861	255.81	10801.117	38178.48
7636	255.81	12900.797	38321.953
3587	255.62	9984.873	38511.965
9080	255.54	13754.448	35994.473
8263	255.49	13324.265	39487.57
7107	255.37	12424.926	36583.59
6653	255.2	12213.67	34127.52
4991	255.07	11064.008	39450.383
8645	255.01	13527.75	34720.754
667	254.99	8131.253	37252.555
7108	254.97	12365.149	36590.746
15	254.59	7883.943	33184.156
8013	254.45	13120.345	34873.785
8947	254.32	13610.893	38878.328
4786	254.3	10984.545	36342.973
513	254.26	7674.938	39916.348
3819	254.18	10303.513	36408.035
10370	254.09	14616.2	36911.852
3994	254.03	10338.172	33187.352
1425	253.9	8537.287	33624.941
2109	253.86	9268.306	34788.215
5035	253.86	11192.656	38778.727
4754	253.36	10914.476	35581.914
4499	253.21	10553.983	36529.262
10240	253.15	14509.689	39947.891
2872	253.07	9678.213	37490.465
7018	253	12473.133	38507.309
8708	252.96	13523.58	36019.98
3618	252.86	10102.606	39064.934
6866	252.84	12221.773	38307.758
8880	252.82	13769.59	39826.691
3504	252.5	9956.211	36836.129
9088	252.27	13761.209	35861.145
7419	252.15	12635.438	37467.367
1688	251.92	8777.463	38977.145
611	251.66	8181.923	38321.98
9463	251.64	13902.92	35313.336
10462	251.52	14504.996	34894.379
726	251.31	8193.717	36085.125
6856	251.04	12191.028	38145.969
3483	251.02	10090.765	36405.664
630	250.85	8195.339	38001.488
4600	250.51	10645.023	34127.27
8945	250.05	13745.624	38855.191
10058	250.03	14391.732	35883.34
5171	249.95	11003.077	35686.703
1767	249.87	8875.669	39003.039
9740	249.76	14110.776	37787.453
9905	249.74	14146.137	33698.199
6921	249.74	12218.774	39408.625
4413	249.66	10729.241	38112.707
6535	249.38	12051.498	34018.305
6560	249.36	12048.459	33750.051
4424	249.28	10738.528	37731.098
8804	249.13	13553.365	38349.059
4562	249.07	10769.911	35159.398
4918	248.88	10791.359	39366.086
2018	248.86	8928.797	33761.055
10356	248.15	14455.119	37273.016
3027	248.15	9618.172	39966.168
4785	248.11	10892.493	36299.813
411	248.09	7720.659	38564.246
10445	248.05	14540.725	35231.664
2268	248.04	9213.893	38532.605
2932	247.92	9664.883	38507.063
7866	247.92	12873.271	33983.605
3218	247.73	9881.587	35344.98
5111	247.56	11043.145	36994.824
5091	247.44	11155.405	37249.434
6387	247.4	12057.939	37600.836
266	247.4	7966.777	36625.301
5837	247.35	11439.51	35535.77
7651	247.27	12757.937	38279.266
6365	247.15	11937.206	37911.957
9032	247.13	13689.887	36755.438
9968	247.02	14362.087	33621.035
8761	247	13518.706	37231.984
8315	246.73	13272.188	38530.395
2311	246.71	9056.823	39438.5
2034	246.62	8966.443	33238.57
7551	246.58	12859.952	39858.539
3214	246.52	9717.469	35509.438
2172	246.39	9221.513	36302.801
10232	246.27	14536.109	39866.023
9597	246.2	13924.536	39018.914
1326	246.14	8616.612	35891.891
9908	246.04	14101.09	33746.859
7143	246	12430.592	35812.305
2595	245.93	9286.668	34577.992
3706	245.79	10149.392	39160.941
4356	245.74	10703.739	39161.117
395	245.58	7682.893	38375.148
4679	245.56	10977.292	34222.504
3985	245.43	10217.442	33562.512
7329	245.33	12615.569	35303.285
3987	245.31	10310.012	33351.445
6297	245.28	11994.648	39354.961
9767	245.18	14071.418	36934.098
10170	245.14	14289.159	38500.414
7971	245.08	12947.687	34209.176
7629	245.08	12852.157	38589.012
6492	244.84	11852.702	35571.836
7192	244.78	12470.842	34519.148
9861	244.36	14141.846	34669.551
3825	244.36	10337.928	36473.207
7148	244.3	12482.508	35478.09
7326	244.24	12534.339	35192.723
9938	244.01	14008.826	33051.469
6458	243.63	11931.523	36094.344
7573	243.57	12789.722	39452.148
4701	243.57	10932.975	34500.078
2505	243.23	9405.296	36810.738
5796	243.21	11490.967	36080.5
1601	243.17	8743.927	37065.59
4391	243.11	10746.677	38477.281
2153	243.09	9266.147	35835.258
7002	243.07	12386.439	38809.297
8230	243.07	13116.831	39636.961
10082	242.52	14372.7	36751.836
7477	242.5	12648.158	38868.012
6398	242.5	11909.463	37431.824
2637	242.31	9417.029	33360.684
10155	242.25	14256.499	38249.996
4974	241.91	11167.27	39971.559
8557	241.83	13233.936	33623.121
5259	241.83	11177.992	33700.754
3250	241.81	9818.19	34651.195
7885	241.54	12913.044	33735.879
9846	241.52	14112.218	35060.641
7228	241.14	12371.613	33644.629
4408	241.08	10554.65	38053.477
5981	241.06	11713.213	33859.66
1340	241.02	8593.057	35265.723
1970	240.97	8894.264	34619.746
8097	240.87	12929.07	36932.48
7676	240.79	12900.599	37761.551
5282	240.68	11029.873	33280.371
10508	240.64	14469.816	33582.051
5738	240.37	11477.575	37306.664
4395	240.28	10762.529	38342.422
9649	240.18	14174.746	39723.355
9493	240.14	13982.122	36343.965
5006	240.12	11144.014	39395.848
9464	239.97	13990.731	35354.238
5801	239.93	11622.349	36189.281
7588	239.78	12909.824	38982.004
7786	239.7	12770.989	35845.285
7663	239.59	12886.272	38138.867
3385	239.57	10019.58	34304.715
1074	239.55	8278.128	38877.598
522	239.41	8163.637	39794.809
5121	239.38	11085.532	36850.848
1135	239.32	8445.903	39789.367
9668	239.03	14164.026	39287.148
6894	238.94	12133.252	38990.461
10374	238.94	14460.013	37023.086
6558	238.63	11880.096	33732.191
5133	238.61	11126.983	36428.266
832	238.59	8407.891	33031.91
351	238.44	7873.085	37885.992
6133	238.38	11702.401	37818.461
7048	238.36	12271.823	37731.512
8683	238.28	13453.674	35436.543
1469	238.25	8808.78	34022.613
4187	238.23	10514.164	36783.355
2584	238.07	9455.28	34920.859
7162	238.04	12315.763	35412.395
9704	237.81	14104.271	38176.875
4157	237.81	10475.512	36008.164
9898	237.58	14101.395	33835.746
5803	237.37	11555.554	36213.848
6404	237.29	12052.374	37342.824
3109	237.23	9854.858	38122.707
3123	237.08	9803.435	37766.363
8693	237.06	13559.537	35719.801
7704	237.04	12898.898	37204.387
5329	236.87	11337.116	33742.543
10360	236.73	14625.587	37029.637
8140	236.56	12999.662	37932.641
8194	236.52	12939.181	38851.438
503	236.52	7784.602	39763.238
9802	236.33	14060.021	35965.938
4910	236.31	10951.545	39287.613
4688	236.29	10836.599	34331.578
8278	236.12	13338.148	39159.574
3336	236.06	9969.159	33391.82
9429	235.99	13930.661	34653.785
2516	235.85	9325.821	36484.832
8586	235.79	13509.987	33335.879
5281	235.51	11168.998	33265.059
4300	235.51	10545.588	39607.266
7407	235.33	12560.629	37157.391
8581	235.26	13505.202	33080.184
8629	235.24	13351.084	34377.137
4095	235.2	10444.2	34783.031
8489	235.05	13222.678	34921.004
8823	235.03	13548.1	38665.211
9385	234.99	13977.055	33736.152
7865	234.99	12763.125	33979.203
174	234.97	7661.998	35632.578
2577	234.87	9370.452	34787.266
4285	234.74	10551.187	39460.801
652	234.72	8134.519	37563.102
7602	234.51	12786.358	38810.16
6385	234.36	11932.679	37575.816
973	234.36	8197.716	36585.715
6935	234.28	12208.763	39953.391
1499	234.24	8656.853	34783.664
7810	234.19	12772.921	35151.465
10383	234.19	14446.935	36634.406
1023	234.03	8224.099	37915
9196	233.99	13657.843	33162.605
1861	233.99	8959.487	37214.723
5670	233.97	11556.966	38933.086
4111	233.96	10458.361	35056.02
6180	233.96	11801.751	38580.988
10204	233.88	14374.71	39297.402
938	233.8	8238.033	35695.188
9482	233.78	13938.521	35879.383
3966	233.61	10329.782	33970.207
2413	233.46	9289.762	38334.105
3234	233.36	9901.787	34946.5
6759	233.17	12255.695	36190.746
8312	233.17	13147.831	38752.551
680	233.09	8118.474	36937.301
3454	233.05	10125.696	35799.281
493	233.05	7657.411	39667.801
9124	233	13757.081	34873.742
10228	232.96	14566.462	39789.422
3759	232.94	10168.933	37916.098
5784	232.84	11492.734	36520.941
4651	232.73	10963.084	33398.719
5024	232.61	11101.8	39082.348
2556	232.54	9482.982	35467.641
2515	232.33	9432.41	36465.734
7585	232.33	12895.448	39247.105
10080	232.33	14325.419	36656.57
4382	232.31	10633.436	38946.219
2143	232.15	9160.049	35573.684
5420	232.06	11214.354	35795.801
4653	232.04	10930.932	33455.48
1864	232.04	9047.285	37251.039
8358	232	13344.981	37422.324
1949	231.89	8971.209	35387.406
8924	231.89	13748.392	39129.41
4243	231.66	10487.047	38622.938
3456	231.6	10063.786	35841.352
3047	231.58	9835.966	39516.449
1816	231.37	8885.294	37849.121
1189	231.33	8522.617	38786.691
4956	231.29	10923.356	39939.492
2420	231.27	9449.718	38234.375
4508	231.01	10739.674	36306.801
6628	230.89	12234.646	33580.941
5297	230.83	11391.787	33130.629
6095	230.79	11681.783	36868.992
4277	230.76	10513.024	39349.891
6886	230.72	12072.305	38880.383
8564	230.68	13262.98	33425.383
5610	230.68	11548.255	39762.598
5479	230.58	11387.089	37177.086
6459	230.53	11964.926	36096.82
8989	230.41	13769.006	37942.172
5213	230.37	11147.442	34659.375
4822	230.18	10783.675	37116.504
3692	230.16	10211.297	39522.711
3155	229.84	9711.793	36973.012
7565	229.8	12725.68	39601.809
9538	229.72	13847.039	37516.094
6933	229.68	12078.936	39808.656
9854	229.65	14068.952	34910.707
1421	229.49	8613.327	33514.059
1727	229.4	8716.191	40001.594
8997	229.38	13649.157	37568.465
5834	229.36	11484.467	35464.379
6908	229.36	12142.525	39242.164
7288	229.24	12529.508	34076.027
7131	229.17	12312.32	35965.395
7962	229.17	13107.433	33953.191
6722	229.17	12272.881	35302.383
12	229.13	7733.825	33122.777
4775	229.13	10851.06	36016.773
1365	229.11	8453.983	34801.543
7827	229.05	12758.869	34843.367
8041	229.05	12958.126	35598.57
9040	228.8	13655.076	36635.5
335	228.73	7885.171	37606.613
2115	228.63	9105.586	34878.324
3815	228.57	10161.014	36649.559
5903	228.51	11560.806	34022.563
2938	228.5	9632.457	38651.949
5191	228.46	11053.056	35183.832
5788	228.44	11546.893	36245.289
9628	228.44	13961.515	39830.977
776	228.36	8176.479	34742.324
7386	228.25	12642.194	36776.332
8206	228.23	12933.588	39077.824
5861	228.17	11565.839	34792.914
4199	228.17	10418.336	37026.945
277	228.15	7907.665	36827.199
9425	228.04	13981.116	34523.141
9566	227.98	13801.306	38215.016
9435	227.98	13876.985	34817.621
10266	227.94	14517.797	39320.688
5671	227.92	11491.491	38955.809
5870	227.83	11432.284	34632
6967	227.83	12429.488	39749.156
7639	227.73	12817.094	38405.305
422	227.73	7734.458	38773.742
7760	227.69	12877.264	36406.23
1193	227.65	8431.338	38517.867
2049	227.61	9213.388	33286.168
2889	227.58	9662.227	37795.668
2922	227.58	9530.898	38316.645
3971	227.52	10312.953	33707.02
4278	227.46	10554.636	39350.949
2687	227.46	9560.35	33647.441
7593	227.21	12749.594	39061.281
8109	227.08	13052.978	37351.199
10216	227	14362.894	39855.184
7510	226.94	12610.954	39672.797
6566	226.87	11855.135	33598.473
7233	226.83	12285.054	33175.059
1097	226.83	8206.142	39189.535
5513	226.81	11404.683	37840.188
10313	226.71	14631.761	38023.695
9571	226.66	13816.573	38310.547
5348	226.58	11212.528	34162.129
8437	226.43	13158.596	35837.246
4548	226.37	10719.988	35524.535
7822	226.35	12884.239	35019.48
2350	226.33	9446.331	39845.164
3944	226.01	10145.313	34448.336
4722	225.97	10921.439	34978.152
4369	225.95	10743.838	39065.672
7067	225.93	12440.923	37478.398
7976	225.93	13029.269	34305.762
6611	225.81	12224.445	33351.328
7582	225.74	12767.598	39169.883
7113	225.68	12290.943	36443.57
8067	225.66	12922.019	36272.574
7873	225.66	12814.18	33828.977
1086	225.6	8404.698	39089.246
764	225.55	8104.41	34974.086
9972	225.53	14397.275	33669.676
4877	225.37	10866.916	38521.133
4483	225.33	10582.115	36594.012
6224	225.26	11781.433	39070.602
7308	225.22	12657.112	34630.965
2533	225.18	9361.949	36121.652
4772	225.11	10980.292	35986.363
452	224.89	7922.021	39285.691
1501	224.82	8675.291	34895.254
5967	224.76	11810.757	33455.902
5683	224.74	11414.587	38580.844
3667	224.63	10145.797	39789.152
1730	224.63	8894.78	39840.777
4614	224.38	10740.47	33582.164
7975	224.32	12999.258	34284.832
1985	224.32	8967.59	34393.98
2705	224.26	9491.548	33954.445
8201	224.24	12937.723	39027.77
4699	224.24	10952.317	34410.734
6334	224.22	11912.535	38544.828
6570	224.22	11894.925	33642.777
2806	224.22	9602.681	36002.414
9995	223.94	14409.716	34106.27
5147	223.9	11151.12	36106.727
2364	223.8	9474.643	39497.578
6259	223.78	11662.892	39729.789
9761	223.78	14189.989	37096.672
6962	223.74	12321.507	39599.84
9685	223.69	14189.838	39080.891
9993	223.67	14323.401	34057.184
5647	223.52	11527.938	39336.313
2386	223.5	9390.273	39271.297
471	223.44	7759.676	39536.223
6440	223.42	12013.985	36437.934
5376	223.38	11269.482	34981.863
543	223.29	8008.729	39756.922
2208	223.27	9267.635	37282.742
4815	223.15	10948.504	37018.477
5321	223.13	11382.005	33607.391
9149	222.98	13672.041	34280.008
6323	222.69	11935.826	38808.973
373	222.67	7714.654	38104.926
9119	222.63	13615.229	34786.906
82	222.63	7941.379	34234.629
743	222.61	7992.169	35639.211
7804	222.61	12758.836	35542.613
568	222.6	8195.244	39160.801
6173	222.6	11644.795	38480.422
1952	222.42	8958.322	35152.645
1234	222.35	8601.374	37666.031
4494	222.33	10583.387	36454.445
6632	222.12	12241.255	33713.199
10510	221.98	14555.772	33610.641
5480	221.81	11224.087	37195.809
497	221.81	7935.163	39719.52
7474	221.79	12659.265	38787.531
9381	221.79	13875.259	33553.699
4575	221.75	10721.936	34914.094
3422	221.73	9985.33	35018.168
3658	221.68	10011.08	39925.391
1191	221.56	8450.906	38792.531
6220	221.37	11731.14	38990.953
9926	221.35	14184.721	33419.348
6753	221.31	12240.482	35999.086
3901	221.29	10294.497	35249.363
9640	221.2	13993.915	39920.652
594	221.1	8182.063	38696.367
817	221.1	8193.024	33480.164
5069	221.01	11002.307	37730.254
5081	221.01	11016.346	37632.785
421	220.93	7862.678	38763.078
7383	220.91	12634.179	36637.477
10258	220.87	14419.571	39512.766
4151	220.87	10557.846	35838.297
7392	220.87	12688.452	36903.484
8579	220.85	13346.76	33166.211
6656	220.83	12228.672	34155.891
736	220.83	8080.247	35789.199
7642	220.81	12777.214	38464.832
10527	220.81	14619.181	33290.875
4344	220.72	10737.648	39510.52
3451	220.6	10103.616	35754.844
2188	220.56	9183.71	36707.754
1230	220.55	8610.389	37584.59
9865	220.47	13998.591	34715.305
4764	220.43	10940.534	35845.641
6436	220.41	11853.242	36594.816
5163	220.3	11146.051	35861.828
6177	220.3	11841.991	38568.566
5908	220.3	11499.89	33933.664
3862	220.18	10167.414	35855.148
1968	220.14	9036.947	34910.578
6234	220.07	11709.519	39123.254
8779	219.97	13491.695	37538.797
7200	219.95	12375.544	34190.074
9492	219.82	13973.032	36312.191
4459	219.8	10615.596	37050.363
4257	219.68	10361.755	38969.047
7882	219.63	12857.043	33697.977
8185	219.61	13117.36	38645.434
1817	219.49	9036.884	37852.844
9924	219.45	13997.391	33397.535
770	219.38	8179.544	34703.676
10503	219.32	14581.398	33727.434
8641	219.28	13521.056	34658.258
10256	219.24	14581.296	39478.359
3226	219.2	9863.164	35184.566
4409	219.2	10716.616	38056.816
8238	219.19	13061.458	39838.516
2015	219.15	9000.806	33741.031
5930	219.09	11449.691	33437.957
7005	219.07	12431.509	38933.398
10363	219.05	14424.426	37153.902
3619	219.05	10059.556	39073.969
676	218.86	8139.265	36872.656
684	218.84	8146.336	36728.313
1268	218.8	8456.584	36964.324
10377	218.75	14541.029	36744.328
2930	218.52	9489.351	38429.137
1122	218.52	8202.622	39644.172
2244	218.44	9155.273	38035.961
10405	218.42	14499.77	36353.176
7224	218.34	12355.357	33566.43
6028	218.34	11778.266	35070.449
845	218.32	8288.703	33289.297
3185	218.29	9912.707	36068.277
5992	218.19	11630.988	34017.402
5181	218.09	11039.937	35318.461
790	218.02	8174.771	34013.188
3481	217.96	10054.636	36395.441
2211	217.73	9201.603	37445.168
2469	217.61	9409.568	37666.621
8442	217.52	13233.66	35620.469
413	217.5	7923.558	38602.715
9638	217.5	14134.914	39827.617
2022	217.48	9050.083	33616.664
5904	217.46	11592.591	34075.098
6172	217.42	11676.308	38457.074
10052	217.31	14284.556	35725.563
8995	217.29	13718.897	37523.145
3771	216.93	10320.313	37606.938
443	216.81	7671.983	39115.016
3442	216.81	10071.336	35546.523
7004	216.77	12392.705	38897.813
4056	216.77	10466.433	33972.262
7630	216.77	12786.478	38609.988
8003	216.73	12931.219	34651.773
4123	216.54	10446.572	35298.117
2437	216.52	9285.822	38142.43
7831	216.52	12900.261	34613.57
8692	216.5	13508.081	35639.289
2963	216.5	9500.612	39074.406
4998	216.5	11168.151	39550.52
8706	216.48	13488.74	35938.754
3181	216.48	9728.929	36240.461
4859	216.48	10833.704	38133.723
1339	216.48	8560.246	35576.926
2352	216.48	9418.269	39905.305
1744	216.43	9009.556	39524.805
10207	216.25	14264.883	39567.309
7398	216.25	12528.964	36998.012
806	216.12	8014.449	33789.113
4863	215.97	10933.246	38266.047
7274	215.95	12559.905	33738.152
558	215.83	8168.301	39597.883
9576	215.78	13964.115	38440.258
9671	215.76	14171.508	39306.383
5969	215.76	11780.809	33476.141
857	215.72	8366.13	33704.457
10107	215.72	14279.114	37259.723
4004	215.58	10170.73	33040.551
10165	215.57	14232.698	38394.57
3339	215.43	10080.276	33529.52
5230	215.3	11066.853	34668.648
7152	215.3	12292.329	35268.945
8827	215.22	13427.554	38713.066
813	215.16	8063.004	33359.621
2056	215.12	9098.239	33556.867
3831	215.07	10264.22	36545.113
9153	214.89	13718.65	34070.551
369	214.89	7772.913	38097.629
4011	214.88	10225.45	33154.965
5606	214.82	11294.01	39982.395
3375	214.8	10099.474	34097.129
8597	214.8	13540.386	33679.289
9932	214.74	14050.419	33301.055
4205	214.7	10472.853	37129.488
1188	214.66	8457.314	38757.684
590	214.55	7993.233	38662.543
5340	214.53	11228.665	34049.77
7567	214.51	12888.295	39628.746
9528	214.49	13848.864	37240.484
1859	214.43	8986.018	37191.023
4682	214.4	10854.857	34280.184
4802	214.38	10791.83	36828.742
10525	214.36	14529.947	33283.301
6525	214.36	12038.869	34366.344
6876	214.28	12065.683	38662.172
1828	214.22	8864.018	37784.078
9056	214.17	13686.003	36477.594
7896	214.13	12888.133	33352.449
3848	214.03	10245.675	35964.102
10408	214.03	14444.882	36181.883
3912	213.96	10212.266	35094.43
7280	213.94	12552.212	33920.477
6247	213.92	11633.685	39409.281
8468	213.9	13130.136	35030.535
8258	213.9	13287.27	39962.711
8922	213.86	13587.453	39418.43
10062	213.75	14210.157	35995.832
9845	213.73	14089.076	35049.113
4341	213.71	10633.059	39477.379
7761	213.71	12797.137	36479.313
3068	213.71	9846.666	38804.441
2288	213.67	9107.605	39109.324
9445	213.61	13834.923	35091.898
1270	213.59	8491.425	36992.27
2756	213.59	9683.659	34829.965
1591	213.59	8675.738	36783.637
6132	213.42	11650.573	37791.422
1217	213.38	8432.356	37936.465
9592	213.34	13988.163	38723.492
8069	213.32	12988.49	36282.652
8148	213.32	12962.367	38051.16
537	213.3	8103.792	39661.488
5206	213.27	11177.53	34874.023
2804	213.27	9523.607	35915.656
1046	213.23	8407.808	38228.855
4628	213.21	10724.65	33172.559
9121	213.21	13693.607	34798.645
2601	213.07	9287.678	34415.754
833	212.96	8357.515	33038.766
8212	212.85	12995.377	39117.926
4644	212.75	10871.758	33167.012
8020	212.75	13017.231	35048.605
2040	212.69	9198.818	33017.57
5865	212.69	11564.687	34872.48
6539	212.6	11904.297	33829.77
6053	212.5	11675.404	35794.352
7815	212.42	12716.248	35220.813
706	212.42	8135.591	36673.316
10522	212.37	14469.841	33260.121
1901	212.35	8945.278	36238.086
693	212.27	8000.194	36853.832
2073	212.23	9209.049	33870.91
1925	212.16	9047.983	35830.328
8154	212.12	12935.673	38136.793
6690	212.1	12095.064	34745.211
7096	212	12459.488	36747.262
5778	211.75	11421.322	36423.574
9793	211.71	14021.988	36077.977
4613	211.7	10643.677	33570.898
2868	211.62	9628.302	37392.648
2139	211.58	9189.824	35537.273
8594	211.58	13394.884	33564.133
1053	211.58	8198.601	38403.938
4745	211.56	10828.08	35373.105
6797	211.48	12205.95	36983.18
8161	211.37	13127.604	38291.68
7447	211.24	12571.147	38235.848
9702	211.22	14196.969	38320.871
1855	211.18	9018.984	37493.746
4658	211.16	10804.252	33600.453
7486	211.16	12680.23	39056.438
4633	211.03	10600.286	33084.16
5960	210.99	11719.536	33275.605
6853	210.91	12155.359	38077.734
7201	210.87	12395.793	34224.742
3023	210.8	9667.153	39898.156
5643	210.66	11602.41	39290.676
8816	210.57	13460.892	38536.727
6858	210.53	12077.488	38181.422
3989	210.49	10216.573	33418.047
4234	210.45	10556.088	38092.578
8436	210.41	13268.678	35793.848
2767	210.41	9609.445	35065.121
6730	210.39	12129.027	35577.563
2019	210.37	9024.197	33499.363
9078	210.32	13731.928	35910.355
1172	210.26	8437.011	39054.172
7124	210.18	12455.065	36123.594
4506	210.16	10716.693	36292.332
7335	210.12	12562.574	35454.184
737	210.12	8121.359	35793.441
1276	210.11	8523.844	36745.227
8842	210.11	13541.907	39033.789
6103	210.05	11831.647	37144.23
10432	210.03	14602.563	35297.746
2651	209.99	9294.071	33321.539
444	209.97	7731.26	39124.797
2596	209.91	9473.746	34592.281
5828	209.88	11586.407	35730.156
4498	209.84	10694.352	36490.465
4268	209.76	10464.219	39121.289
9060	209.74	13579.318	36269.313
2573	209.72	9435.793	34951.656
7840	209.68	12828.647	34456.316
5857	209.63	11520.131	35040.617
8540	209.53	13337.615	33680.414
7003	209.53	12482.425	38805.711
7064	209.53	12282.205	37394.852
414	209.44	7809.911	38661.676
8275	209.42	13253.404	39124.645
368	209.36	7917.162	38092.117
2508	209.32	9420.422	36576.973
2978	209.3	9499.153	39194.055
8898	209.28	13741.497	39737.828
1906	209.26	8842.827	36354.938
1024	209.21	8365.689	37930.91
7607	209.19	12883.627	38866.902
3681	209.15	10227.453	39611.973
1880	209.11	8891.132	36918.168
4808	209.09	10865.563	36901.063
3288	209.07	9875.495	33663.723
2274	209.01	9094.102	38815.594
9595	208.98	13790.053	38916.512
3553	208.98	9932.598	37589.699
4976	208.96	11122.527	39991.813
6081	208.8	11800.984	36262.23
7426	208.76	12676.594	37657.656
9413	208.75	13915.652	34259.652
9829	208.75	14206.103	35357.016
5661	208.63	11585.845	39092.422
6509	208.63	12038.354	35207.293
9015	208.57	13730.931	37173.188
4642	208.57	10917.753	33137.66
4564	208.55	10763.603	35209.637
8387	208.52	13277.342	36727.109
8045	208.5	12824.214	35681.633
2197	208.5	9068.407	37021.992
6601	208.5	12239.901	33227.086
7621	208.46	12858.317	38785.223
7227	208.46	12462.918	33612.98
4834	208.36	10912.376	37520.59
3461	208.36	9926.548	36029.121
220	208.27	7711.474	36184.566
6670	208.25	12104.518	34484.668
9736	208.23	14141.435	37692.293
4339	208.21	10691.99	39462.758
3215	208.21	9842.052	35535.297
4010	208.13	10198.447	33105.949
2680	208.13	9652.365	33505.648
7282	208.09	12681.232	33973.977
4217	207.88	10396.876	37509.551
2759	207.86	9679.919	34934.879
2684	207.81	9516.688	33593.32
2023	207.75	8918.901	33358.641
8626	207.73	13401.626	34268.027
5050	207.73	11181.334	38159.938
5531	207.71	11306.159	38254.41
4405	207.65	10628.457	38220.555
5782	207.65	11416.397	36500.461
3945	207.65	10245.746	34180.613
4089	207.65	10499.344	34657.008
3389	207.63	9923.021	34443.973
2262	207.6	9189.09	38434.238
1328	207.54	8475.96	35629.02
3092	207.52	9805.976	38167.52
4892	207.52	10933.214	39065.293
6345	207.4	11933.823	38450.32
7895	207.4	12733.881	33350.547
4858	207.31	10934.714	38117.133
8758	207.27	13400.277	37206.207
8055	207.25	13066.104	35937.387
3528	207.14	10049.573	37199.152
6366	207.12	12057.98	37915.207
5271	207.1	11115.547	33375.16
9176	206.93	13737.289	33567.098
4461	206.93	10598.825	37089.723
1254	206.91	8550.722	37207.859
6147	206.89	11694.837	37979.922
64	206.87	7945.379	33918.629
5183	206.85	10993.123	35344.891
7180	206.83	12305.077	34879.41
101	206.66	7916.183	34536.867
1877	206.64	9037.58	36874.398
1600	206.58	8641.304	37062.453
5308	206.58	11403.253	33315.109
7710	206.54	12768.86	37293.594
9458	206.52	13857.987	35196.223
7916	206.49	13115.524	33154.27
2723	206.49	9594.448	34321.262
6944	206.47	12292.25	39825.953
1865	206.37	8961.388	37255.16
4853	206.37	10985.878	37970.379
3770	206.26	10313.975	37572.203
283	206.26	7790.983	36915.652
1413	206.22	8534.857	33769.324
4661	206.22	10825.681	33746.102
6047	206.14	11715.455	35657.496
7599	206.06	12714.621	38800.313
10261	205.99	14630.393	39590.762
4631	205.95	10561.534	33007.379
8617	205.87	13444.006	34126.012
4003	205.85	10286.016	33038.273
1218	205.85	8504.253	37962.625
10482	205.8	14608.671	34236.93
7404	205.78	12585.949	37106.777
9059	205.74	13668.942	36246.801
1927	205.66	8951.147	35858.465
4102	205.66	10543.605	34926.297
1724	205.58	8727.268	39884.445
9700	205.57	14003.981	38613.625
5794	205.55	11418.467	36073.852
8216	205.51	12978.362	39209.93
7966	205.39	13122.883	34117.734
7165	205.35	12314.045	35187.074
526	205.26	8058.165	39835.137
2426	205.13	9369.641	38009.973
7826	205.13	12806.588	34819.828
3355	205.11	10019.16	33736.07
6244	205.11	11667.48	39347.73
5165	205.09	11156.653	35648.48
7587	205.07	12715.708	38968.488
10380	205.03	14443.832	36841.699
7382	204.99	12688.635	36634.793
5106	204.95	11125.189	37175.313
1128	204.9	8400.259	39744.48
6972	204.88	12484.369	39567.996
8855	204.84	13527.144	39595.805
6978	204.82	12300.305	39356.047
1004	204.74	8380.397	37392.047
1131	204.74	8362.624	39957.223
8386	204.72	13222.956	36708.602
5880	204.72	11607.01	34720.305
928	204.7	8367.018	35456.816
2813	204.7	9655.145	36208.395
2739	204.63	9680.754	34571.152
1694	204.51	8686.915	39107.234
2985	204.49	9644.382	39281.66
4077	204.45	10519.576	34388.914
6542	204.45	11861.181	33846.43
4242	204.34	10419.664	38498.715
812	204.32	8037.155	33333.254
5587	204.28	11292.551	39447.672
5535	204.24	11344.426	38383.371
610	204.09	8129.68	38312.508
8136	204.07	12982.465	37758.609
4488	203.94	10700.473	36630.777
5818	203.94	11440.206	35844.297
1774	203.94	8982.87	38919.875
1555	203.92	8783.43	35997.316
9391	203.92	13820.09	33780.457
8346	203.88	13269.779	37796.637
9017	203.86	13563.84	36870.512
3361	203.84	9995.537	33909.48
2230	203.78	9208.965	37724.637
8848	203.78	13524.654	39153.293
5460	203.73	11417.259	36719.578
3152	203.71	9752.335	37137.324
9722	203.67	14025.483	38139.996
9557	203.65	13873.502	37922.113
9509	203.65	13847.003	36700.102
5716	203.59	11441.748	37707.145
3510	203.57	10001.955	36886.512
1495	203.54	8633.721	34745.953
10494	203.46	14473.188	33866.48
5617	203.44	11567.64	39933.906
5118	203.44	11014.722	36806.457
9835	203.42	14091.862	35224.902
2131	203.38	9229.595	35286.742
8882	203.34	13621.51	39882.125
1370	203.34	8503.925	34864.637
3656	203.31	10071.779	39895.586
3611	203.27	10033.27	38881.813
4871	203.25	10938.751	38390.469
9974	203.23	14405.656	33687.168
6868	203.19	12106.454	38465.367
4714	203.15	10876.75	34655.098
4659	203.13	10862.692	33603.836
5888	203.04	11610.095	34489.324
6286	203.04	11984.297	39573.789
3242	203	9901.967	34872.137
6329	202.98	12008.597	38665.852
2066	202.98	9237.965	33773.836
5686	202.96	11563.052	38331.289
7149	202.81	12416.115	35484.301
5059	202.81	11100.636	38123.84
661	202.81	8097.672	37467.605
1333	202.77	8415.929	35515.691
6358	202.69	11856.58	37838.73
3158	202.6	9866.474	37019.684
3842	202.6	10258.49	36207.539
3795	202.52	10161.164	37077.117
4683	202.48	10931.383	34281.629
4445	202.48	10714.501	37450.16
6794	202.48	12089.147	36926.926
4462	202.44	10639.928	37096.988
3677	202.42	10227.24	39955.414
1416	202.4	8498.991	33784.754
8783	202.39	13559.303	37665.074
3773	202.37	10197.275	37374.059
4992	202.35	11090.332	39469.813
4656	202.31	10960.888	33518.652
1551	202.29	8781.702	35917.805
5584	202.23	11399.262	39432.316
304	202.14	7879.287	37216.227
4173	202.12	10505.457	36482.043
718	202.1	8176.021	36312.797
8750	202.08	13522.489	37121.43
2649	202.08	9276.629	33288.262
9559	202.08	13974.606	37953.555
6446	202.08	11973.396	36526.043
3674	202.06	10171.132	39903.961
2600	202.02	9454.074	34397.922
1363	201.96	8587.652	35043.332
5938	201.91	11527.853	33289.523
296	201.89	7711.049	37109.91
3697	201.87	10299.373	39582.988
7302	201.81	12496.675	34420.512
252	201.72	7807.539	36457.934
6059	201.68	11693.47	35887.633
5119	201.68	10986.44	36815.238
4146	201.64	10500.508	35803.691
5749	201.62	11514.601	36879.902
7562	201.62	12715.908	39949.758
9473	201.6	13977.456	35697.941
9790	201.5	14171.438	36063.656
9082	201.5	13750.691	36033.496
1375	201.47	8597.983	34637.426
10372	201.35	14434.532	36963.012
9453	201.29	13937.252	35171.715
9057	201.29	13739.76	36544.715
2753	201.14	9622.17	34706.539
1691	200.99	8681.602	39020.004
3682	200.95	10327.454	39629.273
7935	200.95	13108.68	33433.113
6113	200.87	11787.125	37360.906
3025	200.8	9653.126	39925.828
3069	200.76	9900.003	38829.234
6338	200.76	12049.138	38600.391
4921	200.76	10970.772	39391.406
9600	200.74	13890.816	39133.594
6035	200.72	11727.241	35221.688
9833	200.7	14086.847	35153.473
3684	200.7	10273.036	39647.172
10169	200.68	14414.48	38495.57
4925	200.62	10954.639	39481.898
2912	200.57	9588.189	38146.746
10116	200.53	14414.559	37452.355
6756	200.51	12176.414	36119.301
4334	200.39	10561.238	39712.262
10379	200.36	14524.096	36841.715
8350	200.36	13179.141	37604.613
5236	200.34	11131.291	34138.031
9438	200.26	13866.865	34907.773
8259	200.22	13169.329	40008.145
2341	200.22	9075.138	39962.348
3799	200.03	10171.794	37168.813
4556	199.99	10698.081	35342.512
4207	199.99	10538.131	37149.227
6675	199.99	12232.621	34519.848
2408	199.97	9332.059	38537.41
6523	199.95	12006.247	34575.766
7125	199.95	12315.449	36137.02
13	199.93	7667.786	33138.867
3178	199.88	9909.858	36530.18
4072	199.8	10474.228	34256.559
8172	199.76	13057.743	38416.746
7041	199.72	12330.291	37871.695
8054	199.7	12982.604	35831.188
10102	199.67	14314.682	37137.77
4667	199.63	10965.26	33947.055
1427	199.57	8495.815	33344.594
7702	199.57	12824.84	37498.332
6976	199.55	12437.603	39325.523
10209	199.53	14252.39	39590.922
186	199.51	7820.382	35806.695
7367	199.49	12639.242	36196.809
3934	199.47	10187.599	34306.203
4446	199.44	10762.761	37485.426
8039	199.42	13033.003	35459.07
7677	199.36	12706.34	37763.879
4765	199.32	10879.989	35861.051
3223	199.3	9784.775	35135.098
1273	199.28	8625.487	37018.73
4784	199.26	10917.143	36283.891
2369	199.24	9374.811	39545.125
1924	199.24	9011.373	35775.203
5373	199.24	11210.908	34903.57
5644	199.22	11594.353	39316.195
7751	199.09	12845.525	36671.453
2803	199.09	9495.001	35905.766
1783	199.07	9025.527	38953.031
8744	199.03	13482.355	37078.781
958	199.01	8394.994	36289.496
5334	198.98	11309.653	33945.121
8034	198.88	12937.179	35386.445
4726	198.86	10863.357	35015.902
10476	198.8	14490.393	34368.707
1436	198.78	8435.711	33270.031
6363	198.71	11876.581	37910.563
982	198.71	8254.076	36824.594
10512	198.54	14604.822	33331.18
6624	198.5	12223.099	33528.73
2964	198.42	9534.402	39080.242
242	198.38	7777.175	36354.941
2031	198.29	8894.091	33217.547
532	198.27	8098.006	39907.246
4463	198.27	10664.821	37159.859
9131	198.25	13576.828	34479.938
5878	198.19	11447.54	34702.684
9901	198.15	14067.905	33891.488
3452	198.11	10114.877	35782.574
8226	198.02	13032.61	39405.934
1318	197.96	8620.384	35952.633
10371	197.94	14568.095	36951.094
3865	197.92	10259.347	35889.773
7391	197.9	12667.61	36895.824
3437	197.9	10018.141	35417.773
6846	197.83	12174.113	37768.723
4058	197.81	10467.875	34016.184
8576	197.81	13313.27	33129.238
5765	197.79	11610.639	36604.469
542	197.79	8132.92	39686.926
9524	197.79	13947.86	37164.566
5799	197.77	11513.669	36157.852
4637	197.75	10942.3	33014.133
9147	197.73	13730.826	34234.281
2496	197.69	9378.827	36912.328
6040	197.69	11698.583	35311.969
710	197.67	8128.468	36475.32
2655	197.58	9323.881	33076.168
168	197.58	7729.736	35528.461
7292	197.5	12687.605	34211.828
613	197.5	8161.978	38431.465
10505	197.48	14478.741	33546.898
9418	197.46	13948.929	34311.047
7995	197.46	12953.313	34497.238
1802	197.44	8865.474	38467.594
175	197.37	7828.203	35658.688
7778	197.33	12779.056	35768.031
6815	197.31	12211.748	37386.125
1794	197.27	8940.891	38321.121
1154	197.25	8568.639	39513.242
3470	197.25	10127.716	36224.387
7293	197.23	12563.692	34220.242
2241	197.21	9213.496	37967.523
10224	197.18	14346.312	39983.945
3892	197.16	10172.719	35392.563
5108	197.16	11190.04	36918.098
8219	197.12	13032.416	39272.836
5942	197.06	11593.92	33064.941
1362	197.06	8436.178	35013.836
703	197.04	8049.272	36647.34
8820	197.02	13388.025	38565.453
5562	197	11278.122	38998.586
8962	196.96	13577.488	38313.434
1703	196.87	8701.616	39289.867
7728	196.83	12764.089	36864.402
1035	196.79	8318.785	38095.613
9609	196.79	13826.204	39356.793
3401	196.75	10034.945	34654.527
9545	196.75	13866.52	37676.387
5296	196.68	11334.659	33053.887
1467	196.47	8633.524	33788.465
1187	196.45	8411.548	38689.832
1420	196.31	8464.124	33498.035
1220	196.26	8492.409	37672.719
3408	196.01	9953.069	34796.988
3471	195.89	9957.002	36228.5
5758	195.87	11460.284	36789.754
2464	195.72	9275.283	37614.875
5062	195.72	11082.502	37905.914
402	195.7	7969.329	38504.27
1433	195.7	8461.621	33253.422
3267	195.7	9837.461	34427.059
3646	195.68	10050.474	39560.063
3469	195.6	9944.711	36158.93
5687	195.49	11505.046	38347.824
879	195.43	8310.982	34299.074
4078	195.43	10423.903	34415.012
8429	195.41	13293.557	35987.027
3057	195.41	9696.449	39203.254
10339	195.39	14562.733	37578.07
3081	195.39	9724.494	38486.645
3402	195.36	9953.944	34667.027
6703	195.26	12266.742	34898.172
258	195.22	7842.437	36545.887
4546	195.22	10765.912	35511.5
2360	195.2	9413.223	39443.344
1085	195.14	8250.059	39088.398
8876	195.13	13382.123	39975.898
4008	195.09	10219.802	33076.043
117	195.09	7917.753	34840.449
9496	195.07	13835.26	36425.5
8061	195.07	13097.644	36191.777
9759	195.03	14013.583	37091.641
2540	194.95	9463.473	36048.129
2786	194.86	9640.676	35385.953
8973	194.84	13744.096	38226.625
3262	194.84	9768.17	34320.734
2081	194.8	9119.591	34096.477
7141	194.78	12292.584	36013.387
5747	194.76	11427.91	37162.348
9380	194.74	13922.965	33539.871
5847	194.67	11531.216	35131.285
9111	194.65	13737.928	35209.027
8993	194.59	13622.985	37713.227
5536	194.59	11407.6	38496.266
1656	194.55	8667.008	38431.789
8809	194.53	13455.291	38411.539
120	194.53	7827.478	34927.148
8079	194.49	13100.875	36514.449
4933	194.47	10893.09	39545.184
10035	194.44	14225.185	35250.457
2671	194.44	9541.586	33382.629
4070	194.4	10435.667	34205.043
4159	194.4	10521.784	36088.848
9540	194.28	13848.609	37537.426
9178	194.28	13627.678	33606.57
9396	194.24	13807.626	33890.57
3051	194.23	9870.934	39389.188
2698	194.19	9521.336	33835.828
2368	194.17	9323.67	39521.473
9401	194.15	13884.499	34039.34
2061	194.05	9113.582	33614.098
2225	194.05	9235.037	37662.566
2472	194.03	9400.732	37377.887
3738	193.94	10227.086	38566.617
4020	193.94	10349.042	33138.207
8620	193.94	13561.598	34189.758
8915	193.92	13607.618	39335.004
8272	193.92	13239.077	39331.051
9118	193.77	13729.909	35073.215
8490	193.77	13206.761	34934.051
5557	193.73	11407.413	38910.82
3416	193.73	9929.566	34936.773
854	193.69	8251.87	33674
5464	193.67	11356.385	36971.688
9674	193.61	14152.104	39400.211
5070	193.59	11066.141	37774.773
9448	193.57	13916.339	35141.352
3860	193.48	10327.752	35825.539
599	193.44	8151.633	38502.32
1432	193.42	8613.416	33249.023
3445	193.36	9958.303	35655.832
5471	193.32	11378.234	37057.805
9487	193.32	13829.919	36090.18
8331	193.32	13248.748	38024.309
9475	193.29	13898.034	35748.789
5134	193.21	11116.812	36442.887
2560	193.19	9467.424	35557.457
10219	193.17	14254.378	39881.035
1581	193.17	8688.971	36606.461
307	193.17	7847.313	37307.496
575	193.13	8056.217	38989.508
7248	193.13	12589.12	33073.883
1473	193.08	8779.353	34204.273
7354	193.06	12516.605	35913.719
5827	192.96	11487.026	35723.57
8765	192.85	13549.603	37303.23
7797	192.77	12743.222	35675.305
863	192.75	8293.698	33891.719
4876	192.71	10793.319	38484.422
2489	192.71	9464.186	37053.992
2681	192.69	9606.087	33505.727
1309	192.65	8509.477	36136.828
8647	192.62	13349.714	34784.098
9670	192.62	14022.708	39304.305
8132	192.58	13061.968	37753.73
7777	192.58	12865.035	35762.051
2526	192.52	9417.028	36318.086
7276	192.52	12695.809	33858.305
6833	192.44	12261.136	37575.277
2599	192.37	9342.538	34340.785
4100	192.33	10551.152	34912.109
7211	192.31	12349.182	33878.281
4098	192.29	10484.536	34879.719
6842	192.16	12114.205	37667.734
1504	192.14	8722.309	34996.508
7047	192.1	12335.221	37716.824
7114	192.08	12368.789	36453.688
2672	192.04	9618.834	33391.227
10173	192.04	14350.193	38604.215
1540	192.02	8767.036	35682.156
6152	191.96	11654.096	38021.742
6298	191.93	11965.305	39381.117
2817	191.91	9696.971	36289.629
7514	191.89	12547.635	39744.465
4513	191.85	10764.081	36091.039
4676	191.85	10904.845	34080.117
1479	191.83	8740.016	34364.754
8131	191.81	12916.949	37744.715
5742	191.75	11541.029	37091.48
9085	191.73	13734.442	35831.742
9632	191.73	13916.83	39883.836
6720	191.7	12144.442	35263.008
8415	191.7	13233.933	36320.059
8614	191.66	13364.738	34100.57
9174	191.62	13748.089	33537.766
3627	191.58	10013.778	39305.16
1706	191.54	8705.726	39378.238
2273	191.54	9126.796	38754.32
4073	191.54	10516.7	34282.734
8553	191.52	13235.976	33589.648
1742	191.5	8879.437	39473.523
3263	191.49	9887.279	34322.715
974	191.45	8389.394	36585.73
3595	191.41	10106.335	38633.438
8625	191.39	13363.665	34233.73
4638	191.39	10816.338	33065.434
1531	191.39	8659.071	35511.801
2085	191.29	9264.793	34211.895
4707	191.26	10930.744	34579.074
2823	191.24	9595.405	36397.191
4900	191.14	10782.412	39184.844
7899	191.1	12796.154	33424.082
3701	191.1	10193.652	39426.902
8872	191.1	13435.22	39894.375
853	191.08	8298.993	33632.629
7147	191.06	12307.545	35672.191
9804	191.06	14200.121	36019.305
9902	191.05	14079.413	33927.699
8909	191.01	13582.3	39581.434
895	191.01	8222.527	34951.688
9002	190.95	13756.014	37367.43
6325	190.95	11852.355	38813.641
3884	190.95	10211.378	35556.934
1171	190.91	8575.914	39036.328
2121	190.91	9061.131	34998.793
9973	190.87	14295.852	33669.262
4919	190.87	10890.181	39377.242
5088	190.83	11099.452	37479.371
2542	190.82	9393.253	35758.766
3179	190.8	9812.826	36239.254
1546	190.76	8640.001	35864.969
6852	190.74	12057.953	37984.723
1926	190.7	8972.101	35840.145
2039	190.7	9001.608	33121.52
4189	190.64	10474.105	36808.461
5936	190.62	11622.918	33241.266
922	190.62	8376.042	35434.172
4522	190.59	10682.59	35749.332
6610	190.55	12069.537	33341.012
4387	190.55	10681.938	38678.094
6018	190.49	11844.318	34853.668
723	190.47	8136.206	36362.742
4854	190.45	10934.298	38035.188
5288	190.36	11202.586	33111.148
4444	190.36	10645.965	37450.059
6044	190.36	11773.496	35474.305
2371	190.34	9335.715	39280.828
6780	190.34	12064.918	36578.652
4227	190.32	10487.501	37723.379
10161	190.28	14232.476	38364.27
10017	190.28	14327.311	34699.313
1054	190.24	8337.472	38405.039
10089	190.2	14327.849	37007.957
9146	190.2	13673.533	34235.133
44	190.18	7977.546	33549.531
6456	190.18	11904.085	36349.516
5962	190.16	11652.781	33322.98
6355	190.16	11930.651	38100.902
7852	190.14	12868.374	34411.191
8344	190.11	13322.424	37740.406
956	190.09	8405.167	36269.441
8666	190.09	13500.47	35081.352
691	190.07	8013.785	36824.84
6130	189.99	11765.853	37717.258
7902	189.99	12736.317	33170.531
6100	189.95	11635.833	37115.996
655	189.95	8098.386	37640.258
9928	189.92	14204.677	33216.84
1916	189.9	8964.472	36171.66
5519	189.86	11377.821	38010.316
4845	189.86	10831.697	37856.313
4212	189.8	10524.578	37335.805
9987	189.69	14247.922	33986.34
9450	189.65	13828.448	35144.273
7708	189.65	12841.8	37257.824
3886	189.65	10229.193	35572.895
6970	189.61	12349.785	39531.77
1710	189.59	8775.262	39470.375
467	189.55	7933.859	39520.227
3905	189.51	10191.168	35003.773
4762	189.51	10962.116	35810.527
9117	189.49	13729.815	35051.891
8439	189.47	13232.458	35859.457
1121	189.47	8358.356	39622.617
5324	189.47	11202.629	33668.047
2581	189.42	9426.87	34882.789
4604	189.38	10568.176	33876.488
2177	189.3	9145.9	36363.461
4492	189.23	10740.259	36699.414
2272	189.19	9095.139	38750.625
8042	189.19	12921.649	35597.441
2229	189.17	9081.52	37703.527
5197	189.15	11031.844	34967.465
8066	189.15	13051.231	36266.703
10332	189.13	14434.266	37979.523
2870	189.09	9547.842	37413.902
4168	189.07	10458.04	36388.477
7098	189.05	12279.612	36805.793
10043	189.03	14217.678	35422.906
3489	189.03	9931.722	36553.438
1661	189.03	8813.563	38614.113
1146	188.94	8541.981	39684.355
5358	188.88	11221.922	34376.887
3167	188.82	9888.187	36661.168
5681	188.82	11607.439	38533.449
7206	188.8	12408.871	34059.641
8159	188.77	12984.38	38276.059
8413	188.71	13297.811	36238.668
5494	188.69	11312.57	37517.973
6713	188.69	12119.243	35194.164
4620	188.67	10662.473	33346.598
4044	188.65	10405.945	33785.938
3621	188.63	9987.222	39131.234
2351	188.63	9348.846	39859.098
3372	188.61	9938.768	34014.668
3569	188.59	9924.664	38065.984
5274	188.57	11090.379	33204.898
8921	188.55	13565.013	39418.629
2903	188.54	9516.143	38009.234
9520	188.54	13856.888	37097.816
9675	188.4	14112.687	39404.531
5552	188.38	11279.009	38780.555
8451	188.33	13258.106	35288.938
5668	188.31	11524.027	38868.09
3826	188.31	10263.97	36478.367
7809	188.29	12885.927	35128.039
7638	188.27	12737.224	38374.57
106	188.27	7686.264	34713.078
6381	188.25	11987.084	37540.695
10243	188.25	14580.208	39644.93
1915	188.15	8990.73	36163.645
7782	188.11	12763.734	35806.922
7731	188	12792.385	36897.004
9542	187.98	13895.816	37607.941
8029	187.98	13049.761	35224.422
9631	187.88	13833.865	39846.309
7454	187.87	12685.72	38322.68
8589	187.87	13402.33	33418.273
3498	187.77	9956.496	36718
4091	187.71	10471.887	34678.008
10500	187.69	14504.449	33688.301
10110	187.67	14367.975	37394.805
6817	187.65	12131.902	37424.73
2251	187.56	9159.925	38064.34
3397	187.5	10110.431	34553.566
10479	187.5	14581.273	34430.695
5179	187.48	11061.135	35474.41
9620	187.46	13804.697	39712.973
5304	187.41	11239.235	33217.148
7182	187.39	12447.26	34930.672
7468	187.37	12509.513	38693.387
4982	187.35	11149.39	39619.313
3973	187.33	10142.986	33761.852
57	187.27	7934.91	33815.434
2836	187.25	9691.675	36673.016
4174	187.23	10472.492	36530.355
7320	187.19	12493.743	34982.41
1412	187.18	8456.977	33757.504
9043	187.18	13745.238	36693.188
8427	187.12	13196.275	35919.43
6752	187.04	12074.947	35992.344
3712	187.04	10228.603	39052.422
4711	187.04	10882.91	34624.051
7351	186.98	12532.998	35829.402
838	186.96	8298.2	33141.309
10212	186.96	14228.969	39688.887
1786	186.93	8948.472	38496.141
1629	186.93	8741.605	37860.848
8229	186.89	13120.894	39485.273
6881	186.87	12154.992	38788.273
7903	186.85	12757.773	33264.539
4583	186.81	10620.617	34546.145
909	186.77	8235.659	35199.492
4181	186.7	10352.258	36721.043
7128	186.64	12428.636	35916.102
5253	186.64	11120.034	34108.863
8452	186.64	13206.973	35383.305
1485	186.62	8750.044	34581.074
4160	186.62	10445.469	36111.344
1959	186.6	9046.002	34946.754
6424	186.47	11946.894	36903.887
2394	186.45	9437.322	39074.027
36	186.45	7844.829	33485.621
130	186.43	7891.173	35005.57
1900	186.39	8962.636	36499.211
7092	186.37	12292.242	36967.266
10073	186.35	14242.931	36379.754
3282	186.28	9825.294	34114.906
969	186.26	8309.559	36460.176
7683	186.24	12915.929	37531.672
3191	186.24	9716.179	35903.453
8495	186.24	13307.773	34722.41
1166	186.22	8596.43	39228.305
5400	186.2	11261.777	35449.008
6666	186.18	12221.798	34326.484
5580	186.16	11212.228	39359.688
998	186.12	8371.296	37176.496
4666	186.1	10987.581	33915.543
9466	186.05	13923.392	35404.172
3028	186.03	9701.108	39991.516
5995	186.03	11798.455	34105.277
9957	186.03	14220.182	33298.16
10060	185.99	14384.592	35955.664
794	185.97	8072.798	34109.285
4596	185.95	10630.427	34075.805
427	185.89	7690.154	38879.23
2579	185.89	9377.113	34870.695
4256	185.89	10555.411	38955.379
1334	185.89	8577.787	35542.484
4735	185.82	10811.727	35167.801
3630	185.82	10051.889	39334.703
910	185.7	8333.632	35224.301
6980	185.68	12436.314	39126.629
1974	185.68	8926.219	34740.016
9025	185.66	13748.588	37023.156
1972	185.66	8861.362	34703.82
9788	185.64	14080.473	36375.539
8899	185.64	13707.923	39445.305
5026	185.59	11194.173	38874.488
9786	185.55	14006.654	36356.051
5056	185.55	11159.551	38093.637
3048	185.53	9913.158	39290.309
4067	185.53	10552.846	34181.859
8791	185.49	13512.391	37953.266
8907	185.45	13661.427	39570.34
6664	185.45	12146.639	34306.051
2772	185.43	9695.442	35226.609
7081	185.41	12365.708	37280.094
8127	185.39	13017.565	37687.813
3549	185.37	10104.681	37557.914
6660	185.34	12172.919	34236.105
4576	185.28	10763.448	34930.602
2589	185.24	9459.08	34668.465
2838	185.18	9696.79	36715.129
4066	185.16	10439.075	34180.84
9997	185.13	14231.625	34288.078
5688	185.13	11575.862	38360.758
2330	185.11	9125.817	39745.863
5624	185.09	11415.481	39618.094
6950	185.07	12379.5	39862.816
8351	185.05	13300.693	37635.426
10271	185.05	14625.693	38973.426
5690	185.03	11423.206	38372.609
5658	185.01	11628.773	38990.242
8937	185.01	13742.852	39065.727
4645	185.01	10905.277	33209.051
2159	184.95	9168.754	35935.621
3012	184.92	9655.339	39725.207
9792	184.92	13998.84	36070.773
5386	184.92	11316.051	35055.926
5300	184.9	11266.803	33148.727
3201	184.86	9913.927	35867.703
7555	184.82	12876.409	39897.242
7897	184.76	12795.057	33362.336
6433	184.72	11877.962	36720.574
4250	184.67	10445.287	38818.406
180	184.67	7712.731	35760.98
8628	184.61	13384.303	34372.383
9875	184.59	14009.703	34579.09
7838	184.57	12765.931	34742.223
343	184.53	7922.835	37748.031
2770	184.53	9619.303	35174.395
86	184.53	7757.683	34319.387
1937	184.51	8994.804	35720.809
4435	184.51	10627.579	37628.586
834	184.51	8295.194	33049.527
524	184.47	8089.193	39814.273
7775	184.36	12787.105	36048.777
10433	184.32	14475.92	35306.902
5446	184.3	11319.624	36423.387
9849	184.28	14093.901	34805.27
6734	184.24	12169.1	35675.758
2768	184.23	9698.291	35121.102
320	184.17	7879.874	37394.879
9641	184.13	14203.201	39925.059
8087	184.13	13056.376	36776.691
8008	184.13	13014.649	34760.086
1348	184.07	8439.11	35122.145
10454	184.07	14425.679	35038.152
30	184.05	7972.661	33415.043
10033	184.01	14376.139	35217
10343	183.98	14611.836	37389.406
4885	183.96	10775.874	38647.465
1866	183.94	8904.194	37251.355
916	183.79	8336.67	35285.922
1284	183.77	8477.626	36583.203
215	183.77	7723.359	36144.094
3268	183.75	9756.043	34157.359
4718	183.71	10970.147	34780.309
2901	183.71	9679.925	37958.605
7833	183.71	12712.725	34649.215
5656	183.67	11477.04	39204.188
8734	183.67	13428.431	36740.02
4239	183.61	10360.809	38443.969
1455	183.61	8641.086	33344.27
6344	183.59	12003.478	38385.633
9766	183.59	14011.092	36926.043
9041	183.57	13591.782	36658.484
4049	183.54	10388.849	33882.672
5959	183.54	11729.346	33255.117
8631	183.5	13536.478	34445.594
2790	183.48	9542.041	35477.227
2575	183.48	9438.447	35006.277
1102	183.44	8205.987	39246.004
8918	183.42	13764.385	39354.063
8688	183.38	13455.272	35521.297
4650	183.34	10923.31	33332.602
6037	183.31	11774.097	35256.105
107	183.29	7932.944	34722.977
4177	183.25	10388.458	36630.578
6957	183.23	12349.031	39947.891
587	183.19	8057.549	38910.941
7471	183.15	12632.739	38754.09
7438	183.15	12608.856	38029.906
2463	183.13	9473.024	37601.629
883	183.11	8360.843	34591.496
9180	183.11	13585.606	33640.516
4164	183.06	10518.47	36246.41
7706	183.04	12876.856	37221.859
7271	183.04	12557.121	33647.52
2989	183	9574.746	39358.707
4810	182.98	10863.588	36926.434
8068	182.98	13097.858	36275.078
9142	182.88	13564.972	34162.086
253	182.88	7744.554	36478.477
7609	182.85	12844.658	38929.012
4907	182.85	10822.515	39243.574
6522	182.83	11989.589	34495.227
10132	182.83	14355.722	37728.434
5135	182.83	11117.385	36522.484
5630	182.81	11598.081	39690.152
1212	182.81	8419.858	38012.777
394	182.79	7937.089	38367.973
3271	182.79	9732.474	34238.074
8282	182.67	13153.221	39228.262
9594	182.65	13900.282	38814.684
2354	182.52	9433.571	39932.543
4972	182.52	11010.757	39929.961
9011	182.5	13723.464	37323.566
8595	182.5	13464.123	33652.445
2361	182.41	9286.855	39462.363
1881	182.39	8845.34	36919.063
5532	182.37	11293.416	38349.43
3346	182.27	9947.638	33651.891
4350	182.25	10647.106	39392.094
6630	182.21	12157.184	33639.305
8450	182.2	13146.029	35285.949
4791	182.2	10930.327	36418.91
3919	182.18	10192.273	34905.676
1502	182.18	8679.497	34911.383
2148	182.16	9208.286	35733.891
9794	182.14	14161.001	36094.828
3977	182.14	10273.246	33797.648
5240	182.12	11127.904	34240.766
429	182.1	7877.946	38896.77
7788	182	12841.015	35863.02
8065	181.97	13002.248	36245.602
7874	181.95	12753.507	33855.086
10429	181.95	14602.564	35532.18
5901	181.93	11486.359	33984.82
1922	181.87	8861.984	35907.387
9653	181.85	14164.434	39443.867
10398	181.74	14477.835	36224.52
3647	181.7	9941.31	39571.836
470	181.66	7731.124	39526.781
751	181.6	7990.318	35492.078
8978	181.58	13575.802	38287.715
6080	181.54	11824.354	36246.523
4747	181.45	10935.937	35408.191
4423	181.45	10578.606	37710.652
7626	181.43	12784.525	38555.469
5337	181.43	11213.58	33952.684
3130	181.43	9789.103	37635.516
1624	181.41	8740.716	37727.434
6198	181.37	11839.619	38873.684
464	181.33	7682.939	39471.07
2857	181.24	9561.351	37153.965
8499	181.22	13221.852	34548.934
3485	181.1	9988.399	36519.152
328	181.06	7906.033	37507.063
598	181.06	8127.921	38788.559
8849	181.05	13500.804	39240.465
2822	181.03	9646.687	36392.293
5537	181.03	11375.707	38527.059
4468	181.01	10641.899	36874.758
3382	181.01	9977.056	34220
3182	180.97	9868.662	36296.473
642	180.93	8131.315	37984.715
6998	180.93	12335.285	39103.492
5826	180.91	11598.094	35709.434
4299	180.91	10485.237	39608.336
8163	180.83	13114.255	38320.375
3812	180.83	10328.347	36549.145
7250	180.82	12694.094	33116.609
3156	180.78	9841.573	36995.848
3206	180.72	9778.521	35732.504
4723	180.68	10798.141	34987.156
8184	180.66	13075.344	38608.742
4420	180.66	10602.488	37885.508
5858	180.64	11613.981	34777.773
3388	180.64	9997.202	34447.094
2525	180.62	9280.665	36296.117
7332	180.57	12672.667	35397.891
1729	180.55	8972.832	39813.488
7115	180.53	12462.908	36455.555
2321	180.53	9181.213	39564.98
8080	180.45	13107.852	36563.984
8897	180.38	13631.431	39719.043
142	180.38	7786.845	35142.109
8786	180.32	13415.662	37743.43
8703	180.32	13555.994	35864.434
9734	180.32	14154.164	37902.813
9840	180.3	14127.261	34936.652
10294	180.3	14476.089	38439.672
7112	180.28	12484.906	36408.066
6648	180.26	12082.647	34072.652
9513	180.26	13880.622	36795.961
7316	180.24	12624.897	34784.238
5404	180.22	11358.991	35505.84
6906	180.22	12244.584	39151.246
2052	180.22	9236.627	33340.992
3046	180.18	9849.475	39483.902
3035	180.18	9835.606	39819.965
6953	180.16	12325.059	39894.953
3087	180.01	9871.147	38401.902
9130	180.01	13697.87	34477.262
1203	179.99	8548.912	38367.934
5652	179.93	11504.46	39142.207
3847	179.92	10162.832	35911.676
6194	179.86	11828.646	38854.973
9026	179.84	13675.355	36713.289
10004	179.84	14313.083	34493.258
8566	179.84	13218.343	33458.508
8218	179.84	12922.426	39229.07
9841	179.82	14143.7	34982.023
4244	179.8	10548.094	38653.711
7378	179.8	12638.981	36539.527
3840	179.76	10166.472	36179.426
1958	179.61	9023.064	35255.77
10461	179.59	14482.454	34888.211
2775	179.59	9598.422	35249.484
528	179.53	8051.475	39859.422
2876	179.51	9564.476	37585.895
7225	179.51	12459.442	33588.273
6199	179.47	11654.121	38884.137
9208	179.47	13933.54	33212.043
4167	179.4	10360.439	36374.355
2833	179.36	9676.628	36623.16
3525	179.36	9947.41	37151.234
1697	179.32	8712.505	39186.855
5107	179.32	11142.894	36868.184
8432	179.21	13184.248	36040.406
10330	179.21	14565.065	37941.668
10384	179.17	14488.373	36702.953
1611	179.15	8633.325	37276.941
7956	179.09	13051.88	33810.574
2654	179.05	9364.073	33070.172
9204	179.03	13864.127	33170.461
6771	178.98	12252.538	36271.164
8369	178.94	13184.401	37205.039
8004	178.94	13069.192	34652.785
3964	178.92	10194.493	33914.066
7123	178.9	12485.23	36379.352
3060	178.86	9872.602	39303.344
5258	178.8	11087.02	33955.859
5388	178.75	11225.756	35111.84
6371	178.75	12019.978	37699.059
3950	178.69	10149.128	34266.313
6014	178.63	11834.729	34693.449
3439	178.63	10091.352	35428.754
3352	178.61	10120.696	33723.211
7120	178.56	12360.856	36244.473
8551	178.56	13198.42	33565.688
3521	178.52	9951.021	37122.531
5879	178.5	11555.749	34709.945
5418	178.5	11374.304	35781.523
9677	178.48	14004.182	39158.699
10501	178.44	14566.299	33688.617
7365	178.38	12561.369	36119.445
8936	178.34	13712.226	39038.605
313	178.31	7891.279	37326.168
1746	178.31	8846.784	39563.859
7327	178.31	12507.041	35220.605
8498	178.29	13250.099	34494.766
4115	178.19	10417.262	35119.977
6004	178.17	11656.408	34353.879
1232	178.17	8440.951	37617.129
5931	178.15	11515.691	33448.129
52	178.13	7648.028	33737.809
1207	178.11	8601.018	38212.484
6507	178.1	12050.961	35190.395
4060	178.08	10501.171	34044.18
8129	178.06	13079.405	37699.375
5809	178.06	11451.601	35957.52
9611	178.02	13795.797	39486.984
8610	177.94	13464.368	33972.172
8458	177.92	13294.704	35213.355
7036	177.88	12292.574	38030.16
10529	177.85	14629.741	33073.594
4450	177.85	10686.415	37276.246
3764	177.79	10227.302	37756.867
9870	177.77	14040.645	34770.32
5728	177.77	11519.296	37462.723
9440	177.77	13831.285	34963.699
2299	177.77	9129.458	39287.496
9395	177.67	13843.944	33855.754
399	177.58	7803.48	38410.828
4158	177.56	10554.779	36054.223
3891	177.56	10292.071	35359.578
5731	177.54	11559.101	37233.176
4471	177.48	10696.989	36903.328
755	177.46	8002.423	35256.801
6552	177.43	12015.509	33656.992
8410	177.35	13149.723	36537.969
2749	177.27	9595.81	34658.543
5767	177.25	11596.109	36635.387
4788	177.23	10809.205	36356.203
2750	177.21	9616.857	34678.723
3003	177.18	9532.039	39544.238
2236	177.18	9096.257	37879.672
7476	177.18	12518.784	38796.215
5261	177.16	11154.172	33736.656
[truncated: 5,849 more rows]
