# Supplementary material for: Insights on the Control of Yeast Single-Cell Growth Variability by Members of the Trehalose Phosphate Synthase (TPS) Complex
Source: Front Cell Dev Biol. 2021 Jan 28;9:607628. doi: 10.3389/fcell.2021.607628 (PMC7876269; doi:10.3389/fcell.2021.607628)
Supplement: Supplementary file 2 [file Data_Sheet_1.ZIP › final_code/input_datasets/Ntd-TSL1_SortedCells3_minus_t5.csv]

Id	Area (µm²)	Centre X Position (µm)	Centre Y Position (µm)
10945	357.16	14373.101	38367.344
5802	310.58	11392.455	35728.105
4294	289.8	10438.947	34777.191
5105	288.5	10958.419	36516.113
1889	287.19	8953.556	36580.578
5464	281.56	11168.164	37736.438
6009	278.27	11310.646	39482.168
3130	278.15	9851.84	39782.117
4060	277.81	10178.913	36550.512
2074	275.85	9240.256	33553.543
10780	274.4	14401.356	35048.758
10701	269.59	14404.44	33390.895
7978	266.76	12559.4	33822.672
10540	264.65	14061.24	35921.035
9764	263.61	13702.495	38103.594
848	261.14	8406.68	36358.191
6444	257.98	11416.998	33508.375
6546	257.33	11644.021	34669.527
7124	254.46	12001.708	35152.348
10197	251.93	13887.322	37400.555
6147	249.94	11520.766	38280.867
10949	241.07	14205.999	38423.336
7881	240.94	12283.254	33542.352
10923	237.12	14259.194	37872.844
102	236.76	7940.544	35011.484
7991	236.76	12506.731	34277.207
8180	235.08	12558.578	38877.57
10060	234.65	13850.49	34307.199
7247	234.5	12089.55	33512.254
3477	234.12	9881.082	34061.832
609	234.04	8174.261	36241.023
9086	233.43	13275.642	36930.125
11382	231.99	14517.233	33190.922
520	231.78	8046.253	38353.238
804	231.69	8227.861	35268.898
5838	231	11392.68	36433.699
7505	230.42	12263.754	38583.523
5058	229.64	10821.761	35689.516
2447	229	9285.288	39302.852
7574	228.08	12303.82	39866.191
1510	226.74	8780.483	36406.27
4446	225.94	10408.473	38791.289
7956	225.77	12527.705	33485.93
10567	225.54	14057.032	35531.453
4926	225.13	10733.853	33694.91
7916	223.83	12289.96	33120.426
5447	223.33	11153.202	38109.754
4951	219.92	10576.723	33068.895
4965	218.72	10882.811	33489.523
9474	218.03	13440.398	36667.113
5941	217.91	11262.016	38127.012
8655	217.47	12971.223	34248.332
698	216.5	8178.055	33744.02
9094	216.5	13168.239	36851.422
3689	214.27	10095.471	36355.121
2345	214.22	9145.446	38981.668
8683	213.3	13131.131	34871.492
1364	212.97	8519.062	33686.41
4058	212.93	10163.856	36842.652
7823	212.84	12370.295	34508.672
7882	212.11	12415.969	33544.117
3484	212.05	9901.78	33902.113
9991	211.75	13675.47	33407.941
7769	211.75	12434.859	35606.605
10074	210.71	13881.306	34592.504
5781	210.63	11260.454	35388.879
10816	209.89	14372.554	35565.844
5534	209.45	11135.896	36549.613
7434	209.12	12150.323	37104.949
5451	207.38	11180.624	38128.625
7789	206.48	12430.741	35563.07
141	206.1	7729.01	35798.629
10369	204.16	14147.913	39598.27
11120	203.03	14630.616	38739.531
6239	202.99	11429.104	36913.379
4480	202.97	10436.932	39128.414
6122	201.82	11526.51	38697.332
8669	201.77	13032.655	34574.219
3731	201.77	10074.346	37185.871
4533	201.58	10749.657	39851.219
4849	201.25	10567.225	35557.254
9735	201.02	13590.031	38563.559
8704	201	12989.356	35531.703
4662	199.54	10588.622	38584.633
5515	198.01	11100.66	37117.57
10032	197.65	13938.49	33490.227
4929	197.53	10697.586	33746.285
5082	197.51	10957.619	36098.824
7498	197.34	12072.616	38411.617
9689	197.11	13632.605	39378.566
2244	197.09	9228.399	37319.824
6847	196.79	12024.334	39468.262
2960	196.4	9577.218	37389.387
6344	196.29	11435.516	35100.855
10409	196.25	14038.115	39025.52
6950	195.47	11888.046	37845.563
3490	195.39	9774.379	33659.77
871	195.08	8263.993	36929.441
2775	194.85	9590.133	33467.602
8574	194.56	12897.57	33457.234
5672	194.43	11194.907	33369.73
8368	194.24	12904.118	37863.457
9882	194.12	13581.78	35999.598
4645	194.01	10613.736	38726.871
10215	193.86	13804.509	37739.578
7775	193.74	12306.93	35678.996
7056	193.61	11931.267	36155.039
6730	193.47	11834.381	38310.785
8615	193.42	12983.585	33372.57
10430	193.24	14044.731	38575.043
10578	193.19	14146.85	35153.891
2307	193.05	9213.334	38253.852
3865	192.99	10184.912	39795.898
7087	192.78	12045.138	35623.07
10818	192.67	14239.231	35613.094
5112	192.53	10802.798	36649.047
7464	192.17	12157.975	37529.539
11261	191.77	14431.893	36233.133
3608	191.23	10012.433	34636.363
8026	191.1	12666.725	35304.559
10718	190.87	14401.856	33585.211
10170	190.85	13915.306	36751.023
8489	190.26	12772.945	35120.977
3056	190.04	9502.161	38933.395
3333	190.04	9719.514	36787.227
9985	189.01	13576.374	33578.836
7965	188.99	12552.225	33619.801
9799	188.63	13670.665	37644.066
1892	188.55	9017.181	36624.328
3970	188.44	10214.852	38691.707
9452	188.38	13525.344	36239.348
2398	188.36	9066.393	39871.047
9161	188.22	13250.998	35423.344
11288	188.19	14524.962	35457.527
11185	188.09	14570.243	37866.438
10174	187.86	13979.067	36857.703
8269	187.77	12844.563	39641.09
9949	187.34	13623.802	34347.453
9133	187.29	13185.172	35960.348
10492	187.13	14190.335	37180.246
9283	187	13169.15	33617.332
8277	186.96	12883.398	39474.883
2563	186.81	9330.224	38114.004
2068	186.58	9067.87	33271.043
7127	186.14	11926.456	35185.668
5688	185.75	11393.45	33020.844
4289	185.62	10475.862	34725.914
10686	185.62	14278.63	33115.617
9873	185.58	13695.737	36181.645
8119	185.52	12629.904	37344.129
8386	185.49	12909.053	37197.965
8483	185.26	12772.288	35541.902
10692	184.82	14278.976	33248.336
10172	184.8	13916.788	36798.141
9675	184.66	13632.615	39733.887
5634	184.64	11164.563	34346.801
6377	184.64	11489.75	34624.594
7353	184.53	12204.268	35648.949
2047	184.53	9019.447	33058.359
6387	184.41	11554.338	34454.832
3790	184.24	10020.4	38612.383
8985	183.47	13308.44	39036.156
8029	183.4	12618.099	35400.559
2713	183.4	9365.96	33981.848
5337	183.38	11108.737	39477.383
5006	182.56	10867.189	34367.047
623	182.44	8059.554	36199.875
11257	182.08	14517.465	36649.145
1115	181.98	8618.052	39198.699
690	181.79	8147.098	34005.207
1855	181.6	9007.579	37041.164
7694	181.37	12368.481	37567.34
1842	181.27	8966.505	37452.637
9385	181.02	13424.863	34728.977
4405	180.77	10515.491	37955.645
5377	180.74	11189.633	39037.5
3096	180.43	9646.049	39540.613
8761	180.26	13018.694	36775.484
1555	180.08	8647.336	37373.219
7807	180.05	12410.272	34951.203
3166	179.97	9905.569	39381.227
6758	179.82	11807.797	38885.375
9914	179.53	13712.841	35090.055
6990	179.32	12024.633	37498.301
9836	179.32	13688.324	36821.5
2360	179.24	9223.033	39316.746
5473	179.22	11135.723	37509.512
7377	178.82	12175.844	36040.316
10762	178.69	14227.689	34744.039
1258	178.67	8533.25	36565.309
6097	178.63	11626.12	39250.934
4655	178.36	10723.956	38483.516
5587	178.34	11041.461	35870.598
1192	178.34	8492.444	37540.332
9118	178.3	13272.654	36252.449
4548	178.11	10720.724	39971.809
10990	178.04	14339.533	39045.238
1547	178.02	8779.527	37242.48
2886	178	9536.453	36175.172
8907	178	13073.966	39462.926
6078	177.88	11434.846	39450.027
7123	177.63	12045.26	35147.199
4990	177.54	10806.652	33999.176
11224	177.48	14429.71	37301.484
3062	177.29	9588.725	39001.336
2119	176.77	9062.289	34448.004
9382	176.68	13542.469	34595.305
2142	176.66	9062.257	35090.738
3794	176.64	10103.528	38728.684
738	176.52	8201.666	33702.855
602	176.37	8119.622	36457.977
588	176.33	8054.472	36719.004
8372	176.25	12814.145	37695.652
3107	176.16	9508.829	39626.188
3889	175.77	10199.033	39631.836
2718	175.66	9443.298	33843.484
10229	175.47	13912.361	37892.219
8511	175.47	12758.343	34477.086
6630	175.33	11671.743	36121.441
123	175.28	7925.942	35358.66
6131	175.26	11520.723	38312.711
5372	175.24	11133.609	38975.695
3226	175.1	9837.068	38196.527
2630	175.09	9470.644	36397.004
10655	175.05	14140.771	33599.836
7817	174.87	12484.959	34703.328
9884	174.84	13705.665	35769.375
309	174.78	7949.348	38417.063
744	174.53	8360.651	33863.586
10420	173.82	14203.247	38657.477
10413	173.73	14105.767	38934.734
7914	173.44	12290.942	33055.852
796	173.3	8279.808	35157.906
6340	172.75	11548.102	35340.457
11370	172.58	14628.209	33548.301
9451	172.56	13434.104	36235.461
5035	172.46	10984.218	35150.602
4988	172.29	10829.863	33985.488
2693	172.29	9310.711	34720.242
9232	172.12	13199.934	34514.945
10639	171.77	13992.74	33944.613
1808	171.58	9039.489	38056.27
7559	171.56	12163.647	39715.656
3263	171.52	9828.845	37673.125
9055	171.33	13215.858	37511.328
4423	171.16	10474.408	38312.492
8754	171.12	13130.017	36528.574
1290	171.06	8451.731	35942.621
6523	171.04	11807.11	34278.137
3704	170.37	9939.907	36614.992
2844	170.35	9615.586	35323.578
4594	170.28	10764.356	39113
9229	170.18	13238.761	34496.211
1374	169.42	8509.554	33528.254
6249	169.38	11596.708	36763.813
7524	169.28	12137.999	39026.547
7306	169.09	12165.911	34713.957
7070	169.05	12054.645	35994.203
4700	169.05	10695.728	37987.328
9301	168.92	13185.983	33122.738
1332	168.67	8607.743	34701.66
1981	168.63	8863.269	34821.957
4270	168.44	10546.97	34263.672
7408	168.42	12085.868	36582.34
9054	168.4	13326.495	37510.137
9955	168.29	13709.303	34426.16
1319	168.23	8534.776	35377.238
8513	167.92	12846.071	34489.391
5695	167.88	11366.351	33124.328
8524	167.85	12765.273	34430.059
10470	167.83	14190.499	37376.094
6513	167.71	11838.055	34053.18
5438	167.6	11194.718	38340.844
5854	167.54	11352.769	36611.172
10010	167.52	13681.245	33159.004
2569	167.27	9413.923	37964.246
10300	167.21	13800.316	39053.324
3258	167.12	9773.995	37916.832
3929	167.12	10282.04	39141.43
2588	167.02	9431.442	37490.727
9176	166.95	13311.687	35111.48
10824	166.91	14227.031	35797.773
6347	166.81	11499.81	35126.402
7962	166.75	12699.803	33596.016
6271	166.6	11590.318	36271.121
5162	166.52	10830.83	37435.016
9101	166.5	13151.684	36559.414
8140	166.45	12590.113	37786.141
5520	166.39	11195.185	37182.375
4777	166.12	10665.842	36904.516
3988	166.1	10330.828	38343.609
972	166.08	8238.276	38417.68
9886	166.04	13753.647	35847.215
6589	165.78	11732.654	35466.426
4428	165.53	10515.384	38403.414
4596	165.41	10688.044	39121.742
11356	165.2	14530.349	33860.488
8278	165.14	12802.859	39480.805
7243	164.99	12239.536	33342.113
1602	164.93	8759.681	38056.672
811	164.93	8329.832	35463.039
3578	164.74	9920.872	33924.406
5320	164.59	11070.944	39874.254
11380	164.38	14605.77	33478.504
6975	164.17	11876.831	37621.008
5733	164.17	11248.665	34183.703
10556	164	14145.953	35610.055
5974	163.96	11254.853	38755.18
8323	163.92	12909.006	38816.637
9890	163.9	13733.074	35701.902
205	163.82	7699.215	36875.879
10487	163.78	14187.526	37123.332
6625	163.67	11690.829	36023.527
5514	163.67	11083.829	37099.07
4809	163.61	10630.424	36368.508
9810	163.61	13599.806	37499.469
5360	163.55	11182.094	39195.832
3592	163.48	9997.459	34264.98
8206	163.4	12648.136	39386.703
10040	163.4	13801.998	33648.305
8825	163.34	13084.196	37939.613
7488	163.34	12164.491	38219.746
8318	163.32	12913.719	39017.809
10883	163.29	14313.876	37242.371
3366	163.27	9707.332	36198.188
3144	163.15	9887.293	39611.52
9166	163.15	13285.696	35516.313
9817	163	13604.472	36909.133
9543	162.9	13368.054	38130.801
7262	162.88	12242.726	33848.469
8653	162.88	12942.012	34185.469
494	162.81	8166.458	38880.191
3501	162.67	9764.749	33757.844
2840	162.62	9493.347	35291.133
8571	162.58	12742.518	33345.211
4844	162.58	10706.221	35432.438
7495	162.54	12238.896	38394.117
6800	162.42	11662.374	39778.793
3266	162.41	9831.505	37748.137
8883	162.37	13073.228	38951.422
5796	162.29	11219.105	35578.484
6021	162.23	11406.356	39695.523
9909	162.19	13604.974	35190.121
10633	162.16	14205.125	34022.766
10364	162.08	14191.162	39837.789
6248	162.06	11418.645	36746.688
9720	161.98	13766.752	38890.246
8003	161.98	12612.427	34636.336
10414	161.93	14172.153	38945.043
7625	161.91	12339.075	38844.324
56	161.77	7945.214	34163.199
9379	161.74	13465.384	34539.637
4925	161.74	10722.729	33663.59
1999	161.72	8898.863	34309.715
3850	161.7	10035.014	39782.754
2901	161.6	9633.006	36375.449
150	161.45	7768.042	35902.473
9023	161.24	13288.243	38281.273
3208	161.22	9867.271	38341.695
7047	161.1	11950.415	36229.984
1840	161.1	8977.295	37403.066
10726	160.74	14277.399	33899.09
9353	160.66	13375.357	33965.488
817	160.64	8351.808	35515.543
6697	160.64	11842.56	37674.738
7712	160.41	12304.526	37263.254
2277	160.18	9181.057	37867.723
5092	160.11	10904.332	36315.563
7542	160.11	12212.665	39383.336
3312	160.09	9904.555	36996.953
4873	160.05	10568.253	34984.168
10866	159.97	14357.755	36890.055
2377	159.97	9201.628	39554.035
9521	159.86	13483.844	37880.559
10679	159.82	14107.996	33082.773
6440	159.8	11442.112	33795.055
4227	159.57	10541.558	33019.641
10936	159.51	14239.668	38105.152
7170	159.48	11857.476	34180.891
1163	159.48	8427.562	38169.781
659	159.4	8194.824	35382.941
7307	159.25	12090.907	34727.188
8413	159.25	12862.904	36748.867
10644	159.23	14184.565	33666.719
6258	159.19	11603.437	36439.824
8612	159.17	13016.916	33306.086
10339	159.07	13960.056	39605.961
10759	159.05	14274.985	34569.965
6490	159	11656.206	33520.406
4491	158.84	10558.977	39385.375
7077	158.8	11914.613	35798.637
10411	158.8	14169.983	38829.668
6039	158.77	11593.486	39763.633
3221	158.75	9794.026	38153.949
10922	158.71	14305.921	37837.484
2353	158.69	9215.902	39079.227
4697	158.67	10565.447	38293.668
8762	158.63	13101.056	36778.32
48	158.48	7985.149	34048.469
9976	158.46	13767.059	33756.766
5995	158.4	11204.927	39225.898
8492	158.38	12829.487	35198.992
1826	158.27	8940.612	37739.547
6430	158.23	11548.841	33878.531
7851	158.19	12416.567	33857.973
3880	158.15	10167.249	39902.141
8743	158.13	12992.895	36393.348
6439	158.1	11602.017	33783.563
10806	158	14315.893	35400.328
5186	157.87	10807.169	37947.527
9220	157.85	13299.85	34677.258
5983	157.83	11328.627	38911.773
2059	157.77	9177.584	33146.824
9226	157.69	13141.454	34774.797
2413	157.67	9398.246	39857.027
2161	157.62	9118.767	35584.156
6829	157.6	11893.9	39848.207
9610	157.58	13527.852	39146.68
4002	157.52	10347.389	37997.758
7795	157.44	12402.345	35413.152
2378	157.43	9164.1	39561.598
5988	157.43	11303.42	38967.688
4764	157.43	10658.21	37310.156
7647	157.43	12459.502	38157.988
1687	157.37	8669.527	39685.516
4722	157.23	10595.945	37956.801
2025	157.18	9033.443	33739.762
7603	157.08	12382.172	39319.957
10745	157.06	14225.04	34288.98
2869	157.02	9683.071	35729.305
9767	156.99	13752.105	37844.879
1375	156.97	8567.453	33545.449
8148	156.79	12655.599	38039.301
2014	156.66	8879.734	34070.09
8116	156.64	12600.459	37252.125
1129	156.62	8429.933	38925.695
625	156.62	8030.442	35936.934
11148	156.58	14589.375	38351.152
10894	156.49	14213.831	37445.656
3707	156.45	10081.397	36701.184
8388	156.41	12861.487	37267.398
7193	156.39	12051.26	33918.262
9912	156.33	13764.205	34950.445
5164	156.31	10848.016	37507.723
3684	156.24	10096.158	36204.375
232	156.2	7716.567	37443.695
2069	155.95	9206.341	33271.488
4441	155.93	10398.843	38639.68
10046	155.87	13926.806	33726.867
8015	155.84	12624.359	34974.594
6557	155.78	11745.806	34901.629
10480	155.72	13996.403	37504.453
8495	155.7	12771.941	35028.707
10093	155.66	13894.685	35003.504
6611	155.64	11767.217	35837.48
6984	155.63	11857.663	37442.668
440	155.59	8141.261	39670.383
854	155.51	8209.222	36470.801
3512	155.49	9806.689	33347.324
9155	155.49	13286.411	35678.922
3306	155.4	9879.281	36955.031
657	155.38	8001.884	35337.895
3819	155.28	9936.236	39110.113
2086	155.22	9199.21	33689.898
8111	155.22	12573.268	37133.879
2957	155.15	9625.7	37324.09
3659	155.15	10082.324	35716.984
1997	155.13	8917.301	34553.91
7720	155.13	12314.827	37175.957
4675	155.01	10757.488	38365.602
9406	154.94	13464.298	35442.383
6145	154.94	11458.267	38223.652
1159	154.88	8420.378	38390.617
10996	154.72	14352.484	39160.84
7383	154.72	12278.368	36197.52
6507	154.72	11815.953	33899.539
9942	154.46	13682.634	34559.441
1915	154.42	8907.857	36141.848
6972	154.4	11984.384	37522.438
9163	154.28	13191.489	35442.336
2577	154.28	9416.385	37800.961
4422	154.27	10553.549	38243.031
8055	154.25	12640.51	35885.129
11128	154.19	14489.497	38775.633
5268	154.04	10820.678	39389.938
5465	153.98	11131.127	37745.828
10004	153.9	13607.105	33036
2203	153.77	9250.477	36345.223
5156	153.73	10853.76	37351.836
6207	153.71	11620.069	37219.043
7737	153.65	12375.834	36557.277
4483	153.54	10549.083	39190.301
2058	153.4	9138.869	33143.266
1460	153.36	8676.776	34945.906
2391	153.36	9270.655	39763.246
5512	153.31	11122.478	37045.371
9041	153.31	13145.44	37856.027
2845	153.21	9568.282	35390.211
11043	153.19	14227.095	39855.914
3944	153.17	10163.125	39262.57
7189	153.17	11949.023	33857.008
9690	153.1	13766.303	39403.695
4857	153.08	10593.064	35346.906
1519	152.94	8629.978	36598.398
9917	152.87	13634.823	34814.961
5010	152.71	10920.496	34496.051
2458	152.62	9465.754	39154.164
9994	152.56	13708.718	33228.957
4104	152.48	10331.526	35656.094
639	152.45	8106.595	35635.762
782	152.35	8225.429	34768.809
7520	152.31	12111.074	38849.457
3696	152.27	10021.095	36549.953
2646	152.27	9482.146	35943.434
4686	152.23	10577.378	38440.105
4935	152.2	10566.581	33647.328
6276	152.18	11505.481	36102.738
10969	152.08	14289.528	38712.266
620	152.08	8013.894	36169.039
4937	152.02	10655.806	33334.031
9719	152.02	13638.224	38854.578
3888	152.02	10246.961	39634.496
10601	151.99	14204.061	34644.855
4702	151.99	10606.564	38010.793
1125	151.93	8466.774	39106.41
3706	151.83	10067.423	36638.824
4740	151.79	10635.515	37807.535
8572	151.78	12883.948	33396.859
7696	151.76	12426.782	37608.297
3167	151.72	9914.985	39412.656
7425	151.72	12248.685	36847.77
3564	151.7	10128.705	33529.098
4882	151.6	10641.272	34844.926
10521	151.55	14103.715	36456.797
8938	151.51	12959.706	39990.379
5670	151.49	11021.494	33329.461
9901	151.39	13729.871	35263.441
1976	151.35	8892.456	35007.066
4211	151.3	10155.477	33171.617
1298	151.16	8441.379	35820.527
5661	151.12	11184.661	33794.5
14	151.1	7877.699	33375.07
2143	151.07	9222.831	35101.672
5472	151.07	11049.412	37510.176
8720	151.05	13090.976	35897.18
4586	151.01	10708.598	39354.305
8341	150.89	12914.098	38563.113
6427	150.87	11462.342	33851.254
3154	150.86	9774.329	39464.309
2445	150.76	9286.394	39278.027
10937	150.74	14292	38145.211
2564	150.72	9470.495	37838.066
2584	150.66	9410.067	37381.969
3140	150.65	9770.735	39940.727
9047	150.59	13267.756	37983.656
7407	150.55	12273.573	36549.227
10795	150.45	14268.16	35338.387
10312	150.43	13806.461	39290.809
356	150.43	7841.486	39120.875
2898	150.42	9573.031	36335.57
3395	150.4	9783.144	35705.926
3796	150.4	9978.607	38742.305
1228	150.38	8477.486	37288.328
3774	150.32	10009.124	38319.004
3768	150.24	9996.229	38211.773
1405	150.2	8653.225	33304.23
10467	150.09	14081.952	37664.875
6273	150.05	11487.454	36361.27
9783	150.05	13618.807	37979.457
5550	149.97	10964.889	36512.68
7233	149.9	12171.95	33033.398
6573	149.9	11802.923	35197.746
6267	149.84	11441.798	36532.551
6743	149.82	11768.763	38508.621
9881	149.82	13597.204	35959.309
7915	149.76	12455.617	33092.082
233	149.76	7768.542	37451.508
1512	149.71	8646.844	36479.703
6255	149.42	11588.288	36678.922
9263	149.38	13212.362	33767.641
9358	149.36	13460.426	34074.156
10203	149.36	13888.859	37531.707
5541	149.36	11050.356	36661.008
4674	149.32	10613.591	38351.672
5982	149.3	11240.643	38900.43
304	149.29	7944.349	38382.828
2102	149.17	9224.948	34212.488
11277	149.02	14429.016	35810.398
9395	148.98	13440.158	35116.703
3283	148.92	9818.382	37199.699
6804	148.9	11753.545	39813.285
4413	148.88	10450.842	38184.32
2019	148.86	9044.199	33916.281
7747	148.83	12342.896	36279.074
3437	148.69	9909.671	34909.93
7336	148.69	12168.293	35327.664
5683	148.69	11136.23	33045.875
7245	148.52	12196.633	33370.945
10385	148.48	14168.29	39279.563
4883	148.48	10674.838	34890.844
3396	148.35	9911.655	35711.82
6055	148.29	11573.625	39946.984
8670	148.27	13038.971	34602.723
2510	148.16	9297.928	39046.992
2746	147.94	9357.295	33273.477
2555	147.85	9481.545	38255.078
2710	147.81	9479.642	34150.449
6415	147.79	11457.172	34285.191
2168	147.77	9209.208	35712.164
161	147.75	7835.954	36083.77
10111	147.71	13837.722	35466.145
5427	147.6	11059.72	38437.477
7528	147.56	12150.727	39073.668
3537	147.52	10044.576	33223.309
6774	147.52	11724.693	39165.195
3688	147.47	10080.22	36319.969
6535	147.43	11773.92	34531.004
11274	147.39	14456.928	36052.516
6245	147.35	11464.071	36975.094
841	147.31	8411.821	36154.051
829	147.16	8372.821	35760.199
4944	147.12	10645.38	33168.551
11091	147.08	14455.494	39429.773
5701	147.06	11242.195	33398.398
5009	146.99	10783.821	34477.32
7113	146.99	12036.434	35300.316
380	146.97	7700.983	39550.535
4936	146.91	10585.168	33330.586
3639	146.89	9985.746	35246.512
4683	146.87	10758.726	38423.043
10938	146.81	14315.886	38175.18
1756	146.81	8965.743	39128.625
10991	146.76	14264.463	39046.133
136	146.74	7736.771	35643.449
9400	146.7	13377.794	35323.645
8984	146.68	13336.28	39033.605
9963	146.62	13766.457	34285.145
9522	146.57	13446.949	37894.043
11136	146.53	14528.496	38623.922
2300	146.49	9202.821	38194.164
8020	146.49	12562.168	35131.563
731	146.45	8354.372	33579.668
4971	146.45	10851.46	33572.414
9365	146.45	13559.826	34174.426
8322	146.39	12788.071	38801.703
9773	146.39	13562.955	37896.645
8838	146.37	13099.936	38189.18
8641	146.37	13057.762	33910.406
2319	146.26	9268.895	38360.773
4955	146.18	10896.911	33039.41
4524	146.16	10493.015	39829.211
9713	146.14	13617.814	38803.875
7244	146.09	12268.962	33353.992
11324	146.01	14513.385	34613.703
2868	145.99	9687.663	35712.367
8803	145.95	12963.627	37521.039
6902	145.95	11917.824	38932.039
10687	145.91	14375.499	33138.41
8422	145.89	12886.551	36422.027
3729	145.86	10031.134	37146.781
845	145.72	8199.555	36259.664
2858	145.63	9690.79	35621.621
9743	145.61	13603.341	38188.023
8896	145.61	13099.505	39260.113
4580	145.57	10711.667	39309.227
10134	145.57	13788.113	35932.516
3527	145.55	10100.397	33021.441
305	145.51	7667.809	38389.984
151	145.47	7814.315	35914.211
6793	145.44	11756.802	39646.559
7122	145.34	11894.378	35123.422
2880	145.32	9576.874	35887.023
9958	145.3	13669.029	34191.301
6449	145.28	11555.971	33585.883
6516	145.26	11649.345	34111.281
1852	145.26	8937.61	37323.035
8499	145.22	12755.377	34790.949
7486	145.19	12176.518	38055.891
6183	145.19	11600.389	37812.719
8249	145.17	12785.546	39783.625
47	145.13	7731.732	34011.52
10089	145.13	13822.51	34905.883
10767	145.07	14307.077	34895.926
1579	145.05	8730.663	37764.137
1320	145.05	8611.389	35151.637
10899	145.05	14342.602	37481.824
7701	145.03	12399.587	37401.027
9919	144.98	13566.092	34851.156
4266	144.94	10450.415	34106.492
4063	144.88	10256.726	36596.539
5808	144.82	11305.532	35866.863
7642	144.8	12305.126	38341.836
9007	144.78	13163.113	38408.262
6085	144.5	11583.23	39584.191
11354	144.46	14449.695	34126.664
360	144.44	7960.443	39185.109
9923	144.42	13651.091	34923.785
5190	144.4	10836.838	38017.004
10524	144.4	14006.81	36527.984
3088	144.34	9635.342	39483.094
3510	144.32	9786.347	33632.863
11150	144.32	14568.77	38428.375
5510	144.31	11010.856	37303.492
842	144.25	8374.485	36164.371
10377	144.21	14159.721	39727.305
2889	144.19	9637.849	36256.008
9006	144.17	13239.659	38408.711
9342	144.15	13556.021	33776.879
7025	144.13	11987.371	36782.688
10038	144.09	13891.943	33596.953
3597	144.08	10008.214	34330.809
10522	144.08	14153.323	36468.488
6002	144.04	11222.357	39339.449
10557	143.98	14162.224	35687.105
6086	143.9	11480.363	39275.477
9948	143.88	13712.031	34338.172
1945	143.86	9034.228	35641.844
9414	143.85	13563.817	35558.938
2826	143.83	9670.385	34961.125
163	143.83	7704.71	36120.609
3162	143.81	9909.219	39328.191
9168	143.77	13196.55	35573.242
6191	143.69	11447.757	37389.141
3818	143.63	9975.745	39108.281
3864	143.56	10344.443	39787.059
5665	143.54	11043.43	33525.934
6189	143.52	11484.214	37367.199
4545	143.5	10718.934	39950.098
9715	143.48	13600.497	38819.707
4913	143.46	10677.398	34061.324
5364	143.46	11182.224	39253.441
8272	143.44	12915.042	39724.973
4995	143.42	10988.931	34092.379
5347	143.39	11202.452	39282.398
6565	143.35	11673.995	35001.805
9185	143.35	13282.319	35040.273
5926	143.33	11315.651	37920.117
8030	143.31	12699.581	35412.305
7664	143.25	12465.296	37859.66
9173	143.12	13146.863	35325.957
234	143.12	7983.096	37464.566
2031	143.06	8985.088	33540.309
5305	142.96	10933.196	39814.438
5349	142.89	11157.455	39304.246
10013	142.85	13988.565	33070.516
6329	142.81	11624.58	35447.68
3559	142.66	9978.005	33386.223
10137	142.66	13869.027	36043.324
5783	142.62	11399.313	35468.84
2337	142.6	9164.515	38885.613
7888	142.6	12386.405	33626.539
6855	142.58	11894.081	39303.563
7282	142.49	12212.361	34158.27
10733	142.45	14366.032	34012.352
5770	142.41	11327.908	35166.242
4759	142.41	10698.879	37476.488
5809	142.35	11253.884	35937.098
3690	142.33	10023.693	36405.824
4878	142.33	10687.633	34785.844
9255	142.29	13181.476	34051.516
2159	142.22	9104.24	35498.035
9592	142.2	13475.5	38883.84
736	142.2	8207.847	33648.766
6698	142.12	11836.679	37691.055
8273	142.12	12894.403	39739.402
9706	142.01	13774.782	39004.125
5411	141.99	11055.047	38532.383
7240	141.91	12174.14	33263.648
10570	141.89	14146.63	35309.605
6146	141.85	11437.976	38235.484
2857	141.82	9661.413	35616.004
8998	141.78	13218.356	38541.52
10022	141.78	13906.761	33397.918
3626	141.76	9950.038	34990.133
9775	141.76	13680.904	37910.156
3412	141.74	9803.255	35537.406
3604	141.7	9996.072	34538.961
1755	141.7	8926.478	39122.781
1096	141.64	8452.773	39530.887
4856	141.53	10717.387	35290.363
8254	141.47	12786.576	39888.961
3009	141.45	9656.641	38181.203
8060	141.39	12532.546	36015.387
6266	141.39	11490.692	36526.871
7401	141.37	12237.675	36490.531
1202	141.37	8453.708	37200.293
1232	141.32	8561.503	37074.859
11310	141.32	14592.059	35127.848
8650	141.32	13057.024	34154
7167	141.11	12054.129	34321.52
129	141.05	7908.693	35527.598
3910	140.97	10129.517	39587.066
6921	140.9	12037.406	38315.691
7912	140.88	12454.71	33323.617
5957	140.82	11367.436	38378.637
9235	140.78	13156.259	34299.242
8002	140.78	12690.307	34582.324
3164	140.65	9839.426	39365.008
10752	140.59	14390.838	34480.488
10350	140.59	13978.157	39819.109
5229	140.55	10816.418	38877.695
9969	140.51	13641.38	33810.805
7079	140.49	11975.236	35821.777
6760	140.44	11663.012	38901.016
496	140.4	8052.118	38894.309
7715	140.38	12385.257	37328.465
4962	140.3	10967.762	33325.934
10423	140.28	14083.955	38735.379
5390	140.24	11143.584	38887.238
7337	140.24	12220.221	35336.289
7857	140.23	12288.467	33674.867
3579	140.21	10077.294	33946.324
9310	140.19	13542.732	33148.145
6594	140.19	11652.058	35588.977
6016	140.17	11375.61	39582.527
4695	140.09	10569.717	38259.691
8082	140.09	12583.006	36366.289
5633	140.07	11097.798	34345.406
9943	140.07	13678.926	34580.289
5891	140.03	11395.84	37331.211
8648	139.98	13098.013	34150.266
10263	139.98	13803.651	38287.164
3566	139.96	9925.358	33634.906
3627	139.96	10076.911	35021.055
5336	139.94	11200.3	39471.816
2219	139.88	9079.306	36728.023
6475	139.71	11659.922	33021.535
2812	139.69	9647.417	34458.93
1767	139.67	9004.024	38835.648
3336	139.65	9815.017	36831.801
2807	139.63	9603.761	34354.539
827	139.63	8281.851	35676.793
6761	139.63	11778.311	38913.453
2976	139.61	9551.404	37600.664
7626	139.59	12370.153	38850.281
376	139.55	7881.834	39486.035
1446	139.52	8644.172	34419.938
9083	139.5	13330.744	36866.02
10631	139.5	14113.449	34176.555
5060	139.46	10917.279	35732.297
7437	139.42	12200.123	37132.473
6108	139.38	11504.607	39061.273
5310	139.33	10921.154	39893.668
11256	139.31	14531.328	36629.613
61	139.31	7789.228	34285.461
7778	139.29	12432.511	35437.484
2081	139.19	9224.443	33632.332
8598	139.17	12982.672	33062.254
8917	139.13	13065.832	39582.945
787	139.13	8322.323	34960.465
9893	139.13	13590.155	35443.027
6595	139.1	11843.64	35593.191
859	139.08	8312.224	36616.07
10610	139.06	14186.671	34592.332
8786	139.04	12989.968	37198.328
441	139.02	8091.644	39676.297
8226	138.98	12612.447	39692.621
3280	138.96	9844.144	37431.441
9497	138.94	13380.301	37189.047
7351	138.9	12181.463	35592.086
7293	138.88	12114.185	34393.547
3401	138.83	9842.069	35427.438
10909	138.77	14212.601	37714.047
8380	138.75	12869.85	37527.754
7252	138.71	12250.171	33580.676
2801	138.65	9621.969	34155.359
4713	138.65	10610.788	37843.742
6900	138.65	12051.071	38863.297
10053	138.5	13883.874	34032.449
2792	138.42	9564.128	33909.969
1885	138.42	8864.208	36831.238
6639	138.42	11846.204	36219.645
6648	138.37	11741.882	36416.379
6755	138.37	11837.176	38832.555
9317	138.35	13434.166	33328.434
1773	138.23	8867.627	38672.043
5410	138.23	11136.126	38519.242
10543	138.2	14204.57	35959.32
9478	138.14	13527.761	36797.734
9742	138.04	13662.403	38186.023
7326	138	12268.606	35177.027
9928	138	13682.328	34709.016
5601	137.97	11145.757	35343.691
6794	137.85	11840.003	39676.27
2376	137.79	9218.331	39545.195
7794	137.77	12481.23	35389.809
4927	137.77	10564.243	33700.453
4218	137.74	10296.813	33320.879
2236	137.72	9203.585	37147.672
7292	137.68	12081.495	34390.559
5474	137.64	11190.966	37518.625
5004	137.58	10921.312	34267.621
1988	137.51	9057.39	34638.672
6170	137.49	11622.886	37868.098
1335	137.49	8611.215	34757.23
79	137.47	7710.325	34615.762
10841	137.39	14255.636	36339.172
4954	137.31	10844.633	33016.773
7059	137.29	12007.869	36189.223
4907	137.29	10614.67	34217.855
9779	137.22	13684.051	37954.699
2191	137.18	9161.498	36163.117
5278	137.18	10984.481	39508.5
7467	137.1	12143.827	37594.934
1083	137.08	8614.49	39704.313
3034	137.06	9573.793	38497.695
454	137.05	8034.134	39535.555
6753	137.01	11822.402	38797.156
9331	136.93	13499.042	33621.605
4928	136.87	10574.665	33741.664
6265	136.87	11515.221	36527.625
3971	136.76	10138.183	38692.063
4874	136.68	10723.101	35048.648
5735	136.57	11340.59	34310.598
6789	136.55	11728.732	39566.684
3393	136.55	9805.437	35699.648
1757	136.47	9057.231	39166.98
9870	136.41	13587.852	36165.359
4861	136.39	10638.22	35409.414
8843	136.26	12963.611	38311.879
2171	136.24	9185.439	35802.828
5797	136.2	11374.358	35590.898
947	136.18	8400.049	38019.828
9399	136.16	13509.063	35270.941
7902	136.16	12377.979	33186.02
9964	136.13	13738.44	34287.828
1076	136.09	8579.355	39636.059
5247	136.05	10935.683	39166.617
261	136.01	7724.057	37857.887
2403	135.97	9139.013	39981.188
4314	135.97	10529.585	35560.035
5002	135.92	10840.341	34266.738
867	135.92	8416.657	36865.547
1393	135.86	8663.155	33007.438
5065	135.84	10862.702	35811.359
4785	135.84	10698.697	36751.262
9223	135.82	13285.719	34740.949
10371	135.78	14192.334	39613.563
10486	135.76	14119.376	37069.16
10879	135.76	14252.995	37126.504
11006	135.74	14312.874	39232.016
9427	135.71	13376.639	35765.992
4301	135.69	10493.262	35131.027
5607	135.65	11054.83	35193.008
11051	135.63	14467.923	39812.957
9264	135.59	13239.328	33776.195
5012	135.53	10988.474	34591.441
6640	135.53	11832.616	36240.129
1273	135.49	8507.374	36442.758
8182	135.46	12657.682	38908.441
3853	135.46	10020.1	39878.648
2661	135.44	9360.749	35677.535
6069	135.4	11434.609	39667.984
5877	135.4	11321.909	37098.238
4487	135.38	10541.104	39258.949
9589	135.3	13436.604	38799.566
5671	135.28	11068.596	33353.949
7387	135.28	12223.829	36297.852
113	135.23	7806.939	35151.066
7162	135.19	12062.704	34585.777
3481	135.17	9848.288	33849.703
711	135.17	8000.429	33295.539
8336	135.13	12823.024	38740.172
7986	135.07	12560.51	34140.938
4037	135.03	10173.547	37256.039
7733	135.02	12388.967	36789.109
7022	134.94	11915.726	36710.707
10075	134.92	13823.494	34626.137
3885	134.9	10214.331	39975.352
2397	134.8	9156.575	39851.707
1173	134.8	8462.421	38274.59
8203	134.8	12561.914	39268.82
1812	134.75	8969.882	38079.012
3759	134.75	10045.404	37941.492
6827	134.69	11984.696	39839.758
4064	134.67	10346.327	36623.637
2620	134.65	9413.02	36849.512
10675	134.65	14026.046	33034.352
4894	134.65	10713.821	34533.453
8161	134.54	12524.394	38303.051
9736	134.5	13721.721	38617.656
1391	134.5	8576.534	33094.07
6158	134.46	11462.059	38073.563
6681	134.46	11815.092	37358.453
77	134.4	7946.108	34606.09
9388	134.4	13527.719	34810.039
9499	134.35	13552.68	37234.734
8712	134.35	12971.641	35771.934
6172	134.35	11599.65	37878.801
3375	134.35	9803.966	36016.715
2663	134.29	9341.358	35462.613
91	134.21	7889.266	34806.891
2148	134.17	9090.221	35342.996
4770	134.15	10726.888	37052.238
4023	134.13	10292.198	37612.438
4761	134.1	10707.378	37189.227
9271	134	13247.24	33556.414
6345	134	11623.538	35109.102
2576	134	9482.5	37786.297
555	133.96	8035.583	37548.242
10361	133.94	14180.465	39797.57
10265	133.9	13795.151	38326.848
3511	133.89	9839.29	33642.406
6624	133.89	11771.411	36002.848
1975	133.89	8985.719	34994.941
3138	133.87	9884.758	39904.492
857	133.85	8312.847	36560.824
8890	133.81	13044.133	39088.398
10243	133.79	13808.837	38064.602
8576	133.79	12871.403	33471.039
6334	133.77	11541.821	35512.148
995	133.77	8356.682	38965.711
11054	133.69	14450.508	39844.008
8951	133.69	13220.47	39664.629
704	133.69	8168.463	33644.445
9049	133.67	13288.684	37677.348
9130	133.66	13153.182	36189.605
7704	133.62	12398.589	37455.262
603	133.58	7997.166	36458.195
9001	133.52	13293.29	38325.32
10123	133.46	13957.773	35750.703
1456	133.46	8702.068	34920.773
1285	133.44	8559.172	36103.496
2165	133.43	9258.077	35663.156
5104	133.43	10817.496	36506.047
1904	133.41	8976.265	36284.289
1283	133.37	8492.199	36323.199
1110	133.35	8437.758	39137.402
6568	133.31	11764.399	35041.121
7623	133.29	12392.363	38812.004
10384	133.25	14194.153	39592.852
6496	133.2	11701.202	33610.91
1448	133.16	8721.834	34523.504
2771	133.16	9595.31	33382.609
7394	133.16	12247.706	36444.629
6022	133.08	11348.258	39701.148
2607	133.06	9463.743	36876.316
196	133.04	7670.872	36761.555
10178	133	13922.388	37017.094
7274	132.97	12175.697	34034.746
6810	132.95	11769.523	39946.793
10116	132.93	13926.008	35616.801
4096	132.91	10250.87	35836.707
9428	132.91	13427.55	35771.328
11317	132.81	14461.694	35041.609
6578	132.81	11833.049	35318.84
5928	132.81	11244.772	37951.988
5573	132.81	11198.911	35963.68
10160	132.77	13838.376	36463.59
264	132.76	7833.322	37918.715
640	132.74	8130.391	35637.188
11276	132.7	14529.986	35762.883
1752	132.7	8863.848	39332.27
7439	132.6	12268.986	37183.371
8619	132.58	13013.681	33445.734
3994	132.56	10298.053	38200.063
5409	132.56	10993.169	38780.563
71	132.54	7921.045	34485.309
1851	132.53	9001.245	37287.086
9575	132.53	13538.696	38599.227
9334	132.51	13438.815	33671.672
6435	132.45	11484.15	33957.156
6663	132.39	11649.217	36868.117
8158	132.37	12690.678	38164.426
5084	132.35	10846.746	36124.129
7211	132.33	11912.59	33334.141
7325	132.31	12111.598	35116.277
4597	132.3	10576.989	39129.207
9867	132.26	13639.319	36116.594
1569	132.22	8731.132	37624.102
7386	132.18	12227.302	36250.355
6003	132.18	11309.386	39349.926
8384	132.16	12898.834	37376.789
326	132.16	7981.131	38706.613
162	132.14	7907.064	36094.289
634	132.08	8150.207	35796.875
9180	132.01	13329.588	35197.109
5981	131.93	11413.187	38886.137
10005	131.84	13713.857	33041.195
262	131.76	7863.383	37889.863
7192	131.7	11888.475	33905.938
207	131.64	7787.686	36892.738
7297	131.61	12181.835	34521.199
319	131.59	7653.058	38567.836
2946	131.57	9660.386	37023.473
4782	131.51	10700.52	36996.797
8068	131.41	12555.017	36140.371
4351	131.41	10349.144	36649.469
5008	131.4	10884.133	34474.105
9063	131.4	13135.151	37385.383
6534	131.32	11703.44	34524.105
11254	131.3	14468.406	36574.09
8634	131.26	12933.755	33807.578
285	131.26	7902.149	38092.234
10801	131.24	14364.131	35347.617
2287	131.15	9080.63	38004.465
8181	131.13	12538.445	38887.313
9956	131.11	13615.131	34450.293
6628	131.11	11742.394	36108.484
5659	131.07	11100.43	33648.914
9580	131.01	13527.156	38688.973
5677	130.99	11112.279	33236.949
10651	130.95	14161.538	33547.18
3697	130.94	10037.962	36554.871
10152	130.92	13833.021	36328.961
7561	130.86	12143.768	39730.504
9705	130.86	13650.123	39003.16
5936	130.84	11402.017	38045.707
7078	130.82	11855.028	35799.375
5627	130.8	11105.222	34476.348
710	130.74	8101.492	33284.488
10231	130.73	13935.818	37914.273
6095	130.57	11565.366	39181.07
1174	130.55	8563.372	38274.117
4392	130.5	10421.452	37450.34
10119	130.5	13837.531	35653.91
7283	130.5	12071.706	34193.227
11313	130.4	14441.633	35237.238
1140	130.4	8538.718	38692.891
4924	130.4	10689.065	33921.086
11023	130.4	14245.457	39482.336
9788	130.21	13748.047	37779.934
7606	130.19	12487.039	39368.602
8942	130.13	13146.95	39819.707
638	130.13	8049.876	35636.438
9236	130.09	13145.199	34347.172
25	130.07	7862.294	33619.211
8693	130.04	13102.351	35168.574
10957	130	14295.323	38538.215
9450	129.96	13538.899	36223.395
8453	129.96	12898.122	35785.23
662	129.92	8023.253	35133.871
6438	129.9	11604.406	33733.094
288	129.9	7793.674	38138.543
7111	129.84	12037.972	35254.836
4089	129.82	10283.93	35902.93
915	129.81	8322.328	37588.102
9240	129.81	13222.498	34388.121
9804	129.81	13631.17	37382.609
7738	129.79	12318.957	36572.328
4346	129.77	10518.946	36617.539
11263	129.75	14613.913	36290.238
4022	129.73	10211.26	37562.281
6001	129.69	11384.113	39328.527
1796	129.67	8963.183	38340.863
8293	129.67	12738.929	39126.32
8745	129.65	13068.087	36395.59
1483	129.65	8742.792	35605.313
4719	129.65	10613.52	37930.688
9907	129.65	13652.048	35114.699
4859	129.59	10626.709	35376.133
5551	129.59	10950.955	36520.844
8617	129.58	13097.181	33406.516
6	129.52	7724.761	33111.555
2158	129.52	9250.917	35485.621
8048	129.48	12677.925	35832.664
10118	129.46	13827.731	35633.594
892	129.42	8264.469	37342.598
10817	129.38	14262.265	35569.992
6076	129.38	11606.392	39748.773
10984	129.37	14341.683	38993.863
9739	129.37	13567.319	38366.031
271	129.35	7734.222	37929.645
9470	129.29	13394.053	36584.445
8959	129.25	13152.623	39467.168
767	129.25	8409.578	34537.816
9320	129.21	13511.295	33423.691
4490	129.15	10446.113	39360.258
6861	129.1	11967.894	39413.648
3703	129.1	10113.784	36611.789
3043	129.06	9526.462	38704.09
8392	129.02	12716.219	37031.379
4234	129	10539.355	33161.336
6437	128.96	11537.778	33719.785
1322	128.94	8523.542	35187.492
9732	128.91	13668.888	38521.43
2911	128.89	9612.118	36561.48
7566	128.87	12116.813	39879.039
11183	128.85	14521.55	37846.527
3567	128.83	10025.775	33631.125
3508	128.81	9880.946	33578.289
1449	128.79	8843.036	34529.609
8751	128.77	13059.368	36495.703
7412	128.77	12257.493	36697.234
9851	128.75	13748.679	36474.816
7676	128.68	12354.245	37752.629
8153	128.6	12529.718	38087.652
2420	128.56	9302.201	39975.68
3955	128.54	10317.004	38814.426
10560	128.43	14039.385	35440.164
3111	128.41	9617.438	39684.477
6550	128.37	11683.815	34733.605
7323	128.35	12165.929	35046.508
4008	128.35	10202.157	38074.965
8717	128.33	13027.265	35852.891
2879	128.31	9688.827	35874.188
2146	128.31	9127.359	35300.336
2758	128.31	9578.244	33017.281
6420	128.29	11529.778	34058.977
2517	128.27	9416.716	38824.902
5728	128.24	11412.61	34054.465
7355	128.18	12146.503	35662.488
7766	128.18	12473.236	35780.113
10722	128.1	14281.371	33777.344
4471	128.06	10511.507	38994.129
5478	128.04	11090.111	37619.125
9648	127.99	13411.397	39792.684
1136	127.97	8501.973	38649.516
10030	127.95	13809.357	33432.797
11203	127.85	14460.218	37551.523
1185	127.81	8576.203	37700.195
4664	127.81	10677.295	38587.391
11030	127.74	14310.052	39720.695
1527	127.72	8638.863	36757.746
6279	127.7	11566.784	36135.781
10272	127.7	13972.364	38564.063
5184	127.68	10987.986	37901.863
6350	127.62	11505.051	35242.391
8702	127.56	13086.306	35455.5
4746	127.56	10708.433	37582.293
6787	127.55	11750.954	39483.758
5620	127.53	10996.633	34894.742
3178	127.49	9808.467	39240.156
4617	127.49	10567.021	39041.656
9441	127.47	13448.811	36071.332
3008	127.45	9496.787	38177.609
7346	127.43	12152.425	35529.445
7508	127.41	12106.215	38594.875
2739	127.35	9431.491	33174.648
273	127.33	7878.871	37941.762
4474	127.32	10462.213	39021.398
5073	127.28	10879.403	35943.883
192	127.26	7935.296	36661.527
3179	127.22	9889.621	38966.598
5185	127.2	10881.088	37928.949
11191	127.2	14597.933	37980.328
10611	127.14	14005.274	34310.125
3605	127.1	9991.182	34567.852
8274	127.1	12895.28	39437.832
987	127.09	8307.408	38771.516
9088	127.07	13145.954	36963.742
3001	127.03	9611.799	38032.34
779	127.03	8261.766	34737.305
11003	127.01	14295.978	39197.914
10099	126.99	13905.432	35230.059
4444	126.99	10411.455	38740.223
6982	126.97	11878.441	37396.551
4315	126.95	10370.08	35569.43
505	126.93	8197.413	38734.883
7580	126.91	12471.218	39605.766
1305	126.91	8593.279	35711.758
1017	126.84	8313.045	39462.238
695	126.8	8027.307	33891.859
2673	126.76	9405.435	35200.695
608	126.76	8095.599	36232.68
4126	126.74	10147.808	35105.047
5708	126.72	11351.774	33514.801
1647	126.66	8797.086	38728.762
3115	126.65	9658.514	39701.57
10744	126.63	14332.261	34233.039
10563	126.63	14184.752	35489.18
8562	126.63	12810.315	33743.621
3575	126.61	10106.856	33895.816
3856	126.59	10044.401	39922.914
5146	126.45	10926.763	37083.887
3294	126.43	9835.849	37077.41
998	126.4	8356.176	39065.469
9030	126.36	13187.312	38088.891
8600	126.36	12923.188	33071.137
2547	126.34	9397.573	38178.484
5858	126.34	11368.553	36644.121
2690	126.32	9420.672	34641.352
9630	126.3	13478.205	39565.672
4163	126.28	10332.105	34324.156
447	126.24	8058.298	39485.477
4297	126.22	10553.859	35006.324
9260	126.2	13152.389	33885.781
1660	126.19	8769.219	39163.922
5418	126.19	11097.241	38344.316
1690	126.17	8780.742	39754.93
4051	126.15	10157.439	36730.191
10284	126.13	13881.075	38769.246
6571	126.05	11711.789	35148.949
10085	125.94	13829.072	34852.641
10815	125.92	14336.669	35558.949
10972	125.92	14236.758	38821.039
8444	125.88	12729.224	36038.176
9850	125.86	13659.399	36441.238
10079	125.84	13940.751	34719.375
8887	125.82	12946.594	39036.875
2245	125.8	9155.61	37349.977
3751	125.8	10088.207	37792.109
8338	125.76	12771.156	38777.793
7755	125.73	12332.685	35945.285
7785	125.69	12279.399	35538.441
5015	125.63	10830.263	34741.234
6641	125.61	11695.858	36254.184
333	125.61	7762.751	38763.977
11287	125.61	14453.648	35416.695
5819	125.59	11384.932	36100.32
7852	125.59	12375.689	33890.016
4850	125.52	10640.401	35566
4669	125.52	10571.516	38311.344
5301	125.48	10856.788	39745.965
11346	125.44	14541.99	34263.52
3363	125.42	9813.641	36127.871
2571	125.36	9326.046	37704.484
10023	125.36	13863.111	33408.258
3660	125.34	9968.774	35717.453
546	125.3	8167.529	37706.332
10097	125.27	13794.917	35109.906
6701	125.27	11653.206	37815.563
4362	125.23	10515.515	36930.477
200	125.23	7929.348	36782.406
3720	125.21	10081.901	36924.031
9784	125.19	13757.238	37985.766
7892	125.13	12431.49	33389.129
4842	125.13	10755.33	35651.293
5345	125.09	11039.46	39590.188
1912	125.06	8986.194	36102.039
9908	125.04	13763.007	35118.766
1472	125.02	8800.038	35193.344
8876	125.02	13055.758	38770.848
4009	124.94	10255.207	37857.813
5754	124.94	11341.936	34781.473
6746	124.94	11818.32	38648.594
3686	124.92	10039.963	36261.574
152	124.88	7644.815	35947.922
4217	124.88	10341.572	33292.145
8999	124.88	13235.866	38575.59
7884	124.86	12315.791	33572.934
837	124.84	8210.857	36062.602
8073	124.84	12646.847	36200.645
11168	124.83	14489.445	38274.434
8049	124.83	12704.617	35850.027
8428	124.81	12877.903	36294.969
10580	124.81	14100.892	35188.957
619	124.79	8109.316	36154.078
5540	124.77	11169.46	36647.777
2183	124.77	9153.448	36016.465
5644	124.75	11174.995	33980.039
11344	124.73	14606.816	34172.82
535	124.71	8014.263	38085.191
4385	124.69	10373.25	37374.543
10491	124.69	14125.163	37165.445
6657	124.69	11737.512	36669.809
155	124.67	7893.597	35989.805
8997	124.63	13228.863	38495.496
6501	124.61	11768.62	33673.566
9434	124.61	13392.366	35906.66
7628	124.56	12452.701	38885.676
2033	124.54	8912.538	33585.375
9254	124.52	13239.306	34028.707
11328	124.52	14425.545	34723.281
2707	124.5	9385.83	34438.617
4222	124.48	10253.815	33056.914
7296	124.48	12213.863	34510.809
967	124.48	8214.368	38327.641
5825	124.44	11418.359	36179.754
8590	124.44	12812.121	33038.781
2720	124.42	9435.116	33649.43
5253	124.42	10907.982	39206.117
1800	124.4	8895.16	38186.875
10973	124.39	14368.876	38828.23
2027	124.33	8954.996	33767.602
8352	124.29	12804.229	38434.063
11336	124.27	14557.64	34506.105
8363	124.21	12856.177	38114.391
714	124.17	7989.811	33070.949
7825	124.16	12298.041	34521.461
3625	124.16	9993.625	34955.066
4121	124.14	10279.456	35307.598
7689	124.12	12398.725	37539.773
6882	124.1	11853.169	39000.488
2873	124.1	9547.021	35800.207
3259	124.06	9829.54	37955.695
9957	124.02	13574.276	34183.648
10566	124	14185.126	35522.375
8941	123.98	13133.988	39789.801
865	123.93	8259.081	36838.289
1861	123.93	8848.718	37127.086
4252	123.87	10383.655	33589.645
1909	123.87	8928.033	36084.773
4643	123.73	10766.181	38661.836
1792	123.66	9053.292	38629
4445	123.64	10456.998	38762.629
7116	123.6	12017.315	35304.215
5127	123.54	10808.668	36938.906
11035	123.48	14382.87	39794.922
2091	123.48	9236.65	33757.598
10992	123.43	14418.531	39076.461
6742	123.41	11637.395	38448.27
7028	123.39	11868.407	36808.035
6521	123.37	11750.833	34223.504
3261	123.35	9853.104	37959.211
653	123.31	8136.576	35295.535
1858	123.27	8952.772	37081.027
1336	123.27	8454.866	34458.977
8521	123.24	12879.274	34366.539
9429	123.24	13383.995	35786.344
229	123.2	7779.64	37429.063
4293	123.18	10458.137	34768.176
1245	123.12	8452.646	36711.82
3061	123.12	9597.564	38975.164
3771	123.1	10100.335	38266.652
7569	123.08	12098.395	39948.789
9286	123.03	13227.55	33355.094
11121	123.03	14554.661	38736.047
8358	123.01	12898.407	38241.188
674	122.99	8044.816	34726.059
3607	122.91	10119.242	34622.043
8051	122.89	12531.548	35864.488
10709	122.87	14366.921	33441.352
9296	122.87	13197.429	33320.063
7261	122.87	12247.865	33817.348
1887	122.87	8879.278	36570.668
313	122.87	7799.22	38431.887
98	122.83	7705.702	34949.656
7987	122.8	12670.986	34145.625
8179	122.78	12658.856	38875.043
6333	122.78	11455.164	35511.883
10683	122.78	14217.419	33067.766
7814	122.76	12309.673	34889.973
1974	122.62	8912.818	34960.844
9632	122.58	13391.888	39582.938
4283	122.53	10513.635	34650.676
2833	122.53	9572.876	35150.781
9078	122.49	13255.647	37065.996
7472	122.49	12182.026	37641.223
5589	122.37	11195.849	35894.543
7477	122.35	12171.611	37861.336
3209	122.35	9818.637	38352.617
1368	122.35	8614.152	33738.141
2252	122.34	9241.582	37417.176
4300	122.32	10392.503	35061.223
8349	122.32	12860.722	38390.992
7053	122.32	11921.657	36325.066
6429	122.3	11517.775	33868.832
2435	122.3	9476.853	39443.332
8362	122.28	12752.518	38079.223
10412	122.28	14201.073	38826.887
9853	122.26	13751.04	36220.727
10241	122.24	13975.121	38010.223
9927	122.24	13741.406	34678.688
4963	122.2	10781.334	33379.648
4350	122.16	10528.719	36639.301
11321	122.14	14465.331	34820.328
914	122.14	8386.84	37572.094
6414	122.12	11470.254	34260.57
912	122.09	8237.273	37546.504
675	122.09	8077.236	34733.664
7503	122.07	12169.166	38538.855
9	122.05	7693.876	33192.109
3417	122.03	9862.123	35121.586
7159	121.99	11874.52	34506.676
124	121.99	7916.232	35412.129
8526	121.97	12831.729	34144.422
9504	121.97	13361.126	37360.789
1901	121.97	8970.616	36465.375
4950	121.95	10559.967	33017.488
8710	121.93	13099.853	35714.727
10308	121.91	13966.181	39215.789
10042	121.9	13946.693	33664.379
5043	121.78	10874.965	35355.449
900	121.76	8263.782	37395.855
10513	121.76	14203.19	36656.125
11142	121.72	14561.947	38630.41
8501	121.68	12815.814	34899.875
6715	121.68	11656.215	38086.172
10318	121.67	13815.66	39322.223
6920	121.63	11941.944	38622.133
3523	121.63	9890.205	33043.723
10464	121.55	14067.213	37554.387
7599	121.55	12294.442	39523.254
3285	121.53	9781.84	37249.172
2688	121.47	9488.008	34634.891
3958	121.44	10179.217	38853.414
863	121.42	8249.305	36731.883
1363	121.38	8553.622	33680.461
1243	121.3	8609.394	36971.664
6659	121.3	11792.251	36768.129
5528	121.26	11030.014	36794.117
3040	121.26	9503.676	38628.223
4817	121.22	10686.875	36183.039
345	121.19	7789.327	38939.766
10804	121.19	14242.902	35380.578
8141	121.15	12605.763	37789.484
3619	121.15	10012.258	34826.949
2043	121.05	8854.117	33285.207
1328	121.01	8466.696	34796.359
1085	120.98	8566.916	39721.887
4412	120.96	10495.657	38152.16
4046	120.94	10273.051	36897.703
2575	120.92	9354.665	37767.664
8009	120.9	12507.808	34834.004
3514	120.9	9764.718	33460.211
8575	120.88	12790.627	33465.25
8646	120.84	12933.72	34121.789
5742	120.82	11305.848	34516.586
8715	120.78	12944.616	35843.188
4536	120.77	10715.66	39906.887
9352	120.77	13512.107	33928.672
2169	120.77	9114.649	35713.492
11362	120.77	14569.997	33663.297
6121	120.75	11474.813	38656.859
6319	120.69	11585.961	35854.797
2388	120.65	9208.331	39712.676
4200	120.63	10277.84	33567.707
9618	120.63	13526.82	39319.852
6149	120.59	11536.449	38297.316
4765	120.57	10687.972	37325.16
4776	120.55	10748.326	36867.766
8628	120.54	13008.648	33679.371
7205	120.54	11984.834	33540.445
2324	120.52	9223.914	38476.176
8339	120.5	12722.344	38790.691
2053	120.5	8875.168	33133.852
940	120.48	8262.211	37941.73
6208	120.44	11504.034	37247.215
9861	120.4	13707.037	36357.773
1311	120.4	8615.593	35523.316
381	120.32	7937.01	39573.547
6529	120.27	11683.052	34391.82
5655	120.25	11036.612	33899.363
9060	120.23	13257.031	37598.867
6454	120.15	11500.884	33386.367
8570	120.09	12788.265	33341.496
9292	120.09	13319.848	33208.371
4141	120.09	10212.963	34800.254
6280	120.08	11434.707	36168.539
4947	119.92	10730.133	33300.02
8976	119.86	13151.918	39247.531
5940	119.86	11382.221	38067.336
3466	119.85	9832.274	34184.039
7421	119.81	12189.525	36808.957
1772	119.81	9056.702	38943.484
9569	119.77	13485.186	38495.664
3716	119.69	9918.966	36844.996
2040	119.65	8979.25	33377.863
7248	119.62	12064.677	33519.02
1881	119.58	8902.882	36741.441
5991	119.48	11346.538	39065.688
11360	119.44	14573.899	33901.434
1736	119.44	9046.728	39749.41
4080	119.39	10255.93	36282.695
4225	119.39	10194.048	33128.461
3370	119.37	9896.319	35929.469
7491	119.35	12249.337	38248.996
10064	119.35	13919.38	34394.23
8043	119.33	12678.997	35570.781
3711	119.31	10061.573	36786.469
4748	119.31	10688.397	37604.383
5853	119.29	11264.034	36594.184
63	119.27	7906.773	34323.652
5182	119.27	10886.32	37843.242
8755	119.23	13009.958	36613.977
819	119.19	8388.582	35533.227
6938	119.16	11866.996	38302.609
4978	119.14	10805.819	33679.258
3281	119.1	9781.126	37444.789
6077	119.1	11546.575	39749.363
5045	119.08	10796.465	35395.598
7854	119.06	12431.974	33925.281
5975	119.06	11306.758	38793.863
5834	119.04	11322.585	36326.59
9369	119.04	13527.807	34308.566
8279	119	12806.209	39589.914
4693	118.98	10707.375	38234.32
482	118.93	8166.248	39243.332
4720	118.93	10641.519	37938.906
7812	118.91	12455.895	34830.578
404	118.89	7777.201	39779.527
803	118.89	8372.124	35300.695
4503	118.83	10353.668	39706.996
6445	118.81	11571.292	33510.215
6023	118.79	11329.931	39718.477
4721	118.77	10606.343	37942.566
688	118.75	8113.631	34202.313
11385	118.73	14506.996	33007.891
752	118.7	8316.418	34165.383
435	118.66	8097.223	39931.453
565	118.66	8104.01	37471.047
4386	118.6	10380.555	37417.934
1508	118.58	8658.275	36359.93
10163	118.56	13977.962	36489.836
10173	118.56	13834.045	36815.59
8565	118.54	12711.243	33521.047
566	118.54	8156.58	37472.051
367	118.52	7738.687	39286.703
3436	118.5	9877.764	34848.594
7380	118.37	12212.027	36164.469
2786	118.35	9651.272	33718.363
11295	118.33	14583.294	35541.043
1373	118.33	8534.464	33520.496
9160	118.33	13320.017	35419.688
6157	118.31	11519.045	38050.641
3163	118.31	9760.718	39354.578
1366	118.29	8444.401	33726.953
6202	118.26	11622.782	37475.32
190	118.24	7829.72	36652.152
3884	118.16	10312.826	39951.328
6580	118.16	11633.378	35358.32
22	118.12	7712.06	33543.195
4502	118.06	10423.629	39691.129
2276	118.05	9199.727	37828.215
746	118.05	8260.251	33894.27
1233	118.03	8570.443	37100.848
8679	118.03	12965.652	34841.207
4129	118.01	10319.813	35180.547
8222	117.99	12529.753	39652
2546	117.95	9373.138	38169.512
10627	117.93	14152.445	34153.398
11364	117.89	14554.926	33771.215
665	117.87	8035.376	34945.691
6235	117.87	11466.882	37182.785
617	117.87	8158.412	36103.504
8008	117.87	12686.072	34745.203
379	117.82	7972.926	39531.902
8900	117.76	13104.765	39330.93
9649	117.72	13432.424	39803.605
6748	117.7	11750.68	38717.434
476	117.68	8184.979	39140.234
1492	117.66	8716.55	35824.047
11236	117.64	14635.742	36902.188
3180	117.62	9847.003	39000.285
697	117.59	7991.781	33697.852
9992	117.57	13636.173	33433.051
2294	117.55	9253.588	38168.328
10637	117.55	14096.451	33870.73
5189	117.55	10830.912	37979.352
5865	117.51	11288.771	36859.254
4366	117.51	10445.577	37022.941
1325	117.47	8517.358	34993.078
5556	117.45	11060.711	36377.535
2215	117.43	9120.309	36607.938
6963	117.39	12049.332	37951.012
134	117.39	7687.393	35593.855
1251	117.36	8590.839	36783.617
6119	117.34	11443.87	38639.355
11316	117.34	14429.074	35020.828
3954	117.32	10178.472	38812.883
3682	117.3	10086.597	36165.457
7126	117.28	11985.051	35159.137
4263	117.28	10550.642	33999.57
6941	117.28	11984.948	37999.934
1797	117.28	8875.904	38155.117
9724	117.24	13708.694	38658.391
3060	117.24	9625.225	38975.711
10504	117.22	14116.533	36568.023
2596	117.2	9372.364	37333.137
8549	117.18	12714.011	33900.656
10253	117.18	13988.165	38239.426
9980	117.16	13719.761	33492.82
3334	117.14	9835.144	36789.289
4547	117.13	10678.64	39953.523
173	117.13	7829.238	36324.148
5727	117.11	11273.865	34030.754
5689	117.11	11259.399	33033.645
7918	117.11	12375.339	33156.664
10096	117.11	13907.222	35104.168
4407	117.11	10391.967	37980.711
9605	117.11	13366.918	39049.453
751	117.11	8396.771	34068.859
7757	117.07	12365.704	35953.262
8290	116.97	12807.877	39372.82
5658	116.95	11102.716	33948
5300	116.95	10960.367	39725.305
10277	116.92	13979.798	38654.535
5992	116.9	11306.602	39137.371
8016	116.88	12576.607	34974.004
10349	116.88	13982.754	39799.242
5714	116.86	11407.614	33636.551
11248	116.86	14460.556	36843.777
5782	116.86	11325.681	35385.41
7897	116.82	12376.824	33470.664
4159	116.82	10199.376	34596.637
9516	116.8	13397.941	37610.219
7537	116.8	12177.406	39301.195
403	116.78	7699.562	39762.461
4377	116.78	10389.999	37200.051
3353	116.78	9769.506	36228.969
10091	116.72	13784.322	34981.117
1928	116.69	8993.753	35813.391
8456	116.69	12771.868	35833.871
10066	116.69	13802.879	34475.68
2529	116.67	9401.349	38520.309
10958	116.63	14232.403	38554.723
3416	116.63	9896.526	35111.461
9570	116.57	13505.314	38525.973
11049	116.55	14573.359	39783.754
6759	116.53	11699.792	38896.898
6643	116.51	11806.957	36274.184
4942	116.51	10703.726	33413.656
3815	116.51	10054.521	39071.965
7403	116.47	12170.007	36519.328
1649	116.46	8835.907	38824.344
9936	116.44	13773.534	34481.844
4010	116.36	10192.783	37910.121
4187	116.34	10252.768	33826.684
1520	116.32	8646.745	36600.133
7660	116.32	12285.781	37834.926
2774	116.3	9694.207	33444.539
7572	116.26	12393.819	39777.223
9544	116.24	13495.804	38131.094
1359	116.21	8532.018	33942.254
3486	116.19	9794.366	33906.172
8802	116.17	13105.869	37497.395
5225	116.15	10794.496	38760.391
855	116.11	8221.295	36492.926
3468	116.07	9871.752	34204.523
5124	116	10844.571	36915.688
10382	115.92	14024.148	39522.215
2836	115.9	9572.945	35220.563
10294	115.86	13838.467	38992.547
7393	115.8	12238.284	36431.238
4708	115.8	10751.915	38049.977
9258	115.77	13228.707	34116.238
1923	115.75	8857.439	36046.258
2848	115.69	9658.991	35434.02
8988	115.63	13186.357	38901.453
6603	115.61	11693.455	35812.32
3748	115.61	9967.617	37606.68
8175	115.57	12706.652	38767.258
800	115.54	8231.835	35262.563
5387	115.54	11046.774	38831.43
6770	115.54	11681.768	39058.773
9335	115.52	13408.237	33674.469
10431	115.52	14147.682	38318.773
1324	115.48	8493.042	34937.344
8809	115.44	12921.958	37650.594
7442	115.36	12182.182	37244.352
343	115.36	7674.11	38941.188
9554	115.36	13373.267	38305.484
6633	115.25	11758.213	36154.988
4296	115.17	10522.857	34987.285
772	115.17	8408.773	34707.035
1857	115.13	9013.714	37066.602
8459	115.13	12772.411	35645.477
4075	115.1	10239.56	36531.66
9338	115.08	13545.467	33731.793
1414	115.04	8733.879	33548.254
10445	115.02	14177.506	38045.738
7224	115	12013.946	33280.512
3213	115	9882.079	38400.547
10437	114.98	14088.94	38248.945
8722	114.96	13013.108	36030.578
5648	114.94	11130.854	34050.008
5660	114.9	11130.81	33721.859
10145	114.88	13887.694	36160.59
6773	114.87	11759.347	39082.18
8884	114.85	13082.779	38965.465
4672	114.83	10694.227	38332.027
9479	114.83	13356.251	36806.613
10031	114.81	13879.353	33485.574
3495	114.79	9743.261	33700.684
4484	114.77	10538.005	39219
10548	114.77	14168.631	35759.848
4274	114.77	10502.126	34396.469
3946	114.75	10310.598	38959.168
5622	114.75	11069.902	34633.098
4110	114.71	10219.872	35440.605
5200	114.71	10934.563	38225.934
217	114.69	7943.508	37019.844
1526	114.67	8763.257	36721.813
9433	114.67	13358.535	35870.355
9637	114.62	13528.848	39677.609
1231	114.62	8560.746	37060.98
6901	114.6	12060.718	38893.594
2	114.52	7656.046	33017.832
5597	114.41	11206.118	35257.914
5901	114.35	11255.099	37615.211
3557	114.33	10002.385	33336.625
5767	114.31	11361.293	35155.465
7135	114.29	11951.776	35036.293
110	114.27	7916.746	35103.148
1407	114.25	8633.052	33381.574
6826	114.21	11920.182	39804.934
3595	114.18	9941.661	34275.07
7490	114.18	12088.768	38235.414
4310	114.18	10361.652	35401.699
7493	114.16	12268.501	38387.598
7957	114.14	12631.163	33527.91
1180	114.12	8433.725	38088.234
6895	114.12	11932.571	39104.859
3027	114.08	9619.066	38384.316
2016	114.08	8906.792	34119.852
5351	114.08	10997.522	39331.973
6324	114.08	11566.871	35613.785
6724	114.06	11831.321	38181.703
2838	114.06	9680.229	35274.551
11007	113.98	14281.318	39269.949
766	113.97	8339.858	34522.789
2110	113.95	9096.774	34303.504
10674	113.91	14053.64	33228.84
5635	113.87	11102.232	34362.262
11133	113.83	14449.648	38501.559
6812	113.83	11761.692	39961.207
8255	113.81	12748.004	39894.102
10939	113.79	14333.964	38181.551
4448	113.77	10407.826	38826.836
4523	113.75	10406.858	39823.141
4572	113.74	10733.964	39591.027
7305	113.68	12144.675	34697.883
3995	113.68	10162.594	38235.859
3352	113.64	9876.799	36219.004
9464	113.58	13455.96	36422.195
325	113.56	7793.9	38691.207
1843	113.51	8898.369	37464.176
5019	113.51	10976.402	34867.754
2603	113.49	9320.729	37147.09
4083	113.49	10285.612	36286.375
5823	113.45	11395.754	36150.668
9117	113.43	13150.435	36246.348
5262	113.39	10970.614	39336.297
9069	113.35	13205.213	37216.184
10374	113.35	14156.516	39646.41
504	113.3	8079.569	38735.328
10715	113.3	14337.97	33546.23
7335	113.28	12122.171	35315.313
3361	113.22	9883.646	36377.813
7255	113.22	12108.349	33659.957
4135	113.22	10248.324	34971.574
1357	113.2	8479.65	33869.98
4033	113.18	10250.03	37459.762
6651	113.18	11824.766	36530.211
4916	113.16	10771.219	34116.863
3973	113.14	10211.243	38768.477
2721	113.14	9486.352	33659.805
10216	113.1	13844.356	37758.703
6957	113.08	11857.941	37865.594
2723	113.08	9446.348	33684.777
8019	113.07	12518.851	35105.824
9555	113.05	13464.609	38320.754
11159	113.05	14512.951	38219.434
1457	113.05	8745.378	34920.766
1709	113.05	8989.828	39778.512
9187	113.05	13262.217	35074
9588	113.03	13464.2	38770.355
943	113.01	8407.553	37984.398
8764	112.99	13102.252	36819.742
3894	112.93	10334.481	39718.859
9982	112.93	13658.771	33503.754
6600	112.87	11777.26	35695.816
7253	112.87	12106.35	33613.688
5690	112.82	11328.531	33036.863
315	112.82	7943.325	38513.52
5623	112.8	11056.78	34695.605
3252	112.8	9781.259	37881.84
8172	112.78	12564.083	38685.984
145	112.76	7883.468	35841.672
10891	112.76	14319.54	37389.641
1525	112.76	8763.526	36699.664
3746	112.76	9941.497	37555.965
9136	112.74	13247.566	35991.516
6058	112.7	11621.346	40005.695
4670	112.66	10632.775	38310.184
1612	112.66	8776.87	38222.203
5722	112.64	11291.557	33878.691
6474	112.64	11637.137	33006.703
5837	112.62	11362.342	36429.309
10410	112.61	14018.924	38816.234
6691	112.57	11659.235	37488.434
1354	112.57	8546.345	33827.055
9898	112.57	13650.853	35544.523
9467	112.57	13435.982	36571.793
7121	112.53	12061.651	35107.359
4798	112.53	10698.944	36459.074
3773	112.53	10010.545	38294.945
9932	112.51	13747.905	34747.66
6317	112.49	11429.678	35815.199
10603	112.36	14013.22	34714.738
7891	112.34	12441.534	33371.539
11333	112.3	14436.782	34482.617
8947	112.28	13302.504	39893.965
7182	112.24	11914.679	34038.219
7996	112.22	12697.734	34459.844
990	112.2	8230.801	38853.059
7591	112.15	12392.899	39464.668
4957	112.09	10824.449	33050.059
10509	112.09	14042.936	36620.891
7847	112.07	12305.558	34086.469
5331	112.05	11030.933	39700.398
10476	111.95	14091.459	37457.219
19	111.88	7676.713	33456.16
7612	111.84	12470.156	39135.016
6551	111.84	11799.848	34761.754
2155	111.78	9204.127	35453.188
10802	111.72	14240.537	35350.496
10395	111.71	14207.067	39365.832
550	111.69	8167.567	37772.121
10227	111.65	13944.671	37851.188
7149	111.65	11950.974	34635.414
1921	111.61	8898.115	35965.832
6500	111.59	11680.238	33652.063
4044	111.57	10156.588	37182.219
5436	111.55	11180.693	38200.723
3622	111.53	10123.998	34876.973
4902	111.51	10702.052	34373.938
8219	111.48	12578.737	39611.488
6486	111.48	11715.624	33474.695
10672	111.48	14179.82	33220.566
802	111.46	8223.401	35276.266
5454	111.44	11182.387	37891.707
1833	111.42	8925.646	37570.824
4164	111.38	10342.721	34369.969
29	111.36	7721.469	33754.602
236	111.34	7715.232	37484.594
1134	111.28	8478.673	38635.137
1035	111.28	8359.295	39658.723
11061	111.28	14563.07	39623.883
8541	111.21	12790.032	34093.379
6969	111.21	11893.846	37791.973
8251	111.19	12857.383	39808.234
839	111.15	8310.753	36092.66
5599	111.15	11082.47	35294.027
5604	111.15	11148.787	35404.449
7788	111.13	12480.383	35560.066
7608	111.09	12415.588	39391.086
2172	111.09	9152.044	35810.852
199	111.07	7647.516	36780.008
5531	111.02	11172.232	36824.434
1195	110.98	8463.456	37552.695
810	110.98	8266.958	35458.125
3183	110.96	9914.683	38840.676
4808	110.96	10666.14	36336.402
3867	110.92	10292.749	39798.5
3628	110.92	10111.776	35020.813
11349	110.9	14578.482	34001.676
4261	110.86	10545.817	33898.098
7539	110.86	12075.192	39343.477
11294	110.79	14457.302	35534.547
7419	110.79	12200.418	36786.891
1804	110.75	9043.984	38267.367
11255	110.73	14512.067	36586.238
7818	110.73	12303.572	34717.094
9894	110.67	13753.45	35461.875
272	110.65	7753.727	37931.793
7187	110.63	11896.305	34114.531
7741	110.61	12389.75	36400.613
1813	110.59	8946.372	38088.156
1801	110.58	8897.138	38207.102
6734	110.58	11821.35	38361.188
10541	110.54	14110.185	35923.219
4161	110.54	10178.831	34300.891
4530	110.52	10568.18	39776.82
11318	110.52	14602.213	35057.84
11240	110.48	14473.171	36959.238
321	110.48	7829.523	38625.152
5666	110.38	11014.466	33566.953
10682	110.36	14278.244	33022.254
5116	110.31	10785.684	36794.371
9906	110.31	13639.699	35100.207
1451	110.29	8818.97	34624.672
10196	110.29	13796.374	37381.27
4481	110.25	10515.106	39170.836
919	110.23	8367.675	37627.879
7212	110.23	11917.445	33354.203
2470	110.21	9344.074	39264.234
8775	110.19	13091.11	37016.156
10650	110.17	14185.54	33535.07
6767	110.17	11739.536	38993.641
9238	110.04	13246.315	34368.773
8168	110	12493.387	38589.207
5586	109.96	11159.234	35823.656
5673	109.94	11089.529	33372.598
3653	109.94	10082.092	35549.168
1438	109.92	8760.653	34328.695
3006	109.87	9687.241	38159.539
10159	109.85	13989.106	36439.031
7382	109.85	12168.837	36184.34
6461	109.83	11618.096	33204.387
1844	109.81	8991.232	37486.605
1673	109.81	8769.826	39508.531
4281	109.77	10518.951	34606.004
10602	109.75	14086.411	34658.773
5615	109.73	11049.103	35052.871
1344	109.73	8516.153	34369.473
3780	109.73	10100.57	38471.426
8320	109.69	12783.133	39036.438
5756	109.69	11414.348	34816.148
2903	109.67	9615.87	36424.23
4496	109.64	10486.661	39530.625
8607	109.62	13035.58	33248.938
8540	109.56	12712.46	34083.465
5203	109.5	10876.43	38314.855
4348	109.5	10555.312	36621.863
7083	109.5	11954.563	35887.441
4715	109.48	10682.089	37844.703
225	109.46	7700.421	37304.309
1691	109.46	8818.723	39763.34
2929	109.43	9670.694	36817.18
4900	109.35	10602.646	34340.891
1415	109.33	8823.351	33581.629
2113	109.31	9119.932	34388.168
7673	109.29	12282.55	37727.664
7418	109.25	12241.279	36769.859
7185	109.22	11924.069	34105.414
8604	109.22	12943.223	33176.414
11228	109.2	14568.504	37031.543
[truncated: 2,924 more rows]
