# Supplementary material for: Insights on the Control of Yeast Single-Cell Growth Variability by Members of the Trehalose Phosphate Synthase (TPS) Complex
Source: Front Cell Dev Biol. 2021 Jan 28;9:607628. doi: 10.3389/fcell.2021.607628 (PMC7876269; doi:10.3389/fcell.2021.607628)
Supplement: Supplementary file 2 [file Data_Sheet_1.ZIP › final_code/input_datasets/Ntd-TSL1_SortedCells3_minus_t4.csv]

Id	Area (µm²)	Centre X Position (µm)	Centre Y Position (µm)
2321	182.2	8954.928	36577.52
9392	175.53	12411.731	33548.23
6921	175.13	11391.822	35729.09
9498	170.3	12558.571	33824.23
7325	168.54	11520.804	38281.684
4881	160.38	10176.744	36551.172
3759	152.47	9848.705	39783.48
12621	151.97	14061.142	35920.945
1509	148.03	8561.722	37068.141
4645	147.85	10185.412	39795.664
7298	146.93	11526.155	38697.246
409	143.72	7791.098	38686.953
8468	143.1	12002.541	35153.844
9478	142.97	12528.357	33486.309
9516	142.01	12507.261	34277.617
12075	141	13850.545	34307.133
2607	140.96	9062.1	35092.57
8628	138.97	12087.594	33512.34
1681	136.71	8519.124	33688.176
13187	136.15	14306.51	39197.773
8945	134.91	12263.299	38587.285
10351	133.81	12971.774	34250.695
7084	133.56	11260.45	38127.363
5448	133.03	10749.324	39851.027
2529	132.38	9240.884	33551.688
11373	131.5	13438.811	36668.023
10890	130.56	13167.688	36852.848
12825	130.39	14403.102	33395.852
9391	129.08	12284.823	33542.855
10933	128.89	13186.214	35960.441
2272	127.76	8966.28	37453.098
6063	127.61	10822.901	35689.754
13486	127.57	14432.685	36232.734
8019	127.45	11834.983	38310.156
12651	127.4	14058.445	35531.234
13639	125.33	14518.573	33190.977
2988	125.08	9284.58	39305.051
8853	124.91	12150.997	37107.531
11984	124.47	13674.811	33408.484
4479	124.43	10074.366	37188.402
4163	124.18	9884.35	34063.609
8470	124.06	11925.632	35185.309
7591	123.97	11490.686	34625.609
8794	123.72	12177.617	36040.59
10383	123.13	13131.348	34872.391
6751	123.11	11196.166	33371.047
5943	122.51	10575.149	33068.773
1935	122.47	8647.641	37373.199
5293	121.46	10517.983	37955.496
9328	121.4	12373.064	34511.254
4173	120.98	9901.697	33904.184
8053	120.96	11807.619	38885.848
3187	120.54	9470.649	36397.93
3367	120.41	9589.436	33467.617
874	120.35	8145.866	34005.637
8889	120.21	12157.405	37528.379
12208	120.02	13916.391	36750.797
9302	119.95	12411.574	34952.371
5962	119.66	10881.68	33492.375
13391	119.6	14517.789	37848.832
12839	119.24	14402.006	33586.414
11760	119.16	13602.712	36910.273
10369	118.24	13032.149	34573.273
4763	118.15	10214.978	38692.813
8319	118.13	12025.973	37498.203
10879	117.92	13273.956	36927.773
12210	117.86	13917.576	36797.504
11978	117.74	13576.671	33578.457
5812	117.61	10568.285	35556.969
7271	116.94	11625.487	39251.816
9264	116.88	12433.793	35606.059
12470	116.86	14038.791	39025.711
12035	116.33	13937.295	33491.648
187	116.31	7768.339	35903.355
12873	116.23	14299.442	34326.785
10024	114.79	12909.018	37198.871
11057	114.64	13239.122	34496.199
12417	114.49	14190.354	39838.512
3994	114.31	9720.179	36786.48
6493	114.3	11180.799	38131.438
11856	114.24	13733.427	35701.277
11009	114.03	13142.802	34775.32
4282	113.97	10075.4	33948.332
9169	113.8	12369.35	37566.734
4180	113.76	9773.029	33660.625
6836	113.74	11250.806	34183.758
9485	113.53	12698.744	33596.211
2731	113.32	9228.521	37319.09
9865	113.28	12842.448	39642.125
12425	113.22	14147.704	39599.691
1853	113.09	8804.877	35789.824
13094	113.03	14261.072	37867.355
9033	113.01	12305.776	39867.168
386	112.9	7949.879	38417.145
11736	112.88	13670.952	37643.242
2867	112.86	9223.035	39316.027
6176	112.82	10853.848	37352.832
6901	112.76	11260.374	35390.52
8466	112.72	12044.854	35147.688
8935	112.69	12072.459	38411.586
2503	112.65	9019.24	33057.719
3680	112.46	9501.442	38935.344
12809	112.42	14278.638	33116.723
5585	112.27	10589.001	38586.094
2323	112.23	9016.991	36624.82
6092	111.9	10958.4	36100.516
11663	111.69	13591.55	38564.09
13322	111.59	14629.074	38739.234
3900	111.46	9774.072	37916.242
778	111.42	8178.065	36243.285
4670	111.13	10198.883	39631.996
8827	110.98	12086.281	36583.691
6491	110.98	11151.744	38111.16
3686	110.77	9589.508	38999.109
7766	110.66	11808.713	34278.773
1212	110.66	8240.281	38418.957
7603	110.45	11554.863	34455.957
9705	110.33	12590.662	37786.039
9268	110.29	12306.549	35679.008
8431	110.25	12043.068	35622.336
8162	109.99	12026.145	39467.941
10150	109.81	12772.299	35119.355
5570	109.77	10612.447	38729.855
10966	109.66	13251.32	35424.484
1097	109.45	8263.848	36930.754
13637	109.09	14607.04	33478.039
8269	108.72	11888.03	37846.039
8418	108.57	11913.706	35798.695
11342	108.22	13525.43	36241.109
8396	108.07	11931.693	36155.117
6204	108.05	10806.977	37948.422
12566	108.03	14187.974	37123.875
9283	107.97	12430.603	35563.391
8411	107.96	12053.679	35994.699
7309	107.84	11522.591	38312.984
12497	107.76	14044.821	38578.723
7158	107.73	11313.1	39474.977
5312	107.71	10473.1	38312.828
12010	107.63	13682.64	33160.375
10472	107.61	13017.973	36777.344
6569	107.44	11101.134	37117.844
2286	107.28	9007.205	37041.422
4292	107.19	9997.601	34264.629
7648	107.04	11547.878	33877.539
5577	106.86	10723.35	38486.141
10257	106.73	12900.683	33456.625
11261	106.67	13423.845	34730.621
1958	106.61	8837.837	37680.852
10919	106.29	13272.208	36253.035
12769	106.02	14141.115	33598.289
12212	105.89	13979.028	36858.43
3563	105.85	9575.699	37390.016
6291	105.85	10821.578	39389.168
203	105.83	7836.208	36083.656
13523	105.7	14523.013	35458.891
12892	105.39	14227.886	34743.773
8934	105.31	12238.126	38394.398
3451	105.2	9661.272	35616.941
2793	105.12	9212.602	38254.32
7663	104.97	11423.615	33507.5
13174	104.95	14338.893	39046.473
6984	104.93	11352.971	36612.152
10745	104.83	13306.512	39036.813
3113	104.74	9415.532	37965.281
6781	104.72	11365.246	33125.566
6928	104.68	11305.6	35867.336
10001	104.66	12815.526	37696.441
6968	104.53	11397.066	36433.871
3262	104.51	9309.907	34721.84
9878	104.43	12803.652	39481.746
3290	104.32	9367.026	33980.184
3138	104.32	9432.963	37489.648
3908	104.3	9831.416	37748.734
9018	104.28	12165.295	39714.953
10370	104.24	13039.341	34603.148
9686	104.16	12629.348	37344.93
2887	104.11	9165.811	39560.926
8295	104.05	11984.093	37523.547
5316	104.01	10515.576	38403.723
10777	103.86	13162.683	38409.031
1538	103.8	8530.905	36564.059
8921	103.72	12163.841	38222.148
13392	103.63	14569.778	37866.613
5913	103.59	10698.393	33748.887
10585	103.49	12964.072	38313.355
5907	103.45	10723.213	33663.156
7974	103.4	11842.588	37673.398
3483	103.4	9537.427	36177.336
12274	103.24	13911.448	37893.66
2986	103.01	9285.707	39279.141
6592	102.76	11134.206	36551.578
5627	102.67	10565.096	38293.996
2855	102.67	9215.321	39078.438
2581	102.65	9061.455	34449.18
5654	102.53	10594.778	37959.371
6771	102.38	11395.15	33023.078
7133	102.29	11303.488	38967.07
7546	102.19	11548.115	35341.324
11957	102.13	13767.764	34286.219
7755	102.11	11838.525	34053.219
9560	102.11	12667.398	35306.023
9877	102.11	12883.609	39476.633
4281	102.09	9920.69	33924.555
10836	102.02	13215.056	37511.902
12959	101.9	14375.269	35567.094
6035	101.9	10983.587	35150.586
3872	101.84	9837.87	38197.324
11221	101.83	13375.922	33966.406
4804	101.83	10347.6	37999.559
2886	101.79	9203.366	39553.391
4063	101.77	9783.61	35705.844
2378	101.75	9033.664	35642.07
1368	101.75	8514.854	39351.336
9795	101.73	12649.815	39385.957
11831	101.71	13694.527	36182.109
6466	101.63	11194.238	38343.34
3499	101.56	9573.152	36335.738
8312	101.48	11859.35	37442.23
6007	101.42	10865.925	34367.711
9995	101.4	12902.791	37863.211
4879	101.35	10163.423	36845.105
7797	101.25	11650.579	34668.188
10304	101.21	12983.008	33373.883
11607	101.21	13629.918	39377.59
885	101.21	8200.86	33703.625
11128	101.02	13169.934	33617.766
382	101.02	7668.641	38389.98
5625	101	10570.259	38259.688
297	100.96	7718.225	37443.121
953	100.91	8358.601	33862.832
10181	100.83	12758.324	34478.578
1077	100.81	8208.006	36469.84
8098	100.71	11756.976	39647.223
6707	100.66	11162.695	34346.469
2996	100.64	9465.046	39154.199
12478	100.56	14173.152	38944.191
10466	100.5	13130.563	36528.297
10835	100.47	13328.069	37510.102
3803	100.45	9905.521	39381.703
11898	100.37	13716.752	35088.051
5895	100.37	10678.293	34061.691
8030	100.33	11769.314	38509.055
4204	100.31	9807.91	33348.426
11890	100.31	13604.852	35193.742
2166	100.29	8964.905	39129.512
4548	100.27	10022.206	38612.703
9842	100.26	12785.538	39783.281
11341	100.24	13434.237	36236.727
3905	100.2	9827.541	37674.406
11256	100.16	13541.672	34594.723
1506	100.16	8477.942	37287.168
9602	100.03	12640.836	35884.754
9488	100.03	12553.617	33620.203
5377	99.97	10437.046	39129.398
3435	99.89	9616.793	35324.313
1392	99.85	8429.268	38925.461
13433	99.7	14426.733	37302.711
8700	99.68	12166.702	34714.785
9289	99.57	12400.633	35414.66
6425	99.55	11191.321	39036.961
7460	99.53	11603.742	36438.668
11233	99.45	13559.939	34174.793
13043	99.35	14313.227	37243.07
259	99.35	7698.689	36877.348
4310	99.35	10012.715	34637.051
4843	99.34	10172.815	37256.715
1582	99.3	8451.205	35942.422
6421	99.28	11132.474	38975.996
12259	99.14	13804.494	37738.816
1698	98.88	8567.577	33546.297
10654	98.8	13074.466	39463.02
1697	98.76	8509.299	33528.43
1816	98.68	8677.14	34946.254
12541	98.68	13997.825	37505.84
565	98.63	8140.97	39668.984
9118	98.57	12459.894	38159.617
11942	98.55	13624.719	34349.824
4446	98.47	9940.942	36615.18
7439	98.42	11426.833	36912.684
13570	98.4	14513.236	34613.461
3930	98.38	9818.958	37199.672
12113	98.36	13892.787	35004.512
5629	98.32	10695.482	37987.563
7450	98.22	11597.559	36765.438
7746	98.21	11816.144	33899.965
11901	98.19	13634.399	34815.602
10473	98.13	13100.418	36778.207
1640	98.01	8608.376	34701.781
3724	97.94	9645.916	39540.453
11061	97.78	13201.172	34514.488
7245	97.78	11437.139	39450.195
796	97.75	8030.477	35937.527
6374	97.75	11108.55	39477.309
5990	97.71	10829.9	33986.027
13113	97.69	14292.05	38146.195
3397	97.63	9603.078	34355.254
10821	97.63	13146.613	37857.254
3733	97.59	9508.996	39625.457
8099	97.57	11838.707	39675.223
5992	97.54	10807.865	34000.008
2847	97.52	9143.694	38983.926
3502	97.5	9633.814	36374.238
10987	97.46	13311.617	35110.371
3295	97.44	9443.361	33842.996
5806	97.44	10706.139	35433.734
2409	97.38	8892.659	35008.277
10159	97.34	12773.554	35029.027
12475	97.34	14170.787	38831.801
6671	97.29	11143.492	35345.621
7870	97.27	11767.962	35838.113
6408	97.25	11181.536	39253.945
1388	97.19	8466.395	39107.023
11674	97.11	13604.071	38188.875
5600	97.09	10614.369	38351.824
7323	97.04	11458.934	38225.055
1924	97.04	8780.823	37242.246
3717	96.94	9634.013	39481.781
8621	96.94	12270.143	33353.887
12015	96.85	13990.375	33071.477
12530	96.85	14081.919	37665.508
11692	96.77	13707.537	38102.039
8826	96.71	12273.78	36549.383
9938	96.6	12786.535	38803.191
13233	96.58	14227.774	39855.137
7128	96.58	11243.891	38902.203
6651	96.58	11041.301	35869.668
11156	96.58	13185.754	33122.438
10626	96.5	13072.8	38951.793
11750	96.44	13599.644	37499.391
751	96.44	8052.799	36722.23
7555	96.37	11498.647	35124.844
7657	96.37	11603.447	33781.898
12044	96.23	13801.522	33650.297
8464	96.21	11894.892	35124.695
12663	96.21	14146.962	35155.859
2885	96.21	9218.963	39545.801
5128	95.83	10545.46	34264.801
472	95.83	7882.487	39486.902
11544	95.79	13391.258	39584.82
12164	95.75	13869.457	36043.586
12872	95.62	14225.181	34288.586
12569	95.5	14191.239	37179.426
4026	95.47	9708.679	36198.852
10796	95.45	13287.817	38283.094
8301	95.45	11877.945	37620.605
5513	95.43	10763.963	39114.211
1376	95.39	8617.209	39198.91
12695	95.39	14203.517	34645.516
1034	95.39	8352.724	35515.906
5696	95.37	10698.633	37477.188
12042	95.24	13891.639	33597.402
13625	95.22	14629.045	33549.27
298	95.18	7770.471	37450.73
11589	95.18	13634.103	39734.191
449	95.1	7841.457	39120.359
10183	95.08	12846.616	34490.93
10828	94.93	13268.163	37983.207
4716	94.89	10281.077	39141.438
7658	94.87	11444.111	33796.348
2545	94.83	9198.292	33691.602
3333	94.82	9358.279	33273.895
10744	94.82	13336.301	39032.84
3910	94.7	9725.535	37792.723
12752	94.66	13994.83	33945.813
5362	94.59	10546.46	38969.336
10346	94.57	12941.497	34186.754
11784	94.55	13687.772	36824.469
9089	94.45	12339.056	38844.219
5996	94.43	10988.445	34092.391
5515	94.37	10685.656	39120.594
8455	94.34	12037.103	35300.871
12384	94.32	13961.49	39605.609
13609	94.3	14531.835	33858.578
5302	94.28	10450.142	38184.895
9430	94.2	12292.124	33056.797
4064	94.18	9911.161	35712.871
9397	94.16	12387.72	33628.754
13360	94.16	14621.755	38174.789
11639	94.09	13600.91	38820.363
6563	94.09	11010.74	37303.875
3778	94.09	9887.913	39610.957
13504	94.07	14457.33	36051.938
8681	94.03	12081.628	34390.762
6407	93.93	11203.343	39225.629
11946	93.91	13710.482	34428.293
3205	93.7	9479.523	35944.523
5847	93.67	10643.31	34843.121
12874	93.67	14302.631	34345.621
8139	93.65	11893.692	39849.102
3104	93.61	9332.229	38114.781
780	93.57	8198.553	36260.391
1466	93.57	8491.627	37537.551
3432	93.55	9490.648	35291.723
8972	93.53	12139.645	39027.066
11846	93.53	13708.157	35770.348
1247	93.51	8355.99	39065.852
10995	93.49	13329.41	35196.461
74	93.42	7789.884	34284.504
6575	93.42	11194.552	37183.012
6474	93.38	11060.02	38437.469
9760	93.38	12539.397	38888.301
9849	93.36	12786.349	39889.043
10027	93.36	12861.518	37266.797
3611	93.36	9655.834	38181.766
3965	93.32	9904.821	36995.609
10155	93.26	12830.465	35201.41
452	93.26	7959.527	39185.809
12549	93.19	14191.546	37378.137
6766	93.17	11136.286	33046.09
9940	93.15	12908.852	38816.223
13023	93.11	14358.46	36890.16
12476	93.03	14104.192	38934.051
13221	93.01	14309.843	39721.438
6738	93.01	11184.941	33794.145
2805	92.86	9268.336	38362.113
11429	92.84	13483.071	37879.398
7196	92.8	11592.861	39764.188
4629	92.77	10035.16	39782.895
582	92.73	8034.105	39536.094
791	92.71	8012.695	36170.477
12308	92.65	13795.332	38327.984
11431	92.65	13445.436	37896.191
6182	92.63	10848.192	37507.039
2724	92.61	9202.643	37147.172
2282	92.55	8937.773	37323.305
8356	92.55	11915.156	36710.844
6991	92.54	11420.553	36747.574
3464	92.48	9683.689	35731.719
7634	92.46	11456.973	34285.027
1545	92.44	8627.88	36596.16
6354	92.36	11070.649	39875.879
6010	92.29	10919.285	34496.766
11995	92.27	13707.862	33229.402
6009	92.25	10783.573	34477.613
9220	92.23	12376.698	36555.559
2250	92.19	8942.533	37739.945
7884	92.19	11693.499	36025.672
3036	92.17	9297.508	39047.148
9564	92.13	12699.822	35411.254
5925	92.08	10584.632	33330.102
9024	92.06	12116.442	39879.539
10070	92.06	12887.658	36420.203
2178	92.02	9005.244	38834.461
4700	92.02	10233.137	39355.309
8555	91.98	12052.316	33919.488
11706	91.98	13680.81	37911.688
4556	91.96	10102.676	38727.848
12921	91.92	14393.162	35051.168
635	91.92	8167.151	38879.793
11167	91.9	13542.722	33148.145
1430	91.87	8424.84	38171.113
6336	91.85	10920.573	39893.504
11206	91.83	13556.888	33778.277
11402	91.77	13379.209	37191.426
12050	91.73	13928.242	33726.402
3998	91.71	9918.164	36844.824
4424	91.71	10080.457	36320.953
12160	91.65	13787.507	35930.809
10162	91.65	12755.957	34791.195
12348	91.64	13802.457	39052.945
61	91.6	7985.941	34049.137
7072	91.52	11245.66	37953.184
3462	91.52	9687.118	35713.336
7480	91.48	11505.138	36102.027
6734	91.48	11101.866	33648.297
9530	91.46	12615.413	34637.402
5614	91.44	10577.396	38439.77
13567	91.42	14465.852	34821.605
10306	91.42	13096.537	33406.992
6499	91.41	11183.63	37895.758
12245	91.41	13888.35	37531.973
6012	91.39	10988.778	34592.02
9110	91.39	12305.249	38343.059
12444	91.33	14168.337	39278.723
5819	91.31	10716.587	35290.559
4935	91.29	10330.554	35657.023
11430	91.29	13563.284	37894.035
13069	91.27	14342.661	37481.688
9931	91.27	12914.223	39018.492
4392	91.27	10081.323	35718.129
2439	91.23	8918.545	34554.719
6392	91.23	11158.238	39303.93
7959	91.18	11815.273	37359.066
7210	91.16	11601.902	39914.309
4427	91.14	10023.147	36404.871
123	91.12	7943.306	35007.809
4528	90.97	10008.484	38318.906
10971	90.89	13285.958	35517.754
5330	90.89	10398.582	38640.426
9637	90.89	12582.161	36366.07
4419	90.85	10095.258	36205.008
2466	90.83	9044.427	33916.613
9551	90.83	12561.442	35132.375
6117	90.81	10962.972	36511.926
7903	90.74	11846.076	36219.121
8218	90.62	11917.423	38933.844
7398	90.62	11620.028	37218.234
5336	90.58	10404.932	38788.422
2634	90.56	9105.127	35499.188
13093	90.56	14309.306	37837.902
572	90.56	8057.896	39487.234
5517	90.56	10577.417	39130.047
4192	90.56	9766.726	33759.105
6914	90.52	11219.939	35579.824
1847	90.49	8742.019	35608.059
5586	90.45	10676.944	38585.945
11697	90.45	13750.641	37844.281
13059	90.43	14318.848	37389.531
1480	90.39	8454.726	37199.43
12485	90.39	14205.034	38656.016
8075	90.39	11723.458	39164.805
9362	90.35	12416.013	33860.051
3452	90.31	9690.818	35620.184
12004	90.29	13606.967	33037.051
7809	90.29	11746.445	34902.578
9200	90.29	12311.913	37174.387
4762	90.29	10137.684	38691.207
5712	90.26	10726.975	37052.445
10830	90.18	13288.396	37676.855
7845	90.18	11731.784	35466.531
12711	90.18	14004.886	34310.125
12887	90.14	14273.127	34569.703
3092	90.08	9480.989	38255.273
4644	90.05	10344.174	39785.793
1572	90.05	8491.696	36322.719
1617	90.03	8535.414	35377.18
7890	90.01	11672.439	36120.285
2350	90.01	8907.14	36141.957
2565	89.93	9225.11	34213.359
8620	89.91	12238.663	33344.047
12488	89.87	14083.594	38733.852
7975	89.8	11836.294	37691.586
997	89.78	8321.635	34959.176
11715	89.78	13621.638	37979.605
4068	89.74	9841.208	35427.961
13333	89.66	14447.149	38502.598
189	89.64	7814.523	35914.211
793	89.62	8059.986	36199.227
4202	89.59	9785.298	33632.762
3486	89.57	9638.462	36256.188
12940	89.57	14268.984	35339.016
12743	89.55	14204.141	34022.004
5079	89.49	10561.487	33017.313
8619	89.43	12174.668	33263.801
2913	89.43	9271.552	39763.211
12848	89.38	14277.968	33900.391
8387	89.38	11950.555	36231.016
12555	89.36	14092.986	37456.656
1273	89.32	8312.819	39464.836
2220	89.3	8896.015	38187.914
10457	89.3	12993.864	36391.82
5725	89.26	10663.795	36906.82
9726	89.24	12691.456	38165.109
10578	89.2	13098.448	38189.773
8359	89.2	11986.099	36783.063
5926	89.18	10654.447	33334.699
12972	89.16	14226.29	35795.328
3790	89.11	9775.107	39465.09
12603	89.07	14154.819	36468.742
11940	89.01	13711.395	34337.715
10961	89.01	13288.73	35677.406
9213	88.99	12389.386	36788.578
11277	88.99	13378.167	35324.453
9221	88.97	12319.056	36573.203
4884	88.95	10256.125	36597.215
11507	88.95	13474.292	38883.012
10252	88.95	12741.16	33347.41
8105	88.93	11660.711	39779.793
8216	88.93	12052.453	38863.867
4060	88.92	9807.102	35699.246
5837	88.9	10568.34	34986.625
990	88.86	8225.759	34768.363
11911	88.86	13651.611	34922.801
7129	88.86	11329.611	38911.32
12090	88.84	13882.85	34594.996
7474	88.82	11592.524	36271.695
12949	88.82	14316.15	35399.672
10776	88.74	13238.716	38409.688
11851	88.69	13755.712	35849.434
3105	88.69	9469.217	37838.07
10427	88.69	13090.676	35897.809
3926	88.69	9844.24	37431.566
480	88.63	7702.438	39550.277
5611	88.59	10759.136	38424.164
12920	88.57	14409.392	35047.094
6209	88.53	10837.897	38018.203
9171	88.53	12428.22	37607.184
11377	88.53	13528.107	36798.453
8421	88.51	11976.216	35823.141
9956	88.51	12823.765	38739.352
11958	88.49	13737.976	34288.375
12881	88.48	14392.519	34479.289
10299	88.42	13016.665	33307.414
11903	88.42	13567.744	34851.449
10193	88.4	12766.453	34429.191
2648	88.4	9209.715	35711.434
1963	88.38	8729.51	37764.074
9369	88.34	12287.34	33675.953
2459	88.26	8879.517	34069.988
5632	88.25	10606.746	38010.504
3868	88.23	9793.731	38153.406
2230	88.21	9038.971	38057.535
6517	88.19	11191.626	37519.57
10975	88.19	13200.621	35573.695
8170	88.19	11893.852	39303.195
2637	88.13	9119.928	35584.156
11969	88.13	13768.968	33757
11893	88.05	13763.502	34950.879
10899	88.02	13153.915	36559.961
2788	88	9203.419	38193.719
938	88	8351.522	33579.633
5766	87.98	10628.52	36367.367
8623	87.96	12195.918	33371.121
13064	87.96	14213.466	37446.609
6458	87.96	11054.539	38532.699
12140	87.92	13837.578	35467.098
9527	87.92	12690.514	34584.113
11264	87.88	13528.141	34810.344
7827	87.86	11803.247	35198.27
1887	87.75	8645.618	36477.461
5839	87.75	10722.34	35049.59
5367	87.73	10461.365	39022.145
9960	87.71	12913.31	38562.48
7645	87.69	11463.032	33851.059
11494	87.69	13526.738	38688.469
3123	87.67	9416.189	37800.656
2258	87.61	8924.97	37572.453
3437	87.61	9568.503	35387.859
1046	87.59	8375.019	35762.363
4521	87.56	9995.628	38213.652
8862	87.48	12267.824	37182.336
6402	87.46	11181.952	39195.133
1592	87.44	8440.358	35820.867
10765	87.44	13217.439	38543.457
8763	87.42	12145.648	35662.445
5703	87.38	10656.774	37309.594
8994	87.38	12213.646	39385.305
4260	87.33	10126.552	33530.426
13605	87.33	14449.065	34126.363
13147	87.27	14290.319	38711.023
5070	87.23	10295.179	33320.457
12500	87.21	14200.423	38422.063
1063	87.17	8412.157	36156.246
8702	87.12	12090.788	34728.332
9676	87.12	12572.153	37134.484
7979	87.1	11651.654	37815.758
8664	87.02	12211.908	34157.914
6435	86.98	11141.579	38886.938
666	86.9	8052.119	38350.641
11283	86.89	13463.786	35443.523
5064	86.89	10155.935	33173.027
5123	86.87	10448.922	34106.348
10142	86.85	12773.807	35541.598
5434	86.77	10491.967	39829.953
5156	86.69	10443.648	34784.895
10664	86.69	13068.036	39582.793
11608	86.67	13768.278	39405.059
8055	86.66	11662.841	38900.43
6094	86.6	10846.049	36125.176
69	86.6	7946.95	34162.668
5905	86.56	10566.344	33646.27
11931	86.54	13679.776	34582.32
2319	86.52	8879.477	36573.285
119	86.5	7915.306	34945.527
12399	86.5	13977.717	39820.301
3476	86.46	9575.124	35886.285
1907	86.46	8638.597	36758.301
9317	86.44	12485.506	34699.914
7234	86.33	11434.627	39669.746
13114	86.33	14315.599	38174.805
6457	86.31	11134.511	38520.91
12756	86.31	14185.753	33665.758
3384	86.29	9564.075	33911.301
13373	86.29	14488.18	38275.008
13329	86.21	14489.634	38774.137
7377	86.21	11447.069	37388.688
6071	86.08	10861.428	35810.207
206	86.06	7704.527	36121.715
13507	86.04	14430.113	35809.238
1064	86	8372.195	36164.316
11886	85.98	13652.693	35115.145
9415	85.97	12377.047	33185.633
60	85.95	7732.579	34013.043
5865	85.91	10714.077	34534.441
1243	85.91	8356.953	38965.027
3178	85.89	9415.48	36848.559
7255	85.87	11480.37	39275.504
4450	85.87	10081.808	36703.664
6248	85.85	10815.364	38877.684
9718	85.83	12655.532	38040.563
10630	85.83	12948.06	39037.059
12285	85.81	13975.218	38009.578
6512	85.77	11131.402	37745.656
6841	85.76	11340.493	34311.004
13479	85.74	14518.588	36652.141
10113	85.74	12897.682	35786.332
92	85.74	7946.927	34605.211
9141	85.72	12466.331	37860.867
13243	85.7	14466.896	39812.09
5378	85.68	10514.677	39172.762
1423	85.68	8421.712	38390.375
162	85.68	7908.047	35528.695
10254	85.64	12883.644	33397.773
11340	85.64	13538.898	36223.781
6304	85.64	10984.205	39507.168
9055	85.6	12296.196	39523.172
175	85.56	7728.987	35792.969
7852	85.56	11844.028	35593.699
1576	85.54	8559.534	36103.039
9181	85.53	12399.026	37457.098
4557	85.49	9979.907	38744.266
4787	85.47	10329.281	38344.109
6269	85.41	10935.895	39167.727
2953	85.41	9302.035	39975.434
856	85.39	8077.043	34734.898
419	85.39	7763.365	38764.516
10052	85.39	12862.028	36749.223
7254	85.37	11586.136	39583.855
2688	85.37	9250.026	36343.781
4476	85.33	10030.799	37148.766
13289	85.33	14456.579	39429.063
10968	85.31	13192.664	35442.137
4267	85.3	9926.544	33637.715
9065	85.26	12382.077	39322.957
9195	85.26	12386.533	37330.477
12739	85.26	14112.818	34176.316
4632	85.22	10019.63	39880.027
4227	85.18	10100.356	33020.34
3548	85.12	9661.057	37022.09
13475	85.12	14467.306	36575.031
3901	85.1	9828.84	37955.512
4306	85.08	9996.153	34538.84
4336	85.07	9950.285	34990.074
8807	84.99	12224.083	36297.547
3927	84.95	9781.705	37445.477
2732	84.95	9156.234	37349.996
9870	84.95	12915.492	39725.477
11	84.91	7693.727	33192.742
6279	84.85	10907.278	39286.355
11916	84.85	13742.027	34678.465
12146	84.84	13926.001	35617.117
1444	84.82	8462.986	38275.539
7029	84.82	11395.353	37332.219
7468	84.76	11440.401	36532.945
13211	84.76	14245.106	39482.395
9722	84.74	12528.573	38088.738
13338	84.68	14528.593	38623.813
8641	84.68	12241.077	33849.93
2165	84.64	8926.097	39123.758
9546	84.57	12625.075	34975.652
954	84.57	8259.048	33893.703
11917	84.57	13682.237	34709.402
8654	84.53	12174.822	34035.344
7904	84.53	11831.1	36241.297
13246	84.53	14450.164	39843.609
13455	84.51	14635.89	36903.102
5310	84.49	10554.628	38243.602
6759	84.49	11112.37	33237.262
1094	84.43	8415.931	36868.23
8046	84.41	11821.638	38798.219
3046	84.4	9417.545	38824.777
9087	84.4	12391.484	38812.07
5909	84.4	10563.688	33700.656
11673	84.34	13662.693	38188.016
6373	84.32	11199.978	39472.805
3284	84.28	9478.47	34150.484
10327	84.2	12933.759	33807.465
7833	84.2	11833.645	35317.957
6789	84.15	11240.793	33397.621
11519	84.11	13527.302	39148.336
5904	84.11	10689.035	33922.457
1990	84.11	8758.153	38056.66
1643	84.07	8611.319	34755.211
6516	84.05	11134.512	37512.379
5420	84.03	10520.822	39752.59
3957	84.01	9878.124	36955.23
7215	84.01	11574.555	39946.352
9238	83.99	12341.778	36280.746
6383	83.97	11038.972	39590.953
6748	83.92	11019.808	33330.758
7118	83.92	11254.567	38756.703
8114	83.9	11752.117	39816.926
7016	83.88	11321.185	37098.742
835	83.86	8195.047	35385.477
4997	83.84	10198.815	34596.695
12325	83.82	13897.182	38679.238
13353	83.78	14587.758	38350.289
1402	83.69	8538.935	38693.512
2415	83.69	8865.364	34822.813
12638	83.69	14146.75	35611.531
6742	83.67	11042.445	33529.168
4439	83.61	10021.978	36551.613
11637	83.61	13619.303	38803.016
299	83.57	7982.509	37464.98
12602	83.53	14103.02	36455.047
6177	83.51	10828.649	37437.012
7388	83.49	11624.615	37475.848
11861	83.48	13590.626	35443.008
11841	83.48	13596.424	35960.121
13112	83.4	14240.413	38106.992
9271	83.34	12431.885	35438.535
11876	83.34	13732.185	35262.824
1556	83.32	8507.926	36441.238
6065	83.32	10916.941	35732.09
13153	83.3	14253.463	38866.492
12434	83.28	14157.864	39726.414
4274	83.28	10015.725	33757.684
6005	83.28	10920.731	34268.77
9176	83.26	12399.586	37400.59
4149	83.23	9871.799	34205.148
1235	83.23	8308.582	38771.98
8512	83.23	12062.464	34586.434
13123	83.19	14377.121	38369.191
6567	83.19	11083.451	37101.551
11049	83.19	13300.021	34677.875
10876	83.17	13331.941	36865.148
12151	83.15	13836.41	35654.578
5501	83.15	10711.21	39310.406
4239	83.15	10043.85	33225.254
9682	83.13	12598.196	37252.332
2616	83.11	9088.723	35343.453
7352	83.11	11601.783	37880.738
12079	83.11	13918.626	34396.395
3816	83.09	9809.082	39240.184
6275	83.07	10908.843	39207.73
5163	83.07	10491.851	35130.141
1894	83.05	8646.871	36600.992
11175	83.04	13434.154	33328.191
6004	83.02	10838.025	34267.098
6201	83	10987.449	37902.371
8056	82.94	11776.48	38916.031
11200	82.94	13439.362	33673.383
1339	82.94	8578.709	39637.473
12443	82.92	14195.997	39591.926
10686	82.9	12959.986	39991.84
2473	82.88	9035.12	33740.5
2441	82.88	8897.576	34312.102
11196	82.84	13499.058	33623.117
5735	82.82	10698.327	36748.543
6708	82.81	11097.497	34344.949
359	82.81	7793.496	38139.781
4203	82.79	9837.12	33641.188
5946	82.73	10897.108	33038.758
2234	82.73	8969.751	38077.891
3402	82.73	9646.552	34459.879
11114	82.65	13246.401	33556.492
3645	82.61	9575.178	38498.434
776	82.59	8095.046	36234.152
11482	82.58	13484.491	38494.848
11930	82.58	13682.769	34558.438
2424	82.58	9057.025	34639.527
10343	82.54	13056.954	34153.242
3804	82.54	9913.264	39411.453
4448	82.52	10068.205	36639.98
168	82.5	7735.789	35647.492
910	82.5	8102.028	33285.617
5364	82.48	10511.199	38996.516
5270	82.48	10421.318	37451.355
5591	82.44	10573.748	38310.859
810	82.44	8049.338	35636.164
7682	82.42	11618.058	33204.648
10770	82.4	13293.457	38325.957
10845	82.36	13137.288	37384.566
8527	82.35	11856.232	34181.363
9279	82.35	12279.434	35538.984
6598	82.33	11169.826	36648.117
1619	82.33	8611.729	35151.543
8094	82.33	11729.764	39567.414
10114	82.27	12852.001	35814.344
3771	82.21	9768.6	39937.992
7150	82.21	11221.867	39339.496
7455	82.19	11587.924	36678.781
11642	82.19	13764.004	38891.777
6882	82.12	11329.127	35166.777
2836	82.1	9164.681	38889.305
6830	82.1	11415.432	34057.938
2674	82.1	9161.168	36164.754
9816	82.02	12613.502	39695.516
2946	81.98	9397.304	39856.848
10308	81.96	13013.421	33446.664
13558	81.83	14442.054	35238.156
3281	81.79	9386.295	34439.488
6931	81.77	11254.324	35935.613
6750	81.75	11068.313	33354.66
11501	81.75	13463.928	38769.492
6952	81.71	11418.628	36180.859
11183	81.71	13511.505	33423.477
2215	81.66	8963.277	38342.066
12999	81.6	14254.208	36339.551
11293	81.6	13564.452	35560.254
7917	81.6	11743.76	36418.531
2356	81.6	8897.759	35965.66
8365	81.56	11868.697	36808.492
12624	81.54	14206.252	35959.422
11007	81.54	13263.848	35073.34
10640	81.5	13098.829	39260.555
11743	81.5	13631.563	37384.355
7553	81.48	11622.984	35109.016
1744	81.48	8651.607	33306.094
6019	81.45	10975.053	34867.516
11542	81.43	13477.427	39563.707
7552	81.43	11438.303	35100.273
12362	81.43	13805.918	39292.348
2089	81.41	8780.129	39753.32
5939	81.39	10729.531	33300.742
12108	81.39	13823.383	34906.797
5730	81.37	10699.021	36995.598
13172	81.35	14263.414	39045.371
13562	81.35	14461.583	35042.305
9609	81.29	12531.245	36015.73
11103	81.29	13213.053	33765.465
7103	81.25	11366.998	38379.648
566	81.14	8090.624	39675.07
12091	81.14	13823.432	34626.168
4743	81.14	10178.501	38812.527
8943	81.12	12168.54	38540.402
5102	81.08	10384.283	33589.809
882	81.04	8025.932	33892.047
7348	81.02	11622.702	37868.781
9755	80.97	12565.041	38878.91
6730	80.97	11036.378	33900.078
13468	80.97	14461.059	36844.66
11625	80.97	13651.545	39004.551
3997	80.97	9815.217	36832.828
4297	80.97	10007.173	34332.203
9871	80.97	12894.958	39741.309
5239	80.95	10515.078	36931.258
13189	80.95	14313.949	39232.973
8687	80.91	12181.698	34520.629
11276	80.91	13509.186	35271.801
7446	80.91	11460.499	36973.43
1357	80.91	8454.133	39531.746
12563	80.87	14119.408	37068.184
11105	80.83	13238.723	33776.551
13477	80.83	14530.724	36629.227
6600	80.81	11051.495	36660.762
10340	80.79	13098.001	34151.406
1573	80.79	8412.208	36358.051
1526	80.79	8452.746	36714.594
11273	80.74	13440.901	35115.699
896	80.74	8168.319	33645.477
11515	80.74	13367.436	39049.141
618	80.72	8163.01	39244.82
3941	80.72	9836.97	37077.051
13038	80.7	14252.029	37126.309
8665	80.7	12071.389	34195.09
6656	80.68	11194.559	35895.32
2068	80.66	8811.709	39525.332
4338	80.64	10077.863	35019.527
9191	80.64	12305.563	37263.484
5592	80.62	10633.369	38311.18
7478	80.62	11487.775	36360.266
2667	80.6	9153.322	36017.109
1148	80.53	8386.201	37572.039
2765	80.53	9089.562	37908.184
8029	80.47	11637.931	38449.055
13359	80.45	14568.71	38429.738
5824	80.41	10639.09	35411.141
8991	80.37	12076.499	39343.563
4277	80.37	10105.787	33895.82
7816	80.35	11673.789	35004.219
275	80.32	7943.842	37020.258
94	80.32	7708.819	34615.887
5912	80.3	10574.12	33742.16
411	80.28	7980.965	38706.895
11063	80.24	13154.168	34301.176
946	80.24	8207.695	33649.598
5968	80.24	10852.906	33570.32
12960	80.22	14261.78	35569.805
10258	80.16	12791.085	33465.555
7152	80.16	11310.405	39350.844
5583	80.12	10618.774	38549.625
5700	80.1	10708.146	37191.59
2086	80.09	8669.028	39685.91
8723	80.07	12267.295	35178.375
84	80.05	7920.143	34484.262
5035	80.03	10252.439	33827.547
7668	80.03	11555.905	33586.137
12906	80.01	14307.854	34895.727
1800	79.97	8646.805	34420.352
9137	79.93	12285.96	37835.914
9899	79.91	12741.753	39127.82
13182	79.91	14349.757	39160.078
11355	79.89	13453.24	36421.813
8737	79.89	12220.416	35337.926
3854	79.89	9818.672	38354.035
1059	79.87	8310.999	36092.727
2642	79.86	9258.255	35662.867
400	79.84	7654.214	38568.379
10409	79.84	12993.844	35530.199
30	79.84	7711.532	33543.785
4634	79.82	10043.662	39923.711
8136	79.82	11919.421	39805.77
4033	79.8	9896.81	35929.234
2363	79.78	8993.924	35814.574
8914	79.76	12175.087	38055.309
5180	79.76	10529.768	35560.609
5980	79.74	10806.006	33679.648
10404	79.74	13087.24	35456.352
10768	79.72	13238.797	38574.82
3770	79.66	9883.038	39906.324
260	79.64	7787.946	36892.539
8552	79.64	11953.31	33857.047
2739	79.57	9245.055	37420.938
9936	79.57	12722.347	38790.551
1459	79.57	8576.029	37700.34
7642	79.55	11529.032	34059.867
4526	79.53	10012.086	38293.672
13551	79.53	14591.724	35126.699
3602	79.53	9613.805	38034.203
10691	79.51	13146.215	39819.992
7166	79.49	11377.686	39579.996
2408	79.47	8985.911	34992.727
3163	79.43	9463.641	36875.91
5722	79.43	10748.752	36866.086
2763	79.41	9184.599	37868.836
11710	79.41	13683.918	37955.27
6903	79.4	11399.818	35471.277
9020	79.4	12143.361	39733.23
8629	79.38	12063.982	33519.332
7801	79.38	11683.686	34733.414
5441	79.36	10567.85	39776.934
7368	79.36	11600.301	37813.922
7883	79.36	11770.685	36002.609
4585	79.34	9974.138	39108.406
10290	79.32	12943.747	33176.902
13319	79.32	14561.841	38629.094
11948	79.32	13574.428	34185.164
3430	79.3	9680.932	35274.18
8609	79.26	12173.948	33033.008
8843	79.26	12251.027	36844.477
13228	79.22	14384.068	39795.07
10195	79.2	12831.485	34144.734
12316	79.19	13972.083	38564.555
4666	79.17	10214.609	39975.164
12870	79.15	14333.819	34233.781
2186	79.15	8865.656	38671.117
806	79.13	8150.73	35796.84
9731	79.13	12523.619	38303.43
7127	79.13	11412.654	38887.172
5602	79.11	10758.229	38367.273
1725	79.11	8660.897	33008.883
4661	79.09	10165.874	39900.027
9762	79.09	12657.291	38910.23
2292	79.09	8848.515	37127.367
683	79.09	8015.532	38084.223
7888	79.05	11741.957	36108.258
8469	79.05	11985.962	35160.613
9958	79.05	12771.413	38777.328
8897	79.03	12181.752	37641.824
6168	79.01	10927.127	37084.207
3912	79.01	9717.469	37816.434
7040	79.01	11255.739	37614.629
6880	78.99	11361.201	35155.645
11237	78.99	13526.622	34309.48
916	78.99	7990	33072.41
4309	78.99	10119.518	34620.617
8760	78.97	12203.191	35644.91
3258	78.96	9418.457	34641.652
8137	78.96	11982.062	39838.496
11004	78.94	13284.825	35039.727
12796	78.92	14025.706	33033.43
6388	78.9	11200.26	39282.523
1043	78.9	8283.217	35677.539
911	78.88	8000.939	33295.203
12665	78.86	14100.882	35189.715
3558	78.82	9626.276	37324.766
12654	78.78	14147.58	35309.117
6633	78.76	11197.855	35964.566
8400	78.74	12007.208	36191.375
12606	78.74	14007.795	36529.406
12356	78.74	13967.388	39216.199
10116	78.71	12772.666	35833.402
8927	78.69	12250.899	38248.941
11626	78.65	13773.054	39004.59
11664	78.65	13722.334	38618.504
4524	78.63	10101.474	38265.738
7148	78.63	11384.112	39328.648
7633	78.61	11471.314	34259.645
11455	78.59	13370.068	38125.637
8803	78.57	12277.202	36194.41
11091	78.55	13180.672	34050.492
12710	78.55	14186.036	34594.406
11549	78.55	13527.822	39677.031
10422	78.51	12945.042	35841.184
5955	78.5	10967.779	33325.766
12028	78.5	13862.402	33409.047
10982	78.5	13147.985	35325.949
3084	78.5	9396.751	38177.539
7723	78.5	11657.354	33518.926
138	78.48	7806.055	35149.605
11641	78.46	13640.648	38855.152
706	78.42	8036.316	37549.664
9813	78.4	12565.327	39675.105
12047	78.38	13945.647	33664.602
2312	78.38	8902.808	36740.891
1675	78.38	8530.839	33942.684
12843	78.38	14282.484	33778.051
12810	78.3	14373.93	33139.012
1149	78.3	8322.037	37588.27
2521	78.3	9068.193	33271.996
1951	78.3	8731.004	37623.836
482	78.28	7937.177	39574.602
12156	78.27	13958.464	35748.594
5300	78.27	10494.646	38153.035
12276	78.23	13935.439	37913.895
10697	78.19	13303.463	39895.168
7656	78.19	11603.586	33730.789
7786	78.19	11773.403	34532.527
5003	78.17	10332.123	34324.504
13583	78.17	14559.002	34506.191
334	78.15	7834.584	37917.664
135	78.13	7916.362	35103.227
7533	78.11	11624.983	35448.586
13122	78.09	14384.95	38362.605
1119	78.09	8264.8	37342.676
5383	78.07	10540.579	39261.328
2273	78.05	8898.414	37464.57
3122	78.04	9482.771	37785.133
12832	78.04	14368.984	33438.91
5158	78.04	10556.2	35008.313
8750	78.04	12152.254	35531.539
4440	78	10037.972	36555.074
10098	77.96	12730.252	36038.473
5069	77.94	10341.803	33291.992
7674	77.94	11501.01	33387.305
381	77.94	7942.727	38381.973
12127	77.9	13904.741	35231.938
12150	77.88	13828.515	35633.324
11051	77.84	13287.055	34742.527
11307	77.84	13377.303	35766.59
12800	77.84	14107.642	33085.93
10615	77.83	13055.505	38769.086
2652	77.83	9186.766	35799.996
10333	77.81	13056.561	33909.035
6199	77.77	10885.009	37843.078
6327	77.75	10856.138	39746.332
13532	77.75	14457.885	35535.297
4796	77.71	10162.543	38236.316
11316	77.69	13392.733	35906.777
8574	77.65	11984.282	33541.297
12815	77.63	14277.398	33245.359
9791	77.63	12560.796	39269.234
1622	77.61	8523.366	35188.527
1601	77.6	8592.282	35709.469
4354	77.58	9983.999	35245.961
7069	77.48	11315.605	37919.23
8392	77.46	11922.002	36325.051
239	77.46	7935.28	36662.594
4860	77.44	10272.85	36898.82
8239	77.4	12038.264	38316.832
8069	77.38	11681.408	39059.066
2281	77.38	9000.176	37287.145
13407	77.35	14460.706	37550.969
1057	77.35	8210.669	36062.059
3817	77.31	9887.3	38968.07
4023	77.31	9813.63	36128.531
3415	77.25	9669.523	34963.973
10525	77.23	12964.534	37520.586
7920	77.19	11824.345	36531.391
6692	77.15	10998.013	34896.891
9593	77.14	12679.295	35834.867
9428	77.14	12452.879	33324.621
5765	77.12	10665.891	36337.023
827	77.12	8136.439	35296.164
8858	77.1	12200.124	37132.773
2159	77.04	8862.85	39332.781
3610	77.04	9498.008	38178.176
1146	77.02	8237.054	37546.414
34	77.02	7863.061	33618.625
4286	76.96	10053.642	34017.785
5850	76.92	10674.217	34891.695
12260	76.91	13844.581	37758.512
6523	76.91	11090.521	37619.16
4830	76.91	10210.568	37563
5641	76.89	10751.585	38050.516
6866	76.87	11341.898	34782.652
10397	76.87	13101.62	35169.664
1443	76.87	8564.848	38274.641
12287	76.79	13809.48	38064.117
11999	76.79	13760.884	33029.305
4511	76.79	10043.982	37940.586
331	76.75	7862.741	37889.398
1813	76.75	8701.757	34921.137
2772	76.75	9081.799	38006.18
11817	76.75	13705.701	36358.652
2322	76.71	9031.871	36595.969
12592	76.69	14203.249	36657
12803	76.68	14278.626	33022.875
4445	76.68	10113.686	36610.758
4963	76.68	10319.169	35181.055
2512	76.68	9179.442	33147.445
4672	76.66	10247.56	39635.41
9155	76.62	12354.105	37753.344
5886	76.6	10613.795	34219.168
1024	76.6	8327.082	35463.965
2289	76.6	8953.024	37081.703
10319	76.6	13008.636	33680.195
8554	76.6	11889.187	33907.773
2540	76.6	9225.851	33632.438
8736	76.6	12168.757	35330.023
11069	76.6	13222.01	34388.641
4907	76.58	10284.982	36286.051
5391	76.58	10556.383	39391.367
3394	76.58	9620.964	34156.953
10380	76.56	12965.84	34841.008
4393	76.56	9968.779	35718.059
5646	76.54	10607.935	37845.766
9092	76.54	12451.844	38884.684
13151	76.52	14238.306	38822.961
5080	76.48	10541.248	33019.527
616	76.48	8135.188	39234.84
8821	76.47	12239.888	36492.066
4257	76.47	9976.748	33386.02
770	76.45	8118.416	36456.645
330	76.45	7722.97	37857.289
7283	76.43	11505.918	39062.805
2702	76.41	9079.006	36729.957
2052	76.41	8769.47	39163.621
636	76.41	8052.443	38895.703
2610	76.39	9217.636	35101.957
564	76.37	8013.554	39664.238
3322	76.35	9431.111	33174.559
10021	76.35	12898.998	37375.406
986	76.31	8409.151	34707.086
11367	76.31	13394.371	36586.027
12080	76.29	13786.178	34403.961
2461	76.25	8907.261	34119.27
3818	76.25	9848.067	39000.617
13506	76.22	14529.913	35763.578
7465	76.22	11490.437	36527.465
5823	76.22	10628.298	35376.684
10737	76.22	13151.054	39248.16
12414	76.2	14180.632	39798.633
4794	76.2	10299.074	38200.883
3738	76.16	9619.209	39683.531
10424	76.14	13026.194	35853.141
8453	76.14	12039.037	35255.734
11308	76.12	13428.86	35772.066
13124	76.12	14362.261	38370.258
5087	76.1	10538.071	33161.355
9622	76.08	12647.636	36201.371
6330	76.08	10934.877	39815.406
5683	76.08	10710.101	37584.828
12032	76.04	13810.927	33434.992
1508	76.01	8566.875	37338.711
6724	76.01	11131.54	34050.32
10079	75.99	12877.083	36295.332
6070	75.97	10882.208	35796.805
12341	75.97	13838.78	38991.785
5399	75.95	10487.129	39531.48
3224	75.93	9362.093	35679.605
13168	75.91	14342.342	38993.66
11950	75.91	13669.133	34194.309
245	75.89	7672.693	36762.945
7592	75.89	11635.081	34671.48
3679	75.89	9559.128	38929.09
7700	75.87	11659.495	33022.523
7538	75.85	11542.471	35513.953
436	75.83	7789.101	38940.453
2347	75.83	8985.435	36101.453
13080	75.83	14213.938	37713.762
5181	75.79	10369.951	35569.293
6722	75.79	11174.561	33980.969
6934	75.79	11380.332	35948.234
295	75.78	7780.578	37429.254
12733	75.76	14151.074	34153.238
9743	75.76	12564.449	38687.156
1883	75.76	8783.385	36410.863
5595	75.72	10694.021	38333.152
977	75.72	8339.972	34523.281
6455	75.72	10994.083	38780.309
2786	75.7	9209.808	38179.813
10764	75.7	13227.832	38496.215
7995	75.68	11656.427	38087.836
2549	75.68	9236.818	33758.184
11783	75.68	13636.186	36787.488
4959	75.66	10148.39	35106.387
8578	75.64	11910.552	33334.445
8419	75.62	11854.629	35799.445
5464	75.62	10719.344	39951.43
4081	75.6	9800.606	35538.813
6465	75.58	11204.906	38337.992
8120	75.58	11768.325	39946.227
10534	75.58	12924.552	37650.277
2090	75.58	8819.235	39765.336
2480	75.56	8985.583	33541.742
1175	75.55	8263.199	37941.734
10704	75.53	13222.847	39662.883
7537	75.51	11454.867	35512.391
4917	75.51	10285.24	35902.262
9027	75.49	12099.197	39949.02
13488	75.47	14614.122	36291.18
6107	75.43	10926.022	36377.758
12181	75.41	13833.903	36331.012
8553	75.39	11871.453	33902.492
1803	75.37	8843.85	34530.168
1082	75.35	8313.483	36617.449
7736	75.35	11767.316	33674.797
1346	75.33	8568.222	39722.969
7221	75.32	11620.862	40004.742
11149	75.32	13198.207	33321.094
11505	75.32	13437.583	38802.027
12065	75.3	13884.476	34035.5
7905	75.28	11696.252	36253.559
10804	75.24	13187.997	38089.559
3859	75.22	9882.378	38400.598
7928	75.2	11668.371	36676.414
1575	75.2	8566.006	36375.992
3684	75.2	9596.354	38975.961
4502	75.2	10088.004	37792.504
10965	75.18	13319.736	35418.691
7785	75.18	11703.343	34524.688
4897	75.18	10239.212	36533.586
3083	75.18	9375.46	38169.656
7375	75.16	11483.551	37366.949
13522	75.16	14453.529	35417.105
6048	75.16	10796.198	35394.492
6045	75.16	10873.116	35358.168
7324	75.16	11440.745	38236.188
6915	75.14	11374.554	35590.898
4108	75.14	9911.649	34801.348
2021	75.12	8700.206	38470.875
12857	75.12	14363.66	34013.152
5684	75.12	10687.628	37604.836
5652	75.11	10641.899	37938.934
250	75.11	7931.221	36784.176
8865	75.11	12181.516	37243.66
978	75.09	8410.038	34537.195
5495	75.09	10734.62	39591.629
11466	75.07	13372.935	38305.277
6615	75.05	11188.941	36273.805
4266	75.03	10027.12	33631.66
6588	74.99	11171.29	36824.852
6267	74.99	10878.937	39137.914
3423	74.97	9573.367	35150.559
9748	74.97	12705.696	38767.141
8634	74.91	12107.119	33659.824
12643	74.88	14038.486	35441.457
6184	74.84	10925.331	37533.227
5073	74.8	10255.396	33056.727
5408	74.78	10422.524	39692.395
1016	74.76	8374.086	35301.566
645	74.74	8078.874	38735.137
12306	74.72	13806.586	38286.402
3802	74.72	9839.388	39364.672
3732	74.72	9539.188	39624.168
1680	74.65	8553.25	33683.027
8254	74.63	11867.405	38301.93
1802	74.63	8722.59	34525.813
7851	74.63	11650.226	35589.988
6203	74.61	10882.273	37929.352
1453	74.61	8434.417	38086.434
1831	74.57	8800.948	35193.008
4628	74.55	10097.088	39779.66
107	74.55	7890.498	34806.664
6709	74.53	11101.429	34364.363
1035	74.53	8388.804	35534.785
3211	74.51	9475.489	35748.078
3896	74.51	9715.854	37882.27
12805	74.51	14215.465	33068.289
4037	74.51	9801.591	36016.281
9366	74.49	12433.915	33924.965
10552	74.47	13113.473	37883.461
3361	74.43	9595.595	33383.035
11227	74.43	13460.303	34075.836
8893	74.43	12144.136	37595.559
1344	74.43	8616.062	39705.848
1178	74.42	8407.75	37984.566
7864	74.42	11694.127	35813.805
8686	74.42	12214.917	34512.152
11973	74.4	13719.8	33494.441
11823	74.4	13638.887	36117.715
6082	74.4	10884.244	35946.445
13256	74.38	14563.837	39623.98
7961	74.38	11656.016	37376.625
961	74.36	8395.808	34070.73
2038	74.32	8797.287	38727.727
7466	74.3	11516.251	36527.938
9431	74.3	12457.08	33093.824
9809	74.3	12579.459	39612.598
6988	74.28	11367.957	36643.293
7077	74.28	11402.542	38046.016
8698	74.28	12145.661	34698.137
2217	74.28	8875.412	38155.238
3426	74.22	9573.028	35222.672
4839	74.22	10247.68	37460.156
9249	74.22	12333.556	35945.391
341	74.2	7878.038	37942.168
12473	74.2	14018.875	38815.84
11296	74.15	13553.432	35592.957
11802	74.13	13660.397	36442.824
11219	74.11	13514.036	33929.531
13177	74.11	14417.671	39078.508
19	74.07	7877.117	33377.117
12005	74.05	13714.327	33039.77
8217	74.03	12060.461	38894.883
8516	74.01	12054.191	34320.559
1237	74.01	8231.706	38853.73
11667	73.98	13565.381	38365.988
2718	73.96	9090.76	37016.703
1006	73.96	8279.814	35163.645
217	73.96	7830.619	36324.906
12027	73.94	13906.334	33397.742
11457	73.9	13495.51	38131.059
12623	73.9	14191.384	35952.844
7268	73.86	11564.858	39181.129
11829	73.86	13587.842	36167.465
5750	73.84	10752.38	36437.391
7484	73.82	11566.535	36136.629
8816	73.82	12247.472	36446.254
4616	73.8	10128.245	39586.223
8735	73.76	12122.216	35315.27
5820	73.75	10587.686	35345.977
9969	73.71	12826.41	38387.844
9330	73.71	12300.018	34522.016
12103	73.69	13827.963	34852.273
10842	73.67	13256.458	37599.156
3002	73.67	9302.86	39207.23
3811	73.67	9821.3	39166.809
6565	73.65	11123.03	37044.762
8720	73.61	12166.757	35045.152
654	73.59	8151.684	38506.438
13575	73.57	14424.652	34723.887
8073	73.55	11760.45	39082.465
13241	73.53	14574.249	39785.664
10419	73.52	12972.615	35773.223
9031	73.5	12396.251	39777.164
8260	73.5	11856.73	38074.004
790	73.5	8109.52	36154.98
11089	73.48	13239.911	34029.875
2288	73.46	9013.941	37066.949
4901	73.46	10252.39	36267.758
2813	73.44	9224.75	38477.941
9067	73.42	12488.536	39368.902
316	73.42	7864.852	37742.543
6526	73.42	11014.263	37634.039
9753	73.42	12659.207	38875.391
7174	73.42	11348.541	39701.555
7559	73.38	11503.821	35245.984
7522	73.38	11605.803	35893.035
4813	73.34	10254.543	37858.113
7082	73.34	11381.143	38069.18
4941	73.32	10221.202	35439.973
6148	73.32	10808.621	36939.965
11100	73.32	13152.927	33886.617
10417	73.32	13098.389	35713.926
10259	73.27	12871.41	33475.516
190	73.27	7645.439	35949.449
4183	73.27	9744.915	33700.758
8977	73.23	12153.016	39071.285
10238	73.21	12811.309	33743.129
9706	73.21	12605.81	37789.238
11324	73.19	13449.417	36071.613
9790	73.17	12619.509	39248.773
9312	73.13	12454.968	34830.93
12111	73.11	13783.528	34981.871
9357	73.11	12304.665	34086.672
12766	73.09	14163.198	33547.898
7334	73.09	11462.667	38074.434
3800	73.07	9909.626	39331.961
10120	73.06	12772.316	35646.164
8837	73.06	12200.994	36786.492
2572	73.06	9095.025	34303.676
1721	73.06	8577.167	33093.91
6700	73.04	11104.299	34477.16
5934	73.04	10645.242	33169.867
5381	73.04	10539.216	39220.645
7930	73.02	11793.917	36767.52
8235	73	11972.668	38565.77
5945	72.98	10844.979	33017.625
7396	72.98	11466.13	37184.34
2167	72.94	9058.061	39167.566
8238	72.94	11941.588	38623.758
4337	72.92	10111.571	35020.715
2185	72.92	9056.397	38944.523
3903	72.9	9852.533	37958.52
9090	72.88	12371.812	38852.734
2649	72.86	9115.952	35713.148
7732	72.84	11702.029	33611.18
12552	72.81	13996.605	37434.074
2224	72.81	9045.439	38267.793
3132	72.81	9410.596	37381.867
6252	72.79	10975.379	38931.047
339	72.79	7732.541	37928.961
4975	72.77	10214.21	34800.145
9258	72.77	12471.11	35781.352
9314	72.75	12310.542	34890.316
10750	72.73	13187.771	38904.055
4744	72.73	10318.412	38816.098
6490	72.71	11090.564	38091.934
1090	72.71	8258.562	36838.988
4327	72.69	10012.759	34828.531
8659	72.69	12208.191	34074.848
7655	72.67	11538.528	33720.723
8631	72.65	12249.305	33582.066
7176	72.62	11329.451	39718.82
12880	72.62	14255.633	34439.125
13244	72.62	14483.196	39815.906
6468	72.62	11098.155	38344.262
8805	72.6	12226.899	36250.313
11683	72.6	13756.193	37986.016
6016	72.58	10829.368	34741.703
7823	72.56	11712.703	35151.063
100	72.56	7747.9	34696.805
2316	72.54	8862.605	36829.641
28	72.52	7938.407	33480.535
8543	72.52	11915.422	34037.363
4823	72.52	10209.279	37810.016
10644	72.48	13105.743	39330.496
9479	72.46	12630.95	33529.371
13367	72.46	14511.827	38219.117
301	72.44	7714.635	37485.645
10166	72.44	12815.217	34899.762
6975	72.39	11218.454	36491.246
237	72.39	7828.871	36650.246
4168	72.37	9850.25	33851.348
4831	72.33	10292.394	37613.203
12454	72.31	14207.536	39366.348
11135	72.31	13228.369	33355.547
2407	72.31	9058.184	34988.516
9639	72.31	12628.276	36400.645
10882	72.29	13143.884	36965.648
7547	72.29	11633.835	35359.137
11487	72.27	13539.736	38598.879
5539	72.27	10567.433	39042.164
3256	72.25	9489.437	34635.766
6798	72.23	11366.559	33469.91
12441	72.23	14024.053	39522.461
8904	72.21	12170.274	37860.73
1398	72.19	8499.751	38651.977
11527	72.19	13440.243	39265.344
13597	72.17	14540.299	34262.402
4814	72.16	10192.721	37910.008
8402	72.14	11902.916	36199.789
1687	72.14	8613.755	33738.324
9538	72.14	12507.691	34834.047
8262	72.14	12003.885	38124.484
1985	72.14	8784.364	37976.441
1950	72.12	8636.979	37619.34
3324	72.12	9411.526	33202.109
7894	72.12	11758.952	36154.473
11659	72.1	13666.778	38521.059
2499	72.1	8855.757	33287.094
9999	72.08	12831.698	37674.973
12568	72.08	14124.272	37165.656
9583	72.08	12679.771	35571.234
8682	72.06	12117.742	34394.051
10149	72.04	12891.356	35109.961
5956	72.02	10781.579	33378.043
4417	72	10088.176	36163.879
6244	71.94	10793.552	38761.605
8824	71.93	12169.661	36519.813
10459	71.91	13068.881	36395.953
3346	71.91	9577.977	33017.57
5505	71.91	10707.882	39356.574
9882	71.91	12806.077	39590.93
6463	71.89	11106.003	38617.246
4199	71.87	9880.775	33581.176
1080	71.87	8313.576	36561.977
11803	71.87	13748.326	36475.227
6038	71.85	10965.342	35199.922
11144	71.85	13319.215	33207.719
1181	71.83	8399.431	38019.863
1522	71.81	8609.577	36972.266
2406	71.81	8914.507	34961.004
12323	71.79	13981.7	38654.613
1204	71.79	8216.858	38328.168
4465	71.79	10082.997	36925.074
8559	71.79	11856.688	33957.094
3239	71.79	9405.642	35201.184
192	71.75	7893.529	35988.629
1621	71.75	8504.884	35180.73
11947	71.75	13613.594	34448.578
4255	71.73	10001.787	33336.813
5648	71.71	10682.951	37845.438
8463	71.71	12061.911	35107.488
1504	71.7	8565.592	37271.098
5175	71.7	10362.276	35401.883
12428	71.7	14190.944	39611.688
646	71.68	8198.268	38733.602
3853	71.66	9867.769	38340.777
9251	71.64	12366.608	35953.566
3514	71.62	9610.082	36558.637
6694	71.58	11068.908	34632.199
912	71.56	8034.983	33311.691
5143	71.56	10378.464	34647.414
11096	71.54	13229.957	34116.563
7768	71.54	11841.508	34316.863
13513	71.52	14562.06	35879.887
5335	71.5	10456.515	38763.793
5153	71.5	10458.047	34769.57
10867	71.5	13255.178	37066.781
11805	71.48	13751.595	36221.051
884	71.48	7991.086	33697.836
11614	71.47	13753.538	39210.492
13533	71.45	14583.485	35541.367
9037	71.45	12471.526	39606.008
5743	71.43	10664.311	36626.555
5264	71.41	10373.002	37374.176
5813	71.41	10639.924	35566.16
1451	71.41	8457.896	38061.461
6773	71.41	11328.119	33037.145
6583	71.39	11030.064	36795.355
10609	71.35	13072.912	38682.289
10918	71.35	13152.394	36244.059
5452	71.33	10715.554	39907.969
788	71.33	8159.391	36103.508
9400	71.31	12430.973	33390.793
11483	71.29	13504.799	38525.285
356	71.29	7901.299	38091.785
9434	71.27	12288.856	33125.875
6736	71.27	11131.147	33719.949
9365	71.27	12334.2	33892.547
4303	71.26	9926.429	34492.484
3061	71.26	9402.334	38521.844
1696	71.26	8535.647	33519.762
5589	71.22	10744.878	38606.449
6695	71.2	11057.018	34695.797
13417	71.2	14426.94	37412.02
5154	71.18	10435.373	34771.102
2904	71.18	9207.951	39712.516
7969	71.16	11659.484	37487.137
962	71.16	8315.726	34163.332
8290	71.16	12010.217	37787.688
8830	71.14	12258.117	36695.602
10713	71.14	13150.78	39467.297
11468	71.12	13464.533	38321.453
204	71.08	7910.878	36095.559
3931	71.08	9781.025	37248.688
4222	71.06	9889.54	33043.984
7297	71.04	11474.718	38656.934
2583	71.03	9223.16	34480.379
11887	71.03	13763.785	35119.129
821	70.99	8115.974	35484.535
12234	70.99	13796.144	37382.121
9410	70.97	12377.478	33470.445
8756	70.95	12181.822	35595.746
9511	70.93	12673.501	34143.441
8500	70.91	11982.55	34684.277
12836	70.89	14338.168	33545.984
9550	70.89	12519.799	35106.516
8814	70.87	12241.278	36430.766
886	70.85	8181.083	33740.105
11963	70.85	13642.52	33813.492
512	70.85	7776.377	39779.57
4425	70.85	10098.94	36349.254
6	70.85	7725.151	33110.73
8307	70.83	11878.893	37396.422
6819	70.83	11291.219	33881.031
6948	70.8	11382.297	36104.121
4978	70.78	10216.641	34892.844
7327	70.78	11536.25	38297.348
12645	70.78	14185.932	35490.379
4885	70.76	10346.483	36622.137
841	70.74	8034.841	34946.691
6868	70.7	11413.807	34817.777
2405	70.66	8936.842	35166.773
5071	70.66	10139.367	33320.352
2207	70.64	9051.681	38628.711
7858	70.64	11777.418	35696.223
3655	70.62	9526.932	38703.539
1811	70.62	8640.475	34915.875
4986	70.57	10320.559	34661.691
10191	70.55	12863.798	34373.875
1529	70.53	8591.378	36783.988
12302	70.51	13988.322	38239.742
987	70.51	8261.435	34738.813
2697	70.51	9257.822	36605.762
6900	70.49	11325.209	35385.391
5843	70.49	10687.002	34788.945
6849	70.47	11306.441	34516.398
1608	70.45	8616.132	35522.934
7651	70.41	11483.804	33954.594
5704	70.41	10686.558	37326.289
7141	70.39	11347.273	39065.41
13135	70.37	14230.475	38554.754
11309	70.35	13383.88	35785.066
6678	70.34	11051.829	35192.004
10243	70.34	12711.252	33520.359
11885	70.34	13638.808	35100.594
3378	70.34	9651.606	33719.281
8549	70.32	11896.479	34115.367
3475	70.32	9689.81	35873.895
10222	70.3	12914.539	33906.688
8509	70.3	11874.307	34507.969
4926	70.3	10253.264	35840.633
12469	70.26	14099.857	39014.414
9989	70.24	12751.798	38078.848
7399	70.24	11503.829	37247.844
7921	70.22	11793.441	36554.406
1879	70.18	8658.604	36358.258
9873	70.16	12896.492	39436.43
691	70.16	8080.92	37875.527
5753	70.16	10699.47	36458.926
12698	70.14	14012.838	34714.773
5048	70.14	10279.73	33566.871
12532	70.14	14030.477	37679.941
6772	70.12	11259.026	33034.91
13561	70.12	14429.321	35022.492
7941	70.09	11758.353	37033.734
2614	70.09	9124.119	35298.945
2338	70.07	8975.421	36283.77
720	70.05	8104.727	37470.773
4774	70.01	10300.311	38516.066
153	69.99	7919.953	35412.102
13580	69.97	14436.231	34482.633
10498	69.95	13059.099	37088.555
7485	69.95	11432.544	36169.578
8802	69.95	12168.914	36184.508
6219	69.93	10935.014	38227.961
4307	69.93	9991.58	34567.695
5409	69.93	10352.784	39707.723
9517	69.91	12518.839	34314.961
10357	69.91	12981.069	34372.93
12211	69.88	13834.215	36815.84
10523	69.88	13106.514	37498.547
11424	69.86	13396.159	37610.832
7518	69.84	11428.966	35814.684
4998	69.82	10144.732	34290.375
6394	69.82	10997.314	39331.117
11315	69.78	13358.525	35870.332
1152	69.78	8368.265	37628.297
1759	69.76	8824.212	33581.813
2865	69.74	9141.514	39236.727
9164	69.72	12398.592	37541.176
26	69.7	7677.489	33456.109
8923	69.68	12089.72	38237.5
11694	69.68	13699.005	38111.383
5337	69.67	10414.073	38795.367
2221	69.67	8896.653	38206.824
12119	69.67	13906.905	35102.965
5477	69.67	10650.356	39711.602
10590	69.67	13096.2	38416.859
6840	69.67	11272.389	34292.895
11914	69.63	13679.286	34647.5
5773	69.61	10686.289	36183.535
10253	69.61	12787.458	33344.43
7906	69.61	11830.518	36258.805
44	69.57	7722.346	33754.145
3651	69.55	9530.782	38599.242
10354	69.53	13091.317	34338.652
6649	69.51	11159.25	35824.629
6741	69.51	11048.374	33503.723
4829	69.51	10300.143	37553.262
5379	69.51	10548.257	39193.746
10213	69.49	12789.619	34095.836
13191	69.47	14355.983	39283.629
5333	69.45	10412.398	38737.66
9783	69.44	12648.163	39193.406
749	69.44	8124.518	36996.898
8039	69.42	11749.748	38716.012
4454	69.36	10062.265	36788.293
3467	69.34	9546.612	35800.484
5623	69.34	10706.906	38236.105
2067	69.32	8768.909	39509.293
2004	69.28	8777.313	38222.871
10633	69.28	13044.905	39086.813
823	69.28	8057.226	35536.156
12942	69.28	14362.103	35347.508
13564	69.28	14604.419	35057.805
5986	69.26	10992.119	33803.414
2698	69.26	9120.124	36608.145
9981	69.24	12895.629	38241.902
9075	69.24	12471.194	39134.68
11756	69.24	13639.109	37067.652
12958	69.24	14336.72	35558.293
4087	69.22	9861.943	35120.738
13152	69.21	14368.774	38828.801
3741	69.21	9659.521	39700.832
9739	69.19	12494.838	38589.34
13134	69.19	14293.677	38538.32
11562	69.17	13432.741	39804.613
6433	69.17	11047.844	38830.168
7775	69.17	11682.895	34391.523
10463	69.17	13059.754	36498.938
2403	69.15	8908.382	35103.43
4538	69.15	10100.788	38471.176
5931	69.13	10704.153	33414.301
1812	69.11	8746.22	34921.043
11721	69.11	13750.525	37782.773
10852	69.09	13205.792	37216.242
10562	69.07	13085.16	37944.09
10221	69.07	12715.856	33902.145
3302	69.05	9446.226	33685.695
9198	69.05	12443.386	37098.363
8615	69.05	12078.559	33203.797
2511	69.03	9136.56	33145.148
6067	69.03	10886.991	35744.332
10033	69.01	12719.001	37030.309
9510	69.01	12560.883	34142.48
1007	68.99	8254.651	35163.762
5465	68.99	10677.659	39953.176
11410	68.99	13361.823	37361.66
7524	68.99	11566.329	35614.59
2475	68.98	8953.996	33767.707
12587	68.98	14042.777	36621.652
5697	68.96	10760.896	37483.91
8286	68.94	12050.436	37951.457
6300	68.94	10926.48	39460.414
5223	68.9	10556.083	36623.82
10274	68.88	12812.429	33039.164
811	68.88	8109.077	35636.777
11925	68.86	13774.215	34481.957
6515	68.84	11047.368	37509.605
9282	68.84	12480.67	35559.438
8839	68.82	12190.151	36808.898
1395	68.82	8478.943	38635.277
7957	68.8	11779.814	37299.324
7159	68.78	11309.731	39489.344
10284	68.76	12981.151	33062.98
2116	68.76	8989.912	39779.246
9364	68.76	12376.097	33890.758
3300	68.75	9486.881	33660.531
9990	68.75	12856.402	38118.203
12630	68.75	14168.108	35760.449
677	68.73	8149.67	38284.488
10339	68.73	12935.677	34121.879
12397	68.73	13982.431	39800.066
7003	68.73	11288.905	36859.613
5642	68.73	10674.234	38089.266
390	68.71	7798.985	38432.398
5675	68.67	10636.041	37807.891
2040	68.67	8835.451	38826.922
4739	68.67	10169.194	39045.441
11404	68.65	13553.678	37237.133
12081	68.65	13802.304	34475.625
8278	68.65	11857.273	37866.172
12512	68.65	14177.884	38046.945
4147	68.55	9832.656	34185.355
4334	68.55	9992.909	34954.973
5910	68.55	10726.863	33700.027
3086	68.55	9443.999	38188.098
8478	68.55	11952.74	35036.68
12034	68.54	13878.753	33486.469
9497	68.54	12541.169	33811.039
6733	68.52	11102.078	33948.355
5514	68.5	10671.676	39116.484
8065	68.5	11850.969	39002.328
9398	68.5	12311.293	33325.301
5877	68.5	10601.278	34342.355
2868	68.5	9185.416	39318.426
2507	68.48	8875.077	33133.973
3006	68.46	9341.72	39266.297
4766	68.46	10211.702	38769.969
181	68.44	7883.456	35842.777
9196	68.44	12356.239	37331.848
8054	68.4	11699.759	38896.883
6669	68.38	11081.737	35293.191
3709	68.38	9519.092	39356.352
4665	68.34	10311.093	39952.07
13630	68.34	14503.184	33609.922
9288	68.32	12482.027	35390.391
1755	68.31	8732.948	33548.473
12505	68.31	14088.593	38248.773
8426	68.29	11955.029	35887.254
13127	68.29	14214.186	38423.988
8596	68.29	12012.92	33280.375
8352	68.29	11973.388	36953.055
2	68.27	7654.984	33018.129
2653	68.27	9151.956	35810.027
12188	68.25	13836.479	36466.211
7998	68.19	11651.571	38125.063
4751	68.19	10179.756	38854.23
8459	68.15	12030.187	35371.09
2970	68.15	9476.598	39445.387
340	68.13	7753.602	37932.68
7934	68.11	11649.173	36867.82
9225	68.11	12389.457	36401.066
4855	68.09	10156.654	37181.414
7119	68.09	11307.83	38795.648
6230	68.08	10799.39	38456.43
10930	68.08	13153.37	36189.609
12875	68.06	14300.506	34365.824
538	68.06	7893.727	39955.645
4295	68.06	9942.749	34275.215
13397	68.06	14597.843	37979.52
8036	68.06	11818.774	38647.867
4111	68.06	9877.786	34849.105
6752	68.06	11089.189	33373.059
12098	68.04	13941.088	34722.695
6983	68.04	11263.916	36593.055
13619	68.04	14555.006	33770.797
5948	68	10825.092	33050.957
2557	67.96	9239.987	33989.266
1069	67.94	8344.597	36331.316
11201	67.94	13409.558	33675.309
12947	67.94	14244.276	35382.066
4582	67.94	10053.256	39071.898
1630	67.92	8517.723	34994.063
6505	67.92	11087.104	37681.457
6602	67.9	11060.266	36378.637
8369	67.9	11943.121	36544.367
27	67.88	7895.084	33461.582
8473	67.88	11868.474	34933.809
9499	67.86	12607.445	33899.043
702	67.86	8167.342	37772.168
6946	67.85	11381.075	36079.578
6144	67.83	10844.5	36915.605
3995	67.79	9834.695	36788.984
434	67.77	7673.848	38942.105
3230	67.77	9434.316	35480.148
10190	67.77	12880.896	34366.809
3824	67.75	9914.355	38840.68
9620	67.73	12555.471	36140.938
1903	67.73	8764.024	36700.859
10774	67.71	13295.02	38371.352
328	67.71	7852.628	37855.426
10200	67.71	12719.87	34264.57
771	67.71	7999.006	36461.254
11670	67.69	13772.687	38373.414
8832	67.69	12189.098	36715.648
1657	67.67	8516.86	34371.332
10647	67.65	13051.454	39375.48
3118	67.65	9325.73	37707.938
3414	67.65	9519.871	34937.652
7343	67.63	11517.823	37851.563
8715	67.63	12230.551	34995.422
5534	67.63	10588.977	38970.957
3365	67.63	9693.406	33443.973
5433	67.62	10405.935	39822.906
812	67.62	8129.854	35638.777
13594	67.6	14607.628	34173.781
5339	67.58	10407.695	38827.453
11011	67.58	13315.876	34799.77
13321	67.56	14556.794	38736.566
6008	67.54	10881.092	34475.402
11647	67.54	13708.582	38662.785
4810	67.52	10201.564	38075.238
9039	67.52	12312.755	39639.266
2764	67.5	9174.33	37904.816
5529	67.5	10580.965	39210.355
5004	67.48	10341.813	34369.027
13614	67.48	14573.659	33901.02
3128	67.48	9455.673	37607.195
9433	67.46	12293.933	33114.922
11986	67.42	13637.651	33429.414
9545	67.4	12574.386	34973.598
6451	67.4	11028.777	38737.992
1645	67.4	8453.566	34459.359
120	67.4	7704.33	34949.512
5161	67.39	10392.538	35061.523
12696	67.37	14084.806	34657.566
1796	67.33	8833.171	34369.18
12272	67.33	13945.398	37850.699
10785	67.31	13322.583	38157.219
10964	67.29	13336.22	35722.93
3801	67.29	9760.584	39355.406
10674	67.29	13132.364	39789.328
5467	67.29	10722.237	39976.141
1746	67.27	8633.322	33382.418
4209	67.27	9763.137	33459.953
1371	67.27	8438.689	39139.543
9399	67.25	12441.442	33372.531
11900	67.25	13606.066	34792.465
12474	67.23	14200.71	38827.504
7956	67.21	11698.372	37275.324
8989	67.21	12177.252	39301.961
6747	67.18	11135.134	33635.402
5157	67.16	10522.148	34988.281
12639	67.16	14162.94	35689.664
151	67.14	7924.232	35362.301
9763	67.12	12672.665	38927.23
13638	67.1	14639.857	33479.992
9679	67.1	12625.792	37210.133
5052	67.06	10147.404	33639.055
7981	67.06	11728.442	37850.453
7207	67.06	11625.13	39895.43
10976	67.04	13308.7	35287.52
5119	67.04	10547.105	33998.48
2492	67.04	8935.056	33455.473
9394	67.04	12316.284	33574.938
1668	67.04	8547.472	33829.824
1633	67.04	8465.325	34795.605
6502	67.04	11039.718	37671.305
3159	67.02	9319.633	37146.133
4633	67	10019.319	39913.262
2631	66.96	9249.822	35484.809
5898	66.95	10771.531	34116.992
11525	66.93	13555.453	39228.848
6118	66.89	10949.563	36519.207
1367	66.89	8626.339	39319.652
11204	66.87	13545.62	33733.461
8640	66.85	12248.016	33818.113
3725	66.83	9520.448	39556.66
8774	66.83	12105.224	35765.492
12039	66.81	13867.004	33562.344
479	66.79	7972.931	39531.445
10988	66.79	13167.563	35112.879
2074	66.77	8669.718	39550.133
1089	66.77	8248.399	36734.152
4867	66.75	10159.038	36729.809
8212	66.75	11934.082	39104.762
2576	66.73	9253.572	34392.375
8222	66.73	11934.905	38656.051
289	66.68	7700.077	37303.898
9152	66.66	12282.712	37726.898
2353	66.62	8926.114	35896.766
3895	66.62	9781.287	37880.09
[truncated: 2,780 more rows]
