# Supplementary material for: Insights on the Control of Yeast Single-Cell Growth Variability by Members of the Trehalose Phosphate Synthase (TPS) Complex
Source: Front Cell Dev Biol. 2021 Jan 28;9:607628. doi: 10.3389/fcell.2021.607628 (PMC7876269; doi:10.3389/fcell.2021.607628)
Supplement: Supplementary file 2 [file Data_Sheet_1.ZIP › final_code/input_datasets/Ntd-TSL1_SortedCells4_plus_t4.csv]

Id	Area (µm²)	Centre X Position (µm)	Centre Y Position (µm)
6239	347.43	11526.15	33541.609
5114	311.63	10947.247	38323.613
9481	300.04	13640.247	36436.52
5402	282.9	11152.886	36172.684
10346	271.98	14127.443	35264.512
11100	257.98	14521.509	33231.621
4779	249.7	10745.75	34794.488
2344	248.68	9258.886	37644.148
5234	239.64	11023.723	39546.094
5464	237.32	11010.643	34863.699
3289	236.27	9853.452	37745.832
6520	233.61	11731.705	38574.738
26	229.8	7667.189	33424.684
8574	229.6	13088.94	37996.98
5367	226.83	11184.203	36797.848
4806	225.97	10769.462	34212.773
3045	225.97	9620.177	37794.395
7752	224.93	12683.215	36484.469
5993	222.71	11620.713	38203.027
635	221.67	8196.277	36897.547
5222	218.9	11028.798	39681.785
7140	218.71	12247.521	36889.566
5545	216.29	11104.007	33111.098
1511	215.01	8792.25	36035.617
2800	213.07	9413.707	33316.965
5533	212.42	11084.342	33207.57
10836	211.66	14547.019	38820.508
10041	210.6	13899.034	37230.234
1382	208.9	8606.622	33307.934
17	208.59	7666.977	33257.645
3317	206.6	9888.356	37098.742
5508	205.68	11014.944	34107.926
2106	205.64	8928.221	34174.113
9900	205.03	13861.857	33934.527
6701	204.41	11962.834	37729.289
2620	202.77	9454.523	37266.645
3191	202.5	9719.14	39766.734
6972	202.36	12188.202	33521.188
7831	202.31	12545.825	38080.004
4520	201.87	10588.27	39843.121
1346	200.39	8510.752	33985.461
6851	199.87	12000.058	34815.945
7615	197.86	12501.714	33256.598
1013	197	8377.756	39002.102
9162	195.07	13362.6	36614.98
8549	193.88	13117.366	37542.359
4120	192.15	10337.9	34365.023
2554	191.73	9427.86	38306.066
4793	191.6	10568.508	34508.699
4159	190.05	10342.037	33510.461
8969	189.66	13263.002	33934.391
2592	189.19	9448.051	37590.805
3766	188.76	10099.162	38145.426
10131	188.5	13789.509	39582.855
7911	187.44	12579.493	39895.355
3083	186.64	9645.87	38306.656
4255	186.48	10524.355	34461.898
2435	186.37	9056.677	39437.898
2805	186.06	9321.944	33079.074
4078	186.04	10333.218	35104.242
3988	186.01	10194.259	37083.938
731	185.78	8110.72	34738.668
7008	185.39	12071.967	34147.594
6399	183.36	11630.806	35712.063
10243	182.84	14145.627	37860.414
2914	182.83	9693.483	34893.742
771	182.29	8177.742	33386.848
3492	181.29	9764.932	33400.086
8337	180.83	13012.331	33410.508
8586	178.94	12945.033	38246.555
2366	178.82	9158.165	38035.328
9089	178.52	13386.848	34812.816
8832	178.3	13331.503	36347.641
4329	177.75	10472.863	35669.289
7992	177.62	12726.554	38996.621
7828	177.27	12505.871	38012.234
6672	176.31	12034.989	38326.48
5426	173.98	11013.517	35649.016
8942	173.78	13270.472	34177.703
4757	173.4	10613.927	35547.547
1217	173.11	8574.555	36741.16
5069	173	10911.453	37232.234
3646	172.65	10129.274	35681.07
4658	172.65	10622.582	37231.715
1002	172.46	8367.895	38788.848
9639	172.29	13767.34	33336.039
3847	171.68	9962.907	39517.727
4868	171.27	10906.693	33214.777
9375	170.93	13746.902	38856.445
10687	170.36	14373.313	37689.855
6430	169.93	11699.381	36310.004
9096	169.65	13516.557	34931.234
1335	168.92	8458.892	34536.5
10464	168.63	13992.248	33269.52
6843	168.34	11937.25	35257.234
1763	168.19	8658.199	39503.953
5472	168.08	11065.755	34671.227
5268	167.98	10995.928	38942.754
2963	167.69	9556.093	36072.711
7945	166.98	12769.312	39851.938
10119	166.91	13977.001	39197.332
1817	166.56	8906.876	38958.648
2886	165.3	9666.386	34409.711
10923	164.86	14622.243	37320.285
2097	164.3	8844.6	34568.797
4518	164.21	10747.599	39795.484
10975	163.96	14626.883	36141.629
3213	163.92	9836.393	39517.379
8067	163.88	12914.818	37938.883
9932	163.75	13781.935	34486.742
8128	163.17	12762.827	36840.527
8137	163.06	12846.894	36672.965
3616	163.06	10128.194	35039.824
7490	161.6	12433.036	35812.133
1584	161.28	8793.45	37798.961
7209	160.53	12192.954	38146.262
9517	160.53	13759.151	35862.098
7195	160.2	12272.614	37730.559
5743	160.13	11321.6	36684.875
9588	159.8	13690.544	34149.09
5502	159.34	11069.705	34078.172
1355	159.23	8513.958	33942.348
4623	158.78	10721.736	37861.914
9245	158.52	13361.97	38485.145
8672	158.29	13263.886	39804.254
3473	158.27	9848.988	33704.207
10298	158.27	14165.039	36273.984
4172	157.77	10337.379	33188.441
407	157.67	7648.6	38817.531
7457	157.52	12290.154	36446.043
4710	157.5	10759.958	36071.086
6216	157.37	11631.321	34015.488
10642	157.31	14225.449	36791.074
3187	157.27	9617.071	39965.531
4012	157.25	10305.215	36408.438
1097	157.08	8510.175	39120.914
1439	156.91	8636.02	34602.168
2626	156.81	9274.238	37051.879
13	156.54	7885.42	33184.824
653	156.39	8195.804	36584.547
9348	156.37	13695.886	39294.539
10000	156.2	13973.317	36314.48
10611	156.18	14394.788	35883.512
3202	155.87	9801.716	39634.051
9959	155.38	13863.132	35143.012
5517	155.28	11177.752	33699.945
2223	154.76	9226.197	34614.836
1457	154.74	8662.829	35083.723
1259	154.67	8605.405	35911.527
3225	154.65	9698.739	39202.793
10910	154.38	14455.821	37423.578
8594	154.3	13045.839	38365.148
6794	154.13	11994.35	35968.898
11092	153.77	14637.261	33336.027
1802	152.96	8988.532	39318.688
1737	152.88	8777.433	38974.973
7177	152.79	12179.266	37481.625
1121	152.75	8451.394	38790.453
2233	152.69	9106.127	34878.387
5333	152.67	11153.899	37249.242
8556	152.58	12990.241	37686
6795	152.31	11957.597	35972.191
5999	152.18	11621.895	37999.457
4335	152.16	10501.681	35801.004
6554	152.12	11732.575	38989.32
6170	152	11626	34825.113
3881	151.91	10228.258	39956.613
10218	151.85	14201.71	38311.879
7331	151.77	12325.584	38993.555
5804	151.37	11355.923	37837.254
8772	151.33	13292.382	37506.063
6978	151.29	12234.35	33581.738
10505	151.12	14361.868	33620.52
10003	150.68	13924.471	36363.723
1219	150.64	8610.761	36779.059
8142	150.53	12878.934	36405.016
5917	150.36	11622.437	39608.129
3683	150.2	10091.394	36405.902
5273	150.01	11195.83	38778.266
4079	149.44	10342.393	35135.691
460	149.32	7934.732	39720.426
8612	149.23	13103.966	38728.098
6822	149	11854.732	35571.699
6517	148.84	11729.492	38483.793
10474	148.57	14008.571	33050.695
7351	148.48	12483.37	38696.641
5714	148.21	11402.878	35919.883
8709	148.19	13178.906	39011.008
343	148.06	7900.556	38044.438
6786	147.73	11932.133	36092.852
4068	147.52	10214.946	35559.445
8692	147.31	13303.512	39576.43
5831	147.25	11308.003	38253.66
11061	147.18	14513.54	34288.191
2126	147.16	8929.295	33761.027
10280	147	14073.399	36933.281
9972	146.47	13906.223	35313.117
4274	146.47	10444.457	34782.359
4699	146.18	10583.641	36454.125
6675	145.78	11932.428	38450.816
11023	145.7	14636.5	34983.156
10175	145.45	14055.83	39514.531
7947	145.22	12861.039	39858.277
496	145.01	8168.994	39598.359
6056	144.94	11554.537	36780.004
5356	144.67	11188.478	36917.684
6787	144.63	11967.771	36097.398
5972	144.55	11558.329	38933.426
8208	144.51	12761.787	34946.242
10802	144.48	14624.722	39609.609
8642	144.3	12978.087	39208.84
1147	144.13	8415.53	38011.57
6199	144.13	11606.176	34488.453
1370	144.09	8459.628	33333.816
4342	143.88	10488.319	35921.73
3815	143.75	10102.788	39066.355
4910	143.67	10977.862	34223.246
943	143.59	8377.589	37389.453
9019	143.46	13506.506	33080.105
8914	143.46	13243.501	34875.637
6054	143.36	11525.706	36772.613
10715	143.35	14256.177	38249.004
2189	142.98	9209.552	33870.289
7988	142.9	12896.814	39245.387
5989	142.89	11572.02	38358.637
2057	142.62	8879.428	35548.805
3364	142.6	9828.697	36176.191
6724	142.56	12053.279	37309.348
6153	142.54	11490.746	35109.34
7540	142.46	12314.379	34618.227
6218	142.37	11592.572	34075.152
7111	142.25	12241.5	35998.434
7548	142.06	12475.015	34515.664
8450	142.04	13123.294	35331.871
3702	142	10004.078	36882.613
7498	142	12481.536	35478.207
223	141.93	7683.085	36342.934
6793	141.72	12056.942	35962.27
8282	141.47	12915.664	33734.922
3423	141.33	9742.178	34912.188
10294	141.31	14118.055	36475.613
11085	141.22	14634.025	33520.262
9426	141.18	13650.369	37569.543
7265	140.95	12218.94	39408.762
1819	140.91	8875.624	39002.234
5493	140.8	11090.011	34161.016
7955	140.57	12735.529	39929.047
8371	140.45	13107.86	33952.934
7700	140.41	12537.534	35190.883
3442	140.28	9881.77	34291.188
5590	140.26	11336.684	33742.793
9317	140.24	13770.321	39826.219
7514	140.22	12318	35413.332
2453	140.13	9112.038	39785.688
10796	139.9	14537.015	39866.813
3413	139.88	9902.711	34947.539
6076	139.88	11422.962	36424.043
9346	139.69	13656.601	39573.969
8262	139.63	12764.336	33978.602
6102	139.59	11555.02	36210.184
6919	139.57	11850.97	33329.953
7405	139.55	12283.296	37393.68
389	139.36	7718.099	38561.988
4497	139.36	10545.946	39606.344
3656	139.3	10115.839	35868.844
1273	139.26	8620.981	35890.238
2788	139.26	9417.714	33360.371
7666	139.05	12689.048	34341.43
5939	139.03	11529.632	39334.855
4371	139.03	10513.568	36784.164
10044	139.02	13896.321	37313.004
5721	139	11273.153	36161.953
7183	139	12074.916	37522.895
1459	138.96	8807.998	35101.074
8200	138.92	12773.322	35150.422
2954	138.84	9496.178	35905.398
2949	138.81	9650.699	35673.691
475	138.77	7675.28	39912.625
677	138.75	8193.539	36084.406
7573	138.71	12374.343	33647.391
2676	138.56	9394.998	35926.754
7289	138.36	12294.111	39827.223
4152	138.31	10312.87	33707.098
4594	138.31	10762.597	38340.965
8060	138.21	12886.348	38138.441
8629	138.17	13012.079	39064.102
9991	138.08	13936.915	35880.207
5962	137.83	11587.486	39093.398
9631	137.75	13737.481	33801.484
7767	137.73	12645.366	36777.766
8279	137.66	12858.752	33698.375
4134	137.66	10329.815	33970.195
9234	137.6	13553.563	38350.043
4362	137.56	10556.265	36529.168
5154	137.43	10953.017	39288.426
3581	137.41	9923.648	34443.465
1544	137.39	8677.261	36783.82
9058	137.31	13363.995	34102.195
9617	137.22	13702.983	33658.656
8896	137.06	13292.151	35235.738
583	136.93	8194.261	38000.742
1363	136.89	8570.937	33796.211
2101	136.79	8969.236	34394.805
3577	136.77	10019.594	34301.625
4156	136.72	10273.846	33797.809
6093	136.54	11493.264	36082.148
332	136.53	7875.595	37885.238
6516	136.47	11647.594	38477.922
9635	136.45	13737.241	33567.574
3782	136.37	9985.22	38512.578
7090	136.3	12129.671	35578.605
8735	136.26	13148.683	38751.469
11089	136.24	14471.651	33581.215
3322	136.2	9712.662	36973.926
4083	136.01	10259.865	35229.816
6363	135.99	11779.36	35071.246
4346	135.93	10478.146	36008.48
8049	135.8	12754.572	38275.797
378	135.66	7803.989	38410.621
1587	135.66	8742.921	37860.633
2475	135.61	9417.302	39904.227
8852	135.47	13303.923	36031.707
6903	135.4	11880.732	33732.324
2579	135.32	9470.076	37968.309
11035	135.17	14506.85	34892.852
6696	135.15	12057.943	37912.422
2736	135.15	9418.128	34651.758
1787	135.11	9038.732	39619.027
6122	134.99	11457.637	35608.07
6587	134.9	11780.825	39668.945
4111	134.9	10299.994	34452.926
7226	134.88	12066.304	38662.105
6627	134.84	11995.076	39355.465
5292	134.67	11161.379	38093.762
2367	134.67	9084.659	38044.789
4754	134.65	10718.226	35524.703
4164	134.63	10310.367	33351.164
7878	134.55	12680.634	39056.363
5027	134.46	10889.764	36301.375
4096	134.46	10257.167	34835.23
9347	134.34	13585.696	39581.063
7593	134.32	12428.421	33198.965
9003	134.32	13263.246	33423.387
5373	134.21	11195.056	36587.863
8736	134.21	13274.998	38528.848
9377	134.17	13614.088	38880.691
7481	134.17	12409.682	35979.609
1123	134.17	8433.94	38517.043
4385	134.07	10417.283	37026.227
3950	133.96	10316.366	38088.238
3829	133.84	10015.798	39306.578
3986	133.67	10161.71	37077.113
6291	133.61	11810.266	33456.352
5953	133.58	11490.098	38954.332
8818	133.54	13289.877	36553.32
10590	133.46	14219.655	35422.746
10976	133.46	14445.814	36180.93
7511	133.36	12432.033	35360.297
9562	133.25	13694.045	34798.035
6558	133.04	11782.55	39073.309
8433	133.02	13015.984	35046.98
8386	132.98	13030.424	34305.887
2261	132.96	9210.755	35732.586
10968	132.92	14581.45	36256.848
10497	132.9	14374.37	33417.25
3813	132.9	10067.461	38998.688
2129	132.89	9024.218	33498.035
4479	132.89	10555.374	39354.82
2645	132.87	9435.036	36548.105
8425	132.85	13121.158	34875.453
5613	132.68	11212.132	34160.406
10640	132.58	14374.605	36753.035
6942	132.31	12216.165	33032.238
5305	132.31	11001.216	37731.805
2361	132.2	9205.645	37948.473
9380	132.18	13674.181	38784.59
8701	132.14	13338.363	39161.531
2666	132.12	9417.786	36318.039
3951	132.1	10306.528	38140.988
6890	131.89	11862.798	33844.352
4449	131.85	10543.938	38902.816
4545	131.83	10704.298	39162.02
413	131.77	7770.623	38902.945
1507	131.77	8695.544	35974.328
2236	131.72	9062.066	34999.707
7053	131.64	12144.824	34829.887
5204	131.6	11028.076	39758.223
2542	131.58	9290.262	38334.574
10254	131.53	14112.353	37787.891
9941	131.53	13878.183	34815.957
6442	131.49	11680.17	36868.559
6166	131.43	11519.495	35042.211
5123	131.35	10867.486	38521.539
7322	131.24	12299.844	39354.512
7555	131.22	12377.782	34190.184
787	131.22	8409.542	33032.496
7778	131.18	12529.286	36999.035
543	131.16	7995.206	38663.023
8171	131.1	12780.552	35767.484
2081	131.1	9049.6	35019.648
2726	131.07	9370.696	34788.77
11069	130.97	14473.284	33867.484
5465	130.64	11176.632	34872.66
6918	130.63	11894.082	33642.891
9462	130.51	13689.171	36754.141
4019	130.49	10339.435	36472.137
1816	130.43	9026.691	38952.48
7116	130.41	12255.564	36189.441
2655	130.4	9433.245	36463.879
10532	130.4	14409.812	34106.754
9195	130.38	13550.237	37301.941
4588	130.34	10767.352	38510.473
7359	130.24	12472.668	38505.676
10602	130.17	14284.989	35724.938
8569	130.09	12997.285	37933.027
2580	130.09	9410.209	37668.996
3611	130.01	9930.155	34936.762
1280	130.01	8506.259	35420.215
5903	129.97	11548.903	39762.004
9082	129.95	13527.003	34719.883
8655	129.94	13118.111	39636.609
6726	129.9	12052.626	37343.238
9338	129.88	13744.594	39739.055
4778	129.67	10739.858	35054.047
6451	129.59	11831.451	37143.469
10613	129.53	14386.077	35955.848
8029	129.53	12788.277	38608.961
8216	129.53	12762.057	34842.309
6619	129.51	12034.121	39531.688
8516	129.51	12929.083	36933.633
4085	129.48	10294.817	35251.273
7343	129.48	12387.158	38809.746
8794	129.48	13244.713	37075.789
2801	129.48	9295.57	33321.125
9355	129.44	13750.571	39131.051
3913	129.4	10230.264	39051.594
4666	129.38	10616.401	37047.406
7449	129.36	12423.712	36582.285
8108	129.36	12829.912	37116.305
8094	129.25	12901.9	37207.473
3655	129.11	10061.822	35842.016
8220	129	12901.851	34612.641
1308	129	8439.128	35014.52
2086	128.96	9035.975	34910.031
7345	128.94	12434.815	38932.699
1291	128.9	8456.552	35335.199
10438	128.86	14131.444	33741.996
9652	128.82	13659.144	33166.715
1464	128.82	8757.919	35183.184
9147	128.81	13563.359	36135.41
2790	128.79	9472.034	33465.242
9559	128.75	13616.105	34786.707
5360	128.75	11043.153	36996.574
6519	128.69	11843.374	38568.34
5321	128.65	11017.3	37632.898
4891	128.63	10978.218	33768.012
5986	128.61	11563.962	38331.367
4408	128.58	10549.981	37631.84
10158	128.56	14136.09	39827.84
729	128.5	8178.794	34703.285
8680	128.36	13288.079	39963.328
680	128.35	8168.743	36184.168
10801	128.35	14508.85	39947.676
8069	128.29	12826.074	37708.355
681	128.25	8165.782	36199.207
1796	128.25	9009.865	39526.121
2154	128.19	9200.431	33016.348
1176	128	8602.588	37665.465
7519	127.96	12315.502	35186.754
1590	127.89	8831.58	37961.176
9488	127.83	13740.929	36541.734
5065	127.83	10785.258	37111.828
1155	127.77	8433.404	37936.926
8238	127.77	12736.747	34290.887
8603	127.75	13048.286	38522.805
2824	127.62	9620.006	33389.844
2837	127.62	9518.744	33594.48
4960	127.62	10921.918	34978.719
8212	127.56	12882.673	35018.98
3735	127.54	9987.149	37508.172
8829	127.52	13300.293	36237.973
597	127.41	8131.225	37985.66
10173	127.41	14165.524	39444.898
424	127.39	7674.72	39115.555
5745	127.31	11417.184	36719.531
10921	127.25	14454.428	37273.504
9176	127.22	13484.125	37076.992
10600	127.22	14392.115	35691.422
212	127.18	7763.961	36277.574
7410	127.16	12440.071	37480.371
5471	127.12	11147.127	34660.434
7842	127.08	12506.028	38267.914
6711	127.02	12054.568	37597.191
7469	127.02	12456.544	36123.137
3909	127	10152.084	39162.242
10204	126.97	14092.304	38914.723
7991	126.91	12909.04	38981.648
8913	126.89	13174.683	34876.441
4074	126.85	10173.968	35393.137
1452	126.83	8723.387	34997.645
5179	126.81	10932.505	39609.016
9984	126.78	13979.122	35696.457
785	126.72	7990.59	33157.539
5251	126.66	11057.229	39169.395
5096	126.62	10985.12	37971.078
486	126.56	8058.933	39834.695
3555	126.51	9995.387	33909.625
4617	126.43	10700.077	38091.293
7589	126.41	12286.388	33174.355
9602	126.33	13720.232	34069.82
3280	126.28	9854.781	38122.496
7217	126.28	12222.048	38306.266
8144	126.26	12796.829	36479.836
2289	126.22	9145.699	36364.551
8630	126.2	12936.235	39075.98
2489	126.2	9474.716	39495.309
6565	126.16	11708.457	39125.059
7477	126.09	12430.363	35918.258
8918	126.03	13224.847	34920.762
7113	126.01	12175.932	36119.309
6624	126.01	11966.518	39303.07
10792	125.99	14566.489	39790.047
10042	125.93	13846.89	37241.117
4840	125.91	10759.738	33405.156
4728	125.89	10702.169	35784.305
2670	125.86	9362.172	36123.324
5158	125.78	10790.972	39365.727
10724	125.78	14233.946	38394.078
10817	125.7	14632.356	39589.445
5301	125.7	11082.764	37905.961
1667	125.66	8667.862	38431.863
4161	125.63	10217.75	33561.402
91	125.61	7651.261	34482.055
1973	125.51	8984.736	37191.258
2656	125.41	9329.439	36486.656
3073	125.4	9587.821	38146.398
2072	125.38	9005.028	35167.059
8483	125.38	13050.832	36267.793
3964	125.28	10322.21	37606.281
5550	125.28	11162.287	33139.34
394	125.22	7810.982	38658.324
2413	125.22	9106.225	39108.941
8607	125.22	13117.803	38643.273
10945	125.22	14444.789	36841.57
1067	125.2	8483.351	39929.906
9118	125.19	13453.072	35438.828
500	125.09	8061.27	39665.051
5046	124.97	10987.243	36815.613
2723	124.92	9478.796	35027.148
5429	124.86	11004.12	35687.336
7670	124.8	12613.699	34434.188
10180	124.76	14163.893	39285.117
3528	124.76	10081.055	33529.281
6857	124.74	12047.241	34627.121
10162	124.73	14197.783	39967.766
9557	124.71	13731.577	35051.938
5420	124.67	11145.323	35860.531
4598	124.67	10743.249	38365.273
1750	124.65	8700.228	39291.359
10706	124.61	14289.936	37990.367
640	124.55	8148.363	36727.723
9026	124.53	13508.445	33335.984
5425	124.53	11154.976	35648.387
2750	124.53	9285.982	34417.664
10275	124.44	14014.891	37092.859
4190	124.44	10412.976	33082.359
1369	124.28	8536.774	33625.988
2088	124.23	8894.498	34617.766
375	124.13	7683.651	38377.043
482	124.11	8163.937	39792.219
6258	124.05	11624.187	33241.324
10428	124.04	14103.203	33834.387
2395	123.98	9212.752	38533.32
10878	123.86	14427.25	38100.59
8900	123.67	13132.747	35031.949
10581	123.54	14377.256	35217.148
1525	123.54	8844.172	36353.387
6882	123.54	12052.081	34021.398
4393	123.42	10536.821	37148.156
4688	123.4	10585.535	36596.609
6771	123.35	11973.281	36525.23
6083	123.31	11549.503	36243
2182	123.23	9239.193	33772.723
1949	123.14	8865.701	37784.348
4392	123.12	10472.526	37128.645
6515	123.08	11678.111	38456.73
1288	123.08	8594.726	35265.227
6346	123.02	11720.733	34620.391
5983	122.96	11613.241	38586.523
10844	122.92	14450.71	38377.168
9960	122.89	13830.751	35144.648
2065	122.89	8970.792	35386.445
3145	122.75	9496.542	39197.172
6477	122.73	11766.261	37715.52
5089	122.71	10831.324	37857.961
1429	122.71	8739.12	34365.965
10872	122.69	14634.369	38028.168
4773	122.68	10765.268	35207.406
6092	122.58	11419.554	36072.699
3031	122.56	9680.876	37490.613
4670	122.56	10665.149	37160.332
4561	122.52	10745.859	39067.387
8637	122.46	12996.616	39117.961
8783	122.43	13180.575	37427.762
8462	122.41	12924.167	35599.004
7061	122.39	12210.864	34934.063
566	122.35	8183.194	38319.613
9142	122.33	13524.451	36019.527
5449	122.33	11055.793	35184.145
5879	122.27	11403.06	39432.066
10304	122.25	14080.723	36374.215
4860	122.24	10944.156	33013.719
10536	122.24	14233.12	34291.195
8264	122.16	12874.538	33984.93
5435	122.14	11128.48	35455.098
10246	122.14	14154.431	37903.547
671	122.04	8177.204	36312.008
630	122.02	8173.776	37095.613
6905	122.01	12048.271	33751.203
6017	121.99	11440.353	37708.105
1417	121.99	8808.236	34023.973
11090	121.95	14556.826	33609.172
4009	121.91	10164.071	36649.496
3347	121.89	9840.174	36446.016
10733	121.89	14350.409	38604.57
3291	121.87	9806.299	37766.063
1356	121.87	8622.216	33670.117
2284	121.85	9223.584	36304.18
5003	121.74	10940.406	35847.488
159	121.74	7662.621	35632.48
7321	121.7	12436.854	39324.805
10674	121.66	14413.444	37451.824
4110	121.66	10146.379	34451.348
7584	121.66	12463.142	33612.926
11006	121.58	14603.832	35298.16
4771	121.58	10770.314	35159.145
3650	121.58	10105.083	35754.832
3885	121.51	10328.248	39628.797
6427	121.49	11825.02	36246.73
2020	121.49	8946.579	36238.516
6580	121.39	11631.79	39408.813
4157	121.33	10255.725	33807.188
3686	121.33	9989.306	36520.43
733	121.28	8177.784	34740.234
8192	121.26	12762.018	35542.137
5385	121.26	11125.853	36429.867
4994	121.22	10914.721	35581.027
2627	121.18	9464.074	37051.984
9312	121.14	13381.853	39973.914
7154	121.14	12227.461	37048.414
6064	121.09	11611.903	36604.109
5888	120.97	11375.281	39693.832
10665	120.95	14279.105	37256.344
7203	120.93	12266.391	37970.996
8297	120.91	12890.285	33352.883
9599	120.89	13598.204	34043.957
2955	120.87	9525.221	35914.176
3522	120.84	9972.159	33392.418
10942	120.82	14541.923	36745.172
8869	120.76	13233.3	35620.379
249	120.74	7967.917	36623.617
6522	120.72	11803.707	38579.988
9892	120.65	13820.203	33781.039
10511	120.63	14406.909	33687.281
8075	120.59	12919.334	37531.383
2147	120.59	8967	33238.391
8864	120.57	13160.899	35838.09
10068	120.55	13870.403	37921.508
4184	120.55	10195.618	33104.824
555	120.47	7991.116	38759.258
5623	120.42	11222.518	34376.641
6167	120.4	11614.572	34777.531
9079	120.38	13521.782	34658.137
5685	120.36	11358.54	35505.176
10037	120.34	13911.305	37152.797
7192	120.34	12115.397	37668.516
8618	120.26	12939.535	38850.293
3955	120.24	10189.663	37963.906
3339	120.13	9889.452	36661.938
7110	120.05	12074.808	35991.609
11015	120.01	14532.874	35114.121
568	119.99	8198.69	38403.602
8628	119.99	12939.289	39029.219
5369	119.96	11085.29	36854.012
10508	119.96	14398.881	33669.125
8051	119.92	12826.837	38296.766
7944	119.92	12779.349	39813.391
2658	119.9	9348.271	36251.371
524	119.9	8197.832	39159.699
2702	119.84	9485.441	35469.621
9525	119.82	13762.957	35663.426
10616	119.78	14211.269	35996.438
10047	119.76	13847.402	37515.633
10822	119.76	14616.266	39320.813
8996	119.76	13233.161	33628.023
1972	119.73	9017.528	37492.816
465	119.73	7784.434	39762.328
10276	119.73	14190.718	37093.293
6532	119.71	11797.161	38745.355
8807	119.67	13224.728	36708.41
6193	119.67	11482.653	34750.633
7281	119.59	12208.022	39952.727
3421	119.59	9899.195	34875.02
3352	119.59	9909.855	36529.367
10918	119.51	14594.293	37250.266
7393	119.5	12336.097	37717.063
10137	119.48	13843.17	39712.656
5910	119.48	11570.938	39933.141
6407	119.48	11692.796	35887.195
849	119.4	8274.319	35113.344
114	119.4	7827.846	34927.871
1447	119.38	8654.644	34782.668
2737	119.32	9458.463	34668.672
7255	119.32	12144.545	39244.254
8590	119.29	13128.483	38292.746
3640	119.29	10071.656	35546.52
2256	119.27	9159.09	35573.828
9208	119.25	13491.907	37539.145
530	119.17	8191.373	39019.555
8584	119.11	12936.426	38136.148
10387	119.04	13999.314	34716.32
10170	119.04	14176.934	39722.688
311	118.96	7904.85	37507.836
3660	118.94	9927.115	36029.02
10925	118.9	14459.708	37025.555
4154	118.9	10142.318	33763.457
9507	118.9	13732.208	35910.305
2595	118.88	9472.847	37602.496
1023	118.88	8205.439	39189.027
6720	118.81	11909.204	37433.559
6408	118.79	11775.44	35887.949
762	118.75	8015.697	33789.586
1365	118.73	8617.267	33512.457
10461	118.69	14205.794	33218.836
4579	118.63	10631.171	38945.926
9432	118.6	13755.653	37366.547
551	118.58	8180.179	38694.629
4804	118.48	10698.287	34445.715
3431	118.48	9816.862	34651.625
5768	118.46	11386.203	37178.902
4587	118.35	10744.499	38478.805
7769	118.35	12639.054	36858.906
6653	118.33	11939.328	38809.031
997	118.17	8411.829	38690.652
1510	118.15	8782.132	35996.828
2230	118.14	9270.907	34787.551
5943	118.1	11504.025	39142.453
9616	118.08	13774.598	33654.777
10647	118.06	14329.315	37008.031
1051	118.04	8401.235	39743.238
5702	117.98	11212.681	35795.109
5052	117.94	10865.917	36901.52
7965	117.94	12727.278	39601.98
10734	117.91	14275.881	38616.852
2231	117.91	9078.472	34814.289
633	117.87	8136.882	36872.836
3831	117.79	10052.2	39333.59
4503	117.79	10561.764	39712.508
3392	117.77	9843.135	35535.781
4425	117.75	10553.647	38090.535
10183	117.7	14172.496	39307.629
10144	117.68	13960.332	39829.621
6002	117.66	11612.747	38010.457
7344	117.64	12394.444	38900.887
10746	117.64	14378.773	38836.949
3715	117.64	9945.547	37150.414
4662	117.62	10685.634	37278.832
2844	117.58	9559.259	33644.992
3867	117.58	10009.078	39925.988
8041	117.52	12777.27	38464.527
10055	117.5	13868.643	37676.395
6601	117.45	11692.419	39876.391
9017	117.43	13344.951	33165.57
9966	117.43	13859.721	35194.074
6126	117.39	11600.876	35709.102
1592	117.35	8839.116	37974.699
5026	117.31	10917.595	36284.113
2033	117.31	8964.968	36171.609
9490	117.25	13669.733	36248.625
10439	117.24	14100.474	33748.215
2968	117.24	9656.575	36207.859
2493	117.16	9376.172	39545.555
2381	117.16	9204.412	38271.723
4027	117.12	10341.286	36260.246
9282	117.08	13524.573	39154.191
3265	117.04	9807.93	38169.289
2090	116.99	8862.105	34702.484
6685	116.97	11928.364	38102.324
9422	116.97	13721.728	37521.527
5515	116.97	11202.063	33667.016
10763	116.97	14373.015	39298.113
2828	116.91	9494.924	33471.445
6478	116.91	11649.703	37790.902
349	116.89	7914.629	38089.348
9471	116.89	13653.042	36636.254
5379	116.87	11057.579	36681.586
1059	116.85	8447.792	39793.652
10993	116.83	14560.747	35681.738
8769	116.78	13322.261	37738.914
5351	116.76	11125.051	37173.828
978	116.7	8408.2	38229.34
10586	116.66	14362.159	35289.23
8667	116.62	13002.149	39940.508
451	116.56	7759.451	39534.195
3896	116.55	10211.488	39520.508
9945	116.53	13870.085	34907.32
9388	116.53	13577.776	38310.461
10771	116.51	14254.116	39591.719
8461	116.51	12959.716	35599.574
504	116.47	8006.969	39755.867
4446	116.47	10446.22	38817.664
9261	116.47	13549.294	38664.953
1111	116.45	8483.74	38870.141
4981	116.45	10829.725	35373.73
9447	116.41	13564.807	36871.895
5390	116.39	11142.102	36285.074
5884	116.35	11417.891	39617.242
7151	116.3	12207.213	36983.313
2362	116.22	9211.088	37968.605
8480	116.2	13100.813	36197.945
4243	116.18	10436.103	34203.164
800	116.16	8379.599	33329.742
9072	116.16	13538.707	34446.684
1975	116.14	8959.698	37214.176
9073	116.11	13439.367	34504.844
3922	116.07	10334.893	38870.934
4435	116.05	10486.352	38623.246
3465	116.05	9826.102	34114.887
7757	116.01	12640.257	36540.457
3873	115.99	10145.967	39787.91
3884	115.93	10225.7	39610.145
9305	115.93	13391.354	39890.789
1557	115.93	8641.783	37063.406
6307	115.93	11712.653	33858.707
4033	115.89	10258.391	36207.672
10638	115.89	14328.494	36655.496
7324	115.89	12435.6	39125.691
4906	115.89	10906.228	34080.5
2894	115.88	9681.86	34569.754
10788	115.8	14346.606	39985.438
5556	115.78	11393.395	33131.891
7045	115.74	12105.304	34721.465
3365	115.74	9716.792	35904.535
956	115.72	8384.396	37850.531
2571	115.68	9451.263	37849.055
7318	115.66	12485.721	39568.16
769	115.66	8036.782	33333.535
2269	115.65	9168.136	35935.766
2850	115.65	9546.875	33715.406
7413	115.61	12325.537	37496.945
6767	115.61	12013.124	36438.367
1828	115.55	8981.754	38918.406
4689	115.53	10761.755	36612.922
7897	115.43	12610.266	39671.906
8948	115.43	13348.541	34374.316
1379	115.38	8463.43	33253.773
3100	115.38	9664.79	38507.438
11083	115.38	14580.893	33727.887
842	115.36	8221.754	34952.461
6975	115.36	12225.525	33529.059
3594	115.34	10036.132	34655.34
619	115.34	8132.08	37255.473
1085	115.34	8570.933	39514.438
10804	115.32	14581.916	39645.277
425	115.26	7731.153	39123.453
4914	115.19	10853.875	34281.027
4246	115.17	10516.903	34282.625
2648	115.15	9422.29	36575.957
2747	115.15	9342.779	34340.52
6191	115.09	11609.121	34719.91
4884	114.88	10803.946	33602.863
9015	114.86	13315.484	33129.156
4871	114.86	10863.795	33298.871
4536	114.82	10736.748	39509.906
2264	114.82	9265.544	35836.195
7311	114.8	12428.484	39751.676
10185	114.78	14153.486	39399.824
7703	114.73	12614.441	35303.066
7360	114.71	12489.199	38517.074
10308	114.69	14023.007	36078.531
6411	114.63	11796.26	36005.285
8375	114.57	13121.082	34118.164
316	114.57	7883.866	37605.531
5496	114.55	11128.764	34240.621
7891	114.55	12624.149	39369.449
5529	114.52	11116.413	33374.555
4613	114.52	10717.442	38055.898
7634	114.5	12559.731	33741.254
7381	114.44	12292.445	38031.422
3298	114.42	9714.927	37372.074
2733	114.42	9453.074	34918.395
8787	114.4	13185.262	37205.344
3784	114.38	9947.936	38594.266
3816	114.36	10061.499	39073.152
1980	114.34	8962.232	37251.887
1556	114.32	8745.283	37064.488
1485	114.23	8659.063	35593.172
5144	114.23	10832.538	39164.199
5840	114.21	11416.752	38580.141
6960	114.19	12223.081	33351.816
1247	114.17	8491.883	36077.875
2902	114.15	9617.232	34679
9653	114.11	13935.678	33007.035
8244	114.11	12809.74	34351.809
8844	114.11	13194.852	35920.621
5584	114.09	11381.106	33607.855
9222	114.09	13561.995	37967.332
4404	114.07	10397.584	37508.828
1448	114.07	8715.992	34851.508
5131	114.04	10823.318	38616.238
10950	114.02	14447.431	36633.652
4127	113.98	10245.865	34181.652
1466	113.96	8762.448	35200.695
6683	113.94	11909.563	38001.199
9558	113.84	13730.14	35073.16
3215	113.84	9872.212	39303.469
203	113.83	7722.891	36142.621
233	113.83	7807.32	36459.234
6668	113.81	11910.786	38547.508
3886	113.79	10275.507	39647.891
5935	113.79	11603.063	39291.23
3151	113.77	9646.498	39280.938
10198	113.73	14191.107	39081.289
1938	113.65	8886.399	37851.355
8186	113.63	12818.671	35676.441
5663	113.61	11226.913	35111.563
6622	113.58	11987.447	39574.211
10088	113.52	13965.149	38437.316
10784	113.5	14254.844	39878.195
4972	113.48	10812.468	35166.988
6128	113.46	11588.682	35728.719
3214	113.46	9916.985	39293.32
8919	113.46	13208.96	34935.762
3194	113.44	9835.618	39819.27
5076	113.42	10912.798	37521.898
6699	113.42	12061.069	37987.484
161	113.38	7826.038	35659.961
4007	113.35	10192.542	36618.68
3380	113.35	9778.801	35733.586
1211	113.29	8454.23	36961.914
7219	113.29	12108.123	38463.691
4055	113.27	10257.351	35890.121
7051	113.25	12201.041	34807.516
9292	113.23	13528.453	39594.484
7339	113.19	12336.879	39103.195
3329	113.17	9872.937	36805.516
4356	113.16	10520.053	36249.223
7730	113.04	12515.076	35912.207
9169	113.02	13479.028	36829.773
7789	112.89	12560.577	37158.086
3185	112.89	9655.428	39924.52
7005	112.89	12214.964	34126.566
565	112.89	8129.978	38311.488
8485	112.81	12987.372	36281.652
6288	112.75	11843.162	33424.691
10456	112.75	13999.722	33398.832
6637	112.73	11939.644	39243.473
7089	112.71	12080.501	35574.984
4534	112.71	10632.598	39479.574
10164	112.7	14146.912	40004.066
4898	112.68	10970.062	33946.871
1275	112.68	8559.41	35578.379
9266	112.66	13427.216	38714.203
3157	112.6	9573.507	39361.477
8771	112.56	13270.829	37796.5
2549	112.56	9449.735	38233.559
2722	112.56	9440.892	35005.414
4040	112.5	10246.454	35964.07
3063	112.5	9516.623	38009.676
1251	112.5	8509.74	36136.91
8091	112.5	12788.368	37444.422
9382	112.5	13577.838	38493.348
722	112.48	8104.84	34974.172
6915	112.45	11855.24	33599.383
10049	112.43	13852.371	37538.121
5662	112.41	11315.227	35055.141
6570	112.41	11843.579	39232.715
2643	112.33	9405.36	36812.379
5228	112.33	11092.09	39469.223
2943	112.27	9542.512	35477.703
8071	112.27	12917.4	37746.48
1979	112.27	8905.322	37250.504
10402	112.25	14165.489	34303.594
10400	112.24	14093.755	34610.434
811	112.24	8364.889	33704.367
1771	112.22	8639.916	39698.277
925	112.22	8254.695	36823.355
4701	112.2	10694.125	36490.711
7144	112.2	12156.057	36918.547
4775	112.1	10578.949	35241.914
9936	112.08	13930.716	34654.797
8458	112.06	13030.903	35458.277
6888	112.04	11903.691	33829.461
8782	111.99	13343.354	37419.672
2486	111.97	9284.893	39461.023
6836	111.97	11923.961	35409.652
10318	111.95	14060.891	35967.07
10130	111.95	13996.006	39528.609
8185	111.93	12743.555	35674.988
3954	111.85	10169.847	37916.586
3879	111.81	10237.042	39910.336
2537	111.81	9332.193	38536.063
4753	111.78	10764.166	35511.969
6660	111.78	12050.8	38631.266
6229	111.78	11500.891	33933.484
6654	111.76	11852.703	38811.359
11101	111.74	14470.553	33260.48
4922	111.72	10837.605	34330.828
120	111.72	7888.96	35005.594
31	111.7	7845.414	33487.383
10082	111.68	13814.654	38310.527
7436	111.66	12292.373	36968.309
1323	111.64	8597.513	34636.98
2273	111.64	9254.271	36011.238
7855	111.64	12548.657	38574.914
8751	111.62	13337.308	38246.586
9417	111.58	13766.76	37939.223
6495	111.58	11653.659	38019.711
7637	111.58	12697.378	33859.516
638	111.57	8117.912	36934.09
3541	111.57	10118.679	33723.074
4129	111.55	10230.105	34207.574
351	111.53	7772.425	38096.031
4020	111.51	10263.221	36477.398
8550	111.49	13014.677	37572.82
7706	111.47	12671.466	35396.359
1371	111.47	8497.303	33346.375
4939	111.47	10928.028	34580.371
4815	111.43	10646.266	34126.031
8695	111.41	13241.169	39331.219
7951	111.39	12878.389	39898.156
4485	111.35	10552.667	39460.477
8757	111.34	13250.821	38023.711
10965	111.32	14478.938	36222.902
10050	111.32	13896.029	37607.559
4783	111.26	10724.185	34913.715
10305	111.24	14172.868	36064.59
4875	111.24	10929.449	33453.977
5218	111.2	11147.846	39618.578
9021	111.18	13516.046	33114.012
11088	111.18	14478.947	33548.754
3693	111.16	9956.917	36717.238
4525	111.14	10664.798	39931.27
10531	111.14	14324.558	34056.352
9458	111.12	13673.818	36713.328
4228	111.12	10466.866	33973.324
6044	111.09	11541.985	37092.117
94	111.05	7917.705	34534.219
9584	111.05	13676.791	34323.508
8088	111.05	12719.413	37407.059
2254	111.03	9209.354	35558.414
8113	111.03	12765.076	36863.488
920	111.03	8397.48	36665.488
9059	111.03	13444.387	34124.734
10608	111.03	14369.187	35864.066
3673	111.01	9956.398	36227.797
6602	110.99	11668.357	39939.543
3601	110.99	9937.928	34769.813
4794	110.99	10620.907	34547.637
4668	110.95	10641.75	37096.621
1138	110.93	8561.927	38428.445
2311	110.91	9072.35	37021.465
6180	110.91	11611.569	34646.926
1918	110.86	9056.946	38249.887
8006	110.82	12883.149	38864.859
1720	110.76	8812.242	38723.543
902	110.72	8395.525	36287.523
16	110.7	7972.16	33250.441
5786	110.7	11414.667	37530.027
7277	110.7	12078.7	39810.652
395	110.68	7734.625	38661.43
2164	110.65	9209.728	33287.098
2402	110.65	9094.974	38816.555
6261	110.61	11527.901	33286.875
1514	110.57	8816.16	36096.258
3995	110.55	10338.183	36730.711
8745	110.49	13155.14	38401.609
7608	110.47	12695.446	33116.746
10971	110.47	14499.127	36355.477
4627	110.42	10601.458	37887.219
11104	110.38	14531.961	33281.719
6217	110.36	11560.603	34024.625
600	110.34	8051.581	37804.383
10813	110.32	14583.1	39477.41
3470	110.32	9874.808	33664.27
2325	110.32	9202.679	37443.008
3869	110.3	10036.383	39993.105
11028	110.26	14619.624	35026.898
3013	110.24	9537.108	37271.414
3648	110.22	10133.202	35703.793
7943	110.21	12921.24	39789.762
8935	110.21	13256.261	34371.664
8673	110.21	13303.877	39835.52
5442	110.19	11038.774	35317.406
4231	110.19	10499.229	34043.043
5581	110.17	11209.094	33581.91
2564	110.17	9476.804	38097.563
2923	110.15	9609.069	35063.598
7429	110.13	12370.624	36890.285
2699	110.09	9451.995	35718.152
4932	110.05	10953.201	34413.805
6374	110.01	11774.793	35253.949
4489	110.01	10391.19	39484.391
9354	109.98	13590.84	39416.492
6841	109.98	12038.63	35208.555
8685	109.98	13325.342	39486.145
696	109.96	7993.46	35635.684
8302	109.94	12834.622	33434.871
1568	109.94	8630.197	37277.563
10034	109.94	13854.417	37098.895
6079	109.9	11495.438	36519.473
4585	109.88	10624.928	38762.496
8681	109.86	13172.735	40009.328
1385	109.82	8555.607	33005.344
9511	109.82	13751.746	36032.969
10939	109.82	14493.899	36704.102
5554	109.8	11338.083	33055.441
3355	109.76	9727.009	36242.961
6412	109.76	11709.697	36020.16
1434	109.75	8642.822	34460.543
6694	109.71	11877.518	37909.137
5758	109.71	11379.622	37059.441
10222	109.65	14123.149	38150.496
4192	109.63	10348.694	33136.84
7292	109.63	12380.432	39862.551
8503	109.55	12967.847	36768.402
6043	109.52	11434.07	37032.523
4964	109.46	10864.875	35016.301
4422	109.44	10553.222	38051.809
9316	109.44	13638.301	39825.316
5242	109.42	11024.432	39339.781
4920	109.42	10813.392	34318.484
4878	109.42	10961.873	33518.613
2310	109.4	9143.545	37020.34
8545	109.4	13015.798	37489.023
5018	109.32	10850.7	36016.805
3184	109.32	9666.872	39899.277
4854	109.3	10603.341	33084.203
9117	109.29	13455.505	35352.504
6282	109.25	11719.258	33276.551
154	109.25	7730.881	35527.297
228	109.25	7778.005	36355.09
9552	109.25	13710.989	35251.773
8249	109.19	12870.315	34412.934
4680	109.17	10598.116	36707.633
4117	109.15	10186.783	34306.879
6901	109.15	11938.688	33694.605
4367	109.09	10353.536	36722.203
7771	109.07	12627.37	36889.484
10820	109	14519.464	39317.207
1939	108.98	9036.673	37854.73
10320	108.96	14197.826	36018.875
7452	108.92	12488.508	36622.395
8140	108.92	12757.644	36687.984
5116	108.92	10936.799	38388.125
7380	108.92	12462.27	38011.207
9638	108.88	13585.803	33638.891
2477	108.86	9389.235	39957.336
6576	108.86	11668.817	39347.406
9919	108.86	13918.057	34257.641
9379	108.86	13732.674	38754.719
10303	108.84	14007.268	36356.785
8177	108.83	12842.213	35862.395
10648	108.79	14395.444	37022.73
2825	108.79	9694.397	33411.547
10381	108.73	14030.344	34659.238
2936	108.69	9541.716	35338.199
5226	108.67	11063.648	39449.141
10809	108.67	14614.047	39726.438
775	108.65	8191.609	33480.684
4631	108.65	10578.662	37711.137
10954	108.65	14559.519	36392.227
7071	108.63	12121.741	35191.656
457	108.63	7659.899	39669.84
10364	108.6	14089.696	35049.43
2394	108.54	9087.028	38519.145
794	108.54	8295.821	33141.227
9455	108.54	13750.178	37022.879
9595	108.54	13733.94	34233.117
2416	108.54	9268.989	39141.496
6047	108.54	11428.159	37161.832
3712	108.52	9951.829	37122.809
1016	108.5	8406.413	39090.68
10361	108.5	14095.719	34998.293
8831	108.5	13235.042	36320.504
9364	108.48	13713.315	39039.09
6506	108.48	11727.035	38170.539
7196	108.46	12176.502	37766.594
3737	108.46	10104.019	37555.293
1218	108.42	8526.356	36746.18
4414	108.39	10377.224	37713.68
11001	108.37	14602.053	35530.609
9554	108.37	13722.739	35000.125
8243	108.37	12801.969	34338.379
8858	108.35	13246.278	35744.551
5122	108.33	10795.061	38486.223
10933	108.29	14619.616	36910.816
177	108.27	7820.591	35806.09
7867	108.27	12661.452	38785.137
6681	108.27	11939.397	37991.984
9249	108.25	13356.015	38539.691
499	108.23	8107.136	39661.344
1099	108.21	8595.391	39229.816
10436	108.19	14146.712	33698.402
7871	108.17	12649.752	38866.145
8267	108.17	12762.94	34030.672
8967	108.16	13240.428	33921.457
4075	108.1	10130.519	35395.469
6169	108.08	11567.924	34793.527
776	108.06	8133.979	33484.539
7026	108	12105.498	34485.234
7014	108	12172.158	34235.5
8030	107.98	12760.965	38613.059
7081	107.93	12272.471	35303.344
3711	107.93	10048.944	37120.871
5752	107.93	11356.678	36972.094
6069	107.91	11599.506	36384.355
3838	107.91	10064.962	39401.676
8768	107.89	13305.572	37721.703
75	107.89	7938.955	34233.445
8339	107.87	13108.935	33434.438
2392	107.87	9189.488	38434.969
8074	107.85	12825.979	37817.465
11018	107.85	14540.689	35228.855
2312	107.83	9144.508	37036.641
8163	107.81	12714.212	36147.156
7775	107.79	12689.824	36905.324
7873	107.79	12557.269	38877.805
5838	107.79	11404.77	38495.652
6490	107.79	11829.261	37967.824
2665	107.77	9281.698	36298.789
7846	107.7	12686.117	38323.313
961	107.68	8368.962	37927.566
2496	107.64	9335.567	39278.895
8674	107.62	13346.768	39836.746
9087	107.6	13351.253	34784.867
5102	107.6	10937.193	38119.746
1985	107.6	8873.625	37335.059
6862	107.54	11988.72	34494.508
7476	107.52	12362.415	35915.184
609	107.5	8101.655	37639.875
10375	107.48	14071.426	34912.598
6644	107.48	12031.605	39017.273
2976	107.47	9647.98	36392.871
8448	107.47	13059.278	35264.137
10357	107.47	14128.548	34936.863
4846	107.45	10726.092	33173.473
2912	107.43	9682.246	34830.301
9933	107.41	13982.44	34524.219
7715	107.39	12571.818	35638.836
4266	107.35	10496.088	34656.926
2471	107.33	9425.033	39807.414
1118	107.31	8458.604	38756.941
3652	107.31	10112.825	35783.566
7441	107.27	12458.912	36747.234
2744	107.27	9474.466	34590.957
208	107.27	7710.983	36184.617
1022	107.25	8305.517	39185.547
10721	107.25	14232.235	38366.148
1794	107.25	8877.376	39476.574
10327	107.24	14169.747	35845.563
6095	107.24	11511.038	36157.234
4050	107.22	10325.465	35824.57
753	107.22	8143.351	33833.949
6994	107.18	12155.458	33983.805
7267	107.16	12245.696	39500.875
8170	107.16	12864.081	35760.754
7261	107.14	12067.045	39358.438
3952	107.14	10315.132	37848.633
10398	107.14	14008.845	34579.383
7864	107.1	12632.159	38753.219
9198	107.08	13375.721	37347.887
8104	107.03	12773.459	37340.844
4465	107.03	10463.782	39123.273
420	107.01	7889.028	39073.105
3053	106.99	9567.908	37900.16
4312	106.99	10445.01	35300.406
3325	106.97	9868.271	37018.02
2024	106.95	8843.588	36323.531
822	106.91	8348.919	34088.281
9037	106.91	13464.572	33651.543
9492	106.91	13578.145	36270.086
10537	106.91	14326.776	34319.445
10972	106.91	14618.145	36359.012
3180	106.91	9620.413	39847.496
5162	106.89	10972.023	39391.906
8105	106.85	12846.553	37031.895
5860	106.81	11280.588	39001.227
747	106.8	8176.031	34013.422
7392	106.78	12492.962	37705.492
9318	106.76	13622.963	39880.117
9454	106.74	13607.17	36991.047
2462	106.74	9100.605	39949.293
7610	106.7	12531.877	33122.883
6804	106.7	11867.673	35793.566
8321	106.7	13116.329	33152.527
5480	106.68	11103.456	34759.121
6254	106.66	11449.937	33437.652
6036	106.62	11558.698	37229.641
508	106.62	8036.478	39499.176
4491	106.6	10535.916	39543.957
2830	106.58	9654.095	33503.27
9339	106.55	13708.159	39444.766
806	106.51	8299.665	33630.34
9062	106.41	13564.054	34187.648
7709	106.37	12562.406	35452.719
1978	106.34	9047.91	37250.406
9501	106.32	13737.434	36109.375
502	106.28	8133.697	39685.844
10526	106.28	14249.849	33984.883
2069	106.26	8958.844	35151.508
3373	106.24	9914.117	35867.875
2019	106.22	8963.747	36498.828
1381	106.2	8436.66	33272.27
799	106.18	8289.442	33289.367
870	106.12	8377.462	35433.531
9445	106.11	13734.033	37174.953
3982	106.09	10332.088	37022.02
3935	106.07	10224.906	38567.316
7173	106.07	12130.783	37425.414
2246	106.05	9228.866	35285.477
10931	106.03	14505.6	37157.977
2987	105.99	9678.669	36622.543
1360	105.99	8536.245	33767.883
11058	105.99	14608.437	34237.16
8846	105.97	13333.418	35940.715
5368	105.95	11014.03	36804.324
10607	105.93	14374.55	35846.238
370	105.93	7753.264	38253.27
1445	105.93	8635.497	34746.406
2909	105.89	9622.354	34706.984
8016	105.89	12859.815	38785.805
2562	105.89	9455.837	38088.809
607	105.86	8022.091	37624.527
7293	105.82	12326.095	39893.984
7677	105.8	12654.864	34630.32
9882	105.78	13922.813	33541.215
6709	105.78	11930.228	37574.727
2401	105.76	9124.8	38753.078
788	105.74	8357.477	33038.176
519	105.7	8183.171	39370.023
7105	105.7	12120.427	35850.375
8445	105.67	13052.296	35226.652
8168	105.63	12786.624	36051.078
2172	105.63	9097.657	33557.504
6545	105.63	11657.235	38903.363
5880	105.57	11294.442	39443.504
2043	105.57	9049.415	35831.258
14	105.57	7827.58	33189.406
7850	105.55	12568.221	38406.32
9181	105.55	13523.045	37124.383
2300	105.53	9182.836	36707.957
1197	105.49	8552.561	37205.09
2133	105.47	9051.582	33615.742
8848	105.44	13295.13	35985.09
10279	105.42	14011.995	36926.672
7329	105.42	12331.27	38962.289
6628	105.4	11966.456	39381.27
936	105.36	8345.17	37114.059
1364	105.36	8465.881	33497.699
6156	105.34	11530.99	35130.574
8727	105.32	13222.198	38693.801
76	105.32	7812.067	34276.453
4934	105.32	10931.576	34497.684
3957	105.3	10229.51	37756.426
4230	105.28	10466.251	34015.254
4647	105.24	10629.701	37630.602
353	105.24	7715.678	38105.031
4496	105.19	10484.645	39610.023
4996	105.19	10898.967	35612.977
5666	105.17	11285.699	35214.391
10512	105.15	14328.083	33742.922
1159	105.13	8491.853	37671.945
10005	105.11	13834.786	36425.969
883	105.11	8238.902	35692.801
9573	105.09	13654.957	34697.34
3728	105.07	10129.006	37393.68
7504	105.01	12293.829	35267.043
5137	105.01	10931.094	39064.121
9350	105.01	13607.672	39336.816
4183	104.98	10221.889	33076.848
8698	104.98	13252.923	39124.199
4398	104.98	10523.506	37337.527
2335	104.98	9244.018	37588.098
3654	104.92	10125.153	35799.934
22	104.9	7788.84	33374.203
3136	104.88	9535.721	39079.746
1836	104.88	8949.165	38496.531
5044	104.86	10839.527	36750.664
2868	104.84	9650.548	34095.422
4204	104.84	10418.421	33328.09
5832	104.82	11292.707	38350.098
10827	104.82	14634.999	39172.844
852	104.8	8394.468	35166.051
4046	104.8	10282.791	35759.047
28	104.8	7948.45	33447.449
54	104.73	7945.944	33917.34
663	104.71	8130.707	36475.543
7596	104.69	12432.036	33019.57
5492	104.69	11133.611	34137.359
5053	104.69	10865.808	36926.469
5459	104.67	11008.179	35052
7784	104.67	12588.223	37107.41
2138	104.67	8945.403	33378.527
3745	104.65	9930.692	37590.16
7451	104.61	12367.675	36589.672
8684	104.61	13200.684	39434.738
2720	104.59	9433.574	34951.762
6349	104.53	11835.146	34692.809
7170	104.52	12213.576	37386.992
4979	104.5	10978.68	35292.492
3966	104.5	10199.816	37373.785
2405	104.48	9164.68	38914.617
9486	104.48	13686.42	36478.203
656	104.46	8050.951	36646.949
5286	104.46	11181.821	38158.762
605	104.46	8135.245	37559.051
1781	104.44	8719.593	40003.348
1830	104.42	8920.384	38935.457
8476	104.4	13125.479	36056.875
2712	104.3	9277.105	35380.961
7254	104.29	12245.74	39152.152
298	104.27	7892.072	37322.113
382	104.27	7967.426	38503.738
7576	104.25	12293.805	33742.785
9368	104.25	13655.444	39084.91
5180	104.23	10981.867	39629.707
2831	104.19	9605.952	33505.617
3310	104.19	9917.653	37299.395
1071	104.17	8417.871	39983.781
3396	104.17	9881.426	35344.004
2661	104.08	9484.784	36270.164
9306	104.06	13434.909	39894.242
5558	104.04	11268.847	33146.797
2109	104.02	8919.506	34265.063
7829	104.02	12610.544	38031.105
10149	104.02	13917.304	39881.715
313	104.02	7849.072	37558.199
39	104	7924.111	33697.266
8176	103.96	12774.119	35845.703
10163	103.96	14189.497	39998.809
954	103.92	8371.455	37717.859
9420	103.92	13626.697	37712.441
5216	103.88	11118.732	39989.836
9351	103.88	13631.992	39337.637
4729	103.86	10752.043	35786.242
8096	103.86	12842.075	37259.328
10310	103.85	14162.781	36094.914
9080	103.83	13365.235	34665.172
2730	103.81	9428.742	34882.988
948	103.81	8392.353	37451.996
2492	103.81	9322.324	39520.965
5987	103.79	11504.432	38349.797
3058	103.71	9696.113	37922.313
5586	103.71	11262.268	33657.617
659	103.69	8134.469	36674.98
3729	103.67	9938.721	37420.969
6337	103.67	11658.043	34355.254
5852	103.65	11282.683	38779.223
2357	103.65	9097.915	37879.004
4774	103.62	10663.05	35224.371
3318	103.6	9751.446	37137.102
6540	103.58	11800.588	38861.004
6188	103.56	11556.051	34707.352
3635	103.56	10090.9	35426.719
2348	103.52	9080.674	37701.188
1277	103.52	8477.52	35630.984
3900	103.48	10300.164	39582.02
5543	103.46	11053.246	33074.938
3633	103.46	10017.881	35415.02
7021	103.44	12220.792	34325.824
1995	103.42	8847.275	36919.438
10353	103.42	14087.251	35148.699
3164	103.39	9553.019	39552.047
9277	103.39	13463.874	38935.469
9988	103.35	13978.694	35821.336
10069	103.35	13974.978	37955.289
1213	103.33	8493.934	36991.348
8593	103.29	13058.431	38326.68
4528	103.29	10741.763	39600.238
8775	103.27	13178.792	37600.867
7328	103.27	12450.788	39266.297
4253	103.27	10424.334	34414.207
9135	103.25	13458.492	35779.359
7990	103.23	12716.041	38966.086
2349	103.23	9211.421	37724.301
6662	103.21	12009.962	38670.141
3316	103.19	9704.632	37082.094
408	103.17	7690.635	38878.961
7306	103.17	12467.347	39601.668
9474	103.16	13591.835	36657.742
9063	103.14	13436.637	34200.863
2524	103.14	9281.303	38831.141
3034	103.14	9504.583	37580.527
3174	103.12	9657.886	39724.297
383	103.12	7976.574	38521.844
6284	103.1	11650.064	33322.527
7200	103.1	12197.56	37936.996
3217	103.1	9870.518	39389.793
9633	103.08	13739.609	33491.395
9099	103.08	13499.007	35080.855
5996	103.08	11606.741	38230.859
2490	103.04	9363.71	39506.004
7658	103.02	12690.553	34211.82
7132	103	12065.152	36576.781
10745	103	14396.097	38835.57
1131	102.96	8509.844	38613.07
8469	102.96	13019.598	35800.313
9514	102.94	13735.245	35831.438
3927	102.91	10290.649	38684.496
7009	102.89	12228.854	34157.637
10111	102.87	13926.945	39019.301
287	102.87	7879.922	37217.027
2581	102.85	9373.319	37694.965
3692	102.85	9978.602	36711.84
8305	102.81	12736.228	33171.387
9634	102.81	13752.275	33540.887
1450	102.81	8680.109	34910.152
303	102.77	7879.474	37393.488
7512	102.71	12405.836	35364.863
5100	102.71	10935.075	38037.531
10354	102.7	14093.293	35223.191
6579	102.68	11802.883	39394.34
8065	102.68	12863.789	37858.867
829	102.64	8312.032	34298.02
1582	102.64	8739.292	37728.66
1145	102.64	8452.668	38300.844
6179	102.6	11433.07	34632.715
2821	102.56	9602.97	33316.445
1334	102.5	8506.713	34482.191
10848	102.49	14473.332	38438.578
10864	102.49	14602.884	38261.539
9887	102.47	13977.211	33736.301
871	102.45	8235.919	35448.309
537	102.45	8137.81	38869.309
615	102.45	8096.928	37467.328
8196	102.39	12862.292	35322.973
1214	102.39	8626.091	37018.813
939	102.35	8372.214	37175.449
10014	102.33	13821.957	36486.109
7539	102.31	12446.081	34932.285
10917	102.31	14610.51	37246.156
10699	102.31	14281.214	37853.219
2555	102.31	9368.563	38009.648
1550	102.27	8826.24	36823.473
4478	102.27	10513.797	39351.012
8376	102.27	12957.65	34120.207
6948	102.27	12241.766	33228.984
7189	102.24	12122.092	37611.27
5347	102.22	11053.774	37144.297
969	102.2	8391.183	38093.387
493	102.2	8098.408	39908.402
10349	102.18	14208.976	35359.266
5387	102.16	11120.289	36521.754
9427	102.16	13757.367	37579.395
3573	102.16	9978.58	34218.469
1044	102.16	8203.877	39641.652
8414	102.14	12930.854	34653.051
8802	102.12	13227.488	36947.379
446	102.1	7986.083	39475.684
5386	102.08	11119.16	36441.531
645	102.06	8013.753	36825.043
7648	102.04	12681.415	33972.844
1536	102.03	8688.928	36606.555
2177	102.03	9114.828	33614.766
6401	102.01	11675.058	35793.875
1025	102.01	8206.747	39246.332
2400	102.01	9095.065	38749.41
2641	101.99	9288.825	36746.293
9923	101.97	13935.02	34289.445
4879	101.93	10964.857	33564.898
1166	101.91	8486.211	37533.992
8229	101.87	12831.379	34456.293
9566	101.85	13756.842	34872.281
642	101.85	8195.127	36750.402
3139	101.83	9582.275	39118.168
4599	101.8	10604.665	38366.164
4036	101.8	10167.11	36212.605
8962	101.78	13193.695	33830.121
1261	101.78	8619.559	35950.141
1204	101.78	8416.619	37068.758
9065	101.78	13366.138	34233.309
6157	101.76	11469.977	35176.664
8306	101.74	12921.85	33184.824
9396	101.74	13685.358	38194.055
7048	101.74	12187.468	34768.242
10660	101.74	14316.604	37136.844
8333	101.72	13130.022	33366.176
2752	101.7	9352.141	34442.609
8204	101.7	12715.185	35220.148
6492	101.7	11693.706	37981.297
4596	101.68	10650.549	38353.031
6041	101.66	11609.57	37337.52
6760	101.62	12045.508	36854.992
8308	101.58	12757.87	33264.238
10458	101.58	14187.246	33419.691
8952	101.58	13236.233	33988.656
2380	101.53	9189.368	38262.789
10780	101.53	14363.153	39856.934
35	101.53	7831.517	33561.547
10392	101.51	14208.828	34475.309
2728	101.49	9376.919	34870.637
1990	101.49	8850.026	37045.043
6067	101.45	11561.594	36639.906
6149	101.45	11459.334	35359.672
3208	101.45	9825.177	39710.23
1480	101.41	8659.712	35510.094
9651	101.41	13571.663	33123.402
1752	101.37	8761.975	39327.563
7583	101.37	12457.231	33587.363
10287	101.35	14071.491	36825.035
6214	101.35	11485.651	33985.129
3502	101.34	9768.47	33279.777
5510	101.34	11122.053	34110.613
6267	101.32	11454.871	33143.547
2238	101.32	9145.301	35112.523
4295	101.32	10457.103	35053.02
831	101.3	8279.691	34554.094
10797	101.28	14602.665	39877.969
6057	101.28	11461.976	36788.398
8319	101.26	13089.775	33114.957
7688	101.26	12583.221	34782.457
2986	101.24	9631.97	36608.059
10728	101.22	14412.381	38496.871
1186	101.2	8531.578	37387.883
9632	101.16	13754.114	33490.633
6641	101.16	11873.081	38969.969
5173	101.14	10894.352	39544.711
1054	101.14	8363.392	39958.422
417	101.13	7904.214	38995.477
4654	101.11	10645.908	37448.465
10770	101.11	14377.726	39576.188
7695	101.09	12496.752	35066.684
4633	101.07	10737.29	37731.301
6454	101.05	11730.289	37218.977
6463	101.05	11689.05	37441.391
4363	101.05	10473.222	36529.906
5077	101.03	10834.336	37531.305
3357	101.03	9868.632	36294.266
3878	101.03	10169.653	39904.953
4226	100.99	10403.371	33926.77
7772	100.99	12667.257	36895.797
7479	100.97	12310.839	35964.551
4622	100.97	10763.693	37825.059
718	100.95	8174.285	35199.605
5596	100.93	11308.189	33946.207
6766	100.9	11857.013	36429.469
445	100.9	7679.807	39471.105
9105	100.88	13366.039	35147.898
10359	100.88	14145.507	34981.516
3697	100.88	9951.257	36833.5
8141	100.86	12762.578	36388.137
498	100.86	7992.153	39632.461
5161	100.86	10892.432	39378.23
4895	100.86	10987.87	33916.574
8385	100.84	12999.599	34286.461
1516	100.82	8682.898	36181.969
2878	100.8	9592.855	34321.879
3891	100.78	10188.785	39456.617
743	100.78	8182.729	34167.344
4133	100.76	10150.876	34265.48
10664	100.72	14344.408	37195.422
9274	100.7	13429.225	38854.188
3275	100.7	9854.405	38004.164
5132	100.68	10777.554	38646.344
10838	100.68	14488.053	38899.742
9341	100.68	13619.341	39470.43
9031	100.67	13402.745	33417.699
1730	100.65	8841.722	38819.699
4706	100.63	10716.032	36292.941
3645	100.61	10098.427	35671.965
3583	100.59	10039.957	34488.941
10766	100.59	14421.724	39512.816
2782	100.55	9320.598	33522.066
10636	100.55	14317.59	36568.012
8514	100.53	12996.861	36906.703
7136	100.51	12201.243	36725.125
699	100.51	8073.163	35451.641
5374	100.51	11186.102	36598.848
7689	100.45	12625.487	34784.828
4653	100.45	10716.032	37449.535
688	100.44	8022.294	35786.098
3680	100.42	10005.135	36364.367
7191	100.42	12153.227	37659.031
5194	100.38	10923.295	39941.09
6505	100.38	11767.456	38153.469
3861	100.36	10080.131	39830.996
5753	100.34	11411.396	36972.844
10221	100.34	14108.53	38435.02
1294	100.34	8439.891	35121.129
4673	100.32	10641.757	36872.5
4358	100.32	10460.223	36389.023
9509	100.32	13755.414	35993.93
4167	100.32	10214.478	33419.512
6389	100.32	11774.473	35475.254
7999	100.3	12714.728	38800.105
449	100.3	7934.43	39519.887
855	100.28	8332.861	35222.773
2124	100.28	9000.897	33741.156
2977	100.26	9597.519	36399.008
11091	100.26	14604.47	33330.828
898	100.26	8375.58	36235.84
8066	100.26	12827.9	37906.016
8583	100.26	13051.408	38119.66
5213	100.24	11165.425	39970.691
376	100.21	7716.844	38380.352
9640	100.19	13696.058	33339.234
82	100.19	7749.831	34379.957
5224	100.11	11205.642	39701.246
4685	100.11	10607.592	36546.703
3643	100.11	9959.781	35655.855
3456	100.11	9733.308	34239.832
10370	100.09	14097.373	34803.91
8650	100.03	13037.495	39408.363
10509	100.01	14295.104	33669.367
4158	99.98	10201.417	33498.113
6612	99.98	11960.255	39647.172
2266	99.96	9087.082	35887.016
8582	99.94	13056.623	38098.891
11029	99.94	14426.948	35038.332
11	99.92	7666.629	33136.008
10652	99.9	14254.486	37079.805
916	99.88	8392.016	36586.191
618	99.88	8128.881	37228.414
3236	99.88	9899.137	38829.105
3690	99.84	9995.109	36651.668
1783	99.84	8897.613	39842.344
9477	99.84	13745.036	36692.973
6585	99.78	11767.151	39508.223
5619	99.76	11309.149	34243.934
1119	99.76	8512.076	38783.555
5849	99.76	11299.416	38752.547
4219	99.75	10514.084	33859.648
3914	99.75	10177.8	39076.172
5791	99.75	11209.707	37623.156
1201	99.75	8428.658	37028.125
8095	99.73	12876.515	37222.961
101	99.73	7688.498	34712.969
9221	99.69	13512.27	37953.613
10292	99.69	14035.092	36681.539
4349	99.69	10520.206	36088.461
5605	99.69	11227.294	34050.469
6115	99.67	11436.309	35842.793
3134	99.65	9502.562	39072.344
2546	99.63	9420.777	38453.691
10926	99.61	14628.2	37029.828
3235	99.61	9846.619	38801.414
7759	99.57	12524.167	36594.199
901	99.57	8321.576	36274.988
1754	99.57	8705.785	39380.195
9400	99.54	13729.142	38270.969
9398	99.5	13746.626	38224.633
6865	99.5	12007.163	34575.914
1567	99.48	8657.733	37274.5
8876	99.48	13147.084	35285.352
6867	99.48	12040.813	34365.539
10038	99.46	13947.591	37164.238
7389	99.46	12293.466	37981
9549	99.44	13736.404	35206.629
7768	99.42	12545.849	36845.836
5303	99.38	11175.942	37670.094
2823	99.38	9541.988	33381.559
4955	99.38	10968.711	34780.762
1120	99.36	8525.714	38789.316
6722	99.34	12058.839	37192.723
3603	99.32	9953.528	34798.07
5375	99.32	11108.185	36646.238
10383	99.31	14017.342	34668.668
2474	99.31	9348.523	39858.711
10569	99.29	14393.758	34912.133
8072	99.27	12902.295	37756.691
8311	99.23	12774.955	33020.535
8076	99.21	12802.175	37542.574
4415	99.19	10488.3	37724.07
5061	99.19	10950.044	37017.625
2635	99.17	9381.088	36911.844
4986	99.17	10956.566	35452.672
2450	99.17	9106.618	39713.891
9934	99.15	13916.299	34550.078
8644	99.15	13031.746	39273.289
4711	99.15	10764.472	36091.59
6898	99.15	12015.852	33656.844
1738	99.13	8714.324	38999.543
3135	99.11	9568.539	39079.438
5563	99.09	11332.056	33200.867
4364	99.08	10388.555	36630.777
9219	99.08	13384.654	37935.754
281	99.04	7941.418	37147.438
556	98.98	8128.759	38785.633
5621	98.96	11249.975	34367.48
5182	98.96	10845.691	39733.066
7824	98.96	12702.252	37762.297
4060	98.94	10199.186	35659.016
512	98.94	8011.277	39544.172
8941	98.92	13210.533	34174.527
3819	98.92	9987.146	39130.441
6543	98.92	11654.488	38886.027
976	98.92	8203.815	38190.363
3129	98.92	9568.548	38958.07
3438	98.88	9855.411	34518.258
9189	98.88	13399.435	37207.848
8473	98.86	12981.816	35829.215
1449	98.86	8676.353	34895.906
6542	98.86	11837.135	38872.883
9138	98.85	13555.057	35863.637
8411	98.85	13079.421	34557.555
7567	98.83	12352.388	33877
450	98.81	7732.907	39529.441
4861	98.81	10817.964	33066.184
1790	98.81	8861.045	39670.469
1132	98.81	8439.352	38338.977
10058	98.79	13944.543	37727.797
2322	98.79	9269.073	37282.691
833	98.75	8360.17	34591.629
6352	98.75	11845.138	34853.262
3931	98.71	10170.733	38495.238
10685	98.71	14289.189	37635.594
10705	98.69	14271.636	37984.344
7487	98.65	12292.517	36012.402
111	98.65	7918.455	34839.598
10169	98.65	14159.496	39714.98
9344	98.63	13766.191	39514.891
374	98.63	7941.281	38368.18
4582	98.62	10679.195	38678.719
4471	98.62	10505.498	39238.691
8817	98.6	13188.25	36829.348
6852	98.58	11904.031	34866.543
2501	98.58	9282.241	39126.609
10449	98.56	14068.094	33643.293
2052	98.52	9023.14	35714.805
1345	98.48	8524.457	34291.172
9242	98.48	13457.241	38411.91
558	98.48	8149.203	38503.441
6113	98.48	11633.895	35759.867
10892	98.44	14435.404	37978.309
2762	98.44	9288.752	34017.039
8597	98.42	13056.453	38415.543
6371	98.42	11729.239	35222.305
60	98.42	7750.157	33994.043
10125	98.4	13865.747	39292.551
1175	98.4	8441.888	37615.793
3853	98.4	9941.732	39570.59
5546	98.39	11202.446	33110.645
3101	98.39	9548.935	38587.652
8651	98.37	12935.708	39470.508
1330	98.35	8513.829	34710.457
6172	98.33	11559.769	34871.895
1349	98.31	8419.855	34082.996
9207	98.31	13387.068	37519.992
1937	98.23	9056.924	38096.207
4245	98.23	10473.419	34258.191
9913	98.21	13785.179	34145.777
10390	98.21	14040.282	34767.617
9903	98.19	13931.602	33966.148
10013	98.12	13856.736	36483.902
5066	98.1	10967.808	37149.168
167	98.1	7772.228	35672.105
5924	98.08	11598.585	39688.527
1512	98.06	8823.753	36057.887
6715	98.06	12008.756	37374.246
602	98.02	8037.345	37825.203
2479	98.02	9432.396	40008.684
950	98	8402.43	37541.344
854	98	8238.081	35199.352
3360	97.98	9915.45	36067
8626	97.96	13026.38	38956.41
1362	97.96	8502.404	33784.77
8496	97.96	13099.711	36515.309
2973	97.95	9698.509	36289.391
4767	97.89	10571.631	35409.531
8160	97.89	12878.886	36061.77
7766	97.89	12525.637	36776.176
7746	97.87	12557.905	36300.727
43	97.87	7962.295	33776.91
8215	97.87	12807.759	34821.121
7654	97.85	12531.781	34074.188
1595	97.85	8798.925	38024.82
11054	97.85	14584.03	34430.168
9273	97.83	13539.789	38839.832
3060	97.83	9679.064	37958.445
3585	97.83	9962.984	34538.863
1030	97.81	8406.863	39382.313
8558	97.77	13081.499	37696.465
6015	97.75	11452.48	37980.617
8810	97.73	13301.043	36738.648
5414	97.72	11186.224	35754.434
9374	97.7	13738.98	38832.258
6761	97.68	11922.075	36541.664
1184	97.68	8628.47	37379.313
150	97.68	7856.358	35458.68
4892	97.66	10984.93	33788.816
7290	97.66	12342.372	39836.969
10063	97.62	13900.093	37879.289
8298	97.6	12794.371	33361.992
7524	97.6	12388.568	35014.891
6245	97.58	11547.609	33589.738
647	97.58	8000.477	36856.164
5397	97.54	11151.466	36105.609
3102	97.54	9644.632	38613.316
3252	97.54	9727.676	38486.598
4278	97.54	10483.626	34875.863
10326	97.54	14176.529	35788.551
9129	97.54	13557.548	35720.695
9299	97.5	13403.766	39733.879
8257	97.5	12825.524	34246.078
1776	97.5	8822.781	39761.551
2926	97.5	9618.856	35174.758
10753	97.49	14302.504	39004.34
5064	97.47	10810.682	37097.004
9223	97.47	13402.386	38005.16
4872	97.45	10923.035	33333.055
6344	97.43	11838.152	34503.441
10790	97.41	14288.463	39996.934
2596	97.41	9279.41	37611.996
2961	97.41	9520.504	36036.031
10901	97.39	14562.599	37580.063
5330	97.35	11100.67	37478.961
8172	97.35	12735.709	35791.578
5109	97.33	10932.759	38264.242
970	97.31	8319.217	38095.586
578	97.31	8140.255	38261.762
7227	97.31	12189.262	38739.891
4541	97.31	10645.78	39391.309
4890	97.29	10827.216	33746.023
8632	97.29	12992.505	39077.09
6066	97.29	11597.216	36633.758
8407	97.24	12952.609	34497.453
8991	97.24	13236.485	33590.672
3614	97.24	9984.41	35016.094
741	97.24	8161.443	34376.395
8439	97.22	13110.96	35121.02
5280	97.2	11077.19	38335.43
8035	97.18	12740.08	38374.73
119	97.16	7801.376	35001.898
9586	97.16	13746.824	34446.938
4798	97.16	10678.602	34362.73
1484	97.14	8645.231	35584.953
1954	97.14	8929.851	37596.613
3200	97.14	9892.874	40001.414
7456	97.14	12481.824	36407.352
9466	97.12	13748.492	36837.988
8380	97.12	12948.659	34206.617
7669	97.12	12500.701	34421.715
6737	97.1	12042.181	37153.387
4533	97.08	10692.939	39463.105
932	97.04	8312.509	37033.371
321	97.03	7819.708	37667.191
2408	97.01	9128.11	38994.641
8568	97.01	13123.854	37874.066
5428	97.01	11141.017	35677.367
6673	96.99	12002.87	38383.219
5437	96.97	11044.879	35474.402
10030	96.97	13985.578	37061.453
4391	96.93	10415.101	37125.574
10934	96.93	14568.684	36952.008
9590	96.91	13565.557	34160.977
9278	96.89	13540.896	39033.992
7630	96.89	12558.471	33647.023
7162	96.87	12088.036	37154.195
1309	96.87	8589.744	35045.16
7879	96.83	12570.306	39087.539
3949	96.83	10252.752	38071.012
7373	96.8	12291.201	38164.711
6744	96.78	11986.041	36869.688
689	96.78	8081.206	35788.293
6544	96.78	11690.711	38887.383
10842	96.76	14602.699	38775.121
9287	96.72	13565.794	39419.668
10858	96.72	14466.108	38191.59
4268	96.72	10472.929	34675.574
2473	96.68	9445.987	39845.285
10382	96.66	14140.168	34667.137
10735	96.64	14403.581	38636.773
1205	96.64	8419.136	37084.719
3338	96.64	9916.554	36654.914
8384	96.62	13100.055	34248.043
24	96.6	7974.48	33414.41
6700	96.59	12021.897	37697.512
3333	96.59	9783.298	36598.961
9575	96.57	13699.633	34476.156
4492	96.57	10526.238	39557.633
3963	96.55	10314.926	37572.223
964	96.53	8308.727	37952.988
3010	96.51	9508.711	37244.215
4317	96.49	10431.433	35455.398
3548	96.47	9962.207	33822.594
10160	96.47	14204.083	39924.453
7972	96.43	12788.133	39451.984
10194	96.41	14196.551	39261.086
877	96.41	8417.425	35514.074
2217	96.41	9181.134	34481.871
354	96.39	7966.522	38106.602
9497	96.39	13739.948	36378.039
7459	96.39	12463.495	36456.883
2370	96.37	9158.814	38066.035
6636	96.37	12004.844	39195.145
10450	96.36	14116.954	33642.512
1226	96.3	8479.398	36584.488
7237	96.3	12143.181	38864.059
[truncated: 5,459 more rows]
