# Supplementary material for: Insights on the Control of Yeast Single-Cell Growth Variability by Members of the Trehalose Phosphate Synthase (TPS) Complex
Source: Front Cell Dev Biol. 2021 Jan 28;9:607628. doi: 10.3389/fcell.2021.607628 (PMC7876269; doi:10.3389/fcell.2021.607628)
Supplement: Supplementary file 2 [file Data_Sheet_1.ZIP › final_code/input_datasets/Ntd-TSL1_SortedCells4_minus_t4.csv]

Id	Area (µm²)	Centre X Position (µm)	Centre Y Position (µm)
7715	226.09	11388.242	36700.391
10004	214.4	12830.742	34687.039
10132	208.12	13054.361	34828.5
704	206.24	8187.651	34358.313
9453	193.85	12663.869	34093.941
11559	188.75	13911.309	39626.352
11846	187.49	14138.845	33332.141
4547	185.19	9481.805	35287.375
11247	183.71	13711.379	34277.781
10696	178.5	13421.503	33109.555
11914	175.51	14212.038	34357.484
2943	170.48	8772.722	36084.645
9273	166.01	12437.435	36394.742
5497	165.34	9988.004	36132.273
6856	165.32	10588.284	33575.5
9884	164.84	12763.657	36967.469
10748	164.75	13493.824	34566.453
5056	164.08	9645.411	39687.176
5676	162.68	10015.993	38845.145
6758	162.66	10581.539	35854.676
2760	161.97	8570.455	33491.105
11911	161.09	14385.968	34262.594
7525	160.71	11088.589	33694.453
746	159.35	8115.487	33557.129
9140	158.94	12465.878	39496.652
7428	158.89	11152.399	36027.309
10831	157.58	13523.669	36569.855
10873	156.17	13428.215	37666.84
10288	152.55	13101.396	38642.313
9834	152.05	12837.849	37891.234
4631	151.32	9332.197	33828.879
3018	151.09	8669.658	37668.539
11595	150.63	14048.746	39489.168
3111	148.27	8912.942	39865.676
12182	148.18	14615.293	38205.043
462	147.24	8112.569	39838.387
5749	147.16	10288.626	39620.246
8515	146.49	11935.315	38988.492
12393	145.76	14607.197	33180.438
12167	145.73	14472.835	38522.508
7471	144.77	11044.263	34980.91
9087	144.29	12269.117	39276.359
8624	144.16	12029.668	36730.715
5035	143.31	9670.168	39291.855
5163	142.74	9869.237	38255.863
9321	142.05	12450.471	35136.66
11185	140.78	13715.656	35298.207
4140	140.48	9061.018	38744.316
11576	140.38	14099.916	39897.129
8520	140.34	12058.226	38796.191
8596	140.34	11989.348	37454.125
8409	140.17	11808.824	39152.137
3448	140.06	8898.526	34664.355
10890	139.96	13549.743	38145.102
7407	139.86	11136.706	36246.309
9886	139.62	12875.358	36975.359
11836	139.46	14030.388	33913.27
7577	139.29	11246.717	33300.555
7616	138.79	11321.715	34399.441
8642	137.64	12043.58	36596.152
11683	137.09	14188.826	37360.652
5432	136.95	10015.827	34709.629
12048	136.68	14222.428	38085.211
11272	136.68	13576.804	33331.754
11084	134.54	13713.585	37929.707
4799	134.37	9616.471	35920.832
9639	134.33	12687.606	38109.637
7427	134.25	11082.154	35951.637
12334	134.25	14508.722	34524.598
7313	134	11079.959	38087.371
5220	133.98	9799.881	36934.031
12189	133.31	14632.206	37835.277
11563	132.66	13869.696	39811.906
412	132.53	7881.784	39456.512
8725	132.47	11978.071	34938.148
11390	132.39	13992.58	35632.566
8743	132.37	12051.109	34456.617
8962	131.93	12134.388	36846.805
8326	131.76	11679.415	37355.801
9302	131.61	12429.02	36029.176
8611	131.28	11961.866	37027.293
7836	131.26	11322.558	39541.34
12052	130.86	14321.971	38228.371
2315	130.48	8303.37	37561.125
5143	130.44	9748.744	38571.836
8261	130.38	11688.601	35587.137
6165	130.11	10381.735	33070.031
9719	130.02	12673.806	39634.512
4246	129.65	9470.457	39463.613
11830	129.54	14154.126	34212.84
10072	129.27	13072.646	33109.68
11725	129.16	14022.868	36415.734
6789	129.04	10767.638	35012.848
10697	129.02	13453.038	33127.563
11125	128.68	13721.93	36928.203
8806	128.27	12020.789	33132.492
8607	128.22	11943.131	37313.777
9548	127.78	12667.429	35997.539
2597	127.74	8591.546	36789.609
12025	127.58	14218.121	37534.066
9619	127.39	12621.432	37628.223
10357	127.32	13157.678	39967.188
6573	127.18	10774.786	39379.656
445	127.11	7800.692	39808.742
11215	127.11	13730.831	34857.313
712	127.03	8151.796	33999.57
8558	126.97	11852.849	38220.902
9193	126.84	12403.549	38607.406
7626	126.8	11223.625	34649.191
12186	126.61	14519.535	38049.285
6162	126.07	10362.158	33019.523
10914	125.9	13427.224	38554.148
10576	125.67	13204.727	35347.523
9502	125.59	12532.109	35163.207
7562	125.36	10997.326	33058.734
310	125.23	7733.277	38010.086
6660	125.17	10603.191	37760.887
8113	125.11	11628.635	34730.988
9293	124.96	12432.399	36136.371
3321	124.9	8875.015	35753.297
11145	124.81	13568.676	36498.594
7366	124.71	11094.088	37319.934
6543	124.56	10594.584	39900.574
10554	124.29	13279.556	35863.785
10405	124.29	13236.023	38806.465
9496	124.27	12529.218	35017.957
12235	124.21	14450.567	36789.453
7341	123.64	11191.962	37541.797
6258	123.52	10408.088	35094.895
10454	123.5	13297.602	37852.988
8123	123.43	11439.317	34480.855
10518	123.37	13302.447	36545.773
8616	123.29	11935.483	37182.156
11201	123.29	13744.088	35164.871
5647	123.27	9986.933	38015.402
193	123.24	7921.503	36367.426
11148	123.18	13574.023	36307.133
7473	122.74	11201.603	34775.816
12351	122.72	14578.766	33984.664
4147	122.66	9212.177	38933.168
9477	122.6	12647.012	34605.219
11895	122.6	14358.056	33772.254
5604	122.51	9970.682	37187.777
10410	122.11	13345.36	38919.809
3445	122.07	8931.874	34614.848
11360	122.03	13941.412	34859.949
8850	121.93	12153.707	34123.043
10953	121.65	13445.31	39687.879
11984	121.49	14412.26	36387.27
8966	121.45	12197.697	36971.219
8129	121.36	11588.188	34320.309
8135	121.28	11455.016	34430.922
11136	121.24	13678.296	36550.66
8630	121.22	11921.822	36796.324
10177	121.17	12989.289	35965.648
5176	121.09	9744.843	37887.367
53	121.09	7870.854	33801.734
11176	121.07	13625.581	35437.039
10009	120.98	12920.72	34470.504
11798	120.96	14190.816	34922.02
11727	120.86	13995.935	36499.152
8542	120.82	11885.392	38486.207
11752	120.78	14128.646	35771.379
6036	120.71	10307.623	35272.414
7344	120.65	11163.835	37624.641
3969	120.61	9236.62	35385.758
5127	120.53	9841.412	38676.055
10273	120.5	13024.357	38325.648
7903	120.46	11563.761	38835.238
5207	120.44	9759.061	37454.367
4614	120.21	9388.613	34371.207
8939	120.19	12085.891	36290.688
7766	120.08	11337.535	37967.48
5249	120.02	9705.116	36466.383
4811	120	9596.323	36173.23
8289	119.98	11738.932	36338.898
8871	119.96	12256.141	34798.691
5685	119.9	9996.187	38989.555
11831	119.58	14138.994	34226.539
365	119.4	7834.9	38675.34
12401	119.35	14443.199	33142.773
9818	119.27	12741.57	38229.496
5298	119.21	9730.124	35668.023
10856	119.1	13496.107	37203.703
11870	118.75	14281.984	33025.359
7486	118.73	11134.295	34473.063
9232	118.73	12469.773	37493.828
6083	118.58	10341.578	34449.57
8987	118.49	12264.888	37342.328
11305	118.27	13934.931	33514.887
9390	118.24	12467.508	33496.441
4531	118.18	9425.4	35695.891
8516	117.89	12047.583	38990.871
5409	117.68	10109.235	34368.32
3079	117.53	8641.921	39373.484
4854	117.45	9614.918	37300.039
6064	117.45	10218.361	34640.422
7347	117.39	11040.57	37363.375
5800	117.34	10151.043	38337.105
3337	117.34	8873.066	35718.117
216	117.16	7981.044	36818.375
12081	116.93	14240.557	38892.969
2836	116.86	8642.032	33941.676
7739	116.68	11298.018	37230.609
6042	116.61	10195.071	35400.477
11838	116.51	14180.551	33967.695
6216	116.45	10498.371	34188.953
10579	116.38	13202.617	35386.332
2397	116.34	8235.082	39299.699
2686	116.32	8552.676	34972.688
11628	116.28	14025.283	38892.262
9292	116.19	12475.328	36135.469
9424	116.15	12670.725	33283.898
9528	116.11	12550.746	35511.84
7873	116.07	11526.158	39636.332
6566	116.05	10672.616	39297.012
2421	115.86	8341.165	39780.387
10042	115.84	12822.357	33525.391
5736	115.82	10280.072	39805.352
7406	115.82	11203.365	36242.188
2153	115.67	8394.274	33636.305
12149	115.5	14594.759	39066.742
6695	115.42	10703.694	37008.574
9962	115.4	12891.793	35537.125
10475	115.27	13160.36	37558.289
449	115.27	7694.719	39873.863
2224	115.25	8310.319	35245.586
5850	115	10162.387	37327.496
8528	114.96	11975.173	38909.133
3614	114.94	9244.197	35205.344
2590	114.94	8509.925	37005.863
3041	114.83	8679.437	38258.977
10806	114.81	13476.092	35918.223
8645	114.77	12042.241	36666.676
3099	114.71	8812.655	39923.758
9783	114.69	12817.651	39226.965
10400	114.5	13187.516	39006.633
10492	114.44	13225.004	37220.543
8357	114.42	11836.267	37942.281
10102	114.42	13083.485	34093.871
10058	114.42	12862.652	33178.777
9000	114.42	12123.52	37604.266
9499	114.19	12685.305	35127.387
12231	114.06	14500.178	37005.809
11927	114.02	14382.047	34806.113
3606	114	9098.607	35134.191
3253	114	9012.167	37110.602
2506	113.96	8422.148	38393.453
7418	113.96	11202.687	36140.625
12138	113.93	14614.848	39332.848
11620	113.91	14044.236	39098.422
11072	113.91	13747.657	38114.18
7409	113.64	11018.007	36286.023
8320	113.62	11845.353	37028.984
2722	113.54	8565.655	34326.68
9064	113.45	12076.949	38805.613
7372	113.43	11074.841	37082.883
10216	113.35	13128.325	36823.914
8345	113.22	11848.146	37709.195
10810	113.2	13488.546	35979.574
8080	113.08	11468.119	35328.996
9160	113.04	12355.43	38962.355
5061	112.99	9560.066	39781.125
9693	112.93	12524.677	39296.961
8750	112.85	11908.78	34436.754
10507	112.83	13307.098	36935.18
7597	112.76	11358.987	33884.898
9751	112.74	12714.871	39978.145
8296	112.68	11760.989	36511.656
10607	112.64	13259.673	34682.801
563	112.43	8177.318	37738.09
3411	112.41	8881.65	35115.652
11209	112.3	13637.677	34999.867
4230	112.28	9362.121	39839.363
11960	112.28	14386.595	35672.785
3029	112.16	8747.69	37978.586
572	112.07	8017.173	37620.73
2579	111.97	8556.069	36908.73
10815	111.93	13432.36	36091.715
7469	111.67	11190.924	34958.195
8485	111.63	11960.316	39705.207
3200	111.55	8912.648	38143.184
9157	111.53	12463.873	39174.141
5853	111.44	10303.648	37058.867
2177	111.44	8346.632	34253.57
10549	111.44	13215.825	35768.434
6610	111.36	10745.824	38817.773
4805	111.36	9635.73	36026.051
11862	111.34	14163.396	33066.457
11932	111.34	14400.452	34880.91
11480	111.3	13865.719	37861.523
5459	111.28	10009.767	35530.113
7492	111.26	11195.51	34381.488
5837	111.21	10159.023	37430.023
5730	111.21	9955.679	39827.152
4051	111.09	9167.543	36709.867
10077	111.09	12975.639	33309.305
4228	111.03	9461.431	39797.328
8546	111.01	12009.35	38602.609
7342	110.94	11104.685	37542.188
2989	110.92	8671.608	37045.953
8418	110.84	11684.168	39348.941
3407	110.65	9055.607	35398.547
9813	110.52	12761.303	38385.883
7638	110.52	11414.259	35013.102
9618	110.48	12532.824	37621.574
10054	110.46	12900.717	33337.457
12398	110.46	14603.062	33059.355
10958	110.4	13422.906	39818.012
8243	110.34	11755.425	35060.012
715	110.31	8093.402	34043.645
2999	110.31	8782.31	37320.559
7541	110.29	11204.337	33339.449
11489	110.29	13968.687	38170.289
718	110.21	8078.13	33857.035
6221	110.15	10518.466	34281.703
10002	110.11	12878.658	34666.594
5053	110.11	9672.355	39599.617
6500	110.09	10363.823	39092.691
3087	110.02	8692.398	39558.461
3093	109.98	8769.464	39718.688
10637	109.92	13308.324	34275.859
8253	109.9	11848.427	35347.926
11277	109.86	13730.658	33168.766
10759	109.83	13537.225	34788.242
2817	109.63	8845.062	33674.223
3072	109.63	8676.78	39232.898
9258	109.6	12378.062	36735.949
5351	109.58	9744.715	33787.449
2761	109.56	8600.322	33502.008
8876	109.54	12170.085	34891.367
7002	109.42	10822.815	35518.215
3010	109.33	8790.073	37512.004
12253	109.23	14638.628	36291.965
5198	109.04	9841.754	37374.566
8057	109	11585.176	36035.594
11962	108.96	14349.308	35761.148
10954	108.85	13444.449	39708.332
3070	108.77	8826.605	39182.563
9599	108.62	12689.461	37188.289
6375	108.54	10460.452	36504.469
7376	108.54	11046.119	37123.008
8164	108.52	11516.301	33397.035
8084	108.49	11624.624	35134.355
9186	108.37	12359.103	38729.422
8453	108.31	11983.551	39804.176
8633	108.29	11885.773	36826.09
9243	108.26	12455.694	37052.961
426	108.16	7801.857	39592.957
11732	108.06	13997.534	36243.738
2539	108.01	8591.376	37754.336
8775	107.83	11959.086	33770.602
2182	107.74	8289.313	34341.172
8705	107.7	11907.174	35696.367
12155	107.7	14609.226	38805.656
7125	107.58	10939.556	38019.902
12268	107.55	14462.592	36200.277
8085	107.51	11493.214	35144.293
11389	107.47	13801.521	35622.695
9209	107.47	12357.065	37908.281
6778	107.35	10702.594	35345.262
11388	107.3	13793.062	35528.449
8593	107.24	12023.561	37398.438
3257	107.24	9013.126	37173.988
7031	107.24	10820.916	36125.129
5879	107.2	10269.138	36588.008
7023	107.18	10869.624	35991.594
10108	106.99	13038.463	34170.965
8900	106.97	12112.005	35505.785
8928	106.95	12207.849	36119.809
215	106.93	7921.523	36806.23
6099	106.91	10327.502	34107.715
9892	106.88	12899.662	36994.449
4847	106.68	9685.749	37068.414
11759	106.68	14201.815	35711.617
6536	106.67	10769.564	39835.961
11583	106.59	14069.025	39640.613
6435	106.57	10415.984	37654.719
181	106.53	7875.201	36217.66
7572	106.49	11414.336	33222.961
5389	106.47	9924.999	33593.102
10137	106.4	13101.188	34853.543
4484	106.4	9410.626	36428.961
11823	106.34	14187.662	34162.473
2169	106.34	8242.826	33936.004
8082	106.24	11434.484	35363.934
11322	106.22	13930.057	33866.488
11056	106.19	13708.344	38150.965
7839	106.15	11208.667	39670.348
4523	106.09	9422.057	35594.617
2889	106.03	8754.929	34977.68
2344	106.03	8230.395	38201.832
10947	105.9	13536.292	39597.715
10568	105.88	13270.574	35492.27
8569	105.82	11960.044	37881.234
221	105.78	7968.723	36865.047
10699	105.71	13538.585	33160.836
558	105.71	8193.879	37673.512
80	105.57	7859.715	34534.707
11849	105.55	14023.97	33434.051
11912	105.55	14232.468	34259.707
10489	105.44	13183.833	37473.152
12201	105.29	14459.203	37812.316
2198	105.15	8289.084	34757.063
9863	105.13	12852.189	37242.563
11268	105.11	13728.203	33501.531
5835	105.09	10148.458	37397.672
11058	105.06	13618.206	38189.91
12153	105.02	14592.754	39094.027
9454	105.02	12661.837	34112.105
10747	105	13534.226	34547.047
6443	104.88	10413.61	37820.23
6614	104.81	10619.883	38878.301
7744	104.81	11293.799	37369.59
11259	104.81	13653.608	33891.977
10525	104.69	13136.055	36434.629
11892	104.69	14355.658	33691.234
7971	104.56	11579.888	37423.332
3222	104.54	8927.548	37613
11278	104.52	13631.72	33175.461
6093	104.42	10315.916	33971.313
11516	104.39	13993.096	38930.637
12049	104.35	14367.346	38156.816
8730	104.29	11908.142	34972.422
9172	104.27	12489.928	38856.492
8149	104.25	11631.329	33906.598
12376	104.21	14497.353	33507.059
5080	104.19	9661.171	40006.109
9408	104.16	12401.378	33143.969
2265	104.14	8304.305	36370.375
4396	104.1	9483.426	38308.668
5828	104.08	10185.392	37593.52
10559	104.04	13178.316	35665.691
5677	104.02	10088.301	38854.113
12210	104.02	14583.676	37448.59
101	104	7676.001	34864.309
8371	104	11818.885	38408.578
440	103.91	7727.556	39731.77
7550	103.83	11036.707	33465.805
2364	103.83	8405.034	38648.426
11368	103.79	13781.148	35028.266
7896	103.79	11521.244	39207.359
5671	103.73	10010.762	38640.574
11174	103.72	13572.14	35713.711
4814	103.72	9656.045	36244.387
7149	103.72	10980.133	38566.391
12305	103.49	14519.447	35116.902
5455	103.47	9963.225	35477.711
9073	103.45	12138.059	39064.203
10809	103.43	13536.086	35969.543
11696	103.41	14067.867	37280.637
2684	103.39	8626.33	35241.949
11680	103.35	14036.033	37618.402
4917	103.31	9693.058	38371.105
10503	103.26	13253.725	37127.215
8256	103.24	11847.463	35417.668
11723	103.24	13995.922	36405.469
6866	103.24	10734.266	33329.766
76	103.18	7934.916	34336.563
9692	102.93	12501.421	39295.105
7543	102.91	11071.297	33411.969
5816	102.87	10282.072	38134.188
3400	102.85	8984.568	35288.188
2431	102.81	8605.333	39765.395
10845	102.68	13498.347	36877.254
6639	102.64	10748.936	38438.844
10795	102.57	13528.802	35625.965
9839	102.57	12716.38	37683.715
6611	102.53	10671.854	38837.453
7788	102.51	11337.85	38658.027
3538	102.41	9223.674	33660.102
10299	102.26	13032.832	38904.113
2562	102.24	8620.244	37233.41
12272	102.13	14565.128	35906.566
9326	102.07	12455.741	35249.477
12322	102.05	14492.119	34836.73
10417	102.03	13143.379	38702.961
11263	101.91	13744.623	33965.629
10675	101.86	13306.651	33365.828
7251	101.86	11185.385	39202.07
7126	101.84	10878.583	38020.48
2823	101.82	8762.35	33769.684
7490	101.8	11006.741	34353.379
9534	101.78	12662.263	35655.965
6292	101.78	10559.394	35876.266
8372	101.72	11808.482	38429.469
6820	101.7	10671.383	34302.117
12083	101.68	14344.125	38927.785
7717	101.68	11355.39	36762.359
2404	101.68	8282.279	39501.336
10397	101.67	13191.382	39261.457
11359	101.63	13875.606	34781.063
4013	101.57	9241.469	35891.813
5988	101.45	10220.773	35947.094
7987	101.42	11584.022	37029.215
7551	101.34	11104.308	33166.738
8634	101.26	11935.051	36828.887
5395	101.24	10009.465	33760.773
8251	101.19	11839.61	35286.777
10443	101.07	13152.473	38268.008
6938	101.07	10920.335	34148.555
4257	101.07	9464.534	39128.906
2273	101.05	8342.561	36475.555
2151	101.05	8311.004	33545.145
4616	101.01	9450.876	34395.766
3998	100.94	9163.291	35554.344
4860	100.86	9617.134	37373.148
4801	100.84	9626.938	35950.547
6769	100.84	10760.614	35450.242
12289	100.78	14514.438	35624.254
4450	100.76	9425.15	37397.797
8423	100.75	11766.343	39436.066
10470	100.71	13329.926	37788.742
10659	100.63	13281.445	33913.629
2405	100.63	8376.144	39519.008
2914	100.57	8784.155	35557.207
7253	100.55	11167.634	39246.023
11508	100.54	13939.318	38693.383
6286	100.5	10466.901	35709.051
8250	100.5	11793.918	35260.602
12057	100.46	14401.224	38338.301
3334	100.44	9001.877	35697.867
9565	100.44	12610.076	36393.043
9726	100.36	12672.752	39710.719
7180	100.36	10839.736	39175.16
10251	100.34	13124.27	37835.621
9400	100.13	12325.512	33207.492
6774	100.13	10591.663	35550.895
7723	100.11	11291.517	36956.859
7059	100.09	10979.355	36647.273
8536	100.09	11869.62	38742.797
2186	100.08	8359.954	34453.574
632	100.06	8063.834	36067.438
5803	100.04	10288.499	38367.457
8021	99.98	11521.94	36682.77
11819	99.98	14021.401	34413.488
3184	99.96	8844.974	38339.195
10613	99.94	13185.231	34753.395
5844	99.85	10264.614	37233.215
10620	99.73	13336.922	34493.535
8140	99.71	11438.081	34251.555
8896	99.69	12264.562	35402.551
5936	99.69	10340.148	36375.973
12205	99.67	14570.737	37577.656
621	99.65	8163.672	36464.23
7270	99.65	11082.837	38835.648
5353	99.65	9832.285	33506.301
7568	99.65	11075.968	33159.844
5327	99.65	9727.264	34482.5
3229	99.54	8964.81	37355.344
2838	99.5	8843.326	33975.992
9074	99.5	12097.705	39072.246
9552	99.48	12534.232	36047.496
10500	99.37	13298.414	37077.891
9037	99.35	12083.022	38336.695
11240	99.33	13680.02	34326.051
6883	99.33	10744.028	33039.895
11979	99.31	14394.585	36205.73
6089	99.25	10192.089	34195.996
4715	99.21	9517.431	33876.645
9214	99.17	12450.27	37804.027
2709	99.04	8593.149	34684.258
374	99.04	7805.837	38790.492
8754	98.96	12018.014	34216.344
2445	98.91	8585.311	39710.109
11070	98.89	13683.969	38049.051
5708	98.89	10053.811	39307.184
6934	98.87	10934.268	34080.809
12250	98.81	14498.269	36531.984
9458	98.79	12582.519	34166.66
5101	98.79	9774.723	39586.578
11970	98.79	14254.204	36003.863
4160	98.77	9079.541	39421.738
9433	98.75	12551.306	33530.621
8914	98.72	12261.061	35855.559
10875	98.72	13367.57	37706.934
7283	98.72	11177.617	38657.129
7138	98.66	10985.205	38253.883
6633	98.66	10709.808	38355.066
9126	98.64	12320.182	39805.996
2441	98.62	8604.283	39984.98
9049	98.56	12242.656	38515.02
7214	98.52	10785.045	39797.578
10315	98.5	13012.11	39218.219
5335	98.49	9904.033	34374.742
11008	98.49	13722.781	39368.637
10327	98.49	12932.262	39534.074
9374	98.43	12474.638	34006.977
12072	98.41	14235.836	38649.469
7601	98.35	11249.454	33942.797
11042	98.35	13582.046	38783.316
7084	98.27	10796.303	37099.465
5227	98.26	9702.407	36722.023
5653	98.22	9996.897	38154.484
8940	98.14	12189.121	36309.758
7102	98.1	10857.091	37593.379
4692	98.08	9675.528	33268.125
9431	98.06	12577.255	33508.074
5761	98.03	10315.076	39536.309
3223	98.01	8998.276	37622.016
10277	97.99	13091.745	38405.512
12196	97.95	14595.407	37956.926
2968	97.85	8831.835	36504.555
11095	97.83	13706.675	37559.762
4253	97.78	9310.211	39362.242
11748	97.76	14209.35	35925.563
6962	97.76	10812.901	34522.672
4482	97.72	9425.784	36421.387
3260	97.72	8928.624	36884.824
12341	97.64	14533.421	34339.609
5571	97.64	10072.755	36522.871
4872	97.53	9488.954	37555.879
9351	97.53	12414.25	34729.914
11770	97.53	14133.53	35301.637
9767	97.47	12729.675	39467.453
8759	97.47	12012.762	34003.391
10496	97.43	13243.736	37341.977
2223	97.41	8245.196	35213.332
5609	97.41	10080.226	37301.563
6950	97.39	10869.067	34337.52
11656	97.39	14123.849	38148.035
4221	97.37	9167.378	39958.617
6570	97.37	10764.769	39334.371
9473	97.36	12688.164	34514.496
6993	97.36	10970.081	35409.504
259	97.36	7723.398	37443.039
6873	97.34	10583.699	33169.391
11258	97.32	13684.229	33886.125
2542	97.26	8620.284	37767.949
8732	97.24	12038.597	35056.961
9621	97.16	12645.498	37677.184
6678	97.13	10711.025	37331.738
6131	97.07	10211.447	33503.215
9204	97.05	12360.792	37833.035
2480	97.05	8534.603	38646.941
9238	96.99	12302.296	37257.699
9921	96.93	12890.728	36246.352
11894	96.93	14222.228	33726.742
8960	96.93	12217.538	36834.41
9093	96.91	12255.163	39344.191
9413	96.91	12656.166	33094.844
3603	96.9	9156.79	35089.73
4672	96.9	9474.583	33237.98
6559	96.9	10573.333	39508.473
6637	96.88	10693.424	38392.012
11466	96.86	13867.693	37663.23
5366	96.86	9902.783	33052.168
5137	96.82	9709.515	38471.105
2795	96.8	8636.625	33129.629
11016	96.8	13766.792	39126.781
5578	96.8	10130.636	36703.602
6481	96.78	10527.424	38715.621
10356	96.78	13275.769	39968.191
10221	96.76	13008.638	36940.465
10399	96.68	13141.917	38995.723
3622	96.67	9249.115	35318.02
8868	96.63	12096.042	34666.344
8801	96.63	11967.047	33024.961
7737	96.61	11420.789	37177.465
12241	96.61	14474.61	36577.426
2012	96.59	8288.866	33284.254
7868	96.53	11627.277	39946.742
6781	96.53	10757.368	35156.664
8330	96.51	11809.118	37426.535
5654	96.47	10048.221	38178.797
8696	96.45	12004.646	35641.301
9970	96.44	12805.18	35338.516
11858	96.42	14193.232	33320.418
8398	96.42	11786.651	39001.938
11241	96.4	13743.232	34362.109
7854	96.34	11289.151	40006.375
4612	96.3	9351.33	34347.297
7359	96.24	11014.602	37197.234
12077	96.21	14354.35	38767.527
12068	96.21	14359.586	38575.285
4571	96.17	9400.959	35240.461
8437	96.17	11725.859	39664.547
7791	96.15	11405.59	38738.734
2509	96.13	8545.002	38468.832
9488	96.13	12609.418	34860.652
10390	96.11	13160.917	39171.23
6855	96.09	10699.101	33546.855
5023	96.07	9511.537	39031.617
7454	96.07	11157.235	35278.66
3210	96.07	8964.728	37697.023
11193	96.01	13610.478	35093.363
9500	95.9	12634.313	35142.836
11440	95.9	13829.24	36923
2393	95.84	8301.208	39216.465
9600	95.82	12623.577	37190.492
3035	95.8	8800.991	38100.508
10196	95.78	13109.096	36220.469
4641	95.78	9310.967	33901.516
6514	95.77	10553.455	39565.672
359	95.69	7644.282	38584.008
7181	95.69	10857.43	39185.113
6277	95.63	10551.258	35560.742
3075	95.61	8768.08	39259.152
6658	95.61	10575.77	37689.738
4757	95.61	9576.338	35118.527
5618	95.57	9927.774	37421.551
2626	95.55	8456.672	36159.672
10906	95.55	13466.363	38438.379
11163	95.54	13598.693	35762.82
7319	95.52	11202.513	37846.438
7871	95.5	11429.53	39620.18
12078	95.48	14239.295	38774.164
10114	95.4	12929.491	34354.035
9009	95.4	12279.115	37873.086
7793	95.38	11267.383	38761.863
7584	95.32	11221.707	33437.617
10652	95.32	13303.558	34040.973
2142	95.27	8283.84	33361.898
10668	95.25	13292.031	33534.691
10329	95.15	13091.369	39647.602
4444	95.15	9437.577	37615.094
9393	95.15	12445.048	33591.957
9977	95.13	12816.429	35208.605
6580	95.11	10736.885	39149.52
1719	95.09	8189.297	33098.191
6035	95.09	10277.439	35266.648
4570	95.08	9482.08	35238.789
2179	95.08	8226.422	34261.598
8602	95.06	12064.173	37196.945
6603	95.02	10753.799	39066.535
5644	95.02	9933.797	37914.242
6198	95	10554.151	33747.371
6870	94.94	10630.246	33394.27
9782	94.92	12886.98	39149.031
1997	94.9	8299.502	33217.16
6171	94.9	10478.852	33177.418
8063	94.86	11572.376	35818.336
8581	94.85	11930.842	37792.047
8814	94.85	12074.087	33269.824
8401	94.83	11673.701	39059.664
5402	94.81	9993.031	34118.105
9663	94.77	12703.337	38722.289
2496	94.62	8451.13	38537.758
10244	94.62	12964.784	37550.695
710	94.6	8141.273	34245.078
5472	94.6	10044.723	35789.324
6889	94.58	10886.344	33021.289
10313	94.56	13074.601	39158
10603	94.56	13319.52	34641.445
8580	94.56	12004.36	37763.344
10279	94.48	12954.827	38445.387
4245	94.46	9384.004	39740.121
2738	94.46	8506.919	34260.211
2983	94.46	8812.182	36810.641
5196	94.44	9840.974	37660.164
6601	94.39	10616.827	39029.762
2152	94.37	8358.517	33547.441
8416	94.37	11767.673	39282.098
9859	94.35	12715.453	37183.176
5807	94.33	10149.532	38460.102
7497	94.31	11019.185	34213.48
10998	94.29	13767.515	39497.863
11513	94.27	13822.55	38883.625
9159	94.25	12299.385	39231.465
6095	94.21	10289.493	34047.125
11251	94.21	13570.961	34052.027
2979	94.19	8776.156	36711.449
291	94.16	7671.642	37771.301
8763	94.1	11983.419	34026.371
9058	94.1	12229.788	38663.863
8180	94.08	11497.248	33111.23
10966	94.06	13500.029	39871.301
530	94.06	8107.088	38571.969
6552	94.04	10725.629	39726.527
7843	94.04	11398.979	39693.344
4732	94.02	9643.743	34513.879
11314	94.02	13891.767	33695.395
10256	94	13052.226	37995.664
7619	94	11373.172	34420.695
7620	93.98	11249.2	34487.715
5077	93.89	9655.174	39960.496
12314	93.89	14583.91	35245.516
3520	93.89	9262.675	33301.363
10657	93.85	13274.285	33865.164
7273	93.81	11077.601	38858.973
5405	93.81	10120.336	34226.109
7112	93.77	10952.449	37783.367
6560	93.77	10740.619	39533.441
9517	93.77	12636.095	35373.41
6374	93.75	10514.465	36495.992
10952	93.75	13379.293	39675.902
2374	93.72	8316.265	38930.91
11662	93.72	14145.587	37716.793
195	93.7	7822.399	36395.391
6733	93.7	10617.122	36288.563
4429	93.68	9479.246	37666.84
7240	93.64	11160.366	39352.73
491	93.62	8147.524	39432.578
11572	93.62	14199.634	39783.258
11216	93.6	13644.837	34867.07
537	93.6	8161.66	38433.395
9375	93.54	12350.459	34049.738
7899	93.54	11447.324	39225.398
2599	93.52	8623.714	36820.176
9695	93.52	12661.791	39308.461
12143	93.52	14557.146	39190.316
6997	93.52	10878.291	35484.703
11484	93.5	13986.269	37909.742
8565	93.5	11989.846	38067.539
10032	93.45	12812.542	33856.547
6450	93.33	10413.814	37997.234
176	93.29	7953.618	36167.148
12298	93.27	14475.189	35263.594
3147	93.24	8975.846	39123.098
5193	93.22	9741.56	37583.363
4797	93.2	9689.606	35824.633
4555	93.2	9420.47	35404.047
5632	93.16	9972.999	37730.934
369	93.14	7984.931	38727.688
7713	93.12	11263.639	36677.859
57	93.1	7818.508	33900.695
7945	93.1	11585.877	37860.578
10761	93.1	13392.383	34846.324
7997	93.08	11423.643	36955.406
10100	93.06	13062.597	34023.098
8564	93.04	12028.692	38048.832
12309	93.04	14610.268	35191.516
12360	93.03	14520.526	34095.004
7145	93.01	10965.171	38434.629
4233	93.01	9446.234	39899.926
1996	92.99	8215.84	33211.766
2380	92.99	8227.087	39031.586
2970	92.95	8746.545	36553.855
9088	92.93	12084.704	39301.734
9024	92.91	12128.657	38099.551
575	92.91	8071.84	37362.18
10893	92.85	13447.92	38179.668
7697	92.85	11262.09	36456.223
473	92.83	8195.166	39657.383
5059	92.83	9596.012	39707.016
11284	92.81	13717.323	33097.285
6869	92.81	10733.221	33371.336
4048	92.8	9267.974	36634.305
9805	92.8	12850.171	38321.512
2541	92.8	8561.735	37759.27
6689	92.78	10774.748	36939.73
9641	92.78	12520.257	38155.133
6144	92.76	10310.472	33367.441
8585	92.76	11891.932	37577.004
2614	92.74	8503.944	36256.395
6472	92.72	10424.234	38554.199
6032	92.72	10264.793	35535.727
4916	92.7	9519.479	38312.93
2990	92.62	8821.931	37048.289
11569	92.62	13876.687	39921.867
12038	92.6	14213.429	37830.496
4738	92.6	9640.438	34578.863
266	92.58	7830.59	37575
4089	92.58	9241.924	37649.711
9828	92.58	12758.268	38086.734
6040	92.57	10304.855	35373.234
10138	92.57	13076.879	34869.168
8314	92.53	11777.523	36914.434
7927	92.53	11553.82	38575.426
10670	92.51	13243.971	33576.688
11418	92.51	13957.052	36280.512
5628	92.47	10021.574	37687.711
8727	92.45	12030.643	34957.688
11428	92.45	13810.928	36580.438
8798	92.39	12031.854	33186.098
5191	92.39	9745.423	37550.816
2584	92.36	8621.061	36964.32
7100	92.34	10904.949	37587.164
12004	92.34	14258.363	36878.152
10253	92.32	12988.28	37905.977
5392	92.32	10104.916	33679.875
6782	92.3	10704.409	35159.926
10734	92.26	13461.115	34124.793
9718	92.22	12637.183	39632.645
3139	92.2	8855.238	39331.969
2531	92.14	8473.828	37860.195
6396	92.11	10413.876	36867.609
8182	92.11	11764.78	33061.453
11140	92.09	13659.297	36634.867
8321	92.09	11638.637	37067.484
7709	92.07	11312.274	36597.039
11491	92.07	13804.054	38216.121
10791	92.03	13520.925	35549.672
6254	92.03	10414.658	35041.211
6023	91.95	10341.725	35611.426
2917	91.95	8721.367	35602.207
4845	91.9	9654.107	37019.797
9790	91.9	12745.579	39105.664
6723	91.88	10722.607	36405.926
6124	91.86	10163.78	33694.461
6307	91.84	10408.612	36057.344
2916	91.8	8638.399	35575.215
4180	91.65	9262.254	39650.695
6737	91.61	10749.931	36342.184
11800	91.47	14058.651	34930.102
4883	91.45	9573.016	37750.41
11371	91.44	13920.05	35080.137
452	91.38	7853.205	39911.289
10505	91.36	13242.214	36887.297
9817	91.34	12758.006	38209.207
542	91.34	8166.285	38225.363
5484	91.26	9967.386	35955.727
7970	91.24	11534.528	37421.012
9525	91.22	12563.08	35455.652
8904	91.19	12262.662	35536.941
12321	91.15	14504.027	34815.664
10805	91.07	13553.892	35853.012
7565	91.07	11203.544	33110.145
5866	91.05	10248.017	36979.438
10086	91.05	12970.447	33680.809
8805	91.01	11947.487	33077.059
3465	90.99	8921.521	34250.398
5169	90.99	9843.667	38065.027
4101	90.98	9262.568	37827.176
11189	90.98	13693.243	35387.555
11908	90.98	14216.124	34083.922
7134	90.98	10866.222	38186.066
3102	90.96	8793.195	39986.633
11629	90.96	14168.334	38898.066
10654	90.94	13303.171	34057.652
2611	90.94	8457.422	36523.781
4648	90.86	9344.191	33509.41
11527	90.84	13971.598	39095.375
2940	90.84	8646.39	36027.375
6204	90.84	10509.774	33876.441
25	90.75	7691.659	33354.891
11535	90.75	13930.818	39227.023
11315	90.69	13914.107	33710.828
8498	90.61	11977.832	39307.691
7101	90.61	10803.2	37591.379
9426	90.61	12628.037	33297.09
5242	90.5	9834.21	36389.551
11015	90.48	13743.926	39429.805
4022	90.44	9250.742	36117.676
5780	90.44	10308.25	38802.453
256	90.4	7884.994	37412.5
10455	90.4	13345.381	37861.422
5355	90.34	9884.606	33378.316
3258	90.32	8986.067	36872.09
4112	90.32	9250.832	38066.121
10735	90.32	13494.98	34144.211
278	90.32	7904.811	37719.391
5291	90.31	9773.696	35839.27
11447	90.29	13865.532	37238
12234	90.21	14569.786	36716.336
7521	90.19	11075.962	33662.277
10195	90.19	12934.988	36198.805
11900	90.19	14415.754	33930.242
12364	90.17	14487.134	33949.484
11239	90.17	13717.554	34326.484
7063	90.15	10867.956	36712.098
2429	90.13	8392.579	39970.84
9650	90.11	12622.039	38350.543
5791	90.09	10285.122	38649.305
2439	90.08	8612.652	39913.215
6210	90.06	10481.112	34038.699
11398	89.98	13874.991	35688.66
7379	89.98	11057.106	37140.891
5881	89.94	10319.873	36622.895
11264	89.9	13709.264	33663.82
11688	89.88	14188.385	37449.203
12252	89.86	14574.102	36267.531
856	89.86	8088.208	33361.953
8433	89.73	11690.512	39537.254
7107	89.69	10980.498	37663.93
10008	89.65	12826.535	34450.895
7662	89.63	11307.71	35707.664
7155	89.63	10838.012	38755.066
10940	89.63	13432.68	39418.164
11848	89.62	13999.986	33397.578
8978	89.58	12255.008	37125.117
10306	89.56	13013.489	39083.977
7151	89.54	10900.864	38652.512
10983	89.52	13712.043	39593.605
10629	89.5	13278.86	34351.305
9866	89.46	12770.004	37264.512
4975	89.42	9619.607	38883.332
381	89.42	7742.003	38952.613
7885	89.4	11539.089	39476.797
6119	89.39	10221.78	33948.34
11797	89.39	14089.22	34907.309
10430	89.37	13292.49	38340.223
7727	89.35	11306.765	37017.785
3173	89.33	9026.28	38534.355
9137	89.31	12407.025	39473.578
2764	89.29	8501.14	33534.984
5195	89.29	9783.328	37631.152
3398	89.27	8893.734	35285.922
5631	89.25	9923.885	37720.957
11231	89.25	13652.491	34456.977
624	89.25	8099.208	36493.102
3103	89.23	9023.491	39758.102
10835	89.23	13465.442	36690.535
3429	89.21	8925.662	35055.973
10665	89.21	13176.35	33788.977
6715	89.19	10694.658	36596.859
3618	89.19	9230.029	35255.93
8115	89.16	11502.019	34734.953
5643	89.12	9955.103	37888.332
7782	89.08	11405.187	38463.613
11206	89.08	13753.868	35234.742
5416	89.06	10029.656	34570.766
7851	89.06	11412.975	39904.34
5334	89	9759.906	34356.895
10688	88.98	13473.546	33004.961
3059	88.98	8840.664	38584.473
11376	88.98	13858.418	35183.762
8578	88.96	11898.387	37738.695
272	88.95	7688.466	37667.578
8078	88.95	11608.615	35489.629
5399	88.87	9927.578	33947.422
8385	88.85	11790.55	38664.289
12019	88.79	14307.919	37343.773
2444	88.79	8630.989	39636
8951	88.75	12098.088	36553.98
6407	88.72	10488.107	37147.461
2310	88.72	8384.811	37441.559
70	88.68	7945.608	34238.977
12259	88.68	14580.104	36093.754
5826	88.66	10164.401	37550.367
8733	88.64	11877.685	34905.156
5168	88.6	9907.421	38051.988
2732	88.58	8525.717	34181.598
4431	88.58	9403.823	37687.465
10018	88.54	12779.648	34401.809
11780	88.52	14046.443	35157.656
190	88.52	7731.794	36343.602
8764	88.5	11938.68	34060.715
5260	88.47	9779.655	36266.906
5675	88.45	9922.583	38785.152
9220	88.43	12428.563	37360.566
9936	88.43	12773.077	36176.477
9707	88.41	12676.796	39457.273
11102	88.35	13733.118	37599.73
2618	88.33	8568.119	36338.203
516	88.33	8081.536	38911.996
6761	88.29	10641.693	35620.121
10922	88.29	13484.454	38817.984
9766	88.26	12817.079	39463.836
4490	88.24	9354.769	36507.555
12206	88.22	14626.078	37582.516
7204	88.18	10793.351	39581.316
8311	88.16	11635.823	36874.215
8560	88.1	12008.871	38287.336
5159	88.08	9791.998	38212.414
11993	88.04	14212.717	36612.727
7062	88.04	10844.127	36655.285
10817	88.01	13475.583	36228.375
3265	88.01	8953.748	36964.988
9697	87.99	12609.522	39345.078
9519	87.99	12564.706	35386.695
3224	87.95	8949.308	37624.762
2630	87.93	8527.172	35900.113
7686	87.93	11355.472	36114.965
6813	87.91	10756.837	34499.754
6717	87.89	10746.422	36605.059
5769	87.89	10214.992	39239.668
6839	87.87	10631.04	34113.738
12317	87.87	14504.899	34983.516
6219	87.8	10382.389	34223.723
9043	87.8	12227.94	38395.602
11493	87.76	13847.295	38248.852
9944	87.72	12898.719	36010.762
9042	87.7	12211.926	38379.699
11035	87.68	13772.461	38635.063
218	87.64	7923.248	36857.453
8660	87.62	12031.446	36072.895
11182	87.51	13721.313	35269.125
104	87.51	7666.808	34914.41
702	87.49	8134.3	34295.332
6981	87.49	10787.888	34930.129
2316	87.49	8265.863	37559.586
7647	87.45	11343.919	35348.855
135	87.45	7928.604	35485.352
457	87.45	7923.182	39982.773
3189	87.45	8914.4	38176.527
8915	87.41	12178.839	35873.375
3232	87.41	8995.188	37441.039
9995	87.41	12831.486	34831.367
4787	87.41	9555.347	35537.754
4606	87.39	9354.64	34577.008
8817	87.37	12233.5	33377.957
4862	87.37	9495.297	37375.684
5641	87.36	9999.974	37870.316
3239	87.34	8955.694	37246.703
6902	87.32	10960.735	33315.164
2335	87.3	8259.088	37982.738
9361	87.3	12417.262	34430.836
8028	87.3	11454.054	36477.023
9167	87.26	12445.141	39057.293
4027	87.2	9089.232	36190.559
7117	87.2	10849.382	37882.68
4895	87.18	9545.454	37939.422
7419	87.18	11094.82	36166.004
2370	87.16	8354.616	38714.254
7770	87.13	11271.207	38088.977
9089	87.13	12224.749	39309.059
11044	87.13	13750.664	38786.359
2741	87.09	8563.129	34012.363
4930	87.05	9633.047	38595.27
7425	87.05	11153.018	35917.234
9582	87.03	12522.908	36706.934
2438	87.03	8616.113	39900.781
11924	87.01	14345.272	34656.168
8310	86.99	11676.166	36854.82
11141	86.95	13766.797	36638.551
2278	86.93	8368.279	36568.703
2634	86.91	8495.956	35913.063
6557	86.9	10655.165	39484.574
10025	86.84	12867.748	34245.914
3452	86.84	8962.859	34536.059
467	86.84	8053.58	39888.324
5991	86.84	10318.082	35963.613
3594	86.78	9103.527	34969.027
3506	86.78	8935.978	33026.781
11929	86.72	14281.909	34865.031
5864	86.72	10175.043	36966.09
12168	86.72	14424.389	38526.949
9385	86.7	12468.266	33717.066
10103	86.68	12961.995	34106.23
2560	86.63	8503.861	37194.883
12304	86.63	14541.437	35379.172
9124	86.61	12309.941	39794.824
11113	86.61	13629.793	37228.688
4947	86.57	9590.753	38748.805
6832	86.53	10626.285	34276.152
10563	86.53	13269.284	35418.652
7389	86.51	11118.842	36773.922
7121	86.51	10880.572	37924.852
8769	86.51	11891.446	33839.352
9165	86.51	12351.574	39027.395
7672	86.49	11328.704	35874.785
10207	86.45	13083.239	36585.469
7637	86.44	11310.552	35009.297
12392	86.44	14499.838	33165.043
360	86.36	7703.853	38588.223
4834	86.34	9655.846	36750.098
9486	86.34	12644.701	34838.051
6537	86.32	10577.099	39850.48
8016	86.32	11541.282	36664.973
10577	86.3	13148.927	35371.336
6965	86.28	10825.308	34554.645
6372	86.24	10394.051	36480.266
9580	86.19	12610.095	36676.496
10423	86.15	13328.577	38545.137
8752	86.15	12052.853	34174.191
10656	86.11	13160.29	33824.488
8235	86.09	11753.339	34863.09
5725	86.09	10102.936	39665.813
5629	86.05	10090.161	37695.109
6205	86.05	10527.53	33901.348
4878	86.01	9531.167	37676.207
2875	86	8805.787	34714.902
2454	86	8555.341	39316.016
6771	86	10659.267	35464.391
4119	86	9192.6	38174.035
2632	85.98	8487.269	35899.648
10792	85.96	13459.168	35554.367
7819	85.96	11250.601	39352.996
11422	85.94	13926.124	36426.5
10358	85.94	13328.45	40011.699
5775	85.9	10342.827	39008.902
4741	85.88	9613.855	34655.996
7821	85.88	11317.985	39374.844
3297	85.8	9035.637	36506.922
6030	85.77	10304.038	35514.113
8487	85.73	11888.918	39734.023
6664	85.67	10651.373	37537.484
7665	85.67	11298.277	35814.113
5627	85.65	9992.42	37665.273
3001	85.65	8706.411	37410.711
10154	85.63	13014.156	35273.98
8266	85.63	11730.034	35707.953
7156	85.63	10974.238	38762.883
2911	85.61	8712.976	35475.926
7025	85.59	10791.579	35996.914
3104	85.59	9021.931	39781.344
5601	85.57	10099.597	37075.844
9349	85.57	12447.868	34700.691
3137	85.57	9054.418	39277.438
10504	85.55	13146.901	37151.941
8913	85.55	12162.128	35836.793
8989	85.54	12142.757	37434.555
5554	85.54	10070.714	36314.652
9512	85.52	12703.461	35260.934
505	85.48	8165.754	39095.902
3598	85.48	9106.232	35017.621
8128	85.4	11608.419	34295.602
8308	85.38	11676.062	36814.094
9305	85.36	12312.172	35648.969
11568	85.36	13989.515	39907.234
728	85.36	8026.708	33731.59
8317	85.31	11701.102	36937.938
7007	85.27	10944.408	35610.445
196	85.25	7913.517	36451.684
10307	85.25	13099.843	39105.762
9332	85.23	12373.602	34785.203
5343	85.23	9896.818	34272.203
275	85.23	7986.313	37712.113
9290	85.23	12475.346	36109.441
3153	85.21	8983.476	39096.48
4721	85.19	9690.237	34118.297
9876	85.17	12707.426	37144.949
8894	85.17	12245.552	35323.902
2612	85.15	8607.498	36249.273
6418	85.13	10487.894	37417.203
4746	85.11	9674.555	34951.453
11866	85.09	14062.114	33134.641
12125	85.09	14469.48	39644.836
4863	85.08	9550.848	37409.266
9461	85.04	12604.843	34190.734
10785	85.04	13529.789	35362.898
4643	85.02	9478.891	33683.035
11963	85	14395.358	35812.652
10250	85	12985.351	37810.285
8263	84.96	11731.225	35619.121
6183	84.94	10369.336	33467.512
7504	84.94	11137.744	33987.414
9979	84.92	12893.885	35220.633
707	84.9	8167.767	34442.246
10719	84.86	13425.964	33881.238
11890	84.85	14301.025	33649.621
12347	84.83	14562.005	34165.895
10290	84.83	13058.455	38704.422
12175	84.81	14561.458	38399.055
5074	84.81	9550.082	39917.496
5051	84.75	9578.103	39531.949
7910	84.75	11441.74	38648.703
11670	84.73	14048.911	37797.32
2156	84.71	8212.246	33743.941
7179	84.69	10875.454	39092.945
711	84.67	8106.275	33991.02
6387	84.67	10527.455	36664.863
5739	84.65	10318.956	39835.371
11423	84.63	13846.438	36427.609
11784	84.63	14041.961	35011.836
3605	84.63	9150.707	35113.93
392	84.62	7696.298	39121.34
8259	84.6	11803.185	35515.492
8477	84.56	11861.192	39609.203
2263	84.56	8325.12	36331.234
10065	84.56	12884.318	33054.266
9190	84.54	12425.591	38523.883
8173	84.54	11448.758	33271.391
9365	84.52	12401.166	34174.719
11762	84.48	13997.597	35486.602
257	84.46	7842.597	37429.512
2241	84.44	8242.261	35613.656
12394	84.42	14529.663	33208.926
10451	84.42	13263.678	38143.773
9955	84.39	12867.822	35653.016
10661	84.37	13217.933	33916.645
11238	84.37	13571.411	34324.188
11138	84.33	13778.159	36607.238
10365	84.33	13198.469	39746.004
4679	84.31	9419.058	33069.203
9814	84.31	12794.185	38395.648
2971	84.31	8730.594	36569.176
10678	84.31	13236.878	33406.879
6644	84.29	10588.768	37997.027
7645	84.27	11307.007	35232.953
12110	84.25	14325.694	39842.172
8846	84.25	12172.353	34106.129
4308	84.23	9485.908	39055.953
2368	84.21	8387.09	38699.375
8222	84.21	11673.836	34439.695
3609	84.19	9067.921	35158.117
9123	84.19	12461.139	39769.137
488	84.19	8129.715	39358.012
5401	84.18	9978.538	34098.27
10493	84.16	13272.741	37242.844
3535	84.14	9238.976	33594.82
8221	84.14	11744.176	34436.992
10847	84.14	13525.582	37090.414
7426	84.12	11199.277	35948.148
10693	84.1	13384.381	33082.355
11566	84.1	13917.79	39872.672
665	84.06	8134.152	35196.539
9383	84.06	12347.433	33949.18
2565	84.06	8547.187	37294.16
8341	84.02	11842.812	37590.238
3215	84	9004.325	37510.848
8822	84	12253.917	33525.875
10252	83.98	13016.876	37852.395
4572	83.98	9364.808	35250.996
6441	83.98	10518.752	37798.293
9700	83.96	12670.216	39366.004
11033	83.96	13641.756	38885.863
6880	83.95	10723.418	33279.008
7448	83.93	11155.876	35447.895
3199	83.93	8894.773	38138.633
12079	83.91	14314.231	38835.855
7461	83.89	11065.979	35190.684
5614	83.89	10026.866	37340.926
2702	83.89	8425.639	34895.848
4543	83.89	9283.121	35254.738
4908	83.83	9600.566	38127.547
5290	83.81	9827.062	35834.465
10836	83.79	13497.136	36732.285
5158	83.77	9783.828	38198.344
3033	83.77	8753.949	38061.555
11409	83.77	13968.841	35994.48
8613	83.73	11853.69	37102.203
8364	83.72	11645.472	38204.465
9685	83.7	12529.387	39152.934
11765	83.7	14133.848	35537.445
8204	83.68	11731.298	33944.344
5377	83.64	10009.169	33119.48
12198	83.62	14515.302	37735.898
4839	83.58	9529.515	36876.941
3467	83.58	8972.914	33971.574
12273	83.56	14593.119	35907.898
7362	83.56	11077.573	37258.344
5064	83.52	9581.541	39824.566
11255	83.5	13747.219	33852.438
9399	83.5	12398.844	33428.086
7748	83.47	11368.766	37550.512
5305	83.47	9816.85	35284.711
8292	83.45	11829.061	36398.223
5321	83.43	9810.739	34878.297
499	83.43	8029.73	38989.469
12336	83.43	14586.242	34579.527
8533	83.41	11948.252	38643.414
8956	83.39	12119.279	36696.742
11037	83.37	13697.091	38715.434
6256	83.37	10486.273	35070.309
9868	83.35	12836.144	37315.238
9436	83.33	12662.948	33572.645
6075	83.33	10272.011	34538.348
8992	83.31	12146.85	37455.535
11128	83.31	13752.376	37016.027
9532	83.31	12702.255	35627.023
12367	83.29	14609.853	33708.555
2977	83.27	8816.445	36681.605
6921	83.27	10928.792	33785.867
10621	83.27	13182.493	34522.336
10495	83.27	13300.591	37300.512
7936	83.24	11435.804	38269.875
11437	83.24	13897.206	36771.223
7488	83.24	11169.842	34558.875
8899	83.22	12223.251	35504.734
7706	83.22	11400.081	36570.176
3457	83.22	8857.241	34338.527
8396	83.2	11661.167	38943.512
7076	83.18	10873.797	36982.383
5280	83.16	9769.786	35948.492
6417	83.12	10521.763	37406.336
199	83.12	7911.947	36469.746
7621	83.12	11231.859	34505.027
6480	83.1	10541.166	38706.395
5796	83.1	10334.981	38555.859
8439	83.08	11769.195	39723.664
6419	83.06	10430.133	37423.895
4016	83.04	9174.648	35957.039
12208	83.03	14548.057	37373.922
12011	83.03	14401.408	37045.301
7695	83.03	11333.778	36353.648
4475	83.03	9428.205	36587.336
441	83.01	7844.139	39734.016
5439	82.99	10046.366	34866.512
7208	82.99	10820.938	39660.637
510	82.99	8119.254	38855.293
5394	82.99	9982.637	33711.625
6028	82.97	10144.832	35461.023
4658	82.97	9452.518	33358.609
8892	82.97	12138.536	35291.086
6708	82.97	10713.156	36818.422
9466	82.91	12613.293	34376.344
3541	82.87	9175.806	33750.137
2261	82.8	8265.193	36263.938
6852	82.8	10610.068	33493.09
2512	82.78	8611.821	38201.426
11636	82.76	14172.865	38735.063
6648	82.76	10565.562	38111.539
8122	82.76	11501.582	34471.148
9263	82.74	12488.03	36813.48
10234	82.66	13052.688	37258.449
7293	82.64	11147.912	38370.281
9427	82.64	12563.916	33315.039
2466	82.64	8509.062	39069.867
5452	82.62	10011.788	35461.16
8098	82.62	11599.045	35026.668
7219	82.62	10846.863	39946.91
5417	82.6	9962.344	34582.703
12211	82.59	14627.985	37469.094
11987	82.57	14410.133	36501.156
7643	82.55	11296.228	35152.266
6278	82.49	10454.23	35582.813
6227	82.43	10541.249	34419.457
12173	82.41	14601.142	38342.137
7853	82.39	11218.086	39971.648
9298	82.39	12341.912	35962.785
7990	82.36	11522.103	37156.688
9116	82.3	12214.703	39814.02
7417	82.28	11052.03	36131.102
126	82.28	7684.733	35348.727
9787	82.26	12754.958	38956.57
3322	82.24	9044.933	35771.668
4237	82.22	9390.926	39989.57
8013	82.22	11512.914	36609.051
2327	82.2	8381.588	37792.539
2927	82.2	8657.049	35826.883
9364	82.18	12477.758	34129.762
54	82.18	7784.367	33832.641
5886	82.16	10307.846	36492.055
399	82.16	7642.206	39268.992
9497	82.14	12671.19	35071.738
11062	82.14	13617.519	38226.539
11793	82.14	14160.191	34857.336
10677	82.13	13299.461	33389.324
10700	82.11	13450.77	33227.246
3061	82.09	8764.074	38619.102
8338	82.07	11759.012	37511.949
7792	82.07	11219.826	38746.961
9699	82.05	12557.231	39355.801
363	82.03	7690.547	38640.891
522	82.01	8015.904	38695.051
8073	81.97	11523.251	35698.48
8828	81.97	12212.719	33665.609
6232	81.97	10360.602	34530.496
2193	81.97	8358.893	34697.813
3503	81.95	9012.171	33015.379
8944	81.91	12224.824	36386.531
3124	81.9	8973.31	39668.512
11318	81.88	13855.294	33776
7481	81.84	11121.127	34613.551
3545	81.84	9126.196	33830.398
10255	81.8	13125.411	37974.609
2577	81.8	8593.506	36893.215
10651	81.8	13233.424	34026.688
10438	81.78	13199.159	38162.289
10336	81.74	12958.907	39813.09
4156	81.74	9134.305	39232.789
2300	81.68	8322.844	37035.137
9957	81.68	12912.941	35723.984
395	81.67	7645.87	39196.445
2320	81.67	8306.525	37653.984
8441	81.67	11777.309	39749.984
11524	81.65	13904.451	39051.254
8514	81.65	11920.065	39255.055
9762	81.65	12825.197	39707.676
11774	81.63	14071.15	35374.109
2918	81.59	8729.925	35624.832
7776	81.59	11353.383	38185.992
2558	81.55	8421.721	37185.105
12165	81.51	14432.233	38719.422
4153	81.51	9081.471	39112.105
9330	81.49	12375.925	35017.73
3330	81.49	9047.747	35884.855
11582	81.49	14041.656	39626.801
9651	81.49	12536.695	38394.789
8603	81.47	11993.395	37237.211
8232	81.47	11766.571	34791.566
10199	81.45	12962.225	36377.531
10877	81.44	13384.318	37749.133
10071	81.44	13065.836	33096.117
453	81.44	7808.428	39931.27
7140	81.44	10802.993	38262.891
4109	81.42	9269.219	37954.055
8420	81.42	11682.259	39385.332
9367	81.4	12462.523	34191.434
8025	81.38	11552.463	36449.328
11347	81.36	13959.017	34554.754
8556	81.34	12015.272	38183.125
9046	81.32	12088.24	38440.77
7720	81.32	11290.319	36898.938
7822	81.32	11376.747	39391.84
5230	81.3	9869.148	36767.699
11941	81.3	14227.862	35187.688
265	81.28	7728.937	37563.707
8274	81.26	11817.525	36089.32
2804	81.26	8781.26	33341.605
11795	81.24	14165.697	34895.309
6842	81.24	10745.835	33828.371
2762	81.22	8556.485	33505.055
8201	81.21	11775.011	33767.973
11319	81.21	13939.546	33775.18
7264	81.17	11105.588	39069.793
4463	81.17	9481.524	37036.625
5188	81.09	9713.842	37801.211
11753	81.05	14027.853	35772.656
5032	81	9700.085	39199.09
10332	81	12948.951	39699.234
9748	80.94	12763.552	39926.965
6876	80.92	10679.91	33197.504
10062	80.92	12777.161	33279.109
7168	80.88	10865.989	38987.195
721	80.84	8031.938	33900.207
4825	80.82	9629.454	36623.375
4770	80.82	9568.02	35382.953
11988	80.78	14271.064	36508.656
7008	80.77	10987.482	35658.473
12397	80.77	14622.203	33032.172
6972	80.75	10930.024	34713.234
6451	80.73	10460.101	38029.676
3571	80.73	9149.59	34636.563
8638	80.71	11853.933	36570.934
11567	80.71	13890.002	39906.668
2809	80.71	8730.72	33606.5
2369	80.69	8244.107	38708.824
2949	80.69	8777.262	36155.848
9338	80.69	12396.329	34909.887
5403	80.67	10064.558	34178.625
7718	80.65	11321.604	36887.539
4152	80.63	9265.822	39056.375
10635	80.63	13205.751	34214.969
5856	80.61	10209.817	37131.73
11131	80.59	13647.411	36800.621
10606	80.59	13346.162	34680.492
5257	80.57	9760.024	36238.273
7795	80.57	11404.096	38784.059
8741	80.57	11941.519	34737.578
7260	80.57	11152.574	39019.691
4447	80.54	9331.741	37660.781
2691	80.5	8429.054	35004.449
482	80.48	8071.932	39544.23
4705	80.46	9609.94	33490.664
10074	80.44	13062.582	33168.348
10197	80.44	12965.909	36291.863
8107	80.44	11450.752	34620.949
2484	80.42	8608.274	38659.531
9120	80.4	12236.436	39930.5
2452	80.4	8554.209	39285.336
2309	80.38	8322.919	37440.152
198	80.36	7985.324	36469.367
11205	80.36	13673.77	35234.754
7931	80.34	11545.53	38364.176
146	80.32	7782.32	35801.543
4406	80.31	9356.399	38180.133
6886	80.27	10614.399	33162.109
10219	80.27	12988.062	36889.121
10003	80.27	12738.973	34680.18
6272	80.21	10353.974	35488.703
11254	80.19	13637.262	34096.785
2886	80.19	8753.94	34890.828
234	80.17	7855.954	37087.465
7940	80.15	11495.551	38071.359
6399	80.13	10502.104	36967.57
6786	80.13	10675.093	35209.086
11064	80.09	13601.47	38243.848
10019	80.08	12856.469	34448.699
5707	80.08	10084.084	39281.148
5473	80.08	10019.513	35808.164
5583	80.06	10072.4	36792.629
10090	80.06	13010.183	33752.059
2872	80.02	8733.29	34647.742
10683	80	13330.117	33269.625
10488	79.98	13173.896	37462.117
692	79.96	8034.545	34522.125
6718	79.92	10757.237	36611.762
5367	79.9	9732.733	33074.348
10331	79.88	13070.892	39698.91
174	79.88	7662.598	36148.48
2279	79.86	8324.254	36604.816
6175	79.77	10460.104	33338.613
9118	79.75	12169.723	39885.52
7528	79.73	11058.214	33741.359
11117	79.73	13705.29	37283.676
2964	79.73	8675.577	36448.836
6941	79.73	10983.524	34179.188
10120	79.71	13011.794	34554.59
8652	79.71	12024.943	36432.07
10271	79.71	13099.11	38316.031
7194	79.67	10830.76	39348.91
2195	79.65	8281.47	34723.695
9110	79.63	12204.647	39684.484
8245	79.62	11785.062	35122.691
4464	79.6	9350.249	37056.297
212	79.58	7741.959	36753.594
4092	79.56	9062.795	37670.156
9237	79.56	12426.557	37233.633
168	79.54	7876.828	36034.828
6202	79.5	10384.276	33841.727
4644	79.48	9330.559	33686.297
11859	79.48	14093.384	33029.23
5396	79.46	9991.647	33773.805
11826	79.46	14002.714	34175.348
9410	79.46	12654.373	33003.535
6651	79.46	10691.859	37914.828
11338	79.46	13887.658	34370.801
2861	79.46	8708.546	34331.695
12387	79.42	14565.888	33436.316
2262	79.42	8418.086	36268.539
339	79.42	7653.572	38290.922
12281	79.42	14492.886	35829.18
4501	79.41	9483.125	36182.652
6052	79.41	10301.078	34785.57
5674	79.39	10023.714	38774.656
7187	79.39	10873.361	39273.59
6456	79.37	10377.311	38146.98
7796	79.31	11272.527	38794.227
11794	79.29	14107.722	34881.98
11100	79.29	13581.682	37577.93
8403	79.29	11731.763	39060.039
7917	79.29	11533.084	38729.852
2644	79.27	8561.995	35956.008
4187	79.27	9141.209	39666.328
2471	79.27	8470.755	38800.414
11992	79.25	14380.324	36603.598
7310	79.25	11042.769	38048.957
11031	79.23	13753.015	38832.387
8004	79.19	11578.02	36792.379
11923	79.19	14382.765	34652.152
7499	79.16	11081.736	34256.711
9059	79.14	12211.283	38673.52
5731	79.14	9943.263	39854.047
9988	79.12	12890.544	35041.148
7489	79.12	11076.516	34608.309
7818	79.12	11254.854	39295.91
12362	79.08	14566.034	33810.762
4032	79.08	9128.841	36434.668
7651	79.08	11412.012	35449.313
10393	79.08	13270.28	39212.883
10986	79.06	13721.563	39679.672
6711	79.06	10698.961	36543.102
7632	79.02	11275.625	34774.156
8026	79	11479.247	36450.633
6057	79	10290.187	34853.422
7574	78.98	11414.045	33248.703
11220	78.98	13606.113	34909.945
10481	78.96	13283.438	37370.563
11617	78.95	14144.596	39053.711
6860	78.87	10611.389	33595.531
3214	78.83	9008.71	37804.203
3597	78.83	9252.984	35004.773
9728	78.79	12547.55	39829.656
8138	78.77	11592.061	34139.434
10515	78.77	13215.316	36797.32
6963	78.75	10894.551	34535.672
8210	78.75	11762.22	34163.129
175	78.73	7975.999	36153.008
7339	78.72	11091.24	37526.707
2961	78.72	8731.361	36403.82
9537	78.7	12572.28	35748.359
9356	78.7	12464.429	34599.703
10217	78.7	13108.19	36860.344
11434	78.64	13946.873	36713.434
6160	78.62	10209.793	33125.18
4058	78.62	9260.748	36862.633
10556	78.62	13228.602	35619.508
680	78.62	8101.739	34883.398
10149	78.62	13111.568	35179.18
6840	78.6	10658.787	34116.621
8450	78.58	12001.273	39755.531
7724	78.58	11238.317	36958.77
12264	78.58	14609.347	36151.078
3436	78.56	8997.361	34834.469
9835	78.54	12737.848	37892.016
4553	78.54	9347.71	35394.953
9654	78.52	12523.795	38497.02
12332	78.5	14453.303	34515.828
7472	78.45	11082.565	35076.902
12023	78.45	14252.947	37522.59
2318	78.43	8325.567	37622.766
331	78.43	7946.579	38234.266
5054	78.43	9662.469	39625.699
12350	78.39	14510.538	34269.797
4903	78.37	9618.345	38035.152
12162	78.35	14432.629	38936.434
6043	78.35	10250.788	35400.512
10311	78.26	13095.756	39139.898
4965	78.26	9656.988	38824.066
6656	78.24	10715.469	37683.152
55	78.22	7926.464	33833.461
2299	78.22	8253.007	37033.184
4768	78.22	9621.977	35349.488
2924	78.2	8685.793	35703.48
5750	78.18	10157.81	39621.121
11989	78.18	14304.497	36558.453
12090	78.14	14367.006	39266.34
382	78.14	7959.627	38955.508
11707	78.14	14093.459	36726.547
6936	78.14	10959.671	34093.754
164	78.12	7854.354	35973.402
6692	78.12	10772.4	36971.738
10876	78.12	13546.598	37744.84
10957	78.1	13364.131	39755.398
10971	78.08	13623.995	39779.664
2504	78.06	8583.81	38359.402
2548	78.04	8466.341	37570.336
2631	78.03	8510.877	35900.254
8216	77.95	11816.01	34364
6800	77.93	10695.685	34857.699
3326	77.93	9049.153	35843.016
6477	77.91	10423.173	38636.336
3479	77.89	8939.339	33501.27
6088	77.87	10266.958	34189.164
6527	77.87	10378.72	39838.543
4661	77.87	9412.172	33403.09
11953	77.87	14247.675	35464.672
8843	77.85	12116.769	34041.352
11229	77.83	13604.929	34754.703
5781	77.82	10255.815	38827.605
8142	77.74	11472.96	34050.68
11706	77.7	14097.446	36714.727
3125	77.68	9041.96	39688.145
8501	77.68	12039.323	39357.371
6502	77.64	10363.788	39196.801
4046	77.62	9260.739	36556.285
7563	77.6	11023.248	33058.836
4405	77.59	9308.765	38147.176
4703	77.59	9607.952	33439.18
9745	77.57	12815.865	39861.922
6574	77.55	10721.269	39386.805
7288	77.55	11031.895	38573.621
12032	77.51	14353.732	37638.16
12307	77.51	14611.805	35124.629
5246	77.47	9771.242	36397.297
3205	77.45	8965.509	37908.59
8555	77.45	11937.852	38148.09
10403	77.45	13213.442	39072.273
3318	77.45	9037.496	36054.832
9608	77.45	12543.324	37371.293
10363	77.45	13170.032	39711.477
10085	77.43	13068.913	33650.785
10240	77.43	13037.949	37429.063
3338	77.41	8955.08	35425.027
6073	77.39	10283.656	34466.926
7923	77.37	11565.842	38514.992
205	77.36	7836.759	36600.465
8895	77.34	12090.908	35371.824
3335	77.3	8856.441	35697.18
11750	77.28	14121.179	36041.035
8518	77.28	12060.549	39049.965
10021	77.22	12857.393	34168.574
4071	77.2	9232.438	37236.383
10548	77.14	13202.438	36039.688
8706	77.09	12006.279	35726.414
389	77.07	7985.105	39088.086
9195	77.07	12420.955	38349.953
7929	77.05	11438.299	38596.316
7374	77.05	11120.142	37115.84
12299	77.03	14435.221	35264.406
8269	77.03	11757.123	35735.906
9544	77.01	12502.092	35968.066
3553	76.97	9123.391	34129.914
10259	76.97	13069.884	38082.148
1715	76.97	8045.234	33052.5
9610	76.97	12662.843	37402.645
2478	76.97	8563.627	38643.145
481	76.95	8201.729	39536.688
8053	76.93	11476.564	35973.32
5479	76.88	10034.868	35880.262
10028	76.86	12888.613	34012.988
4527	76.84	9473.591	35625.105
10834	76.78	13452.72	36674.602
370	76.78	7813.032	38730.379
435	76.74	7652.264	39655.363
10838	76.74	13510.32	36747.18
10545	76.72	13279.289	35988.512
203	76.7	7677.138	36568.762
11377	76.7	13866.82	35204.59
7811	76.7	11410.447	39178.641
16	76.68	7878.086	33254.41
12359	76.68	14622.439	34091.129
2717	76.67	8516.133	34541.773
10340	76.65	13037.739	39945.426
10319	76.65	12978.129	39327.633
10741	76.65	13418.931	34304.434
3454	76.65	8933.257	34547.922
2796	76.65	8724.067	33184.184
12147	76.65	14625.777	38986.863
4222	76.65	9142.513	39960.703
6074	76.63	10193.341	34531.305
7311	76.61	11198.916	38054.168
6831	76.55	10704.795	34260.68
7714	76.55	11243.443	36685.141
11135	76.51	13738.993	36543.895
430	76.51	7905.888	39618.207
36	76.49	7794.628	33586.063
5763	76.49	10345.093	39349.32
5256	76.45	9802.847	36539.305
7423	76.42	11050.732	36200.473
10551	76.42	13149.153	35808.109
6488	76.4	10436.99	38926.504
6845	76.4	10711.152	33855.426
7845	76.36	11229.155	39799.691
2427	76.36	8292.868	39925.988
2578	76.34	8520.735	36905.453
7402	76.34	11105.839	36430.375
604	76.32	8181.59	36962.938
423	76.3	7695.92	39575.004
9788	76.3	12779.276	39043.473
124	76.3	7866.697	35312.363
7147	76.28	10902.492	38463.402
7989	76.28	11611.224	37145.648
9176	76.28	12427.451	38922.477
5197	76.28	9715.747	37350.762
7699	76.26	11214.354	36523.41
7530	76.26	11176.598	33804.512
10392	76.26	13163.413	39198.859
8239	76.26	11803.207	34992.504
7907	76.24	11630.823	38875.262
2988	76.24	8781.561	37029.805
12124	76.23	14620.489	39611.414
8935	76.21	12208.161	36216.047
688	76.21	8185.682	34706.117
12238	76.19	14443.73	36823.867
4778	76.09	9663.39	35493.535
4397	76.09	9473.469	38320.887
9216	76.03	12290.172	37528.191
6773	76.03	10690.089	35488.859
6203	76.03	10467.098	33876.41
5840	76.03	10157.398	37211.109
11675	76	14063.074	37530.125
2773	76	8549.107	33346.074
6209	76	10447.504	33992.211
10	75.98	7699.74	33104.723
11381	75.98	13988.935	35352.781
9625	75.96	12607.256	37745.363
583	75.96	8156.288	37222.402
9060	75.94	12142.23	38724.348
5876	75.9	10177.065	36838.148
7837	75.9	11263.513	39630.68
2168	75.9	8398.359	33919.723
11578	75.86	14180.608	39934
11329	75.86	13860.24	34208.063
7925	75.86	11583.354	38554.629
5476	75.84	10012.091	35838.961
2791	75.84	8731.959	33029.324
316	75.84	7793.093	38107.996
3483	75.82	8987.802	33574.145
8200	75.82	11668.755	33710.816
11139	75.8	13740.178	36630.828
2453	75.77	8478.415	39304.113
2489	75.75	8563.495	38705.738
4095	75.75	9063.808	37744.652
4457	75.73	9440.931	37184.137
7827	75.71	11312.752	39467.383
3171	75.71	9059.333	38526.809
4621	75.69	9418.468	34153.344
9676	75.65	12529.51	38959.398
5292	75.65	9916.245	35842.586
10480	75.63	13188.145	37349.656
11886	75.63	14313.072	33491.215
11234	75.59	13629.1	34539.887
11738	75.59	14041.138	36376.426
5709	75.57	9965.581	39312.137
8851	75.57	12117.679	34144.211
6861	75.57	10629.947	33609.719
3237	75.54	8954.212	37205.828
4646	75.54	9352.628	33716.371
2434	75.52	8439.7	39804.984
11245	75.5	13685.69	34178.527
7153	75.48	10979.05	38716.355
12255	75.48	14575.544	36336.254
8717	75.48	11941.038	35118.234
12261	75.48	14587.06	36126.832
8400	75.44	11824.408	39040.801
4146	75.44	9240.723	38902.203
8227	75.44	11799.487	34584.27
7296	75.44	11064.963	38449.672
6214	75.44	10540.135	34165.352
7396	75.42	11129.61	36623.266
10597	75.4	13255.716	34820.242
5831	75.38	10260.166	37637.457
658	75.36	8125.905	35401.52
7955	75.36	11491.291	37707.121
10394	75.34	13334.345	39223.402
5646	75.34	10066.573	37963.133
125	75.32	7815.509	35331.422
7289	75.32	11070.015	38598.699
4915	75.32	9609.456	38290.543
8051	75.31	11419.957	35951.633
4035	75.31	9140.005	36464.094
4821	75.29	9532.252	36529.723
10502	75.27	13233.338	37115.055
2662	75.27	8514.05	35648.414
2287	75.27	8223.242	36825.355
6346	75.23	10482.656	36261.766
5219	75.21	9749.418	36890.523
6926	75.19	10780.472	33893.629
7944	75.15	11525.069	37859.762
3051	75.13	8817.146	38436.367
11442	75.13	13854.218	36960.48
6304	75.11	10386.12	36047.824
8244	75.09	11769.661	35099.629
3245	75.08	8949.545	37035.719
8362	75.08	11768.856	38140.641
7772	75.08	11340.406	38133.48
7512	75.08	11198.767	34082.441
12243	75.06	14546.29	36646.414
7323	75.04	11164.639	37865.641
6050	75.04	10297.651	35076.285
10285	75.02	12975.627	38584.422
11412	75	13933.366	36056.645
12031	74.98	14381.923	37627.023
6437	74.98	10395.104	37668.176
7942	74.98	11525.941	38135.961
11812	74.96	14088.266	34519.406
9213	74.96	12327.334	37740.938
4900	74.96	9675.051	37986.836
8999	74.96	12072.439	37603.59
9777	74.9	12876.795	39377.844
4681	74.9	9297.571	33128.086
8649	74.88	12016.471	36408.828
10533	74.85	13273.463	36274
2893	74.85	8683.406	35066.516
12349	74.85	14528.223	34235.281
470	74.81	8095.181	39942.586
10418	74.81	13144.118	38738.57
6474	74.79	10558.386	38579.277
11586	74.77	14109.045	39665.133
5124	74.77	9744.968	38923.293
294	74.75	7710.301	37792.523
2	74.69	7904.615	33037.398
3451	74.67	8975.007	34515.305
11549	74.65	13888.61	39498.676
592	74.65	8108.037	37332.059
10233	74.65	13082.293	37245.023
5466	74.65	10080.147	35670.059
10316	74.64	12953.638	39219.277
8395	74.62	11694.668	38917.645
7196	74.62	10983.148	39390.586
11640	74.62	14024.972	38489.719
7282	74.6	11040.856	38951.309
2936	74.58	8763.37	35970.172
9022	74.58	12244.189	38053.91
8967	74.58	12113.669	36977.703
8924	74.58	12194.745	36018.422
5084	74.56	9782.908	39842.277
9675	74.56	12627.259	38955.645
460	74.56	8008.359	39779.051
6127	74.56	10273.399	33763.215
8715	74.54	12051.476	35109.508
9946	74.54	12884.348	35756.492
228	74.54	7963.15	36969.191
3450	74.54	8944.406	34469.691
6864	74.52	10580.571	33637.656
390	74.5	7866.056	39100.27
10633	74.5	13333.635	34161.316
9617	74.48	12706.216	37523.445
6337	74.48	10461.34	36226.406
6281	74.46	10435.037	35605.602
12056	74.46	14245.719	38333.809
5630	74.44	10032.847	37712.176
5834	74.44	10333.052	37369.414
37	74.44	7800.018	33605.328
7897	74.44	11579.594	39211.914
4840	74.42	9702.244	36926.445
9138	74.42	12444.864	39479.223
7135	74.41	10921.808	38204.52
11414	74.41	13879.744	36119.633
6436	74.39	10508.184	37663.355
2661	74.39	8607.909	35588.203
3305	74.37	9024.117	36269.512
6541	74.37	10597.556	39880.332
8267	74.35	11704.317	35723.109
409	74.35	7887.042	39418.773
4065	74.35	9120.626	36985.355
7164	74.33	10884.45	38936.336
11059	74.33	13684.101	38202.164
9355	74.31	12392.06	34550.32
11307	74.27	13835.778	33563.781
10069	74.27	13070.711	33081.984
6238	74.25	10389.255	34667.973
6977	74.23	10826.815	34755.293
11554	74.23	13832.797	39541.977
4617	74.21	9376.351	34397.438
3972	74.21	9169.106	35449.59
5139	74.18	9785.581	38505.191
10760	74.18	13543.223	34825.273
8657	74.12	12037.574	36295.023
6801	74.08	10565.036	34885.219
3168	74.08	8934.567	38479.859
5170	74.08	9874.293	38065.621
7595	74.04	11344.949	33782.703
5326	74.02	9866.741	34458.008
4254	74.02	9446.335	39385.488
5318	74	9746.132	34785.789
2283	74	8214.454	36703.633
6271	73.98	10549.934	35451.57
6569	73.96	10640.146	39310.422
581	73.96	8108.709	37446.668
8191	73.95	11829.213	33435.285
10575	73.95	13196.203	35333.645
4460	73.95	9465.019	37282.828
9054	73.93	12181.247	38616.59
2820	73.93	8734.457	33745.211
6234	73.93	10385.61	34584.441
8827	73.93	12135.47	33662.98
8614	73.93	11860.352	37125.969
9657	73.91	12546.483	38579.516
4576	73.91	9288.839	34983.594
9741	73.91	12793.424	39817.496
472	73.89	8166.834	39641.258
5268	73.89	9915.253	36074.258
3419	73.87	8869.176	35190.301
6690	73.87	10771.813	36959.719
332	73.83	7658.879	38247.172
2181	73.83	8287.153	34317.637
10168	73.81	13010.836	35697.336
9062	73.81	12125.931	38745.297
10345	73.81	13201.036	39761.324
5342	73.81	9716.155	34264.035
6128	73.77	10267.268	33797.902
7029	73.75	10966.29	36038.574
7050	73.73	10784.912	36504.613
9844	73.73	12889.492	37741.656
[truncated: 3,821 more rows]
