# Supplementary material for: Insights on the Control of Yeast Single-Cell Growth Variability by Members of the Trehalose Phosphate Synthase (TPS) Complex
Source: Front Cell Dev Biol. 2021 Jan 28;9:607628. doi: 10.3389/fcell.2021.607628 (PMC7876269; doi:10.3389/fcell.2021.607628)
Supplement: Supplementary file 2 [file Data_Sheet_1.ZIP › final_code/input_datasets/overexpression3_Ntd_TSL1_t1.csv]

Id	Area (µm²)	Centre X Position (µm)	Centre Y Position (µm)
56229	92.55	11259.413	33749.457
8788	86.88	8181.997	34945.758
3042	83.09	7704.465	37223.496
8408	82.88	8090.556	35617.469
30451	82.78	9466.767	37593.73
36711	82.03	9789.286	38316.344
38175	79.47	9852.862	35149.367
86693	79.01	14330.225	34663.82
23705	78.57	8886.173	38676.086
87819	77.9	14243.998	39654.102
78063	76.92	13070.875	37822.719
23398	76.42	8961.726	39143.242
30747	75.25	9301.949	36839.371
36998	73.63	9801.531	37654.027
82234	73.18	13605.464	37777.602
76881	72.95	12787.731	33240.602
5103	71.84	7863.315	39256.992
78565	71.67	13084.961	39861.973
41489	71.59	10017.69	38959.313
45913	71.02	10359.148	36043.238
39169	69.83	10084.382	33161.922
31762	69.53	9428.314	35511.09
70480	69.47	12394.928	36912.387
26342	68.84	9111.26	33165.566
79693	68.3	13140.941	35295.281
9001	68.3	8134.405	34768.957
83885	68.19	13988.431	36236.414
41476	67.73	10035.722	38913.242
81902	67.71	13633.883	39011.586
68864	67.5	12074.294	36724.711
30411	67.32	9406.776	37748.09
4730	67.19	7988.181	38854.348
83870	67.11	13858.258	36176.379
65361	67.04	12048.896	36048.152
17715	67.02	8501.981	35475.461
11674	66.39	8332.147	36996.203
68693	66.21	12258.931	35733.617
19629	66.06	8732.928	34528.738
86137	65.96	14139.386	34134.531
40831	65.75	10069.957	36848.133
46657	65.75	10399.525	38545.805
62890	65.73	11811.285	35582.715
36993	65.56	9713.619	37636.648
70346	65.39	12407.564	37632.938
80995	65.27	13488.198	37180.574
49036	65.22	10723.183	34233.719
79575	65.03	13208.578	35761.41
6394	64.93	8187.081	38856.578
29800	64.85	9373.217	39300.758
74726	64.62	12731.638	37682.57
85053	64.47	14113.505	38726.887
47954	64.32	10706.821	37191.328
57984	64.28	11277.805	37245.762
63374	64.05	11819.633	36123.336
89150	63.7	14595.735	34347.344
17620	63.68	8564.711	35627.969
64061	63.63	11764.976	39045.328
38952	63.61	9760.787	33464.73
49247	63.59	10672.649	33687.438
33594	63.47	9567.003	34864.402
64144	63.32	11839.316	39375.688
49895	63.21	10784.039	33213.371
25058	63.11	8919.136	35690.934
34694	62.88	9592.5	36723.348
70497	62.77	12377.308	36986.176
5105	62.46	7933.384	39258.879
68356	62.42	12174.519	35249.043
82791	62.34	13596.436	35134.844
26696	62.13	9093.938	33714.402
53250	62.02	11198.735	37279.262
73702	61.9	12560.985	37979.551
81791	61.69	13648.66	39490.121
79291	61.67	13244.375	37059.523
26290	61.5	9262.385	33067.77
46907	61.33	10352.719	39282.074
83613	61.21	13861.576	35117.297
78529	61.08	13059.484	39737.117
75053	60.95	12837.82	36339.094
29219	60.73	9223.593	39458.48
58741	60.49	11292.927	39864.711
70342	60.39	12358.616	37597.684
88825	60.2	14556.957	35760.586
42298	60.16	10323.392	39374.328
72925	60.16	12643.828	34895.555
85354	60.06	14166.873	37369.023
40259	59.97	10133.148	35796.73
9926	59.97	8347.712	33373.688
28772	59.91	9148.998	38451.684
28779	59.76	9174.693	38497.254
68861	59.72	12197.753	36711.617
65348	59.6	12001.808	36002.566
63843	59.53	11776.836	38159.359
78458	59.47	13077.862	39461.691
43597	59.41	10332.385	35615.477
87530	59.34	14417.68	38333.301
36730	59.32	9709.343	38393.691
44627	59.3	10162.094	33320.609
74428	59.26	12776.069	39222.473
66473	59.24	11867.121	33995.664
59121	59.13	11632.441	38928.137
41121	58.99	10106.733	37818.645
73416	58.99	12700.771	36746.188
74676	58.99	12745.269	38072.379
89169	58.8	14574.237	34426.984
52892	58.76	11066.719	38469.559
51755	58.69	10817.817	37231.516
18662	58.57	8425.459	33601.059
48821	58.44	10725.201	34697.117
48024	58.42	10746.814	37160.375
86131	58.17	14088.232	34436.871
8316	58.15	8123.304	35788.73
32918	58.09	9655.575	33297.559
1766	58.09	7974.226	35413.531
44195	57.96	10321.742	34419.922
72076	57.96	12569.781	33197.039
27460	57.96	9171.842	35313.66
76356	57.86	12739.277	34197.184
85531	57.86	14068.137	36755.633
64673	57.84	12016.726	38664.383
46494	57.75	10420.513	38071.883
29767	57.65	9395.134	39568.438
66238	57.52	11965.939	34919.504
46438	57.46	10500.909	37885.184
69323	57.44	12128.939	38621.98
74251	57.4	12763.074	39934.086
69604	57.38	12154.976	39666.313
84731	57.29	13889.458	39955.059
10629	57.23	8351.945	34717.465
41797	57.21	9977.983	39710.953
65677	57.17	11910.429	35544.383
74465	57.15	12818.374	39058.828
87971	57.1	14517.818	39635.098
86960	56.98	14315.109	35767.785
87268	56.94	14391.623	37153.355
21662	56.89	8653.655	38192.738
81965	56.73	13650.611	38638.855
68879	56.66	12085.432	36801.578
59067	56.66	11518.177	39081.883
53854	56.48	11153.348	35425.465
79641	56.46	13196.728	35704.121
28113	56.44	9159.353	36545.832
10401	56.44	8245.102	34352.703
51429	56.33	10968.517	35933.426
73523	56.29	12517.208	37180.035
78270	56.25	13012.983	38681.695
27127	56.23	9271.281	34596.398
61240	56.23	11498.816	33498.828
77640	56.06	13103.62	36130.227
70613	55.95	12457.543	36251.355
64927	55.95	11973.822	37739.262
31633	55.87	9447.835	36027.277
38823	55.83	9773.192	33743.41
50840	55.81	10860.119	34536.152
5490	55.79	8126.76	39938.863
68885	55.7	12100.964	36824.461
65711	55.6	11933.489	35260.391
30317	55.6	9315.908	38096.676
46141	55.45	10482.545	36893.074
74332	55.43	12849.673	39486.641
84499	55.43	13783.689	39039.699
58539	55.37	11378.71	39299.727
50991	55.35	10928.543	35041.887
44862	55.28	10359.537	33329.309
35124	55.22	9579.801	38101.645
46270	55.16	10402.917	37247.793
64972	55.14	12039.207	37611.574
63896	55.14	11759.63	38408.309
27595	55.14	9103.868	35790.602
51669	55.12	10983.686	36875.883
29960	55.12	9324.194	39243.555
40828	55.07	9927.707	36835.91
59188	55.03	11606.12	38546.711
84334	54.99	13881.171	38227.094
78126	54.91	12993.063	38080.668
57279	54.89	11303.748	35677.758
59677	54.89	11598.846	36444.695
70144	54.82	12347.454	38596.23
41428	54.7	10033.867	38742.102
70688	54.64	12468.342	36021.27
77320	54.63	13051.555	34842.207
84937	54.61	14189.495	39150.391
84813	54.59	14178.04	39604.57
45014	54.57	10467.575	33719.012
15196	54.53	8540.445	38873.246
64839	54.47	11905.455	38016.852
87170	54.41	14286.394	36764.648
46155	54.4	10400.795	36940.367
47512	54.4	10615.1	38898.426
58067	54.32	11412.399	37558.344
78330	54.13	13082.917	38895.262
13563	54.11	8222.146	39131.73
1541	54.11	7746.067	35129.801
29707	54.01	9359.172	39444.199
22599	53.97	8636.791	39559.953
63323	53.97	11660.269	35961.492
25728	53.84	9024.989	34285.246
74499	53.82	12899.513	38862.961
3404	53.63	7809.414	37705.27
78812	53.61	13347.286	39169.125
51161	53.59	10988.798	35512.516
25079	53.53	8993.285	35432.551
8502	53.5	7994.53	35424.313
17536	53.5	8533.044	35812.406
39805	53.48	10127.686	34478.473
60527	53.4	11446.872	35522.273
53487	53.4	11098.652	36299.254
39395	53.36	9983.27	33680.551
64997	53.34	11872.139	37412.793
3889	53.34	7641.792	37994.121
82709	53.25	13689.575	35680.32
69800	53.23	12472.629	39687.352
26553	53.19	9180.081	33513.598
18201	53.19	8496.568	34302.344
53055	53.13	11013.637	38038.176
77414	53.11	12952.559	35020.613
24090	53.11	8903.497	37979.66
73740	53.07	12621.545	38137.844
9990	53.07	8383.022	33509.238
10856	53.07	8293.233	35249.133
24958	53.04	9050.323	35915.59
38856	52.9	9852.83	33499.848
84202	52.9	13874.717	37777.047
41095	52.81	10028.65	37721.383
85270	52.79	14086.259	37672.855
51726	52.75	10798.357	37090.723
36312	52.71	9811.695	39747.402
32408	52.67	9347.084	33847.957
26616	52.58	9251.266	33598.746
47999	52.56	10660.194	37040.871
2976	52.48	7757.017	37033.824
58293	52.48	11345.035	38457.449
10732	52.46	8341.439	34929.578
28671	52.4	9105.522	38091.836
89236	52.36	14545.433	34096.727
36809	52.36	9788.267	38023.363
25222	52.33	9055.79	35116.234
25009	52.33	8926.537	35814.16
11640	52.31	8363.352	36960.086
28436	52.25	9125.085	37300.781
68385	52.15	12236.019	35275.66
64634	52.12	11909.192	38813.215
70526	52.1	12392.746	36782.699
59720	52.1	11464.85	36277.367
84730	51.98	13849.944	39950.102
6427	51.98	8087.788	38927.91
74370	51.98	12724.081	39353.469
22148	51.94	8648.726	38725.199
20322	51.89	8641.861	35882.699
75170	51.83	12895.834	35626.637
33526	51.81	9606.142	34706.875
34798	51.64	9493.433	37060.453
70837	51.58	12358.405	35364.754
2483	51.56	7743.822	36161.766
51507	51.52	10909.366	36255.641
27285	51.5	9228.216	34903.82
35230	51.46	9644.587	38493.742
50823	51.46	10799.89	34468.512
58413	51.45	11242.66	38866.359
70490	51.37	12341.511	36958.16
19969	51.37	8745.621	35248.449
52528	51.29	11194.063	39796.012
86902	51.22	14216.776	35549.242
32070	51.16	9472.861	34688.934
55722	51.01	11408.62	33301.473
35375	51.01	9530.077	39031.707
48156	50.99	10723.561	36566.215
47177	50.99	10484.206	40009.984
23936	50.93	8891.053	38466.715
48238	50.89	10676.711	36289.363
82402	50.87	13740.697	36869.164
78767	50.87	13159.118	39314.613
36997	50.83	9914.022	37654.352
54702	50.78	11185.429	33666.398
46651	50.7	10537.922	38532.066
84370	50.62	13830.771	38419.602
58520	50.62	11281.752	39252.059
60686	50.58	11538.322	35000.84
63394	50.56	11750.594	36246.441
58040	50.51	11369.79	37482.406
78470	50.51	13077.044	39526.719
89185	50.51	14456.499	34186.953
77754	50.49	13056.931	36610.457
63717	50.47	11792.813	37628.969
8746	50.45	8135.574	35193.934
48389	50.43	10671.186	35587.594
34849	50.41	9681.624	37203.984
59479	50.39	11560.53	37464.09
46570	50.33	10373.294	38277.488
70556	50.26	12369.574	36592.691
89262	50.26	14431.206	33878.344
65205	50.2	11892.658	36577.016
46429	50.16	10469.291	37836.84
62102	50.12	11754.506	34227.84
88189	49.99	14425.201	38489.086
88864	49.95	14524.368	35625.07
9856	49.93	8330.286	33176.355
82654	49.88	13681.924	35766.367
60835	49.84	11479.01	34750.324
38185	49.8	9907.482	35191.961
61528	49.78	11581.716	33158.445
810	49.59	7766.976	34211.223
31839	49.55	9488.601	35132.883
67493	49.55	12193.49	33949.969
37030	49.55	9745.844	37438.094
46719	49.51	10372.787	38688.715
86828	49.43	14404.949	35217.188
89062	49.42	14552.738	34681.262
42258	49.4	10307.348	39556.984
52803	49.13	11206.267	38794.031
74674	49.07	12805.708	38056.254
21849	49.01	8717.701	38383.824
81523	48.99	13474.365	39514.66
84132	48.97	13936.818	37381.402
83662	48.96	13828.895	35299.168
58781	48.96	11527.9	39764.223
48597	48.92	10638.664	35318.168
47390	48.86	10626.399	39136.766
79217	48.8	13254.943	37388.813
82446	48.71	13642.584	36761.734
22253	48.63	8656.734	38963.328
68569	48.61	12245.389	35474.961
53157	48.57	11060.517	37516.645
38119	48.57	9874.648	35253.832
56884	48.57	11280.79	34922.602
84	48.55	7687.305	33124.293
62434	48.55	11805.457	35178.824
86865	48.5	14287.596	35423.621
34108	48.44	9505.641	36086.223
15360	48.42	8540.282	38532.09
20240	48.4	8745.12	35743.129
65222	48.29	11915.517	36666.93
11172	48.27	8335.597	35907.453
83132	48.27	13638.465	33787.227
51397	48.23	10892.468	35866.531
39109	48.21	10089.428	33016.109
80947	48.21	13529.453	36970.34
73345	48.19	12606.238	36382.645
16473	48.19	8561.103	37350.289
41225	48.17	9944.061	38131.246
85313	48.15	14115.534	37530.23
3367	48.11	7674.964	37664.102
24961	48.04	9025.775	35941.309
59221	48.04	11633.967	38314.789
40846	48.04	10080.314	36944.926
68884	48.04	12149.481	36821.914
77862	48.02	13020.494	36992.152
83417	47.96	13977.178	34146.699
74205	47.94	12883.077	39785.246
54221	47.92	11060.106	34762.723
82578	47.86	13665.792	36078.84
46946	47.79	10357.252	39415.949
70660	47.77	12370.144	36175.184
26594	47.77	9107.386	33571.672
79601	47.67	13220.461	35876.984
75397	47.65	12791.124	34869.625
18765	47.61	8567.086	33420.234
74421	47.58	12805.821	39210.457
22073	47.54	8825.289	38654.398
50649	47.5	10974.668	34132.902
13493	47.46	8357.999	39012.5
61387	47.42	11422.769	33215.242
70618	47.42	12371.369	36287.996
2300	47.39	7686.269	35938.645
20918	47.33	8678.549	36613.914
69163	47.31	12150.908	37904.18
13589	47.23	8288.879	39189.531
23450	47.21	8967.395	38948.738
1459	47.21	7701.684	35019.16
83979	47.21	13896.64	36694.113
35351	47.19	9686.67	38904.754
58378	47.19	11361.05	38729.688
7790	47.17	8111.984	37141.715
8326	47.17	8175.253	35809.539
79876	47.16	13336.225	34570.238
27500	47.14	9182.265	35406.297
45156	47.08	10381.566	34038.797
71973	47.04	12356.971	33295.594
52491	47.04	10899.753	39896.559
40958	47	9998.771	37274.957
43672	46.98	10293.771	35417.125
37487	46.94	9795.048	36268.305
88246	46.83	14604.402	38397.125
79847	46.79	13280.811	34732.246
89145	46.75	14485.276	34337.039
36316	46.75	9903.932	39440.555
89235	46.68	14524.547	34090.258
89340	46.6	14507.231	33520.773
86370	46.6	14111.787	33111.234
20000	46.5	8725.013	35300.91
85762	46.5	14163.462	35599.41
58471	46.48	11239.313	39057.504
43692	46.47	10260.785	35488.828
47548	46.47	10728.734	38658.219
77827	46.41	13130.312	36848.676
63991	46.29	11762.378	38728.148
81760	46.2	13655.619	39703.707
85477	46.16	14024.711	36877.785
70569	46.08	12389.795	36661.531
5424	46.06	7957.029	39964.375
25017	46.04	8867.497	35860.156
53522	45.99	11108.142	36184.293
48959	45.97	10688.928	34412.566
84717	45.95	13990.051	39907.762
63782	45.85	11720.605	37929.961
54039	45.83	11205.727	34938.828
68676	45.78	12273.627	35635.188
78566	45.7	13112.307	39859.566
69195	45.66	12130.263	38080.992
69513	45.66	12274.975	39249.238
87052	45.62	14290.494	36189.848
78132	45.58	13036.147	38102.711
68679	45.53	12091.416	35644.824
80155	45.49	13464.094	33269.094
83265	45.49	13934.617	33134.84
69907	45.43	12323.969	39400.012
70340	45.39	12292.839	37581.16
308	45.37	7799.218	33408.297
87930	45.35	14512.939	39849.77
63780	45.34	11668.406	37926.113
82096	45.34	13637.882	38202.66
74622	45.32	12919.95	38160.242
27170	45.32	9261.856	34683.945
81910	45.32	13765.025	39032.613
43064	45.28	10326.701	36746.152
81876	45.24	13776.037	39224.234
77149	45.22	13063.258	34090.168
53132	45.2	11202.702	37689.281
80611	45.2	13431.478	35549.051
58011	45.18	11322.953	37354.434
24988	45.14	8997.3	36047.535
53276	45.13	11111.632	37060.035
43071	45.13	10227.803	36768.242
74533	45.05	12914.208	38649.875
74306	44.97	12843.349	39718.523
73181	44.91	12524.105	35582.965
26186	44.91	8936.567	33312.031
50191	44.86	10811.417	33623.012
80700	44.8	13449.204	35960.207
28211	44.78	9258.338	36787.121
10350	44.72	8293.335	34263.23
3046	44.67	7718.847	37228.051
38381	44.65	9744.628	34661.234
84333	44.57	13810.505	38224.77
80368	44.55	13503.362	34481.246
54728	44.53	11203.264	33705.125
1	44.49	7805.129	33003.621
48586	44.4	10594.493	35275.34
83057	44.4	13725.759	34055.098
2676	44.36	7964.609	36449.039
25757	44.34	9042.971	34026.578
37697	44.3	9909.725	36142.809
80842	44.28	13429.877	36482.406
46356	44.26	10560.058	37565.715
80045	44.21	13329.273	33619.852
17554	44.17	8571.583	35837.469
3170	44.17	7792.389	37431.246
47305	44.15	10770.846	39522.02
19355	44.13	8680.349	33942.477
83072	44.09	13607.397	33836.066
42990	44.07	10172.102	37170.035
77505	44.07	13111.176	35374.434
73733	44.05	12658.447	38104.961
43411	44.05	10204.945	35996.605
42357	44.03	10337.219	38951.957
36460	44.01	9875.108	39350.57
36484	44	9899.26	39146.414
43089	43.96	10239.204	36551.547
87197	43.94	14318.401	36878.285
27247	43.94	9158.507	34816.871
49542	43.92	10564.601	33209.449
41531	43.92	9987.791	39050.078
47253	43.88	10751.455	39598.168
46041	43.88	10523.467	36495.434
60676	43.84	11449.444	34958.195
80251	43.82	13409.637	33827.035
86997	43.82	14415.396	35957.313
51819	43.82	10921.559	37474.715
86387	43.8	14379.198	33053.047
5451	43.77	8004.378	39807.277
84975	43.73	14058.8	38994.133
53205	43.67	11078.531	37391.121
63672	43.65	11840.316	37465.039
64915	43.57	12004.798	37682.328
46316	43.55	10536.576	37402.98
34678	43.55	9609.413	36667.117
82567	43.55	13764.295	36346.809
1297	43.54	7656.097	34863.523
36464	43.54	9907.838	39366.492
39267	43.54	10078.719	33363.262
85285	43.54	14036.868	37755.152
36888	43.5	9845.011	37965.238
88479	43.48	14535.346	37342.215
79982	43.44	13220.979	34104.57
30289	43.44	9406.515	38007.441
73800	43.4	12558.753	38420.016
37237	43.38	9773.211	36816.195
27619	43.34	9198.137	35906.52
74433	43.32	12844.675	39248.191
39396	43.32	10119.606	33679.688
87041	43.32	14239.304	36138.242
67710	43.31	12223.1	34390.566
73325	43.29	12590.038	36294.055
87950	43.25	14523.941	39948.969
3774	43.23	7938.408	37927.402
52809	43.21	11102.374	38815.891
36394	43.19	9896.009	39549.891
76876	43.19	12776.7	33218.82
37172	43.15	9902.551	36891.348
27179	43.15	9200.182	34698.656
71338	43.15	12490.777	34333.086
35183	43.13	9636.11	38311.457
78869	43.09	13344.583	38802.34
64200	43.09	11733.118	39549.105
59796	43.09	11539.233	36205.473
57844	43.09	11226.774	36640.426
137	43.08	7696.637	33192.031
61243	43.06	11422.941	33503.656
46225	43.04	10489.694	37141.859
22117	42.98	8762.695	38699.449
29225	42.94	9236.263	39469.586
77647	42.94	13073.327	36139.996
64025	42.88	11758.13	38942.598
7559	42.88	8160.077	37638.902
33240	42.86	9622.348	34062.668
26697	42.83	9156.821	33714.879
73517	42.81	12499.387	37143.027
61427	42.81	11477.602	33307.836
87331	42.79	14381.244	37445.742
69303	42.79	12270.395	38548.922
87668	42.79	14255.449	39025.934
82756	42.75	13722.105	35275.621
58631	42.73	11286.197	39532.977
88012	42.69	14466.278	39451.648
64549	42.69	12029.03	39153.781
24957	42.69	8889.004	35908.965
22927	42.64	8727.582	39990.008
42839	42.64	10251.119	37591.773
9085	42.62	8175.898	34296.039
74028	42.58	12700.561	39405.191
41597	42.58	9941.303	39292.281
78849	42.56	13341.507	38999
59451	42.56	11551.898	37655.266
61230	42.56	11633.88	33801.41
67753	42.54	12186.056	34446.965
59310	42.52	11595.407	38032.301
63272	42.48	11848.474	35897.457
47003	42.46	10452.476	39610.461
70614	42.46	12337.943	36252.504
29817	42.44	9427.367	39337.285
87781	42.41	14311.925	39504.066
63794	42.41	11756.782	37983.652
65605	42.39	12009.195	35481.586
81279	42.37	13564.655	38466.066
28519	42.37	9128.455	37554.719
51423	42.37	10993.176	35924.438
77663	42.35	12953.732	36210.293
4969	42.33	7783.34	39114.453
54309	42.33	11156.453	34353.172
73254	42.31	12688.734	35889.133
53399	42.31	11137.982	36560.117
48687	42.29	10754.53	35213.602
85273	42.29	14060.803	37700.238
69017	42.29	12139.653	37309.355
64617	42.27	11897.699	39061.535
81206	42.27	13545.581	38153.344
6627	42.23	8193.949	38601.906
83707	42.21	13897.466	35463.262
33632	42.21	9679.284	34933.262
38099	42.19	9883.5	35521.184
73531	42.19	12535.15	37201.172
80705	42.19	13544.662	35979.422
46086	42.18	10484.674	36712.594
40442	42.18	9944.758	35987.23
46533	42.18	10359.263	38195.305
88447	42.18	14478.795	37518.535
74077	42.18	12697.102	39599.383
83260	42.18	13959.182	33075.844
89088	42.18	14631.148	34479.262
68954	42.14	12076.561	37104.742
79137	42.12	13277.134	37747.508
84261	42.1	13953.282	37946.027
81186	42.1	13521.261	38050.105
82632	42.1	13578.376	36009.941
40219	42.08	10133.392	35707.797
70591	42.08	12482.368	36441.465
77323	42.06	12940.644	34852.453
86220	42.06	14135.714	33916.621
73320	42.06	12558.441	36277.188
83794	42.06	13933.364	35832.176
7557	42.02	8187.583	37635.336
82323	42.02	13577.256	37185.066
60954	41.98	11559.185	34147.309
734	41.98	7876.178	34090.16
88315	41.98	14455.876	38008.723
27627	41.95	9109.506	35922.414
52356	41.95	10778.613	39335.777
17639	41.93	8425.464	35664.141
73221	41.91	12565.546	35734.941
83985	41.89	13868.266	36745.406
61436	41.87	11453.321	33005.313
59960	41.87	11581.245	35988.078
48411	41.81	10766.38	35606.66
49178	41.77	10778.92	33866.027
84961	41.77	14127.845	38952.277
74104	41.75	12649.808	39691.656
64298	41.75	11669.107	39877.008
855	41.75	7985.396	34271.961
38333	41.75	9869.029	34886.594
82175	41.73	13748.006	37884.379
74355	41.73	12760.416	39286.188
2297	41.73	7718.131	35935.953
46381	41.72	10511.628	37613.508
56324	41.72	11357.597	33827.684
45035	41.72	10533.38	33754.645
68239	41.64	12279.229	35104.332
36677	41.64	9894.446	38492.902
39269	41.64	9933.849	33367.066
36877	41.62	9875.286	37925.973
60664	41.62	11583.75	35225.316
47014	41.62	10557.311	39659.48
15722	41.62	8438.326	38299.32
70564	41.6	12463.57	36612.977
10495	41.6	8416.521	34520.496
52027	41.56	10882.584	38255.586
82965	41.56	13688.894	34297.352
42072	41.56	10305.053	39906.82
55224	41.56	11081.038	33005.285
86510	41.54	14328.347	33764.531
10460	41.54	8243.71	34452.086
78935	41.51	13313.042	38777.844
77607	41.47	12987.03	35967.504
89302	41.47	14633.088	33717.824
87754	41.45	14329.324	39370.102
80048	41.45	13220.944	33628.438
74029	41.43	12627.06	39409.66
77914	41.43	13137.758	37225.129
50299	41.41	10892.824	33752.922
60022	41.41	11495.105	36045.309
69851	41.41	12456.049	39545.992
37191	41.39	9918.983	36963.961
20099	41.39	8686.966	35506.398
64872	41.39	11910.953	37841.965
43938	41.39	10155.086	34776.574
39846	41.37	10078.435	34573.195
82497	41.37	13748.137	36622.207
88652	41.35	14535.834	36745.094
89396	41.35	14591.971	33205.883
54315	41.33	11167.04	34364.211
71482	41.33	12491.104	34040.566
1868	41.31	7976.499	35517.703
32141	41.31	9461.358	34534.59
8713	41.29	8148.915	35140.16
4656	41.29	7866.352	38769.723
78143	41.28	13094.09	38161.023
33020	41.28	9626.196	33555.305
82449	41.26	13619.098	36773.91
43623	41.22	10329.925	35650.137
32221	41.18	9374.656	34401.402
77605	41.16	13108.412	35959.469
39264	41.16	10042.871	33351.492
41844	41.16	9943.798	39788.695
8635	41.12	8107.919	35319.855
58891	41.12	11505.309	39446.039
71710	41.1	12366.447	33506.367
48001	41.1	10693.403	37044.207
28697	41.08	9232.225	38170.691
42023	41.06	10194.107	39820.715
83668	41.03	13893.415	35330.594
81086	41.03	13416.475	37580.922
51592	41.03	10792.04	36624.488
2835	41.03	7769.211	36676.176
2339	41.03	7665.314	35978.648
86660	41.01	14239.772	34538.898
24061	40.99	9045.634	37893.613
59420	40.99	11629.731	37514.695
85594	40.97	14133.91	36430.148
8762	40.97	8150.715	35216.559
73963	40.95	12564.364	39197.711
74119	40.95	12690.942	39754.543
77999	40.95	13061.64	37528.336
74034	40.93	12534.435	39424.465
39913	40.93	10123.963	34742.59
64079	40.93	11655.677	39115.047
36184	40.93	9804.862	39951.379
30624	40.93	9462.372	37065.473
84811	40.91	14161.779	39597.961
86273	40.89	14145.997	33627.777
32830	40.89	9525.798	33103.855
36348	40.87	9761.543	39517.973
68450	40.87	12194.872	35344.672
53426	40.87	11002.038	36377.945
18826	40.85	8569.661	33185.414
82749	40.85	13702.752	35571.348
47502	40.85	10641.075	38875.016
2982	40.83	7962.586	37050.543
18328	40.83	8526.561	34278.449
41431	40.83	9979.807	38749.223
45686	40.82	10415.335	35475.266
64071	40.82	11798.784	39093.18
65268	40.78	11876.762	36295.098
52095	40.78	10967.967	38474.043
83981	40.74	13906.322	36721.895
11887	40.74	8377.273	37214.598
60915	40.72	11442.213	34308.543
80225	40.72	13364.394	33690.559
65271	40.68	11993.645	36298.508
74968	40.66	12855.035	36559.949
63542	40.62	11746.679	36955.359
29508	40.62	9090.02	40010.461
5666	40.6	8044.309	39449.301
23594	40.6	9027.654	38854.148
76811	40.6	12724.931	33552.938
30402	40.6	9334.803	37730.195
5492	40.6	8188.709	39939.746
79579	40.57	13185.28	35768.57
59606	40.57	11533.101	36724.535
51189	40.57	10954.565	35589.879
78136	40.55	13133.849	38130.602
61542	40.55	11782.276	33017.137
33842	40.55	9700.658	35678.512
73774	40.55	12641.815	38269.758
63598	40.55	11742.228	37158.516
41434	40.53	10113.307	38756.941
69413	40.49	12272.959	38967.457
41203	40.47	10085.804	38088.125
41037	40.45	9948.367	37525.367
6304	40.45	8059.313	39035.094
57935	40.45	11223.869	37049.949
53181	40.45	11102.842	37621.684
42921	40.45	10305.468	37228.078
86184	40.45	14047.874	34017.258
34465	40.43	9614.273	36362.652
26761	40.43	9273.312	33860.234
63838	40.43	11841.98	38135.711
82563	40.39	13732.305	36325.91
20887	40.38	8664.598	36584.328
62017	40.38	11638.128	33983.734
76106	40.38	12866.065	34461.641
47579	40.38	10756.732	38745.367
37399	40.38	9879.745	36515.402
65439	40.36	11944.848	35600.781
86703	40.36	14368.147	34711.008
81420	40.36	13447.937	39144.031
66973	40.34	11979.144	33088.059
77084	40.32	12952.049	33856.531
66807	40.32	12004.405	33391.105
68667	40.32	12250.757	35616.441
30413	40.3	9475.893	37766.453
39697	40.28	10118.13	34241.23
84615	40.26	13822.993	39539.52
36679	40.24	9724.212	38510.051
18214	40.24	8604.83	34311.328
60355	40.24	11572.874	35680.273
82488	40.24	13655.826	36583.859
88260	40.22	14504.789	38155.379
65032	40.22	11912.243	37231.453
2874	40.18	7669.453	36756.77
29742	40.16	9383.077	39519.336
36279	40.15	9912.811	39680.891
86118	40.15	14206.536	34380.973
30215	40.15	9371.491	38346.668
48965	40.13	10698.598	34431.078
49191	40.13	10747.48	33891.102
58246	40.13	11419.79	38316.832
82180	40.13	13762.795	37898.516
69870	40.11	12449.431	39290.934
26459	40.09	9192.531	33363.77
19632	40.09	8658.53	34537.824
42928	40.07	10207.204	37255.512
33023	40.07	9571.49	33561.348
33899	40.07	9673.202	35897.84
73452	40.05	12677.134	36952.391
82269	40.05	13755.42	37585.465
53889	40.05	11007.565	35520.859
54396	40.03	11204.014	34216.906
14910	40.03	8539.272	39198.688
87400	40.03	14229.638	37817.688
2995	40.01	7928.624	37113.102
85982	40.01	14145.35	34808.887
70359	40.01	12466.402	37370.293
59461	39.99	11503.871	37381.844
50811	39.99	10963.338	34404.766
61042	39.99	11577.732	34086.313
85605	39.97	14159.783	36498.773
24055	39.97	8879.594	37865.695
65682	39.97	11936.294	35547.371
28405	39.95	9220.98	37209.609
64117	39.95	11759.025	39253.848
34797	39.95	9543.75	37058.445
36834	39.95	9750.365	38118.004
85215	39.95	14066.949	38127.555
79725	39.93	13140.467	35125.746
88164	39.92	14540.369	38662.598
83043	39.9	13616.795	33970.91
81110	39.86	13448.184	37677.242
68888	39.86	12259.866	36848.613
6455	39.84	8182.996	38642.703
25897	39.84	8966.861	33720.688
8476	39.84	8059.255	35707.93
4219	39.82	7863.069	38152.727
47211	39.82	10643.374	39888.395
30208	39.82	9481.624	38315.141
89281	39.82	14488.004	33918.703
33571	39.82	9617.593	34811.793
32049	39.82	9278.314	34659.723
68672	39.8	12226.302	35624.387
81993	39.8	13738.883	38747.059
59733	39.78	11546.709	36320.551
85795	39.78	14076.847	35703.43
42716	39.78	10342.729	38084.457
44537	39.78	10187.487	33376.879
48747	39.78	10744.545	34783.684
38033	39.76	9713.775	35597.609
51376	39.76	10968.163	35836.926
74475	39.74	12749.302	39085.336
76513	39.74	12919.421	34032.602
33636	39.74	9614.108	34945.641
72107	39.72	12516.91	33349.91
85922	39.72	14143.724	35200.375
78853	39.72	13219.756	39017.141
40765	39.7	10103.533	36605.406
77120	39.69	13056.653	34015.348
58174	39.67	11283.784	37987.148
42667	39.67	10239.817	38277.16
84727	39.65	13963.744	39940.801
81771	39.63	13780.972	39437.355
31751	39.61	9339.349	35469.453
71956	39.61	12448.001	33221.66
74790	39.61	12751.413	37408.406
84897	39.61	14125.415	39357.129
17439	39.59	8588.925	35957.383
85509	39.57	14083.277	37013.805
11412	39.57	8402.407	36318.324
16636	39.55	8422.133	37214.344
69733	39.55	12398.678	39859.621
73885	39.53	12630.46	38787.895
70344	39.49	12485.685	37607.383
31428	39.49	9325.343	36129.672
87132	39.47	14290.202	36612.617
9898	39.47	8416.494	33289.988
8874	39.46	8042.552	34814.102
17968	39.46	8430.634	35000.309
2014	39.46	7672.66	35665.391
68682	39.46	12271.605	35663.523
5294	39.46	7780.708	39582.281
31591	39.46	9299.473	35931.527
16891	39.44	8446.425	36742.555
86641	39.44	14227.679	34418.957
88309	39.44	14446.195	38294.633
85293	39.42	14007.192	37773.074
56712	39.42	11314.966	34275.18
64374	39.4	12033.012	39887.742
40686	39.4	10054.1	36287.785
35529	39.4	9612.367	39307.695
60440	39.4	11476.178	35424.004
38755	39.4	9755.865	33900.125
11852	39.4	8397.714	37176.086
70445	39.38	12326.648	37069.414
54237	39.38	11179.809	34493.695
49231	39.38	10700.36	33662.992
73818	39.38	12647.716	38489.914
74111	39.38	12593.989	39720.781
66021	39.36	12016.359	35239.461
76884	39.36	12906.291	33262.809
79627	39.36	13242.41	35642.59
63829	39.36	11658.224	38111.117
2403	39.34	7740.445	36044.32
82188	39.32	13750.915	37915.629
70114	39.3	12305.985	38493
36584	39.3	9895.979	38834.191
77588	39.3	13057.692	35848.891
64207	39.3	11701.676	39570.973
46899	39.3	10429.73	39234.84
46449	39.3	10359.715	37924.895
52505	39.28	10805.207	39993.504
28420	39.28	9121.381	37270.516
81648	39.28	13542.552	39944.594
87024	39.28	14350.007	36046.109
63982	39.26	11831.281	38698.605
50817	39.26	10867.321	34423.441
86206	39.25	14188.994	33831.84
57599	39.25	11379.091	35929.625
52079	39.25	10903.891	38415.012
2684	39.25	7796.44	36465.012
81369	39.25	13522.49	38898.848
34853	39.25	9669.805	37212.164
62719	39.25	11842.422	35407.379
36969	39.23	9858.957	37536.656
44259	39.23	10344.667	34267.719
59401	39.23	11564.577	37760.223
32205	39.23	9485.115	34359.914
82680	39.21	13767.007	35875.961
58476	39.21	11349.693	39086.391
82745	39.21	13713.926	35548.531
48502	39.19	10709.469	35475.113
89330	39.19	14506.555	33495.727
82258	39.19	13730.361	37546.148
84669	39.17	13908.516	39746.82
43305	39.17	10298.964	36176.422
88984	39.15	14623.862	34985.523
79471	39.15	13322.197	36215.688
81399	39.15	13497.824	39040.563
59261	39.15	11611.903	38170.93
88673	39.15	14590.177	36818.82
16935	39.13	8566.664	36844.844
81082	39.11	13494.082	37560.316
74677	39.11	12788.967	38073.637
45608	39.11	10415.461	35259.863
25627	39.11	8879.551	34399.664
44539	39.09	10248.454	33379.324
39145	39.09	10029.186	33098.191
74728	39.09	12832.853	37700.309
80170	39.09	13438.791	33400.613
74838	39.09	12803.566	37315.594
60619	39.07	11610.209	35390.605
15338	39.07	8599.868	38481.578
76559	39.07	12868.157	34088.48
77985	39.07	13054.286	37464.938
58583	39.05	11327.282	39399.668
79410	39.05	13345.251	36576.422
71534	39.05	12433.388	33841.926
78205	39.05	12959.699	38393.496
37130	39.05	9841.957	37096.758
47793	39.03	10727.601	37825.367
26846	39.03	9212.374	34037.867
22309	39.02	8800.044	39059.5
85007	39.02	14057.597	38894.594
47423	39.02	10772.084	39229.605
68369	39	12130.54	35257.809
61327	39	11482.482	33412.402
27060	39	9188.561	34478.402
73372	39	12656.56	36505.09
46536	39	10445.93	38199.934
43951	39	10257.349	34844.84
81912	39	13650.806	39040.641
79521	38.98	13172.031	36087.902
75006	38.96	12879.236	36386.625
77736	38.96	13138.61	36523.902
2973	38.96	7784.479	37023.965
32035	38.96	9377.617	34627.844
78502	38.94	13091.768	39622.824
47422	38.94	10651.616	39229.086
44376	38.92	10253.907	33904.438
63763	38.92	11660.927	37854.383
46870	38.9	10501.326	39147.832
83920	38.9	13881.853	36427.508
33623	38.88	9665.461	34915.941
28615	38.88	9176.177	37908.477
48010	38.88	10741.408	37112.871
58708	38.88	11209.563	39771.777
60912	38.86	11636.311	34304.215
81644	38.86	13448.8	39929.922
78112	38.84	12981.419	38013.547
53693	38.84	11207.512	35889.254
7846	38.84	8147.327	36737.27
79342	38.84	13298.74	36944.855
75067	38.82	12757.37	36087.656
46966	38.8	10535.772	39505.82
78367	38.8	13132.44	39078.715
77791	38.8	13096.908	36781.945
86018	38.79	14117.127	34892.691
68755	38.79	12109.309	36055.641
73819	38.79	12552.952	38494.813
14991	38.79	8447.761	38955.383
44707	38.79	10412.159	33017.484
48270	38.79	10594.843	36128.602
84274	38.77	13809.719	37984.223
85245	38.77	14153.197	37926.891
22387	38.77	8662.675	39247.836
59102	38.75	11556.308	38868.859
62153	38.75	11756.287	34448.637
57721	38.75	11242.236	36082.102
41412	38.75	9988.92	38710.277
30120	38.73	9278.495	38932.695
88294	38.73	14632.49	38216.914
32734	38.71	9397.098	33085.883
46708	38.71	10458.865	38651.574
47258	38.71	10772.665	39617.242
86767	38.71	14312.702	34929.848
46288	38.69	10516.417	37291.273
81400	38.69	13407.579	39042.629
11368	38.69	8368.85	36243.168
74238	38.67	12895.215	39892.07
36264	38.67	9815.368	39656.316
41031	38.65	10133.642	37507.398
51555	38.65	10933.763	36445.414
69666	38.65	12277.62	39893.063
82572	38.65	13614.486	36354.973
73955	38.63	12495.643	39147.41
87533	38.63	14407.356	38341.52
82498	38.63	13669.601	36623.223
55619	38.63	11225.632	33196.949
78664	38.63	13322.342	39599.879
63826	38.63	11769.865	38098.719
88137	38.63	14467.447	38887.512
75057	38.63	12736.679	36366.309
50253	38.63	10954.441	33699.703
16190	38.61	8450.767	37709.938
5190	38.61	7884.517	39455.922
80031	38.61	13281.032	33491.129
34686	38.59	9553.948	36681.461
80405	38.59	13527.653	34629.84
63100	38.59	11814.484	35761.285
18398	38.59	8538.118	34113.836
43879	38.57	10337.177	34977.539
36675	38.57	9793.607	38491.809
23271	38.56	8977.596	39541.656
67252	38.56	12269.064	33441.965
88810	38.56	14582.847	36021.012
74975	38.54	12740.743	36581.23
63643	38.54	11825.037	37378.602
49731	38.54	10732.414	33131.242
53773	38.52	11020.98	35657.641
74463	38.52	12779.913	39053.563
35332	38.5	9539.94	38836.809
31697	38.5	9384.048	35875.672
55195	38.5	11101.162	33299.043
88366	38.5	14622.351	37865.477
32053	38.5	9298.395	34660.031
58980	38.5	11540.203	39126.211
11101	38.48	8300.769	35758.855
86973	38.48	14237.437	35828.352
84749	38.48	14088.106	39769.172
79338	38.48	13231.19	36906.234
87487	38.48	14229.643	38115.961
87815	38.48	14221.305	39621.688
59252	38.46	11448.276	38147.695
78002	38.46	13000.363	37543.656
78183	38.46	13123.431	38294.18
22330	38.46	8756.745	39103.234
77477	38.44	12955.728	35230.449
87841	38.44	14227.708	39739.051
70726	38.44	12338.183	35589.91
82392	38.44	13661.159	37140.207
9457	38.44	7989.907	33487.516
81135	38.44	13455.961	37810.098
41609	38.44	10102.682	39336.016
9919	38.44	8318.935	33346.551
83887	38.42	13948.064	36251.332
40157	38.42	9925.115	35475.613
35650	38.42	9706.256	39461.547
48657	38.42	10692.645	35154.035
8537	38.42	8052.705	35488.313
3072	38.4	7871.406	37272.813
85496	38.4	14158.606	36939.113
82581	38.4	13739.781	36085.91
39810	38.4	9946.846	34495.977
85193	38.4	14187.637	38053.707
53476	38.4	11195.935	36246.391
16630	38.4	8604.691	37185.027
64146	38.38	11683.633	39375.902
83835	38.38	13955.463	36034.281
44473	38.38	10305.486	33561.016
49983	38.38	10849.321	33345.523
87284	38.36	14248.88	37231.516
59676	38.36	11563.634	36435.969
87972	38.36	14545.591	39643.246
68762	38.34	12092.643	36109.094
88662	38.34	14626.52	36767.055
89081	38.33	14621.095	34453.301
69530	38.33	12201.028	39290.527
79542	38.33	13288.653	36209.441
73812	38.33	12548.303	38452.254
74230	38.33	12839.37	39851.262
25785	38.33	8853.326	34089.621
74497	38.33	12810.611	38854.867
20345	38.33	8707.763	35953.387
55481	38.33	11419.485	33078.363
41188	38.31	9963.3	38054.648
42991	38.31	10272.136	37171.949
18762	38.31	8578.453	33415.906
242	38.31	7655.777	33334.766
79074	38.31	13198.929	38131.879
20119	38.31	8801.345	35547.371
63493	38.31	11704.643	36718.371
43098	38.31	10338.095	36573.348
42892	38.31	10220.969	37447.293
66502	38.31	11965.95	34056.555
82006	38.29	13598.206	38779.613
68663	38.29	12154.631	35599.789
19781	38.29	8650.682	34892.461
64241	38.29	11673.253	39709.703
10909	38.27	8331.124	35361.473
28551	38.27	9180.201	37647.668
48081	38.25	10753.17	36703.563
53702	38.25	11190.09	35597.133
81178	38.25	13550.045	37985.195
79816	38.25	13295.579	34869.898
79387	38.25	13234.241	36819.703
58229	38.25	11239.369	38256.977
70976	38.25	12344.88	34967.469
81184	38.25	13390.645	38027.051
67597	38.25	12131.756	34153.961
82690	38.25	13618.579	35592.867
62040	38.23	11733.484	34055.84
53273	38.23	11031.969	37056.07
12800	38.23	8391.917	37975.164
23566	38.23	8939.042	38825.273
67319	38.23	12277.812	33541.02
43809	38.23	10308.805	35122.5
11157	38.23	8237.352	35861.527
79238	38.23	13231.421	37465.223
78705	38.23	13328.011	39445.738
79016	38.23	13146.969	38172.352
69336	38.23	12138.535	38675.559
79664	38.23	13318.984	35473.648
60640	38.21	11570.694	35136.816
84063	38.21	13846.078	37082.973
18901	38.21	8539.347	33033.375
80493	38.21	13358.263	35074.434
55913	38.21	11383.757	33462.23
6160	38.21	8030.178	39183.457
89179	38.21	14540.822	34172.48
72019	38.21	12375.47	33047.961
64983	38.19	12020.047	37347.105
56357	38.19	11377.117	33863.883
3498	38.19	7673.788	37766.063
59182	38.17	11552.491	38522.891
47353	38.15	10709.634	39309.516
26848	38.15	9217.003	34048.09
25306	38.15	9056.866	34987.305
88655	38.15	14524.751	36751.289
85277	38.15	14024.327	37722.707
78056	38.15	13093.599	37781.668
58540	38.15	11284.541	39299.539
36549	38.13	9817.545	39009.621
58699	38.13	11222.586	39749.723
66829	38.13	11852.448	33424.844
79031	38.13	13279.117	38242.07
81772	38.13	13760.362	39446.395
61232	38.11	11600.34	33805.441
57780	38.11	11416.292	36316.121
69778	38.11	12443.763	39592.684
73418	38.11	12610.529	36753.836
23415	38.1	9055.886	39181.809
2631	38.1	7807.667	36396.027
35262	38.1	9677.38	38588.445
46223	38.1	10365.437	37140.602
25476	38.1	9044.242	34708.324
9693	38.1	8158.225	33296.938
7945	38.1	8146.761	36413.855
87199	38.08	14413.881	36885.473
73222	38.08	12553.627	35735.273
7958	38.08	8110.59	36441.684
81159	38.08	13392.862	37903.387
65326	38.08	11891.004	35902.238
85884	38.06	14067.482	35391.398
88716	38.06	14623.257	36424.238
54730	38.06	11115.294	33710.504
83689	38.04	13834.698	35389.508
81720	38.04	13583.806	39941.055
42347	38.04	10283.118	39226.336
35315	38.04	9616.551	38775.336
72735	38.04	12510.606	34509.27
43242	38.04	10308.141	36097.738
77310	38.04	13022.564	34769.672
23557	38.04	9060.39	38813.922
46502	38.02	10434.175	38083.926
24367	38.02	8998.609	36962.059
51928	38.02	10834.616	37885.531
44286	38	10316.891	34011.129
82279	38	13707.36	37637.477
85868	38	14205.416	35306.84
26747	38	9124.24	33823.105
52230	37.98	10843.08	38935.742
63561	37.98	11728.383	37048.063
25787	37.98	8998.515	34091.559
86432	37.98	14378.753	33314.664
89140	37.98	14461.675	34313.367
35130	37.98	9697.688	38128.492
33453	37.96	9594.493	34555.078
43829	37.96	10326.713	35189.539
74320	37.96	12735.287	39451.031
74936	37.94	12731.43	36732.652
37211	37.94	9914.108	36717.863
59011	37.94	11595.835	39178.516
82723	37.92	13600.98	35433.066
70289	37.9	12442.111	37934.234
75158	37.9	12734.202	35573.398
53110	37.9	11153.977	37917.363
59557	37.9	11522.868	37174.445
85036	37.9	14144.999	38667.656
73498	37.9	12498.738	37102.105
5018	37.9	7922.716	39182.09
79685	37.89	13299.682	35250.758
19569	37.89	8823.274	34398.598
77429	37.89	13095.766	35030.477
87869	37.89	14283.128	39864.52
85113	37.89	14175.202	38409.484
78908	37.87	13299.363	38638.773
5606	37.87	8140.886	39688.957
11580	37.87	8339.468	36896.727
33939	37.87	9595.743	35940.48
80488	37.87	13458.893	35052.27
31711	37.87	9298.342	35596.816
59888	37.85	11503.529	35945.246
18681	37.85	8520.559	33328.652
82710	37.83	13624.806	35693.922
17253	37.83	8616.687	36248.105
73436	37.83	12502.291	36855.383
67050	37.83	12234.846	33074.465
54145	37.83	11068.673	34612.688
32618	37.81	9402.114	33399.371
23336	37.81	8892.801	39339.457
30576	37.79	9418.495	37271.863
76633	37.79	12901.463	33868.285
84459	37.79	13813.7	38862.828
65197	37.79	12006.328	36839.023
81799	37.77	13623.79	39519.707
81584	37.77	13409.761	39706.746
66677	37.77	11973.881	33496.18
21119	37.75	8720.618	36972.02
482	37.75	7661.196	33676.629
69874	37.75	12458.439	39295.156
42404	37.75	10225.054	38791.984
36602	37.75	9849.895	38871.414
16885	37.75	8484.958	36737.457
32597	37.75	9392.532	33352.242
22430	37.73	8673.755	39317.867
69136	37.73	12141.44	37769.73
69788	37.73	12367.48	39629.863
86218	37.73	14195.938	33883.703
38947	37.73	9810.408	33449.359
40032	37.73	10091.854	35115.133
59170	37.71	11445.977	38476.926
73698	37.71	12636.116	37943.445
79466	37.71	13297.913	36510.953
88717	37.71	14449.431	36434.844
65218	37.71	12033.282	36642.066
80792	37.69	13419.753	36342.699
81045	37.69	13436.349	37433.926
74242	37.69	12850.222	39911.148
86968	37.69	14265.843	35808.629
69741	37.69	12347.414	39902.699
64452	37.69	11883.833	39440.543
75122	37.69	12893.313	35759.773
79064	37.69	13344.836	38088.012
85554	37.69	14137.482	36560.016
83237	37.69	13581.114	33107.086
36840	37.69	9828.027	38133.84
33176	37.67	9602.926	33910.598
40663	37.67	10123.47	36187.699
78761	37.66	13141.913	39302.98
88894	37.66	14593.698	35508.379
30749	37.66	9437.791	36839.012
77712	37.66	13097.736	36430.117
59139	37.66	11624.436	38648.98
33721	37.66	9493.858	35187.871
45883	37.64	10471.738	35940.543
77930	37.64	12951.076	37278.68
15849	37.64	8581.353	38071.996
81700	37.64	13569.72	39850.293
54387	37.64	11099.351	34197.496
10241	37.64	8240.041	34030.574
18516	37.64	8421.857	33704.441
85198	37.62	14018.313	38076.371
63424	37.62	11825.776	36366.5
73078	37.62	12592.004	35135.879
2246	37.62	7743.568	35888.797
84258	37.6	13948.012	37926.781
60187	37.6	11595.816	35823.555
73284	37.6	12662.082	36052.523
67564	37.6	12211.026	34071.648
30220	37.6	9467.84	38367.563
83022	37.58	13765.705	34208.191
28210	37.58	9233.358	36785.102
45567	37.58	10467.435	35112.395
46189	37.58	10413.307	37026.328
11525	37.58	8407.592	36765.227
81469	37.56	13545.871	39324.945
73655	37.56	12688.885	37719.867
58191	37.56	11281.24	38056.074
81962	37.54	13691.06	38633.719
53219	37.54	11008.749	37459.234
63684	37.54	11818.926	37510.828
4727	37.54	7978.546	38851.273
48814	37.52	10650.066	34653.066
73281	37.52	12691.115	36027.254
85550	37.52	14072.65	36543.234
52054	37.52	10846.024	38343.891
77557	37.52	13011.859	35657.32
47863	37.52	10728.109	37803.254
74641	37.52	12897.739	38238.453
3004	37.52	7881.647	37119.242
86066	37.5	14137.159	34759.617
66693	37.5	11966.695	33525.777
67267	37.5	12156.424	33464.262
24132	37.5	9042.394	37767.844
49299	37.48	10733.995	33487.059
70325	37.48	12374.883	37818.938
38032	37.48	9746.437	35591.254
36699	37.48	9733.252	38593.16
85088	37.48	14113.976	38604.91
64006	37.48	11804.428	38808.254
74926	37.48	12828.251	36702.707
71405	37.48	12491.899	34195.387
69178	37.46	12069.759	37992.176
42960	37.46	10325.786	37042.48
58419	37.46	11334.636	38875.926
13410	37.46	8411.654	38890.98
73748	37.46	12564.953	38182.297
83266	37.46	13785.949	33148.422
81736	37.44	13665.566	39609.188
81788	37.44	13706.686	39471.699
30231	37.44	9314.416	38399.688
15991	37.44	8566.064	37863.027
69573	37.43	12142.326	39498.801
35597	37.43	9637.548	39389.195
22057	37.43	8641.318	38632.207
33021	37.43	9501.734	33560.195
46724	37.41	10565.02	38697.809
67569	37.41	12100.465	34089.348
37829	37.41	9760.32	35932.262
52335	37.39	10873.954	39267.18
81647	37.39	13561.527	39941.508
88833	37.39	14503.588	35805.031
43731	37.39	10344.818	35255.156
18495	37.39	8606.841	33648.031
77300	37.39	12964.249	34732.625
39676	37.39	10098.036	34176.688
14738	37.39	8530.758	39378.672
28544	37.39	9064.273	37629.383
54212	37.39	11135.873	34735.176
55134	37.39	11031.474	33213.828
26806	37.37	9168.138	33944.563
79096	37.37	13287.987	37914.699
5381	37.37	7988.264	39807.574
53367	37.37	11043.228	36745.699
33142	37.35	9578.919	33823.91
86672	37.35	14219.63	34577.5
52552	37.35	11169.599	39883.277
77146	37.35	13044.991	34076.219
76801	37.35	12894.102	33482.43
80198	37.33	13418.36	33529.539
77657	37.33	13053.218	36169.875
51894	37.33	10961.972	37776.004
47939	37.33	10690.89	37468.789
63507	37.33	11752.167	36787.895
25859	37.31	8854.022	33956.332
63289	37.31	11844.05	35910.836
19098	37.31	8704.599	33305.488
88237	37.31	14494.321	38365.234
32987	37.31	9615.391	33468.164
81885	37.29	13676.218	39263.242
59659	37.29	11625.195	36651.289
16879	37.29	8563.43	36729.777
57927	37.29	11402.029	37010.484
69926	37.29	12368.248	39142.867
87774	37.29	14409.946	39470.301
52702	37.29	11180.933	39320.691
31546	37.27	9280.662	36194.086
84091	37.27	13970.089	37181.773
19142	37.27	8744.888	33407.516
81599	37.25	13541.49	39763.695
51054	37.25	10829.334	35242.059
18970	37.25	8652.543	33027.141
46635	37.25	10512.245	38494.949
85906	37.25	14103.68	35145.773
48117	37.25	10578.954	36779.719
52314	37.25	10956.933	39215.168
24898	37.23	8873.938	36357.691
69865	37.23	12309.58	39278.488
6749	37.21	7990.157	38214.488
83333	37.21	13857.79	33670.281
85357	37.21	14013.863	37382.609
54013	37.21	11151.388	35188.027
53088	37.21	11159.99	37831.578
10903	37.21	8222.315	35346.324
35271	37.2	9652.705	38619.793
87617	37.2	14316.242	38791.16
78624	37.2	13242.889	39829.242
82731	37.2	13587.673	35475.027
582	37.2	7887.284	33850.969
8075	37.2	8194.187	36351.055
28845	37.2	9081.409	38748.617
47908	37.2	10721.497	37639.406
69898	37.18	12435.707	39375.531
44511	37.18	10315.823	33329.949
83447	37.18	13930.321	34340.473
66407	37.18	11939.362	34406.797
7905	37.16	8147.869	36607.629
64427	37.16	11969.455	39647.02
39966	37.16	10061.65	34969.789
64245	37.16	11838.943	39728.238
79535	37.16	13166.305	36161.746
48344	37.16	10661.486	35754.887
79619	37.16	13165.935	35621.594
9458	37.16	8121.208	33490.566
87526	37.16	14392.055	38318.539
48245	37.14	10624.605	36326.453
77953	37.14	13097.448	37328.473
24866	37.14	8996.37	36300.887
25241	37.14	8966.434	35144.438
68578	37.14	12272.035	35486.668
20111	37.14	8698.195	35519.66
68118	37.14	12106.41	34984.996
8815	37.14	8094.978	35008.051
23460	37.14	8979.031	38959.656
34151	37.12	9661.66	36116.328
66948	37.12	11958.015	33019.234
60813	37.12	11548.97	34679.559
24844	37.12	8858.164	36252.602
85375	37.12	14194.831	37443.09
86156	37.1	14181.895	34231.152
79295	37.1	13212.68	37072.656
26999	37.1	9103.482	34334.785
30077	37.1	9321.362	38793.992
89193	37.1	14464.903	34223.23
45383	37.1	10498.519	34545.676
14747	37.1	8520.364	39384.73
63925	37.1	11832.063	38485.406
26741	37.1	9106.982	33815.328
36580	37.08	9847.832	38817.555
46882	37.08	10434.169	39184.477
89273	37.08	14532.186	33895.469
55288	37.06	11175.27	33057.316
27858	37.06	9202.568	36355.977
82914	37.06	13633.026	34731.234
24252	37.04	8874.484	37218.598
77905	37.04	13019.295	37187.605
9474	37.04	8162.134	33513.543
78110	37.04	12947.964	38008.984
86441	37.04	14331.893	33365.961
1107	37.04	7923.201	34598.887
42732	37.04	10194.28	38127.68
79222	37.04	13262.813	37402.676
23322	37.02	9053.59	39304.719
4303	37.02	7766.428	38244.387
63900	37.02	11800.675	38422.402
61932	37.02	11838.52	33777.277
72151	37.02	12534.008	33523.043
26209	37.02	8942.006	33065.211
24533	37.02	9019.976	36587.578
26749	37	9232.289	33827.988
32976	37	9610.77	33424.238
74828	37	12866.111	37253.727
82913	37	13670.325	34723.688
81404	37	13401.991	39057.348
89071	37	14606.601	34735.34
17572	37	8577.26	35866.539
80883	36.98	13392.556	36651.77
82312	36.98	13770.026	37454.301
74474	36.97	12871.789	39084.945
58131	36.97	11368.074	37806.746
19475	36.97	8752.586	34197.816
38591	36.97	9821.11	34154.41
61208	36.97	11442.604	33752.684
79376	36.97	13157.692	36780.621
80037	36.97	13332.655	33550.977
68853	36.95	12129.321	36662.855
74789	36.95	12841.063	37407.168
58828	36.95	11491.296	39914.695
70392	36.95	12391.258	37211.602
47371	36.95	10754.386	39383.402
51392	36.95	10924.179	35854.414
28376	36.95	9068.6	37137.535
85318	36.93	14065.076	37556.844
82696	36.93	13780.086	35602.273
30048	36.93	9416.681	39059.098
83394	36.93	13850.997	34050.883
38553	36.93	9911.683	34387.598
78842	36.93	13330.939	39268.27
75037	36.93	12735.052	36243.852
86383	36.93	14241.013	33033.539
40774	36.93	10077.575	36632.273
78248	36.91	13007.609	38611.898
85652	36.91	14000.843	36367.945
76164	36.91	12891.269	34562.18
60021	36.91	11632.938	36041.996
19646	36.91	8742.574	34560.227
73432	36.91	12674.431	36829.484
38748	36.91	9771.11	33872.816
43883	36.89	10198.14	34984.523
87159	36.89	14376.049	36724.129
25247	36.89	8855.22	35162.508
70666	36.89	12332.877	36188.535
72543	36.89	12558.202	34089.645
75021	36.89	12831.75	36486.859
30936	36.89	9356.595	36464.395
72831	36.87	12698.272	34828.234
60961	36.87	11522.66	34159.895
11109	36.85	8259.264	35774.395
74972	36.85	12722.072	36574.902
19857	36.85	8714.61	35040.859
11143	36.83	8380.295	35838.574
61596	36.83	11738.507	33138.379
50684	36.83	10859.097	34174.391
81462	36.83	13406.151	39304.117
79803	36.83	13148.831	34790.922
62148	36.81	11669.802	34437.816
44668	36.81	10250.374	33077.078
48873	36.81	10750.887	34573.871
70548	36.81	12370.719	36553.707
51917	36.81	10890.659	37860.063
86871	36.81	14337.405	35446.707
51864	36.81	10873.028	37672.27
69952	36.81	12478.381	39227.297
74065	36.81	12642.742	39555.547
17064	36.79	8603.913	36671.5
51716	36.79	10800.19	37049.977
33004	36.79	9654.965	33510.883
57930	36.77	11337.805	37028.5
28437	36.77	9191.504	37307.656
46229	36.77	10352.795	37151.02
24939	36.77	8857.128	36135.797
52537	36.77	11184.167	39831.078
18097	36.77	8608.5	34674.422
47342	36.77	10711.684	39282.258
28448	36.77	9233.066	37339.059
81891	36.77	13685.388	38972.203
70685	36.76	12476.912	36011.758
79462	36.76	13201.109	36496.27
29490	36.76	9161.503	39946.836
34974	36.76	9636.967	37638.332
32446	36.76	9349.601	33942.551
86954	36.76	14302.867	35730.945
69729	36.76	12473.216	39844.559
64873	36.76	11976.703	37840.957
89156	36.76	14442.174	34383.02
33291	36.74	9638.091	34185.723
84739	36.74	13993.04	39989.746
70076	36.72	12459.946	38703.672
64352	36.72	11969.304	39802.129
59428	36.72	11602.462	37550.305
16804	36.72	8437.757	36893.523
10116	36.72	8418.249	33788.891
70873	36.7	12408.481	35133.184
59433	36.7	11615.661	37592.738
30686	36.7	9406.075	36939.133
65488	36.7	11866.545	35721.469
88423	36.7	14449.121	37739.926
42650	36.7	10299.177	38229.547
52370	36.7	10961.784	39388.613
32672	36.7	9475.409	33229.07
81340	36.68	13360.836	38774.566
46496	36.68	10517.665	38075.789
40930	36.68	10131.402	37159.641
64214	36.68	11841.24	39594.102
74581	36.68	12732.102	38543.777
70578	36.68	12351.178	36385.965
82772	36.68	13688.234	35342.977
43195	36.66	10159.723	36251.461
62813	36.66	11816.711	35474.559
85378	36.66	14171.92	37454.289
14008	36.66	8214.494	39658.504
11152	36.66	8224.206	35854.898
84995	36.66	14181.337	38826.895
81152	36.66	13533.004	37882.477
82579	36.64	13571.214	36080.711
17573	36.64	8624.538	35869.625
82047	36.64	13775.562	38611.508
89119	36.64	14514.917	34549.156
61141	36.64	11596.89	33949.637
50098	36.64	10863.144	33504.129
52117	36.62	10826.556	38557.684
17345	36.62	8538.696	36130.977
69982	36.62	12308.071	38997.832
7256	36.62	8182.808	37709.363
3256	36.62	7848.377	37557.961
47592	36.62	10727.829	38469.148
59533	36.62	11557.11	37028.68
83170	36.6	13706.929	33370.879
40781	36.6	10134.219	36653.102
73562	36.6	12615.223	37371.395
52779	36.6	11093.785	39026.633
24072	36.6	9013.764	37928.215
69474	36.6	12111.254	39112.332
41137	36.6	10088.296	37871.172
82481	36.6	13729.742	36564.66
79595	36.6	13279.408	35837.555
54233	36.6	11201.252	34485.555
27620	36.6	9189.765	35905.645
85860	36.6	14036.86	35286.063
28446	36.6	9086.178	37325.957
77178	36.6	13084.593	34220.344
81766	36.6	13777.375	39734.148
74899	36.6	12711.456	36915.137
86639	36.6	14345.588	34396.293
33215	36.58	9641.061	33995.59
36983	36.58	9902.576	37594.848
70570	36.58	12434.278	36669.848
64782	36.58	11855.597	38458.141
64150	36.58	11743.196	39395.41
69245	36.58	12164.467	38304.383
32693	36.58	9452.222	33288.508
17811	36.58	8593.409	35311.309
78649	36.56	13296.759	39939.012
27209	36.56	9155.054	34741.191
22790	36.56	8808.683	39723.266
78874	36.56	13308.419	38818.109
75019	36.54	12764.985	36469.602
65006	36.54	11919.46	37446.723
36796	36.54	9755.037	37995.23
79412	36.54	13278.419	36603.426
6393	36.54	8120.566	38852.641
18819	36.54	8525.331	33169.395
40039	36.53	9967.454	35133.293
58020	36.53	11364.947	37401.426
12291	36.53	8390.91	37523.613
73104	36.53	12667.643	35251.078
33075	36.53	9596.686	33663.039
1618	36.53	7957.549	35216.063
9050	36.53	8099.641	34538.434
20856	36.51	8824.881	36559.332
40737	36.51	10134.043	36479
64588	36.51	11996.181	38973.746
20151	36.51	8827.616	35593.422
84810	36.51	14125.892	39597.398
69813	36.51	12451.862	39733.965
41634	36.49	9935.096	39418.879
5121	36.49	7774.67	39289.82
24386	36.49	9023.198	36712.973
16557	36.49	8465.717	37441.699
59456	36.49	11528.013	37361.527
23822	36.49	8962.661	38540.551
80505	36.49	13400.706	35120.027
58930	36.49	11636.343	39278.051
40861	36.47	10016.496	36981.32
40978	36.47	10021.299	37318.531
38802	36.47	9906.973	33706.289
26236	36.47	9048.585	33139.527
41358	36.47	10098.934	38522.266
84298	36.45	13878.283	38063.137
69161	36.45	12087.585	37892.32
57963	36.45	11394.639	37148.449
70123	36.43	12481.375	38536.66
82261	36.43	13761.665	37555.93
11889	36.43	8251.945	37216.133
74351	36.41	12910.106	39587.227
21499	36.41	8738.273	37988.293
9264	36.41	8140.998	34010.66
47041	36.41	10432.721	39730.586
85839	36.41	14177.621	35480.152
53336	36.41	11061.503	36700.953
8634	36.41	8082.186	35317.547
31845	36.41	9408.07	35144.855
79905	36.39	13220.088	34338.676
39381	36.39	10066.34	33640.883
61365	36.39	11528.668	33186.828
58755	36.39	11321.841	39904.953
89177	36.37	14461.064	34167.16
18645	36.37	8531.045	33552.434
66665	36.37	11903.12	33804.152
88090	36.37	14635.846	38954.715
31873	36.37	9375.996	35226.691
78057	36.37	13043.664	37784.727
51050	36.37	10986.67	35221.816
34697	36.35	9523.324	36735.965
82652	36.35	13770.201	35760.734
28777	36.35	9263.929	38473.711
69602	36.35	12095.667	39655.859
85502	36.33	14080.589	36971.559
86955	36.33	14408	35732.414
83102	36.33	13601.479	33940.785
70723	36.33	12330.251	35579.086
78462	36.33	13007.108	39478.395
38322	36.33	9891.813	34868.934
13267	36.33	8282.174	38712.379
49762	36.33	10875.386	33007.645
32296	36.31	9325.663	34218.344
80022	36.31	13142.773	33734.477
20271	36.31	8640.182	35799.223
16470	36.31	8482.656	37349.637
70541	36.31	12434.978	36851.367
63670	36.3	11802.661	37458.73
25260	36.3	9003.297	35198.406
31539	36.3	9450.865	36184.602
51487	36.3	10831.796	36177.895
82036	36.3	13758.832	38563.359
78293	36.3	13047.902	38744.445
35039	36.28	9544.904	37858.777
525	36.28	7831.833	33747.77
39838	36.28	10123.841	34559.777
44251	36.28	10224.121	34251.801
82646	36.28	13747.174	35751.469
78165	36.28	13019.619	38222.063
49758	36.28	10674.471	33161.23
46192	36.28	10375.505	37034.176
86987	36.26	14424.802	35896.211
26646	36.26	9231.089	33636.105
61262	36.26	11508.23	33562.875
41184	36.26	10086.305	38047.527
59641	36.26	11518.143	36581.73
52854	36.26	11124.469	38672.359
82388	36.26	13760.2	37128.703
28458	36.24	9209.994	37364.121
67206	36.24	12141.983	33373.516
88666	36.24	14611.871	36788.195
64710	36.24	11990.568	38778.246
55965	36.24	11239.109	33502.648
1362	36.24	7963.956	34913.328
36020	36.24	9540.255	39984.934
63376	36.24	11723.912	36131.602
83652	36.22	13809.015	35255.945
65110	36.22	11914.031	37147.039
60790	36.22	11569.18	34642.793
36023	36.22	9579.054	39997.359
2969	36.22	7702.788	37017.539
43722	36.22	10247.347	35557.238
47505	36.2	10722.213	38879.652
10831	36.2	8220.247	35188.633
21586	36.2	8660.001	38112.133
84297	36.2	13787.474	38061.227
73092	36.2	12650.258	35217.902
1021	36.2	7693.206	34503.625
21958	36.18	8742.791	38490.551
64962	36.18	11909.539	37549.617
15359	36.18	8553.148	38529.695
82957	36.18	13705.048	34598.559
85832	36.18	14135.451	35464.871
60040	36.18	11586.667	35738.895
62241	36.18	11689.912	34791.637
51124	36.18	10838.164	35394.922
48583	36.18	10773.317	35266.125
79903	36.18	13323.063	34330.156
76905	36.18	12834.736	33047.934
71010	36.18	12450.767	35011.574
40786	36.18	10064.055	36675.949
36047	36.18	9905.738	39780.227
73515	36.18	12553.53	37128.906
83304	36.16	13786.688	33435.449
79769	36.16	13205.863	35005.77
80663	36.16	13391.565	35813.758
42521	36.16	10176.708	38479.332
72263	36.16	12603.478	33723.254
74466	36.16	12884.328	39059.406
82088	36.14	13571.304	38460.988
16060	36.14	8537.314	37925.754
30494	36.14	9481.637	37385.715
2043	36.14	7918.241	35688.406
86249	36.12	14051.564	33793.504
81637	36.12	13401.359	39899.461
53512	36.12	11083.204	36140.566
65013	36.12	11973.161	37484.16
40567	36.12	10049.572	36095.625
79668	36.12	13292.533	35482.199
78997	36.1	13228.903	38383.617
89354	36.1	14561.996	33621.047
69038	36.1	12248.109	37395.207
86947	36.1	14366.034	35707.789
73553	36.08	12618.381	37307.836
80652	36.08	13524.21	35727.512
81090	36.08	13499.57	37595.496
81109	36.08	13357.474	37674.578
79566	36.07	13205.134	36027.234
51817	36.07	10954.32	37474.227
72156	36.07	12680.836	33540.445
19643	36.05	8638.686	34548.109
59288	36.05	11570.484	38257.77
15908	36.05	8526.075	38118.746
78864	36.05	13174.162	39096.711
80221	36.05	13510.022	33661.16
60964	36.05	11453.28	34166.703
77541	36.05	13039.379	35566.145
14139	36.05	8378.698	39944.371
5325	36.05	7751.917	39661.164
50969	36.03	10971.788	34951.469
87848	36.03	14370.028	39787.313
46120	36.03	10398.125	36797.117
69739	36.03	12406.593	39883.629
71381	36.03	12356.125	34151.434
82465	36.03	13656.186	36853.316
46246	36.03	10421.469	37188.703
8659	36.03	8060.099	35365.438
78106	36.03	12965.666	38001.824
1234	36.01	7961.683	34786.234
59458	36.01	11613.827	37374.469
18817	36.01	8472.242	33165.457
21530	36.01	8765.74	38047.516
9377	36.01	8106.66	33958.895
43159	36.01	10292.914	36472.004
62155	35.99	11849.91	34452.453
85116	35.99	14139.614	38427.363
79774	35.99	13312.378	35019.441
16628	35.99	8439.909	37180.949
40681	35.99	9932.185	36254.953
82870	35.99	13748.131	34836.555
65204	35.99	11924.389	36569.02
58100	35.99	11276.4	37678.68
53260	35.97	11089.401	37322.383
80356	35.97	13401.464	34413.281
88930	35.97	14466.028	35349.672
47941	35.97	10637.31	37472.867
30256	35.97	9319.211	38197.191
46624	35.97	10414.904	38462.801
75166	35.97	12899.855	35607.316
23561	35.95	9047.888	38820.172
80526	35.95	13384.984	35218.832
83109	35.95	13703.854	33962.809
32520	35.95	9281.728	33487.086
51513	35.95	10884.963	36288.176
31915	35.95	9326.734	35012.512
29700	35.95	9337.756	39433.809
82219	35.95	13585.517	37708.344
39920	35.95	10048.829	34763.273
61905	35.95	11726.466	33732.59
4814	35.95	7900.34	38932.309
82115	35.95	13657.754	37991.133
84393	35.93	13790.745	38506.355
29478	35.93	9066.426	39885.051
53244	35.93	11169.522	37247.531
87865	35.93	14332.595	39856.09
74578	35.93	12844.983	38530.152
6791	35.93	8106.962	37983.895
72472	35.93	12632.955	33981.934
89378	35.93	14498.473	33418.063
71070	35.93	12458.694	35088.613
77899	35.93	13052.04	37152.063
84777	35.93	14021.85	39874.742
87961	35.91	14613.86	40003.945
67771	35.91	12215.812	34488.617
85427	35.91	14130.432	37322.641
64122	35.91	11772.01	39271.777
37280	35.91	9773.77	36687.559
60061	35.91	11453.346	35752.965
52596	35.89	11055.288	39643.965
32543	35.89	9475.249	33518.203
86072	35.89	14155.199	34469.621
1684	35.89	7879.78	35302.523
60916	35.89	11452.296	34314.797
78612	35.89	13293.114	39771.133
17537	35.87	8561.052	35812.328
42300	35.87	10332.416	39391.844
29227	35.87	9174.168	39474.488
37939	35.87	9920.429	36049.141
42428	35.87	10184.214	38866.844
53684	35.87	11077.854	35881.203
84968	35.87	14124.235	38973.5
73172	35.85	12627.288	35543.453
58497	35.85	11378.551	39159.715
69633	35.85	12278.958	39739.766
65452	35.85	11860.391	35632.105
11881	35.85	8387.018	37209.777
50067	35.84	10810.105	33469.164
40177	35.84	10085.278	35521.934
80686	35.84	13380.405	35892.43
64640	35.84	11990.371	38837.906
67417	35.84	12079.552	33661.691
73261	35.84	12595.39	35918.207
16930	35.84	8429.139	36834.422
49733	35.84	10769.069	33135.438
52605	35.84	11145.414	39678.375
63920	35.82	11693.909	38467.652
9496	35.82	8151.542	33553.125
58913	35.82	11520.572	39512.023
83098	35.82	13639.367	33921.211
45075	35.8	10356.613	33873.273
78448	35.8	13043.332	39411.254
76282	35.8	12812.47	34439.422
59032	35.8	11627.76	39237.023
20333	35.8	8791.073	35905.656
36920	35.8	9824.68	37737.508
62665	35.8	11753.759	35379.52
36536	35.78	9857.811	38971.602
1368	35.78	7987.996	34920.109
9902	35.78	8221.594	33297.879
78739	35.78	13162.699	39569.707
35613	35.78	9559.254	39407.969
59351	35.78	11474.277	37878.008
52264	35.78	10788.441	39047.922
111	35.76	7726.114	33158.332
87324	35.76	14412.78	37432.73
48336	35.76	10658.755	36051.34
57976	35.76	11418.922	37198.051
34880	35.76	9664.891	37293.957
59107	35.76	11588.136	38889.219
19437	35.76	8799.904	34097.563
51529	35.76	10992.251	36326.707
82330	35.76	13688.982	37207.215
45197	35.76	10509.786	34153.652
85658	35.76	14181.546	36066.805
550	35.74	7720.277	33785.449
72656	35.74	12694.992	34303.664
78415	35.74	13061.951	39325.637
63878	35.74	11811.519	38343.906
40920	35.74	9961.036	37125.813
48487	35.74	10706.286	35456.195
64104	35.74	11726.71	39198.176
43592	35.74	10340.771	35608.031
43704	35.74	10204.314	35507.297
18844	35.72	8512.264	33236.172
41160	35.72	9987.478	37945.871
50435	35.72	10935.212	33928.578
53547	35.72	11075.955	35936.598
44202	35.72	10191.025	34438.387
86938	35.72	14417.521	35673.902
63868	35.72	11851.927	38263.762
73279	35.72	12496.138	36023.988
1478	35.72	7743.779	35029.773
52275	35.72	10923.739	39101.023
89319	35.7	14438.614	33777.344
70599	35.7	12405.628	36490.391
18148	35.7	8576.181	34483.313
45253	35.7	10384.794	34292.238
60926	35.7	11489.287	34360.902
82860	35.7	13735.303	34806.984
80747	35.7	13520.638	36160.676
8172	35.7	8144.056	36212.973
65093	35.7	11986.349	37117.48
45936	35.7	10356.494	36102.73
53210	35.68	11019.347	37406.527
32126	35.68	9375.007	34506.523
73119	35.68	12516.542	35339.355
73897	35.68	12708.41	38844.977
47706	35.68	10682.842	38449.324
41640	35.68	9940.438	39443.141
65125	35.68	12009.148	36878.477
64370	35.68	11896.604	39873.406
1666	35.66	7931.796	35280.031
82927	35.66	13578.926	34452.809
87069	35.66	14370.182	36290.379
74971	35.66	12920.973	36568.941
69680	35.66	12162.5	39952.078
38843	35.64	9919.695	33791.199
9093	35.64	8034.508	34325.52
88461	35.64	14541.641	37572.809
65340	35.64	11975.57	35972.457
25200	35.64	9004.584	35386.902
70464	35.64	12358.774	37160.457
85414	35.63	14036.199	37263.703
35139	35.63	9674.083	38162.168
75330	35.63	12837.65	35064.012
59784	35.63	11440.58	36148.637
37392	35.63	9895.659	36501.203
69239	35.63	12182.644	38258.402
66211	35.63	12046.009	34874.953
17112	35.63	8600.333	36404.559
86796	35.63	14329.278	35082.594
88570	35.61	14573.522	37129.766
11434	35.61	8277.385	36399.438
58763	35.61	11351.905	39955.707
48818	35.61	10729.956	34674.383
68839	35.61	12275.231	36562.785
72341	35.61	12702.708	33817.699
40078	35.61	9979.798	35231.391
80628	35.61	13488.303	35639.273
26238	35.61	8851.532	33152.008
57700	35.61	11397.481	36030.945
25548	35.61	8964.144	34555.98
58460	35.61	11343.632	39024.488
77875	35.61	13072.174	37062.07
49695	35.59	10771.997	33081.629
88264	35.59	14512.723	38162.426
84719	35.59	13791.997	39914.867
86711	35.59	14241.886	34761.996
87116	35.59	14383.839	36486.355
48004	35.59	10674.907	37086.379
49259	35.59	10684.012	33705.711
68856	35.59	12097.174	36676.281
70730	35.57	12382.228	35613.031
88161	35.57	14535.414	38651.023
78554	35.57	12965.597	39834.895
79355	35.57	13150.719	37001.297
57726	35.57	11327.631	36098.004
53033	35.57	11206.743	38281.902
25061	35.57	8888.973	35696.566
48208	35.57	10729.9	36460.527
17834	35.57	8541.781	35354.586
82624	35.57	13774.104	35962.23
53511	35.57	11094.623	36139.871
16719	35.55	8613.276	37323.785
71774	35.55	12443.053	33555.348
78335	35.55	13083.359	38912.352
85271	35.55	14173.007	37676.434
69671	35.55	12264.796	39913.84
47955	35.55	10691.541	37190.617
81831	35.55	13725.093	39337.711
50521	35.53	10981.693	34013.023
48373	35.53	10714.618	35572.035
14232	35.53	8566.967	39889.16
46628	35.53	10511.535	38472.688
25201	35.53	8913.665	35398.574
51794	35.53	10984.337	37408.633
28751	35.53	9146.641	38378.613
89038	35.51	14547.426	34905.141
69299	35.51	12113.543	38527.93
89004	35.51	14501.067	35084.305
34857	35.51	9563.328	37226.363
64359	35.51	12012.694	39829.895
64919	35.51	11967.08	37709.52
84198	35.51	13836.136	37768.41
7805	35.51	8005.01	36861.457
60134	35.51	11627.808	35792.789
63758	35.49	11681.37	37825.852
19131	35.49	8642.011	33375.008
69399	35.49	12181.17	38888.363
88037	35.49	14567.243	39590.699
52638	35.49	11108.068	39454.711
74460	35.49	12740.954	39039.605
74969	35.49	12891.018	36561.219
34899	35.49	9632.454	37380.414
70037	35.49	12383.419	38898.883
77000	35.49	13031.797	33437.805
54020	35.49	11046.887	35193.891
11430	35.49	8379.721	36396.273
51679	35.47	10836.161	36931.023
51541	35.47	10940.03	36374.598
54128	35.47	11026.739	34875.891
68056	35.47	12097.386	34898.539
[truncated: 25,615 more rows]
