# Supplementary material for: Insights on the Control of Yeast Single-Cell Growth Variability by Members of the Trehalose Phosphate Synthase (TPS) Complex
Source: Front Cell Dev Biol. 2021 Jan 28;9:607628. doi: 10.3389/fcell.2021.607628 (PMC7876269; doi:10.3389/fcell.2021.607628)
Supplement: Supplementary file 2 [file Data_Sheet_1.ZIP › final_code/input_datasets/Ntd-TPS1_SortedCells2_control_t3.csv]

Id	Area (µm²)	Centre X Position (µm)	Centre Y Position (µm)
2203	129.93	9046.14	39065.516
12700	118.74	13051.808	36360.883
2218	118.21	9012.314	38670.402
8104	112.94	11191.253	36798.891
6391	110.75	10381.053	35468.258
12389	109.34	12914.583	33833.246
3660	107.9	9677.629	34526.117
12498	105.81	13125	33300.824
8384	103.76	11293.86	33341.355
1490	102.81	8569.403	37449.105
12973	101.94	13293.188	39583.332
13006	101.6	13338.516	38651.883
15718	101.33	14271.384	39415.27
13938	100.2	13708.389	37936.992
10974	98.48	12405.337	39759.668
6577	96.02	10388.506	38372.121
12720	95.45	12999.511	36743.504
13195	93.67	13147.959	35856.402
14120	92.27	13693.099	35470.281
12563	91.48	12948.921	34431.504
15384	91.48	14255.725	34671.836
13815	90.76	13625.032	39708.383
3624	89.47	9531.822	33839.281
12248	86.71	12878.108	36296.035
389	86.62	7753.217	37935.668
11471	85.87	12389.636	33058.629
3398	85.11	9284.562	36031.363
9959	84.32	11981.336	39532.273
12797	84.11	13043.476	37941.797
10937	83.92	12156.682	39635.637
12490	82.48	13124.498	33197.059
11016	82.16	12411.048	39743.781
3952	82.06	9574.884	39103.379
8377	81.89	11208.708	33198.195
2757	81.72	9142.405	35531.863
7023	81.72	10678.575	34492.938
11307	80.97	12384.986	35581.895
15949	80.83	14629.335	36671.266
12368	79.93	12879.534	34239.422
1531	79.46	8547.279	36835.008
11806	78.52	12506.857	37776.785
2887	78.4	9270.491	37541.441
8089	78.21	11043.031	36902.813
11754	78.02	12648.241	37273.465
15862	77.83	14450.644	38097.68
4240	77.73	9865.785	36914.832
1706	77.71	8576.345	33534.465
12766	77.48	13046.486	37334.086
6600	77.37	10492.41	38717.227
51	76.47	7791.767	33535.957
870	76.33	8165.088	34919.652
1018	76.14	8350.176	34336.121
13364	75.7	13274.079	33282.176
3995	75.49	9518.422	39811.781
1287	75.3	8409.692	39082.656
2569	75.28	8860.152	33634.734
7808	75.26	11087.899	39266.844
2940	75.18	9132.477	38100.406
14113	75.07	13683.355	35697.566
12509	74.13	13085.106	33454.82
9369	74.02	11621.926	33868.105
11347	73.61	12386.98	34786.691
13121	73.4	13246.811	36983.297
13572	73.04	13507.918	36057.746
9962	72.92	11909.569	39583.879
3156	72.92	9305.655	39171.363
6693	72.85	10578.689	39811.559
4092	72.81	9879.461	38871.203
101	72.64	7707.914	34170.164
12342	72.64	12899.903	34757.621
7719	72.58	10937.777	39820.434
3405	72.58	9361.975	35799.484
11738	72.58	12693.071	37175.074
16196	72.16	14560.401	33025.957
7322	71.98	10803.612	35755.766
3886	71.95	9652.257	38015.184
7035	71.7	10757.129	34367.121
2566	71.64	8867.971	33589.469
1660	71.62	8577.179	34536.426
15879	71.51	14623.731	37717.227
1260	71.45	8289.757	38614.66
3331	71.37	9389.327	36631.738
12096	71.3	12861.948	38365.477
3447	71.3	9384.226	34951.441
4168	71.2	9883.993	37965.359
15561	71.18	14375.892	37222.113
5670	71.03	10322.468	33649.543
4195	70.84	9909.121	37647.273
12439	70.62	12904.622	33376.141
11080	70.26	12326.833	39065.742
12058	70.16	12841.087	39183.551
5087	70.11	9945.641	37412.551
11477	70.05	12656.728	33021.152
10580	70.05	12191.505	35161.18
5374	69.97	10343.993	38076.043
5832	69.9	10547.206	34171.152
10417	69.82	12039.967	33058.996
9750	69.78	11805.511	37617.887
11337	69.55	12422.518	34937.125
11153	69.51	12490.518	37674.402
13559	69.49	13551.807	35921.035
9635	69.28	11671.278	35684.234
11183	69.13	12295.609	37344.738
1331	69.07	8273.299	39802.836
6476	69.07	10561.782	36684.02
15013	68.79	14180.167	37150.145
8143	68.73	11115.392	36143.133
2948	68.69	9178.508	38190.543
7094	68.65	10756.882	33683.137
6768	68.5	10722.756	38850.293
5739	68.4	10556.432	33135.523
6598	68.31	10562.907	38662.414
8376	68.29	11291.943	33193.781
6636	68.23	10537.917	39231.984
10025	68.19	11990.478	38633.238
2547	68.12	9050.706	33736.68
15575	68.08	14404.019	37406.027
11568	68.06	12555.365	34085.543
14345	67.98	13832.158	33789.895
12213	67.79	12716.386	36853.527
10969	67.77	12264.034	39932.352
15816	67.77	14488.458	39064.355
12386	67.77	12867.828	33814.777
968	67.77	8410.282	33329.625
1841	67.62	8792.158	34725.164
2542	67.56	9004.718	33957.996
1282	67.48	8391.257	38942.457
6653	67.46	10470.089	39534.977
2431	67.39	9054.196	35334.543
11425	67.37	12410.069	33683.973
1905	67.33	8752.029	35893.281
10916	67.29	12183.479	39422.387
14372	67.29	13920.686	34116.605
14706	67.25	13959.112	39050.73
2144	67.23	9016.15	39911.492
14097	67.12	13776.447	35787.59
5303	67.12	10321.234	39036.594
3189	67.04	9453.512	38714.336
6817	67.02	10660.384	37908.063
7845	66.99	11135.426	38337.652
9774	66.93	11727.778	38018.352
15250	66.83	14131.214	34101.293
6884	66.76	10720.59	36543.051
3802	66.76	9694.705	36535.598
3461	66.68	9451.977	34832.406
197	66.66	7970.798	35272.992
9276	66.6	11499.813	35474.098
14923	66.58	14102.652	38185.684
15789	66.47	14533.64	39498.281
10169	66.37	11858.389	36553.23
13333	66.35	13296.914	33816.285
5038	66.33	10131.624	36909.492
860	66.28	8063.727	35070.27
5820	66.26	10363.539	34054.598
16198	66.22	14611.418	33035.313
4445	66.18	9892.424	34212.215
1560	66.12	8418.501	36077.953
13535	66.1	13551.653	35658.848
15536	66.1	14231.368	36890.277
12408	66.07	12855.712	33723.309
15417	66.07	14298.771	35212.004
5796	66.07	10559.205	33764.152
14614	66.05	13792.95	37951.113
10777	66.05	12212.55	38160.672
5412	66.03	10144.189	37378.422
14979	66.03	14152.523	37660.637
565	65.99	7675.889	39905.574
6553	65.99	10538.895	37819.199
2232	65.91	8996.361	38595.008
8440	65.85	11292.908	34111.742
12526	65.76	13014.262	33650.055
11630	65.74	12704.729	35248.383
12568	65.72	12965.967	34596.633
8932	65.64	11266.135	39755.922
13051	65.49	13178.363	38106.809
14171	65.43	13721.935	34782.391
14951	65.34	14044.015	37889.332
4274	65.34	9882.142	36422.027
14347	65.32	13936.592	33799.555
13257	65.32	13262.14	34787.598
9527	65.15	11798.853	34560.809
12661	65.13	13130.12	35757.191
833	65.07	8104.984	35351.746
15805	65.03	14614.13	39159.746
13655	65.01	13449.471	37727.875
1043	64.94	8370.05	34811.754
15149	64.9	14104.639	35464.328
4967	64.88	9964.776	35729.617
5561	64.86	10339.295	35271.707
13871	64.84	13678.085	38820.84
7029	64.84	10579.226	34303.234
12708	64.82	13046.757	36492.281
14981	64.78	14152.845	37346.543
9828	64.72	11692.261	38831.309
1615	64.71	8426.006	35404.758
10939	64.69	12258.909	39664.535
16154	64.69	14633.316	33560.891
1790	64.63	8723.797	33762.824
14253	64.63	13762.629	33755.066
10564	64.61	12227.937	34957.828
11635	64.61	12545.083	35459.941
14566	64.59	13812.976	37312.488
1605	64.57	8567.997	35313.309
14688	64.55	13850.987	38877.758
15038	64.53	14171.125	36540.961
1156	64.51	8412.473	36817.809
15287	64.51	14043.265	33167.445
13813	64.51	13672.148	39688.848
8941	64.49	11384.305	39887.98
9477	64.46	11655.821	33742.988
13380	64.42	13298.277	33108.199
10401	64.36	12049.29	33177.906
14928	64.32	14168.7	38266.078
6376	64.32	10472.969	35263.133
8916	64.3	11269.536	39496.789
7815	64.27	11086.218	39081.27
5322	64.25	10347.947	39039.02
11270	64.25	12409.532	36496.371
11066	64.23	12475.473	39214.074
6425	64.23	10363.901	35989.328
1824	64.17	8835.138	34294.852
10610	64.15	12274.037	35562.574
5396	64.13	10243.766	37765.43
6630	64.11	10416.657	39162.848
3037	64.09	9251.539	39304.48
4043	64	9842.699	39740.813
4057	63.98	9834.976	39526.277
10986	63.96	12351.766	39919.168
13206	63.92	13241.261	35421.484
12574	63.92	13134.235	34743.426
15676	63.88	14245.633	38919.238
958	63.79	8324.991	33003.16
15012	63.75	14152.379	37136.844
14929	63.75	14118.704	38267.289
10710	63.73	12100.972	37374.926
14954	63.73	14109.845	37955.305
12025	63.71	12813.06	39616.641
1766	63.71	8751.166	33451.555
12964	63.71	13314.17	39749.523
14440	63.69	13787.264	35276.652
9926	63.65	11912.472	39858.273
9264	63.61	11579.063	35676.059
1245	63.59	8369.543	38294.711
1587	63.48	8436.648	35655.762
8975	63.48	11635.244	39607.758
6822	63.38	10655.506	37949.504
13991	63.31	13682.483	36873.496
13827	63.31	13776.207	39285.594
14305	63.31	13828.921	33201.465
6751	63.29	10698.644	39145.902
15452	63.27	14413.626	35788.41
11389	63.23	12449.164	34131.531
2677	63.21	9214.588	33944.805
10337	63.21	11995.354	34304.48
4400	63.17	9878.586	34813.625
6958	63.13	10675.816	35516.977
12734	63.12	12953.719	36863.059
4576	63.1	10067.478	33684.965
13411	63.08	13435.259	33889.906
5609	63.06	10304.283	34919.441
3527	63.06	9409.858	33727.176
15290	63.04	14163.693	33184.328
2188	63.02	8994.695	39161.832
1087	62.98	8327.157	35309.395
13941	62.96	13587.546	37706.125
3654	62.94	9671.44	34401.348
2990	62.91	9266.396	38832.617
10329	62.81	12021.22	34451.852
5350	62.73	10195.685	38403.258
11448	62.66	12480.95	33636.18
6349	62.6	10444.739	34759.215
13405	62.58	13358.596	33728.887
10977	62.56	12337.364	39806.23
4382	62.54	9840.394	35207.535
9974	62.48	11999.329	39376.641
3339	62.46	9350.165	36395.926
15349	62.39	14228.17	33902.074
13736	62.33	13461.531	39026.07
16050	62.29	14482.811	35106.746
13413	62.29	13513.05	33947.66
13085	62.25	13206.887	37609.98
15889	62.25	14541.539	37557.953
1129	62.23	8270.145	36188.586
9875	62.2	11772.529	39488.109
11963	62.2	12595.38	39699.559
12566	62.18	13086.022	34554.902
1949	62.16	8797.293	36581.699
1069	62.08	8308.216	35118.863
2271	62.02	8911.472	38068.594
5359	61.99	10260.943	38173.41
11395	61.93	12440.677	34215.543
6534	61.93	10427.951	37550.637
12483	61.91	13099.692	33106.387
14516	61.91	13940.766	36455.203
12270	61.91	12878.307	35978.02
13342	61.87	13295.547	33763.578
6725	61.85	10699.658	39712.117
10122	61.85	11936.209	37388.844
8805	61.81	11211.472	38177.41
4569	61.81	10083.611	33584.848
12962	61.81	13166.914	39696.324
13171	61.81	13230.464	36136
1001	61.79	8312.923	33922.938
10403	61.76	11949.413	33185.223
4229	61.72	9800.167	37043.766
14729	61.72	13976.782	39423.156
12601	61.66	13124.937	35198.277
14184	61.64	13731.484	34685.816
1506	61.6	8536.067	37313.633
13463	61.58	13495.364	34797.461
3327	61.55	9469.738	36605.488
13488	61.51	13567.16	35144.133
4326	61.49	9885.969	35767.008
5347	61.47	10276.21	38382.285
9655	61.41	11733.789	35982.254
9867	61.41	11747.599	39380.469
13865	61.41	13672.063	39015.746
3122	61.33	9429.586	39740.594
10257	61.33	11858.289	35430.211
15355	61.32	14395.378	33983.797
10326	61.3	12017.453	34706.09
2605	61.26	8944.452	33079.195
15267	61.24	14133.969	33777.746
2379	61.22	8989.173	36073.066
817	61.22	8093.177	35445.406
14833	61.22	14056.725	39020.586
4161	61.16	9888.076	37888.16
2933	61.14	9166.164	38066.199
2429	61.14	8994.793	35301.703
15085	61.12	14026.691	36452.934
225	61.12	7892.687	35613.629
12090	61.12	12746.102	38559.93
12788	61.09	13132.699	37764.219
323	61.03	7884.343	37120.473
1158	61.01	8227.78	36886.508
15966	60.97	14475.586	36254.484
7088	60.97	10610.398	33928.602
16014	60.97	14600.294	35823.738
3203	60.95	9388.498	38589.016
13319	60.95	13283.5	34195.656
643	60.93	8152.291	38752.539
15260	60.93	14074.622	33954.629
8058	60.93	11202.343	37185.984
1743	60.93	8713.815	33159.266
13028	60.93	13324.117	38150.363
11519	60.91	12507.72	33662.938
12883	60.89	12961.966	39163.074
9171	60.89	11558.789	37454.063
4855	60.87	9946.832	34097.719
553	60.87	7668.609	39717.633
10971	60.86	12213.443	39949.93
698	60.84	8040.81	37791.594
945	60.82	8152.046	33075.656
13286	60.78	13312.558	34540.129
2052	60.74	8833.939	38421.563
3833	60.7	9633.147	37020.898
7630	60.7	10867.78	38344.055
2230	60.66	8924.967	38539.141
16143	60.59	14472.148	33751.27
3703	60.59	9590.354	35266.125
7061	60.57	10600.951	34258.543
3425	60.55	9284.687	35444.039
8548	60.55	11286.919	35729.996
7743	60.53	11196.774	39925.297
16135	60.53	14431.665	33914.887
11303	60.51	12322.776	35816.578
447	60.47	7987.305	38620.316
3414	60.47	9307.643	35599.066
10431	60.4	12252.792	33086.531
573	60.4	7760.133	40012.223
9749	60.38	11841.94	37613.953
1517	60.34	8527.905	36935.699
2544	60.32	9033.356	33688.449
3103	60.3	9481.924	39887.574
12491	60.22	13055.605	33216.727
14918	60.2	14178.045	38418.324
8946	60.19	11271.034	39930.09
10668	60.17	12195.858	36732.402
7024	60.15	10702.173	34518.125
14945	60.15	14068.094	37837.023
6780	60.15	10639.845	38765.266
15178	60.15	14061.952	35181.688
2638	60.15	9226.971	33356.789
1702	60.13	8627.356	33770.586
776	60.13	8168.041	36312.258
142	60.07	7863.372	34675.332
2269	59.99	9055.312	38055.883
14774	59.96	14119.155	39870.957
14921	59.9	14095.223	38163.129
14486	59.9	13939.491	36062.516
12586	59.88	12924.661	34979.359
15212	59.8	14108.67	34667.379
3187	59.8	9457.812	38685.848
4376	59.76	9805.11	35141.113
11358	59.73	12299.009	34645.359
7828	59.69	11180.137	38637.305
271	59.67	7986.879	36371.684
12423	59.65	12837.938	33530.605
12312	59.65	12808.838	35334.18
15858	59.61	14592.109	38261.031
3653	59.57	9687.161	34386.77
9235	59.57	11450.877	36093.309
5620	59.55	10141.122	34469.492
12524	59.51	13073.103	33624.289
1146	59.51	8296.391	36623.422
11599	59.5	12572.877	34693.59
14286	59.5	13637.457	33229.977
2512	59.48	8931.627	34279.32
4332	59.48	9857.232	35839.07
15622	59.44	14375.003	38137.906
12480	59.44	13036.465	33081.852
11120	59.44	12367.287	38335.824
2695	59.42	9271.443	34417.797
13115	59.34	13180.007	36924.961
6697	59.34	10629.784	39845.297
5721	59.3	10237.754	33085.844
9108	59.25	11471.253	38204.477
2257	59.23	9038.913	38001.219
13516	59.21	13433.091	35436.863
9829	59.19	11760.205	38839.461
9346	59.19	11530.326	34346.512
12632	59.17	13032.464	35556.18
2957	59.17	9197.588	38278.285
4032	59.15	9793.507	39619.523
4518	59.13	9851.029	33307.242
2090	59.13	8655.352	39109.258
11015	59.11	12491.908	39735.281
2053	59.11	8689.664	38454.973
1752	59.09	8815.593	33260.754
11670	59.07	12528.307	36157.23
10628	59.05	12159.115	35948.5
13907	59.04	13686.233	38365.566
15916	59.04	14617.803	37048.156
1488	59.02	8617.37	37417.914
10	59	7878.866	33064.773
4951	58.94	10058.847	35535.813
13324	58.92	13180.418	34262.27
6561	58.92	10378.449	37957.305
3007	58.92	9208.111	38918.387
1933	58.88	8830.132	36374.273
862	58.86	8194.78	35085.848
8480	58.79	11244.53	34764.957
610	58.77	8058.221	39354.457
7532	58.75	10894.725	36700.59
9772	58.75	11713.432	37918.559
13347	58.73	13295.766	33536.723
1461	58.71	8423.282	37914.977
5116	58.71	9935.654	38000.867
9323	58.71	11579.285	34905.301
1569	58.69	8504.043	36201.68
5787	58.67	10561.762	33633.266
14060	58.65	13665.523	36376.086
13090	58.65	13160.896	37347.523
875	58.63	8044.167	34734.859
4513	58.61	9738.886	33223.867
6479	58.6	10508.585	36742.816
5669	58.58	10144.198	33941.359
15241	58.58	14141.72	33983.164
12710	58.52	12991.399	36589.887
4207	58.52	9744.545	37417.234
2719	58.52	9223.572	34761.836
2205	58.5	9045.469	39106.246
8224	58.48	11041.45	34802.137
761	58.46	8005.88	36571.441
9817	58.42	11667.204	38657.422
7308	58.4	10979.508	35693.715
3392	58.35	9333.422	35942.93
7665	58.35	10960.4	38949.254
13872	58.35	13678.037	38876.574
16080	58.35	14548.174	34849.125
907	58.33	8157.235	33907.895
14337	58.29	13975.799	33634.371
4436	58.29	9800.105	34398.527
4158	58.29	9801.069	37846.277
13611	58.29	13388.372	36833.094
5587	58.27	10150.91	34998.301
235	58.27	7707.667	35734.496
12340	58.27	12888.299	34671.707
71	58.27	7915.102	33856.301
4150	58.23	9786.261	38305.645
15640	58.23	14338.112	38393.02
15134	58.23	14192.563	35856.891
11718	58.19	12546.367	36849.23
8117	58.17	11193.86	36382.383
15720	58.17	14257.226	39447.559
15701	58.17	14276.025	39176.141
14574	58.17	13803.375	37424.156
4369	58.14	9819.832	35340.445
8525	58.14	11226.21	35356.973
12391	58.14	12768.678	33875.02
9777	58.14	11665.234	38046.754
15210	58.12	14064.937	34639.188
7179	58.12	10901.25	33582.293
1699	58.1	8621.199	33701.746
11787	58.08	12673.573	37641.984
913	58.06	8188.444	33694.617
6611	58.02	10472.966	38813.52
13877	57.98	13739.18	38946.992
12921	57.96	13061.184	39819.793
3270	57.94	9344.095	37443.277
16006	57.92	14453.585	36019.258
3208	57.91	9477.741	38345.625
7818	57.91	11082.688	38805.059
11925	57.89	12500.63	39398.789
3139	57.89	9429.355	39288.574
13744	57.89	13398.849	39248.258
7090	57.89	10752.71	33937.078
12890	57.89	13082.917	39216.715
8439	57.87	11265.025	34082.488
1996	57.85	8785.181	37363.723
4128	57.83	9768.366	38356.805
12458	57.83	12845.056	33039.477
4409	57.83	9851.325	34664.621
14724	57.83	13837.268	39332.797
383	57.81	7953.913	37888.699
9647	57.81	11714.319	35887.406
11279	57.77	12453.436	36272.566
10133	57.77	11870.986	37247.934
9409	57.75	11540.206	33179.063
2038	57.75	8824.183	38041.313
13368	57.73	13174.77	33006.668
14198	57.73	13674.297	34456.613
2118	57.73	8744.684	39820.836
2491	57.71	9049.542	34583.855
9288	57.69	11495.981	35363.316
7598	57.69	10830.176	37702.57
5167	57.66	10039.136	38834.27
5368	57.64	10297.132	38278.699
15878	57.64	14493.102	37711.129
11403	57.62	12379.711	34072.84
11132	57.62	12337.499	38167.641
6641	57.58	10400.053	39292.207
15586	57.56	14387.352	37618.309
13764	57.54	13461.594	39558.035
9242	57.54	11448.696	35941.906
3452	57.54	9291.898	35011.359
14376	57.54	13893.562	34238.883
2594	57.52	9025.447	33247.879
15708	57.5	14410.12	39288.934
11455	57.5	12408.581	33407.023
9644	57.48	11773.531	35840.98
14287	57.48	13617.374	33271.309
16083	57.48	14633.775	34904.535
11222	57.47	12348.466	36887.227
12428	57.45	12862.963	33552.086
9762	57.43	11791.585	37795.492
14106	57.43	13730.442	35834.406
3076	57.43	9204.638	39700.453
5300	57.41	10138.987	39006.625
215	57.39	7975.258	35529.902
14564	57.39	13988.468	37225.73
1619	57.37	8627.525	35103.289
8269	57.37	11153.933	34214.66
9975	57.35	11970.086	39425.391
8863	57.33	11324.367	38802.328
2885	57.33	9103.173	37475.57
3217	57.29	9402.662	38258.484
12812	57.29	13086.695	38111.734
14788	57.27	14163.713	39622.059
7134	57.27	10729.359	33253.609
13450	57.25	13450.964	34549.375
1999	57.24	8790.006	37463.07
2412	57.22	8881.685	35886.117
14624	57.22	13920.537	38005.195
14462	57.18	13825.971	35599.109
2381	57.18	9049.044	36121.516
15918	57.16	14498.732	37065.188
6365	57.16	10368.203	34976.207
1398	57.14	8575.262	39078.523
5566	57.14	10325.837	35306.969
40	57.14	7913.982	33395.801
15840	57.14	14577.601	38585.039
15975	57.12	14635.18	36324.016
7775	57.1	11087.414	39520.105
6650	57.08	10361.58	39494.262
4239	57.08	9906.333	36874.035
11706	57.02	12626.583	36628.691
7771	57.02	11036.121	39459.5
7183	57.01	10941.297	33710.371
15687	56.97	14214.205	39026.594
2850	56.97	9066.959	37053.266
8204	56.95	11111.814	35169.453
2624	56.91	9122.37	33196.406
6733	56.89	10727.109	39533.395
7890	56.89	11182.879	38252.422
11429	56.89	12442.799	33724.129
5741	56.85	10496.799	33149.668
13327	56.85	13213.305	33992.531
13515	56.83	13416.019	35433.289
10452	56.81	12196.578	33326.68
14657	56.81	13995.442	38430.531
2480	56.81	8886.515	34769.648
355	56.79	7891.681	37602.723
11483	56.76	12526.565	33178.723
15576	56.72	14274.934	37433.926
14661	56.72	13795.42	38508.461
11633	56.68	12533.29	35370.59
14081	56.66	13778.374	35957.289
3965	56.66	9681.189	39265.656
8290	56.64	11086.833	34092.348
13979	56.64	13598.115	37284.055
8524	56.62	11392.494	35352.625
14066	56.62	13722.936	36100.645
10657	56.62	12081.447	36590.863
10413	56.58	12058.334	33309.129
13796	56.58	13658.888	39785.855
6152	56.55	10477.954	34334.145
12678	56.53	13071.504	35976.164
3850	56.51	9632.314	37376.461
9367	56.51	11633.196	33815.301
6652	56.51	10447.059	39527.094
7770	56.49	11069.99	39448.199
4228	56.49	9885.809	37036.98
12230	56.49	12738.035	36418.449
13314	56.47	13351.246	34405.43
13727	56.45	13353.994	38850.73
13795	56.45	13590.708	39785.922
6991	56.43	10750.182	35069.578
1901	56.43	8817.363	35823.227
1937	56.43	8761.762	36434.035
2376	56.41	8926.299	36327.379
10383	56.41	11917.917	33542.219
2067	56.39	8713.483	38745.703
14158	56.37	13678.528	34971.656
12695	56.37	13041.527	36253.109
3133	56.35	9486.738	39542.973
7005	56.33	10719.716	34865.168
13372	56.32	13235.764	33029.965
9540	56.32	11832.935	34813.742
15655	56.3	14404.963	38596.941
3523	56.3	9332.104	33704.637
3910	56.28	9681.441	38410.379
12145	56.28	12864.892	37622.121
14998	56.24	14112.674	37299.219
2879	56.24	9157.459	37354.906
5468	56.24	10159.818	36608.469
10361	56.22	12052.501	33976.508
163	56.2	7683.075	34887.879
15087	56.2	14006.854	36522.551
681	56.2	8143.012	38047.813
3150	56.16	9385.172	39405.254
12355	56.16	12786.572	34349.105
14320	56.16	13966.635	33408.984
3051	56.14	9094.995	39478.98
3862	56.12	9660.249	37469.934
1012	56.12	8359.178	34219.984
4574	56.12	10092.574	33655.246
9420	56.11	11572.143	33079.605
8951	56.09	11310.546	39983.063
12388	56.09	12804.273	33827.129
6538	56.07	10497.886	37610.23
12979	56.07	13140.275	39343.957
14143	56.05	13754.058	35142.051
12216	56.05	12859.766	36562.773
9355	56.05	11610.295	34217.188
11311	56.03	12389.663	35697.895
14018	56.03	13653.232	36823.277
10054	56.03	12061.247	38259.664
6928	55.99	10622.058	36009.207
6344	55.99	10468.255	34732.098
14804	55.99	14042.744	39487.777
3656	55.97	9677.742	34422.848
7548	55.97	10783.674	36852.293
13224	55.95	13306.78	35362.906
13385	55.95	13179.887	33160.125
8432	55.93	11360.973	33993.727
16153	55.93	14577.442	33541.707
4553	55.93	9920.843	33351.355
3676	55.91	9701.363	34797.473
8904	55.86	11382.525	39331.156
12265	55.86	12722	35914.203
5658	55.86	10264.322	33809.195
9805	55.82	11718.495	38534.52
2483	55.82	8905.65	34523.402
3068	55.8	9232.287	39681.34
11851	55.72	12696.655	38439.195
350	55.68	7712.172	37569.172
138	55.68	7753.744	34661.605
6377	55.65	10421.065	35273.586
11509	55.65	12699.18	33495.156
4898	55.65	10090.681	34811.828
816	55.65	8098.655	35713.258
1049	55.63	8340.113	34868.863
9696	55.63	11717.409	36924.09
3947	55.63	9640.915	39020.121
14638	55.61	13839.248	38085.488
2738	55.61	9208.204	35217.773
11956	55.59	12649.539	39642.563
5176	55.59	10126.152	38977.715
1734	55.59	8546.843	33053.523
12303	55.59	12791.822	35512.23
4108	55.59	9740.847	38490.641
13924	55.57	13774.644	38003.645
4215	55.57	9711.54	37220.805
1561	55.55	8435.406	36085.816
3101	55.55	9476.773	39855.379
10205	55.55	12053.059	35972.574
3804	55.53	9612.951	36549.805
14658	55.53	13912.769	38457.145
15450	55.53	14369.09	35785.438
192	55.51	7934.601	35201.602
14660	55.51	13874.177	38492.945
13225	55.4	13168.01	35370.984
15877	55.4	14566.467	37695.164
4872	55.38	10105.818	34437.738
5656	55.36	10295.661	34072.098
13042	55.36	13218.549	38264.574
4237	55.36	9783.561	37154.797
14789	55.34	14202.663	39635.238
2810	55.34	9146.509	36377.922
14431	55.32	13947.827	35066.555
8096	55.32	11065.25	36722.348
4497	55.32	9759.299	33350.414
13019	55.3	13286.801	38545.77
1872	55.3	8819.355	35335.156
7634	55.3	10907.06	38412.789
13478	55.28	13561.905	34995.102
5777	55.26	10552.772	33589.109
10789	55.26	12224.05	38422.48
2776	55.24	9096.946	35780.98
8372	55.24	11244.784	33124.531
16105	55.24	14551.441	34311.961
9611	55.2	11844.81	35610.621
14045	55.2	13746.532	36413.02
4966	55.2	10109.078	35695.902
15314	55.2	14421.886	33187.586
7030	55.19	10739.222	34303.848
982	55.19	8388.443	33516.41
11808	55.17	12507.047	37822.309
2311	55.17	8901.017	37372.352
7848	55.17	11201.265	38376.109
5803	55.15	10554.546	33841.184
8083	55.15	11043.878	37150.094
13595	55.15	13354.428	36523.457
14769	55.13	13956.474	40005.727
9993	55.11	12000.29	38958.605
11864	55.09	12644.974	38541.164
5519	55.09	10227.049	36038.688
4012	55.07	9873.685	39755.535
12578	55.07	13059.403	34805.906
13329	55.07	13307.95	34057.879
3169	55.07	9426.263	39022.566
14588	55.07	13961.785	37623.602
15736	55.05	14260.564	39803.363
1094	55.03	8377.908	35375.379
2975	55.03	9213.111	38584.055
14227	55.01	13602.323	34233.094
13468	54.99	13413.966	34813.461
10476	54.99	12170.332	33541.695
14414	54.97	13971.777	34853.289
881	54.97	8143.99	34296.992
4153	54.97	9888.61	38065.969
5358	54.97	10249.439	38167.098
12231	54.97	12812.728	36428.684
15192	54.96	14108.313	35052.309
10468	54.94	12267.577	33462.184
7702	54.92	10842.756	39552.238
14412	54.9	13953.684	34817.871
12185	54.9	12718.782	37159.598
8327	54.9	11029.03	33413.551
7635	54.88	10785.22	38454.699
4367	54.86	9861.591	35326.922
5764	54.86	10436.151	33355.344
8200	54.84	11000.216	35116.234
11158	54.82	12466.868	37718.168
8066	54.8	11061.387	37269.453
3963	54.8	9613.221	39254.203
2156	54.8	8997.853	39655.852
11597	54.78	12603.82	34636.141
6818	54.78	10633.087	37911.23
631	54.76	8142.715	38876.359
10387	54.76	11852.957	33617.168
13906	54.76	13767.896	38349.023
7127	54.76	10763.703	33444.379
11286	54.76	12466.652	36358.281
7153	54.76	10979.762	33049.012
1061	54.75	8377.905	35033.738
2673	54.75	9167.683	33880.773
11371	54.75	12371.867	34526.094
10113	54.71	11982.996	37648.59
2745	54.71	9265.618	35299.609
7772	54.69	11130.327	39468.82
11123	54.69	12360.71	38412.164
8565	54.69	11253.96	36096.227
14947	54.69	14127.84	37875.129
14560	54.67	13815.274	37127.813
7095	54.65	10689.551	33684.805
358	54.65	7910.112	37636.215
15412	54.65	14246.172	35114.805
12367	54.65	12910.457	34204.59
1782	54.63	8684.671	33671.477
11128	54.63	12348.465	38450.02
12926	54.61	13029.357	39902.578
538	54.61	7654.867	39601.191
14181	54.59	13608.835	34922.211
1172	54.59	8394.881	37063.43
13987	54.57	13671.805	37080.066
7697	54.57	10781.275	39460.883
4209	54.55	9844.314	37472.926
679	54.53	8193.675	38015.531
452	54.53	7916.096	38654.836
4213	54.53	9808.264	37193.465
6525	54.53	10530.253	37288.691
13759	54.53	13521.212	39516.391
13137	54.53	13345.393	36601.762
14296	54.52	13759.392	33137.852
9088	54.52	11446.227	38527.336
6493	54.52	10432.257	36879.855
2199	54.52	8934.165	39013.707
5212	54.5	10042.328	39559.008
184	54.5	7693.858	35153.492
912	54.48	8194.88	33677.602
533	54.48	7909.044	39539.926
10386	54.46	12061.134	33614.215
6891	54.46	10575.847	36621.176
242	54.46	7916.475	35863.387
12294	54.46	12802.309	35605.066
12204	54.46	12915.268	36810.648
8845	54.44	11260.101	38636.98
15954	54.44	14439.411	36442.34
13662	54.44	13449.72	37797.102
402	54.42	7762.552	38083.91
10176	54.42	11911.607	36664.957
2671	54.42	9154.557	33859.57
14142	54.4	13759.111	35405.871
7543	54.4	10788.531	36807.535
8472	54.38	11418.604	34695.367
2693	54.38	9078.525	34346.906
14229	54.36	13737.655	33972.184
1647	54.36	8519.902	34619.078
8478	54.36	11378.763	34755.016
13075	54.36	13303.236	37821.996
12942	54.34	13343.236	39875.797
14061	54.34	13606.314	36070.363
3410	54.32	9310.557	35848.738
4337	54.32	9759.219	35878.684
12800	54.32	13117.418	37957.313
8296	54.3	11184.746	33918.297
9403	54.29	11548.982	33411.945
4264	54.29	9906.959	36602.785
14922	54.29	14027.796	38175.074
15292	54.29	14057.252	33197.488
9539	54.29	11695.17	34803.148
5789	54.29	10502.12	33656.844
3633	54.27	9664.873	34018.012
1558	54.25	8531.59	36363.723
3174	54.25	9338.697	39075.902
12941	54.25	13288.6	39857.457
2447	54.23	8856.75	35206.5
5025	54.21	9991.26	36743.637
12489	54.19	13096.441	33183.93
3249	54.19	9306.64	37723.789
5383	54.19	10183.649	37923.871
3439	54.17	9307.864	35406.43
9666	54.17	11796.143	36219.215
5686	54.17	10296.224	33339.914
1106	54.13	8225.92	35667.34
12997	54.13	13172.877	39102.621
15779	54.11	14636.714	39694.957
1482	54.09	8621.152	37591.824
6672	54.07	10357.047	39824.684
11175	54.07	12432.437	37594.992
812	54.06	8147.125	35881.891
253	54.06	7904.538	36165.688
8255	54.06	11144.975	34400.535
11216	54.04	12468.735	37155.004
6888	54.04	10744.189	36606.977
12655	54.04	13089.453	35717.695
12155	54.02	12817.486	37201.559
888	54	8032.862	34441.012
8180	54	11046.693	35518.27
16159	53.96	14624.061	33598.254
5187	53.96	10114.188	39105.555
10078	53.96	11875.296	37929.77
12527	53.96	13061.371	33652.648
6560	53.94	10546.633	37942.254
16090	53.94	14606.031	34724.711
9339	53.94	11617.881	34563.801
5117	53.92	9930.646	38041.012
13732	53.92	13379.697	38923.195
8192	53.92	11195.164	35376.594
6707	53.88	10681.541	39902.039
4894	53.88	10085.732	34706.609
1778	53.86	8712.5	33620.734
9042	53.84	11461.58	39067.98
10505	53.84	12194.721	33965.957
7481	53.84	10784.667	35986.875
13039	53.81	13298.291	38252.145
4380	53.79	9864.41	35169.691
15910	53.79	14441.368	37251.184
4178	53.77	9706.179	37711.867
6848	53.77	10573.962	37218.227
4519	53.75	9754.016	33320.133
11007	53.75	12388.953	39631.488
4552	53.75	9938.588	33345.922
2128	53.75	8802.172	39939.633
10488	53.75	12274.822	33701.344
7797	53.73	10993.553	39155.641
1113	53.73	8348.946	35817.5
15309	53.73	14229.861	33072.168
11625	53.73	12636.683	35100.191
12057	53.71	12854.609	39152.32
2100	53.71	8802.939	39354.602
9503	53.71	11835.557	34128.484
15195	53.69	14036.671	35088.629
7573	53.69	10967.771	37343.023
14694	53.69	13949.336	38928.848
6543	53.69	10393.328	37683.059
15003	53.69	14128.028	37023.746
1300	53.69	8343.927	39275.746
10150	53.69	11906.481	37000.711
299	53.67	7875.224	36764.441
12880	53.65	13126.847	39043.242
14484	53.63	13842.202	35991.246
14783	53.63	14199.217	40011
3179	53.6	9357.792	38830.656
990	53.6	8401.373	33661.238
9134	53.6	11486.793	37907.051
2078	53.58	8660.312	38973.449
155	53.58	7750.834	34801.063
12992	53.58	13275.14	39033.188
8362	53.58	11299.751	33078.563
226	53.58	7960.391	35626.301
15375	53.56	14244.304	34393.516
14282	53.56	13772.012	33189.063
1478	53.56	8450.792	37524.207
9945	53.56	11937.831	39697.594
16179	53.54	14611.836	33459.77
7175	53.52	10812.161	33578.559
12256	53.52	12769.821	36158.035
1425	53.5	8606.939	38363.992
7551	53.48	10940.598	36959.992
9652	53.48	11775.176	35957.719
13704	53.46	13389.726	38480.387
13998	53.46	13598.804	36939.801
480	53.46	7677.162	38849.613
12149	53.44	12817.275	37367.949
15921	53.44	14600.945	37101.34
11086	53.42	12361.248	38857.273
12060	53.4	12779.1	39260.438
12227	53.4	12714.305	36392.691
3429	53.39	9478.464	35467.129
8903	53.39	11230.865	39316.383
1806	53.39	8689.688	34054.859
2527	53.37	8945.147	33808.449
15476	53.37	14364.37	36120.887
3587	53.35	9569.548	33254.992
5113	53.35	10041.466	37884.996
12925	53.35	13001.065	39886.969
1031	53.33	8350.129	34515.422
15271	53.31	14183.876	33532.996
8360	53.31	11242.006	33066.727
12894	53.27	13128.575	39316.859
2154	53.25	8853.614	39638.215
10908	53.25	12252.096	39301.734
14530	53.25	13982.087	36630.578
11088	53.23	12487.367	38891.32
14931	53.23	14015.68	38303.016
11176	53.23	12323.805	37599.586
10562	53.23	12085.867	34936.734
14371	53.23	13925.986	34075.754
1967	53.21	8704.775	36941.98
13436	53.19	13479.463	34264.258
3768	53.19	9613.154	36034.559
12106	53.19	12910.553	38245.695
7623	53.19	10862.98	38140.219
427	53.19	7934.411	38362.613
3194	53.19	9383.85	38752.234
12039	53.17	12838.431	39463.863
10494	53.17	12122.905	33748.555
13167	53.17	13211.911	36106.055
15793	53.17	14459.554	39592.16
11124	53.17	12424.045	38420.766
11148	53.16	12391.737	37920.871
13794	53.14	13753.667	39778.211
7165	53.14	10811.434	33434.055
11878	53.14	12590.837	38751.832
6967	53.14	10655.492	35343.734
15733	53.12	14292.129	39755.746
8132	53.12	11152.393	36259.672
14792	53.1	14003.601	39695.605
10407	53.1	11890.561	33210.684
10038	53.1	12052.631	38574.426
10976	53.08	12382.318	39792.617
806	53.08	8084.14	35810.555
2356	53.08	8912.728	36607.668
6582	53.06	10416.39	38420.473
11846	53.04	12628.404	38397.68
3920	53.02	9493.565	38487
8885	53.02	11256.21	39127.559
14649	53.02	13947.467	38246.297
7485	53.02	10866.266	36079.828
1307	53.02	8213.771	39475.254
15470	52.98	14242.035	36006.711
8490	52.98	11210.108	34846.773
6739	52.98	10632.88	39283.801
2097	52.94	8712.007	39283.523
6682	52.94	10393.61	39967.836
110	52.93	7863.636	34303.813
6889	52.93	10756.145	36616.523
10719	52.91	12260.216	37491.172
16015	52.91	14452.312	35857.492
2420	52.91	8914.712	35435.559
12339	52.89	12792.692	34629.563
4908	52.89	10110.915	34943.133
1877	52.89	8650.208	35412.922
5140	52.85	10009.787	38387.496
2813	52.85	9098.962	36408.719
3583	52.83	9541.023	33233.488
5572	52.83	10289.27	35338.578
9434	52.83	11745.216	33052.883
12315	52.83	12881.991	35368.043
3793	52.83	9656.479	36346.348
2760	52.81	9239.762	35604.453
11619	52.79	12660.154	35002.328
12003	52.79	12737.685	39784.293
8591	52.77	11415.666	36668.391
1045	52.77	8249.127	34847.988
3358	52.75	9347.82	36265.676
11913	52.75	12547.841	39254.297
8250	52.73	10998.225	34604.48
9641	52.73	11812.177	35804.066
3155	52.71	9404.744	39157.738
5330	52.71	10215.562	38753.836
9608	52.71	11745.267	35609.125
4297	52.71	9735.882	36057.914
9326	52.7	11621.451	34679.789
3201	52.7	9406.592	38521.316
937	52.68	8058.582	33236.961
13838	52.68	13694.761	39389.578
278	52.68	7954.286	36451.199
14346	52.66	13920.727	33789.391
11551	52.66	12652.051	33947.508
11523	52.66	12582.862	33696.289
766	52.66	8103.06	36685.34
12099	52.66	12919.827	38177.043
15990	52.66	14591.3	36148.813
16087	52.64	14484.516	34663.762
3284	52.64	9454.538	37272.023
11212	52.6	12296.634	37102.156
2873	52.6	9084.922	37323.734
5269	52.6	10338.339	39620.484
15395	52.6	14258.508	34762.094
3771	52.6	9670.707	36074.352
1613	52.58	8473.452	35381.691
1710	52.56	8466.836	33641.719
11045	52.56	12291.804	39362.02
649	52.54	8049.125	38487.297
11228	52.54	12344.611	36956.961
10311	52.52	11859.404	34919.398
748	52.52	8081.679	36949.063
2637	52.52	9132.632	33347.348
15861	52.5	14552.496	38075.641
12153	52.48	12777.024	37479.906
6645	52.48	10558.529	39374.688
12597	52.48	12978.432	35121.168
8963	52.47	11426.548	39838.344
10425	52.47	12066.213	33018.453
11646	52.45	12556.299	35651.039
6440	52.45	10440.97	36364.754
1259	52.43	8230.956	38610.664
1088	52.43	8348.863	35308.961
2341	52.41	8871	36863.535
3317	52.41	9447.551	36846.656
6565	52.41	10396.546	38139.305
12542	52.41	13047.25	33961.516
4465	52.39	9808.688	33836.449
7731	52.39	11004.455	39786.23
13043	52.39	13155.082	38026.219
6406	52.37	10551.827	35615.527
2246	52.35	8868.293	38165.953
13328	52.35	13164.762	34046.527
4868	52.33	9969.516	34400.852
12069	52.33	12855.955	38854.105
7210	52.33	10848.101	34214.496
12295	52.33	12887.09	35615.348
10143	52.31	11960.166	37168.887
13544	52.29	13496.927	35741.707
10172	52.29	11974.704	36612.469
672	52.29	8167.94	38270.711
869	52.27	8046.789	34869.676
10287	52.27	12046.224	35233.789
4443	52.27	9909.339	34200.617
6868	52.27	10717.289	36929.922
11081	52.27	12484.702	39092.309
5114	52.25	10016.018	37925.156
1705	52.25	8589.967	33515.633
3099	52.25	9443.949	39821.66
15537	52.25	14319.265	36911.809
961	52.24	8315.889	33080.734
2858	52.22	9114.663	37168.145
1893	52.2	8671.751	35658.988
15416	52.18	14273.769	35196.742
6858	52.18	10649.891	37089.02
11258	52.18	12482.754	36649.176
12192	52.18	12841.424	36941.797
9130	52.18	11528.551	37831.813
3457	52.14	9335.6	35068.578
3584	52.14	9697.75	33236.988
8259	52.14	11112.586	34130.309
9052	52.14	11515.114	38824.168
2220	52.12	8984.66	38681.711
10907	52.12	12216.649	39276.84
15329	52.12	14378.445	33374.031
1440	52.1	8629.023	38025.828
513	52.08	7711.511	39239.574
5157	52.08	10126.043	38739.027
1590	52.06	8471.851	35420.641
11978	52.06	12684.214	39840.27
3164	52.04	9458.252	38973.523
5806	52.04	10516.177	33857.844
5288	52.04	10212.697	39196.875
9360	52.03	11542.858	34268.676
3287	52.03	9375.371	37023.293
15734	52.03	14365.346	39768.785
15573	52.01	14220.773	37383.242
9344	51.99	11632.848	34328.59
1809	51.99	8644.499	34117.371
1357	51.99	8617.301	39910.941
15414	51.97	14367.316	35182.883
4540	51.97	10004.436	33091.684
2980	51.95	9220.73	38714.391
12999	51.95	13191.944	38802.563
3777	51.95	9608.849	36173.203
6610	51.95	10388.198	38797.891
8331	51.93	11154.146	33171.066
12724	51.93	13110.23	36788.07
14775	51.87	14006.636	39897.621
15835	51.87	14517.276	38727.035
7135	51.87	10571.178	33308.309
903	51.85	8140.605	34105.691
774	51.85	8119.35	36275.352
14180	51.85	13715.92	34917.035
12934	51.83	13205.046	39789.156
7202	51.83	10976.598	34109.031
15829	51.83	14528.098	38640.766
11180	51.83	12308.753	37645.82
1688	51.81	8574.14	34037.93
2589	51.8	9059.455	33212.184
11886	51.78	12707.561	38802.578
12296	51.78	12765.106	35666.969
7826	51.78	11191.529	38924.297
15251	51.78	14127.373	33816.094
14128	51.78	13630.147	35264.168
229	51.76	7700.489	35667.043
9721	51.76	11686.433	37324.59
12781	51.76	12925.003	37677.328
2886	51.76	9131.63	37495.867
8921	51.76	11317.09	39531.66
11134	51.76	12476.095	38184.355
6421	51.76	10456.394	35914.199
10540	51.74	12225.331	34553.996
193	51.74	7817.943	35225.348
15307	51.74	14237.191	33001.914
15088	51.74	14007.571	36533.605
12767	51.74	12950.916	37370.098
15534	51.74	14377.031	36879.719
11075	51.72	12355.966	38988.578
4163	51.72	9833.435	37915.969
12181	51.72	12869.899	37135.215
11106	51.7	12372.91	38524.148
8230	51.7	11147.063	34613.27
4104	51.7	9716.769	38734.234
3968	51.68	9640.812	39354.148
583	51.68	8026.012	39960
381	51.68	7710.762	37885.949
14200	51.66	13662.588	34465.605
3175	51.66	9329.676	39107.063
8337	51.66	11065.827	33227.914
10400	51.64	11915.02	33165.852
1376	51.64	8562.528	39482
6861	51.62	10681.569	37158.52
1491	51.62	8494.525	37468.816
14879	51.6	14128.317	38936.57
6862	51.6	10592.344	36869.316
11613	51.58	12669.22	34888.086
9761	51.58	11775.237	37780.504
14946	51.58	14074.968	37868.832
12120	51.57	12879.217	37931.875
11173	51.57	12478.472	37560.266
13349	51.55	13202.749	33330.109
10260	51.55	11966.842	35461.703
11637	51.55	12514.983	35478.781
1666	51.55	8537.518	34303.5
8221	51.53	11092.785	34771.023
15632	51.53	14213.853	38260.313
9699	51.53	11683.774	36952.906
11195	51.53	12298.199	37460.762
10947	51.53	12133.302	39727.129
15227	51.51	14086.058	34539.879
15376	51.51	14369.154	34429.684
14369	51.51	13883.72	34025.473
14576	51.49	13956.473	37440.203
7041	51.49	10574.505	34390.824
2824	51.47	9269.494	36528.141
10157	51.47	12042.343	36741.371
374	51.45	7787.981	37835.789
12253	51.45	12904.805	36096.902
11224	51.45	12286.206	36917.078
13207	51.45	13327.671	35441.305
14163	51.43	13703.858	35023.227
9924	51.43	11936.492	39856.664
9097	51.41	11619.025	38616.773
2248	51.41	8870.009	38196.254
14037	51.41	13691.134	36679.426
6774	51.41	10671.069	38682.715
160	51.41	7979.419	34835.055
5715	51.41	10272.2	33064.422
14326	51.41	13871.077	33439.941
487	51.39	7864.646	38955.352
10199	51.39	11982.313	35919.371
1473	51.37	8629.245	37722.57
1808	51.37	8661.097	34106.402
9630	51.37	11772.423	35659.863
896	51.37	8181.249	34213.777
2930	51.35	9184.537	38018.527
2835	51.35	9152.335	36784.156
410	51.34	7657.731	38157.391
841	51.34	8167.313	35149.652
11288	51.34	12382.614	36091.117
12535	51.34	13073.244	33784.117
11577	51.32	12659.806	34216.949
2662	51.32	9111.084	33723.164
9514	51.32	11814.316	34415.402
10609	51.32	12244.979	35546.586
4438	51.28	9749.852	34419.152
1270	51.26	8319.709	38802.891
675	51.26	8043.614	38304.176
12546	51.24	13129.602	34012.141
16035	51.22	14556.869	35491.246
15438	51.22	14311.693	35607.707
514	51.22	7939.91	39244.945
6590	51.2	10357.073	38543.395
14444	51.18	13995.265	35317.984
12673	51.18	13136.812	35837.203
1970	51.18	8819.335	36995.684
280	51.16	7939.71	36481.715
3742	51.16	9593.327	35913.723
334	51.16	7664.999	37214.563
2060	51.14	8745.643	38676.137
1889	51.14	8638.493	35574.371
8944	51.14	11397.649	39899.484
10014	51.12	11918.29	38947.398
249	51.12	7877.167	35974.402
428	51.12	7824.819	38375.414
2963	51.12	9158.14	38341.367
2588	51.11	8929.18	33211.074
8934	51.11	11356.852	39809.367
13259	51.11	13297.368	34788.148
12280	51.11	12915.084	35742.559
12332	51.09	12815.051	35056.898
9505	51.09	11843.912	34269.242
8583	51.09	11351.08	36521.625
10060	51.07	11893.325	38016.504
13393	51.07	13548.042	33416.504
12034	51.05	12876.851	39736.242
586	51.05	8149.279	40003.035
13472	51.05	13537.909	34891.715
4854	51.03	10086.532	34095.816
8353	51.03	11094.036	33129.059
8084	51.03	11152.134	37158.906
14434	51.01	13913.898	35167.941
6554	51.01	10375.267	37822.746
8434	51.01	11400.841	34017.07
12978	51.01	13197.004	39342.836
489	51.01	7981.304	38965.469
9237	51.01	11558.005	36134.691
5611	50.99	10303.499	34659.199
2227	50.99	9046.433	38747.109
8081	50.99	11119.223	37129.09
12697	50.99	13102.585	36273.203
13679	50.97	13544.348	38045.957
1997	50.97	8634.858	37379.168
14464	50.97	13983.136	35624.148
14441	50.97	13931.827	35281.742
3134	50.97	9310.224	39555.738
6807	50.95	10635.413	37999.762
15283	50.95	14007.877	33436.875
1818	50.93	8705.201	34250.711
9782	50.93	11834.715	38135.043
12495	50.91	12928.811	33260.398
7154	50.91	10785.805	33109.785
12485	50.89	12963.186	33126.203
1232	50.88	8335.602	38072.887
11983	50.88	12589.438	39888.34
8969	50.88	11602.738	39911.211
14730	50.88	13994.814	39443.902
5811	50.86	10531.893	33911.777
11949	50.86	12593.494	39574.547
4600	50.86	9962.643	33906.16
9589	50.86	11708.168	35508.219
13057	50.84	13177.939	37834.727
5406	50.84	10345.73	37509.391
13447	50.84	13546.015	34533.535
10334	50.84	11851.683	34561.625
13873	50.82	13760.758	38884.156
15189	50.82	14179.804	35003.602
5831	50.8	10468.129	34159.332
9454	50.8	11812.969	33411.969
7685	50.8	10925.957	39304.934
7503	50.8	10797.958	36274.875
12738	50.78	12996.26	36892.574
4457	50.78	9903.191	34020.922
936	50.78	8169.673	33226.715
260	50.78	7959.61	36227.707
2068	50.78	8650.328	38789.164
12739	50.76	12926.369	36904
10810	50.76	12196.387	38742.297
10767	50.74	12214.708	38040.441
15937	50.74	14508.428	36734.715
12869	50.74	13054.465	38886.188
1330	50.74	8263.406	39772.641
5426	50.74	10207.568	37325.238
13120	50.74	13186.981	36942.191
3290	50.72	9361.601	37078.711
2769	50.7	9209.276	35703.254
15280	50.7	14058.132	33378.305
2907	50.7	9194.737	37827.656
7194	50.7	10896.174	34026.246
16133	50.68	14602.207	33908.457
2016	50.68	8816.862	37765.008
15833	50.68	14485.893	38688.34
8911	50.68	11250.67	39413.516
15925	50.68	14616.339	37156.875
11889	50.68	12553.326	38843.586
7531	50.67	10922.163	36695.07
7595	50.65	10827.879	37662.535
15754	50.65	14263.778	39978.156
9753	50.65	11728.586	37650.492
6419	50.65	10392.594	35856.203
10198	50.63	11950.192	35919.391
3540	50.63	9488.925	33693.078
15258	50.63	14036.168	33933.953
14655	50.63	13854.945	38365.313
3227	50.61	9351.991	38020.23
10989	50.59	12287.483	39949.348
1291	50.59	8413.884	39099.5
4581	50.57	10031.11	33715.695
2679	50.57	9235.143	33976.461
4145	50.55	9807.73	38234.195
5613	50.55	10138.782	34677.234
15187	50.55	14157.898	34979.742
11131	50.53	12411.73	38150.82
219	50.53	7839.92	35564.699
10726	50.53	12228.668	37553.629
2424	50.53	9014.342	35496.758
15639	50.51	14249.517	38373.367
2155	50.51	8903.308	39650.555
13522	50.51	13440.748	35508.863
11776	50.49	12498.284	37444.102
10474	50.49	12204.095	33537.414
15945	50.49	14468.706	36579.871
8655	50.49	11271.547	37537.773
1830	50.45	8665.628	34533.305
10927	50.44	12149.991	39506.367
305	50.44	7736.736	36881.84
11199	50.44	12381.103	37195.977
763	50.44	8061.848	36587.711
13568	50.44	13558.799	36015.133
5441	50.42	10327.018	36901.516
13253	50.42	13344.888	35012.609
1737	50.4	8476.773	33107.934
7684	50.4	10923.094	39264.715
9456	50.4	11729.598	33421.02
14366	50.38	13987.682	33934.195
14727	50.36	13798.807	39397.574
13446	50.36	13444.56	34532.66
11204	50.36	12337.768	37336.344
8566	50.36	11286.916	36139.82
6390	50.36	10488.152	35464.07
13152	50.36	13314.939	36514.164
15524	50.36	14292.091	36770.004
12584	50.34	12955.879	34967.613
406	50.34	7677.315	38115.355
8241	50.34	11070.174	34769.008
12481	50.32	13021.778	33086.223
6345	50.32	10548.354	34735.488
14924	50.32	14148.37	38185.898
1236	50.32	8387.444	38112.832
13929	50.32	13579.586	38097.008
11664	50.32	12525.443	36014.18
3962	50.3	9492.968	39227.004
7658	50.3	10858.281	38854.77
10031	50.3	12032.459	38759.387
14452	50.28	13920.234	35477.336
3193	50.28	9373.683	38746.07
829	50.28	8108.102	35260.84
12572	50.28	12927.427	34691.977
10080	50.28	11852.204	37957.5
4377	50.26	9860.361	35143.551
13127	50.26	13157.129	36802.887
14211	50.26	13571.292	34323.105
13091	50.26	13207.345	37365.316
14601	50.26	13896.483	37792.797
2651	50.24	9246.495	33595.949
13399	50.24	13508.527	33571.156
8247	50.24	11043.225	34554.191
11973	50.24	12511.62	39797.977
1175	50.24	8401.634	37140.176
13444	50.22	13478.346	34388.711
1962	50.22	8718.868	36841.914
6827	50.21	10597.438	37709.445
483	50.21	7753.413	38937.586
9787	50.21	11804.011	38210.527
4907	50.17	9988.621	34907.539
6352	50.17	10548.02	34782.473
12553	50.17	13108.253	34141.531
15693	50.15	14247.69	39052.805
14641	50.15	13822.667	38113.512
15653	50.15	14307.226	38567.848
7260	50.15	10921.675	34993.316
7148	50.15	10605.329	33151.078
9278	50.13	11462.497	35505.531
2209	50.11	8997.869	38948.172
10490	50.11	12180.619	33712.555
2805	50.11	9139.403	36245.938
12359	50.09	12733.715	34419.438
15513	50.09	14260.665	36642.602
12988	50.09	13192.094	39207.305
14044	50.07	13677.88	36399.988
3508	50.07	9341.126	34029.543
1308	50.07	8228.866	39492.809
13367	50.05	13210.644	33311.059
3379	50.05	9332.744	36093.227
7813	50.05	11013.803	39035.719
15882	50.05	14581.521	37814.02
12556	50.03	13081.556	34250.125
1361	50.03	8622.505	39927.039
1904	50.03	8646.167	35875.426
12170	50.03	12737.394	37034.223
12382	50.01	12766.173	34093.313
5290	50.01	10149.621	39208.461
6916	50.01	10650.81	36163.676
9670	50.01	11700.849	36333.887
13158	49.99	13219.639	36259.914
10698	49.99	12220.218	37207.926
222	49.99	7717.215	35575.914
11011	49.96	12490.912	39701.969
1991	49.96	8691.069	37336.277
1650	49.96	8535.867	34640.797
13027	49.96	13338.896	38444.355
15895	49.94	14592.907	37609.758
2739	49.94	9167.449	35219.781
9672	49.94	11831.621	36367.512
12218	49.94	12871.201	36579
9937	49.92	11996.277	39994.781
16160	49.92	14442.517	33614.672
3844	49.92	9499.802	37281.516
1413	49.92	8483.066	38505.219
8306	49.92	11034.142	33690.512
7819	49.9	11159.988	38814.832
14965	49.88	14145.771	37778.188
12107	49.86	12716.681	38249.48
1313	49.86	8263.464	39528.172
9493	49.86	11797.119	33988.359
126	49.86	7826.035	34490.871
7778	49.84	11015.503	39558.641
15353	49.82	14271.147	33972.477
2265	49.82	8954.235	38035.848
11858	49.8	12672.433	38476.223
658	49.8	8025.863	38327.898
14088	49.8	13596.992	35997.973
1122	49.78	8232.765	36015.902
4075	49.78	9782.603	39175.211
11256	49.76	12295.062	36616.023
14012	49.76	13686.245	36767.059
1692	49.76	8632.218	33836.254
12765	49.76	13002.416	37260.246
10475	49.76	12253.747	33539.195
8889	49.76	11271.917	39181.906
13734	49.75	13513.972	38954.715
9459	49.75	11659.199	33442.953
15648	49.73	14396.616	38541.805
2345	49.73	8851.556	36996.117
4319	49.71	9877.353	35976.398
5183	49.71	9967.016	39088.199
9006	49.71	11556.461	39284.965
14780	49.69	14180.088	39965.332
8677	49.69	11311.85	37760.891
10437	49.67	12177.651	33227.125
15456	49.67	14228.169	35847.941
13625	49.65	13513.308	37073.676
7236	49.65	10787.468	34600.285
12177	49.63	12867.239	37084.145
7680	49.63	10781.983	39219.973
16068	49.63	14628.341	35059.199
593	49.63	8036.016	39628.547
8564	49.63	11347.391	36084.293
5605	49.61	10286.518	34892.09
3561	49.61	9361.918	33032.875
1349	49.61	8574.857	39848.09
4066	49.61	9835.975	39402.262
8982	49.59	11435.603	39678.313
1082	49.59	8403.196	35202.883
15913	49.57	14503.879	37329.332
13476	49.57	13468.402	34940.996
8856	49.57	11227.765	38733.238
14698	49.57	13823.375	38948.324
12727	49.55	13095.328	36797.391
13919	49.55	13662.853	38212.258
1554	49.55	8551.811	36272.559
16136	49.55	14535.014	33943.184
7987	49.55	11123.761	37896.98
8616	49.55	11326.473	37109.313
1496	49.55	8425.709	37207.473
2663	49.53	9209.9	33736.879
9798	49.53	11771.6	38480.402
1103	49.53	8389.108	35490.164
11223	49.53	12332.8	36895.133
5642	49.53	10333.073	34181.82
15031	49.52	14113.534	36817.742
1594	49.52	8600.015	35482.371
13788	49.5	13525.211	40000.941
6769	49.5	10742.816	38912.406
14602	49.5	13986.004	37804.559
1538	49.48	8610.332	36398.238
5163	49.48	10066.811	38796.285
4023	49.48	9901.623	39963.609
4272	49.48	9777.187	36383.785
14140	49.48	13719.403	35391.734
14495	49.48	13837.749	36207.262
13331	49.48	13215.355	34113.238
2526	49.46	9022.875	34122.789
2436	49.46	8873.788	35121.441
15175	49.46	14209.093	35139.438
12833	49.46	13108.062	38500.68
5447	49.46	10186.053	36970.207
2413	49.46	9049.187	35889.316
3615	49.46	9660.914	33748.168
11077	49.46	12407.083	39046.156
3100	49.46	9304.132	39829.52
618	49.44	8187.743	39184.746
10076	49.42	12055.859	37904.254
14771	49.42	14023.819	39767.609
13891	49.42	13777.972	38482.141
3260	49.42	9356.668	37607.566
2656	49.42	9138.561	33630.078
3577	49.4	9562.853	33155.914
660	49.4	8139.152	38420.762
4496	49.4	9917.88	33331.762
47	49.4	7948.748	33459.773
9980	49.38	11872.571	39128.527
10032	49.38	11908.691	38760.551
4019	49.38	9781.795	39826.641
2472	49.38	8963.426	34660.805
9705	49.36	11775.755	37113.488
3313	49.36	9430.203	36790.672
1317	49.34	8295.977	39568.691
11475	49.32	12429.925	33143.563
14174	49.31	13756.564	34847.109
14529	49.31	13901.756	36616.688
5646	49.31	10347.553	34270.832
4219	49.31	9819.798	37288.668
15629	49.29	14397.037	38216.031
12140	49.29	12782.552	37554.695
5612	49.29	10326.394	34662.609
13274	49.29	13240.924	34695.926
3293	49.27	9450.336	37157.766
11422	49.25	12347.364	33668.789
8307	49.25	11047.415	33761.883
8263	49.25	11188.028	34140.313
3517	49.25	9479.152	33942.914
10037	49.25	12054.843	38532.137
13270	49.25	13285.72	34923.797
4109	49.25	9916.791	38505.148
16032	49.25	14621.263	35455.973
7155	49.23	10808.279	33131.492
4870	49.23	9927.747	34411.008
12730	49.23	13060.973	36804.043
12344	49.23	12868.43	34472.203
10074	49.23	11962.997	37838.293
3496	49.23	9307.79	34176.668
133	49.23	7702.432	34586.816
15029	49.21	14141.887	36815.078
15971	49.21	14613.334	36309.895
3913	49.19	9584.76	38435.961
1720	49.19	8471.169	33462.055
1700	49.19	8559.266	33756.766
3840	49.17	9661.62	37153.195
5719	49.15	10226.607	33078.875
5132	49.15	10085.679	38267.461
5432	49.15	10307.204	37109.027
8077	49.15	11028.119	37039.66
14007	49.13	13617.321	36706.117
711	49.13	8174.103	37652.199
195	49.13	7890.526	35234.652
12742	49.11	13027.649	36992.297
14605	49.11	13802.935	37839.152
8209	49.11	11143.802	34958.07
1863	49.11	8670.434	35181.887
8257	49.11	11137.636	34422.426
3982	49.11	9577.398	39596.309
10654	49.09	12268.975	36498.801
755	49.09	8093.212	36803.855
3688	49.09	9690.068	34955.961
1888	49.08	8825.321	35558.152
8950	49.06	11364.041	39978.219
13951	49.06	13607.738	37794.566
11626	49.06	12533.891	35135.34
2162	49.06	9022.415	39439.59
731	49.06	8136.599	37326.855
7738	49.06	11074.299	39819.137
5371	49.04	10319.716	37995.652
14702	49.04	13991.201	39027.141
7550	49.04	10818.884	36916.527
6833	49.04	10705.243	37774.055
15091	49.02	14129.09	36247.43
12769	49.02	13017.379	37406.672
8243	49.02	11043.075	34499.43
3621	49.02	9503.472	33810.41
6644	48.98	10401.867	39371.344
4084	48.98	9875.168	39038.875
1530	48.98	8475.345	36825.598
1542	48.96	8505.057	36456.859
4869	48.96	10022.336	34401.168
15792	48.96	14596.674	39583.566
8456	48.96	11281.261	34450.281
16044	48.96	14616.382	35356.086
11230	48.96	12354.218	36980.324
11884	48.94	12668.858	38786.977
15582	48.94	14232.61	37503.832
15850	48.94	14501.66	38156.055
11875	48.92	12650.698	38742.422
2256	48.92	9006.67	37995.863
3956	48.92	9582.843	39175.492
3606	48.92	9598.677	33588.992
12268	48.9	12834.601	35944.223
2968	48.9	9186.624	38472.617
4351	48.9	9834.878	35448.094
6659	48.88	10377.353	39622.711
2962	48.88	9191.584	38328.117
4587	48.86	9940.812	33775.977
8166	48.86	11167.183	35617.938
6575	48.85	10521.899	38357.98
13261	48.85	13329.315	34842.914
11845	48.85	12570.309	38359.18
8158	48.83	11074.296	35822.031
2791	48.83	9257.122	36053.063
6510	48.83	10408.238	37156.012
412	48.83	7875.497	38203.543
932	48.81	8066.995	33189.52
4460	48.81	9903.083	34046.246
14511	48.81	13953.078	36393.254
1803	48.81	8817.758	33995.043
13287	48.81	13238.958	34567.828
6756	48.81	10627.257	39244.402
9783	48.81	11817.04	38157.27
5191	48.81	10044.649	39223.664
5417	48.79	10241.64	37449.297
15625	48.79	14339.828	38151.504
9786	48.79	11676.487	38181.074
10613	48.77	12220.955	35634.762
11137	48.77	12461.4	38268.207
4871	48.77	10072.087	34419.934
10670	48.77	12265.232	36806.664
2829	48.77	9065.657	36603.621
4593	48.75	10044.667	33819.523
5214	48.75	9952.2	39638.77
9260	48.75	11614.446	35611.066
2793	48.73	9119.437	36056.047
5425	48.73	10322.141	37315.961
1338	48.73	8225.963	39914.93
2616	48.69	9251.524	33071.406
7298	48.69	10873.204	35544.254
8652	48.69	11323.109	37505.602
14547	48.69	13974.67	36897.227
3476	48.69	9308.264	34492.141
8688	48.67	11262.333	37840.07
11732	48.67	12612.542	37114.742
2838	48.67	9268.132	36855.309
3172	48.67	9470.931	39044.434
11152	48.67	12391.537	37668.742
3272	48.65	9441.703	37471.801
547	48.65	7664.453	39637.891
15717	48.65	14388.404	39394.555
12575	48.65	12970.629	34768.633
6925	48.65	10713.231	35924.383
7185	48.63	10801.614	33838.836
2485	48.63	8866.75	34528.102
15957	48.62	14566.416	36476.902
11261	48.6	12469.997	36690.879
464	48.6	7711.533	38748.504
15264	48.58	14022.399	33721.434
1658	48.58	8558.372	34509.387
15312	48.58	14343.66	33151.215
7575	48.58	10832.092	37370.598
13439	48.56	13376.919	34272.707
15138	48.56	14187.107	35600.797
10121	48.56	11901.615	37385.305
7015	48.56	10777.182	34710.656
10096	48.56	12042.55	37559.254
11418	48.54	12470.428	33921.656
1764	48.52	8820.892	33417.957
12875	48.52	13064.498	38983.184
6613	48.52	10484.595	38837.145
14839	48.52	14173.23	39086.508
9788	48.52	11720.15	38243.484
116	48.52	7809.964	34350.027
4479	48.52	9905.873	33729.895
4577	48.5	9925.915	33689.195
2478	48.5	9048.819	34758.898
4189	48.5	9756.215	37538.199
11501	48.5	12696.852	33415.977
15780	48.5	14432.093	39742.102
3798	48.48	9679.102	36459.781
9825	48.48	11779.438	38748.293
1728	48.48	8451.937	33262.711
8488	48.46	11398.536	34827.691
3235	48.46	9301.151	37896.852
12056	48.46	12879.789	39129.777
2131	48.46	8699.734	39978.945
3795	48.46	9608.013	36378.492
134	48.44	7831.154	34586.742
9	48.44	7890.213	33046.254
7021	48.44	10601.413	34457.738
2983	48.42	9103.384	38735.82
8436	48.42	11231.971	34036.406
14707	48.4	13949.671	39067.211
1064	48.4	8280.295	35060.895
10052	48.4	12023.482	38182.859
10749	48.4	12205.339	37875.59
14760	48.39	13932.009	39899.07
14454	48.39	13971.508	35488.324
15531	48.39	14241.583	36847.055
8249	48.37	11096.58	34599.266
749	48.35	8105.904	37015.363
10645	48.35	12250.857	36208.863
15745	48.35	14258.36	39904.609
3853	48.33	9677.173	37405.516
5730	48.33	10475.208	33049.957
12324	48.33	12789.835	35194.289
3919	48.33	9551.493	38478.461
3884	48.31	9632.85	37958.602
673	48.29	8089.334	38282.098
11271	48.29	12331.047	36501.18
10313	48.29	11886.053	34658.66
645	48.27	8180.017	38757.992
2905	48.27	9062.723	37817.113
5036	48.27	9985.256	36864.789
13790	48.27	13556.32	40009.832
14453	48.27	13878.035	35477.961
1177	48.27	8241.233	37167.074
6383	48.25	10377.561	35360.746
15409	48.25	14293.196	35067.02
7117	48.23	10579.014	33368.555
2238	48.23	8906.47	38344.695
3441	48.23	9336.463	35131.09
6442	48.21	10536.084	36375.73
12477	48.21	13121.296	33054.641
14939	48.21	14107.918	38088.484
8049	48.19	11063.514	37437.293
2286	48.19	8870.992	37946.504
4945	48.19	10020.223	35453.34
8468	48.19	11238.251	34635.625
15584	48.19	14331.785	37569.406
13663	48.19	13404.115	37810.563
11306	48.17	12440.229	35890.965
13618	48.17	13480.135	36965.242
4528	48.17	9900.511	33084.375
10555	48.14	12118.896	34810.449
11044	48.14	12392.711	39360.043
9785	48.14	11694.992	38156.148
8139	48.12	11193.113	36353.996
14721	48.1	13956.448	39268.797
1234	48.1	8329.283	38085.488
3464	48.1	9311.316	34898.641
10055	48.1	12040.994	38262.852
8463	48.08	11258.917	34534.141
15254	48.06	14086.667	33891.305
15854	48.06	14609.511	38180.395
9064	48.06	11515.012	38649.16
5072	48.06	10086.38	37222.547
8664	48.06	11285.025	37635.105
864	48.04	8105.27	34786.758
5206	48.04	10128.077	39486.039
8314	48.04	11028.707	33528.125
6880	48.04	10613.131	36810.703
15231	48.04	14045.966	34334.297
1875	48.02	8815.742	35369.473
8985	48.02	11619.285	39706.816
1931	48.02	8665.807	36360.84
3131	48.02	9444.423	39530.359
11615	48	12590.055	34931.102
2549	48	8981.192	33800.805
1054	48	8369.398	34931.523
8633	48	11398.398	37291.078
8589	47.98	11353.296	36647.922
11421	47.98	12342.404	33652.871
11144	47.98	12280.304	38140.68
8629	47.98	11339.391	37266.004
7773	47.98	11201.779	39511.348
105	47.98	7784.004	34282.758
10225	47.98	11925.956	35855.238
3092	47.96	9169.337	39886.641
563	47.96	7782.275	39835.578
737	47.96	8191.831	37073.59
96	47.96	7984.891	34056.484
11960	47.95	12609.794	39675.316
14064	47.95	13690.939	36082.73
11673	47.93	12624.503	36186.328
9724	47.93	11672.627	37338.391
8636	47.93	11265.425	37350.27
7272	47.91	10947.517	35119.242
14105	47.91	13620.964	35827.434
15131	47.91	14103.405	35754.711
8237	47.91	11101.878	34677.98
6734	47.91	10645.815	39560.824
99	47.91	7846.45	34097.758
13177	47.87	13334.805	35914.191
1120	47.87	8227.303	35933.668
3019	47.85	9250.912	39060.629
2305	47.85	9024.487	37598.055
2137	47.85	8914.214	39784.914
3283	47.83	9286.911	37256.184
181	47.83	7675.916	35132.676
7628	47.81	10787.759	38289.996
9161	47.81	11421.924	37578.629
4288	47.81	9779.258	36240.949
2375	47.81	9027.838	36325.816
3797	47.81	9677.56	36442.5
11900	47.81	12504.248	39026.773
14811	47.79	14064.161	39280.949
332	47.79	7787.256	37180.902
12547	47.79	13124.275	34034.105
7713	47.77	10955.9	39731.559
14435	47.77	13846.922	35179.703
13503	47.77	13514.739	35277.781
9468	47.77	11820.916	33600.695
7698	47.75	10908.845	39480.609
14311	47.73	13944.654	33243.145
8261	47.72	11055.665	34136.023
13125	47.72	13345.534	36777.254
10827	47.7	12118.199	38993.391
3446	47.7	9399.385	35224.781
12932	47.7	12992.59	40004.254
7324	47.7	10853.663	35782.531
14438	47.68	13908.74	35213.535
2755	47.68	9149.56	35499.898
10985	47.66	12381.619	39917.68
5380	47.66	10292.801	37857.766
9522	47.66	11709.704	34517.133
6937	47.66	10662.937	35791.113
5420	47.66	10345.536	37209.289
13354	47.66	13201.829	33405.684
7108	47.64	10722.931	33570.371
12663	47.64	12924.878	35762.602
3895	47.64	9502.576	38161.879
2172	47.64	9046.999	39570.281
1229	47.6	8210.625	38050.914
3651	47.6	9561.49	34348.734
8540	47.6	11333.529	35573.832
12605	47.6	13087.055	35245.945
13060	47.56	13296.683	37908.16
15834	47.56	14638.688	38694.973
3604	47.56	9583.564	33503.863
9266	47.56	11556.485	35709.863
15585	47.56	14374.721	37581.172
1736	47.56	8422.667	33106.27
5315	47.56	10167.054	38821.293
10278	47.54	11930.128	35392.43
15308	47.54	14305.592	33056.445
9328	47.54	11426.483	34713.063
12795	47.52	12950.068	37859.223
5084	47.52	9958.261	37373.828
4534	47.52	9986.378	33043.035
7748	47.52	11077.239	39987.238
100	47.52	7824.565	34102.832
1755	47.52	8673.258	33361.563
11232	47.49	12478.889	37005.957
5305	47.49	10297.272	39053.863
8871	47.49	11332.789	38921.859
10573	47.49	12100.523	35110.391
3273	47.47	9277.403	37483.902
5585	47.47	10241.804	34985.59
14781	47.47	14074.063	39972.496
12002	47.47	12805.611	39755.016
12902	47.47	13106.445	39473.23
336	47.45	7955.278	37258.387
10671	47.45	12208.426	36823.828
7093	47.45	10565.749	33681.879
202	47.45	7753.824	35360.797
10296	47.45	11936.261	35010.777
3443	47.43	9384.179	35160.438
5772	47.43	10535.15	33543.551
16011	47.43	14430.059	35746.371
1657	47.39	8422.774	34503.16
1017	47.39	8220.818	34328.355
13993	47.37	13719.67	36880.246
15448	47.37	14213.107	35775.176
1182	47.37	8234.935	37287.086
8846	47.35	11378.541	38647.676
10725	47.35	12068.362	37533.57
6353	47.35	10520.578	34791.16
14204	47.35	13748.292	34591.004
11837	47.33	12500.823	38187.871
615	47.33	8192.066	39148.305
14612	47.33	13905.513	37929.473
526	47.33	7815.192	39452.195
7587	47.33	10970.093	37465.348
7534	47.33	10964.407	36742.816
13549	47.33	13364.806	35775.379
9066	47.31	11576.28	38692.676
7789	47.31	11050.658	39385.504
12530	47.31	12942.801	33726.625
5030	47.31	10058.27	36817.449
1355	47.31	8539.091	39906.496
15164	47.31	14190.305	35551.648
3015	47.29	9235.463	39033.648
10462	47.29	12220.211	33406.941
7949	47.27	11052.677	38145.348
6913	47.26	10574.15	36095.684
6740	47.26	10702.131	39309.723
12718	47.24	12981.264	36680.988
2076	47.24	8744.693	38907.414
4172	47.24	9708.454	37682.793
6931	47.24	10575.093	36035.902
7986	47.22	11027.202	37895.727
4028	47.22	9713.089	39600.281
2338	47.22	8936.012	37160.059
1176	47.22	8265.613	37143.172
5308	47.2	10150.685	39079.465
4916	47.2	9942.559	35049.066
6849	47.2	10622.808	37231.453
4968	47.2	9996.894	35767.152
2819	47.2	9202.225	36486.941
13191	47.2	13354.049	35804.926
11246	47.18	12439.647	36773.004
7622	47.18	10955.741	38096.863
1032	47.18	8345.691	34530.465
14245	47.18	13766.209	33872.648
8600	47.16	11311.25	36850.227
13739	47.16	13466.147	39083.32
4915	47.16	10026.246	35037.82
13936	47.16	13581.773	37911.156
15932	47.14	14603.985	36997.121
3108	47.14	9317.405	39950.535
2308	47.14	8888.694	37652.594
6502	47.12	10380.78	36967.16
4605	47.12	10131.644	33929.027
12940	47.12	13255.209	39848.18
8545	47.12	11212.393	35655.641
13592	47.12	13532.386	36502.051
12750	47.12	13034.731	37105.539
8087	47.12	11066.616	36880.621
56	47.1	7754.524	33600.805
5310	47.1	10308.442	38796.367
15526	47.08	14215.932	36794.262
4416	47.08	9737.719	34768.145
1959	47.06	8640.873	36745.523
899	47.06	8159.004	34048.707
177	47.06	7966.077	35077.098
13308	47.06	13154.921	34344.57
9463	47.06	11640.989	33483.922
15874	47.04	14546.117	37672.977
12424	47.04	12914.785	33533.656
2058	47.04	8723.163	38659.051
11340	47.04	12425.246	34975.52
1614	47.04	8517.035	35396.203
8789	47.03	11381.359	38163.059
11265	47.03	12427.079	36397.5
8289	47.03	11116.258	34074.855
2463	47.03	8993.998	34837.246
6624	47.03	10498.763	38963.672
339	47.03	7687.248	37342.301
11780	47.01	12598.947	37561.195
12138	47.01	12881.019	37550.875
13076	47.01	13190.048	37520.77
13974	47.01	13748.635	37202.117
12221	47.01	12758.983	36636.016
10435	47.01	12206.836	33211.695
13520	47.01	13399.255	35489.5
15425	46.99	14366.46	35377.094
1788	46.99	8714.293	33745.172
14720	46.97	13825.229	39238.82
3022	46.97	9203.201	39125.469
13004	46.97	13222.868	38908.625
8388	46.95	11419.506	33419.734
15002	46.95	14148.007	37338.102
12168	46.93	12757.698	37025.348
1310	46.93	8311.364	39510.367
7627	46.93	10970.579	38235.086
750	46.93	8016.854	36712.844
2157	46.93	8861.722	39664.473
984	46.93	8387.483	33582.184
1603	46.91	8554.213	35276.121
6728	46.91	10669.66	39741.805
2847	46.89	9240.525	37006.773
1680	46.85	8590.848	34180.621
10788	46.85	12099.634	38395.961
14384	46.85	13826.157	34374.68
11611	46.85	12513.985	34814.457
5682	46.85	10304.925	33582.641
3994	46.83	9640.119	39802.797
14073	46.83	13687.703	36166.496
3493	46.83	9386.289	34128.43
5659	46.83	10198.933	33815.52
13694	46.81	13514.568	38324.258
2319	46.81	9026.996	37498.035
1559	46.81	8507.702	36376.105
[truncated: 4,078 more rows]
