# Supplementary material for: Insights on the Control of Yeast Single-Cell Growth Variability by Members of the Trehalose Phosphate Synthase (TPS) Complex
Source: Front Cell Dev Biol. 2021 Jan 28;9:607628. doi: 10.3389/fcell.2021.607628 (PMC7876269; doi:10.3389/fcell.2021.607628)
Supplement: Supplementary file 2 [file Data_Sheet_1.ZIP › final_code/input_datasets/Ntd-TSL1_SortedCells2_minus_t3.csv]

Id	Area (µm²)	Centre X Position (µm)	Centre Y Position (µm)
17106	480.13	14227.38	37566.938
14561	455.86	13132.168	37154.578
12877	436.78	12596.606	35194.703
12381	406.6	12421.335	36698.949
17127	393.61	14312.984	37652.984
7065	387.83	10710.302	39375.262
9661	367.75	11305.579	39278.723
9702	364.31	11355.494	39856.367
13150	355.57	12619.679	39586.031
2793	350.1	8843.023	37629.016
16090	347.78	13836.823	35071.516
9663	343.45	11139.474	39430.98
717	341.61	8138.705	39644.055
6408	341.13	10284.953	34314.691
5307	339.75	9791.656	34837.535
15425	336.34	13522.346	39317.93
17248	335.64	14534.784	39773.047
11867	334.24	12119.633	36328.91
1896	327.94	8491.713	37368.285
1817	326.9	8572.348	38655.328
12137	326.02	12459.269	39572.133
5726	317.82	10073.932	36602.77
13405	317.31	12873.129	36808.051
12574	316.77	12345.106	34573.727
16773	314.89	14012.231	34092.766
15422	314.53	13438.495	39208.426
9451	312.96	11325.59	35227.289
3062	301.03	9006.78	34250.664
11890	299.67	12219.925	37008.012
12806	297.12	12613.587	34399.23
12584	294.3	12283.723	34383.527
15515	292.79	13600.053	39988.063
17542	291.51	14455.236	35844.203
16998	291.35	14380.033	35514.293
13274	290.68	12713.002	38402.711
12072	290.03	12098.653	39662.266
5737	286.83	10077.226	36822.965
5058	285.38	9861.252	38319.602
11865	284.98	12127.005	36279.391
6933	284	10384.906	38430.527
13896	283.58	13130.435	34880.215
10733	283.35	11836.54	36773.309
6780	283.12	10401.046	36024.359
15805	281.59	13768.887	35106.461
14829	280.46	13200.735	34088.141
6347	279.96	10278.999	35246.555
11498	278.92	11964.714	34571.285
16434	277.28	14177.148	38864.207
13148	277.1	12602.319	39560.793
7305	276.64	10595.229	36354.047
16421	276.34	14074.345	39132.051
13390	276.32	12753.181	36996.953
14251	276.22	12948.958	38410.613
13025	273.96	12674.948	37498.195
15731	273.81	13762.728	36840.949
17240	273.02	14412.013	39866.969
5866	271.57	10044.41	38804.602
15471	271.34	13532.674	39693.316
15759	271.22	13664.852	36373.93
12181	270.73	12465.5	38857.875
16414	270.52	14045.721	39298.281
13233	270.19	12864.315	39081.754
15387	269.81	13528.373	38627.727
10705	269.65	11828.973	36334.906
11795	269.29	12189.701	35292.234
12008	269.12	12260.614	38441.727
13085	268.1	12680.623	38630.227
14419	268.03	13160.571	39225.27
8660	266.03	11160.868	38825.352
13969	265.04	12940.992	35680.57
9677	265	11205.669	39564.984
1945	264.96	8430.671	36403.691
14425	263.39	13344.757	38980.453
9522	262.99	11332.23	36374.699
13603	262.87	12721.695	34905.488
17128	262.66	14393.54	37662.777
11368	261.8	11863.988	36129.445
6906	261.11	10403.053	37838.109
17317	260.71	14542.306	38645.277
11296	260.48	11868.922	37288.375
7063	258.14	10745.128	39334.781
15528	256.53	13745.177	39492.699
4197	254.68	9410.742	34634.637
9532	253.83	11267.081	36750.449
9481	253.35	11215.676	35724.039
14347	252.55	13037.063	39856.223
17475	251.48	14627.033	36801.676
14268	251.4	12989.12	38858.934
2151	251.36	8489.45	33951.535
13402	250.58	12911.519	36791.637
10682	250.44	11658.879	36008.516
11007	250.02	11839.474	38435.246
15111	248.74	13504.128	35721.574
11139	248.07	11985.067	39396.227
17431	247.86	14460.602	37466.828
15303	247.34	13412.444	37397.516
15835	247.34	13678.225	34989.703
5713	247.3	9986.889	36308.844
15481	247.03	13494.628	39822.391
7130	246.79	10594.206	38631.82
3864	246.59	9478.472	39366.012
12393	246.38	12395.493	36439.785
7679	245.12	10917.556	34417.453
6053	244.93	10215.9	38927.273
12007	244.24	12115.747	38436.051
7296	244.05	10579.589	36492.477
15764	243.36	13605.455	36111.906
5005	242.49	9899.665	39151.926
11537	242.32	12051.557	34016.148
7749	242.3	10834.93	35455.711
17048	241.58	14332.414	36397.02
13229	241.52	12878.674	39016.508
13136	241.35	12602.141	39371.316
16299	241.06	13909.676	38339.469
17279	240.91	14485.963	39568.262
5826	240.83	10117.387	38250.004
10369	240.69	11631.449	33821.398
17582	239.64	14550.465	34836.551
14135	239.39	12984.214	37131.641
16474	239.01	14176.165	38106.387
550	238.93	7695.621	38235.09
12469	238.63	12447.759	35453.223
16956	238.55	14407.872	34983.965
6072	237.86	10288.016	38743.316
5304	237.17	9865.058	34815.426
4990	237.13	9851.795	39539.707
6652	237.02	10500.149	34162.855
8962	236.88	10985.807	36591
13757	236.71	12810.432	33131.996
16016	236.65	13903.801	33912.484
8760	236.06	11181.875	37536.813
15817	236.04	13713.22	35180.945
6303	235.68	10316.146	35446.574
13012	235.62	12627.068	37426.719
11128	234.64	12017.185	39592.781
13175	234.51	12685.52	39873.441
7719	234.45	10964.642	35107.926
14172	234.41	13108.937	37569.543
10709	234.01	11706.147	36390.43
7882	233.88	10909.363	36690.129
17449	233.78	14469.392	37085.152
16764	233.45	14203.144	34222.824
17586	233.42	14604.239	34872.488
14230	233.4	13063.231	38033.18
16986	233.3	14354.653	35374.281
15126	233.28	13536.848	36019.867
10309	232.88	11455.29	34460.473
6826	232.38	10459.031	36667.555
8682	232.31	11087.494	38770.148
17598	231.71	14526.438	34535.52
9434	231.67	11279.067	35045.723
2742	231.54	9035.537	38216.238
5049	231.27	9882.726	38692.102
13459	230.58	12807.032	36336.602
6205	230.35	10305.233	36752.855
9612	229.91	11213.029	38333.277
7256	229.85	10732.065	36889.27
17376	229.83	14557.016	38234.387
15295	229.24	13400.002	37351.535
16723	228.84	14040.48	34820.707
14772	228.7	13163.249	34923.215
8628	228.15	11055.42	39567.086
2395	227.44	8771.863	35867.098
17056	227.1	14398.741	36563.047
1711	226.92	8322.189	39967.027
13860	226.73	13056.468	34700.383
15169	226.64	13434.548	36419.688
15589	226.41	13678.193	38616.555
9483	226.23	11221.914	35803.254
17507	225.14	14631.908	36239.98
8429	224.38	10810.455	37793.199
12029	224.07	12089.971	38879.969
16666	223.99	14178.679	35608.57
5630	223.94	9973.055	35090.891
11829	223.59	12130.501	35610.063
17241	223.48	14258.31	39885.129
11008	223.3	11801.748	38435.512
14805	222.84	13258.44	34415.637
12024	222.67	12074.013	38827.543
12845	222.67	12651.047	34806.754
7106	222.46	10633.995	38947.652
7367	222.23	10562.28	35576.387
15065	221.79	13507.475	35209.359
13333	221.69	12784.142	37349.23
5217	221.47	9813.026	35741.566
8510	221.45	10780.909	38845.559
13069	221.14	12548.539	38457.734
14179	221.14	13021.774	37611.316
7107	221.1	10751.848	38641.703
14691	220.93	13187.751	35578.66
6942	220.76	10454.712	38624.605
13852	220.56	13112.217	34608.629
10253	220.09	11613.596	35188.34
17230	219.95	14394.45	39498.41
14278	219.74	13123.798	38981.277
4726	219.36	9502.878	36238.387
16204	219.15	13792.519	36750.121
14276	218.86	13122.337	38933.586
505	218.67	7646.953	37643.113
14099	218.63	13073.805	36786.613
16704	218.29	14171.013	35205.023
16423	217.81	14178.189	39224.926
16602	217.71	14177.612	36705.016
11045	217.5	11769.784	39096.164
10636	217.31	11824.044	35319.391
8610	217.31	11139.309	39440.281
12843	217.16	12669.785	34743.578
5156	217.14	9804.711	36963.375
9647	216.85	11295.824	38991.781
14449	216.7	13239.586	38906.711
14059	216.64	12991.768	36566.383
14759	216.64	13343.694	35081.563
12399	216.58	12287.035	36531.445
1198	216.18	8217.633	33329.707
308	215.97	7676.751	36006.313
12322	215.97	12304.479	37056.637
6911	215.74	10436.311	37989.609
15298	215.7	13513.243	37370.371
17253	215.64	14508.589	39826.711
16925	215.64	14381.755	34312.957
1590	215.36	8231.923	38202.363
16238	214.97	13876.185	37070.816
17565	214.67	14553.782	35299.48
13458	214.4	12855.465	36330.711
12949	214.3	12578.503	36472.027
3410	214.07	9233.119	35518.82
15319	214.05	13474.14	37635.348
14773	213.9	13223.971	34927.922
5135	213.9	9826.924	37039.699
10779	213.75	11726.973	37275.352
16397	213.69	14039.598	39936.27
7822	213.67	10981.95	36103.09
6806	213.13	10543.562	36350.996
15622	213.1	13748.639	38285.656
9168	213.06	11047.044	34114.848
9004	212.81	11199.112	36285.242
16139	212.79	13792.408	35589.379
15501	212.77	13575.17	39842.375
10649	212.73	11689.282	35586.98
15364	212.35	13430.242	38398.242
12559	211.91	12384.967	34910.977
5608	211.87	9961.129	34843.793
1672	211.75	8357.531	39469.66
13109	211.43	12521.549	39104.535
11844	211.14	12088.583	35915.215
2414	211.1	8639.148	36167.844
14703	210.97	13186.585	35699.66
12094	210.84	12267.765	39889.934
17447	210.47	14423.777	37329.453
10566	210.43	11671.465	34346.391
14455	210.28	13289.029	38690.895
9748	209.94	11608.788	39312.934
5215	209.46	9914.363	35994.746
7136	209.4	10567.481	38357.711
1488	209.28	8264.093	37158.367
14766	209.11	13223.258	34844.875
16694	209.05	14203.238	35318.105
12950	209.05	12681.069	36478.164
5546	208.9	10066.627	34086.754
13824	208.86	13110.74	34155.07
4895	208.8	9567.163	39023.66
15591	208.61	13580.609	38331.352
17194	208.46	14334.142	39094.91
7272	208.46	10584.761	36768.395
9468	208.29	11225.942	35537.516
16180	208.1	13820.201	36230.777
11992	208.1	12211.838	38261.168
7200	207.75	10612.731	37642.871
10782	207.6	11714.998	37361.84
14237	206.85	13112.697	38089.121
14575	206.83	13282.605	36716.41
10242	206.68	11526.192	35357.645
14529	206.51	13252.853	37801.199
12564	206.49	12415.777	34676.102
9749	206.45	11476.02	39394.484
14946	206.43	13506.648	34004.445
15374	206.12	13507.876	38490.902
9013	206.09	11025.223	36180.875
15391	206.09	13391.564	38663.395
8402	205.99	10828.131	37352.98
10247	205.74	11603.567	35103.688
14533	205.19	13279.583	37535.188
15753	204.78	13592.687	36467.93
14382	204.76	13134.895	39706.656
9128	204.73	11008.131	34704.797
12131	204.63	12435.06	39464.23
14364	204.51	13291.661	39865.941
1667	204.34	8395.608	39370.805
1938	204.17	8448.696	36828.234
17179	204.13	14248.323	38763.141
9439	203.75	11326.832	35125
14463	203.65	13302.675	38521.48
15497	203.6	13596.815	39774.594
5932	203.58	9967.031	39864.613
11504	203.25	11977.076	34341.641
15585	203.02	13674.298	38524.52
17078	202.64	14344.475	36982.863
6754	202.62	10363.507	35675.086
12561	202.2	12439.466	34637.02
16338	202.16	13902.406	39181.738
12032	202.12	12129.844	38918.543
16475	202.1	14021.696	38119.641
15446	202.04	13443.163	39497.496
4725	201.93	9572.671	36232.617
17097	201.78	14388.071	37320.738
13984	201.76	13003.425	35850.621
13469	201.51	12721.709	35916.43
14632	201.47	13216.81	36285.242
6130	201.41	10142.2	37543.684
5257	201.3	9889.2	35395.438
11538	201.2	11916.41	34023.023
3292	201.01	9272.047	34622.027
4040	200.88	9461.898	36907.688
16674	200.32	14105.336	35735.98
9556	200.07	11238.779	37214.496
14256	199.92	13081.131	38494.293
2232	199.67	8645.631	33045.559
9836	199.67	11426.058	37881.555
15415	199.53	13404.441	39134.328
11179	199.44	12053.734	38753.402
14384	199.42	13236.083	39450.621
1932	199.34	8631.367	36708
15891	199.34	13774.482	34156.836
329	199.21	7951.133	36317.914
13212	198.98	12907.99	39323.012
11166	198.94	11846.275	39055.707
17347	198.86	14626.239	38359.434
15595	198.83	13578.881	38359.031
2681	198.83	9040.666	39210.234
1683	198.79	8385.088	39694.398
777	198.62	8139.959	38514.715
13091	198.44	12595.956	38708.301
9453	198.4	11362.106	35287.613
7697	198.14	10940.483	34706.695
17237	198.06	14205.822	39771.441
11175	197.83	12011.266	38871.414
7382	197.81	10615.714	35118.688
17262	197.72	14464.777	39911.133
6686	197.64	10498.042	34680.59
8551	197.62	10786.367	39321.734
11151	197.58	12033.717	39192.801
9755	197.52	11535.656	39435.129
1664	197.5	8253.447	39353.625
6815	197.43	10479.328	36540.863
17532	197.39	14420.17	36020.66
16140	197.33	13849.895	35603.148
9017	197.26	11058.111	36215.02
12268	197.14	12463.144	37722.629
15876	196.93	13679.259	34346.477
6455	196.87	10333.116	34125.031
13361	196.85	12878.779	37032.793
15744	196.8	13776.203	36384.641
887	196.26	8198.663	36248.867
15279	196.24	13496.564	37258.172
13354	196.16	12726.637	37225.621
10260	196.14	11551.166	34985.184
10541	196.11	11750.188	33964.492
14675	196.11	13252.25	36011.594
11929	196.07	12081.783	37411.176
9644	195.95	11316.596	38909.961
2078	195.82	8590.309	34893.902
9717	195.8	11616.888	39850.617
17587	195.59	14562.429	34876.406
14754	195.57	13198.513	34993.734
17440	195.3	14425.649	37281.512
15612	195.24	13604.151	38221.715
12586	195.23	12487.693	34405.008
1605	195.17	8316.545	38342.531
14901	195.17	13430.472	33112.715
17495	195.03	14582.304	36426.699
8781	194.71	11073.945	37223.488
10125	194.71	11485.858	37098.938
14094	194.69	12928.517	36723.137
15310	194.56	13395.692	37453.316
2539	194.25	8705.627	38282.273
6759	194.06	10471.427	35753.285
4760	193.96	9489.11	36755.055
3395	193.94	9170.709	35300.121
6936	193.69	10545.516	38453.566
15697	193.25	13623.026	37484.715
3726	193.18	9196.018	39362.641
4715	193.04	9654.2	36127.965
14280	193	12963.107	39003.691
10178	192.98	11543.075	36386.629
10702	192.87	11656.716	36287.445
4858	192.77	9496.747	38340.605
7148	192.45	10624.675	38244.031
4994	192.41	9895.591	39287.691
15190	192.08	13473.907	36524.738
11928	191.76	12081.221	37371.293
9817	191.76	11531.288	38186.449
17411	191.43	14559.404	37720.672
16103	191.34	13858.766	35187.395
15789	190.9	13688.602	35663.039
14023	190.36	12927.591	36381.414
15793	190.11	13575.915	35433.27
17242	190.07	14384.353	39885.922
14151	189.98	13071.579	37296.211
14551	189.88	13233.748	37296.102
16292	189.82	13903.355	38198.129
16296	189.71	13952.265	38265.59
6073	189.63	10247.522	38751.609
15357	189.59	13420.684	38251.246
1616	189.54	8215.304	38593.59
11416	189.35	12011.312	35552.008
5072	189.25	9889.487	38205.676
17201	189.23	14345.783	39194.492
11134	188.98	11900.029	39353.039
769	188.96	8193.692	38749.07
15712	188.87	13573.871	37172.594
12963	188.83	12574.709	36690.293
11058	188.75	11825.555	39299.789
1379	188.73	8197.758	35402.434
9808	188.66	11453.03	38321.098
673	188.54	7869.143	39558.434
14456	188.54	13232.675	38697.555
16425	188.25	14098.109	38976.383
799	188.23	8182.41	38074.156
16618	188.23	14085.826	36141.34
4999	188.2	9829.938	39402.594
1539	188.08	8234.585	37786.887
13253	187.74	12837.489	38758.32
4099	187.62	9449.116	36050.203
6048	187.6	10177.23	38855.594
17554	187.6	14492.047	35733.949
3795	187.55	9237.68	39919.027
16202	187.55	13863.432	36610.445
16545	187.49	14183.077	37311.371
10134	187.45	11571.134	36902.402
7005	187.43	10420.551	39534.18
11901	187.26	12271.639	37179.969
2052	187.26	8477.88	35186.445
2378	187.22	8775.405	35346.137
9060	187.12	11188.773	35660.281
17073	186.97	14413.121	36927.516
707	186.91	8182.76	39847.93
2858	186.82	8904.608	36554.121
473	186.76	7706.892	37320.762
15476	186.76	13563.732	39735.973
13128	186.66	12614.753	39234.508
4588	186.53	9626.567	34451.004
7381	186.47	10772.862	35118.086
17005	186.26	14232.953	35820.566
16952	186.22	14388.301	34950.848
17235	186.19	14344.484	39686.438
10639	186.17	11677.866	35403.328
10967	186.05	11698.708	37733.367
9581	186.01	11232.543	37698.785
12424	185.96	12431.679	35904.504
11739	185.96	12117.537	34794.805
14581	185.38	13288.469	36811.727
8758	185.34	11153.412	37814.973
1458	185.3	8319.48	36566.254
7319	185.29	10729.03	36186.137
8426	185.23	10872.761	37662.504
6782	185.21	10368.334	36037.645
7250	185.02	10719.336	37163.379
13036	184.94	12636.219	37745.855
17610	184.71	14626.516	34143.078
13225	184.69	12782.323	39273.566
4459	184.65	9649.573	33460.449
9719	184.63	11607.202	39890.852
17155	184.52	14270.564	38229.957
17024	184.42	14273.354	36104.215
1673	184.37	8330.403	39486.82
16913	184.19	14316.13	34172.602
9077	184.14	11001.861	35295.996
100	184.12	7711.473	33958.801
815	183.85	8184.128	37887.148
10598	183.75	11684.25	34930.293
6670	183.71	10407.394	34414.879
14867	183.7	13294.612	33088.23
15883	183.58	13602.507	34142.543
16405	183.58	14116.916	39715.473
15680	183.26	13706.915	37608.996
4628	183.22	9573.315	35019.887
12118	183.22	12472.349	39619.973
12883	183.2	12568.564	35296.102
10136	183.14	11470.724	36913.969
14497	183.01	13208.435	38304.813
6055	182.93	10229.34	38941.809
14952	182.58	13363.766	34072.578
11684	182.57	12162.628	34063.332
15669	182.49	13710.041	37763.172
9750	182.47	11433.985	39394.773
9505	182.45	11324.926	36037.316
16845	182.34	14004.847	33165.41
4525	182.3	9497.202	33936.113
938	182.18	8052.672	35669.102
16808	182.16	14174.82	33566.254
13933	181.91	12998.377	35131.457
5060	181.74	9726.597	38363.887
4710	181.7	9540.711	36105.137
9665	181.53	11333.836	39458.73
356	181.36	7807.71	36665.289
14752	181.3	13249.227	34963.707
16576	181.17	14106.341	36998.09
4358	181.13	9472.245	33731.152
12488	181.11	12360.412	35407.371
17174	180.96	14245.553	38659.375
12159	180.86	12276.184	39193.016
17020	180.82	14210.728	36063.543
15898	180.8	13659.704	34229.297
8637	180.75	11188.284	39133.906
14107	180.65	12962.832	36826.098
12984	180.63	12653.641	37035.895
5705	180.63	9992.111	36161.227
13165	180.55	12564.251	39781.895
543	180.4	7730.087	38131.609
17569	180.34	14480.133	35393.934
5068	180.29	9853.579	38149.695
14962	180.06	13380.825	34250.242
788	180.02	8076.952	38401.973
9498	179.86	11205.884	36020.566
7833	179.54	10982.687	36311.383
14521	179.54	13232.744	37960.578
4619	179.44	9591.688	34707.426
11880	179.42	12153.517	36759.836
13353	179.33	12866.909	37209.648
8600	179.23	11182.993	39939.766
10167	179.12	11536.478	36611.379
12919	178.91	12631.813	35749.34
17310	178.64	14499.451	39026.02
12171	178.58	12348.688	39067.746
14467	178.52	13243.337	38609.949
11678	178.49	12177.15	34013.012
16134	178.18	13939.347	35437.809
16703	178.06	14013.337	35181.254
15553	178.01	13700.404	38813.668
11300	177.99	11919.7	37319.242
15806	177.95	13710.235	35128.496
1553	177.93	8355.779	37883.852
15587	177.89	13743.681	38551.012
13123	177.87	12516.521	39200.652
8476	177.87	10904.335	38334.023
11456	177.8	12009.245	35019.285
10567	177.78	11791.139	34353.215
3653	177.78	9134.387	38489.648
17502	177.76	14448.531	36500.121
5776	177.68	10058.962	37434.094
609	177.45	7673.248	38639.602
4899	177.43	9582.646	39070.07
2870	177.41	8975.219	36416.117
8583	177.13	10924.902	39870.988
8513	177.07	10867.917	38866.965
891	177.03	8127.142	36346.383
15140	176.95	13473.637	36244.977
10252	176.8	11419.612	35181.797
706	176.69	8121.596	39833.809
11396	176.65	12003.108	35786.012
9322	176.59	11338.914	33819.059
2236	176.51	8657.535	33124.594
12810	176.51	12657.483	34415.113
4924	176.44	9661.035	39450.836
10132	176.4	11506.221	36893.945
6702	176.38	10550.036	34952.09
16002	176.36	13860.863	33474.973
5697	176.07	10041.641	36076.016
9082	176.05	11085.496	35313.902
6869	176.05	10358.52	37276.957
7182	175.94	10626.827	37796.246
5843	175.94	9986.323	38484.625
3903	175.92	9300.777	38939.348
17068	175.86	14245.897	36786.91
15677	175.8	13641.185	37572.125
1533	175.67	8236.133	37746.621
13985	175.59	13066.351	35867.703
11129	175.36	11856.12	39275.496
11846	175.25	12162.4	35933.668
10235	175.1	11573.84	35460.742
9731	175.08	11596.524	39666.508
13477	175	12849.741	35956.109
12106	174.98	12295.427	39839.832
1752	174.96	8496.517	39523.891
7374	174.89	10766.183	35336.73
15119	174.64	13479.004	35891.938
13436	174.58	12774.267	36441.914
5764	174.43	9975.453	37234.188
3729	174.41	9221.079	39368.277
12450	174.35	12341.438	35851.887
13381	174.23	12903.639	36913.41
2833	174.18	8978.345	36877.281
11106	174.18	12032.521	39971.078
11402	174.12	12005.301	35702.066
5791	174.1	9919.761	37651.836
17081	174.08	14215.403	37084.719
5285	174.06	9801.026	34956.77
11074	174.02	11707.387	39548.664
10289	173.97	11472.182	34631.316
1589	173.91	8304.905	38166.59
2647	173.89	9035.446	39676.121
6031	173.83	10337.229	39097.973
16638	173.79	14049.102	35749.949
5087	173.77	9740.45	37949.461
668	173.77	7865.643	39387.906
14968	173.56	13431.176	34379.484
9659	173.53	11327.73	39202.191
15161	173.33	13533.556	36376.063
6030	173.2	10169.239	39080.684
9708	173.03	11355.928	39892.289
9771	172.99	11467.119	39039.055
2617	172.95	8785.756	39581.438
5364	172.93	9706.446	34200.547
17168	172.8	14377.108	38451.926
14730	172.8	13320.567	35412.371
16948	172.78	14352.263	34814.836
12583	172.74	12350.617	34380.199
16946	172.72	14271.208	34769.328
16157	172.55	13854.439	35875.227
7249	172.36	10620.003	37133.566
10401	172.17	11564.698	33502.133
8463	172.05	10960.318	38122.648
12412	172.05	12414.876	36378.766
3754	172.01	9174.494	39595.438
7214	171.82	10630.093	37466.246
2479	171.78	8733.506	37179.883
16004	171.76	13983.803	33585.336
490	171.74	7672.454	37453.406
12080	171.72	12144.675	39816.473
11380	171.51	12025.997	35954.391
9841	171.51	11527.823	37935.465
15738	171.4	13725.362	36545.199
7146	171.4	10583.043	38212.988
2900	171.38	8971.159	35976.309
4341	171.38	9474.941	33898.992
6313	171.36	10305.559	35304.719
6521	171.25	10293.426	33030.152
14499	171.25	13232.307	38009.113
3602	171.05	9158.16	38103.129
17035	171.04	14388.406	36287.68
9008	170.98	11117.899	36375.043
7053	170.82	10682.542	39650.73
9449	170.75	11413.498	35198.762
16506	170.75	14022.455	37513.461
16314	170.69	13963.755	38677.805
5747	170.65	9816.514	37038.449
4774	170.63	9640.732	37014.336
11180	170.59	11874.932	38774.676
5711	170.52	9962.893	36223.477
12293	170.5	12328.479	37602.402
12521	170.5	12366.909	35024.77
15358	170.46	13471.664	38265.242
7378	170.44	10567.865	35102.852
8386	170.4	10873.318	37220.223
7017	170.4	10371.965	39787.063
6196	170.31	10274.647	36945.324
9766	170.31	11416.83	39264.621
17399	170.31	14447.137	37917.867
13108	170.25	12644.252	39083.688
9614	170.21	11307.75	38392.406
7720	170.08	10961.029	35149.891
10295	170.04	11581.943	34657.113
12558	170.04	12441.507	34903.32
9112	170.02	11111.95	34907.477
429	170	7744.376	36996.184
16218	169.94	13985.9	36898.52
5885	169.94	10036.027	39152.902
3718	169.92	9157.772	39174.094
2368	169.92	8740.237	35279.438
12935	169.85	12519.685	36325.273
9807	169.75	11462.107	38604.984
6210	169.71	10196.926	36825.047
14629	169.69	13279.269	36244.102
3835	169.68	9348.567	39746.129
16189	169.39	13905.571	36430.402
4602	169.39	9566.484	34606.609
15334	169.31	13448.748	37820.73
17527	169.27	14629.474	35950.723
15116	169.25	13523.373	35794.051
475	169.16	7781.209	37331.332
9407	169.16	11281.583	34726.762
17526	169.12	14466.955	35934.73
3504	169.08	9243.76	36791.422
5173	169.06	9869.908	36616.66
9775	169.01	11494.459	38802.316
13630	168.97	12801.665	34610.867
10669	168.95	11754.399	35853.719
14242	168.95	13106.999	38233.781
3918	168.87	9367.192	38560.68
15318	168.7	13435.346	37620.129
13620	168.68	12798.619	34770.512
6928	168.58	10495.863	38392.895
5331	168.51	9910.271	34771.211
11353	168.45	12020.196	36461.457
6049	168.32	10279.846	38856.445
6180	168.26	10217.109	37053.684
11649	168.14	12202.46	33417.367
15556	168.14	13722.432	38855.672
7134	167.97	10749.982	38349.941
4913	167.93	9617.823	39202.031
16803	167.91	14003.541	33807.898
7632	167.88	10835.171	33774.93
7331	167.88	10731.971	35985.355
13885	167.8	12938.451	34846.98
1984	167.7	8534.652	36154
3706	167.68	9079.131	39020.383
17049	167.61	14314.482	36397.266
1659	167.55	8398.198	39229.414
17312	167.49	14542.259	39066.5
5048	167.42	9823.171	38690.254
6179	167.4	10193.901	37048.844
12415	167.22	12397.829	36072.316
13528	167.15	12914.318	35456.375
10128	167.11	11527.267	37156.199
555	167.03	7845.373	38264.465
1804	166.92	8543.991	39014.547
12117	166.78	12472.139	39956.824
16539	166.73	14090.041	37249.488
12812	166.71	12682.04	34419.715
1743	166.69	8448.727	39688.906
2881	166.67	8851.166	36259.297
13633	166.61	12806.857	34331.871
9010	166.57	11157.618	36080.855
12599	166.52	12398.656	34198.273
16662	166.46	14159.982	35853.938
9323	166.42	11218.491	33829.141
6029	166.42	10322.129	39049.609
3595	166.4	9166.367	38071.258
2095	166.17	8607.185	34774.664
16547	166.13	14076.461	37325.109
736	166.11	8093.347	39347.902
1027	166.06	8074.018	34307.789
13842	165.96	13133.1	34454.207
9314	165.92	11216.035	33757.051
7334	165.81	10734.147	36045.949
5669	165.71	9935.841	35749.344
9420	165.71	11335.193	34861.184
6401	165.69	10264.253	34544.516
10562	165.63	11730.637	34257.063
418	165.62	7944.505	36977.895
15305	165.6	13471.128	37412.242
7826	165.46	10846.127	36156.586
16597	165.46	14151.755	36861.629
3589	165.42	9120.091	37965.621
13684	165.33	12729.441	33947.008
9071	165.33	11054.543	35549.703
15866	165.23	13708.784	34769.617
692	165.23	7743.903	39900.797
6445	165.19	10258.647	34063.98
14400	165.04	13225.763	39332.109
16740	165.02	14028.663	34666.441
1811	164.98	8574.519	38803.215
16079	164.98	13826.876	34874.414
16722	164.93	14183.685	35081.84
8734	164.91	11113.551	38071.801
13121	164.54	12498.722	39181.645
17525	164.49	14580.756	36200.344
13074	164.29	12608.529	38512.504
16562	164.2	14150.956	37111.746
8560	164.18	10865.78	39423.484
5055	164.14	9765.381	38529.938
7042	164.1	10575.284	39960.563
15316	164.08	13532.905	37606.328
12930	164.08	12569.778	36192.656
17166	164.04	14234.769	38431.23
6946	164.04	10532.625	38790.91
11029	163.95	11696.271	38770.98
7743	163.93	10912.114	35387.711
14289	163.83	12869.073	39074.992
14341	163.74	13124.386	39841.969
12073	163.64	12146.912	39681.566
10755	163.62	11790.269	37011.48
16953	163.6	14405.495	34960.359
16156	163.43	13970.384	35835.426
9070	163.43	11172.654	35504.727
16099	163.37	13926.375	35179.59
15722	163.37	13566.063	36962.484
10374	163.36	11456.958	33848.988
12929	163.34	12623.344	36122.406
13177	163.3	12521.621	39899.926
5978	163.2	10298.126	39704.559
5759	163.13	9997.084	37139.199
10761	163.07	11653.391	37088.445
9524	163.05	11399.365	36475.508
3091	163.05	9020.919	33731.301
10601	163.05	11786.445	34964.422
1873	162.93	8470.306	37860.625
14340	162.91	13041.875	39808.223
2312	162.88	8805.643	34242.969
15488	162.86	13494.232	39973.438
14746	162.76	13286.388	34951.828
17138	162.7	14363.817	37792.508
6371	162.68	10147.6	34818.664
10522	162.65	11678.688	33635.094
16328	162.55	13925.276	38911.762
13044	162.53	12612.94	38021.926
16736	162.53	14083.347	34631.309
637	162.47	7699.159	39051.387
9544	162.44	11245.489	36906.965
15620	162.42	13686.314	38255.559
10122	162.34	11503.696	37069.031
17087	162.32	14251.91	37169.574
15370	162.28	13562.18	38458.699
3743	162.23	9221.634	39474.094
14288	162.21	13016.69	39068.52
16914	162.19	14390.476	34175.73
10756	162.15	11813.001	37010.953
8511	162.15	10884.239	38844.164
9543	162.05	11343.58	36894.547
6229	162.03	10202.596	36496.02
4045	161.9	9374.712	36942.348
13952	161.82	13044.26	35374.461
13666	161.78	12837.298	34260.293
14090	161.77	13076.527	36669.609
17232	161.73	14213.405	39503.414
12940	161.71	12511.265	36375.414
17028	161.63	14262.972	36151.34
764	161.55	8152.65	38945.41
11162	161.52	11878.093	39031.055
513	161.5	7736.227	37759.484
14741	161.46	13251.389	35244.586
9045	161.46	11161.828	35845.656
5441	161.44	9850.46	33413.855
4930	161.29	9558.765	39537.824
7327	161.08	10734.788	35967.285
9499	161	11250.688	36021.891
2917	160.96	8940.666	35864.141
2177	160.92	8494.623	33730.207
12107	160.9	12402.91	39849.039
9602	160.88	11267.685	38042.121
16164	160.87	13870.744	36020.766
9778	160.85	11619.031	38866.5
11039	160.85	11664.621	38943.789
6967	160.83	10492.037	39057.715
481	160.83	7954.209	37370.227
13063	160.77	12647.818	38312.063
845	160.73	8153.424	37209.309
1936	160.69	8415.596	36815.641
10267	160.65	11451.762	34796.203
6059	160.62	10342.052	38646.367
6805	160.6	10352.4	36334.383
13204	160.58	12819.036	39492.742
12161	160.52	12382.491	39254.258
17397	160.5	14620.861	37908.914
271	160.39	7646.306	35598.629
16115	160.39	13807.326	35244.738
10748	160.37	11770.051	36941.086
1416	160.37	8319.869	35897
5124	160.31	9743.71	37405.262
16265	160.21	13982.845	37674.668
13031	160.19	12633.366	37646.848
10338	160.14	11567.967	34441.773
10673	160.14	11827.08	35906.93
11742	160.1	12104.126	34858.82
10255	160.1	11453.637	35217.273
11306	160.06	11993.731	37072.391
417	160	7777.214	36973.168
10718	159.98	11659.441	36523.566
16499	159.93	14030.573	37740.805
8408	159.89	10789.804	37430.445
7181	159.87	10753.348	37795.66
12207	159.77	12334.343	38488.5
16431	159.75	14193.501	39107.527
3319	159.6	9112.996	34884.031
1521	159.56	8352.131	37509.324
5376	159.52	9826.694	33994.746
4861	159.41	9558.943	38413.672
12020	159.28	12255.242	38795.949
11359	159.18	11855.496	36282.84
14970	159.06	13408.451	34436.176
16763	159.06	14068.788	34214.586
8577	158.99	10816.679	39792.16
1670	158.99	8400.716	39456.309
5300	158.95	9823.803	34797.105
5728	158.95	10062.824	36678.414
73	158.95	7976.448	33671.691
4757	158.8	9577.124	36689.152
15291	158.51	13417.312	37321.727
15335	158.47	13475.963	37828.125
16135	158.45	13851.149	35488.746
17417	158.38	14592.104	37515
17059	158.36	14306.739	36641.602
12052	158.2	12145.937	39227.957
11131	158.16	11866.035	39306.707
13922	158.13	13123.3	34989.98
16055	158.07	13894.218	34556.711
15763	158.05	13716.363	36100.414
810	157.92	8026.715	37832.438
5193	157.92	9873.462	36312.297
7202	157.88	10581.961	37646.023
3389	157.8	9170.496	35148.375
2747	157.74	8995.137	38287.621
7303	157.63	10624.736	36333.406
11310	157.59	11999.102	37151.82
5132	157.55	9844.599	37341.637
3424	157.53	9192.683	35638.832
7036	157.49	10615.345	39776.863
11351	157.49	11850.091	36440.633
10144	157.48	11451.827	37010.578
791	157.4	8178.512	38149.539
16081	157.38	13807.21	34919.09
16273	157.36	13814.09	37847.102
2682	157.3	8958.261	38966.07
6264	157.3	10273.814	35742.098
2363	157.3	8737.451	35227.117
5204	157.28	9870.128	36080.824
6836	157.23	10425.129	36916.34
9048	157.17	11117.015	35897.988
8634	157.15	11029.471	39418.781
4164	157.09	9483.303	34993.57
6865	157.05	10556.231	37246.004
7380	157.03	10722.554	35112.297
12451	157.03	12322.826	35885.844
2322	157.02	8724.17	34372.348
10207	156.92	11624.307	35941.512
17281	156.92	14521.583	39274.492
1425	156.9	8385.602	36007.516
17518	156.88	14556.168	36144.102
10811	156.88	11841.315	37481.301
13964	156.82	13062.815	35630.379
13114	156.79	12669.016	39161.355
2321	156.77	8664.363	34354.301
5106	156.69	9793.283	37602.777
8367	156.69	10945.209	36861.109
13316	156.65	12866.202	37508.777
14966	156.63	13367.955	34312.629
7411	156.59	10755.805	34812.387
17152	156.58	14260.39	38151.258
15706	156.56	13725.681	37053.094
15368	156.44	13424.501	38432.203
9811	156.38	11440.826	38406.668
8477	156.38	10877.28	38372.125
1669	156.38	8301.817	39438.695
10754	156.38	11749.734	37008.352
16289	156.27	13878.431	38160.574
13023	156.25	12683.569	37454.477
8713	156.19	11135.468	38361.742
5653	156.17	10039.636	35525.66
4657	156.17	9631.048	35347.332
11299	156.02	11869.664	37317.395
9031	155.98	11106.356	36009.391
12102	155.92	12360.018	39802.086
653	155.77	7653.955	39214.977
450	155.77	7754.823	37125.176
6784	155.73	10397.522	36071.504
9691	155.73	11258.328	39834.23
5483	155.73	9964.211	33217.676
12572	155.71	12407.384	34511.773
5941	155.67	10137.579	39788.93
5923	155.67	10063.414	39653.332
7096	155.64	10576.832	39016.672
12502	155.56	12320.424	35238.93
13100	155.56	12496.138	38878.148
13232	155.52	12750.719	39043.156
14527	155.5	13206.285	37749.016
5078	155.46	9780.645	38094.922
8546	155.41	10952.348	39248.539
12096	155.39	12215.853	39950.109
4589	155.39	9665.215	34455.348
5650	155.35	9927.657	35423.629
6280	155.29	10188.928	35879.281
17626	155.2	14632.424	33882.535
6201	155.18	10248.483	36990.352
5076	155.12	9723.072	38003.832
14868	155.12	13256.615	33147.734
11548	155.1	11935.532	34128.52
12785	155.02	12568.178	34103.996
6734	155.02	10525.319	35434.535
12444	155	12454.61	35816.469
7715	154.95	10918.221	35025.605
3252	154.93	9206.553	34007.449
237	154.91	7691.918	35118.695
1614	154.89	8213.189	38515.637
14327	154.87	13054.623	39672.336
5359	154.83	9850.877	34442.27
13142	154.83	12664.108	39464.652
1282	154.56	8396.976	33953.543
5975	154.51	10163.572	39657.434
867	154.47	8125.328	36767.168
2404	154.45	8786.156	36070.68
14177	154.43	12956.566	37598.734
8446	154.43	10873.434	37968.742
11229	154.43	11917.633	37844.844
16187	154.39	13853.369	36388.164
711	154.39	8063.945	39941.594
4839	154.37	9622.105	37890.305
15078	154.35	13422.189	35485.195
7070	154.31	10579.02	39402.594
3836	154.18	9403.754	39435.074
14905	153.97	13467.376	33130.066
624	153.95	7923.638	38763.625
15093	153.93	13363.131	35562.398
14266	153.93	13000.886	38824.816
4551	153.68	9509.523	34097.57
5684	153.64	9976.883	35955.574
6934	153.51	10447.269	38433.879
5385	153.49	9812.796	34111.594
15912	153.49	13602.303	34029.309
12119	153.45	12387.578	39637.242
4734	153.43	9604.366	36316.84
14273	153.41	13031.386	38867.586
11451	153.4	11887.391	34952.465
6307	153.22	10332.919	35497.965
6755	153.18	10391.524	35674.336
4940	153.18	9519.426	39833.504
14922	153.07	13533.481	33460.504
332	153.05	7962.75	36397.191
6814	153.03	10403.151	36524.934
4831	152.9	9529.652	37765.883
12834	152.9	12653.238	34605.988
16247	152.82	13877.722	37356.195
5819	152.76	10010.007	38229.941
11171	152.76	11978.729	39111.168
16476	152.73	14049.979	38119.246
17504	152.71	14547.625	36526.121
2655	152.67	9012.352	39354.68
3777	152.67	9180.126	39768.098
5278	152.59	9822.244	35213.484
9398	152.57	11246.716	34652.145
6808	152.57	10491.983	36422.344
12210	152.55	12450.807	38497.34
12014	152.53	12216.868	38644.676
11298	152.53	12050.436	37294.305
9648	152.51	11245.204	38994.012
4740	152.51	9636.497	36466.363
16544	152.48	14050.823	37294.695
9605	152.44	11244.917	38225.781
11015	152.34	11796.767	38523.738
16393	152.07	14102.089	39770.449
14796	152.05	13286.02	34316.602
13034	152.04	12523.826	37660.055
14485	152.04	13174.616	38200.707
3884	152	9395.876	39009.684
5740	152	10109.898	36862.551
814	151.86	8039.361	37877.516
3390	151.84	9122.29	35161.207
6102	151.84	10313.22	38104.605
16179	151.84	13826.215	36214.863
13893	151.83	13022.319	34867.277
5288	151.71	9808.179	35001.535
7198	151.71	10717.499	37632.805
17050	151.65	14400.076	36399.465
10711	151.65	11755.606	36428.906
17612	151.6	14461.177	34192.945
6290	151.54	10186.006	35616.836
17231	151.5	14313.638	39496.547
116	151.48	7661.112	34138.668
10687	151.46	11821.879	36056.078
8789	151.44	11198.241	37272.699
9710	151.4	11237.022	39945.676
8619	151.35	11168.242	39450.133
16753	151.31	14194.204	34531.98
13174	151.21	12578.269	39858.598
16497	151.15	14155.61	37691.059
9319	151.14	11324.616	33803.887
5583	151.06	10061.342	34531.324
14166	151	12957.816	37489.32
467	150.98	7753.642	37269.305
1587	150.98	8348.218	38137.207
5817	150.91	9980.231	38170.117
4174	150.81	9277.595	34829.625
13506	150.75	12864.069	35767.469
4799	150.68	9578.45	37415.316
10631	150.48	11720.704	35208.703
6095	150.43	10221.126	38226.828
13995	150.41	12935.125	36121.445
13642	150.39	12863.792	34445.656
13417	150.1	12859.821	36611
16980	150.06	14332.496	35204.59
7718	150.01	10855.729	35103.457
6727	149.99	10361.721	35288
12777	149.95	12576.236	34023.328
15380	149.93	13444.966	38505.621
15723	149.91	13672.77	36984.371
11157	149.85	11960.049	38968.172
17268	149.83	14541.218	39631.848
16366	149.81	13946.382	39471.559
5774	149.81	10130.267	37366
7629	149.79	10985.427	33759.188
9700	149.78	11417.72	39850.5
5629	149.66	10043.698	35045.332
15490	149.53	13510.973	40006.188
6744	149.28	10525.257	35604.102
14528	149.28	13331.222	37777.078
17132	149.26	14321.932	37747.871
13797	149.24	12974.426	33859.148
9619	149.14	11323.832	38414.438
13826	149.12	12946.165	34176.195
12886	149.11	12562.243	35318.887
17023	149.11	14419.829	36100.305
16716	149.05	14079.283	35048.828
16207	148.91	13892.593	36775.164
10552	148.89	11706.163	34128.477
6225	148.88	10198.497	36456.5
3229	148.86	9262.454	33734.273
5777	148.86	10029.687	37445.016
1961	148.8	8518.58	36537.656
7051	148.74	10565.586	39632
13255	148.63	12915.084	38786.176
6145	148.59	10220.964	37647.969
9842	148.53	11449.55	37940.449
10196	148.53	11549.963	36104.883
4909	148.28	9504.65	39163.367
3609	148.26	9192.945	38159.055
3691	148.24	9139.166	38915.59
3237	148.22	9131.867	33775.633
14296	148.17	13037.36	39156.965
14524	148.17	13235.039	37714.941
11886	148.09	12241.329	36886.895
9454	148.03	11400.987	35338.699
839	147.92	8126.237	37418.238
11861	147.9	12245.108	36206.625
13478	147.76	12711.829	35955.41
14681	147.67	13197.606	35770.496
13372	147.63	12778.209	37150.324
4373	147.63	9388.892	33593.484
15041	147.59	13440.259	34969.23
14006	147.57	12986.431	36267.332
3094	147.52	8868.169	33739.316
12511	147.52	12390.493	34978.18
6142	147.48	10230.05	37625.906
17047	147.46	14266.978	36390.758
13790	147.42	12986.292	33660.832
12505	147.32	12466.439	34939.742
7828	147.21	10915.834	36237.441
10241	147.08	11504.74	35309.594
13268	147.08	12810.742	38578.625
15280	147.02	13473.186	37268.121
894	147.02	7999.871	36362.852
12129	147	12489.214	39458.207
5050	147	9825.187	38754.691
14227	146.98	12948.285	38012.852
14975	146.94	13354.207	34575.996
3941	146.9	9465.84	38401.824
16196	146.88	13880.343	36488.66
8766	146.88	11041.243	37644.652
464	146.88	7771.566	37223.188
6131	146.81	10284.269	37550.293
16389	146.71	13901.331	39948.266
8674	146.69	11004.168	38723.852
15530	146.69	13605.29	39505.813
1891	146.67	8541.767	37539.191
8653	146.65	11119.961	39089.434
6012	146.63	10319.655	39176.07
5652	146.6	10100.198	35519.012
5827	146.54	9924.059	38332.027
15230	146.48	13398.732	36829.93
7906	146.39	10821.895	36694.504
14930	146.37	13425.377	33583.578
8695	146.35	11154.781	38492.559
9793	146.31	11476.359	38721.82
17139	146.27	14321.971	37839.988
14996	146.25	13395.281	34757.242
10557	146.25	11678.785	34163.219
12363	146.21	12353.104	36782.324
6216	146.17	10274.558	36576.922
10210	146.12	11524.558	35759.027
11206	146.1	11845.164	38173.738
13441	146.04	12742.232	36442.777
17486	145.95	14480.959	36652.977
17199	145.93	14302.197	39172.555
8465	145.85	10953.538	38212.078
13988	145.85	13056.43	35966.039
16940	145.73	14301.166	34719.785
13062	145.7	12556.377	38307.23
16301	145.7	13818.766	38358.527
6276	145.58	10205.051	35811.238
3639	145.56	9070.091	38385.07
576	145.54	7873.055	38510.242
13816	145.54	13025.967	34076.844
6973	145.54	10510.234	39167.633
6791	145.52	10416.354	36152.063
10643	145.39	11768.988	35490.707
15551	145.31	13571.832	39032.613
16671	145.27	14071.081	35669.176
7638	145.27	10843.292	33831.016
12411	145.26	12476.706	36344.48
2787	145.24	8862.313	37590.313
55	145.16	7834.163	33503.148
11433	145.14	12004.428	35376.309
16697	145.04	14017.36	35410.227
4729	145.01	9635.024	36295.258
16507	144.97	14083.211	37521.625
857	144.97	8070.029	36980.613
16309	144.62	13985.602	38510.254
16340	144.57	13813.1	39195.02
13519	144.55	12743.791	35605.48
2845	144.49	8891.039	36724.617
15871	144.47	13779.377	34570.809
12369	144.34	12350.259	36545.895
9438	144.34	11393.778	35120.512
3733	144.24	9219.511	39399.824
1839	144.14	8451.888	38417.078
15317	144.14	13456.039	37613.16
6219	144.05	10237.469	36628.434
10647	144.05	11755.45	35527.527
842	143.95	8182.292	37472.125
8545	143.95	10885.904	39225.496
4947	143.91	9656.357	39935.176
16353	143.9	13908.081	39360.766
15407	143.84	13350.144	38858.836
3433	143.82	9152.899	35754.93
14185	143.74	13002.833	37756.285
4214	143.74	9473.481	34535.426
9805	143.72	11609.482	38600.676
642	143.7	7820.083	39096.641
5018	143.69	9845.959	39046.504
10375	143.69	11499.043	33851.895
3890	143.67	9273.268	39046.816
11308	143.63	11918.957	37137.531
17474	143.59	14533.455	36777.359
17143	143.59	14366.503	37962.398
13415	143.57	12889.011	36580.984
6963	143.55	10552.677	38983.105
8821	143.51	11175.59	37022.199
8706	143.47	11164.83	38311.055
561	143.44	7805.868	38357.492
556	143.38	7913.374	38285.055
6069	143.38	10145.731	38725.098
3871	143.36	9461.513	39204.875
549	143.19	7665.771	38200.992
11462	143.17	12025.884	34829.801
9007	143.07	11072.48	36372.684
17497	143.03	14533.311	36452.578
9590	143.03	11261.205	37809.035
7046	143	10571.871	39610.855
14096	142.96	13127.591	36764.984
13514	142.94	12912.119	35873.746
4996	142.9	9865.112	39335.039
16254	142.88	13929.83	37479.59
11866	142.8	12095.053	36301.203
15859	142.77	13736.884	34669.965
6662	142.69	10488.829	34265.832
5733	142.67	10054.286	36744.777
1841	142.65	8423.708	38453.754
1678	142.65	8209.81	39583.902
6730	142.63	10456.206	35346.027
16403	142.63	14147.287	39671.625
230	142.61	7944.724	35059.68
11392	142.4	11957.742	36047.859
3817	142.4	9324.212	39965.848
13077	142.34	12542.337	38528.293
6962	142.33	10477.896	38980.82
6769	142.31	10377.841	35873.16
7417	142.31	10620.139	34848.398
6743	142.27	10405.537	35583.789
11914	142.25	12159.212	37223.066
17176	142.23	14361.16	38706.734
3874	142.21	9290.829	39232.594
13306	142.1	12753.737	37882.195
3228	141.94	9168.718	33724.898
5644	141.87	10123.876	35341.445
3431	141.85	9231.228	35736.391
4156	141.83	9467.841	35248.004
12409	141.83	12488.907	36299.469
5051	141.83	9793.864	38773.133
4823	141.81	9650.41	37631.066
8714	141.81	11075.805	38371.297
276	141.77	7693.178	35675.391
597	141.75	7654.875	38631.648
12863	141.73	12634.057	35055.148
12023	141.65	12219.247	38821.922
17575	141.64	14536.822	35224.805
9092	141.6	10997.978	34974.426
9589	141.56	11387.286	37786.973
9759	141.52	11572.19	39178.102
10701	141.48	11703.191	36230.492
4678	141.46	9647.437	35808.348
16792	141.46	14049.629	33895.547
9816	141.44	11476.034	38180.98
5803	141.41	9981.975	37866.066
3692	141.35	9176.733	38926.52
16035	141.35	13829.283	34212.254
4850	141.33	9605.822	38165.008
9594	141.23	11330.757	37917.797
1306	141.2	8379.562	34348.559
11276	141.1	11949.499	37389.301
17045	141.06	14343.051	36358.637
14504	140.98	13318.841	38048.195
9789	140.95	11461.672	38653.91
14785	140.95	13284.171	34493.57
7673	140.85	10805.965	34350.254
2464	140.81	8774.1	36943.516
6362	140.75	10232.314	35043.148
13147	140.72	12616.518	39533.117
11401	140.72	11919.208	35688.723
1627	140.7	8202.511	38873.832
12036	140.68	12138.179	38960.137
15039	140.66	13452.952	34933
8963	140.6	11121.035	36665.02
12466	140.56	12401.77	35671.629
13117	140.41	12553.923	39168.188
11993	140.41	12239.612	38279.313
12282	140.39	12366.638	37557.547
9500	140.37	11401.163	36022.391
3843	140.31	9322.381	39500.949
4059	140.3	9445.578	36568.836
14553	140.3	13240.845	37334.938
4926	140.3	9523.264	39485.434
13449	140.24	12752.73	36479.43
8700	140.22	11191.321	38527.098
11840	140.22	12134.629	35762.598
13227	140.2	12806.735	38980.152
13323	140.16	12890.289	37540.902
12809	140.12	12505.986	34414.5
17193	140.08	14274.538	39055.945
13041	140.07	12617.653	37902.242
4575	140.01	9641.39	34381.352
5047	140.01	9789.259	38662.508
7829	139.95	10895.082	36266.387
9339	139.95	11406.621	34075.336
13388	139.91	12880.147	36962.816
9549	139.85	11358.624	37084.18
9821	139.85	11585.633	38248.953
16448	139.78	14056.457	38781.211
17303	139.76	14446.807	38958.719
7338	139.66	10742.312	35765.262
5921	139.62	10025.906	39619.281
11508	139.59	12015.881	34402.742
13829	139.51	12951.405	34282.781
16982	139.51	14380.908	35239.266
17461	139.51	14508.164	36953.07
13187	139.51	12761.174	39898.242
11926	139.43	12081.373	37333.289
15251	139.34	13502.874	37084.18
14017	139.34	13051.935	36353.105
6088	139.34	10271.429	38438.617
14976	139.3	13379.231	34609.766
10924	139.28	11802.355	37602.551
8946	139.24	11029.488	36758.887
12939	139.24	12657.281	36357.113
7289	139.2	10733.37	36681.547
6644	139.17	10364.642	34009.164
10587	139.15	11757.325	34614.762
6288	139.13	10304.887	35606.027
4462	139.13	9494.217	33480.039
15336	139.13	13366.799	37870.848
3401	139.09	9076.088	35392.617
1849	139.09	8513.406	38235.695
14245	139.01	13040.31	38256.156
8767	138.97	11147.481	37660.133
6356	138.95	10259.328	34999.121
5969	138.8	10276.677	39615.746
1570	138.61	8234.769	38006.93
16158	138.61	13843.227	35949.129
16929	138.53	14349.048	34421.414
7078	138.51	10743.255	39431.055
17086	138.44	14266.133	37155.883
13616	138.44	12835.72	34729.727
1341	138.38	8319.45	34882.07
2073	138.36	8542.268	34800.695
1602	138.32	8322.769	38324.094
17580	138.28	14558.962	35028.883
15403	138.25	13354.393	38779.438
5144	138.21	9788.74	37161.742
1663	138.21	8372.295	39345.277
14685	138.15	13203.913	35853.047
2403	138.05	8734.588	36036.566
1008	138.05	8135.426	34718.137
9502	138.04	11368.621	36024.793
1573	138	8222.743	38071.145
15783	137.98	13573.303	35861.648
5938	137.92	9993.762	39974.02
13855	137.88	12934.358	34665.563
10201	137.77	11445.965	36203.914
5914	137.73	9980.436	39540.289
17481	137.73	14517.402	36546.359
11576	137.71	12047.486	33719.105
13577	137.65	12852.397	35066.461
7056	137.65	10633.291	39474.195
15131	137.59	13433.123	36137.691
7794	137.38	10849.782	35859.402
12025	137.36	12237.812	38838.031
8609	137.35	11173.579	39747.805
630	137.31	7802.822	38926.203
15025	137.25	13413.695	34880.563
15564	137.23	13692.528	38731.707
4955	137.17	9650.932	40009.285
678	137.15	7696.146	39576.473
12010	137.15	12231.139	38457.172
5853	137.15	10127.151	38664.684
4788	137.12	9544.33	37264.094
9809	137.02	11498.711	38352.891
2327	136.92	8671.454	34462.098
13359	136.87	12885.764	37336.613
5732	136.81	9951.288	36726.219
12035	136.77	12116.778	38939.145
11786	136.77	12232.574	34985.754
1513	136.77	8269.954	37343.141
17053	136.77	14327.687	36531.832
5045	136.75	9795.584	38640.754
6924	136.71	10401.398	38350.316
17512	136.68	14473.571	36342.105
13004	136.66	12676.01	37279.961
13457	136.6	12865.033	36266.074
5937	136.58	9974.864	39947.289
5651	136.35	10060.559	35431.828
13990	136.35	13102.953	35985.246
16947	136.27	14306.754	34789.988
3147	136.18	8952.431	33099.652
5892	136.08	9993.52	39269.773
5369	136.02	9788.769	34238.129
6925	135.95	10373.806	38366.09
12084	135.93	12194.296	39819.105
17382	135.93	14480.963	38284.48
9610	135.93	11238.005	38256.184
2711	135.91	8947.539	38317.559
14830	135.83	13291.467	34106.859
17016	135.77	14236.038	36015.398
13951	135.76	13063.636	35360.523
14171	135.72	13005.335	37545.121
12231	135.72	12287.886	38449.438
13421	135.64	12781.556	36675.098
16967	135.53	14330.39	35086.816
17189	135.47	14260.693	38943.566
14727	135.43	13260.209	35307.957
344	135.41	7968.378	36545.844
4890	135.39	9683.599	38940.043
17531	135.3	14535.061	35999.781
16752	135.28	14105.459	34759.934
11440	135.26	11906.745	35164.426
4464	135.2	9618.173	33532.152
5101	135.16	9846.216	37760.191
6127	135.16	10219.461	37514.578
10006	135.14	11604.663	37354.57
11315	135.12	11883.08	36907.57
10744	135.1	11672.934	36869.395
1879	135.09	8420.494	37894.367
16617	135.03	14044.579	36110.512
13993	135.01	13062.4	36082.445
5007	134.99	9776.789	39223.816
15745	134.99	13615.801	36384.453
683	134.89	7653.736	39715.203
15460	134.89	13462.207	39620.168
11729	134.86	12105.837	34669.66
12567	134.86	12458.358	34731.922
1292	134.78	8343.896	34098.375
6110	134.76	10244.92	37932.34
8499	134.76	10795.827	38721.586
12497	134.68	12470.668	35151.379
17643	134.66	14558.572	33565.387
16256	134.57	13909.65	37556.938
852	134.57	8006.94	37157.613
14430	134.55	13316.094	39103.004
9490	134.55	11240.491	35860.371
11826	134.53	12100.297	35543.844
6011	134.45	10139.06	39153.629
6764	134.4	10426.646	35823.703
7816	134.38	10980.988	36012.328
14366	134.32	13159.584	39882.766
10112	134.3	11479.23	37187.047
16668	134.28	13994.318	35622.93
9832	134.24	11527.783	38137.391
8620	134.17	11015.756	39466.539
15781	134.17	13614.734	35746.852
1475	134.15	8247.773	36896.914
6812	134.15	10452.934	36504.398
17503	134.13	14590.286	36519.465
16271	134.05	13791.32	37792.07
9620	134.01	11348.02	38433.973
1911	133.97	8531.175	37286.313
13931	133.92	13037.399	35090.723
16445	133.92	14126.121	38724.441
6241	133.9	10140.664	36372.828
9427	133.61	11330.108	34939.457
981	133.59	8178.785	35031.578
2462	133.53	8694.332	36842.207
17137	133.51	14389.425	37759.742
6167	133.48	10132.563	37219.387
7143	133.48	10734.033	38458.184
12903	133.42	12650.348	35528.219
11495	133.4	12014.351	34556.156
11791	133.4	12170.45	35088.09
9465	133.36	11414.026	35482.691
11703	133.29	12227.272	34189.934
16138	133.27	13892.93	35568.273
6377	133.23	10198.49	34837.27
17205	133.21	14416.445	39242.434
4759	133.07	9606.302	36738.473
13714	133	12916.14	33779.238
16242	132.86	13880.736	37200.605
4328	132.81	9412.351	33814.781
13973	132.81	13010.608	35718.746
15424	132.65	13410.148	39246.914
13479	132.63	12822.578	35965.375
15096	132.61	13493.078	35630.309
3823	132.52	9418.488	39653.734
299	132.48	7783.204	35899.773
1636	132.4	8363.482	38939.59
684	132.35	7661.711	39746.605
17385	132.33	14458.929	38025.211
5675	132.29	10023.172	35837.434
3894	132.27	9386.561	38830.164
652	132.25	7699.856	39207.086
7479	132.19	10768.882	34120.199
6798	132.19	10367.343	36276.266
13580	132.16	12833.796	35075.555
831	132.12	7986.532	37531.199
16435	132.08	14016.73	38906.195
5770	132.04	10088.856	37268.93
13040	131.93	12679.564	37855.758
15615	131.93	13581.863	38237.016
15060	131.89	13489.998	35158.313
17572	131.83	14512.274	35126.113
8586	131.79	10854.646	39897.34
2448	131.62	8668.35	36580.535
13470	131.58	12757.072	35913.926
4148	131.56	9418.058	35172.934
13987	131.52	13127.983	35920.668
1850	131.43	8501.908	38286.609
8606	131.31	11024.785	39680.828
16022	131.31	13839.948	34025.461
17270	131.29	14499.929	39705.699
17044	131.27	14294.086	36349.098
8635	131.24	11136.469	39420.199
10650	131.2	11725.703	35659.043
1033	131.1	8173.723	34367.637
11295	131.06	11861.018	37273.641
15477	131.03	13438.63	39791.656
5861	130.95	9959.197	38746.391
645	130.87	7645.211	39149.324
11160	130.81	11999.115	38975.445
16690	130.55	14066.556	35287.426
6375	130.47	10308.997	34832.344
5027	130.47	9716.667	38849.965
11044	130.45	11759.469	39078.711
13843	130.43	13047.298	34472.828
10259	130.32	11447.499	34945.949
17622	130.32	14455.372	33835.137
14986	130.3	13395.684	34710.32
15708	130.26	13580.597	37059.105
15831	130.24	13612.794	34944.824
14715	130.22	13323.724	35532.938
12153	130.12	12308.216	39160.559
17031	130.09	14349.316	36230.453
3385	130.03	9194.372	35039.137
347	130.01	7925.317	36562.668
5439	129.99	9820.156	33393.609
2915	129.76	9001.58	35825.832
198	129.72	7684.796	34738.992
16324	129.72	13978.078	38807.098
12070	129.72	12075.156	39633.07
17452	129.7	14460.028	36870.68
5367	129.63	9786.622	34220.086
7154	129.63	10599.93	38110.488
6897	129.61	10527.11	37682.621
14955	129.57	13498.439	34133.578
8650	129.55	11065.987	39004.648
3413	129.42	9210.968	35560.621
11204	129.42	11930.444	38464.438
9646	129.36	11365.642	38946.125
12075	129.36	12220.276	39724.551
1463	129.36	8251.592	36703.027
9758	129.36	11549.464	39156.445
13876	129.34	12970.925	34770.551
5988	129.34	10194.125	39505.141
6385	129.21	10152.454	34634.324
7665	129.21	10913.949	34211.258
11141	129.17	11940.374	39421.746
8670	129.17	11104.336	38934.852
11079	128.98	11778.663	39677.086
7389	128.94	10755.714	35247.945
6844	128.9	10465.995	37002.043
2419	128.88	8653.414	36262.77
16058	128.82	13826.96	34618.664
4739	128.8	9701.451	36461.57
17371	128.65	14593.406	38181.586
16315	128.63	13972.215	38716.281
17051	128.57	14254.336	36411.148
10254	128.55	11608.147	35215.488
1608	128.55	8220.72	38402.711
13107	128.55	12608.03	39059.629
11399	128.54	11902.779	35641.414
15337	128.54	13372.192	37894.641
11394	128.52	11943.559	35754.68
434	128.52	7675.502	37007.723
3971	128.46	9392.635	37937.297
16048	128.46	13953.304	34481.109
14267	128.42	13035.39	38851.957
1325	128.38	8323.341	34643.676
17594	128.36	14521.098	34483.039
16927	128.32	14341.839	34344.094
14973	128.29	13546.044	34498.215
5299	128.23	9723.199	34791.602
1610	128.21	8404.498	38440.664
3720	128.21	9102.445	39182.668
6209	128.04	10254.148	36823.59
16683	127.81	14199.997	35564.805
17307	127.67	14559.845	39017.824
9553	127.65	11246.53	37123.586
14906	127.65	13368.921	33143.652
16771	127.62	14137.23	34074.105
14066	127.6	12983.063	36626.867
15073	127.6	13417.48	35338.66
15860	127.58	13638.938	34699.258
10783	127.54	11691.894	37371.156
12446	127.48	12327.572	35820.352
16897	127.44	14216.463	33925.117
7104	127.41	10760.51	38860.191
17514	127.27	14426.865	36357.844
17082	127.23	14324.83	37106.262
14178	127.04	13064.577	37606.41
16548	127	14041.511	37331.598
12121	126.91	12335.554	39657.832
16907	126.91	14246.525	34028.574
17551	126.83	14508.313	35706.645
12126	126.81	12403.861	39736.602
9525	126.77	11253.398	36490.086
4845	126.7	9570.289	38047.125
11679	126.68	12277.145	34009.793
13039	126.45	12502.276	37830.648
7707	126.33	10806.557	34926.184
380	126.31	7883.538	36723.797
1977	126.26	8619.879	36365.121
9690	126.24	11307.444	39805.652
2353	126.12	8779.296	35091.367
14181	126.05	13008.66	37705.148
12857	126.01	12594.746	35022.512
3996	125.83	9330.479	37597.383
17433	125.72	14481.09	37499.063
5292	125.64	9801.617	35034.109
15247	125.55	13360.227	36983.184
12787	125.55	12664.476	34206.578
10569	125.53	11690.88	34387.379
14264	125.47	13070.413	38813.492
15479	125.41	13532.714	39798.07
16593	125.41	14196.202	36811.945
1210	125.37	8210.923	33448.98
16329	125.37	13855.24	38911.621
13464	125.36	12709.345	36153.93
7733	125.36	10846.598	35247.273
3964	125.32	9318.968	38141.996
6716	125.3	10472.529	35087.797
5616	125.26	10023.365	34938.66
17381	125.22	14612.012	38276.973
9561	125.18	11370.687	37305.59
15678	125.11	13757.538	37584.406
8445	125.07	10983.88	37966.492
16960	125.03	14229.618	35056.508
14351	124.99	12927.503	39928
15222	124.97	13388.918	36691.992
11335	124.97	12063.091	36803.18
16266	124.97	13904.938	37683.195
13643	124.76	12895.506	34450.422
4805	124.76	9654.36	37519.371
4034	124.76	9389.146	36875.629
15996	124.69	13948.674	33394.215
14004	124.38	13113.765	36239.281
3783	124.36	9142.521	39843.027
9547	124.26	11323.503	36982.594
9649	124.24	11390.6	39002.078
5905	124.23	9989.393	39500.652
15076	124.13	13503.026	35382.816
789	124.05	8065.367	38412.898
14706	123.98	13162.804	35419.664
16220	123.82	13834.462	36907.906
2492	123.77	8659.328	37318.043
661	123.63	7689.989	39337.621
15462	123.56	13499.89	39627.305
14753	123.44	13160.246	34989.746
13270	123.4	12818.23	38595.711
779	123.33	8094.556	38622.527
9155	123.31	11053.055	34177.742
16450	123.29	14034.049	38553.766
3999	123.19	9459.355	37604.277
1001	123.19	8016.214	34657.148
4767	123.17	9608.312	36874.441
12891	123.13	12491.844	35468.602
11441	123.08	11949.431	35200.645
11049	123.06	11834.684	39187.238
7049	123	10642.025	39631.707
269	122.94	7941.18	35582.098
8698	122.9	11161.552	38509.758
13024	122.79	12667.204	37469.512
14309	122.79	13084.254	39461.395
15301	122.77	13490.984	37386.617
2564	122.71	8678.33	38869.395
9535	122.66	11373.644	36762.422
12046	122.54	12241.152	39169.363
11145	122.5	11999.049	39131.492
2333	122.5	8788.726	34632.883
17223	122.44	14213.36	39417.047
1808	122.37	8603.016	39074.238
6636	122.31	10551.935	33909.613
14760	122.25	13188.476	35090.004
5123	122.18	9708.307	37405.121
716	122.12	8123.958	40000.77
15141	122.08	13409.062	36276.641
6879	122.02	10348.914	37496.832
16348	121.97	13828.758	39256.113
5666	121.97	10065.195	35700.531
4458	121.79	9616.791	33448.781
16656	121.7	14032.01	35807.48
15113	121.62	13495.386	35740.293
656	121.56	7661.311	39256.285
8704	121.54	11078.558	38557.211
559	121.43	7883.076	38328.539
2482	121.35	8699.508	37230.313
2478	121.33	8779.494	37128.031
3423	121.26	9179.156	35634.535
12472	121.12	12285.273	35513.391
9098	121.08	11030.23	34989.18
5973	121.08	10196.208	39634.641
9504	120.97	11233.005	36027.762
12487	120.91	12295.702	35407.27
11851	120.85	12243.474	36016.363
5689	120.82	9997.5	36018.676
16083	120.78	13841.859	34981.066
11713	120.59	12066.87	34291.605
15265	120.53	13529.806	37148.84
8484	120.45	10970.128	38480.672
88	120.41	7807.395	33883.746
5119	120.38	9739.32	37382.402
655	120.36	7932.215	39253.68
7255	120.3	10661.729	36887.531
7776	120.17	10954.391	35667.859
3796	120.11	9244.777	39949.535
5852	120.11	10036.076	38656.254
5248	120.09	9748.405	35259.547
7350	120.07	10614.334	35577.363
6915	120.05	10514.981	38091.441
5348	120.01	9755.031	34334.598
16695	119.76	14118.021	35366.363
3403	119.74	9216.719	35468.191
5897	119.74	10057.201	39345.563
14238	119.55	13072.326	38133.445
5951	119.49	10239.924	39820.105
5281	119.19	9741.382	34935.941
5120	119.17	9717.071	37391.051
1866	119.04	8523.176	37828.16
680	118.92	7762.033	39594.504
5102	118.84	9888.623	37803.359
8458	118.82	10884.851	38091.199
579	118.82	7858.054	38550.297
2215	118.77	8622.857	33472.32
10672	118.73	11732.269	35901.207
11484	118.58	11866.365	34739.984
1927	118.5	8426.184	36898.492
5607	118.48	10055.339	34842.059
16300	118.44	13937.364	38348.402
939	118.42	8076.499	35692.32
794	118.38	7993.791	38207.844
14008	118.29	13078.39	36312.672
5442	118.27	9869.464	33430.809
12441	118.23	12375.645	36055.141
6703	118.17	10371.529	34959.059
11138	118.15	11924.696	39383.949
2299	118.04	8769.659	34015.094
641	117.98	7712.816	39090.895
11671	117.98	12150.413	33883.863
9701	117.83	11223.349	39849.938
2840	117.71	8855.664	36962.215
15948	117.64	13703.72	33635.355
15323	117.52	13379.079	37704.875
10545	117.5	11704.445	34071.828
16441	117.48	14109.87	38671.785
4878	117.33	9653.361	38742.563
6381	117.31	10246.904	34907.148
14473	117.27	13309.099	38426.461
11067	117.23	11776.011	39446.711
531	117.18	7886.795	37994.27
5473	117.18	9913.094	33145.184
358	117.16	7766.002	36683.352
12418	117.16	12374.533	36147.285
12356	117.06	12309.141	37022.332
11459	116.97	11999.476	34799.367
11173	116.79	11965.213	38807.223
5742	116.74	10010.625	36904.043
5065	116.58	9867.347	38457.93
6421	116.51	10334.999	34433.34
4199	116.51	9332.169	34651.789
248	116.41	7808.955	35238.852
7705	116.3	10793.875	34894.289
950	116.18	8005.051	35555.809
7396	115.97	10587.73	35021.465
5698	115.84	9981.879	36131.102
15248	115.8	13409.557	37001.5
14738	115.65	13209.115	35192.633
4604	115.59	9616.028	34633.18
1299	115.34	8214.157	34191.895
5882	115.24	9946.976	39090.563
12552	115.17	12319.795	34830.406
12956	115.13	12639.399	36630.359
12442	114.99	12468.28	35747.871
9520	114.97	11330.158	36357.727
17517	114.82	14445.807	36134.152
7672	114.71	10893.149	34340.719
14934	114.67	13492.94	33775.168
16151	114.65	13816.457	35772.555
10646	114.52	11732.11	35520.68
4783	114.48	9686.82	37168.813
8574	114.48	10920.816	39750.211
376	114.36	7964.014	36714.574
12784	114.27	12552.47	34064.703
875	114.23	8105.642	36576.961
12296	114.11	12463.572	37364.984
9540	114.09	11355.914	36821.52
5734	114.07	10068.174	36760.309
907	114	8193.916	36204.301
14938	114	13528.358	33883.969
7446	113.81	10698.933	34559.996
8678	113.54	11184.842	38745.059
6380	113.46	10340.732	34898.777
6691	113.35	10370.607	34709.941
2407	113.35	8781.132	36123.73
8558	113.14	10919.711	39396.875
5242	113.04	9771.555	35499.32
10971	113.02	11779.472	37768.883
17207	113	14375.457	39316.16
15400	112.98	13369.832	38743.547
16514	112.94	14172.544	37559.223
1653	112.89	8230.821	39179.223
11243	112.83	11947.418	37513.238
13112	112.77	12512.011	39124.512
15394	112.73	13446.752	38704.934
3373	112.62	9120.474	34937.09
2581	112.56	8681.386	38983.371
565	112.56	7827.887	38382.32
12966	112.47	12540.467	36690.141
10191	112.35	11468.149	36342.063
1200	112.31	8281.558	33392.074
5554	112.27	9920.264	34149.512
8673	112.26	11138.616	38655.512
17455	112.1	14585.543	36890.512
5765	112.1	10103.6	37234.246
934	112.08	8150.556	35599.41
16900	112.06	14230.027	34006.602
6064	112.04	10158.384	38704.074
4691	111.95	9681.565	35940.926
786	111.85	8108.6	38381.523
4003	111.78	9279.053	37630.324
9312	111.7	11320.243	33750.051
7608	111.66	10892.161	33480.418
2596	111.66	8767.984	39176.848
5748	111.6	9833.614	37041.113
1531	111.58	8243.77	37659.906
16908	111.55	14226.483	34032.641
17627	111.53	14458.448	33899.984
15758	111.51	13573.45	36356.828
4595	111.49	9602.181	34496.074
2251	111.49	8768.914	33303.98
422	111.45	7766.237	36988.824
5245	111.39	9854.57	35534.957
9215	111.32	11030.773	33450.992
8570	111.26	10856.954	39636.531
983	111.24	8077.998	35062.484
15045	111.16	13536.52	35070.316
6886	111.11	10391.821	37575.348
13716	110.95	12782.144	33787.922
14293	110.93	12860.171	39090.652
3959	110.84	9394.584	38078.387
17611	110.65	14584.425	34186.012
12186	110.63	12439.281	38921.508
8529	110.63	10956.992	39057.988
12112	110.55	12416.778	39897.977
386	110.36	7891.979	36757.051
10226	110.24	11562.895	35700.93
14825	110.22	13165.176	34021.578
12065	110.09	12170.285	39510.336
15473	110.03	13550.523	39705.566
564	109.9	7922.331	38362.074
3436	109.8	9157.424	35764.465
12016	109.78	12173.35	38731.801
506	109.73	7694.082	37701.602
617	109.69	7878.503	38672.949
12962	109.59	12541.32	36679.336
1280	109.57	8411.916	33908.465
6442	109.57	10221.025	34052.191
14117	109.54	13004.427	36933.828
3955	109.52	9388.899	38053.387
1206	109.52	8225.933	33433.672
1158	109.5	8066.522	33265.16
7311	109.5	10579.727	36108.691
12354	109.4	12372.999	37003.043
5965	109.29	10335.3	39978.875
17589	109.27	14635.435	34628.715
4004	109.25	9363.139	37637.543
14972	109.23	13361.17	34442.059
1353	109.19	8334.087	35054.641
5095	109.19	9780.118	37696.293
1599	109.17	8239.029	38272.613
15071	109.15	13517.266	35264.574
57	109.08	7887.937	33505.84
6945	109.06	10411.104	38694.59
1428	108.98	8303.554	36052.078
11246	108.96	11929.758	37522.305
4953	108.73	9618.937	39995.477
7756	108.62	10806.302	35491.066
5150	108.6	9903.327	36882.859
15385	108.37	13447.674	38602.785
9461	108.29	11246.711	35403.262
1581	108.27	8323.594	38115.371
9850	108.23	11509.156	37822.699
11002	108.21	11715.988	38358.164
6387	108.1	10287.236	34640.859
16733	108.02	14072.086	34902.516
14991	107.96	13455.715	34736.832
9482	107.93	11354.537	35728.223
2415	107.85	8672.073	36193.934
4596	107.83	9548.048	34517.066
15923	107.81	13613.197	34107.91
10964	107.6	11837.03	37639.77
12433	107.54	12359.166	36025.164
7625	107.54	10830.572	33717.371
500	107.52	7819.594	37583.84
6729	107.52	10556.029	35317.898
1161	107.39	8027.033	33282.121
8419	107.37	10800.9	37588.168
3458	107.33	9175.982	36070.742
10618	107.29	11783.994	35178.48
11868	107.28	12068.997	36361.238
6733	107.08	10495.718	35412.148
10671	107.03	11710.972	35896.141
13303	107.03	12778.711	38145.727
2745	106.97	8974.184	38243.152
2262	106.78	8686.659	33371.977
9182	106.57	11177.473	33709.895
5761	106.55	9925.094	37186.063
10365	106.41	11483.325	34121.395
4916	106.39	9568.235	39290.813
7094	106.36	10721.935	38992.008
15724	106.34	13770.104	37000.531
8394	106.3	10968.213	37286.449
1432	106.03	8328.423	36276.914
6873	106.01	10480.583	37414.707
463	105.95	7839.001	37182.555
1359	105.69	8375.801	35213.402
918	105.65	8019.785	35753.953
11307	105.61	11895.089	37076.34
11242	105.32	11911.292	37822.152
1912	105.28	8626.61	37305.824
9315	105.17	11283.633	33755.469
3942	105.02	9292.571	38421.938
11734	104.75	12162.147	34731.746
14702	104.67	13238.525	35692.281
5870	104.61	10010.441	38854.008
1497	104.59	8239.599	37249.348
16887	104.56	14368.485	33801.168
10713	104.48	11845.358	36451.57
4660	104.46	9609.905	35414.129
14770	104.44	13252.533	34907.379
17494	104.29	14514.832	36418.602
16993	104.15	14280.046	35491.477
14312	104.13	13102.086	39488.598
6146	103.96	10313.232	37651.91
631	103.81	7736.274	38956.117
14277	103.79	12940.401	38937.105
7669	103.67	10978.477	34250.859
5659	103.64	10024.359	35621.457
874	103.56	8029.003	36554.875
17196	103.5	14271.626	39111.719
10594	103.48	11731.056	34848.113
9613	103.43	11416.259	38375.102
6246	103.41	10150.899	36191.895
7144	103.41	10588.466	38159.563
9389	103.41	11239.863	34479.828
1913	103.29	8498.355	37374.859
16278	103.27	13812.459	37940.941
3940	103.22	9412.502	38373.602
2468	103.14	8779.597	36970.055
9437	102.95	11337.381	35084.879
4483	102.91	9647.454	33644.801
15797	102.87	13602.285	35553.5
11461	102.62	12004.353	34817.578
15931	102.62	13585.884	33894.805
748	102.54	8061.725	39075.734
13252	102.53	12771.363	38727.672
102	102.51	7851.442	33959.348
4709	102.35	9514.254	36057.711
3776	102.35	9152.949	39757.465
8160	102.31	10882.826	36780.93
10554	102.16	11766.521	34140.57
1487	102.07	8339.813	37132.23
6156	102.01	10280.487	37366.176
11071	101.95	11786.535	39498.051
15935	101.93	13613.971	33967.066
754	101.91	8043.337	38830.68
12136	101.91	12366.461	39494.805
15311	101.8	13376.096	37478.461
6089	101.8	10241.582	38446.629
7452	101.76	10747.768	34371.375
8974	101.72	11025.516	36392.184
9682	101.68	11280.717	39685.969
17206	101.55	14209.332	39260.031
740	101.51	8137.878	39153.586
2371	101.43	8805.706	35289.809
17389	101.4	14472.171	38118.754
16020	101.36	13816.537	33998.953
1202	101.32	8225.066	33406.301
9416	101.3	11343.086	34820.219
11850	101.28	12158.292	36015.453
7474	101.2	10712.121	34073.855
1648	101.01	8348.938	39122.273
1064	100.92	8106.148	34025.957
13028	100.86	12629.281	37574.934
10161	100.82	11430.637	36592.324
13064	100.78	12538.316	38319.047
15813	100.74	13608.289	35167.516
14977	100.67	13408.62	34618.23
17178	100.65	14275.14	38755.223
7473	100.59	10562.83	34065.438
1125	100.55	8093.776	33514.457
2405	100.38	8822.398	36099.43
1528	100.36	8204.556	37602.902
682	100.28	7807.679	39691.16
2287	100.17	8751.91	33879.605
12189	100.09	12337.342	38943.242
13214	100.05	12825.447	39427.809
3631	99.98	9258.363	38305.039
[truncated: 1,846 more rows]
