# Supplementary material for: Insights on the Control of Yeast Single-Cell Growth Variability by Members of the Trehalose Phosphate Synthase (TPS) Complex
Source: Front Cell Dev Biol. 2021 Jan 28;9:607628. doi: 10.3389/fcell.2021.607628 (PMC7876269; doi:10.3389/fcell.2021.607628)
Supplement: Supplementary file 2 [file Data_Sheet_1.ZIP › final_code/input_datasets/Ntd-TSL1_SortedCells1_plus_t1.csv]

Id	Area (µm²)	Centre X Position (µm)	Centre Y Position (µm)
1089	90.35	8255.67	33538.918
6992	79.64	11806.27	36150.949
6243	73.36	11282.485	37488.984
11230	70.33	13818.714	33761.605
5041	66.83	10647.86	37632.734
7718	66.1	12169.795	33637.355
3235	65.85	9514.483	35445.477
1164	65.81	8237.755	35389.527
11393	65.6	13947.266	36319.613
11798	65.22	14039.947	38231.449
738	64.87	8070.273	38824.836
3178	64.79	9616.525	34667.742
3425	63.95	9543.23	39246.148
3523	63.74	9860.902	39798.512
3644	63.7	9745.121	38470.086
9586	63.68	13050.912	36019.734
5889	63.38	11164.071	35471.273
9647	63.3	12996.415	37126.051
1556	63.19	8598.197	36899.789
1635	62.97	8494.777	35886.086
11279	62.71	13981.867	34440.234
7224	62.69	11699.391	39392.809
12004	62.44	14205.368	35009.484
4756	61.94	10483.996	37583.816
1990	61.61	8820.262	37625.992
10612	61.58	13564.529	38299.414
1945	61.54	8643.446	36691.277
4	60.75	7716.577	33034.539
9310	60.54	12905.883	34824.422
10121	60.43	13269.356	35380.289
1616	60.06	8619.532	35996.637
12372	59.54	14236.232	36576.605
12029	59.54	14001.314	34506.371
7518	59.47	12065.16	35578.41
9698	59.43	13052.603	38160.395
11701	59.33	14088.662	39638.84
11616	59.24	13945.489	39062.707
5588	59.12	10988.781	39579.375
12995	58.99	14430.654	33360.938
5748	58.97	11194.127	38202.449
7663	58.86	12046.795	33186.609
9760	58.59	13038.43	39094.543
11958	58.57	14190.091	35632.398
4408	58.43	10318.016	36039.762
1021	58.38	8009.604	33506.145
11663	58.17	13985.185	39735.34
2490	57.97	9072.903	33524.27
10752	57.92	13707.922	39857.496
4309	57.9	10182.351	37983.176
3719	57.9	9918.553	37147.563
12107	57.88	14069.715	33437.535
5132	57.86	10626.711	35442.023
12134	57.71	14398.855	33038.348
5815	57.69	11091.746	36678.094
3165	57.65	9622.311	34452.664
8430	57.36	12450.276	33981.203
10344	57.27	13433.081	33796.406
3467	57.21	9520.352	39734.578
11788	57.11	14174.202	38427.578
55	57.04	7910.806	33599.047
11885	56.98	14038.532	36793.766
7442	56.88	12064.8	37188.801
2854	56.84	9408.483	38429.867
3412	56.84	9546.708	38949.824
1902	56.69	8793.804	35880.547
746	56.31	8171.477	38652.137
11843	56.27	14023.681	37394.391
10470	56.12	13506.113	35911.441
1720	56.1	8621.604	33925.004
5338	56.08	10813.172	35033.875
6167	56.06	11225.486	35923.754
2816	55.94	9471.434	39238.688
4749	55.92	10519.806	37463.754
1838	55.9	8715.267	34608.91
12873	55.85	14601.386	35200.535
4846	55.79	10399.085	39443.828
9057	55.79	12739.258	39038.395
4811	55.77	10427.818	38787.434
9031	55.71	12783.612	39379.383
587	55.67	7942.214	38668.41
5120	55.66	10772.334	35740.379
10269	55.66	13267.773	33280.664
3147	55.6	9600.837	33943.059
4884	55.5	10670.018	39931.004
12048	55.5	14192.57	34244.191
1510	55.48	8422.986	37959.254
7802	55.33	12125.452	35466.34
4994	55.31	10670.914	38210.516
609	55.29	7768.417	38927.473
12323	55.23	14333.922	35949.324
5362	55.12	10784.794	35687.059
13007	55.06	14619.44	33198.891
5824	55.04	11126.32	36524.215
5583	55.04	10993.673	39505.863
2462	55.02	9235.053	33032.543
12007	54.93	14205.171	35053.543
5666	54.91	11073.57	39441.063
5693	54.89	11107.881	39411.84
10301	54.77	13553.725	33144.293
11481	54.72	13922.034	37712.195
11796	54.7	13998.003	38203.855
6178	54.62	11303.647	36145.242
6137	54.56	11300.307	35315.828
11291	54.54	13879.487	34687.887
2789	54.54	9282.258	39901.156
10375	54.53	13425.422	34292.359
2744	54.49	9220.634	39541.422
11169	54.43	13688.006	33224.059
10953	54.3	13639.372	36820.566
10151	54.28	13344.937	34785.906
2303	54.2	8993.008	36517.051
11617	54.2	13820.071	39071.758
7202	54.12	11775.28	39237.637
11064	54.1	13681.955	35037.922
11592	54.07	13874.847	38717.375
2179	54.03	8994.753	38812.027
6229	53.91	11323.79	37128.316
2338	53.89	8943.499	35414.434
71	53.82	7979.723	33736.855
3755	53.82	9904.638	36277.605
9757	53.74	13012.529	39018.09
6987	53.62	11651.369	36053.141
11186	53.51	13767.437	33124.336
1694	53.47	8630.7	34353.363
5223	53.38	10689.568	33376.113
6749	53.22	11521.705	34449.652
10765	53.13	13595.922	39532.195
7329	53.11	11862.508	39192.18
6738	53.03	11620.404	34883.066
11490	53.01	13921.105	37821.715
10052	52.99	13316.453	36650.48
4239	52.99	10205.92	39569.648
5441	52.94	10818.023	37132.23
2612	52.9	9118.711	36895.762
3727	52.9	9854.059	36737.176
809	52.82	8008.306	37356.906
12464	52.76	14358.998	38111.707
8085	52.72	12493.165	39713.27
3810	52.71	9846.717	35079.957
4854	52.67	10447.316	39639.035
2247	52.61	8939.88	37448.922
8581	52.59	12600.097	33785.023
11153	52.59	13638.376	33631.512
5098	52.55	10685.298	36409.535
2543	52.32	9191.667	35196.621
1451	52.3	8575.501	38769.32
943	52.25	8187.825	35030.664
9444	52.23	13075.211	33390.969
11335	52.23	13897.026	35322.566
8816	52.21	12574.68	37579.414
3300	52.17	9646.809	37325.922
382	52.13	7666.881	36849.313
3064	52.11	9402.362	33208.074
12342	52.07	14376.872	36214.309
3789	52.05	9897.778	35511.594
9312	52	12823.904	34849.352
12830	52	14630.409	35804.578
6355	51.88	11335.705	39440.68
9657	51.88	12973.164	37325.859
12357	51.88	14410.091	36341.57
4777	51.86	10392.852	37964.547
7345	51.82	11920.383	39072.93
12466	51.8	14411.99	38123.223
4110	51.79	10017.15	38254.402
10209	51.73	13326.303	34224.203
7255	51.52	11665.325	39808.855
3576	51.52	9901.485	39575.871
473	51.44	7860.752	37663.035
7741	51.42	12202.898	33945.383
4859	51.4	10506.838	39758.875
8505	51.38	12301.315	33049.512
9289	51.36	12861.217	35147.754
6303	51.36	11237.968	38590.492
2147	51.29	8962.526	39727.199
10378	51.29	13468.377	34361.949
9214	51.27	12851.825	36121.43
11459	51.27	13856.301	37234.813
2395	51.25	9046.712	34389.09
5043	51.25	10742.089	37360.039
12266	51.17	14330.232	35105.625
10207	51.13	13347.818	34215.688
11167	51.06	13626.591	33196.68
6885	51.06	11784.445	33844.641
1273	51.02	8302.026	37609.484
11324	50.96	13878.717	35099.656
8593	50.96	12641.116	34016.879
2455	50.92	9000.096	33238.867
11861	50.9	14114.378	37333.492
4785	50.89	10440.631	38046.051
4122	50.83	10046.87	38393.395
2963	50.81	9389.749	36043.063
2177	50.81	8898.856	39073.336
1637	50.81	8484.66	35609.043
3976	50.79	10045.556	35249.738
3714	50.73	9913.002	37047.813
8048	50.69	12214.995	39873.484
4683	50.69	10532.288	36553.32
8552	50.69	12647.827	33431.742
975	50.67	8181.477	34503.414
3420	50.64	9533.84	39092.367
1382	50.62	8252.68	39857.406
4928	50.62	10739.828	39301.066
3899	50.58	10127.085	33200.215
770	50.54	7992.942	38235.445
1772	50.48	8744.416	33329.875
533	50.41	7896.676	38163.668
5643	50.39	11085.794	39877.93
4100	50.37	9980.49	37838.141
12434	50.31	14419.574	37706.102
4095	50.29	10068.144	37772.48
1776	50.27	8834.342	33457.039
197	50.25	7940.894	35081.445
1287	50.23	8354.927	37851.719
4658	50.23	10407.371	35722.016
10452	50.21	13548.866	35653.629
9149	50.2	12908.768	37557.383
6025	50.18	11366.478	33065.027
11791	50.18	14013.265	38437.805
10887	50.18	13725.217	37916.578
1752	50.18	8443.318	33117.438
5746	50.16	11012.692	38153.117
4267	50.12	10248.057	38824.457
9859	50.12	13209.326	39527.535
9935	50.1	13192.87	38203.219
12805	50.1	14476.187	36505.051
10153	50.08	13310.641	34823.965
5581	50.08	10882.889	39469.637
7890	50.06	12093.602	37051.441
1339	50.04	8233.295	39268.133
7278	50.02	11860.176	39881.461
11148	49.98	13719.653	33574.094
1727	49.87	8440.844	33499.871
546	49.87	7960.603	38346.863
9573	49.81	12993.198	35822.035
1992	49.81	8816.516	37658.578
11972	49.77	14035.22	35504.836
2310	49.77	9043.816	36355.926
815	49.74	8037.776	37215.801
2236	49.72	8966.82	37553
10300	49.72	13419.301	33124.172
12458	49.68	14240.676	38029.281
11903	49.64	14166.943	36479.051
11022	49.56	13612.783	35597.484
5374	49.54	10918.791	35869
2006	49.45	8799.287	38119.68
10428	49.39	13528.629	35114.504
2857	49.37	9320.944	38055.074
6581	49.31	11571.407	37205.121
6957	49.28	11667.259	35207.016
10253	49.28	13330.737	33636.496
2397	49.26	8937.839	34430.859
5622	49.2	10905.19	39868.828
2373	49.2	8910.095	35047.383
4008	49.16	10121.836	35967.289
12071	49.14	14094.223	33858.949
4071	49.08	10082.559	37424.645
11429	49.07	13879.436	36800.449
12049	49.07	14164.143	34245.77
7405	49.07	11952.57	38056.906
8344	49.07	12439.454	35500.695
6837	49.07	11837.418	33065.652
3158	49.05	9633.679	34258.422
967	49.05	8158.418	34675.445
12622	49.03	14634.452	39216.484
1708	49.01	8507.868	33996.055
3882	48.97	9838.808	33031.875
12815	48.93	14627.416	36084.273
8758	48.93	12669.945	36693.914
8808	48.91	12520.62	37515.809
10986	48.89	13591.26	36265.984
8149	48.87	12492.243	38839.512
9559	48.87	12970.912	35475.203
1691	48.85	8513.461	34601
6383	48.84	11408.86	39662.809
12686	48.84	14628.076	38041.563
2451	48.76	9035.962	33471.91
139	48.7	7810.514	34566.852
5058	48.66	10675.149	37259.551
9484	48.64	13012.481	33978.668
11705	48.59	14152.612	39686.496
8375	48.57	12417.712	34955.563
931	48.49	8112.298	34933.543
9481	48.49	13006.175	33916.016
3245	48.43	9551.412	35778.559
6285	48.39	11414.621	38259.527
8012	48.36	12119.957	39340.461
2465	48.3	9225.139	33106.914
4676	48.28	10561.571	36336.137
12437	48.26	14293.102	37713.961
5946	48.24	11184.912	34583.449
8330	48.22	12479.203	35827.887
7673	48.15	11951.698	33006.539
12474	48.15	14296.989	38238.016
984	48.13	8050.148	34298.023
2785	48.11	9358.982	39869.758
9580	48.07	12997.28	35945.438
2624	48.03	9211.113	37072.996
787	48.03	8166.159	37906.117
3734	47.99	9757.339	36789.453
2434	47.93	8895.866	33549.227
11263	47.92	13909.741	34130.125
10663	47.88	13523.126	39006.266
12794	47.86	14616.973	36386.391
10618	47.86	13379.534	38430.164
1048	47.86	8135.532	33451.98
7160	47.86	11814.001	38550.316
4925	47.84	10587.545	39591.137
12344	47.78	14359.444	36222.754
7131	47.78	11666.971	38104.34
7766	47.78	12090.922	34720.805
2081	47.76	8793.512	39128.816
12655	47.74	14562.596	38527.93
12586	47.67	14498	39729.039
1827	47.65	8728.634	34430.039
4435	47.65	10195.385	35252.254
8952	47.63	12664.224	39632.352
4812	47.59	10536.323	38809.371
12896	47.59	14530.904	35058.078
10664	47.57	13424.475	39008.227
11024	47.55	13766.814	35627.086
8416	47.49	12397.889	34586.922
2020	47.49	8692.714	38324.527
1750	47.42	8558.014	33057.129
8662	47.42	12628.758	35165.258
7662	47.42	12033.793	33174.836
11945	47.4	14062.408	35838.035
6030	47.4	11400.371	33155.898
6333	47.4	11392.433	39078.945
694	47.38	8083.303	39838.305
9335	47.32	12813.267	34514.383
3026	47.32	9335.115	34584.145
4413	47.3	10332.387	35798.734
7701	47.28	12081.325	33356.629
7687	47.26	12229.024	33046.055
12141	47.23	14286.099	33184.816
10668	47.23	13561.504	39069.477
8145	47.21	12309.724	39098.727
12193	47.19	14418.247	34072.164
7869	47.19	12166.945	36735.074
7696	47.19	12146.455	33243.039
9082	47.17	12882.562	38719.543
6666	47.13	11543.855	36163.113
2658	47.13	9239.261	37799.645
8946	47.13	12513.307	39527.191
1824	47.11	8643.444	34306.703
4130	47.11	10036.207	38590.199
10028	47.09	13209.202	37065.512
8692	47.09	12508.465	35650.031
12536	47.03	14425.784	39311.227
641	47.03	7830.298	39321.105
8543	47.03	12643.838	33349.879
392	47.03	7762.612	36949.359
9555	46.98	13049.999	35326.523
5898	46.98	11035.272	35504.352
11521	46.96	13909.208	38095.238
5668	46.94	11124.082	39471.641
6382	46.92	11217.212	39654.871
9120	46.92	12740.63	38302.379
1611	46.92	8529.013	35924.059
12197	46.86	14412.346	34083.816
10869	46.86	13654.466	38273.496
3473	46.84	9616.924	39791.867
1087	46.84	8294.442	33475.387
10485	46.84	13412.053	36408.281
39	46.8	7908.11	33404.992
9047	46.79	12835.146	39219.406
3195	46.79	9692.796	34904.746
12711	46.77	14620.728	37675.695
6454	46.75	11502.26	39618.281
7003	46.73	11825.359	36422.289
4798	46.73	10499.582	38309.117
2430	46.71	8851.846	33515.965
8084	46.71	12468.103	39705.094
12654	46.69	14631.825	38520.016
6159	46.69	11235.895	35789.426
1018	46.67	8027.254	33734.867
4852	46.63	10376.081	39611.18
1577	46.59	8572.138	36593.172
7865	46.59	12240.746	36606.875
10907	46.57	13765.218	37582.371
6691	46.57	11453.971	35618.887
10781	46.56	13596.404	39388.645
9576	46.5	12938.66	35895.598
6740	46.5	11565.331	34908.52
3695	46.48	9791.564	37531.23
4739	46.48	10422.389	37260.016
12809	46.46	14540.033	36277.309
11695	46.42	14175.169	39971.102
1987	46.42	8641.189	37589.195
12776	46.4	14493.529	36778.879
8619	46.36	12610.248	34446.129
10659	46.33	13451.207	38965.879
165	46.29	7858.278	34809.539
4784	46.29	10546.576	38025.281
671	46.27	7658.287	39650.379
3232	46.25	9677.894	35331.785
1455	46.23	8444.543	38565.668
7325	46.21	12015.364	39397.91
1963	46.19	8651.224	37072.324
702	46.19	8062.792	39998.313
3253	46.15	9697.93	35885.316
10704	46.13	13545.225	39468.535
156	46.1	7942.765	34761.305
884	46.06	8044.579	35575.477
5420	46.02	10982.29	36789.219
11613	45.98	13789.366	39014.703
8117	45.98	12314.801	39113.836
10925	45.96	13623.519	37462.957
11706	45.92	14061.522	39738.898
1754	45.9	8548.88	33142.051
9230	45.9	12874.293	36210.145
11728	45.88	14182.34	39140.465
3227	45.88	9517.709	35190.016
8624	45.87	12620.295	34536.641
11415	45.87	13800.13	36683.039
1079	45.83	8317.887	33209.844
10805	45.79	13754.366	39037.965
980	45.77	8093.496	34291.695
6291	45.75	11307.153	38448.707
10905	45.73	13583.958	37538.875
5702	45.71	11003.444	38975.223
11894	45.65	14188.738	36377.82
10219	45.56	13289.543	33995.379
11355	45.54	13921.711	35663.5
10683	45.54	13501.427	39166.477
806	45.54	7999.458	37630.426
12559	45.52	14355.233	39832.863
6026	45.52	11401.066	33082.453
998	45.46	8053.026	34205.988
10261	45.44	13201.483	33410.648
9942	45.43	13299.709	38049.324
10490	45.43	13552.104	36524.363
8663	45.43	12641.772	35192.445
4212	45.43	10023.879	39966.766
1709	45.41	8623.568	34066.129
278	45.41	7911.631	35886.625
5471	45.41	10894.174	37610.113
4220	45.37	10244.553	39907.039
12016	45.37	14146.117	34902.617
9250	45.35	12763.112	35629.426
1570	45.33	8572.244	36825.32
10346	45.31	13539.908	33875.207
8587	45.23	12567.277	33866.637
1680	45.21	8465.639	34846.844
12206	45.21	14346.75	34190.605
6278	45.21	11341.401	38121.473
8877	45.2	12660.066	38381.277
4248	45.18	10144.788	39201.539
12038	45.16	14185.317	34324.523
12467	45.16	14258.606	38124.957
9485	45.14	13138.249	33986.391
1106	45.14	8418.217	34091.738
5794	45.14	11192.328	37034.316
2944	45.12	9477.731	36300.617
12150	45.12	14277.032	33319.926
10879	45.08	13747.884	37878.07
3994	45.08	10129.038	35608.957
9744	45.08	13033.863	38805.223
8957	45.06	12605.674	39708.922
6515	45.06	11522.059	38357.18
6472	45.06	11441.722	39317.844
12202	45.02	14232.897	34147.453
1250	45.02	8319.534	37237.652
9266	45	12761.53	35571.883
130	44.98	7654.249	34475.887
12678	44.98	14534.734	38160.109
7289	44.97	11906.066	39952.586
9243	44.95	12826.606	35831.105
7250	44.95	11707.238	39772.707
6927	44.93	11741.627	34606.668
2270	44.91	8916.745	36885.594
3667	44.91	9916.753	38181.852
8142	44.89	12474.007	39068.09
1961	44.87	8674.564	36999
3682	44.85	9768.121	37939.023
4609	44.85	10375.568	34800.41
10977	44.85	13629.499	36434.695
2091	44.83	8748.009	39346.957
5802	44.81	11082.779	37165.824
3364	44.81	9618.929	38535.328
2843	44.79	9309.328	38510.395
6981	44.79	11725.705	35913.566
11897	44.77	14178.729	36406.219
12522	44.75	14330.095	39056.16
12044	44.72	14124.066	34428.707
6641	44.66	11475.669	36684.996
7985	44.64	12253.042	38948.898
9034	44.62	12860.139	39388.027
12640	44.62	14537.965	38934.723
2757	44.62	9146.93	39771.258
2076	44.62	8785.735	38984.883
5911	44.6	11020.656	35095.816
5519	44.58	10829.18	38599.055
9661	44.58	13132.117	37371.316
3154	44.54	9554.444	34145.328
11471	44.52	13795.669	37485.496
9914	44.52	13309.827	38513.348
9097	44.51	12858.17	38341.559
10652	44.51	13391.928	38860.691
534	44.49	7913.681	38162.543
11803	44.49	14202.351	38292.539
3145	44.49	9705.08	33925.797
5310	44.47	10794.413	34373.742
8277	44.47	12357.182	36785.121
1443	44.45	8450.901	38702.945
2512	44.45	9080.802	34269.379
8873	44.43	12660.041	38361.434
4172	44.41	10105.594	39483.633
2161	44.41	8969.778	39360.41
7826	44.39	12113.2	35872.926
11924	44.39	14014.951	36068.781
12463	44.33	14311.612	38088.195
5877	44.31	11060.86	35893.672
12567	44.29	14277.662	39996.594
5012	44.28	10632.463	37884.871
11523	44.28	13918.867	38120.902
880	44.22	8064.666	35995.508
11845	44.16	14172.592	37397.133
10023	44.16	13273.824	37286.492
1058	44.14	8165.31	33307.777
8605	44.14	12575.951	34253.027
7012	44.1	11707.268	36523.332
4146	44.08	10114.163	39046.133
8900	44.08	12525.281	38795.59
40	44.06	7961.632	33413.047
6222	44.03	11251.412	36962.023
3715	44.01	9791.092	37093.992
9270	43.99	12725.53	35276.543
9732	43.97	13027.757	38662.871
4135	43.97	9963.617	38647.949
6563	43.97	11485.208	37535.148
2668	43.97	9272.211	37927.824
5439	43.95	10871.052	37070.414
1166	43.91	8275.258	35403.445
4876	43.91	10590.857	39810.695
8929	43.89	12496.153	39279.176
11692	43.89	14158.224	39896.227
6754	43.89	11459.139	34576.422
3421	43.85	9561.113	39100.344
1002	43.85	8184.994	33966.543
7618	43.83	11989.114	34003.184
6521	43.83	11440.401	38464.621
8523	43.82	12534.842	33081.738
8814	43.8	12529.078	37569.078
9667	43.78	13114.695	37503.5
1633	43.78	8427.873	35875.668
12070	43.76	14071.264	33818.309
124	43.76	7983.493	34378.914
5390	43.72	10809.637	36178.316
6479	43.72	11548.941	39388.754
677	43.7	7750.788	39813.645
5785	43.7	11181.945	37200.078
5779	43.7	11125.099	37415.492
2838	43.68	9356.336	38764.793
6770	43.68	11579.228	34431.375
4441	43.66	10323.03	34782.547
12074	43.66	14085.542	33909.043
1098	43.6	8334.398	33890.469
539	43.59	7736.689	38270.938
11184	43.53	13687.801	33110.688
7269	43.51	11778.97	39988.109
9331	43.51	12903.848	34716.465
12116	43.51	14131.894	33284.629
11265	43.51	13828.036	34145.949
6777	43.47	11599.4	34195.695
12555	43.47	14405.911	39758.254
6458	43.45	11552.741	39623.973
9936	43.45	13255.349	38251.496
11600	43.43	13815.516	38818.277
7094	43.41	11660.233	37512.27
6598	43.36	11512.136	36905.813
9542	43.36	12933.374	35041.422
10307	43.34	13404.505	33218.086
12801	43.32	14519.647	36423.523
3326	43.32	9643.306	37690.281
5499	43.32	10925.471	38281.293
5612	43.3	10904.546	39753.781
2867	43.3	9327.35	37964.613
4744	43.28	10352.026	37311.984
4607	43.24	10522.609	34786.266
8949	43.22	12581.544	39553.316
1889	43.22	8732.798	35712.387
7731	43.22	12228.286	33782.473
9779	43.22	13131.375	39342.453
12025	43.22	14021.349	34731.715
1660	43.2	8493.514	35364.023
5434	43.16	10909.652	36982.652
9016	43.15	12905.156	39479.152
2584	43.13	9211.202	36303.215
9987	43.09	13322.269	37733.629
4114	43.05	10110.421	38292.328
743	43.03	8047.732	38922.227
9903	43.03	13348.59	38734.902
12588	42.99	14478.478	39751.09
1870	42.97	8781.844	35230.887
4031	42.97	9975.029	36531.105
9330	42.95	12714.538	34691.316
10717	42.95	13391.119	39624.598
5484	42.93	10992.504	37934.23
10569	42.92	13464.051	37646.848
10047	42.92	13161.3	36843.922
3244	42.92	9566.861	35752.93
5582	42.9	10912.222	39485.887
9931	42.9	13259.417	38449.148
6214	42.88	11274.92	36824.242
5064	42.84	10674.351	37078.32
9133	42.84	12747.667	37899.422
6517	42.84	11447.408	38411.566
2026	42.82	8667.295	38479.734
3167	42.78	9534.109	34472.266
12137	42.78	14305.488	33113.848
7295	42.78	11882.545	39655.813
9432	42.78	13085.344	33233.699
1561	42.76	8576.472	37011.652
1175	42.76	8397.115	35578.23
12223	42.76	14276.551	34423.617
11595	42.72	13917.908	38777.188
3027	42.7	9277.839	34603.32
8308	42.69	12467.094	36259.547
8382	42.67	12473.211	34990.313
7523	42.67	11905.47	35598.906
8249	42.61	12415.234	37226.941
3389	42.57	9586.554	38773.871
6552	42.57	11573.541	37868.934
10489	42.51	13514.039	36520.777
5538	42.51	10836.735	38896.875
174	42.49	7849.489	34870.43
7473	42.46	11973.162	36762.379
12037	42.46	14183.945	34301.902
9015	42.44	12729.653	39473.934
11067	42.44	13575.405	35040.773
7013	42.44	11762.108	36538.094
4202	42.42	10029.385	39857.711
9517	42.4	13030.921	34627.105
6867	42.38	11691.307	33570.066
782	42.38	8116.162	37825.414
3963	42.34	10049.984	34931.598
2725	42.34	9261.971	39332.723
7569	42.32	11863.924	34620.516
1891	42.3	8775.271	35753.5
1784	42.3	8723.369	33641.727
13019	42.28	14469.018	33088.93
8169	42.26	12423.683	38494.379
9040	42.24	12814.553	39130.055
1017	42.23	8024.87	33670.227
8370	42.23	12290.555	35242.508
10840	42.23	13632.978	38477.477
3139	42.21	9503.7	33835.801
5277	42.21	10824.896	33407.816
2329	42.19	8982.714	35760.094
10523	42.15	13432.093	37158.438
7515	42.13	11936.844	36013.469
8294	42.11	12281.131	36404.852
5511	42.11	10917.114	38439.309
214	42.09	7795.041	35290.516
8115	42.09	12353.364	39429.293
6042	42.07	11398.778	33376.539
6805	42.07	11585.137	33582.16
5790	42.03	11172.299	37279.164
3942	42.03	10057.275	34404.578
12698	42.01	14577.773	37888.094
5579	42.01	10926.287	39446.785
93	42	7894.622	34008.871
1999	41.98	8805.666	37968.273
8199	41.96	12366.107	38258.008
4937	41.94	10619.106	39186.398
2172	41.9	9027.635	38982.863
12828	41.88	14493.229	35791.805
8980	41.88	12585.576	39973.809
7906	41.88	12255.034	37297.781
12872	41.84	14495.797	35197.16
269	41.84	7753.148	35813.973
12125	41.82	14071.449	33114.223
2681	41.8	9137.407	38436.555
5697	41.77	11074.283	39170.527
429	41.75	7813.974	37312.035
8500	41.67	12455.538	33012.871
10608	41.67	13444.939	38233.715
1742	41.67	8455.913	33198.094
10200	41.67	13341.154	34137.242
1725	41.67	8458.101	33760.191
10182	41.67	13262.857	34292.867
11249	41.63	13947.37	34031.031
7375	41.59	11932.853	38312.559
3317	41.59	9680.152	37525.324
2511	41.59	9217.915	34262.895
3426	41.52	9588.904	39252.113
2433	41.52	8935.058	33543.883
11217	41.52	13879.691	33458.789
9614	41.48	12982.431	36451.414
4339	41.48	10255.585	37188.191
9544	41.44	13053.155	35145.148
962	41.44	7990.101	34607.898
1415	41.44	8596.073	39371.129
1377	41.42	8384.274	39800.707
12861	41.42	14449.326	35383.633
1788	41.4	8781.367	33657.102
10156	41.38	13303.653	34881.965
6084	41.36	11361.585	34004.547
4782	41.36	10473.902	38006.234
7756	41.36	12192.205	34246.348
7186	41.36	11740.963	39020.535
3343	41.33	9552.085	38061.992
12766	41.33	14459.146	36716.336
127	41.29	7899.017	34456.793
418	41.29	7785.88	37167.828
1683	41.29	8436.162	34719.684
1376	41.27	8367.829	39747.234
5972	41.27	11106.378	33841.84
7850	41.27	12148.668	36269.684
2916	41.27	9435.645	37013.461
8495	41.25	12490.348	33257.672
9418	41.25	12901.585	33057.773
2961	41.25	9445.889	35912.031
12027	41.23	14033.714	34457.277
7080	41.23	11850.61	37349.367
5886	41.21	11035.543	35725.508
9704	41.17	13123.282	38281.738
9474	41.15	13108.098	33683.188
2985	41.15	9443.716	35336.742
3031	41.13	9367.504	34411.848
7875	41.1	12182.775	36832.484
1080	41.1	8254.491	33327.008
3054	41.08	9323.335	33350.633
2367	41.06	8877.84	35248.273
5030	41.06	10778.617	37537.371
293	41.04	7956.57	36024.773
2167	41.02	8933.227	39268.734
1074	40.96	8306.112	33120.016
5326	40.96	10787.136	34741.223
8262	40.96	12357.308	37055.734
12996	40.96	14560.135	33365.375
6091	40.94	11301.332	34071.41
12471	40.88	14267.328	38199.691
12446	40.85	14216.914	37856.063
8920	40.85	12522.959	39114.219
6289	40.83	11405.064	38432.023
292	40.81	7717.763	36017.313
3073	40.79	9478.515	33250.68
12431	40.75	14259.1	37625.895
11920	40.75	14121.258	36309.129
2457	40.73	9002.787	33054.93
5640	40.71	11086.83	39847.516
57	40.69	7952.281	33607.102
5671	40.67	11017.894	39512.867
8623	40.65	12515.834	34481.629
7445	40.64	12026.721	37244.246
10386	40.64	13375.089	34509.875
6939	40.64	11708.995	34888.547
2182	40.6	8953.143	38876.848
6667	40.58	11603.039	36171.594
6959	40.54	11725.712	35237.539
2549	40.52	9177.444	35313.188
219	40.5	7774.054	35331.949
12452	40.46	14398.451	37966.34
6173	40.44	11296.341	36062.555
12379	40.42	14306.164	36746.238
2623	40.42	9077.503	37073.105
12096	40.37	14017.097	33606.551
5107	40.37	10604.986	36352.551
924	40.37	8048.306	35122.059
1598	40.37	8561.958	36368.406
5741	40.35	11002.839	38356.719
9828	40.33	13007.47	39961.438
6887	40.31	11718.644	33884.008
12221	40.29	14272.866	34395.484
11388	40.29	13889.599	36237.816
9767	40.29	13108.276	39201.293
7	40.27	7685.845	33109.707
4396	40.27	10246.694	36537.949
1170	40.23	8267.849	35461.945
8434	40.23	12379.098	34072.367
12433	40.23	14248.5	37686.184
11369	40.23	13853.043	35924.637
3672	40.21	9884.757	37996.27
5308	40.21	10817.923	34249.109
7988	40.19	12132.327	39015.512
5239	40.19	10692.108	33469.102
8511	40.18	12476.275	33118.73
4737	40.18	10468.777	37226.453
3609	40.12	9881.891	38664.836
2267	40.08	8990.787	37122.211
7169	40.06	11805.551	38767.828
6590	40.04	11519.455	37070.57
1607	40.04	8500.647	36190.285
12119	40.02	14060.363	33013.773
13014	40.02	14441.371	33278.742
9919	40	13257.096	38543.129
12822	40	14461.058	35905.434
9137	40	12885.222	37918.992
3877	39.98	9828.005	33442.473
10834	39.98	13717.116	38749.926
4616	39.96	10487.243	34906.297
11016	39.95	13642.519	35778.859
1926	39.93	8678.959	36409.57
9309	39.93	12724.689	34821.895
11119	39.91	13722.842	33838.227
3827	39.91	9843.629	34760.793
4198	39.89	9999.803	39844.813
11562	39.89	13934.749	38422.785
285	39.87	7947.363	35955.32
3990	39.85	10101.272	35558.785
8126	39.83	12345.155	39189.563
6935	39.81	11779.022	34733.043
4745	39.81	10541.715	37326.832
1741	39.79	8425.801	33187.508
427	39.75	7658.429	37299.207
10782	39.75	13774.575	39393.559
1757	39.72	8809.359	33045.652
9190	39.7	12812.356	36567.77
150	39.7	7804.043	34731.785
9532	39.68	13006.837	34876.531
12870	39.68	14491.947	35189.035
3049	39.64	9318.669	33495.602
1690	39.64	8573.232	34581.629
1133	39.6	8361.409	34622.059
12308	39.56	14235.5	35714.645
1340	39.54	8242.394	39306.961
1450	39.52	8429.266	38761.219
7427	39.52	12053.746	37781.531
909	39.52	8028.937	35553.684
1031	39.51	8022.47	33336.156
7137	39.49	11808.071	38225.129
5711	39.49	11054.251	39083.551
9552	39.47	13097.181	35302.289
528	39.47	7789.494	38123.152
2122	39.45	8636.226	39915.086
4865	39.45	10557.033	39826.934
206	39.45	7738.613	35176.379
4684	39.45	10555.37	36561.273
9856	39.41	13199.807	39678.027
1606	39.41	8581.454	36155.797
11666	39.39	13927.675	39766.816
3087	39.39	9567.79	33078.211
6993	39.37	11725.392	36172.816
676	39.35	7877.665	39771.152
4015	39.33	10055.017	36187.543
86	39.29	7740.797	33910.266
9275	39.29	12839.334	35297.27
3081	39.29	9336.342	33107.73
8355	39.28	12365.759	35349.848
10878	39.26	13777.736	38133.617
2877	39.26	9394.882	37587.684
4089	39.24	10130.35	37717.809
9888	39.24	13272.972	39046.754
3825	39.22	9816.104	34701.352
2786	39.2	9283.563	39872.277
8868	39.18	12605.757	38249.484
1975	39.16	8846.745	37305.559
186	39.16	7890.144	35010.52
10057	39.14	13347.006	36404.707
5812	39.12	11049.154	36589.836
667	39.12	7677.878	39595.641
2891	39.1	9439.22	37254.871
4999	39.08	10597.892	38289.742
688	39.06	7719.005	39947.289
1852	39.05	8738.849	34847.563
5876	39.05	11189.609	35892.617
3964	39.05	9932.26	34935.043
7745	39.03	12244.132	33994.91
5722	39.01	11023.371	38942.922
5181	38.99	10575.298	34145.871
1467	38.95	8450.051	38355.84
6275	38.95	11327.782	38088.801
11272	38.95	13942.234	34273.625
8331	38.93	12426.625	35840.848
5512	38.93	10834.507	38466.574
8135	38.93	12435.183	38995.055
8156	38.91	12478.106	38901.473
2312	38.91	8914.703	36066.145
1439	38.91	8582.016	38866.691
5590	38.87	10823.484	39586.422
3028	38.87	9462.218	34313.145
5126	38.85	10681.586	35610.535
11777	38.83	14146.233	38543.883
7510	38.8	11946.212	36164.367
3301	38.8	9609.666	37340.203
12020	38.78	14050.523	34691.59
5929	38.76	11100.072	34806.004
6785	38.74	11558.078	33998.133
9700	38.74	13098.775	38198.801
8898	38.74	12594.638	38767.508
8388	38.74	12441.697	35076.602
4206	38.7	10073.723	39870.461
10414	38.7	13550.711	34791.801
661	38.66	7893.508	39510.375
6505	38.66	11491.163	38855.016
3102	38.66	9682.018	33381.754
498	38.62	7702.662	37839.223
749	38.62	8192.736	38698.746
10963	38.6	13609.32	36572.246
6782	38.59	11473.68	34268.707
1964	38.59	8777.849	37084.598
2336	38.51	8867.45	35707.715
8945	38.47	12608.71	39497.262
911	38.47	8013.73	35260.512
3012	38.47	9321.618	34692.574
10916	38.45	13720.176	37358.938
11901	38.45	14210.72	36426.324
11248	38.45	13841.748	34030.801
8698	38.37	12551.606	35729.469
5397	38.37	10902.56	36391.875
11825	38.37	14014.853	37929.727
4059	38.3	9929.494	37179.246
503	38.3	7849.957	37882.102
9380	38.3	12844.149	33689.988
9632	38.28	13093.316	36694.137
9032	38.26	12822.658	39384.164
10774	38.26	13782.773	39275.328
5358	38.24	10805.882	35620.18
10251	38.14	13298.842	33619.617
6864	38.14	11683.06	33520.328
5731	38.09	11095.598	38504.262
8099	38.07	12475.563	39555.121
2594	38.07	9109.906	36433.707
3001	38.07	9381.688	34989.738
1539	38.05	8461.267	37199.203
7634	38.01	11927.998	33692.586
5894	37.99	11084.512	35483.648
2154	37.97	8972.776	39502.262
5400	37.95	10908.346	36469.59
5479	37.93	10990.53	37827.723
9375	37.91	12792.32	33948.652
6949	37.91	11638.209	35129.242
2941	37.9	9334.752	36249.355
10505	37.9	13400.92	36803.07
6280	37.88	11407.155	38154.609
2133	37.88	8883.231	39961.805
1543	37.88	8548.34	37329.477
8635	37.84	12517.378	34698.891
6357	37.84	11357.819	39484.02
11637	37.84	13905.079	39365.902
2596	37.84	9167.324	36517.867
10250	37.84	13258.346	33566.477
9982	37.84	13182.145	37691.184
10728	37.8	13536.059	39772.852
6594	37.8	11576.343	37161.02
7845	37.8	12154.345	36176.527
1232	37.8	8289.948	36802.855
5048	37.78	10564.323	37401.965
2216	37.76	8873.105	38114.273
2796	37.74	9342.217	39675.512
12332	37.72	14313.561	36082.754
6061	37.68	11218.309	33690.07
2324	37.67	8854.397	35962.98
1409	37.67	8473.588	39317.063
2874	37.63	9479.574	37530.484
5297	37.63	10822.955	33883.188
11088	37.61	13745.817	34288.871
5121	37.59	10603.51	35770.809
1480	37.59	8561.204	38176.172
1277	37.57	8400.293	37694.633
3	37.57	7921.745	33023.098
11195	37.55	13984.06	33083.703
8786	37.53	12569.728	37210.82
6502	37.51	11637.824	39162.137
2719	37.51	9253.128	39242.066
6500	37.49	11427.804	39076.281
6087	37.49	11318.091	34042.102
574	37.47	7865.548	38502.457
7106	37.42	11741.359	37713.672
7081	37.42	11767.063	37352.23
9834	37.42	13303.063	39832.43
11099	37.4	13773.735	34232.91
10800	37.38	13614.725	39217.996
6829	37.38	11564.884	33044.496
8633	37.36	12601.938	34673.48
4252	37.34	10173.498	38982.07
6999	37.32	11675.608	36347.758
1161	37.3	8329.132	35284.059
2678	37.3	9109.384	38304.297
10858	37.28	13630.492	38457.508
5163	37.26	10579.613	34645.141
4147	37.26	10019.014	39048.309
348	37.26	7890.413	36443.766
9070	37.26	12843.344	38850.402
11094	37.24	13685.34	34387.012
9810	37.24	13092.82	39633.52
5252	37.23	10733.127	33088.266
5667	37.23	11093.221	39448.184
12915	37.19	14567.326	34768.863
10760	37.19	13663.882	39475.48
11495	37.15	13836.772	37919.523
9107	37.13	12898.378	38160.305
9791	37.13	13113.834	39443.492
8143	37.11	12367.5	39068.297
2467	37.05	9075.978	33134.785
4973	37.05	10629.332	38470.555
89	37	7853.311	33930.281
316	36.98	7875.797	36181.703
10955	36.98	13679.212	36837.563
12295	36.96	14221.299	35563.996
7572	36.94	11920.155	34671.641
3169	36.94	9686.945	34505.234
7183	36.92	11830.57	38974.422
1326	36.9	8373.199	38880.012
10334	36.88	13357.91	33631.703
5520	36.88	10972.903	38627.516
11949	36.8	14143.344	35889.148
8056	36.78	12166.921	39995.5
2598	36.77	9273.917	36549.125
12142	36.71	14244.724	33227.152
2705	36.67	9231.238	39029.492
7434	36.65	11966.444	37614.898
3803	36.65	9829.283	34958.539
6503	36.63	11485.512	38788.297
11385	36.63	13931.997	36200.145
4136	36.61	9944.015	38807.426
9506	36.61	13102.297	34406.48
8049	36.59	12068.081	39879.57
6639	36.59	11553.64	36654.016
10681	36.59	13477.726	39116.961
7779	36.54	12254.857	34966.898
11636	36.5	13929.645	39292.621
5347	36.46	10794.849	35294.301
4753	36.44	10362.405	37526.98
416	36.44	7806.571	37124.203
1858	36.44	8827.85	34955.723
3238	36.42	9530.264	35574.203
11086	36.42	13602.298	34583.855
8750	36.4	12708.501	36603.59
4275	36.36	10158.724	38940.645
9915	36.34	13201.568	38517.492
1822	36.34	8650.893	34295.066
13020	36.32	14555.849	33095.559
10012	36.31	13169.316	37465.691
1580	36.31	8507.442	36673.5
12397	36.21	14296.67	36945.66
1268	36.19	8342.744	37564.793
1296	36.19	8219.213	38089.23
1601	36.19	8593.106	36080.441
12113	36.19	14147.094	33219.57
1932	36.17	8750.037	36549.266
9765	36.15	13126.238	39169.18
12498	36.11	14256.539	38663.523
10475	36.11	13562.237	36089.176
6074	36.08	11317.519	33806.504
8739	36.08	12602.942	36423.617
6772	36.06	11495.712	34150.727
1245	36.06	8335.213	37192.148
6444	36.04	11429.024	39934.266
11643	36.04	13931.884	39497.688
4191	36.02	10122.378	39750.422
3226	35.96	9584.851	35142.996
6317	35.94	11375.581	38827.703
6593	35.92	11548.405	37141.5
5305	35.92	10885.81	34158.828
6263	35.92	11352.503	37941.734
9350	35.88	12721.031	34197.613
7784	35.88	12146.994	35052.512
2653	35.86	9093.194	37635.914
11941	35.83	14134.534	35738.805
4103	35.83	10101.88	37999.285
9429	35.81	13109.534	33153.242
888	35.79	8019.144	35605.68
5413	35.79	10858.756	36645.656
4801	35.77	10405.926	38364.754
10366	35.75	13451.55	34204.293
3331	35.75	9496.249	37832.684
896	35.73	8149.408	35416.672
12413	35.73	14402.987	37328.957
11240	35.71	13838.505	33898.199
1267	35.69	8278.282	37552
4779	35.67	10406.483	38001.734
11795	35.67	14034.434	38196.832
1517	35.67	8509.519	37746.281
341	35.65	7725.86	36358.816
7781	35.64	12250.861	35001.344
12747	35.62	14482.753	37215.852
4382	35.6	10221.736	36416.078
10729	35.6	13395.642	39805.551
5469	35.6	10859.142	37511.621
7114	35.58	11828.73	37934.422
1597	35.58	8578.132	36361.344
11345	35.58	13923.878	35459.535
505	35.56	7840.014	37891.848
8996	35.56	12768.606	39917.891
7881	35.56	12253.966	36923.125
1656	35.56	8459.436	35281.828
10705	35.54	13532.042	39497.648
113	35.52	7911.532	34283.078
1887	35.52	8692.326	35689.172
3791	35.48	9899.805	35258.801
9901	35.48	13318.913	38688.91
6095	35.48	11358.404	34116.031
849	35.42	8128.971	36459.641
5272	35.41	10876.028	33297.348
8038	35.37	12190.339	39695.746
11573	35.37	13898.546	38513.453
1728	35.35	8453.352	33503.203
3837	35.33	9897.854	34389.617
5087	35.33	10648.994	36846.336
20	35.29	7881.281	33203.82
10696	35.27	13418.922	39347.836
12503	35.25	14312.473	38690.793
554	35.25	7887.294	38417.645
4445	35.23	10310.099	34902.711
11690	35.23	14106.46	39773.102
10643	35.23	13460.39	38781.785
8961	35.21	12550.982	39833.34
6846	35.21	11653.95	33293.406
4514	35.19	10216.391	33304.43
11051	35.1	13766.461	34932.598
9494	35.1	13083.936	34066.859
1842	35.06	8651.115	34669.699
683	35	7829.09	39871.734
9025	35	12837.301	39295.574
5626	35	10905.179	39894.293
938	34.98	8191.522	35001.313
2655	34.98	9231.668	37685.168
7610	34.98	11908.142	34182.988
6775	34.96	11553.352	34179.539
3991	34.96	10110.689	35567.93
6903	34.96	11743.371	34215.84
3138	34.96	9510.127	33824.984
8904	34.95	12583.697	38879.395
3712	34.93	9854.643	37308.457
6813	34.91	11626.506	33394.902
1242	34.91	8405.019	37061.609
8573	34.91	12621.182	33704.055
4655	34.85	10410.907	35693.711
9114	34.83	12890.393	38214.012
1816	34.81	8795.371	34034.465
10097	34.81	13325.262	35793.496
5092	34.75	10574.545	36610.637
1231	34.75	8209.554	36761.516
9792	34.75	13003.352	39445.563
7778	34.73	12163.537	34966.453
6197	34.72	11257.909	36362
6513	34.72	11611.72	38554
3850	34.72	9876.893	34041.355
1215	34.7	8375.689	36502.223
786	34.68	8090.881	37894.066
5749	34.68	11070.291	38216.238
11360	34.68	13846.271	35706.641
9881	34.66	13351.215	39211.215
5862	34.66	11189.885	35777.043
10459	34.66	13487.728	35727.957
7652	34.64	12042.917	33390.504
1397	34.6	8507.605	39633.789
7909	34.6	12077.225	37387.559
9295	34.58	12913.073	34998.199
9880	34.58	13203.919	39182.723
8906	34.58	12511.593	38899.641
3203	34.56	9625.057	35024.844
3792	34.56	9844.698	35327.277
7230	34.56	11659.947	39500.355
101	34.56	7769.672	34172.77
1478	34.54	8598.489	38163.656
10924	34.52	13671.237	37444.938
10264	34.5	13325.915	33416.363
12265	34.5	14244.079	35102.828
7533	34.49	11877.554	35278.77
109	34.47	7906.229	34257.293
836	34.47	8184.241	36811.422
1444	34.41	8604.856	38730.191
4769	34.37	10383.069	37848.059
6252	34.35	11414.447	37768.469
10438	34.33	13549.025	35405.488
6422	34.29	11272.796	40001.641
9682	34.29	12953.706	37883.848
1130	34.29	8219.698	34522.129
386	34.27	7742.047	36899.488
9248	34.26	12863.7	35601.68
8405	34.24	12360.18	34633.203
10560	34.22	13503.67	37602.422
5418	34.2	10881.198	36698.449
10340	34.2	13462.754	33697.359
11877	34.18	14112.478	36967.965
2814	34.18	9437.453	39201.055
9074	34.14	12746.802	38943.758
4447	34.14	10154.401	34619.633
12360	34.08	14274.638	36378.691
4919	34.08	10729.268	39544.652
11311	34.03	13997.067	34976.91
10363	34.03	13427.53	34189.684
12290	33.99	14216.154	35442.945
491	33.99	7975.133	37765.734
9244	33.99	12798.755	35853.336
75	33.99	7866.739	33752.098
9083	33.97	12780.679	38731.527
9679	33.95	13090.204	37795.16
3947	33.95	9926.179	34585.695
8336	33.91	12382.702	35591.703
5000	33.91	10656.045	38291.762
3842	33.89	9863.23	34218.414
3003	33.89	9407.599	34780.652
494	33.87	7922.232	37809.723
4316	33.87	10191.614	37690.777
5682	33.85	11029.071	39274.273
5638	33.83	10994.438	39826.426
9488	33.83	13037.202	34015.254
6011	33.83	11036.735	33052.039
1873	33.83	8691.239	35339.82
6943	33.81	11766.471	34978.84
8931	33.81	12617.646	39284.992
5099	33.78	10659.185	36419.938
10640	33.78	13395.852	38763.941
7619	33.76	11944.524	34030.578
6045	33.7	11401.088	33431.055
11035	33.7	13723.935	35272.656
9472	33.66	12958.367	33620.855
3429	33.66	9656.234	39337.375
10648	33.66	13493.065	38825.02
10646	33.64	13460.806	38816.055
1781	33.62	8650.828	33573.633
12880	33.62	14495.444	34958.695
12214	33.57	14260.402	34310.066
1146	33.57	8254.23	34902.68
4295	33.57	10268.617	38178.844
1777	33.55	8701.652	33462.516
4765	33.55	10378.261	37692.141
11886	33.53	14064.366	36830.844
3269	33.53	9706.702	36368.414
3008	33.51	9370.393	34900.254
2014	33.51	8730.538	38250.859
588	33.51	7801.461	38698.777
11930	33.51	14103.673	36132.539
12642	33.49	14508.54	38645.344
6936	33.47	11847.295	34763.363
12403	33.47	14328.36	37080.641
363	33.43	7855.066	36679.383
11361	33.41	13865.395	35723.691
9725	33.41	13107.021	38613.148
1521	33.39	8564.871	37774.652
2969	33.36	9478.015	35864.066
4125	33.34	10123.69	38472.02
9997	33.34	13224.127	37638.973
1352	33.32	8324.84	39574.883
11247	33.3	13835.141	34005.563
12687	33.3	14480.407	38072.816
7796	33.3	12194.27	35222.332
758	33.3	8059.075	38328.457
6719	33.28	11464.161	35310.766
6989	33.24	11733.391	36103.457
1072	33.24	8164.805	33145.52
7468	33.22	12014.815	36904.785
3528	33.22	9777.822	39825.531
1183	33.2	8206.206	35718.688
9640	33.2	12984.177	37046.348
1766	33.2	8657.886	33172.539
5642	33.18	11059.8	39858.906
11239	33.18	13920.645	33875.141
5846	33.16	11196.914	36172.594
1836	33.16	8655.956	34556.891
10715	33.14	13386.759	39583.445
12382	33.14	14275.976	36767.441
12868	33.07	14634.366	35156.016
843	33.05	8042.949	36634.48
3730	33.05	9751.631	36757.141
9816	33.05	13042.018	39742.727
9165	33.03	12774.521	37249.797
4941	33.03	10564.896	39211.176
8332	33.03	12478.188	35869.449
6495	32.95	11625.141	38967.707
7326	32.91	11945.831	39400.336
11054	32.91	13688.885	34954.84
11890	32.86	14127.709	36635.129
11664	32.84	13785.933	39746.203
9731	32.84	12936.137	38661.16
3308	32.82	9597.911	37426.387
541	32.8	7878.314	38302.645
6944	32.8	11679.143	35020.547
3708	32.8	9864.08	37444.02
8679	32.8	12627.845	35442.914
4647	32.8	10564.751	35448.52
3769	32.78	9823.798	35825.359
2621	32.76	9153.691	37017.672
5229	32.76	10728.649	33397.914
752	32.74	8084.513	38528.313
10329	32.74	13443.894	33579.742
4005	32.72	9953.258	35874.605
11082	32.72	13712.366	34756.434
4671	32.72	10545.789	36181.434
9166	32.65	12896.814	37254.066
11976	32.65	14188.91	35566.34
6514	32.63	11465.478	38616.676
10570	32.63	13530.416	37650.738
3981	32.61	9935.819	35453.898
3097	32.61	9494.696	33317.012
4940	32.59	10752.168	39210.238
8487	32.53	12409.236	33467.996
3819	32.53	9753.359	34609.273
9965	32.53	13183.049	37941.645
5384	32.51	10907.794	36040.188
9048	32.51	12861.262	39230.875
11231	32.51	13946.884	33768.301
3862	32.49	9915.521	33490.879
469	32.49	7773.319	37631.586
6810	32.49	11501.758	33362.453
7188	32.47	11797.193	39054.684
5367	32.47	10829.233	35749.199
1642	32.47	8610.579	35668.105
121	32.45	7793.362	34372.094
478	32.44	7695.163	37715.957
5146	32.42	10665.536	35202.586
5090	32.42	10672.703	36564.266
2414	32.4	9026.498	34059.102
1818	32.38	8815.08	34114.543
7936	32.38	12157.285	37887.355
12631	32.36	14454.312	38829.055
5423	32.36	10857.783	36825.148
1971	32.36	8669.205	37209.063
8585	32.34	12607.989	33820.883
5717	32.3	11108.526	38860.398
8044	32.3	12181.385	39797.145
4817	32.26	10562.72	38947.719
7361	32.24	11892.188	38694.969
1672	32.24	8453.312	34977.297
8070	32.21	12327.962	39896.82
1678	32.21	8510.323	34833.375
792	32.21	8142.674	37688.305
3898	32.19	9998.219	33197.125
11851	32.19	14125.54	37205.465
8883	32.19	12600.257	38500.086
10517	32.19	13517.796	37119.059
74	32.19	7963.196	33749.094
2113	32.19	8788.806	39789.305
1506	32.17	8421.002	37854.059
3649	32.17	9710.943	38623.211
12062	32.13	14146.402	34033.035
11708	32.13	14008.141	39466.801
7813	32.11	12236.062	35694.91
2331	32.11	8924.597	35783.586
12922	32.09	14536.328	34502.551
8037	32.09	12261.077	39689.098
5057	32.07	10638.679	37249.871
7176	32.07	11735.882	38891.141
3542	32.05	9761.126	39865.305
7066	32.05	11778.401	36861.961
10035	32.01	13288.96	36868.746
12419	31.98	14396.983	37408.203
6602	31.98	11601.296	36986.684
3090	31.96	9595.033	33130.844
4688	31.96	10448.694	36634.336
7307	31.92	11922.564	39298.332
2618	31.92	9149.23	36959.762
3889	31.92	10082.247	33080.543
2642	31.88	9240.908	37364.438
9766	31.82	13006.089	39177.27
3967	31.82	10076.893	35061.254
6597	31.8	11583.198	36898.102
8526	31.78	12582.088	33125.359
2101	31.75	8826.595	39609.223
3853	31.75	9826.227	33837.195
9383	31.73	12852.774	33709.676
907	31.73	8099.977	35538.566
12680	31.71	14623.742	38189
5371	31.71	10826.817	35805.293
3071	31.69	9396.584	33236.867
6205	31.65	11276.76	36631.816
7155	31.65	11805.518	38494.801
6946	31.65	11820.947	35042.367
12000	31.61	14044.459	34981.18
9889	31.59	13268.591	39092.121
9615	31.59	12968.499	36451.445
8028	31.54	12235.072	39467.559
6789	31.54	11598.858	34079.141
12059	31.54	14209.007	34014.051
5342	31.54	10843.65	35134.855
1006	31.54	8014.139	34094.602
8832	31.52	12626.439	37736.316
10350	31.52	13533.498	33961.707
195	31.5	7932.165	35074.598
11160	31.48	13640.471	33404.164
720	31.48	8144.35	39389.824
1135	31.48	8352.966	34743.113
11601	31.44	13863.422	38825.738
3262	31.44	9599.864	36090.34
7642	31.4	12065.166	33509.035
2746	31.38	9257.434	39571.801
1753	31.36	8509.785	33127.402
9940	31.36	13253.71	38015.867
2794	31.36	9286.988	39959.309
210	31.34	7988.304	35208.551
12974	31.32	14507.116	33925.172
1866	31.32	8688.344	35155.078
11893	31.29	14007.313	36696.703
6640	31.29	11452.285	36660.93
11055	31.29	13709.161	34959.789
66	31.29	7950.296	33706.207
3774	31.27	9750.702	35877.238
3369	31.27	9599.976	38622.738
506	31.25	7873.048	37900.996
11609	31.21	13970.426	38947.031
7791	31.21	12169.084	35153.387
3225	31.15	9643.536	35135.887
9569	31.15	13031.395	35623.391
11411	31.13	13856.458	36661.637
2203	31.13	8970.318	38334.793
4051	31.11	9986.591	36984.625
6351	31.11	11344.833	39283.805
8721	31.09	12693.396	36235.742
1547	31.09	8458.208	37089.691
4402	31.08	10284.365	36104.266
1604	31.08	8532.389	36105.996
5998	31.06	11207.252	33381.324
4422	31.06	10251.677	35712
9191	31.06	12877.208	36626.441
8045	31.06	12206.299	39805.207
1348	31.06	8351.709	39416.395
10304	31	13434.288	33168.703
4170	30.98	10107.783	39427.758
6004	30.94	11161.327	33225.867
3266	30.92	9564.644	36234.695
8622	30.9	12671.834	34452.758
7154	30.9	11785.264	38475.516
8789	30.88	12637.406	37235.578
2078	30.86	8784.398	39021.746
3879	30.86	9721.715	33256.367
1283	30.86	8292.134	37779.895
12742	30.85	14525.839	37497.711
10229	30.85	13280.976	33662.508
2229	30.83	8950.79	37777.523
3224	30.83	9515.334	35129.344
4099	30.83	10121.439	37799.352
4222	30.81	10269.131	39914.551
10799	30.81	13701.094	39205.207
10526	30.79	13392.189	37169.797
2410	30.79	9017.852	33989.152
973	30.79	8175.467	34456.109
2611	30.79	9158.339	36865.941
10441	30.79	13534.866	35443.652
1952	30.77	8794.713	36851.16
5632	30.75	10899.522	39991.676
590	30.71	7896.865	38703.457
12543	30.71	14223.435	39411.348
8902	30.71	12585.884	38823.969
8022	30.67	12073.764	39396.102
4246	30.67	10266.754	39186.359
8642	30.65	12579.191	34865.129
1923	30.63	8675.168	36390.18
7414	30.63	11964.708	37955.383
2728	30.6	9272.541	39387.828
8999	30.6	12858.318	39985.008
1229	30.58	8290.783	36692.078
5251	30.56	10602.975	33071.969
16	30.52	7857.351	33147.836
5042	30.52	10577.856	37348.367
1402	30.52	8509.477	39559.324
1548	30.5	8606.999	37097.879
10721	30.5	13537.642	39667.328
7196	30.48	11842.39	39186.773
6947	30.48	11749.304	35067.508
12447	30.46	14356.093	37860.988
5739	30.44	11171.919	38324.527
3553	30.42	9801.258	39955.063
8994	30.42	12873.861	39883.645
302	30.4	7648.002	36100.84
6465	30.4	11533.024	39737.168
12128	30.4	14275.685	33005.59
5753	30.37	11093.664	38032.426
9228	30.37	12803.479	36188.055
10263	30.37	13235.776	33411.285
8893	30.37	12579.152	38700.977
11038	30.35	13666.172	35283.758
10691	30.35	13421.897	39261.535
1311	30.35	8250.482	38464.078
12109	30.35	14133.843	33178.469
4438	30.31	10285.428	34996.152
8063	30.29	12301.099	39771.914
8066	30.29	12308.761	39812.691
11072	30.29	13778.471	34826.383
2193	30.27	8932.218	38466.973
12367	30.27	14228.747	36459.258
6893	30.27	11771.471	33980.922
11077	30.27	13610.964	34642.285
12165	30.27	14275.657	33541.137
1107	30.25	8255.538	34102.891
853	30.17	8081.593	36513.672
11627	30.17	13965.834	39198.719
2175	30.17	9010.935	38998.977
1153	30.17	8267.554	35071.613
4294	30.17	10240.545	38376.547
6306	30.16	11359.078	38612.773
12601	30.12	14431.931	39355.121
4665	30.12	10441.566	35967.242
9373	30.1	12917.791	33862.898
11004	30.1	13644.077	35946.094
10934	30.1	13621.619	37327.926
7148	30.1	11837.281	38362.902
10020	30.08	13350.445	37206.973
11196	30.04	13934.717	33089.641
8345	30.04	12400.925	35508.449
5688	30	10999.401	39340.301
5145	30	10645.103	35200.809
5351	29.98	10952.291	35488.734
322	29.98	7782.099	36225.695
4465	29.98	10153.838	34197.738
3775	29.96	9858.705	35888.016
7704	29.96	12254.095	33397.535
10202	29.96	13145.83	34147.98
3186	29.96	9673.641	34816.941
11036	29.94	13626.792	35279.438
12728	29.93	14588.074	37341.828
7653	29.91	11904.656	33397.441
10327	29.91	13425.983	33559.09
3519	29.89	9902.877	39761.117
12819	29.87	14505.073	36132.668
11980	29.79	14101.426	35286.695
5660	29.79	11192.856	39687.102
5996	29.79	11139.327	33367.969
11759	29.79	14196.232	38936.773
2079	29.77	8668.958	39049.32
7982	29.75	12242.509	38817.59
4308	29.75	10208.334	37951.566
668	29.75	7903.414	39600.801
1681	29.75	8585.657	34846.629
4078	29.72	10119.338	37475.34
5108	29.72	10634.648	36359.23
4574	29.72	10503.022	34133.949
11756	29.68	14192.627	38848.711
7109	29.68	11690.398	37828.301
10819	29.66	13734.967	38913
11158	29.64	13628.238	33389.293
591	29.62	7705.7	38711.211
1590	29.62	8469.428	36258.648
9352	29.6	12871.083	34242.961
6973	29.6	11712.659	35712.277
2795	29.6	9424.005	39642.605
12820	29.58	14604.499	36170.961
8046	29.58	12150.264	39850.555
6478	29.58	11571.308	39371.215
11306	29.54	13822.562	34884.234
5071	29.54	10663.497	36927.789
2043	29.52	8709.056	38855.301
10558	29.5	13436.608	37573.895
10771	29.5	13594.626	39554.563
2966	29.49	9351.03	35820.063
12479	29.49	14345.549	38316.059
2652	29.47	9167.49	37616.074
10935	29.47	13588.57	37020.77
1431	29.45	8427.707	39099.047
2664	29.45	9256.648	37896.109
9045	29.41	12913.423	39198.223
10917	29.41	13704.667	37361.297
3510	29.41	9610.971	39922.199
11308	29.39	13927.623	34889.813
4449	29.39	10346.281	34687.48
4050	29.37	10009.135	36977.141
12442	29.37	14338.575	37755.055
7607	29.35	12001.94	34154.02
9688	29.35	12963.595	38044.328
6734	29.33	11471.805	34803.699
2125	29.31	8727.331	39989.48
7415	29.31	11997.411	37969.355
9229	29.29	12829.059	36188.102
12231	29.27	14416.536	34586.16
9294	29.27	12812.147	34938.504
10016	29.27	13159.447	37497.438
2381	29.27	8862.747	34895.859
6103	29.26	11217.258	34245.516
2361	29.24	8880.016	35405.516
10260	29.24	13217.438	33392.844
1150	29.24	8300.075	35018.031
3578	29.24	9893.426	39277.262
8098	29.22	12351.381	39542.629
3083	29.22	9488.523	33129.078
9306	29.2	12912.259	34803.352
9807	29.18	12932.355	39573.969
605	29.18	7674.796	38865.055
9890	29.16	13324.011	38791.516
8720	29.1	12570.729	36236.43
63	29.08	7916.928	33693.625
595	29.08	7858.318	38761.508
6916	29.06	11675.512	34479.305
1970	29.06	8819.281	37164.895
7862	29.04	12267.646	36552.73
1659	29.04	8596.551	35321.043
5357	29.04	10905.414	35618.914
4891	29.03	10751.821	39631.781
7857	29.03	12214.341	36407.102
11973	28.99	14195.152	35515.813
4373	28.99	10346.99	36624.711
6678	28.97	11557.218	36051.027
3007	28.95	9478.052	34872.531
727	28.95	8125.393	39266.727
11769	28.95	14184.186	38777.906
3058	28.91	9280.322	33437.188
879	28.91	8001.08	35992.824
11622	28.91	13881.272	39099.855
3757	28.91	9785.616	36346.707
3359	28.87	9550.145	38447.469
5961	28.85	11203.546	34023.055
9703	28.83	13110.081	38239.766
7711	28.83	12103.538	33517.742
6138	28.81	11371.763	35336.328
5842	28.76	11192.798	36076.945
4347	28.74	10260.087	37044.32
4044	28.72	10049.693	36905.844
6000	28.72	11037.499	33410.066
4956	28.7	10752.25	38831.414
7787	28.7	12259.65	35064.547
5927	28.7	11201.177	35085.031
4168	28.68	9954.291	39391.18
11879	28.68	14007.769	37007.195
12938	28.66	14486.21	34186.813
4981	28.66	10692.208	38333.883
8064	28.66	12481.774	39800.051
7424	28.66	11946.13	37746.879
1128	28.64	8225.371	34422.832
11948	28.62	14141.631	35865.895
8688	28.62	12565.363	35588.074
4538	28.6	10431.109	33183.652
3913	28.6	10118.031	33558.57
1537	28.58	8601.037	37495.656
2981	28.58	9372.778	35423.043
4384	28.57	10242.594	36435.52
1347	28.57	8403.142	39414.5
2881	28.55	9293.138	37399.477
6834	28.53	11824.027	33018.914
3149	28.49	9604.569	33981.711
5584	28.49	10944.823	39521.785
3419	28.49	9680.253	39052.914
3045	28.47	9384.981	33699.645
1735	28.47	8460.504	33365.438
5133	28.47	10600.044	35441.699
10989	28.47	13605.848	36057.18
6186	28.45	11270.159	36209.645
9347	28.45	12835.78	34147.965
4366	28.43	10215.053	36828.629
10604	28.43	13508.275	38173.125
965	28.43	8073.728	34643.402
11031	28.41	13769.252	35521.117
1502	28.41	8545.537	38117.848
1625	28.41	8598.388	35757.281
8412	28.41	12395.081	34540.09
13022	28.39	14638.894	33145.73
9943	28.39	13282.159	38088.473
3816	28.37	9784.185	34848.773
2441	28.35	9017.971	33392.988
4266	28.35	10317.428	38820.184
4148	28.35	10085.781	39058.281
2803	28.34	9327.396	39519.504
1162	28.32	8344.963	35326.656
5426	28.32	10971.096	36871.109
1046	28.3	8199.563	33440.207
1585	28.3	8472.367	36485.676
5088	28.28	10671.555	36545.535
10707	28.28	13426.312	39513.887
6661	28.28	11508.263	36358.297
4666	28.26	10550.44	36126
2300	28.26	8901.082	36473.277
11835	28.26	14042.775	37543.348
550	28.26	7830.333	38372.988
12929	28.24	14565.131	34298.859
7967	28.24	12076.607	38512.629
9659	28.24	12995.696	37344.738
2088	28.22	8652.584	39298.34
4533	28.22	10426.182	33092.176
4070	28.22	9927.378	37420.746
9118	28.22	12799.058	38281.328
1953	28.2	8838.724	36865.93
8162	28.2	12411.97	38685.297
10474	28.18	13439.971	36002.941
2905	28.16	9437.784	36981.145
10808	28.16	13603.716	39093.266
5614	28.16	10977.589	39771.766
11961	28.14	14145.165	35660.031
6577	28.14	11591.565	37453.539
2823	28.12	9426.785	38850.43
5024	28.11	10744.734	37685.711
7891	28.09	12142.987	37064.645
6891	28.05	11805.886	33962.199
8204	28.03	12287.158	38018.426
12986	28.01	14487.658	33792.391
255	28.01	7738.727	35676.113
11977	28.01	14089.388	35566.852
8425	27.99	12489.114	34444.676
7992	27.97	12259.942	39023.152
10206	27.97	13164.527	34183.809
826	27.97	8099.502	36895.113
1432	27.97	8633.662	39183.355
3446	27.97	9617.475	39519.285
12340	27.93	14390.723	36183.176
7315	27.93	12061.308	39333.523
10335	27.93	13564.049	33649.113
10132	27.91	13278.761	35144.047
3089	27.86	9562.021	33117.637
4866	27.86	10381.019	39839.973
12803	27.84	14634.367	36468.301
994	27.84	8183.009	34155.094
5568	27.82	10821.743	39281.02
9818	27.82	13003.084	39819.508
12309	27.82	14265.528	35733.219
10906	27.82	13587.531	37562.969
8455	27.76	12447.791	33679.352
303	27.76	7900.245	36102.691
268	27.76	7752.015	35805.352
11855	27.76	14068.197	37240.645
11106	27.76	13594.963	34005.039
2307	27.76	8901.508	36275.426
10396	27.74	13375.269	34641.598
9357	27.74	12876.301	34032.941
12381	27.72	14357.924	36763.688
10010	27.72	13222.305	37452.066
11779	27.72	14109.126	38587.125
309	27.72	7902.369	36121.262
2185	27.72	8976.405	38894.746
6017	27.72	11062.656	33153.137
2673	27.72	9101.038	38104.219
1974	27.7	8833.658	37302.988
8930	27.7	12565.063	39279.094
5646	27.68	11099.728	40012
9036	27.68	12819.453	39414.758
1233	27.67	8287.47	36826.176
9893	27.61	13334.076	38835.168
12300	27.61	14287.165	35646.043
1421	27.61	8521.173	39126.09
1051	27.61	8052.506	33214.785
244	27.57	7794.25	35638.16
2239	27.57	8928.79	37603.813
5942	27.57	11193.82	34478.262
11080	27.55	13700.63	34712.43
10088	27.55	13304.34	36017.5
8159	27.55	12418.978	38944.758
12885	27.55	14458.711	35040.949
5882	27.55	11018.174	35600.164
5676	27.55	11196.33	39555.184
8435	27.53	12372.345	34113.105
719	27.53	8130.447	39351.32
8497	27.51	12317.851	33273.727
3126	27.51	9579.568	33707.008
7713	27.49	12208.121	33543.188
7082	27.49	11831.378	37362.156
1756	27.49	8846.885	33012.441
7688	27.49	12073.694	33077.344
1749	27.45	8619.077	33021.098
4531	27.45	10555.262	33067.168
4972	27.45	10714.942	38786.531
2222	27.42	8901.38	37700.711
1286	27.42	8266.829	37832.172
10943	27.4	13765.046	36857.938
3077	27.4	9491.316	33031.949
3684	27.38	9826.013	37963.375
7372	27.36	11979.95	38512.844
2401	27.36	8955.994	34136.996
4527	27.36	10193.159	33139.793
8651	27.36	12511.317	34998.156
11745	27.34	14009.382	39063.02
8152	27.34	12471.74	38875.895
6743	27.34	11474.999	34645.555
12677	27.34	14637.853	38442.953
6766	27.34	11522.054	34368.887
10186	27.32	13147.739	34352.152
12041	27.32	14137.413	34354.633
12594	27.32	14514.113	39555.734
9184	27.3	12892.376	36744.855
7998	27.3	12261.376	39158.039
6424	27.3	11390.465	40005.156
2548	27.28	9192.487	35290.438
2730	27.28	9237.27	39426.195
10802	27.28	13593.959	39252.328
8766	27.26	12508.021	36908.359
3020	27.26	9459.936	34456.934
960	27.26	8091.192	34917.586
1524	27.26	8554.109	37556.121
2859	27.24	9346.23	38084.23
8676	27.24	12670.921	35338.625
12715	27.24	14473.023	37710.848
1149	27.22	8306.66	34990.074
2943	27.22	9486.525	36297.309
399	27.22	7969.286	36998.125
1205	27.22	8399.902	36274.309
7943	27.21	12256.363	38047.93
6862	27.21	11759.433	33453.426
5076	27.21	10760.139	36713.215
4412	27.21	10261.524	35796.461
11878	27.19	14012.837	37005.297
46	27.19	7688.461	33450.953
2439	27.19	9014.256	33356.398
11725	27.17	14014.926	39376.34
8460	27.17	12493.523	33770.691
9581	27.13	13085.178	35963.195
6808	27.11	11637.561	33621.004
3046	27.11	9421.682	33717.93
11620	27.09	13835.95	39091.832
920	27.09	8198.308	35368.301
3006	27.07	9304.037	34845.961
793	27.05	8003.232	37733.68
12171	27.05	14349.626	33636.344
6019	27.03	11267.867	33011.852
9284	27.03	12869.305	35382.828
10969	26.99	13732.458	36614.805
3692	26.99	9899.625	37767.914
1522	26.99	8510.349	37539.039
1440	26.99	8555.132	38925.34
2164	26.98	9034.852	39176.262
2334	26.98	9018.844	35589.922
1740	26.96	8620.107	33181.77
1016	26.96	8069.91	33653.031
8276	26.96	12400.644	36747.887
9996	26.96	13308.145	37633.285
8380	26.94	12327.698	34982.777
3350	26.94	9675.134	38199.059
1673	26.92	8534.69	35023.125
8069	26.9	12386.092	39891.785
2619	26.9	9201.794	37000.965
2284	26.9	8880.98	36792.902
6679	26.88	11481.287	35735.977
8233	26.88	12475.298	37598.023
6991	26.86	11764.798	36147.605
876	26.86	8166.386	35970.523
6022	26.86	11370.358	33047.77
11350	26.86	13970.821	35531.316
10074	26.84	13165.761	36352.27
6236	26.84	11339.459	37302.32
8995	26.84	12910.079	39901.027
1066	26.82	8073.738	33069.195
7241	26.8	11805.737	39673.328
5260	26.8	10968.341	33041.66
2297	26.8	8907.835	36404.395
798	26.8	8150.537	37513.117
7422	26.78	11907.928	37708.719
8928	26.78	12701.97	39268.297
1573	26.78	8571.623	36574.016
11456	26.76	13925.398	37145.121
290	26.75	7939.131	35981.289
12792	26.75	14494.101	36674.336
11662	26.75	13926.561	39727.719
6163	26.75	11230.371	35877.695
9099	26.73	12837.9	38349.68
4864	26.71	10476.59	39811.785
2971	26.71	9454.099	35617.188
9005	26.71	12917.733	39629.926
3286	26.71	9573.01	36954.406
3739	26.71	9786.162	36665.219
804	26.69	8194.418	37593.16
12574	26.69	14431.162	39843.465
10265	26.69	13337.469	33169.348
11387	26.69	13927.081	36223.535
9012	26.67	12851.57	39446.699
9577	26.67	13128.523	35913.23
9886	26.67	13345.472	39036.922
4365	26.67	10198.013	36827.633
6076	26.65	11262.094	33835.742
5270	26.63	10968.992	33276.82
2085	26.63	8697.207	39251.195
1908	26.63	8747.041	36101.398
9019	26.63	12725.87	39553.691
7656	26.63	12000.346	33433.238
895	26.61	8195.347	35417.113
10757	26.61	13694.396	39636.578
8132	26.61	12494.118	38961.57
4882	26.61	10567.315	39912.137
10692	26.61	13393.361	39275.047
1424	26.61	8513.058	39205.723
5965	26.61	11078.138	34055.281
7024	26.59	11843.958	36669.586
7319	26.59	11885.156	39354.434
8409	26.57	12310.803	34766.332
256	26.57	7885.477	35691.563
12584	26.55	14430.392	39653.727
4986	26.55	10637.34	38416.621
2559	26.55	9174.904	35498.895
6564	26.53	11526.554	37546.684
12643	26.52	14496.314	38646.617
10079	26.52	13169.192	36197.398
4612	26.52	10422.189	34845.445
9111	26.52	12875.807	38203.375
1795	26.5	8808.577	33884.148
9411	26.48	12804.312	33235.875
2311	26.48	8957.091	36364.676
2378	26.48	8879.976	34870.695
7971	26.46	12180.032	38611.895
8841	26.46	12497.757	37842.371
4262	26.46	10174.425	38801.063
13011	26.46	14453.126	33256.855
1976	26.46	8841.755	37314.902
339	26.46	7816.299	36322.809
9719	26.46	12983.937	38430.066
7461	26.44	12029.583	36870.598
5755	26.44	11192.71	38107.566
6898	26.44	11845.765	34147.199
9304	26.42	12898.828	34796.152
7872	26.42	12122.277	36755.676
7340	26.42	11964.668	38965.52
2369	26.4	8986.994	34937.336
4257	26.4	10287.309	39025.016
3438	26.4	9604.759	39504.125
8606	26.4	12520.585	34263.625
2211	26.38	8853.459	37990.754
352	26.34	7674.776	36560.258
12846	26.34	14560.313	35461.832
10533	26.34	13558.874	37313.883
8316	26.34	12366.344	36191.531
4034	26.32	10060.105	36641.867
2501	26.32	9133.002	33862.941
10538	26.32	13549.924	37390.066
8264	26.32	12456.038	37112.77
12510	26.3	14403.652	38752.395
4929	26.3	10576.447	39323.086
7277	26.29	11959.577	39866.105
11528	26.27	13793.496	38153.609
12110	26.27	14181.281	33193.566
12657	26.25	14590.441	38548.41
11033	26.25	13754.573	35552.633
7100	26.25	11665.92	37599.734
10617	26.23	13528.193	38419.199
11344	26.23	13796.355	35450.945
4302	26.21	10310.699	37859.426
10642	26.21	13505.704	38773.973
775	26.19	8190.315	38016.133
5915	26.19	11034.083	35209.988
9584	26.19	13076.995	35997.41
7165	26.19	11795.245	38691.031
4772	26.17	10455.733	37898.051
5539	26.17	10808.238	38913.09
11098	26.17	13679.989	34201.211
7790	26.15	12264.395	35121.887
11591	26.15	13832.159	38699.426
687	26.15	7731.624	39942.207
2812	26.15	9485.104	39180.152
1530	26.15	8606.734	37627.965
5947	26.13	11063.255	34322.332
3397	26.13	9674.74	38849.215
7431	26.09	11976.649	37538.828
5264	26.09	10960.619	33170.137
8515	26.07	12614.058	33012.461
9783	26.07	13009.193	39370.066
8241	26.07	12445.056	37437.449
6780	26.07	11488.018	34262.246
1717	26.07	8604.715	33863.578
8690	26.06	12572.756	35622.41
774	26.06	8094.48	38008.797
5187	26.06	10636.931	34029.328
9689	26.04	13003.908	38072.648
8239	26.04	12295.635	37384.41
7483	26.02	11963.71	36597.84
12525	26.02	14419.733	39124.855
10161	26.02	13349.752	34920.68
1497	26.02	8570.005	38010.664
2522	26.02	9268.692	34659.672
525	26.02	7897.684	38090.906
8392	26	12486.904	34805.926
8163	26	12384.262	38687.543
6755	26	11615.402	34588.148
2784	26	9482.558	39862.352
5504	25.98	10923.287	38330.883
736	25.98	8066.933	39100.859
11105	25.98	13704.559	33989.934
11066	25.98	13633.135	35038.652
9476	25.96	12962.159	33798.285
5544	25.94	10992.066	39057.891
2545	25.94	9081.053	35237.406
6793	25.92	11446.456	33868.5
9514	25.9	13102.251	34571.273
1797	25.9	8687.67	33904.566
13002	25.9	14524.284	33472.172
170	25.88	7649.625	34859.484
3255	25.88	9633.502	35953.293
10574	25.88	13536.481	37731.129
4453	25.88	10305.919	34764.68
3586	25.86	9847.896	39141.969
11964	25.86	14011.006	35690.188
11889	25.86	14001.515	36604.121
4361	25.84	10219.666	36789.781
6157	25.84	11259.667	35772.395
10803	25.83	13683.365	38979.184
10099	25.83	13310.045	35842.246
10796	25.83	13706.207	39177.695
5545	25.83	10911.664	39078.027
4182	25.81	10093.212	39553.988
8869	25.81	12594.731	38277.633
10936	25.81	13650.958	37020.742
4321	25.79	10198.969	37818.234
6852	25.79	11690.117	33405.609
12790	25.79	14450.182	36617.027
2516	25.79	9118.732	34329.984
1049	25.79	8097.898	33199.023
7736	25.77	12114.053	33890.199
6293	25.77	11304.666	38480.039
7332	25.75	11892.129	39215.484
7296	25.75	11933.199	39660.023
12963	25.73	14512.718	34110.836
29	25.71	7936.997	33304.363
10158	25.71	13175.426	34886.004
5443	25.71	10964.755	37189.934
12418	25.71	14223.087	37391.215
12681	25.71	14549.788	38208.113
11123	25.71	13569.812	33939.934
4962	25.69	10578.699	38877.734
2001	25.69	8689.369	38033.309
4652	25.69	10487.836	35579.496
8280	25.69	12461.403	36821.563
11992	25.67	14178.539	35188.059
7447	25.67	11991.547	37298.68
5831	25.67	11030.89	36222.066
1045	25.65	8145.522	33407.965
3417	25.65	9677.307	39042.273
12185	25.65	14255.96	33854.695
8933	25.63	12600.971	39349.531
81	25.63	7709.617	33875.652
13006	25.63	14632.42	33192.973
6449	25.63	11581.71	39984.324
10553	25.62	13543.734	37521.191
185	25.62	7665.541	35007.641
9774	25.62	12966.652	39268.395
2407	25.6	8964.195	34217.473
[truncated: 4,721 more rows]
