# Supplementary material for: Insights on the Control of Yeast Single-Cell Growth Variability by Members of the Trehalose Phosphate Synthase (TPS) Complex
Source: Front Cell Dev Biol. 2021 Jan 28;9:607628. doi: 10.3389/fcell.2021.607628 (PMC7876269; doi:10.3389/fcell.2021.607628)
Supplement: Supplementary file 2 [file Data_Sheet_1.ZIP › final_code/input_datasets/Ntd-TPS1_SortedCells1_plus_t5.csv]

Id	Area (µm²)	Centre X Position (µm)	Centre Y Position (µm)
4578	475.89	11020.686	39492.172
5378	446.67	11625.218	39838.766
4007	383.84	10706.167	37241.121
2840	376.93	9887.279	34012.348
7376	372.21	12522.611	35673.652
8319	372	13545.291	36562.301
6809	344.38	12304.575	35634.543
2317	337.87	9694.869	33835.117
481	336.35	8091.516	37679.324
3440	328.48	10340.723	35147.176
6716	322.14	12303.132	38628.133
4230	320.82	10799.737	33446.578
3492	318.77	10295.95	34303.477
4452	317.48	10843.838	37441.758
2696	303.59	9908.983	37211.781
7741	303.44	12804.142	33693.199
4187	301.74	10762.532	33062.125
4487	299.07	10957.294	38334.402
6813	297.31	12426.772	35648.199
5259	295.53	11394.828	37024.793
6924	293.12	12458.439	33692.02
5298	288.52	11318.87	38048.594
7371	287.87	12488.581	35633.047
8208	287.73	13474.097	33696.285
2220	286.56	9352.598	34376.234
8821	284.48	13943.583	38130.063
622	283.77	8130.317	33390.598
9022	283.46	14092.598	36578.672
1214	282.6	8827.748	34434.34
8242	282.37	13538.206	34478.57
6484	282	12255.902	35633.145
5164	279.61	11353.392	35101.465
2292	278.84	9487.898	33336.492
6970	278.63	12513.06	33161.824
3631	277.5	10385.349	33876.984
5687	267.02	11445.882	33178.355
4428	266.68	10920.466	37025.672
8345	266.07	13444.489	37336.531
7338	264.59	12521.836	35119.223
2503	263.75	9595.81	37774.727
8769	263.38	13963.729	36342.48
4854	262.75	11103.081	33768.578
2835	262.62	9829.337	34241.484
974	262.14	8457.044	38224.109
4909	261.3	11385.908	33230.551
657	261.18	8339.335	33230.273
2085	260.2	9450.773	37584.461
6471	259.51	12173.242	35456.703
7800	259.27	13018.48	33779.371
7998	258.69	13259.205	39006.805
2068	258.04	9380.855	37727.223
4034	258	10567.411	36405.566
6651	257.31	12287.599	39996.734
618	256.81	8037.621	33361.469
3641	256.49	10393.702	34067.73
4836	256.03	11149.202	34089.16
1755	253	9162.183	34879.051
5565	252.68	11478.614	35889.77
1309	252.35	8795.492	36742.781
3907	252.04	10579.848	39808.234
5958	251.55	11655.481	38530.02
9548	250.95	14449.139	35221.969
1900	250.93	9159.354	38060.02
2410	250.7	9570.693	35600.883
6779	250.26	12325.87	36089.809
4459	249.73	10890.927	37700.211
5629	248.69	11454.414	34238.363
4955	248.37	11198.671	34172.441
4913	247.96	11406.018	33308.93
7701	247.31	12896.25	34877.801
5520	246.6	11621.281	36860.684
4704	246.39	11090.234	36277.422
2630	246.28	9892.41	39267.461
3404	244.88	10179.407	35989.27
8700	244.55	13944.844	34374.164
3766	244.38	10549.087	36951.656
3685	243.44	10525.388	35088.465
5580	242.81	11553.177	35334.781
6477	241.7	12225.302	35565.27
3690	241.55	10434.959	35154.332
6277	241.14	11950.035	33967.871
6125	240.95	11986.316	36449.016
3083	240.13	9974.93	36741.781
8390	238.84	13476.949	39022.977
847	238.71	8369.204	38533.348
1442	238.71	9048.585	39610.395
6385	238.23	12077.06	33785.875
6664	237.79	12480.348	39566.125
6129	237.08	12040.905	36068.926
404	236.43	8087.649	39898.375
6516	236.24	12091.417	36173.363
6690	236.18	12324.525	39271.277
4529	235.78	10792.311	39209.824
7768	235.7	13130.673	33024.555
7364	235.49	12614.046	35559.887
8461	234.96	13641.66	37598.32
1163	234.57	8780.501	33116.883
4449	234.29	10909.648	37405.543
2285	234.09	9652.006	33273.863
8045	233.71	13190.043	36818.035
7515	232.71	12495.089	39389.723
6705	229.76	12389.776	38682.527
3764	227.87	10351.159	36813.738
737	227.83	8321.366	36082.773
5354	227.47	11300.424	39757.266
9557	226.01	14582.975	34876.141
6090	225.44	11976.191	37035.832
8868	225.3	13982.788	39774.781
1203	224.67	8699.279	34006.766
4010	224.65	10667.899	37330.344
3087	224.23	9929.781	36859.367
214	224.02	7968.169	36222.23
9457	224	14630.722	37511.246
632	223.77	8171.782	33433.613
7892	223.71	13042.903	36350.848
1500	223.14	8900.394	38173.266
7353	221.72	12591.475	35415.895
8018	221.37	13141.156	38293.184
1512	221.24	8942.611	37880.063
6787	220.99	12285.224	35971.703
4120	220.17	10735.51	34305.566
6661	219.86	12376.019	39758.008
1808	219.67	9067.675	36276.863
1272	219.23	8662.017	35932.004
8800	218.46	13976.061	37444.168
5919	218.23	11641.004	37573.008
3853	217.94	10398.141	38508.664
1888	217.54	9247.667	37837.648
3470	217.54	10257.729	34663.07
2600	216.03	9747.336	39674.559
6164	214.8	12047.193	35430.441
2822	214.73	9911.597	34505.066
8619	213.77	13666.841	33681.309
852	213.48	8229.83	38580.719
4609	213.04	11037.087	38650.266
1117	212.79	8622.784	34170.02
3380	212.62	10138.12	36533.223
4203	212.47	10985.108	33097.109
5568	212.35	11617.936	35630.895
6215	211.95	11999.988	34895.523
1167	211.53	8684.538	33358.563
5550	211.2	11520.102	36366.484
4652	209.67	11142.254	37100.512
6231	209.13	12053.45	34465.215
6334	208.94	12262.998	33038.535
9206	208.67	14241.559	35078.102
786	208.65	8403.321	37009.793
5551	208.39	11625.984	36089.012
3586	207.58	10403.268	33145.164
2379	207.49	9696.854	34850.621
8371	206.97	13472.471	37888.484
4685	206.91	11113.904	36599.008
3994	206.28	10762.21	37528.887
7766	206.03	12858.574	33047.109
3024	205.93	10103.56	35413.637
4682	205.17	11057.141	36565.406
4619	205.09	11179.558	38342.363
9546	204.98	14613.12	35130.328
4941	204.92	11379.539	33825.473
2843	204.59	9788.236	34082.301
3256	204.38	10316.005	39288.621
7404	204.23	12629.063	36396.641
836	204.15	8284.7	38352.949
9584	203.29	14614.667	33919.191
8601	203.23	13773.489	34200.398
7604	203.1	12918.37	36927.293
699	203.06	8236.435	34972.121
4158	202.98	10772.395	33669.004
2581	202.75	9582.163	39814.488
2394	201.81	9656.85	35233.547
3709	201.78	10537.978	35396.609
5557	201.68	11493.593	35924.281
6695	201.39	12307.239	39030.98
1759	201.3	9244.807	35004.281
9569	201.01	14625.4	34304.27
6488	200.55	12222.313	35667.227
5990	200.49	11828.561	39374.887
1778	200.34	9164.043	35599.973
73	200	7659.477	33824.77
4549	199.57	10850.202	39691.254
2848	199.54	9906.656	33809.949
8837	199.38	13850.551	38676.16
1714	199.34	9174.377	33634.414
2943	198.9	10064.764	33622.133
6595	198.69	12154.881	38487.07
3912	198.65	10685.781	39667.164
5571	198.27	11417.74	35424.578
6618	198.19	12189.861	38973.223
4054	198.14	10688.611	36193.176
4648	198.04	11071.57	37319.059
8544	197.77	13763.909	35649.211
1148	197.68	8538.876	33358.488
2752	197.41	9884.497	36371.926
6145	197.31	11934.759	36003.406
4113	196.82	10721.841	34467.102
3548	196.76	10186.009	33339.578
1205	196.66	8644.487	34015.117
1256	196.47	8681.446	35520.496
2782	196.37	9781.894	35333.523
6720	196.05	12473.98	38161.879
2398	195.97	9479.449	35284.77
8667	195.68	13965.376	33276.914
2561	195.51	9535.305	39297.516
5446	195.51	11533.073	38335.813
5215	195.44	11383.836	36081.355
9136	195.4	14138.714	33030.73
8697	195.34	13967.231	34225.086
6266	195.11	11977.029	33829.531
8190	194.73	13418.235	33053.402
6307	194.69	12024.365	33600.926
9063	194.52	14187.293	35692.836
5639	194.46	11523.908	33983.281
7784	194.31	12960.292	33352.652
6940	194.17	12399.78	33482.121
9119	193.46	14038.762	33511.023
5190	193.19	11415.638	35514.332
1452	192.75	9049.882	39340.887
5976	192.47	11642.048	38933.195
7743	192.33	12906.487	33714.508
4074	192.22	10752.13	35693.461
6309	192.01	11989.995	33358.152
9243	191.87	14337.836	36162.516
9020	191.85	14158.985	36549.52
5740	191.76	11841.972	33463.516
7690	191.64	12745.15	35230.191
3911	191.49	10681.83	39600.574
6732	191.39	12486.292	37727
8264	191.37	13561.096	34937.316
6494	191.36	12132.221	35775.934
8145	191.18	13326.129	34182.602
4611	191.01	11080.84	38477.047
2149	190.93	9311.133	35952.457
1057	190.82	8617.542	36362.004
8058	190.76	13318.659	35927.438
7719	190.68	12828.512	34301.727
3567	190.68	10288.108	33116.07
7340	190.34	12690.876	35221.246
8074	190.17	13215.193	35629.859
2414	189.71	9690.338	35707.23
4884	189.57	11184.188	33272.293
5646	189.36	11567.172	33815.578
5832	188.9	11745.063	35529.828
8014	188.79	13274.661	38359.98
9605	188.73	14580.009	33206.125
2183	188.69	9466.519	35340.855
4811	188.56	11200.953	34443.766
8300	188.5	13430.224	35577.078
8133	188.31	13310.078	34466.121
9437	188.29	14575.226	38309.57
5623	188.25	11625.865	34153.262
2313	188.25	9698.053	33778.277
1093	188.14	8594.264	35186.801
6519	187.77	12267.254	36282.211
7745	187.73	12710.937	33768.57
2312	187.66	9639.368	33743.176
8710	187.54	13938.611	34651.57
7680	187.52	12912.243	35472.348
8717	187.39	13927.458	34791.605
5741	187.37	11626.508	33495.648
6748	187.31	12350.006	37057.367
3975	187.08	10752.521	38185.098
6203	187.01	12051.369	35009.879
4211	186.7	10944.121	33175.848
5983	186.39	11832.293	39206.02
4572	186.2	11055.556	39613.477
3808	186.07	10501.082	37816.02
8648	186.01	13758.384	33044.461
2154	185.9	9480.948	36032.348
6930	185.72	12458.201	33368.301
447	185.65	8060.448	38517.004
4556	185.63	10965.761	39790.797
4746	185.63	11125.075	35419.793
8994	185.26	14205.643	37538.859
9032	185.19	14097.551	36453.406
4863	185.01	11100.555	33559.457
6836	184.96	12489.516	35562.402
6896	184.34	12458.021	34342.914
3307	184.31	10147.522	38195.453
1313	184.23	8654.597	36850.316
8317	184.08	13542.457	36572.309
7678	184.06	12901.763	35441.34
9008	184.04	14126.226	37107.965
1659	183.98	8972.438	33883.426
644	183.85	8112.083	33010.605
9209	183.79	14223.876	35301.926
5534	183.67	11624.72	36427.574
7997	183.5	13226.298	38967.629
9555	183.42	14520.992	34827.117
5671	183.18	11534.864	33356.156
6434	183.14	12058.213	34724.164
7529	183.1	12617.808	39775.473
8573	183.04	13731.1	35224.805
1196	183.02	8766.33	33945.645
304	182.91	7887.547	37810.164
8692	182.87	13932.107	33918.387
7771	182.81	12919.807	33077.27
6913	182.81	12290.914	33840.258
8624	182.7	13562.571	33803.16
300	182.64	7666.485	37712.438
5909	182.62	11637.876	37361.441
9422	182.52	14539.634	38902.402
7002	182.49	12640.215	33738.781
9142	182.24	14129.574	33115.918
8432	182.14	13743.259	38927.141
8384	182.12	13472.301	38639.82
4519	181.93	10924.553	38810.543
1663	181.74	8974.161	33719.672
2870	181.49	9811.331	33495.836
3865	181.3	10441.913	38989.227
9389	181.22	14227.561	39242.07
720	181.22	8218.302	35620.242
2891	181.22	9892.544	33251.176
9606	181.11	14560.573	33279.277
1206	180.86	8812.793	34042.266
6240	180.86	11993.668	34349.473
7742	180.84	12888.258	33716.461
8545	180.8	13654.899	35415.754
7517	180.65	12621.899	39391.559
8322	180.49	13554.776	36864.961
3109	180.23	10119.189	37291.301
8255	180.21	13547.597	34742.191
1468	180.13	9002.823	38820.559
8392	179.98	13484.555	39183.059
3115	179.88	10112.125	37456.727
2572	179.82	9543.433	39616.449
5522	179.77	11425.886	36550.305
9390	179.55	14364.514	39264.605
1222	179.55	8734.052	34563.922
8960	179.4	14191.913	37874.957
917	179.31	8503.502	39727.332
5677	179.08	11513.283	33453.418
1727	179.08	9094.572	33908.527
9426	178.9	14583.123	38537.711
4093	178.85	10751.683	35117.391
3433	178.85	10213.225	35293.809
7560	178.73	12907.845	38774.996
2829	178.41	9894.028	34184.977
2118	178.23	9287.002	36585.453
6897	178.21	12402.792	34390.734
6569	178.16	12263.765	37766.867
1998	178.12	9303.447	39555.348
5189	178.06	11232.92	35478.551
3326	178.06	10259.226	37685.672
5739	178.04	11811.297	33428.023
3088	178.04	10099.85	36897.609
2591	177.72	9616.594	40001.707
6861	177.7	12415.121	34835.09
3511	177.54	10276.876	33969.98
5281	177.52	11362.781	37464.223
7855	177.51	13132.973	35326.898
6856	177.22	12457.217	34933.492
6401	177.03	12113.358	34136.414
7564	176.91	12787.201	38409.805
9542	176.76	14633.367	35378.395
5527	176.76	11548.134	36647.832
4533	176.6	10948.466	39324.566
453	176.59	7992.797	38313.316
6162	176.59	12025.879	35651.953
8535	176.59	13672.647	36046.902
4393	176.53	10899.044	36362.609
5847	176.49	11748.031	35756.902
4815	176.45	11080.011	34182.941
1625	176.43	8935.75	34616.922
4252	176.41	10848.557	33737.781
2008	176.39	9409.308	39191.535
8512	176.26	13643.914	36251.211
2722	176.22	9906.048	37178.461
1596	176.03	8954.885	35546.625
9194	175.95	14309.646	34439.555
4344	175.93	10921.871	35172.367
5223	175.88	11336.919	36265.73
5554	175.74	11619.622	36198.457
6535	175.69	12115.159	36655.039
7930	175.57	13106.407	37979.715
7526	175.46	12649.471	39703.227
3131	175.38	10091.46	37665.348
9087	175.34	14200.961	34777.801
1040	175.09	8455.333	36440.324
7536	175.07	12894.286	39807.738
3504	175.03	10234.193	34230.078
8703	174.96	13891.058	34446.598
8447	174.84	13729.213	38107.633
1619	174.82	8982.14	34904.859
1277	174.71	8824.866	36053.988
3388	174.56	10210.148	36103.219
1227	174.54	8840.496	34931.332
8665	174.5	13978.388	33182.996
4612	174.5	11137.929	38489.18
6389	174.31	12067.502	33811.266
5746	174.29	11771.769	33584.926
7883	174.29	13129.555	36167.426
1314	174.21	8809.551	36855.816
1064	174.15	8417.752	35926.164
6475	174.11	12254.656	35543.449
2370	173.81	9590.33	34710.488
9118	173.79	14195.401	33505.305
4365	173.77	10885.123	35640.32
4307	173.75	10828.772	34638.313
2395	173.75	9677.372	35246.43
5284	173.64	11359.474	37521.68
9565	173.46	14469.756	34458.531
2013	173.16	9346.829	38980.727
8882	173.14	14142.803	39052.172
6462	173.1	12163.908	35284.609
8929	173.06	14172.563	38250.566
2272	173	9665.148	33037.227
7382	172.98	12687.833	35751.797
4516	172.98	10984.715	38774.895
658	172.81	8386.352	33490.875
486	172.66	8187.092	37734.504
9173	172.62	14214.177	33737.355
7839	172.54	12978.526	34975.91
9291	172.49	14399.098	37879.332
8098	172.33	13327.367	35397.82
5412	172.14	11624.868	39270.008
5225	172.14	11342.693	36301.113
8226	172.06	13374.324	34142.324
4052	172.05	10746.091	36139.566
1951	171.93	9173.696	39211.43
769	171.85	8357.184	36530.844
9126	171.82	14195.067	33390.047
1742	171.76	9092.27	34159.391
7693	171.74	12916.741	34971.164
3982	171.7	10682.468	37833.504
5547	171.47	11630.006	36322.691
9562	171.36	14610.575	34665.262
7722	171.13	12902.204	34424.809
1761	171.03	9080.889	35045.746
5150	170.9	11224.336	34776.566
641	170.84	8139.484	33252.879
1593	170.78	8950.646	35515.844
8579	170.69	13710.588	34847.914
5943	170.67	11680.259	38045.203
9260	170.57	14205.066	36720.762
6649	170.55	12360.672	39893.844
5754	170.46	11638.426	33786.48
8250	170.28	13543.444	34668.219
6714	170.11	12346.79	38576.414
1430	170.05	8659.977	39961.695
6007	169.98	11816.088	39767.547
6721	169.96	12292.28	38274.375
5345	169.92	11413.721	39345.266
1121	169.84	8602.707	34001.48
9435	169.79	14437.59	38157.324
842	169.77	8218.177	38467.211
7688	169.77	12827.952	35125.516
3344	169.69	10151.502	37199.578
8827	169.56	13843.689	38247.539
577	169.54	8017.752	34682.895
3368	169.42	10298.61	36634.766
8768	169.38	13822.476	36336.172
3797	169.38	10420.977	37649.43
5601	169.25	11546.353	35056.109
218	169.23	7940.805	36291.273
6473	169.17	12222.357	35536.879
4000	169.13	10634.761	37362.27
5308	169.08	11213.166	38399.598
9094	169.02	14073.892	34587.328
1691	168.92	9111.217	33115.395
3076	168.88	9937.463	36608.23
9083	168.87	14112.462	34955.434
8428	168.73	13683.993	38990.402
8514	168.71	13564.433	36291.5
4266	168.71	10931.828	33996.852
8486	168.69	13763.27	37329.574
8659	168.67	13811.538	33061.168
8708	168.67	13865.637	34599.707
9096	168.67	14109.371	34310.199
5717	168.65	11388.667	33237.172
727	168.64	8360.696	35764.371
2163	168.62	9485.227	35592.547
9440	168.5	14630.119	38065.305
3318	168.42	10340.556	37897.109
4649	168.35	11181.805	37330.148
5996	168.14	11698.547	39597.66
7634	168.12	12793.184	36268.195
1929	168.08	9239.008	38773.957
559	168.04	8176.514	35503.559
129	168.04	7949.411	34593.129
1721	168	9267.366	33747.848
990	167.95	8536.819	37715.074
1800	167.95	9201.769	36203.836
4544	167.87	10882.645	39517.496
7608	167.85	12893.293	36736.527
6760	167.72	12387.231	36809.363
992	167.68	8566.749	37754.68
7778	167.6	12927.28	33237.93
1288	167.58	8701.987	36281.777
5781	167.54	11702.989	34214.738
5884	167.51	11805.454	36526.988
5451	167.51	11572.939	38211.832
9522	167.49	14559.409	36136.711
9551	167.45	14429.095	34942.449
5930	167.45	11829.211	37785.887
6040	167.28	12054.975	38863.074
286	167.24	7938.503	37488.863
7705	167.2	12917.045	34657.23
2637	167.2	9907.446	38871.207
2837	167.2	9753.049	34244.871
5403	167.08	11608.303	39408.52
7421	166.78	12520.441	36806.148
4605	166.72	10991.47	38920.477
873	166.57	8352.55	39399.355
8644	166.57	13654.243	33258.863
975	166.55	8594.884	38229.914
6510	166.49	12100.235	35995.98
4368	166.45	10842.733	35684.664
3682	166.39	10540.972	34781.961
7746	166.36	12785.577	33502.148
8213	166.34	13530.262	33881.59
6136	166.34	12024.277	35924.492
7561	166.3	12781.699	38534.82
9185	166.28	14258.537	34085.707
5974	166.22	11776.323	38906.27
2100	166.2	9315.037	37193.48
945	166.11	8623.705	38817.281
5213	166.07	11297.15	36027.184
6357	166.07	12124.577	33322.387
6067	165.97	11939.996	37861.047
3789	165.95	10543.405	37330.676
402	165.9	8175.929	39814.164
2216	165.9	9335.497	34755.531
565	165.86	8137.276	35417.105
5734	165.8	11819.758	33388.906
518	165.8	8121.581	36762.387
2842	165.65	9746.617	34080.91
6061	165.53	11857.698	38010.66
3317	165.44	10308.513	37897.438
8154	165.44	13303.423	33988.848
1810	165.3	9103.698	36362.34
9109	165.28	14194.572	34009.066
2383	165.17	9496.996	34968.352
5920	165.13	11644.29	37613.199
355	165.09	7707.78	38837.188
8546	165.02	13701.566	35450.012
3144	164.86	9926.548	38000.832
3006	164.86	10127.821	35093.914
6408	164.79	12241.425	34254.965
8770	164.75	13945.205	36362.625
9421	164.75	14625.951	38884.563
7450	164.73	12541.498	37406.527
5931	164.63	11829.356	37807.891
3870	164.59	10522.18	39036.449
8015	164.57	13265.33	38421.113
8933	164.56	14154.041	38292.445
6432	164.5	12116.642	34689.848
7015	164.42	12501.015	33744.434
2887	164.38	9726.754	33409.234
6971	164.34	12545.161	33197.348
7667	164.34	12895.381	35873.449
6638	164.34	12276.915	39652.137
7765	164.29	12919.388	33034.578
3425	164.21	10152.021	35713.031
5476	164.13	11451.021	37572.965
4483	164.11	10916.92	38272.953
6812	164.08	12332.495	35637.336
9257	164.06	14319.856	36544.031
1132	164.06	8618.797	33850.348
2248	164.02	9451.447	33658.652
5995	163.77	11658.66	39585.59
2940	163.71	10119.447	33551.398
142	163.6	7681.37	34828.063
5336	163.54	11345.003	39226.359
8135	163.5	13305.722	34544.094
2830	163.5	9719.461	34196.773
9549	163.33	14437.803	35250.238
5809	163.33	11630.423	35132.445
8987	163.31	14178.289	37821.668
7994	163.31	13194.017	39186.266
7631	163.25	12884.615	36250.242
5666	163.23	11601.041	33566.129
7819	163.21	12994.126	34718.293
3401	163.14	10297.542	35923.598
4547	163.12	10786.299	39630.859
8627	163.1	13707.325	33628.746
6124	163.08	11877.372	36425.848
4587	163.08	11121.567	39147.156
4672	163.08	11102.661	37005.543
9120	163.04	14100.972	33514.336
1505	163.02	8980.086	38250.238
8822	163	13892.288	38146.281
254	162.91	7732.25	36847.047
8660	162.91	13990.038	33066.277
8192	162.89	13470.425	33177.168
9130	162.83	14173.038	33427.305
630	162.77	8158.44	33419.988
1145	162.75	8622.009	33799.59
8424	162.75	13629.794	39233.375
56	162.72	7712.791	33731.484
3514	162.72	10173.231	34001.215
2641	162.7	9870.407	38648.09
2622	162.68	9778.908	39113.859
2757	162.68	9759.53	36216.406
856	162.62	8223.901	38638.008
4197	162.62	10720.436	33160.957
725	162.6	8356.002	35702.91
1488	162.49	9048.479	38491.102
7986	162.49	13299.735	39462.875
8465	162.43	13744.114	37353.375
3634	162.24	10488.954	33989.793
4610	162.22	11199.3	38683.984
7842	162.16	12957.468	34994.73
245	162.14	7978.199	36701.73
3456	162.1	10162.7	34854.117
2744	161.99	9810.311	36488.48
4082	161.85	10772.053	35264.289
9399	161.85	14238.452	39574.93
7875	161.84	13017.564	35890.902
2206	161.8	9298.632	34831.234
2332	161.8	9656.325	34116.051
3346	161.74	10262.746	37211.07
6226	161.72	11906.628	34699.953
8497	161.66	13707.111	36705.887
6718	161.62	12410.064	38360.449
5692	161.61	11612.09	33267.957
8342	161.55	13448.792	37242.035
6977	161.49	12609.487	33458.922
1495	161.47	8905.827	38423.012
7544	161.47	12910.795	39289.434
8000	161.41	13201.463	38803.008
9223	161.39	14233.548	35653.531
3738	161.39	10513.701	36168.09
6214	161.39	11859.146	34863.27
9588	161.3	14547.939	33549.277
3331	161.22	10150.738	37522.23
7411	161.18	12626.802	36692.277
5462	161.18	11581.818	37857.273
3460	161.15	10219.108	34905.113
6706	161.15	12455.771	38704.383
132	161.13	7812.215	34640.805
8224	161.13	13361.958	34119.48
9089	161.05	14101.685	34882.563
555	161.03	8033.415	35682.934
7386	160.9	12692.004	35915.195
6628	160.9	12154.804	39329.367
3632	160.88	10553.992	33915.34
4606	160.8	11164.987	38930.172
1520	160.78	8994.627	37514.535
5870	160.65	11802.276	36257.195
1000	160.63	8441.841	37413.922
6829	160.63	12376.078	35466.02
6642	160.61	12110.836	39874.156
1445	160.49	8931.359	39722.691
2708	160.4	9716.801	37326.895
7511	160.4	12670.706	39312.945
2190	160.38	9439.889	35118.551
9107	160.38	14083.983	33974.285
6660	160.36	12377.228	39735.027
9088	160.34	14042.514	34832.734
9601	160.28	14615.019	33182.117
2975	160.17	10089.753	34557.32
9547	160.13	14600.624	35208.52
7654	160.11	12775.85	36044.742
8628	160.09	13630.418	33348.488
6764	160.09	12471.831	36669.895
6354	160.05	12143.397	33283.492
2129	160	9452.264	36535.18
6827	159.98	12400.611	35435.047
1779	159.96	9085.482	35609.008
1176	159.96	8799.359	33595.23
9427	159.94	14435.344	38594.813
6860	159.94	12342.723	34783.926
4254	159.92	10910.43	33800.898
8340	159.84	13430.991	37214.695
2624	159.8	9858.152	39141.949
7550	159.73	12767.294	39239.559
5611	159.69	11583.438	34615.281
7862	159.67	12948.973	35586.344
6428	159.65	12224.186	34584.754
817	159.61	8233.434	37808.895
4456	159.59	10788.179	37531.777
3917	159.5	10629.04	39510.945
6317	159.44	12006.06	33466.246
3800	159.44	10558.722	37679.977
6444	159.4	12228.767	34927.289
4163	159.38	10743.816	33777.309
5937	159.36	11817.93	37965.168
5772	159.31	11797.45	34142.906
3156	159.29	10052.237	38090.047
2030	159.25	9482.508	38767.434
5232	159.23	11250.494	36477.508
6845	159.23	12413.413	35382.121
6931	159.19	12306.563	33376.605
6522	159.11	12238.036	36328.133
4439	159.1	10854.723	37233.68
2955	159.04	10049.31	34024.113
8100	159.04	13149.127	35100.773
1134	158.85	8615.126	33881.516
9127	158.83	14008.961	33395.637
526	158.77	8070.927	36626.285
6422	158.73	12276.41	34467.746
8468	158.58	13571.426	37411.324
8489	158.58	13647.766	37098.797
2717	158.54	9714.303	37104.84
9575	158.43	14530.081	34233.246
225	158.39	7952.505	36507.035
6303	158.37	12044.966	33541.445
5467	158.33	11417.214	37980.727
9013	158.16	14028.291	37006.438
2906	158.1	10049.634	33112.777
4062	158.08	10616.252	35790.68
7629	158.06	12728.684	36443.297
1157	158.06	8494.93	33052.219
7308	158.04	12533.699	34403.066
8998	158.02	14191.786	37595.551
8103	157.98	13194.729	35119.148
8289	157.97	13408.324	35391.41
8051	157.93	13206.261	36260.879
9155	157.81	14396.173	33361.355
2494	157.77	9516.284	37607.383
2662	157.66	9738.129	37996.371
6844	157.62	12485.011	35382.496
5848	157.62	11748.476	35779.59
4882	157.58	11169.888	33260.836
1477	157.56	8911.628	38644.441
3216	157.52	10127.578	39324.762
6746	157.51	12316.063	37308.738
8831	157.51	13868.405	38431.156
1156	157.51	8475.038	33055.191
7887	157.43	12941.828	36246.109
196	157.31	7790.061	35815.551
7556	157.29	12888.482	38812.066
8574	157.28	13670.573	34984.332
6239	157.18	12030.055	34339.273
1110	157.14	8523.365	34540.547
4214	157.07	10795.428	33199.395
476	157.07	8160.885	37909.301
7833	157.05	13044.701	34923.309
4283	157.01	10980.207	34196.348
1753	156.99	9118.738	34852.977
3654	156.95	10556.813	34201.875
1517	156.93	8908.937	37796.445
679	156.91	8253.503	34168.621
9553	156.87	14602.88	35000.645
6689	156.82	12283.122	39250.641
5998	156.78	11776.188	39615.445
12	156.74	7663.886	33219.09
5192	156.74	11364.747	35642.625
6378	156.72	12157.819	33666.688
9108	156.7	14006.764	33989.535
8117	156.68	13332.15	35037.992
6187	156.66	11995.773	35128.152
6900	156.64	12420.045	34451.281
5886	156.59	11729.686	36544.914
2399	156.59	9696.03	35288.977
1688	156.57	9143.975	33020.555
3527	156.49	10304.337	33657.934
1340	156.49	8818.142	37492.934
3080	156.43	10115.826	36635.063
8878	156.43	14089.328	38959.516
4117	156.41	10585.19	34535.074
1114	156.41	8582.048	34394.078
930	156.41	8587.721	39205.629
3896	156.39	10372.967	39659.285
763	156.38	8205.178	36366.625
4878	156.34	11119.26	33207.309
9104	156.3	14075.061	34242.457
4249	156.3	10891.714	33699.043
6175	156.3	11917.194	35551.637
6398	156.28	12265.137	34008.668
8785	156.26	13913.39	36931.914
2820	156.22	9808.759	34472.262
8031	156.2	13338.977	37506.926
4677	156.18	11156.393	36770.512
621	156.16	8174.657	33382.754
223	156.16	7708.111	36449.707
9413	156.15	14493.969	39230.766
8898	156.13	14092.041	38357.176
7510	156.11	12605.64	39311.773
2929	156.03	10101.363	33448.438
450	155.95	8090.714	38584.285
4274	155.92	10971.971	34088.867
1678	155.88	8998.927	33209.93
5289	155.88	11359.792	37698.922
6826	155.86	12465.99	35717.008
118	155.86	7645.899	34294.379
9166	155.84	14403.241	33636.211
5803	155.82	11788.533	34770.016
9414	155.82	14450.255	38961.535
3785	155.78	10353.272	37306.816
8333	155.76	13437.938	37082.188
2002	155.74	9372.196	39425.41
2194	155.7	9396.819	35254.289
9220	155.67	14305.71	35530.102
5665	155.65	11502.504	33566.523
4014	155.65	10574.681	36897.578
1620	155.63	8908.069	34907.16
2350	155.61	9695.644	34326.82
1257	155.59	8808.85	35542.184
828	155.55	8339.555	38143.777
7465	155.49	12668.758	37882.301
2268	155.44	9451.089	33318.066
1266	155.42	8817.183	35709.145
7853	155.4	13002.889	35238.172
5346	155.4	11327.87	39456.43
2562	155.38	9691.925	39297.836
3780	155.38	10555.902	37180.012
921	155.38	8567.593	39552.168
4502	155.32	10851.547	38531.066
684	155.28	8367.632	34259.883
2331	155.28	9659.49	34068.609
4111	155.26	10757.092	34747.402
5839	155.21	11770.1	35657.422
34	155.17	7854.112	33569.543
9571	155.15	14535.634	34429.008
5349	155.13	11238.066	39553.883
2498	155.11	9522.325	37714.59
5574	155.11	11559.387	35556.305
1081	155.09	8415.378	35718.715
9423	155.09	14436.793	38912.66
390	155.07	7968.691	39790.152
2665	155.03	9901.575	38049.148
6589	155.03	12250.662	38307.836
6780	155.03	12433.763	36100.805
63	154.98	7939.124	33771.723
6722	154.96	12421.544	38062.066
1428	154.94	8786.235	39743.633
2000	154.92	9430.796	39328.695
9038	154.9	14115.32	36331.207
6368	154.86	12131.633	33537.203
8032	154.82	13230.405	37217.391
3315	154.79	10334.106	37860.211
2124	154.75	9473.167	36456.301
6340	154.71	12218.4	33125.117
4696	154.67	11192.286	36487.672
2718	154.61	9872.075	37158.004
212	154.61	7976.554	36192.715
8612	154.59	13765.347	34123.137
2181	154.59	9451.469	35313.148
1583	154.59	8941.021	35775.527
4412	154.59	10878.335	36639.219
3850	154.56	10409.867	38440.328
8631	154.46	13625.344	33416.551
3051	154.46	9960.464	35980.977
8304	154.34	13409.777	35823.648
9374	154.33	14282.951	38417.605
3739	154.29	10377.623	36179.715
4390	154.25	10785.575	36285.031
1534	154.21	9021.024	37207.199
8408	154.19	13583.444	39648.129
1461	154.17	8879.82	39224.043
8353	154.13	13470.352	37620.641
2941	154.1	10096.885	33584.516
9114	154.1	14110.171	33874.969
1151	154.08	8550.941	33240.488
3737	154.06	10512.271	36143.867
9100	154.02	14049.348	34420.242
1582	154.02	8860.111	36036.023
7750	153.98	12782.708	33642.145
5575	153.96	11600.437	35273.66
8492	153.87	13637.236	36921.938
8251	153.85	13453.197	34679.074
1499	153.77	8958.02	38159.32
8134	153.73	13261.689	34509.207
4923	153.67	11377.008	33548.121
637	153.67	8117.66	33187.246
2400	153.66	9498.862	35357.137
2688	153.66	9903.607	37610.758
3045	153.64	10059.794	35906.027
8786	153.56	13983.74	36962.969
8515	153.56	13628.305	36309.863
1668	153.54	8921.609	33806.734
6632	153.52	12102.503	39388.695
2371	153.52	9567.525	34719.32
5329	153.48	11356.445	38999.41
3337	153.48	10305.332	37347.023
9538	153.46	14483.089	35277.52
8466	153.41	13641.281	37386.063
4748	153.37	11045.045	35465.938
1232	153.37	8769.373	35064.313
8852	153.27	13958.053	38959.34
9465	153.27	14599.563	37505.316
8268	153.21	13502.495	35018.707
5145	153.18	11395.972	34741.965
1327	153.16	8828.872	37260.379
1472	153.12	9026.497	38914.914
5263	153.08	11362.547	37116.598
9172	153.04	14403.564	33707.391
9061	153	14001.815	35649.742
8974	153	14041.94	37957.789
1698	152.97	9273.943	33186.391
5304	152.97	11212.538	38294.563
3434	152.95	10177.985	35361.531
1671	152.95	8989.689	33604.355
994	152.91	8556.905	37779.023
6579	152.83	12064.848	38061.488
2781	152.81	9717.969	35279.313
4086	152.79	10613.759	35325.758
9073	152.74	14067.453	35334.441
3724	152.72	10418.929	35605.301
1542	152.68	9008.124	37078.602
5374	152.64	11621.568	39769.309
8308	152.62	13469.343	36120.52
431	152.6	7994.729	39184.23
3553	152.6	10231.401	33175.41
2920	152.56	10005.549	33366.109
3809	152.56	10535.344	37826.156
6084	152.54	11895.001	37408.586
5614	152.54	11605.288	34694.641
8454	152.51	13677.074	37911.727
7801	152.49	13061.496	33815.512
2896	152.43	9879.886	33071.238
4563	152.39	11161.503	39779.289
3755	152.39	10359.578	36575.332
3928	152.35	10762.829	39378.883
6735	152.35	12292.867	37535.445
8673	152.35	13811.187	33314.305
8402	152.31	13499.195	39625.402
1098	152.24	8587.367	34981.27
1084	152.18	8580.936	35542.473
8110	152.18	13298.781	34972.734
6596	152.08	12244.731	38507.285
4032	152.07	10768.63	36631.617
7541	152.05	12913.461	39526.492
9244	152.01	14389.289	36209.973
8205	151.99	13445.907	33601.098
7664	151.99	12770.586	35851.195
1329	151.99	8839.289	37297.855
5860	151.89	11666.561	36039.836
101	151.89	7765.521	34107.898
9164	151.85	14293.456	33482.309
5457	151.82	11618.715	38098.973
2445	151.8	9634.552	36295.961
2794	151.8	9892.852	34937.844
4762	151.7	11043.054	35116.336
2616	151.68	9909.873	39347.777
7683	151.66	12770.89	35412.234
1699	151.66	9107.282	33218.23
5501	151.59	11469.841	37058.078
4222	151.55	10894.296	33348.016
8750	151.38	13832.144	35845.332
6523	151.36	12121.407	36337.086
6976	151.36	12495.907	33419.609
5821	151.34	11747.015	35295.426
8185	151.34	13339.438	33124.309
5242	151.34	11371.819	36760.492
458	151.32	8144.484	38448.887
8891	151.3	14051.061	38690.586
1083	151.3	8606.604	35515.477
6267	151.28	11956.201	33836.555
909	151.26	8611.759	39880.445
4555	151.22	10879.669	39782.566
6906	151.22	12307.772	33983.305
2321	151.11	9498.604	33955.996
1576	151.09	8962.075	36126.969
6178	151.07	12023.795	35575.34
397	151.05	7893.422	39977.719
169	151.03	7828.527	35332.82
7632	151.01	12820.914	36252.203
2441	150.88	9586.027	36235.344
835	150.88	8219.82	38351.168
342	150.88	7921.229	38543.797
3095	150.86	10115.884	37032.613
282	150.84	7677.842	37369.141
5728	150.82	11728.396	33225.961
2951	150.69	10122.72	33762.098
6588	150.67	12218.392	38299.063
3432	150.67	10305.632	35279.02
8202	150.63	13449.243	33392.602
4721	150.63	11159.35	36199.031
9045	150.59	14186.377	36161.047
7470	150.59	12548.834	38100.359
967	150.59	8520.446	38396.984
6575	150.55	12166.079	38010.301
4422	150.48	10973.804	36854.453
2910	150.48	10004.642	33218.969
317	150.46	7886.347	38091.668
7747	150.46	12838.286	33530.848
2229	150.44	9467.036	34030.801
9101	150.42	14191.418	34177.102
4773	150.38	11086.727	35043.379
7987	150.38	13140.426	39582.125
6112	150.34	11918.706	36562.117
6670	150.3	12437.438	39124.336
8896	150.28	14200.789	38329.031
6299	150.25	12061.885	33502.887
3772	150.23	10557.717	37017.453
8483	150.13	13710.057	37284.105
6425	150.09	12109.857	34492.914
2683	150.07	9823.497	37794.055
7807	149.96	13108.107	34295.121
2700	149.96	9720.252	37264.902
1960	149.96	9258.496	39387.23
9489	149.94	14430.039	36859.5
4795	149.92	11147.247	34770.055
752	149.9	8278.221	36259.938
171	149.9	7662.582	35364.738
7468	149.9	12506.865	38047.172
2922	149.86	10095.49	33369.754
2706	149.82	9773.795	37322.234
3746	149.82	10353.642	36398.328
9447	149.82	14541.497	37865.34
7538	149.8	12717.493	39925.32
4457	149.79	10879.957	37599.758
5448	149.79	11503.171	38428.496
1014	149.75	8571.054	37032.016
2160	149.73	9468.168	35891.336
485	149.71	8103.658	37715.578
5890	149.65	11809.192	36649.434
8798	149.65	13938.458	37435.34
413	149.63	8111.224	39644.414
2499	149.59	9622.162	37724.32
3633	149.59	10551.119	33965.992
3901	149.57	10501.069	39755.668
4219	149.57	10873.725	33296.164
4139	149.56	10656.364	34280.805
6889	149.52	12350.872	34292.922
3449	149.52	10330.502	34961.824
1975	149.5	9173.696	39748.41
5851	149.48	11669.908	35851.32
989	149.44	8461.733	37930.035
8434	149.4	13745.975	38722.316
541	149.38	8176.393	35849.012
6179	149.38	11901.481	35265.172
8115	149.34	13248.79	35035.254
2170	149.33	9387.684	35684.066
7713	149.23	12788.635	34721.586
143	149.23	7946.59	34834.977
6781	149.23	12458.644	36162.027
605	149.23	8119.614	33503.086
9043	149.21	14110.91	36113.926
3238	149.19	9941.068	40003.563
6952	149.17	12426.112	33012.836
6246	149.15	12006.81	34137.934
4044	149.08	10768.514	36236.977
2912	149.08	10096.552	33224.727
1285	149.04	8644.169	36195.484
8275	149	13535.602	35165.008
9178	148.98	14401.427	33851.871
4320	148.96	10787.769	34827.496
5784	148.89	11716.573	34314.945
7339	148.87	12535.966	35173.859
3152	148.87	9971.453	38046.34
8318	148.87	13492.13	36571.602
1722	148.87	9231.392	33764.414
4812	148.85	11088.499	34157.297
6817	148.85	12403.48	35658.117
6857	148.83	12410.218	34954.922
2802	148.83	9865.011	34847.969
4258	148.81	10874.98	33859.176
6021	148.77	12043.057	39617.152
7783	148.77	13046.401	33338.25
7782	148.75	13041.244	33277.043
6807	148.75	12296.056	35586.188
1909	148.75	9248.904	38253.375
1935	148.67	9170.612	38951.863
8614	148.66	13719.149	33853.016
6739	148.64	12474.794	37348.262
6386	148.62	12203.95	33800.266
8443	148.5	13763.151	38421.512
9149	148.46	14263.596	33171.355
987	148.35	8591.565	37860.563
8228	148.31	13461.778	34188.031
4963	148.31	11304.748	34224.242
4398	148.29	10904.425	36483.625
1058	148.25	8540.399	36371.965
1075	148.21	8547.768	35623.402
7989	148.2	13309.09	39290.047
2970	148.2	10073.765	34422.973
9193	148.14	14279.969	34406.238
172	148.12	7985.116	35376.449
4504	148.12	10795.739	38563.367
8397	148.1	13529.84	39386.77
6512	148.04	12147.915	36053.719
3116	148.04	9928.473	37480.637
4239	148	10929.346	33524.477
8102	148	13256.412	35119.063
9438	148	14552.325	37993.008
1009	147.98	8606.756	37228.375
7840	147.93	13060.385	34973.574
4343	147.89	10858.278	35170.055
1521	147.87	8968.927	37575.598
3246	147.85	10268.79	39682.852
4494	147.74	10897.766	38406.602
1455	147.72	8844.138	39393.828
5659	147.72	11425.307	33695.422
8152	147.7	13246.982	34238.773
5901	147.7	11807.02	37128.34
1811	147.68	9178.139	36393.223
1711	147.64	9170.177	33516.344
4632	147.6	11104.072	37675.105
5987	147.56	11647.611	39286.723
8262	147.51	13380.949	34894.219
83	147.47	7885.361	33902.223
3959	147.43	10719.487	38326.527
3628	147.43	10461.792	33731.359
307	147.41	7691.278	37874.914
330	147.39	7887.183	38283.633
4168	147.37	10730.113	33611.004
3128	147.37	10017.787	37590.172
8744	147.35	13942.844	35629.004
6643	147.33	12273.376	39929.656
9021	147.33	14078.825	36549.98
2715	147.31	9896.502	37087.152
5143	147.28	11286.626	34697.539
3933	147.12	10632.196	39152.711
7732	147.1	12740.46	34097.117
6390	147.08	12206.272	33826.563
9500	147.05	14590.632	36649.922
2247	147.03	9285.761	33658.355
9133	147.01	14184.151	33188.738
9497	146.95	14514.618	36595.414
4887	146.93	11148.402	33313.586
4450	146.93	10873.671	37408.141
6165	146.87	11978.653	35446.992
6502	146.85	12126.007	35815.48
4166	146.84	10574.955	33586.543
6582	146.84	12203.549	38138.844
4926	146.84	11357.426	33596.906
1107	146.82	8543.401	34710.031
3999	146.8	10702.805	37591.473
8543	146.76	13638.495	35643.344
7493	146.76	12540.619	38647.129
3894	146.7	10417.605	39644.781
1504	146.66	9001.059	38225.738
3509	146.64	10290.75	34310.559
896	146.61	8299.728	39885.254
9586	146.61	14479.384	33747.824
788	146.57	8403.061	37088.32
925	146.55	8547.943	39303.844
5250	146.55	11288.003	36862.633
4703	146.53	11006.867	36240.43
1562	146.53	8887.788	36396.227
3958	146.51	10586.641	38586.695
995	146.49	8515.385	37530.602
4739	146.47	11042.347	35626.902
9425	146.47	14429.95	38480.621
2343	146.45	9658.206	34193.453
2054	146.45	9429.85	37868.293
8409	146.45	13688.57	39691.344
1752	146.38	9151.675	34827.207
1706	146.36	9056.242	33332.637
3236	146.36	9917.469	39920.473
6768	146.34	12441.687	36488.742
9270	146.34	14259.371	37033.754
6030	146.34	12033.634	39323.402
8470	146.32	13731.413	37486.172
4945	146.28	11303.84	33913.684
2958	146.26	9991.126	34117.836
3247	146.24	10327.833	39701.652
7956	146.2	13025.846	38991.121
5947	146.15	11695.69	38271.531
603	146.15	8013.742	33694.398
2602	146.09	9751.437	39707.305
5850	146.09	11801.429	35798.039
5228	146.07	11312.521	36366.035
4416	145.99	10802.048	36674.723
7739	145.99	12835.68	33660.195
5868	145.94	11734.969	36208.648
2783	145.92	9714.796	35354.656
2627	145.9	9733.221	39193.246
2250	145.88	9478.648	33746.375
1586	145.84	8940.712	35631.531
8119	145.82	13310.598	35092.352
5627	145.76	11502.655	34172.969
8846	145.76	13939.919	38876.086
3074	145.74	10125.464	36572.766
8094	145.71	13279.296	35364.313
7563	145.69	12713.944	38363.863
6331	145.69	11981.747	33143.359
1553	145.65	8890.642	36782.48
8733	145.65	13806.988	35223.969
360	145.63	7888.938	38897.051
8813	145.61	13985.813	37789.656
1451	145.61	8852.956	39326.93
1613	145.61	8850.103	35053.617
2655	145.61	9763.992	38151.66
8261	145.59	13355.667	34865.934
8729	145.55	13851.845	35097.223
2972	145.42	10069.547	34461.016
9023	145.42	14163.902	36606.391
9445	145.4	14567.895	38141.824
6243	145.4	11924.657	34405.363
3546	145.34	10204.03	33561.652
1858	145.34	9244.905	37251.992
782	145.3	8406.749	36911.352
7638	145.3	12774.578	36330.285
6468	145.28	12153.48	35355.031
9442	145.26	14505.524	38112.996
1860	145.26	9067.967	37336.309
1294	145.25	8835.952	36493.141
9255	145.23	14347.621	36486.293
3427	145.19	10158.608	35434.41
5352	145.13	11395.613	39597.105
371	145.13	7977.382	39375.461
9284	145.09	14393.285	37568.07
5749	145.09	11686.131	33591.125
7810	145.05	13098.556	34365.637
8201	145.02	13546.916	33367.852
7793	145.02	12963.856	33687.676
8316	145.02	13546.899	36552.809
1028	145	8566.178	37008.129
6108	144.98	12060.98	36808
1052	144.98	8561.627	36250.379
3995	144.96	10751.651	37555.203
1085	144.94	8455.682	35296.711
779	144.92	8352.434	36744.176
5892	144.9	11820.68	36696.43
1552	144.9	9026.337	36758.258
291	144.88	7902.486	37566.988
7938	144.86	13014.709	38200.426
2061	144.84	9421.155	37894.973
4068	144.82	10679.026	35609.945
4167	144.82	10736.573	33590.605
1877	144.77	9159.124	37619.539
5212	144.73	11372.911	36010.215
6747	144.71	12395.094	37329.316
3406	144.71	10313.829	35987.277
1320	144.71	8725.668	37138.094
8282	144.65	13355.466	35325.621
1379	144.63	8684.914	38389.395
2290	144.63	9632.588	33311.195
3268	144.63	10149.607	39271.879
1012	144.61	8448.996	37311.504
7618	144.59	12757.317	36592.641
544	144.57	8020.451	35894.879
9523	144.57	14438.74	36154.043
1931	144.56	9118.223	38781.711
8494	144.52	13670.745	36938.586
5484	144.5	11616.826	37632.363
9433	144.5	14604.708	38396.984
7379	144.48	12651.122	35704.891
6218	144.42	11938.72	34927.723
1303	144.42	8703.347	36649.398
5830	144.38	11832.148	35440.84
7963	144.36	13058.459	39194.43
4096	144.36	10768.154	35202.613
7748	144.36	12789.081	33614.051
306	144.35	7901.63	37850.469
2515	144.31	9601.392	37863.781
2221	144.31	9316.835	34400.066
3117	144.31	10021.219	37516.473
2493	144.27	9699.751	37607.621
5802	144.27	11684.761	34727.871
9510	144.23	14534.977	36426.52
8237	144.23	13537.567	34350.527
600	144.17	7996.994	33959.102
8291	144.17	13430.69	35431.156
2728	144.15	9837.268	36943.996
1478	144.13	9011.22	38656.527
3538	144.1	10307.974	33488.871
1059	144.1	8560.959	36090.441
6738	144.04	12326.035	37639.598
4407	144	10942.505	36520.398
6500	143.98	12086.257	35805.355
5513	143.96	11442.511	36874.863
798	143.96	8222.763	37371.207
1440	143.96	8988.528	39916.441
2428	143.96	9627.321	36030.996
7513	143.94	12597.147	39352.785
6629	143.92	12164.74	39347.707
1102	143.9	8481.548	34915.379
4907	143.83	11286.464	33174.793
5703	143.79	11546.583	33041.043
1773	143.79	9221.439	35418.629
6323	143.77	11896.734	33010.051
4799	143.73	11096.766	34547.934
5396	143.71	11616.199	39533.324
984	143.69	8578.305	38112.563
3140	143.64	10065.571	37905.555
2770	143.62	9870.096	35982.215
6859	143.62	12452.716	35066.613
9391	143.58	14343.2	39333.695
9132	143.58	14002.746	33472.996
1337	143.56	8661.368	37417.813
9473	143.56	14504.675	37143.102
8246	143.54	13444.987	34553.508
8125	143.54	13261.58	34877.996
2072	143.48	9487.42	37791.547
9029	143.48	14134.385	36396.332
837	143.39	8395.38	38357.375
9238	143.35	14213.779	36014.809
3179	143.33	9998.165	38565.504
8783	143.31	13800.321	36833.547
4665	143.29	11086.085	36908.977
2035	143.25	9366.673	38607.379
8048	143.21	13226.809	36673.055
8986	143.18	14192.343	37761.18
7984	143.16	13200.978	39677.77
4543	143.14	10862.381	39502.547
3199	143.14	10099.098	38896.473
6183	143.14	11981.249	35379.762
8026	143.12	13307.517	37561.684
562	143.12	8057.697	35383.777
5511	143.1	11500.091	37155.016
4384	143.1	10988.373	35950.789
8001	143.06	13172.372	38834.527
4263	143.04	10774.144	33911.109
2679	142.98	9758.612	37773.086
9027	142.91	14141.614	36696.176
2369	142.91	9593.677	34638.414
4302	142.89	10912.885	34566.598
6451	142.87	12259.828	34973.363
7488	142.87	12520.075	38516.359
8321	142.87	13563.183	36821.699
830	142.85	8372.746	38295.859
412	142.77	8049.484	39630.184
8607	142.77	13699.714	34277.012
4551	142.76	10958.365	39711.105
8796	142.74	13848.362	37300.91
1565	142.74	9028.176	36394.43
5327	142.72	11206.245	38967.824
2287	142.72	9577.982	33290.773
2253	142.68	9424.708	33526.996
2217	142.66	9441.795	34484.133
4379	142.62	10810.837	35933.074
2476	142.62	9519.299	37112.07
4540	142.56	10944.111	39464.551
655	142.54	8362.904	33165.281
2269	142.53	9344.272	33123.699
9475	142.51	14637.064	36875.078
6570	142.51	12175.708	37789.77
2424	142.49	9493.91	35918.348
4	142.45	7913.716	33076.699
3550	142.43	10145.948	33464.918
1716	142.39	9091.68	33665.57
647	142.39	8235.188	33025.586
7901	142.39	12936.897	36964.023
3230	142.35	9998.682	39686.461
4318	142.33	10783.31	34789.207
3063	142.33	9936.64	36289.586
6198	142.31	11893.074	34969.836
4294	142.3	10776.934	34487.555
6733	142.28	12298.857	37805.113
2567	142.26	9701.857	39485.797
1310	142.26	8736.367	36757.559
2011	142.26	9469.314	38955.93
2049	142.22	9346.716	38264.371
6650	142.2	12355.511	39919.992
9221	142.18	14283.224	35639.133
1037	142.14	8432.651	36674.609
9544	142.14	14541.702	35407.32
969	142.14	8495.266	38431.227
8283	142.12	13421.866	35326.539
2880	142.12	9814.405	33621.543
4128	142.12	10647.731	34434.453
3604	142.1	10381.11	33343.887
1111	142.08	8567.949	34575.297
9372	142.07	14298.586	38301.621
5714	142.03	11439.187	33173.828
8057	141.97	13222.894	35921.203
9290	141.95	14227.665	37789.141
1826	141.95	9273.029	36748.832
5700	141.95	11443.884	33027.414
8558	141.93	13743.994	35285.926
519	141.93	8045.85	36791.516
5618	141.91	11596.383	34521.512
8339	141.91	13553.047	37206.305
9556	141.85	14614.358	34837.977
6546	141.85	12157.569	36996.242
3879	141.84	10366.707	39186.008
3019	141.82	10114.33	35320.547
5729	141.8	11663.878	33256.469
5616	141.8	11582.195	34745.125
2356	141.78	9676.349	34410.324
9078	141.78	13991.55	35172.266
7482	141.76	12516.429	38390.434
8024	141.76	13186.143	37893.289
7620	141.76	12732.298	36660.754
8704	141.72	13822.608	34488.387
1708	141.7	9264.829	33411.145
4843	141.68	11072.943	33885.559
7960	141.64	12965.575	39084.727
4728	141.62	11044.314	35963.691
5518	141.61	11420.113	36752.855
8107	141.61	13222.435	35186.207
685	141.59	8406.705	34304.336
570	141.59	8134.609	34819.785
199	141.55	7807.837	35852.895
3430	141.55	10307.751	35507.07
3451	141.55	10339.553	34804.984
1849	141.49	9116.483	37166.637
6507	141.49	12255.483	35938.637
9559	141.47	14431.987	34628.777
3413	141.45	10323.08	35739.242
3200	141.45	10053.736	39020.688
3589	141.45	10487.531	33189.199
1364	141.43	8815.805	38010.309
2669	141.43	9799.451	38122.91
1496	141.36	9037.204	38453.969
2098	141.34	9465.427	37433.375
9478	141.32	14571.768	36987.598
9540	141.32	14462.502	35311.066
1152	141.3	8513.275	33277.828
7559	141.3	12828.216	38891.141
8784	141.28	13862.326	36872.031
4803	141.24	11068.748	34574.344
7514	141.2	12560.782	39361.398
8373	141.18	13487.823	37974.488
2497	141.18	9628.263	37693.504
6758	141.17	12446.736	36736.547
6491	141.17	12090.439	35732.066
7471	141.17	12493.578	38116.398
3338	141.13	10312.275	37373.68
2549	141.11	9592.177	38855.824
5422	141.09	11563.427	39086.777
1607	141.07	9041.035	35194.215
343	141.07	7648.946	38576.504
7568	141.05	12861.556	38289.543
4080	141.01	10696.147	35458.715
588	141.01	7987.21	34201.441
9608	140.95	14631.044	33081.773
6982	140.95	12684.849	33596.629
4784	140.95	11025.432	34650.848
2539	140.92	9619.94	38523.441
5688	140.88	11556.912	33220.328
7427	140.86	12603.367	36902.535
3365	140.86	10325.806	36746.656
3357	140.84	10259.972	37168.324
9138	140.84	14032.068	33099.109
5266	140.84	11249.463	37231.434
7574	140.84	12861.593	38047.91
553	140.84	8133.634	35653.742
8842	140.82	13984.361	38798.398
4127	140.82	10647.992	34392.789
9228	140.78	14383.127	35763.523
8141	140.76	13278.876	34418.375
3113	140.76	10104.458	37374.984
7845	140.74	13029.285	35069.77
602	140.72	7999.238	33653.238
8050	140.72	13275.886	36493.344
3562	140.67	10252.94	33034.18
3234	140.63	10015.328	39883.965
794	140.63	8226.733	37246.203
4791	140.61	11105.183	34730.336
6848	140.61	12385.861	35094.754
4789	140.57	11140.889	34717.91
1880	140.51	9214.742	37707.555
8690	140.51	13784.051	33861.043
5463	140.49	11490.067	37897.945
7291	140.48	12603.316	34027.938
3793	140.46	10427.555	37432.527
531	140.46	8135.517	36294.199
4880	140.44	11086.65	33229.879
5399	140.44	11603.758	39579.348
9112	140.44	14042.277	33866.379
1816	140.42	9253.668	36598.805
920	140.42	8527.122	39531.805
9579	140.42	14496.354	34029.656
6039	140.4	11863.322	39222.625
6193	140.4	11965.176	35198.199
764	140.4	8312.024	36429.602
8720	140.36	13899.564	34915.953
3312	140.34	10311.76	38046.105
3788	140.32	10393.78	37322.973
1202	140.3	8671.071	34002.957
399	140.3	8139.455	39776.461
2877	140.25	9892.026	33590.055
4119	140.23	10679.985	34595.395
5831	140.23	11636.219	35506.355
6433	140.21	12232.6	34721.195
2932	140.19	10042.325	33458.625
2336	140.19	9631.676	34127.293
6815	140.17	12277.118	35658.504
5309	140.13	11255.917	38426.762
6620	140.11	12163.563	39045.703
4751	140.09	11102.021	35521.34
3257	140.07	10140.4	39373.277
8286	140.07	13352.286	35362.41
1827	140.07	9186.611	36747.137
2827	140.05	9821.61	34417.805
9212	140.05	14259.227	35331.469
6509	140.03	12083.584	35959.527
4860	139.96	11195.747	33541.086
4460	139.94	10850.956	37698.207
580	139.92	8011.035	34466.395
1187	139.92	8807.616	33770.438
6783	139.92	12375.008	36209.305
2233	139.92	9341.409	34064.797
7356	139.86	12613.176	35466.457
5846	139.84	11715.7	35756.684
3590	139.82	10540.785	33227.789
5146	139.82	11321.399	34740.41
4514	139.8	10960.493	38740.215
504	139.79	8146.936	37072.652
773	139.77	8298.699	36602.289
7357	139.73	12658.661	35506.355
462	139.69	8063.191	38198.426
8736	139.69	13909.883	35369.496
3280	139.67	10343.501	38688.027
1661	139.65	8916.672	33931.746
8853	139.61	13836.502	39015.984
5566	139.59	11417.417	35887.234
8586	139.58	13728.503	34646.395
9054	139.54	14099.519	35750.555
4536	139.54	10946.665	39373.969
2691	139.5	9864.988	37431.332
3360	139.5	10134.205	36900.078
1268	139.48	8759.189	35721.734
7487	139.44	12492.993	38455.699
9479	139.42	14561.63	37025.48
6292	139.42	11994.985	33751.422
7985	139.4	13247.44	39677.672
8230	139.38	13441.056	34225.012
376	139.38	7714.063	39439.266
8714	139.36	13935.82	34713.629
801	139.33	8399.924	37527.176
7906	139.33	13014.845	37207.363
1868	139.27	9089.82	37455.02
2018	139.23	9374.002	38842.656
6831	139.23	12372.169	35527.207
7343	139.21	12603.55	35285.207
6963	139.21	12540.443	33013.391
8809	139.21	13969.522	37712.68
6610	139.21	12099.843	38865.84
3369	139.19	10241.594	36633.754
1782	139.17	9218.035	35682.898
826	139.12	8374.463	38123.914
3304	139.12	10153.382	38427.645
4319	139.1	10859.669	34813.59
2391	139.08	9564.278	35177.902
6148	139.06	11941.428	35749.422
3403	139.04	10197.875	35969.84
4159	139.04	10747.179	33693.316
1494	138.96	8962.491	38364.648
4043	138.94	10706.08	36531.656
4869	138.94	11149.657	33353.184
2172	138.94	9295.643	35719.141
8188	138.94	13187.979	33158.078
435	138.94	8016.038	38849.707
6885	138.92	12289.103	34581.551
8620	138.89	13611.345	33684.891
805	138.85	8260.272	37658.438
2599	138.85	9815.015	39635.09
3217	138.85	9960.267	39399.93
9049	138.81	14129.037	35937.813
8180	138.81	13169.055	33214.301
651	138.81	8340.983	33090.813
3864	138.73	10377.886	38959.816
197	138.73	7965.469	35836.691
595	138.71	8043.917	33844.855
4253	138.69	10818.495	33753.633
7640	138.67	12847.616	36371.57
9224	138.66	14359.09	35659.531
7547	138.66	12749.705	39366.336
6637	138.64	12171.408	39631.023
3025	138.64	9943.459	35449.762
7935	138.62	12995.807	38146.766
804	138.6	8212.303	37622.152
5753	138.6	11661.86	33699.441
4744	138.56	10998.022	35710.129
5450	138.56	11444.945	38157.973
8559	138.54	13768.118	35326.535
9207	138.5	14422.413	35177.664
586	138.46	8200.737	34474.809
8080	138.44	13146.258	35425.641
3542	138.43	10265.02	33531.551
2234	138.41	9390.519	34080.922
8610	138.41	13763.814	34082.672
5644	138.41	11457.257	34100.613
1383	138.39	8650.591	38607.625
403	138.33	8154.416	39826.734
5333	138.33	11232.434	39199.367
2753	138.29	9876.793	36097.457
8381	138.27	13560.253	38433.555
491	138.25	7986.647	37635.195
3971	138.25	10768.367	38464.246
6104	138.23	11867.473	36737.965
260	138.21	7829.634	37008.426
5248	138.21	11336.97	36847.871
4618	138.2	11000.515	38617.707
5612	138.2	11482.165	34630.941
7931	138.2	13009.174	38003.488
4629	138.18	11104.435	38030.352
1848	138.16	9071.816	37152.039
1999	138.16	9468.293	39556.008
539	138.14	8048.428	36030.742
339	138.1	7724.399	38490.867
2546	138.04	9526.235	38805.242
6257	138.04	11939.138	34287.094
8429	138.02	13630.92	39004.363
1610	138	8865.551	34995.773
4375	138	10816.757	35869.547
37	137.99	7660.981	33574.641
1823	137.97	9262.817	36705.645
2071	137.97	9429.184	37761.438
4442	137.95	10946.501	37266.789
4636	137.93	11133.936	37553.938
9174	137.93	14367.772	33809.145
4542	137.93	10777.999	39499.777
1013	137.91	8570.653	37343.699
5153	137.87	11356.132	34928.441
3765	137.87	10514.752	36838.078
6229	137.85	12014.956	34761.207
2796	137.83	9807.57	34976.68
1101	137.83	8416.963	34901.258
9044	137.83	14084.058	36140.242
8820	137.81	13908.355	38105.68
3757	137.79	10483.917	36647.617
6784	137.79	12330.91	36214.59
6778	137.79	12307.855	36072.734
6207	137.77	11982.11	35039.051
8778	137.77	13828.795	36728.59
1702	137.76	9123.644	33293.453
1551	137.72	8924.124	36731.902
7460	137.7	12495.05	37755.453
5473	137.68	11468.167	37823.613
1749	137.68	9270.677	34724.996
6737	137.68	12309.458	37589.977
6264	137.66	11873.037	34103.863
6524	137.58	12195.081	36373.145
7336	137.56	12560.095	34996.383
9568	137.54	14424.478	34597.535
2772	137.51	9832.649	35776.879
822	137.49	8266.41	37934.855
4658	137.49	11163.964	37172.766
1627	137.49	8875.652	34647.27
2195	137.47	9356.732	34963.152
4060	137.47	10599.302	35771.453
6767	137.47	12373.181	36397.469
1399	137.45	8712.044	38930.434
4885	137.41	11022.352	33288.039
3398	137.41	10218.414	35912.09
9498	137.39	14515.891	36634.477
1527	137.39	8965.468	37660.016
5434	137.37	11613.132	38641.117
6983	137.35	12493.864	33617.191
6449	137.35	12132.646	34967.809
695	137.31	8284.73	34859.836
2033	137.3	9317.421	38550.844
2143	137.28	9308.673	36166.352
9269	137.24	14379.839	37022.496
3849	137.24	10554.772	38373.277
8600	137.22	13658.968	34411.762
1023	137.2	8456.614	36891.215
6020	137.16	11970.399	40004.039
2095	137.14	9377.484	37719.438
4198	137.14	10932.958	33033.867
6056	137.14	11932.571	38317.973
6508	137.12	12200.845	35947.523
6082	137.08	11965.403	37577.047
7709	137.07	12738.219	34697.551
1913	137.07	9260.788	38311.031
2401	137.07	9507.017	35397.844
1578	137.05	8941.989	36140.027
6617	137.03	12146.456	38950.34
5704	137.03	11569.77	33044.984
5183	137.01	11385.344	35321.93
5301	137.01	11378.617	38213.801
970	136.93	8429.709	38445.57
4410	136.93	10777.472	36595.758
6962	136.87	12381.865	33149.203
6327	136.87	11852.93	33085.828
4207	136.87	10959.022	33115.66
3518	136.87	10218.943	34097.406
2773	136.85	9785.455	35824.238
8151	136.85	13295.423	34219.398
1341	136.8	8738.255	37509.879
2472	136.78	9559.815	36999.871
2555	136.78	9657.688	39038.492
4763	136.74	11176.291	35138.797
2991	136.68	10116.564	34764.891
1799	136.66	9116.298	36149.938
686	136.64	8284.536	34399.188
5426	136.64	11566.634	38888.066
6366	136.61	12071.518	33467.004
3072	136.57	10017.141	36512.445
2801	136.53	9908.453	34793.574
8547	136.51	13638.612	35463.438
5377	136.47	11578.378	39819.465
8897	136.45	14032.583	38336.703
1997	136.45	9430.386	39542.445
4893	136.45	11162.066	33090.234
1595	136.45	8860.326	35531.289
9380	136.41	14250.08	38714.398
6685	136.41	12429.509	39161.223
5238	136.41	11386.19	36650.633
3364	136.4	10273.204	36738.988
6217	136.38	11991.653	34924.617
4152	136.32	10629.254	33882.18
8828	136.32	13967.511	38256.375
1024	136.3	8467.157	36904.039
1312	136.3	8830.702	36825.246
2365	136.3	9661.937	34569.805
4950	136.3	11414.827	33961.336
3615	136.3	10534.062	33416.93
6260	136.28	11949.015	34019.734
3258	136.24	10241.91	39378.961
1725	136.24	9196.566	33876.188
7553	136.24	12911.789	38957
7973	136.24	13110.764	39790.059
3819	136.24	10506.987	37949.477
1536	136.22	8864.602	37274.695
6103	136.2	11970.741	36735.211
7299	136.18	12676.188	34087.566
2339	136.18	9688.594	34143.383
2738	136.17	9822.772	36558.563
6076	136.15	12035.423	37726.199
4004	136.15	10611.498	37466.234
866	136.13	8401.736	39097.414
1519	136.11	9026.585	37800.141
7860	136.11	12982.797	35467.598
2878	136.07	9869.512	33596.117
1967	136.07	9255.899	39675.586
2059	136.05	9448.438	37880.891
2588	136.05	9663.245	39908.941
2302	136.03	9585.277	33522.375
7303	136.03	12691.383	34269.73
6476	135.97	12206.575	35548.41
2084	135.94	9326.621	37569.184
5885	135.92	11633.787	36536.273
5822	135.88	11725.596	35362.07
7539	135.86	12860.835	39602.84
1768	135.86	9070.891	35334.504
2569	135.86	9632.753	39504.168
7970	135.86	13082.561	39734.145
8198	135.84	13405.664	33338.293
3936	135.8	10761.406	39237.266
7591	135.78	12716.567	37456.539
3744	135.76	10482.502	36359.02
7990	135.74	13143.655	39321.598
4698	135.74	11055.636	36501.371
7953	135.72	12962.558	38962.254
5605	135.71	11466.968	34816.184
6173	135.69	11926.979	35503.324
3579	135.67	10541.281	33039.477
5323	135.65	11270.732	38903.777
7927	135.65	13129.462	37898.828
4431	135.65	10887.414	37074.348
8324	135.63	13413.832	36916.648
7808	135.63	13019.107	34315.293
8560	135.63	13754.829	35124.82
5524	135.59	11454.467	36627.684
7769	135.59	12991.825	33057.43
4515	135.51	10933.812	38750.93
2162	135.51	9398.516	35590.93
8179	135.51	13318.666	33449.484
6895	135.49	12379.451	34330.629
5401	135.49	11440.266	39276.605
993	135.48	8627.62	37775.434
3839	135.48	10547.585	38266.004
5408	135.48	11506.593	39242.578
868	135.46	8319.896	39262.441
4174	135.44	10710.584	33245.004
2895	135.38	9859.452	33017.563
8499	135.36	13611.584	36722.844
4107	135.36	10598.231	34628.938
7851	135.32	13076.188	35171.805
3979	135.32	10756.785	38251.633
8259	135.32	13503.77	34843.629
8816	135.26	13985.705	37862.547
3713	135.26	10525.309	35452.016
6627	135.21	12204.739	39270.164
6066	135.17	11980.357	37847.402
1843	135.17	9169.919	37105.973
2363	135.15	9497.83	34504.965
4347	135.15	10949.52	35240.52
5840	135.13	11729.541	35666.621
2263	135.13	9273.64	33245.969
4201	135.13	10860.403	33066.922
3485	135.11	10314.773	34521.449
2110	135.11	9433.742	36749.531
1588	135.11	9050.626	35667.766
4695	135.09	10995.633	36476.863
5690	135.09	11491.081	33253.242
3761	135.09	10387.301	36743.738
3875	135.07	10435.028	39112.492
7535	135.02	12634.434	39990.754
952	134.92	8507.185	38745.895
6411	134.9	12097.191	34295.688
3205	134.9	10107.854	39136.934
3056	134.88	10065.085	36233.93
8002	134.82	13214.561	38838.328
654	134.79	8333.865	33166.035
5474	134.79	11580.8	37508.145
8799	134.77	13789.615	37441.426
9403	134.73	14441.759	39875.152
3502	134.71	10253.913	34228.645
5458	134.71	11543.581	38105.855
907	134.69	8586.077	39822.785
6094	134.69	12038.471	37109.789
4079	134.65	10772.698	35446.688
3843	134.63	10425.95	38297.352
986	134.58	8559.348	37846.84
3930	134.58	10566.353	39413.648
6837	134.56	12426.039	35573.246
3169	134.56	10103.346	38418.461
3501	134.52	10173.247	34208.066
4642	134.52	11116.282	37498.324
7545	134.5	12734.94	39325.258
3639	134.5	10486.812	34052.727
6559	134.48	12206.614	37472.664
1401	134.46	8688.062	39034.305
810	134.44	8228.741	37771.934
3508	134.44	10300.792	34295.961
9531	134.4	14449.551	35479.758
4404	134.4	10828.344	36511.211
2254	134.4	9482.931	33580.684
4905	134.38	11208.731	33119.23
7863	134.38	13017.306	35586.285
4144	134.36	10616.733	34010.344
4759	134.35	11159.409	35410.305
3223	134.35	10123.969	39508.18
3756	134.25	10357.129	36641.852
2133	134.17	9298.088	36275.258
6951	134.17	12447.164	33011.746
7583	134.17	12834.922	37719.527
3847	134.15	10492.138	38313.832
784	134.12	8308.99	36921.34
3105	134.12	10026.339	37265.109
2957	134.12	10044.208	34108.203
8814	134.1	13781.255	37796.719
5435	134.08	11521.774	38651.094
6525	134.06	12248.531	36380.301
4778	134.04	11122.897	34808.68
8650	134.04	13716.888	33051.82
7854	133.98	12976.138	35279.945
4581	133.96	11102.425	39304.977
1879	133.96	9237.665	37692.105
1434	133.94	8948.226	39803.746
9484	133.89	14607.041	36794.137
5805	133.83	11767.591	34892.105
3028	133.83	9920.656	35513.191
2022	133.79	9440.65	38638.551
9554	133.77	14467.845	35061.668
3132	133.77	10028.906	37685.957
6489	133.75	12184.769	35677.746
1270	133.67	8757.134	35843.652
4359	133.66	10949.359	35496.121
1135	133.64	8578.231	33930.934
7331	133.62	12602.758	34871.527
6555	133.62	12204.228	37377.609
4734	133.62	11070.944	35815.699
2074	133.62	9305.252	37810.848
200	133.62	7973.763	35908.703
6808	133.58	12369.286	35602.285
5876	133.58	11789.404	36357.754
1071	133.56	8579.688	35593.371
8817	133.56	13792.73	37880.855
5634	133.54	11455.469	34285.016
8680	133.52	13817.464	33431.398
3085	133.5	10014.949	36825.574
7874	133.43	12971.138	35859.902
2740	133.43	9773.183	36627.305
9154	133.41	14321.98	33320.188
9552	133.37	14445.841	34976.727
6010	133.37	11685.406	39817.59
1847	133.35	9149.158	37120.387
6697	133.35	12440.024	38873.813
2813	133.35	9784.578	34686.547
5157	133.33	11378.61	34984.598
6909	133.31	12387.821	34060.055
379	133.31	7976.36	39492.898
979	133.29	8438.319	38036.309
9469	133.25	14604.139	37061.512
3914	133.25	10701.915	39751.117
5379	133.25	11435.194	39908.777
1338	133.23	8843.054	37467.457
1927	133.22	9236.393	38726.953
6957	133.22	12398.196	33089.973
6974	133.22	12700.981	33412.793
8832	133.16	13924.554	38433.789
6635	133.16	12251.542	39549.559
7646	133.12	12874.363	36134.934
8568	133.12	13633.933	35162.691
1065	133.1	8484.359	35932.832
1030	133.1	8528.348	36710.141
886	133.1	8198.85	39745.305
530	133.08	8072.473	36249.023
5144	133.06	11231.33	34709.133
6713	133.06	12288.632	38522.488
7373	133.04	12662.578	35640.996
6228	133.02	11972.774	34747.059
5163	132.99	11395.139	35051.012
24	132.97	7667.141	33387.867
2814	132.97	9752.291	34689.848
6065	132.97	11968.551	37828.93
7979	132.93	12968.751	39958.602
408	132.93	8096.574	39956.875
2947	132.87	10101.017	33705.18
2244	132.87	9378.798	33928.852
6399	132.85	12273.597	34036.77
1436	132.85	8985.158	39871.285
3444	132.85	10213.949	35193.965
6663	132.83	12279.087	39478.965
8378	132.79	13445.271	38243.637
636	132.79	8170.432	33177.953
4084	132.79	10669.623	35292.809
3937	132.77	10630.074	38966.816
9259	132.77	14412.867	36712.035
5658	132.76	11488.22	33679.641
7585	132.76	12748.564	37524.375
8095	132.72	13242.742	35384.984
9144	132.68	14329.755	33049.309
5866	132.68	11655.95	36176.578
58	132.68	7938.171	33741.449
226	132.68	7652.886	36532.441
3688	132.68	10346.929	35111.633
4866	132.68	11111.028	33628.336
9187	132.66	14223.316	34143.516
2130	132.66	9367.105	36537.395
4875	132.66	11043.43	33431.797
310	132.64	7946.127	37966.621
7453	132.62	12696.99	37520.828
997	132.62	8620.326	37618.902
8562	132.6	13614.018	35144.188
3948	132.58	10568.451	38713.68
9530	132.58	14475.315	35679.125
9128	132.54	14047.2	33399.266
8638	132.53	13677.982	33182.664
5442	132.53	11530.854	38557.238
1969	132.51	9225.442	39685.789
1648	132.51	8852.943	34015.82
96	132.51	7699.658	34049.441
3389	132.47	10217.045	36174.605
718	132.45	8353.824	35595.313
2961	132.45	9977.906	34155.688
965	132.45	8473.048	38314.98
4468	132.43	10913.291	37790.387
123	132.39	7793.661	34386.613
2537	132.39	9669.835	38461.563
1446	132.39	8996.156	39746.121
8849	132.39	13981.811	38917.035
4738	132.39	10992.632	35882.172
9602	132.37	14487.941	33185.281
147	132.35	7944.728	34944.809
9091	132.33	14109.617	34731.184
1771	132.31	9067.587	35380.426
551	132.31	8050.667	35645.043
6202	132.28	11872.252	35007.609
6262	132.28	11985.493	34079.848
2678	132.28	9853.167	37765.066
9208	132.26	14392.444	35244.641
946	132.24	8593.743	38828.699
7399	132.22	12535.128	36226.832
8448	132.22	13663.898	38117.133
6762	132.2	12426.317	36599.922
5438	132.2	11437.202	38774.375
9583	132.18	14493.353	33881.414
9151	132.16	14404.687	33191.793
2036	132.14	9453.775	38311.699
5272	132.12	11229.851	37321.02
9521	132.1	14513.283	36116.387
6050	132.08	12018.781	38743.746
7805	132.07	13060.749	34265.262
6727	132.07	12482.578	37947.406
1063	132.05	8537.182	35918.477
5519	132.03	11564.154	36803.648
1139	132.03	8605.732	33966.594
5869	132.01	11668.802	36244.848
4964	132.01	11413.454	34231.363
6144	131.95	11887.644	35991.797
2942	131.93	10105.575	33602.578
3013	131.91	10106.738	35243.934
2721	131.91	9887.142	37169.738
520	131.87	8158.152	36819.73
9456	131.87	14488.664	37508.941
3022	131.82	9992.33	35398.227
9252	131.82	14347.893	36408.531
4657	131.8	11056.402	37173.41
5383	131.8	11487.406	39631.289
2856	131.8	9730.638	33934.547
5907	131.78	11838.393	37262.605
6210	131.78	11945.89	34775.531
7673	131.74	12881.714	35694.746
3099	131.7	10031.63	37132.473
592	131.7	8068.838	34231.758
4638	131.68	11138.226	37600.152
8069	131.66	13312.788	35895.813
4250	131.63	10946.225	33715.094
1432	131.63	8795.662	39987.02
4714	131.61	11057.073	36163.789
1210	131.61	8802.394	34103.355
2291	131.59	9585.99	33313.316
8518	131.55	13637.919	36337.574
8598	131.55	13777.734	34293.68
3749	131.55	10504.948	36419.84
8450	131.53	13591.51	38145.832
4761	131.51	11101.78	35113.273
7859	131.49	13056.456	35460.984
1968	131.47	9183.164	39681.898
1662	131.43	8845.13	33664.098
4576	131.41	11156.613	39680.055
5770	131.41	11820.119	34065.371
5712	131.4	11519.047	33105.992
5733	131.38	11752.78	33364.949
1487	131.36	8998.96	38489.441
861	131.36	8329.601	38840.695
4718	131.36	11146.713	36180.98
7696	131.34	12887.88	35089.066
4592	131.34	11030.868	39227.008
7316	131.32	12560.746	34575.324
2056	131.28	9325.479	37878.375
4474	131.26	10932.587	38105.789
7897	131.24	12991.074	36655.523
9062	131.22	14198.191	35654.383
4707	131.22	11103.107	36371.512
8745	131.2	13913.642	35640.648
7337	131.2	12502.278	35111.215
2411	131.18	9572.252	35639.457
112	131.18	7796.84	34207.641
8790	131.13	13794.559	37081.176
5833	131.13	11720.743	35541.695
1353	131.09	8808.323	37729.703
3629	131.07	10386.714	33792.102
4317	131.05	10856.339	34788.332
4975	131.05	11288.234	34415.074
3782	131.03	10349.135	37229.422
2196	131.03	9429.737	34964.387
[truncated: 5,859 more rows]
