# Supplementary material for: Insights on the Control of Yeast Single-Cell Growth Variability by Members of the Trehalose Phosphate Synthase (TPS) Complex
Source: Front Cell Dev Biol. 2021 Jan 28;9:607628. doi: 10.3389/fcell.2021.607628 (PMC7876269; doi:10.3389/fcell.2021.607628)
Supplement: Supplementary file 2 [file Data_Sheet_1.ZIP › final_code/input_datasets/Ntd-TSL1_SortedCells5_minus_t3.csv]

Id	Area (µm²)	Centre X Position (µm)	Centre Y Position (µm)
623	138.75	8316.886	33979.492
5300	125.92	12538.538	35891.48
6942	124.77	13904.617	33580.676
3924	118.7	11610.222	39457.145
6103	118.56	13273.414	38198.488
416	116.51	8192.36	38397.602
2130	112.62	9685.585	37439.285
5484	110.98	12729.168	39646.633
4161	110.5	11616.901	34138.988
7612	106.76	14162.079	38650.031
849	105.88	8456.325	37838.473
2424	101.98	9912.915	33025.34
2002	100.71	9648.979	33491.836
7043	98.51	13808.429	36931.684
5309	97.76	12699.712	36101.492
1629	97.7	9212.301	37364.617
2258	94.95	9847.727	38384.879
503	94.58	8145.258	35499.879
4602	93.59	12048.784	35954.816
2673	93.16	10301.362	38569.891
2211	92.49	9782.12	39837.84
208	91.08	7922.096	36856.105
2532	90.77	9942.859	36510.238
3941	89.74	11526.556	38673.844
2625	88.87	10104.56	39876.797
4733	87.97	12105.59	34068.945
5204	87.97	12490.03	33072.23
2039	87.67	9629.259	34699.367
3047	87.57	10389.463	39953.453
3142	87.36	10746.198	36876.176
1536	87.28	9150.183	34810.207
2259	87.25	9908.603	38436.734
8005	87	14392.665	36276.234
5641	86.88	12737.273	36479.945
3710	86.69	11242.001	34437.887
3507	86.14	11205.213	39094.789
966	85.83	8606.175	34100.063
4685	85.81	12058.686	33529.148
4752	85.64	12246.396	34820.57
6409	85.14	13465.274	37022.074
4622	84.09	12056.085	35663.547
5707	83.86	12886.059	34644.141
3315	83.36	10840.522	34765.676
4058	83.34	11632.46	36838.125
1353	82.74	9022.606	37628.641
5073	82.73	12407.565	36756.547
5565	82.71	12912.089	38030.93
1768	82.5	9476.087	38774.961
4353	81.88	11637.244	37639.762
6270	81.37	13323.035	33507.82
477	81.14	8097.937	36461.531
4822	80.48	12150.544	36797.793
6108	80.45	13328.469	38304.309
543	80.43	8168.332	34292.719
7836	80.31	14162.505	34637.129
4921	80.01	12132.459	39681.66
1959	79.72	9422.274	33328.191
112	79.53	7691.46	35150.012
1276	79.12	8873.596	39089.777
848	78.51	8571.873	38043.004
1910	78.38	9467.437	34947.344
6849	78.32	13733.929	35746.914
7908	77.94	14401.858	33622.691
4274	77.9	11701.173	35632.996
2780	77.75	10239.528	34150.586
5779	77.71	13087.464	33044.684
7322	77.55	13885.572	39603.176
470	77.36	8144.383	36555.363
3461	77.27	10871.036	39431.328
8561	77.21	14529.335	36550.824
3696	77.13	11394.568	33787.199
5577	77.06	12901.213	37730.07
4828	77.02	12220.52	36946.641
6420	76.67	13445.11	37172.934
5591	76.65	12883.885	37322.066
5743	76.6	12832.243	34208.168
265	76.48	7850.407	38048.125
6014	76.44	13337.694	39801.164
2273	76.23	9786.771	38141.305
915	76.18	8447.61	35634.012
363	76.14	8007.289	39778.109
3793	76.02	11350.74	36203.066
868	75.93	8593.445	37428.891
5435	75.87	12574.053	39243.883
970	75.81	8570.571	33915.867
4899	75.77	12254.51	39312.73
3483	75.75	11179.839	39612.332
88	75.72	7715.001	34565.52
7838	75.64	14004.326	34725.527
4705	75.62	12198.079	33008.797
6752	75.6	13658.371	37871.355
4108	75.5	11556.55	36173.965
3925	75.37	11593.911	39501.992
1095	75.31	8672.243	35675.395
5162	75.29	12452.272	34609.563
2766	75.29	10331.368	35090.973
5725	75.27	12850.7	34547.426
1819	75.08	9355.578	37746.277
8025	74.89	14387.537	36479.273
6253	74.72	13205.981	34393.703
8821	74.7	14469.379	33229.289
1137	74.62	8793.826	37017.059
916	74.55	8577.267	35638.781
7168	74.51	13973.938	38805.969
1729	74.51	9408.671	39871.352
3538	74.3	11067.567	37641.117
78	74.11	7776.998	34308.32
3193	73.97	10762.357	35609.531
3346	73.91	10878.996	35818.074
1560	73.88	9100.09	35504.328
3770	73.86	11392.737	35787.051
5953	73.72	13133.039	38599.16
2305	73.7	9916.58	37268.262
2778	73.65	10299.113	34416.313
4127	73.63	11601.453	35535.996
3864	73.57	11305.085	38550.301
519	73.46	8167.453	35097.5
1447	73.38	9039.545	34423.297
6955	73.36	13986.221	34035.043
3528	73.3	11069.089	38118.84
5411	73.24	12662.186	39067.852
8496	73.23	14575.777	38758.316
3204	73.21	10747.581	35130.215
5723	73.13	12733.023	34538.492
63	73.01	7739.533	34005.617
4900	72.98	12117.339	39343.277
8781	72.78	14611.486	34671.176
4189	72.75	11541.219	33406.887
2448	72.59	10124.236	33468.852
6830	72.57	13688.607	36239.965
107	72.57	7722.06	35086.398
1874	72.33	9431.543	36123.328
4408	72.33	11821.87	39429.457
7362	72.25	14127.765	39764.223
5851	72.19	13022.269	34884
3863	72.08	11316.646	38517.949
5873	72.02	13120.59	35682.883
590	72	8379.779	33061.977
1224	71.9	8687.005	39237.207
871	71.67	8628.886	37242.949
2357	71.6	9888.012	35794.387
1984	71.58	9691.069	33163.551
5326	71.56	12587.249	36998.824
4194	71.48	11635.674	33322.086
4143	71.44	11582.029	34781.188
560	71.44	8038.924	33942.859
4104	71.42	11628.534	36058.848
8682	71.35	14626.308	35887.922
6406	71.21	13374.2	36895.66
5196	71.21	12485.128	33359.426
2952	71.18	10349.921	37266.602
852	71.18	8449.747	37891.996
4812	71.1	12088.652	36698.031
3569	71.1	11013.504	36514.285
795	71.1	8387.254	39433.301
805	71.02	8262.362	39950.551
314	70.87	7922.235	38893.727
2631	70.87	10343.27	39775.309
3899	70.81	11219.592	39639.016
7657	70.79	14135.482	38020.949
7854	70.77	14152.553	34149.441
1940	70.77	9476.466	34180.91
1808	70.68	9463.318	37890.387
1933	70.66	9476.974	34533.391
5841	70.6	13129.208	34635.883
2088	70.58	9634.455	36149.762
4610	70.52	11981.821	35742.387
1358	70.47	8953.998	37212.488
547	70.45	8111.647	34197.184
8535	70.45	14636.503	37547.57
7981	70.43	14408.558	35721.953
6260	70.41	13224.782	33805.465
6316	70.33	13549.658	33668.309
4351	70.24	11762.177	37523.223
2355	70.22	9904.272	35994.16
1437	70.18	8854.163	34673.996
4993	70.08	12470.068	38695.801
7051	69.99	13931.52	36974.754
813	69.84	8571.787	39613.777
2661	69.84	10292.417	39013.426
5157	69.76	12454.446	34531.465
5271	69.74	12604.187	35292.926
89	69.62	7921.979	34570.52
3645	69.43	11195.706	33920.82
4688	69.39	11907.798	33365.902
1836	69.22	9465.425	37467.012
6184	69.16	13244.213	37014.453
3741	69.07	11290.45	35308.078
3631	69.05	11004.671	34331.602
8516	69.03	14593.672	38432.77
2100	68.9	9627.782	36525.863
3371	68.84	10813.065	36550.152
568	68.78	8112.753	33801.684
8785	68.74	14630.678	34741.68
5349	68.55	12594.051	37685.066
5783	68.53	12937.633	33198.266
2934	68.49	10535.921	37133.633
3937	68.46	11581.009	39259.832
2210	68.42	9901.278	39780.914
6380	68.42	13391.257	35934.383
546	68.38	8191.489	34189.629
5489	68.38	12898.846	39721.039
2924	68.28	10371.87	36874.922
2551	68.26	9980.693	37091.93
5578	68.26	12743.695	37739.289
5148	68.23	12489.892	34616.34
3517	68.15	11089.641	38316.723
8539	68.09	14619.807	37634.699
6468	68.07	13512.165	38356.566
8783	68.07	14632.885	34689.879
5059	68.02	12480.175	37044.43
6193	68.02	13302.17	36567.457
476	68	8059.569	36429.59
827	68	8441.189	39249.121
5690	67.9	12847.931	34975.578
2255	67.82	9913.902	38322.648
5305	67.79	12617.559	36007.797
7334	67.71	13942.933	39724.992
1866	67.65	9385.736	36417.188
1292	67.63	8928.429	38352.566
6284	67.61	13145.001	33216.242
2243	67.57	9890.071	38636.438
1070	67.48	8821.328	34917.883
5619	67.44	12737.034	36838.641
2317	67.44	9787.867	37158.973
565	67.42	8192.715	33691.129
5576	67.29	12919.864	37721.152
625	67.29	8356.772	33991.438
6874	67.27	13691.112	34922.219
8776	67.23	14638.997	34779.844
3271	67.15	10962.084	33036.613
4996	67.08	12326.362	38469.711
1916	67.08	9379.867	34799.547
6804	67.06	13769.29	36793.367
5437	67.04	12591.219	39267.762
3475	66.94	10901.257	39974.238
5497	66.92	12815.949	39584.586
6872	66.87	13735.815	34786.273
2349	66.85	9813.002	36209.754
5842	66.79	13065.559	34654.531
7896	66.77	14323.456	33032.367
2352	66.71	9900.879	35914.004
6493	66.71	13370.267	39013.145
3365	66.62	10982.286	36349.191
2612	66.48	10005.068	39356.805
6795	66.46	13678.337	36921.191
5817	66.44	13004.297	34115.465
3413	66.41	10978.49	37966.465
6756	66.37	13762.191	37682.801
273	66.29	7726.947	38146.52
8055	66.25	14405.031	36993.465
194	66.23	7958.593	36591.125
7650	66.21	14139.693	38195.324
3986	66.16	11615.015	37065.859
674	66.14	8413.488	36006.336
8041	66.12	14413.847	36683.859
974	66.1	8576.544	33800.594
7056	66.08	13986.284	37063.895
57	66.04	7686.15	33927.547
6761	65.97	13690.616	37762.043
6786	65.97	13665.371	37078.164
4192	65.95	11539.568	33205.965
1226	65.93	8789.036	39339.969
6742	65.93	13638.524	38280.352
5197	65.89	12467.461	33388.605
4095	65.89	11564.043	36232.648
2903	65.89	10508.135	36182.609
5160	65.83	12282.742	34553.066
5492	65.83	12922.378	39778.492
3121	65.81	10733.313	37541.641
3231	65.81	10570.069	34222.672
5099	65.72	12319.653	36279.078
7867	65.6	14046.087	33923.281
4267	65.58	11671.745	35457.898
1722	65.45	9269.748	39965.754
1690	65.43	9066.045	38951.328
3606	65.39	11015.373	35376.121
5142	65.26	12464.08	34820.129
6021	65.24	13144.896	40001.98
5627	65.2	12723.796	36581.07
3342	65.2	10942.54	35651.57
6285	65.14	13315.859	33236.395
3523	65.07	11170.674	38009.523
8777	65.03	14578.241	34793.027
6074	64.97	13261.077	38797.23
2592	64.86	10004.157	39015.66
5907	64.84	13002.044	36596.375
6741	64.82	13577.402	38274.105
4907	64.76	12191.286	39411.719
2446	64.68	9999.328	33449.766
313	64.68	7905.937	38879.391
1285	64.66	8874.541	38482.672
5864	64.66	12929.289	35344.066
1363	64.66	9051.81	37038.836
8571	64.64	14622.158	36430.727
5670	64.63	12729.348	35587.184
820	64.61	8603.151	39560.039
5343	64.49	12635.593	37383.277
6897	64.41	13756.785	33978.84
972	64.36	8443.217	33747.324
6871	64.3	13762.992	35012.047
3488	64.28	11081.475	39297.379
6743	64.26	13716.281	37995.648
7641	64.26	14103.424	38431.859
1123	64.26	8658.177	36578.238
4729	64.24	12262.551	34014.258
2401	64.18	9879.822	34017.961
5203	64.17	12358.539	33054.859
1434	64.17	9041.58	35078.121
6986	64.11	13788.956	35017.039
1639	64.05	9140.741	37651.242
8138	64.03	14393.542	38889.309
6375	64.01	13442.866	35776.488
1669	63.99	9176.031	38175.391
1492	63.94	9275.267	33298.336
2761	63.92	10236.053	34964.266
6864	63.9	13630.59	35198.449
8299	63.88	14298.421	39841.922
5301	63.84	12689.232	35894.219
2366	63.78	9721.858	35473.914
3402	63.78	10940.533	37561.176
5563	63.78	12803.817	38254.535
7893	63.78	14222.399	33016.961
3278	63.78	10972.115	33161.848
4303	63.76	11712.171	36384.41
4782	63.67	12211.579	35572.316
361	63.57	7857.943	39966.773
3268	63.55	10776.13	33136.957
4716	63.51	12221.954	33435.594
3046	63.5	10371.041	39861.281
537	63.5	8180.671	34714.328
8046	63.5	14362.834	36918.277
5887	63.5	12989.587	36132.703
3866	63.48	11219.151	38574.16
1449	63.48	9020.371	34180.406
2665	63.44	10297.242	38692.309
2164	63.36	9694.368	38543.879
2492	63.34	9950.564	35365.133
4957	63.34	12446.78	39279.352
6919	63.34	13738.547	33083.164
7862	63.27	14149.377	34061.566
4336	63.23	11822.063	36963.34
8470	63.23	14455.059	39092.004
3086	63.11	10768.63	38871.094
6146	63.09	13233.696	37196.715
656	63.04	8368.428	35487.586
189	63	7790.118	36403.43
4614	62.96	12061.882	35811.746
3227	62.96	10750.275	34425.508
5586	62.92	12849.158	37355.887
2616	62.9	10035.18	39421.465
4393	62.88	11818.07	38780.27
7331	62.88	13802.788	39718.227
3796	62.84	11393.176	36223.035
6287	62.84	13292.418	33030.887
1463	62.82	9005.096	33794.051
1469	62.82	9024.182	33392.465
96	62.81	7685.452	34765.285
2037	62.79	9549.249	34652.16
2719	62.77	10313.749	37008.477
3092	62.75	10766.182	38934.008
1692	62.71	9181.339	38988.133
3190	62.67	10632.95	35797.898
1943	62.63	9479.632	34206.453
1949	62.5	9347.186	33819.164
6212	62.48	13277.809	35964.406
6990	62.48	13954.155	35069.027
2306	62.44	9883.272	37292.281
6450	62.4	13546.692	37572.105
5557	62.38	12752.097	38416.898
989	62.31	8587.869	33474.078
3681	62.23	11396.976	33254.898
4798	62.17	12230.852	36334.898
7756	62.15	13997.923	36315.84
7348	62.15	13855.215	39856.137
5678	62.12	12897.319	35269.723
6052	62.1	13277.897	39429.707
6288	62.08	13145.17	33034.336
4995	62.04	12470.275	38779.492
4790	61.98	12254.849	35974.238
823	61.98	8434.891	39297.898
556	61.98	8093.12	33832.512
4346	61.96	11744.154	37288.254
899	61.94	8474.256	36322.379
8271	61.94	14419.88	39373.695
3295	61.91	10975.32	33995.32
4633	61.89	12030.808	35352.074
284	61.87	7834.479	38423.258
3314	61.85	10976.961	34720.543
2750	61.83	10337.671	35507.133
2158	61.83	9562.497	38339.477
6087	61.81	13186.16	38632.574
8034	61.79	14355.896	36624.828
786	61.75	8410.439	39093.617
4701	61.71	12046.76	33059.906
8309	61.69	14384.725	39968.969
1464	61.68	8887.467	33502.688
4113	61.64	11614.077	36001.645
3464	61.64	10790.933	39543.363
2321	61.64	9889.046	36719.477
84	61.62	7849.474	34484.785
6501	61.58	13457.932	39266.172
7108	61.56	13959.55	37674.453
3320	61.48	10915.905	34872.277
1855	61.48	9397.216	36965.953
3706	61.46	11421.656	34078.445
613	61.45	8283.015	33789.09
3385	61.45	10874.353	36920.707
2221	61.45	9777.981	39698.531
2502	61.43	10070.345	35767.094
7116	61.43	13813.181	37754.746
4379	61.41	11691.603	38416.547
2475	61.41	10105.378	34587.828
3303	61.39	10800.139	34328.773
4677	61.31	12037.157	33856.156
2706	61.29	10191.618	37093.289
3182	61.27	10764.405	36023.961
5220	61.23	12674.459	33519.508
2514	61.2	10005.758	36078.18
4801	61.18	12241.618	36382.746
585	61.16	8063.051	33117.477
3829	61.14	11276.609	36896.328
1759	61.1	9453.585	38981.715
1833	61.08	9433.132	37390.527
1774	61.08	9448.978	38402.098
1397	61.06	9000.266	36217.098
4835	61.06	12166.05	36979.199
8814	61.04	14506.085	33539.711
5346	61.02	12633.111	37470.395
6241	60.99	13201.14	34655.543
5438	60.95	12684.527	39287.625
1108	60.95	8678.078	36184.477
455	60.91	8132.343	37212.336
1210	60.91	8841.306	38912.105
1999	60.89	9572.01	33471.629
2725	60.89	10215.381	36572.469
1371	60.87	8850.045	37127.289
4126	60.87	11491.892	35507.031
6732	60.85	13599.262	38594.316
3613	60.83	11149.466	35112.398
6041	60.81	13164.249	39517.953
1728	60.81	9305.134	39871.855
3017	60.76	10488.415	39086.254
2136	60.76	9563.826	37582.387
4488	60.76	11863.237	38424.68
8356	60.72	14492.646	39501.02
3166	60.68	10733.01	36242.07
4102	60.68	11618.814	36372.207
8164	60.66	14273.006	39067.203
1983	60.64	9698.886	33072.125
5066	60.64	12429.169	36956.574
2662	60.62	10156.637	39028.43
3167	60.62	10777.598	36241.883
3951	60.62	11497.48	38224.531
2001	60.56	9554.55	33483.492
6364	60.55	13354.778	35426.297
343	60.55	7890.75	39584.086
1741	60.55	9321.569	39514.969
5643	60.49	12826.178	36526.789
6008	60.45	12978.142	39801.449
1291	60.45	9046.228	38324.117
5139	60.43	12438.601	35043.871
3367	60.41	10840.705	36500.848
268	60.39	7916.117	38059.453
599	60.39	8261.007	33303.207
3647	60.35	11206.48	33666.23
441	60.33	8199.894	37687.848
6273	60.3	13326.338	33553.863
1448	60.28	8963.16	34148.031
5424	60.26	12691.4	39171.047
4766	60.26	12225.733	35155.324
1597	60.22	9096.172	36402.414
997	60.2	8605.519	33034.543
7901	60.18	14418.631	33343.738
8815	60.18	14550.186	33593.414
2488	60.16	10127.003	35152.336
2479	60.09	10026.175	34678.867
897	59.99	8507.893	36228.227
6102	59.97	13206.685	38171.191
1182	59.97	8634.279	38171.09
7088	59.91	13833.984	37438.625
4711	59.91	12140.175	33166.633
4153	59.86	11592.011	34562.66
5074	59.86	12323.431	36766.82
4725	59.86	12174.658	33754.23
4230	59.86	11836.343	33931.449
6006	59.84	13072.539	39760.305
231	59.8	7948.512	37426.004
1429	59.8	8868.48	35160.133
8423	59.8	14601.038	38958.742
6292	59.76	13183.868	33146.992
1563	59.76	9102.551	35620.563
3477	59.76	11206.738	39779.938
4434	59.72	12054.194	39783.684
3965	59.68	11483.406	37518.504
1475	59.66	9024.48	33258.84
3662	59.65	11201.867	33352.828
3872	59.63	11241.119	38903.832
2338	59.63	9736.286	36233.641
7119	59.61	13929.857	37836.266
4249	59.61	11748.204	34736.355
2901	59.59	10546.431	36059.16
2803	59.55	10286.226	33597.172
1967	59.53	9485.677	33216.406
6097	59.53	13202.482	38542.078
4663	59.51	12031.33	34366.504
4182	59.47	11633.503	33733.152
7170	59.45	13836.177	38876.641
3127	59.45	10772.682	37188.395
6913	59.45	13573.373	33353.945
3749	59.42	11259.835	35438.027
5310	59.4	12685.505	36156.672
3180	59.38	10692.998	35990.559
4190	59.38	11464.539	33463.086
2578	59.36	10094.345	38452.922
1501	59.36	9129.964	33690.848
1973	59.36	9439.699	33017.73
5323	59.34	12637.875	36914.379
7875	59.34	14195.289	33522.727
6267	59.32	13198.889	33802.707
4880	59.28	12115.727	38581.07
3875	59.28	11403.417	39074.988
4107	59.28	11427.358	36112.516
3081	59.26	10730.291	39051.91
4188	59.26	11634.498	33396.289
2785	59.26	10150.631	34096.215
2827	59.22	10350.028	33032.914
6939	59.2	13968.265	33500.383
3565	59.19	11127.034	36403.648
5560	59.17	12748.484	38162.047
4632	59.17	12035.054	35325.758
6147	59.13	13329.146	37207.723
5674	59.13	12914.484	35425.172
783	59.11	8232.003	39011.938
5575	59.11	12887.704	37714.625
5885	59.09	13093.043	36061.59
6058	59.05	13158.316	39163.387
1109	58.97	8819.684	36188.559
1507	58.97	9158.374	34008.348
8808	58.92	14589.596	33909.727
507	58.92	8134.394	35568.781
4792	58.92	12184.407	36107.23
2688	58.88	10308.441	37758.965
3928	58.86	11635.409	39542.719
3511	58.86	11054.927	38668.516
526	58.8	8046.18	35231.289
578	58.78	8036.53	33390.992
7912	58.78	14227.552	33741.617
6001	58.78	13023.848	39686.844
4804	58.76	12271.965	36513.906
6873	58.73	13731.179	34878.852
6467	58.71	13467.114	38323.613
8511	58.71	14625.6	38333.555
5316	58.61	12532.792	36567.758
2763	58.61	10252.878	35004.73
2747	58.61	10340.666	35607.184
4990	58.61	12379.641	38900.387
2005	58.59	9625.926	33503.734
1897	58.59	9461.313	35509.258
1483	58.59	9242.85	33031.656
1290	58.57	8933.099	38320.246
3258	58.57	10712.281	33421.582
396	58.57	8179.146	38804.191
961	58.57	8499.809	34013.137
5778	58.55	12778.224	33084.457
4276	58.53	11722.116	35684.707
3972	58.53	11515.852	37365.469
1009	58.53	8793.727	33194.98
1625	58.5	9267.499	37316.617
6262	58.48	13302.839	33832.945
199	58.48	7795.936	36650.906
7642	58.46	14061.819	38440.23
6064	58.44	13303.051	38961.984
2337	58.44	9852.807	36233.227
465	58.44	7996.042	36772.742
4168	58.42	11612.89	34091.559
5459	58.42	12593.862	39882.363
5854	58.4	13080.018	35013.031
7562	58.4	14210.755	38976.34
7110	58.38	13969.397	37680.676
1510	58.36	9073.253	34131.098
3124	58.34	10642.728	37632.996
5680	58.32	12756.386	35291.121
681	58.32	8365.672	36251.336
6106	58.3	13332.282	38260.688
2389	58.29	9836.165	34483.73
8499	58.21	14618.175	38782.289
8691	58.21	14543.159	35602.699
5328	58.19	12538.031	37011.078
1788	58.19	9477.759	37993.137
2752	58.19	10267.694	35273.238
4065	58.15	11609.232	36851.031
7648	58.11	14203.24	38146.285
2173	58.11	9502.62	38815.457
6067	58.07	13346.495	39007.676
4258	58.07	11642.407	35159.707
6750	58.07	13628.908	38134.813
2991	58.07	10550.82	38110.965
6487	58.04	13541.432	38881.363
2902	58.02	10479.367	36082.625
4451	58	12038.401	39531.5
3699	57.96	11411.559	33954.594
1268	57.92	9043.465	39159.996
3037	57.9	10553.016	39553.371
6847	57.88	13712.107	35944.941
5626	57.88	12777.963	36567.445
5150	57.88	12297.128	34645.129
8344	57.88	14612.673	39731.281
152	57.86	7983.695	35838
7852	57.84	14175.976	34418.707
3543	57.83	10995.65	37187.781
3535	57.73	11161.751	37531.063
6967	57.73	13893.527	34600.211
2617	57.73	9949.034	39436.313
5644	57.73	12862.928	36234.914
8527	57.71	14624.157	37893.313
307	57.71	7935.261	38713.121
1953	57.69	9454.209	33909.34
1711	57.69	9168.816	39563.621
2190	57.69	9686.559	39273.547
5449	57.65	12504.375	39593.223
5613	57.63	12890.09	36992.855
4746	57.63	12182.074	34549.914
5356	57.63	12499.869	37819.246
2413	57.61	9758.277	33630
5195	57.6	12473.18	33346.902
3980	57.6	11504.62	37316.254
7268	57.58	13888.299	39442.32
4263	57.58	11685.077	35420.676
4958	57.56	12414.267	39335.211
424	57.54	8030.587	38062.176
340	57.54	7673.718	39538.945
6283	57.5	13232.162	33178.957
1761	57.5	9440.348	39055.645
6322	57.5	13445.309	33835.957
523	57.48	8200.319	35153.012
4631	57.48	11981.579	35267.242
183	57.48	7829.611	36306.602
3433	57.44	10801.226	38646.027
7931	57.42	14364.146	34740.098
722	57.4	8282.321	36986.684
591	57.4	8376.24	33079.813
6198	57.39	13312.141	36493.18
4454	57.39	11887.184	39306.969
1809	57.37	9292.773	37915.129
8791	57.35	14590.622	34601.395
5866	57.35	13078.677	35441.73
4498	57.33	11863.454	38072.477
4450	57.33	12061.817	39514.438
3651	57.29	11085.835	33789.863
3797	57.29	11373.194	36253.191
3249	57.27	10729.985	33485.504
5026	57.23	12328.582	37962.227
6769	57.21	13714.876	37656.938
2224	57.21	9727.445	39467.57
4120	57.21	11582.37	35590.34
3942	57.19	11456.547	38676.402
5040	57.19	12493.6	37574.285
418	57.16	8187.586	38426.41
1470	57.12	9040.334	33438.5
874	57.12	8566.842	37300.926
937	57.1	8509.486	35235.664
7618	57.1	14168.315	38699.258
3530	57.1	11188.485	37873.434
1405	57.08	9028.532	35591.313
5999	57.04	13001.379	39566.012
6017	57.02	13345.449	39830.715
2498	57	10108.442	35628.102
3707	57	11228.235	34151.984
3908	56.96	11277.105	39903.672
2624	56.94	9978.089	39721.34
3625	56.94	11164.091	34453.5
3554	56.91	11182.141	36907.996
2140	56.91	9520.219	37717.395
2734	56.89	10220.238	36258.781
7969	56.85	14217.493	35498.383
2508	56.83	10084.627	36033.387
2638	56.81	10267.432	39957.859
1600	56.81	9136.511	36442.125
2730	56.81	10332.313	36470.363
5321	56.79	12587.785	36841.602
1567	56.77	9087.416	35749.59
3981	56.77	11430.993	37328.738
5265	56.77	12510.357	35222.133
3228	56.75	10772.847	34436.305
8324	56.75	14568.182	39974.898
2284	56.75	9860.102	37562.344
4660	56.73	12037.752	34514.738
6728	56.73	13701.049	38501.773
558	56.71	8201.889	33861.891
6400	56.71	13354.534	36662.738
7018	56.71	13971.705	35795.219
828	56.7	8587.809	39249.988
8613	56.68	14461.796	36117.059
4992	56.68	12404.739	38675.359
864	56.64	8572.148	37356.68
582	56.62	8184.982	33287.398
2034	56.62	9646.792	34459.723
4686	56.58	12030.445	33541.152
7005	56.54	13957.702	35471.391
4611	56.52	12029.308	35775.84
5494	56.52	12903.715	39510.391
7879	56.5	14111.761	33332.555
449	56.48	8196.732	37624.922
2373	56.47	9716.801	35131.539
2143	56.47	9600.897	37778.617
323	56.45	7663.782	39064.961
5264	56.45	12698.928	35219.27
3215	56.45	10657.322	34713.227
1898	56.45	9318.775	35544.676
2835	56.45	10556.29	33143.219
6387	56.43	13492.448	36130.281
6227	56.41	13152.863	35174.707
3861	56.41	11268.499	38373.883
1383	56.41	9020.439	36730.234
255	56.41	7766.684	37905
6882	56.39	13628.271	34688.203
998	56.39	8596.508	33059.258
5374	56.37	12686.93	38522.215
7015	56.37	13825.103	35755.383
718	56.37	8301.105	36841.734
3926	56.37	11429.49	39516.965
2999	56.35	10436.325	38552.82
2445	56.35	9946.734	33367.957
6258	56.35	13222.432	34169.371
3264	56.31	10702.65	33076.84
4699	56.31	11962.456	33015.645
7685	56.29	14183.474	37722.395
1403	56.29	8901.251	35777.801
4184	56.29	11526.324	33514.813
4581	56.27	11878.048	36674.184
478	56.25	8170.514	36516.199
1734	56.24	9304.837	39661.105
3145	56.24	10690.012	36936.848
7414	56.24	14001.281	39517.094
5363	56.24	12586.709	38142.457
4849	56.22	12150.411	37486.602
6396	56.22	13470.258	36493.516
3267	56.2	10680.502	33122.113
3044	56.2	10372.168	39639.781
4845	56.2	12274.814	37338.668
5191	56.2	12480.612	33535.172
1344	56.2	9045.273	37588.793
4702	56.18	11913.34	33069.113
6503	56.16	13557.16	39295.184
3592	56.14	11078.07	35717.742
4478	56.12	11961.104	38819.145
3654	56.12	11152.873	33537.258
6590	56.1	13771.183	39594.344
3363	56.1	10880.394	36318.848
8607	56.1	14638.612	36060.137
7876	56.08	14167.382	33527.891
4774	56.08	12255.074	35413.359
517	56.08	8020.402	35091.863
6015	56.06	13320.738	39828.836
648	56.06	8257.681	35213.793
4164	56.06	11583.106	34219.316
3890	56.03	11389.617	39350.012
8508	55.99	14595.614	38316.414
7909	55.97	14317.355	33644.672
5181	55.97	12282.182	33860.742
1852	55.95	9383.119	36943.027
6326	55.95	13545.809	33905.234
1733	55.95	9306.197	39604.727
5138	55.93	12390.236	35003.332
5610	55.93	12797.618	36933.164
1944	55.91	9371.643	34214.504
4666	55.91	11888	34426.715
7834	55.89	14194.255	34925.988
6276	55.87	13317.689	33397.227
3269	55.85	10692.868	33139.082
8792	55.8	14528.424	34339.68
3934	55.78	11585.204	39323.613
7866	55.74	14114.298	33899.813
2639	55.68	10305.419	39971.516
632	55.68	8387.508	34374.32
5193	55.66	12299.68	33559.543
2399	55.66	9868.402	33983.949
3739	55.64	11404.568	35298.41
162	55.62	7732.577	36041.969
5740	55.62	12864.426	34177.602
1478	55.62	8981.017	33019.629
965	55.62	8517.329	34090.461
287	55.6	7705.406	38441.043
3642	55.6	11196.829	33861.441
7898	55.6	14416.852	33171.336
5940	55.58	13073.161	37954.859
2760	55.58	10249.019	34954.414
3496	55.55	11077.054	39146.922
4193	55.55	11468.14	33293.453
1366	55.55	9003.9	37070.605
3574	55.55	11128.251	36095.008
1698	55.55	9249.43	39087.652
6870	55.53	13586.777	34980.77
1811	55.53	9382.043	37687.344
2423	55.51	9844.882	33283.801
1022	55.47	8769.254	33458.934
1981	55.47	9647.435	33033.773
3261	55.47	10721.513	33028.91
6032	55.43	13310.433	39739.199
3807	55.43	11262.649	36586.273
3512	55.41	11181.216	38678.84
7874	55.39	14167.573	33516.734
8038	55.37	14335.285	36637.492
7878	55.35	14162.209	33546.082
4086	55.35	11610.43	36415.641
1994	55.32	9643.123	33374.777
4147	55.32	11554.446	34650.777
3860	55.32	11370.234	38342.512
3854	55.3	11380.986	38162.223
790	55.3	8255.213	39337.301
4370	55.3	11773.397	38032.691
5939	55.28	13128.829	37952.719
6264	55.28	13244.375	33674.926
872	55.28	8619.881	37273.465
8323	55.28	14481.64	39965.637
4634	55.26	12001.713	35354.262
5501	55.26	12835.534	39416.086
3126	55.24	10765.475	37433.43
5701	55.24	12728.478	34830.219
1901	55.24	9478.168	35305.941
4310	55.24	11825.157	36495.535
493	55.24	8042.83	35633.477
8801	55.22	14470.815	34103.641
4218	55.22	11648.954	33596.195
3700	55.18	11237.806	33970.441
3411	55.16	10804.715	37905.098
6947	55.16	13907.381	33765.023
5394	55.16	12508.33	39027.633
5340	55.14	12650.116	37303.586
3071	55.14	10754.082	39410.785
1903	55.14	9386.296	35364.902
4750	55.12	12269.48	34746.922
1150	55.12	8763.532	37461.809
1714	55.11	9254.387	39704.168
982	55.11	8579.243	33604.332
8094	55.11	14391.816	37992.191
43	55.05	7974.795	33705.426
5666	55.05	12721.898	35763.801
97	55.05	7985.197	34774.621
5235	55.05	12533.324	33992.902
6731	55.03	13594.863	38566.371
3958	55.03	11531.082	37967.563
1851	55.03	9434.112	36870.121
3361	55.03	10861.071	36301.098
260	54.97	7644.929	37965.645
3648	54.95	11004.223	33684.227
3939	54.95	11578.707	39071.059
2866	54.95	10418.244	34438.348
2575	54.93	9953.669	38295.484
6972	54.93	13930.291	34821.23
1117	54.93	8753.603	36364.164
5813	54.93	13023.415	33938.086
7843	54.91	14152.987	34583.809
3343	54.91	10904.921	35663.102
4565	54.91	11931.138	36837.703
2127	54.9	9585.219	37235.203
6715	54.88	13572.724	39000.168
7884	54.88	14088.046	33396.051
1565	54.86	9268.275	35655.539
1980	54.86	9588.946	33007.246
2346	54.86	9793.458	36370.641
1112	54.86	8739.786	36228.816
955	54.86	8448.694	34320.785
2799	54.84	10157.665	33503.902
450	54.84	8136.52	37385.289
3469	54.84	10814.088	39665.895
3518	54.84	11099.087	38344.16
2102	54.84	9623.9	36582.992
4204	54.84	11792.727	33064.703
2418	54.82	9806.908	33418.016
5254	54.82	12680.662	34895.059
7690	54.8	14053.33	37817.543
3307	54.78	10850.398	34439.32
1571	54.78	9134.969	35787.246
2412	54.76	9811.452	33582.691
1400	54.72	8853.957	35963.117
7600	54.72	14171.64	38838.109
4888	54.72	12156.544	38851.086
5933	54.72	13085.105	37710.199
6902	54.7	13592.742	33914.031
5200	54.68	12387.098	33005.957
3932	54.68	11433.623	39291.852
2225	54.67	9815.24	39560.906
2658	54.67	10277.794	38966.82
423	54.65	7994.344	38044.809
1886	54.65	9438.946	35820.402
3396	54.65	10829.916	37254.703
3950	54.63	11593.83	38207.871
1931	54.61	9463.704	34496.277
3952	54.59	11529.57	38034.734
4463	54.59	11895.15	39219.324
1278	54.55	8850.302	38801.273
5793	54.55	13057.502	33514.672
6083	54.53	13243.384	38881.27
4983	54.51	12473.057	39049.352
2850	54.49	10484.189	33790.836
6220	54.47	13230.857	35460.012
3137	54.47	10577.322	37067.508
3255	54.47	10615.832	33334.871
3459	54.45	10986.676	39400.605
3874	54.45	11363.495	39075.184
5448	54.45	12693.405	39552.715
5128	54.44	12311.777	35156.598
4773	54.44	12149.597	35407.668
6381	54.44	13493.97	35967.73
3088	54.42	10759.455	38875.563
6122	54.42	13305.342	37710.855
7152	54.4	13884.132	38345.152
5669	54.4	12865.038	35885.77
7027	54.38	13868.298	36486.965
2095	54.38	9582.407	36500.766
7863	54.36	14164.827	34066.242
5722	54.36	12734.445	34521.777
7317	54.34	13787.498	39542.301
1198	54.34	8755.953	38540.172
2486	54.32	10132.392	34963.703
4997	54.32	12464.07	38488.852
7816	54.3	14084.678	35045.578
2072	54.3	9682.65	35799.586
2600	54.3	10084.247	39167.223
8504	54.3	14493.248	38586.395
6296	54.28	13527.63	33114.203
6012	54.28	13113.467	39969.172
7032	54.28	13959.305	36762.074
1721	54.28	9152.155	39951.586
1029	54.26	8649.875	33627.145
6898	54.26	13575.79	34034.484
2721	54.24	10296.337	36828.391
405	54.24	8054.182	38724.059
2883	54.24	10381.96	35363.281
2386	54.21	9887.96	34644.535
984	54.19	8567.234	33431.605
1837	54.19	9400.023	37477.488
8010	54.17	14316.283	36445.695
957	54.17	8557.916	34357.703
3978	54.17	11479.438	37226.203
4942	54.15	12321.354	39605.324
6950	54.11	13856.527	33951.309
6459	54.09	13540.915	38025.789
4195	54.09	11436.322	33068.672
5121	54.07	12448.981	35462.891
49	54.05	7653.676	33788.133
389	54.05	8171.232	39177.551
1707	54.05	9199.5	39490.957
5092	54.05	12482.703	36445.711
5434	54.03	12505.801	39233.164
4214	54.03	11651.972	33439.371
1627	54.01	9201.801	37327.414
185	53.99	7943.841	36369.41
496	53.99	8160.795	35719.438
3288	53.99	10988.705	33530.391
2153	53.99	9681.899	38265.926
5331	53.99	12605.277	37138.668
7028	53.96	13816.375	36488.391
3577	53.96	11164.964	36126.414
4284	53.94	11844.753	35797.664
950	53.94	8520.455	34695.734
3581	53.92	11020.226	35924.969
2226	53.92	9832.145	39352.613
3156	53.9	10701.731	36786.871
116	53.9	7949.051	35177.344
5840	53.9	13069.771	34632.676
4742	53.9	12275.593	34384.98
8050	53.9	14319.164	36958.984
7369	53.88	14164.897	39845.328
3309	53.88	10949.206	34442.34
825	53.86	8485.322	39365.074
2406	53.86	9793.774	33670.965
3683	53.84	11282.3	33302.816
4717	53.82	12276.839	33436.988
7601	53.8	14078.822	38897.563
274	53.78	7927.96	38154.641
5786	53.78	13062.722	33243.645
332	53.78	7773.16	39346.379
764	53.76	8327.138	38317.852
5662	53.76	12772.701	35896.145
8531	53.76	14595.236	37794.246
6754	53.75	13586.181	37951.328
2974	53.73	10503.63	37614.688
931	53.73	8631.819	35452.91
5776	53.73	12792.055	33035.586
5782	53.71	12943.041	33153.602
688	53.69	8342.034	36304.629
3172	53.69	10572.752	36154.461
2495	53.67	9921.518	35488.688
7041	53.67	13904.919	36891.867
5562	53.67	12877.306	38216.152
6470	53.67	13514.501	38391.199
7754	53.65	14033.403	36222.473
2269	53.65	9855.856	38002.684
2604	53.65	10133.63	39251.449
500	53.65	8195.213	35462.945
553	53.63	8184.163	34019.578
1869	53.61	9489.895	36538.34
5587	53.61	12868.333	37399.164
564	53.59	8117.785	33687.016
570	53.59	8193.283	33512.625
2549	53.57	10122.875	37060.758
8529	53.55	14492.652	37971.23
2496	53.55	10134.215	35541.52
4154	53.55	11527.759	34571.875
696	53.54	8388.05	36364.211
571	53.54	8029.071	33561.727
3682	53.54	11365.667	33289.23
2090	53.52	9553.331	36385.59
775	53.52	8389.264	38575.82
649	53.5	8258.342	35238.762
878	53.5	8570.715	37337.16
4608	53.5	12060.764	36013.172
3589	53.48	11052.278	35695.559
8103	53.46	14343.32	38214.105
3283	53.46	10779.048	33412.582
3693	53.44	11335.68	33676.887
3902	53.44	11232.597	39654.555
3531	53.44	11204.027	37910.316
5808	53.44	12948.779	33711.195
7625	53.42	14090.363	38522.832
850	53.42	8583.729	37844.043
3940	53.4	11623.765	38810.141
1152	53.4	8807.956	37491.41
2228	53.38	9901.524	39427.754
95	53.34	7824.777	34761.43
5852	53.34	13117.23	34900.488
4814	53.34	12248.461	36718.863
1686	53.34	9271.412	38721.762
1077	53.32	8685.425	35121.734
149	53.32	7695.57	35777.832
5886	53.32	13105.004	36124.309
4507	53.32	12010.244	37964.129
5493	53.32	12780.749	39443.758
1239	53.31	8701.547	39587.938
5540	53.31	12836.563	38906.219
776	53.31	8292.654	38591.816
4348	53.31	11781.181	37362.004
5207	53.31	12698.7	33167.742
3596	53.29	11026.986	35564.57
4252	53.29	11850.512	34941.043
2483	53.27	10068.495	34902.887
999	53.25	8483.418	33083.148
4223	53.25	11747.537	33771.672
3588	53.21	11078.601	35609.543
5617	53.21	12780.74	36788.133
3879	53.21	11280.952	39133.875
3085	53.21	10746.518	38836.32
515	53.21	8148.017	35328.754
6060	53.17	13296.836	39182.559
3370	53.17	10886.122	36543.602
4998	53.15	12430.415	38538.699
832	53.15	8607.278	38920.379
3917	53.15	11634.89	39911.707
2360	53.15	9879.198	35598.164
1538	53.13	9142.243	34901.145
3675	53.13	11084.518	33117.27
1153	53.11	8742.713	37494.855
2851	53.11	10407.082	33914.738
2942	53.09	10386.239	37187.984
2347	53.09	9759.157	36103.406
2247	53.08	9897.632	38689.652
4796	53.06	12102.662	36258.93
780	53.04	8393.315	38784.094
7929	53.04	14289.45	34459.453
1881	53.04	9449.392	36046.586
5360	53.02	12539.566	37960.051
3525	53.02	11074.864	38062.219
6816	53	13574.445	36603.383
8284	53	14293.515	39563.867
1922	52.98	9301.345	34902.746
4656	52.98	11875.844	34492.859
2805	52.96	10189.048	33619.457
4495	52.94	11979.951	38272.449
2402	52.94	9765.608	34098.77
6628	52.94	13691.535	39507.781
150	52.94	7910.037	35826.879
6078	52.9	13273.267	38836.668
156	52.88	7651.647	35955.91
883	52.86	8622.777	37014.848
2251	52.85	9787.691	38527.699
8548	52.85	14492.24	37061.426
604	52.85	8366.678	33546.414
5863	52.85	12954.045	35334.531
1156	52.83	8637.772	37540.652
1169	52.83	8746.508	37828.074
7976	52.81	14336	35571.438
8265	52.79	14342.939	39284.316
6368	52.79	13478.941	35538.914
1215	52.77	8675.96	39013.41
6093	52.77	13301.485	38501.406
5781	52.77	12992.345	33119.742
2111	52.75	9566.269	36750.961
1584	52.73	9217.225	36004.035
2636	52.73	10311.993	39870.727
7807	52.73	14109.001	35201.359
1882	52.71	9473.666	35775.477
4764	52.71	12260.683	35149.27
5736	52.71	12806.04	34440.516
71	52.71	7876.052	34200.063
5634	52.69	12910.628	36657.633
3223	52.69	10664.924	34371.746
48	52.67	7885.953	33778.539
7008	52.67	13820.492	35552.215
6248	52.67	13234.793	34579.316
6310	52.65	13539.132	33587.633
8093	52.65	14392.053	37947.613
3903	52.65	11421.253	39799.926
2272	52.63	9889.89	38058.82
367	52.63	8142.269	39820.203
1512	52.63	9097.682	34157
733	52.63	8218.179	37375.5
3476	52.63	11151.268	39767.41
2995	52.62	10381.532	38259.742
1246	52.6	8682.208	39795.781
8058	52.6	14351.57	37037.043
2633	52.6	10338.48	39859.008
3426	52.58	10929.238	38289.219
4200	52.58	11510.314	33146.859
1546	52.56	9272.576	35113.703
1357	52.54	8935.348	37496.035
3391	52.54	10937.969	37192.191
6568	52.52	13394.887	39947.355
1487	52.5	9245.855	33181.012
2857	52.48	10475.753	34178.488
2775	52.48	10134.272	34571.043
2318	52.46	9813.782	36918.633
472	52.46	8148.96	36612.293
4784	52.44	12114.061	35630.949
657	52.44	8255.787	35560.758
1923	52.44	9385.978	34657.32
1826	52.42	9276.167	37803.191
2209	52.42	9770.397	39764.121
4661	52.42	12009.002	34516.984
1880	52.42	9444.761	35985.789
913	52.41	8524.845	35852.73
5151	52.41	12462.716	34653.34
6834	52.41	13722.742	36348.848
1406	52.39	9023.248	35615.258
3340	52.37	10854.8	35428.164
1982	52.37	9552.134	33035.68
7737	52.37	14081.351	36797.117
5146	52.35	12491.258	34891.328
4097	52.35	11580.271	36250.281
4363	52.35	11752.868	37961.73
5865	52.35	13037.465	35414.016
435	52.35	8042.002	37859.715
6727	52.31	13744.174	38784.117
8051	52.31	14324.27	36977.234
6736	52.31	13778.661	38421.234
3082	52.31	10694.395	39095.445
3678	52.29	11346.802	33112.973
5442	52.29	12644.71	39349.195
7026	52.29	13793.233	36274.074
757	52.27	8419.265	38163.625
6908	52.27	13769.908	33783.852
2500	52.27	9942.029	35713.766
622	52.25	8217.963	33964.727
5913	52.25	12989.234	36878.473
1781	52.25	9453.05	38202.297
2771	52.23	10348.592	34656.652
5902	52.21	12941.492	36491.867
8029	52.18	14417.657	36523.324
4172	52.18	11542.916	33836.434
5561	52.18	12823.01	38186.543
3515	52.18	11148.022	38494.234
2023	52.14	9529.836	34105.637
4969	52.12	12448.975	39018.07
5320	52.12	12647.783	36670.004
6075	52.12	13335.997	38803.93
3887	52.1	11273.954	39311.57
1267	52.1	8967.078	39128.453
1000	52.1	8622.517	33132.348
2022	52.1	9637.255	34101.137
4452	52.1	12060.053	39553.98
4201	52.1	11608.245	33147.023
7920	52.08	14248.385	34194.199
3152	52.08	10638.308	37010.91
8349	52.06	14515.02	39750.523
918	52.06	8426.899	35432.688
3787	52.06	11328.806	36067.352
1441	52.06	9015.286	34286.969
4904	52.04	12171.543	39372.867
2205	52.02	9693.306	39894.824
7351	52.02	13918.485	39910.441
7092	52.02	13843.491	37492.57
5880	52	13035.623	35946.727
6393	51.98	13371.226	36411.031
4763	51.96	12230.552	35128.133
165	51.96	7683.906	36069.945
4280	51.96	11655.484	35738.887
7050	51.95	13801.206	36973.785
646	51.95	8255.546	35113.16
809	51.93	8482.114	39813.777
2058	51.93	9568.563	35409.48
3439	51.93	10939.21	38778.273
5955	51.91	13072.369	38738.668
3534	51.91	11160.957	37757.742
191	51.91	7988.29	36464.32
9	51.91	7929.854	33143.914
2239	51.91	9811.101	38819.828
3331	51.89	10817.828	35242.098
6875	51.89	13660.527	34611.453
676	51.89	8245.585	36070.125
2896	51.89	10538.435	35764.859
128	51.89	7976.54	35416.086
7841	51.87	14100.529	34503.477
2840	51.87	10519.218	33394.727
2800	51.87	10237.579	33511.988
227	51.87	7958.519	37330.648
7889	51.83	14008.46	33217.238
67	51.83	7950.173	34116.383
4948	51.81	12295.02	39450.414
934	51.79	8578.59	35166.02
4232	51.79	11782.447	34022.469
8084	51.79	14246.894	37628.977
6263	51.77	13222.287	33843.875
5630	51.77	12740.249	36602.465
2839	51.75	10490.587	33344.371
3922	51.75	11610.649	39668.473
3143	51.75	10765.512	36910.129
2679	51.75	10277.534	37994.781
1533	51.73	9186.361	34765.73
1920	51.73	9404.205	34861.875
3333	51.73	10856.759	35270.691
5675	51.73	12756.347	35471.613
4181	51.72	11585.747	33712.336
3325	51.72	10793.561	35007.191
5855	51.72	13044.714	35111.707
6495	51.7	13532.721	39083.949
317	51.7	7827.49	39006.574
4364	51.68	11776.965	37977.637
6378	51.68	13486.489	35838.953
2654	51.68	10138.141	39187.473
3251	51.68	10708.925	33528.043
3751	51.66	11340.068	35482.195
6462	51.66	13526.981	38103.098
6304	51.66	13370.844	33402.695
520	51.64	8187.488	35098.746
5016	51.64	12286.154	37858
3254	51.64	10566.917	33633.625
6826	51.62	13590.698	36497.957
2997	51.62	10423.722	38450.238
8662	51.62	14511.852	35798.672
7764	51.62	14200.142	35974.539
4754	51.6	12186.536	34862.578
6266	51.58	13289.354	33718.715
3891	51.58	11339.983	39362.777
1732	51.58	9488.214	40005.57
3076	51.58	10735.918	39223.066
5389	51.56	12669.278	38983.578
3575	51.56	11005.225	36096.34
3188	51.56	10670.505	35762.508
762	51.54	8351.356	38256.027
1835	51.54	9455.616	37435.613
4619	51.52	11860.677	35884.473
1083	51.52	8683.419	35290.23
6773	51.52	13769.233	37188.41
4753	51.5	12092.784	34827.637
7903	51.5	14422.306	33392.551
2105	51.5	9571.014	36631.035
4256	51.49	11686.764	35126.555
2929	51.49	10457.735	37063.184
661	51.47	8273.916	35696.41
555	51.45	8157.874	34125.098
1282	51.45	8857.81	38651.109
5293	51.45	12511.201	35746.496
4497	51.43	11986.521	38009.539
923	51.43	8505.85	35544.313
5831	51.43	13132.22	34333.199
4365	51.39	11756.449	37979.957
7864	51.37	14084.598	33887.902
386	51.37	8103.982	39291.613
2115	51.37	9553.638	36859.379
4735	51.35	12211.497	34077.293
6448	51.35	13387.027	37565.715
3734	51.35	11337.969	35195.301
1016	51.33	8670.992	33315.203
6210	51.33	13351.907	35897.297
5249	51.33	12636.171	34695.465
4436	51.33	11926.687	39819.031
4160	51.31	11566.546	34398.734
2501	51.31	9997.491	35731.398
6926	51.31	13835.471	33241.223
794	51.29	8275.861	39420.02
3665	51.29	11141.211	33170.754
4255	51.27	11844.96	35072.391
1519	51.27	9075.843	34362.383
3036	51.27	10404.67	39468.043
4868	51.26	12206.881	38058.398
1932	51.24	9464.556	34510.625
2149	51.24	9552.973	38096.551
1430	51.24	8976.294	35181.262
7636	51.24	14089.187	38321.398
5580	51.22	12715.952	37518.734
2018	51.22	9527.606	33912.051
1048	51.22	8786.973	34199.688
1917	51.22	9482.817	34803.352
3579	51.22	11027.549	36200.973
1293	51.22	8993.916	38455.723
4243	51.2	11705.094	34486.996
1394	51.2	8885.871	36093.953
8720	51.18	14435.859	35467.777
457	51.18	8040.926	37229.348
6346	51.18	13476.048	34930.137
4671	51.18	11887.821	34106.961
3084	51.16	10708.816	38795.617
5006	51.14	12368.983	38193.477
6876	51.14	13683.428	34616.633
5177	51.12	12449.12	33827.887
877	51.1	8533.382	37316.398
36	51.08	7980.751	33604.16
1440	51.08	8997.077	34492.184
3218	51.08	10677.45	34482.703
1687	51.06	9211.9	38725.09
3867	51.06	11325.328	38589.809
4624	51.06	12051.779	35692.809
2320	51.06	9731.626	36988.434
8806	51.05	14524.083	33891.84
4283	51.05	11705.638	35792.625
3210	51.05	10606.998	35085.703
139	51.05	7869.117	35600.496
4778	51.05	12253.904	35508.832
4332	51.03	11775.042	36897.445
3170	51.03	10737.703	36332.113
5291	51.03	12655.396	35713.719
876	51.03	8601.254	37302.391
3304	50.99	10873.554	34330.754
840	50.99	8595.838	38320.715
6806	50.99	13598.141	36803.203
3783	50.99	11308.817	35986.23
2207	50.99	9584.989	39983.055
549	50.99	8085.579	34214.195
90	50.97	7697.88	34576.145
6119	50.97	13288.4	37920.941
3101	50.95	10663.923	38579.707
705	50.95	8312.428	36484.344
8458	50.93	14541.972	39031.754
6286	50.93	13266.621	33013.688
6592	50.93	13720.023	39633.695
1638	50.93	9073.429	37640.059
3718	50.91	11376.638	34595.406
2506	50.91	9973.902	35913.664
3175	50.89	10615.713	36205.848
3222	50.89	10722.764	34368.125
6513	50.89	13468.202	39407.695
2054	50.89	9539.201	35244.969
3144	50.89	10690.533	36919.398
2013	50.87	9678.42	33829.938
119	50.87	7959.876	35219.887
4231	50.87	11796.353	34020.754
5948	50.87	13052.068	38260.023
584	50.85	8005.439	33086.461
2274	50.85	9846.421	37862.449
6837	50.85	13637.134	36099.57
263	50.85	7681.071	38028.105
6901	50.85	13748.341	33910.469
4850	50.85	12250.669	37571.324
3208	50.83	10729.713	35239.113
1617	50.83	9072.656	37081.906
5367	50.83	12581.569	38232.996
5454	50.83	12699.317	39695.367
6230	50.82	13192.264	35241.527
1742	50.82	9394.604	39535.613
7926	50.82	14239.707	34307.941
4261	50.8	11753.064	35364.398
8095	50.8	14276.416	38002.758
2192	50.8	9647.857	39320.816
3080	50.78	10769.76	39006.926
4962	50.78	12409.874	39151.645
4741	50.78	12272.487	34338.559
2550	50.78	10012.879	37063.824
236	50.78	7755.88	37520.988
4647	50.76	11894.982	34797.473
7812	50.76	14139.474	34972.48
968	50.76	8603.96	33886.152
8073	50.76	14355.039	37357.391
1950	50.76	9449.449	33891.281
6920	50.74	13669.772	33114.648
3087	50.74	10725.644	38873.969
4680	50.74	11978.648	33695.938
7638	50.72	14038.843	38351.559
5787	50.72	12998.127	33286.051
6275	50.72	13213.168	33377.566
554	50.7	7990.369	34033.898
14	50.7	7895.734	33250.453
4999	50.68	12297.675	38597.668
3430	50.68	10992.793	38542.363
6916	50.66	13781.952	33196.652
285	50.66	7787.713	38434.773
6204	50.66	13247.138	36289.184
305	50.66	7913.114	38689.402
2235	50.64	9885.833	38969.496
641	50.64	8225.069	34922.992
8643	50.64	14573.373	36025.277
8802	50.64	14448.051	34108.699
2597	50.62	9941.253	39089.5
6931	50.62	13927.539	33398.438
3281	50.62	10928.936	33369.238
2050	50.6	9572.811	35023.043
2754	50.6	10265.39	35287.973
575	50.59	8026.691	33637.578
6755	50.59	13663.989	37967.574
4430	50.59	11717.58	39836.461
2825	50.57	10456.401	33020.73
5893	50.57	13006.552	36285.449
1689	50.55	9237.839	38908.293
4739	50.55	12241.526	34249.902
7036	50.55	13951.456	36827.539
6777	50.53	13763.073	37295.883
1002	50.53	8650.908	33114.539
6821	50.53	13623.109	36402.797
331	50.53	7842.972	39324.629
7716	50.53	14172.4	37304.148
6100	50.53	13285.113	38625.426
2733	50.51	10134.292	36248.414
2166	50.51	9627.75	38564.121
5024	50.51	12282.072	37893.352
4134	50.47	11559.75	35162.332
1708	50.47	9067.983	39506.371
180	50.47	7691.73	36266.355
5165	50.47	12410.039	34334.121
525	50.47	8148.023	35217.746
6529	50.43	13535.893	39536.836
8114	50.43	14324.301	38423.461
4665	50.43	11989.837	34419.801
3624	50.43	11005.48	34450.328
1247	50.41	8837.668	39819.891
5286	50.41	12613.805	35577.469
2042	50.39	9556.332	34765.844
6328	50.39	13369.256	33977.734
680	50.39	8208.096	36183.715
432	50.39	8095.218	37838.129
5594	50.39	12808.761	37133.039
6735	50.37	13750.11	38404.598
5014	50.37	12457.665	38108.168
7957	50.37	14263.368	35385.645
2781	50.37	10342.237	34179.199
6858	50.36	13763.616	35530.805
8043	50.36	14397.047	36797.496
5129	50.36	12333.283	35211.043
7891	50.36	14209.754	33090.617
8816	50.34	14481.68	33339.746
6989	50.32	13916.098	35036.609
3945	50.32	11559.327	38476.73
4627	50.32	11966.32	35705.527
6738	50.3	13708.064	38152.023
2779	50.3	10154.555	34434.035
3858	50.3	11379.897	38317.121
4937	50.3	12308.203	39784.234
4442	50.28	12044.99	39682.277
3321	50.28	10809.141	34909.355
262	50.28	7712.137	38009.688
5748	50.28	12919.283	33974.84
5975	50.26	12994.771	39131.344
8788	50.26	14558.783	34539.676
3372	50.24	10899.543	36552.855
694	50.24	8211.719	36346.777
1105	50.24	8741.966	36049.48
7169	50.24	13987.473	38806.953
4427	50.22	11734.565	39745.355
1934	50.2	9403.729	34291.559
2459	50.2	10120.803	33917.16
4191	50.2	11585.137	33478.254
2797	50.2	10260.289	33736.984
1883	50.2	9440.619	35784.367
644	50.18	8407.957	35057.336
1906	50.18	9384.449	35201.492
3639	50.16	11115.988	34095.727
4761	50.16	12128.755	35086.051
4882	50.16	12110.405	38613.066
6395	50.14	13543.642	36466.691
3103	50.14	10587.016	38357.738
3723	50.13	11263.583	34797.754
3442	50.13	10886.179	38865.441
2016	50.13	9626.434	33874.66
2670	50.13	10150.598	38470.906
7748	50.11	14021.921	36421.574
4543	50.11	11872.515	37154.672
2862	50.11	10448.778	34343.133
8753	50.11	14533.997	35240.414
3226	50.11	10585.193	34411.633
3609	50.09	11004.999	35379.852
711	50.09	8397.677	36705.297
8793	50.09	14605.61	34355.332
771	50.09	8285.504	38499.188
1410	50.07	8893.554	35715.223
2185	50.07	9694.657	39185.109
8784	50.07	14434.053	34731.504
2507	50.07	10026.529	35998.984
1727	50.05	9421.695	39850.547
738	50.05	8277.029	37487.293
4264	50.05	11677.948	35435.004
3546	50.05	11149.312	37315.906
1078	50.03	8650.543	35150.074
3504	50.01	11098.908	39011.875
2773	50.01	10330.428	34483.984
4241	49.99	11669.951	34380.16
7143	49.97	13903.263	38217.762
6866	49.97	13696.941	35226.633
5170	49.97	12345.861	34220.352
1222	49.97	8741.718	39201.742
5597	49.93	12915.772	37148.27
5350	49.93	12615.763	37685.895
2987	49.93	10422.38	37842.965
3969	49.93	11423.732	37609.121
1559	49.92	9100.874	35469.793
7010	49.92	13953.485	35667.988
5186	49.92	12415.917	33665.363
6842	49.9	13569.304	36182.734
5486	49.9	12860.427	39671.547
1685	49.86	9266.557	38674.527
7021	49.86	13831.171	35999.727
3458	49.84	10856.979	39387.684
5780	49.84	13040.462	33056.516
1516	49.82	9185.302	34244.641
7759	49.82	14112.436	36086.328
952	49.8	8534.757	34510.375
2223	49.78	9850.869	39453.508
3054	49.78	10683.867	39987.719
548	49.78	8154.743	34196.629
808	49.76	8540.158	39792.242
1263	49.76	8982.632	39575.488
6121	49.76	13189.858	37707.074
2430	49.76	9990.112	33052.273
161	49.76	7929.432	36022.07
6311	49.76	13547.392	33595.563
3901	49.74	11366.778	39653.375
2246	49.74	9909.832	38683.094
723	49.74	8283.552	37013.262
7161	49.74	13944.387	38539.734
7861	49.72	14047.173	34027.051
244	49.72	7856.845	37655.422
5647	49.7	12874.247	36295.016
2438	49.7	9996.577	33218.063
3216	49.69	10741.454	34739.301
3827	49.69	11303.655	36809.262
1131	49.69	8685.91	36874.66
3897	49.69	11402.611	39556.207
2103	49.69	9492.545	36583.816
16	49.69	7732.441	33276.949
213	49.67	7793.163	36981.246
8553	49.65	14519.839	37181.766
407	49.63	8084.244	38756.676
4347	49.63	11719.959	37355.68
8803	49.61	14512.148	33826.313
3974	49.61	11599.736	37448.727
2390	49.59	9903.607	34522.777
4653	49.59	12050.905	34722.23
1474	49.59	8871.52	33234.098
5721	49.59	12892.328	34512.961
6224	49.57	13156.832	35404.176
3318	49.55	10973.603	34841.18
4438	49.53	12031.097	39930.281
6213	49.53	13140.95	35736.578
98	49.53	7692.798	34795.195
6800	49.53	13680.437	37014.504
3050	49.51	10598.461	39776.324
1699	49.51	9265.084	39124.621
881	49.51	8437.309	36863.148
5896	49.51	13070.936	36331.668
1522	49.51	9271.712	34441.598
1086	49.49	8725.837	35445.676
426	49.49	7990.253	38089.055
3451	49.47	10836.31	39124.426
8196	49.47	14391.565	39122.668
3709	49.47	11289.757	34341.625
4242	49.47	11671.694	34412.793
7077	49.47	13994.998	37281.289
2294	49.46	9899.182	37182.73
4410	49.44	11829.25	39488.32
5190	49.42	12410.633	33503.555
924	49.42	8538.588	35288.867
7324	49.4	13786.389	39651.926
3789	49.4	11210.999	36143.141
2040	49.38	9572.488	34702.063
5788	49.38	12985.824	33309.523
6899	49.36	13631.048	34115.148
4736	49.36	12131.513	34114.387
5624	49.36	12904.156	36551.023
8744	49.36	14584.698	35363.895
1037	49.34	8792.957	33926.453
963	49.34	8525.622	34048.59
1873	49.34	9277.278	36105.285
1568	49.32	9261.79	35747.969
896	49.32	8628.434	36518.395
3154	49.3	10651.85	36739.813
4616	49.3	11876.144	35850.375
1518	49.3	9188.706	34316.711
5198	49.28	12288.6	33467.813
875	49.28	8554.778	37301.102
708	49.26	8339.061	36612.586
5237	49.23	12510.808	34087.531
70	49.21	7660.972	34163.613
3584	49.21	11174.086	35759.809
5636	49.21	12862.72	36691.195
4206	49.21	11760.132	33097.57
4551	49.21	11999.796	37004.719
8809	49.21	14439.887	33944.895
290	49.21	7802.742	38521.863
3562	49.19	11085.274	36633.109
3660	49.19	11106.953	33329.008
6236	49.19	13179.649	34775.754
5433	49.19	12677.732	39222.605
6855	49.19	13682.051	35427.488
491	49.19	8015.445	35612.707
2996	49.17	10377.99	38382.438
3279	49.15	10915.379	33265.266
2935	49.15	10396.536	37135.426
5208	49.15	12644.476	33189.898
6831	49.13	13630.337	36249.668
4679	49.13	11895.354	33682.148
6783	49.11	13771.471	37327.523
1497	49.11	9201.141	33487.012
460	49.11	8136.121	37025.156
4245	49.11	11839.852	34566.246
7145	49.09	13855.262	38238.078
1598	49.09	9072.616	36426.547
6481	49.09	13559.573	38689.727
5877	49.07	13055.271	35880.98
513	49.07	8137.639	35315.695
6852	49.05	13592.642	35809.352
4409	49.05	11846.023	39443.145
5692	49.03	12843.474	35008.945
5094	49.03	12411.411	36537.641
6031	49.01	13335.531	39692.23
6348	48.98	13500.101	34973.813
5706	48.96	12736.811	34914.422
1962	48.96	9343.756	33421.793
4	48.96	7703.319	33067.879
5285	48.94	12533.636	35525.926
5827	48.92	12980.724	34284.996
3408	48.92	10796.48	37852.523
581	48.92	8144.425	33286.277
2978	48.9	10415.342	37800.855
743	48.9	8301.13	37618.879
576	48.9	8165.229	33364.852
4317	48.9	11782.328	36646.656
2061	48.9	9680.379	35479.234
4248	48.9	11803.214	34682.016
7823	48.88	14119.739	34836.332
4857	48.88	12080.606	37807.195
2824	48.86	10385.108	33004.766
2668	48.86	10212.439	38771.859
3377	48.86	10813.678	36721.496
8245	48.86	14372.284	39215.414
2683	48.86	10131.821	38079.445
2582	48.84	9976.858	38552.484
3339	48.84	10836.643	35399.051
221	48.84	7926.843	37241.055
6574	48.84	13702.116	39791.316
2891	48.82	10353.324	35530.098
4959	48.82	12455.07	39375.488
5929	48.82	12969.382	37563.238
793	48.8	8314.161	39372.254
935	48.8	8615.899	35179.34
3378	48.8	10917.797	36729.359
6130	48.8	13317.545	37560.066
3970	48.78	11624.596	37636.832
2757	48.78	10338.798	35142.809
4567	48.78	11917.505	36550.836
7681	48.78	14159.782	37949.898
1090	48.77	8669.078	35568.941
1097	48.77	8773.238	35787.66
7182	48.77	13844.074	39073.301
1493	48.77	9068.65	33309.703
6011	48.75	13110.475	39918.398
4706	48.75	12086.74	33012.367
2411	48.75	9746.188	33495.145
5615	48.75	12781.838	36702.387
6308	48.71	13412.662	33492.793
3042	48.71	10352.328	39602.738
2365	48.71	9816.841	35471.777
2056	48.69	9641.358	35356.723
2063	48.69	9548.365	35598.531
1069	48.69	8653.818	34884.184
4226	48.69	11738.07	33849.855
2292	48.67	9851.656	37472.332
3916	48.67	11425.979	39835.684
4125	48.67	11628.778	35469.449
6231	48.67	13174.256	35245.105
2067	48.65	9534.199	35682.113
7998	48.63	14243.249	36154.379
6254	48.63	13275.322	34392.605
7850	48.63	14051.122	34364.023
1925	48.61	9415.326	34704.344
4510	48.61	12032.158	37671.906
8033	48.61	14247.305	36586.484
4848	48.61	12205.772	37406.391
3727	48.61	11334.761	34915.344
6859	48.59	13746.138	35269.238
6243	48.59	13308.322	34480.219
1100	48.59	8717.48	35891.637
2341	48.57	9867.983	36250.629
4852	48.57	12100.725	37617.789
2793	48.57	10196.408	33659.633
1081	48.56	8834.793	35266.828
7394	48.56	14193.703	39628.82
1701	48.54	9119.566	39230.113
1789	48.54	9462.527	38017.34
5248	48.54	12684.377	34599.191
4308	48.54	11763.375	36487.34
8098	48.54	14261.98	38157.93
1499	48.52	9135.331	33570.668
2523	48.52	10032.122	36312.105
3842	48.5	11312.2	37671.621
6189	48.5	13203.541	36746.449
3073	48.48	10669.37	39422.777
679	48.48	8398.258	36140.52
6958	48.48	13845.015	34113.238
3099	48.46	10738.486	38562.961
6895	48.46	13764.702	34233.398
6647	48.46	13689.837	39272.91
2286	48.46	9719.099	37358.527
1935	48.44	9308.166	34342.273
579	48.44	8086.848	33398.875
3246	48.44	10714.014	33700.273
3006	48.44	10403.065	38676.973
484	48.44	8094.233	36078.035
3452	48.44	10957.003	39137.98
572	48.44	8158.311	33569.941
2387	48.42	9720.087	34662.824
3687	48.42	11402.05	33372.637
5819	48.42	13070.815	34155.723
3265	48.4	10567.316	33079.305
5025	48.4	12439.87	37902.789
3740	48.4	11286.378	35298.426
5954	48.38	13031.387	38610.543
2790	48.38	10334.279	33948.852
102	48.38	7711.579	34930.867
1590	48.38	9074.426	36161.063
777	48.38	8339.723	38630.441
2404	48.36	9912.234	33902.125
2379	48.36	9828.501	34991.941
3578	48.36	11131.841	36134.395
7869	48.36	14099.551	33665.57
1223	48.34	8652.852	39225.703
3472	48.34	10787.688	39850.359
4136	48.31	11566.899	35192.703
209	48.31	7805.981	36915.758
2594	48.31	10041.221	39028.445
247	48.31	7727.809	37713.496
3935	48.29	11606.848	39244.805
2458	48.29	10038.764	33910.598
6700	48.29	13672.367	39427.379
61	48.29	7813.407	33989.117
1688	48.27	9140.654	38755.973
4612	48.27	11943.23	35780.184
5364	48.27	12665.892	38162.637
3217	48.27	10724.706	34480.395
358	48.27	7851.035	39868.836
8152	48.27	14292.667	39025.059
6463	48.25	13401.864	38157.703
5455	48.25	12561.871	39716.766
1700	48.25	9217.794	39202.527
1134	48.25	8820.897	36935.898
5911	48.23	12960.751	36828.348
6324	48.23	13362.961	33884.07
2572	48.23	10131.646	38089.672
1582	48.21	9075.514	35949.836
114	48.19	7756.067	35164.18
1857	48.19	9448.816	36714.906
4544	48.17	11913.596	36890.988
2141	48.15	9689.205	37751.543
4939	48.15	12482.385	39916.684
4109	48.15	11534.293	35924.383
1566	48.15	9263.383	35735.805
7771	48.15	14109.838	35582.453
395	48.15	8082.685	39089.367
5324	48.15	12673.788	36933.387
1595	48.13	9215.387	36370.895
612	48.13	8395.617	33687.273
4170	48.11	11579.42	34125.023
335	48.11	7800.226	39366.484
1126	48.11	8804.004	36693.934
3491	48.11	11157.238	39361.895
7653	48.1	14119.171	38306.176
6016	48.1	13208.875	39829.711
1209	48.1	8670.291	38891.84
4482	48.1	11970.244	38701.801
5134	48.1	12318.652	34981.504
5096	48.1	12389.014	36221.727
1858	48.08	9391.504	36764.891
672	48.08	8348.31	35964.941
3586	48.08	11115.558	35827.969
5067	48.08	12300.659	36718.488
607	48.08	8354.383	33632.742
2215	48.06	9713.977	39955.457
594	48.06	8205.904	33186.48
834	48.06	8532.066	38721.32
8087	48.04	14389.865	37643.449
4254	48.04	11825.526	35006.707
2818	48.04	10260.05	33251.492
634	48.02	8234.752	34387.504
2066	48.02	9611.341	35669.137
6216	48.02	13161.242	35806.449
3238	48.02	10643.923	33842.785
6814	48.02	13680.207	36587.191
4519	48	11918.646	37480.477
988	48	8547.3	33460.992
7927	48	14287.197	34394.145
5223	47.98	12567.244	33585.941
4156	47.98	11541.89	34313.559
8075	47.98	14380.785	37402.617
320	47.96	7832.537	39036.844
3805	47.96	11329.026	36524.324
2007	47.96	9515.222	33648.93
6331	47.96	13400.587	34192.645
6131	47.96	13183.857	37653.02
617	47.94	8216.687	33937.555
4155	47.94	11507.798	34579.328
6110	47.94	13162.2	38063.652
8200	47.94	14270.597	39140.996
2838	47.92	10537.064	33251.605
6815	47.92	13747.698	36596.504
8144	47.9	14401.39	38941.133
2425	47.9	9845.044	33028.086
8170	47.9	14416.283	39093.051
3211	47.87	10749.358	35088.598
6392	47.87	13381.225	36315.559
3272	47.85	10970.337	33068.695
1451	47.85	9003.917	34266.91
2331	47.85	9878.42	36395.289
8042	47.83	14309.576	36698.73
5932	47.83	13087.166	37690.109
4771	47.83	12276.322	35318.559
559	47.83	8031.094	33886.434
2432	47.81	10094.547	33113.457
2240	47.79	9919.855	38904.949
1115	47.79	8671.491	36305.188
4576	47.79	11916.06	36613.645
1753	47.79	9430.11	39172.879
3171	47.79	10688.7	36082.863
3843	47.79	11243.73	37694.371
3376	47.77	10876.128	36589.465
912	47.77	8597.44	35831.613
7632	47.77	14075.905	38622.785
5899	47.75	13063.194	36412.629
3856	47.75	11355.126	38187.508
3690	47.75	11352.295	33441.66
1972	47.73	9359.892	33304.633
1020	47.73	8711.43	33372.137
3337	47.71	10907.095	35340.82
1751	47.71	9308.343	39139.328
5949	47.71	13077.423	38297.281
4714	47.69	12156.497	33350.355
7645	47.67	14113.023	38455.496
1190	47.67	8790.896	38343.914
3248	47.67	10583.523	33794.457
8794	47.65	14603.314	34394.711
4553	47.65	11942.332	36706.688
2112	47.64	9681.409	36757.84
1174	47.64	8825.24	37940.301
1626	47.64	9162.827	37323.531
2449	47.62	10002.619	33491.004
6428	47.62	13463.503	37272.625
3594	47.6	11105.604	35513.715
2547	47.6	10011.565	37023.387
635	47.58	8310.874	34401.664
5773	47.58	12734.472	33296.461
1289	47.58	8988.753	38309.906
6822	47.58	13690.268	36409.391
7614	47.56	14046.917	38655.793
569	47.56	8181.101	33506.992
3055	47.54	10590.335	39992.012
1084	47.54	8745.688	35427.508
2467	47.52	9943.407	34352.488
2282	47.5	9866.349	37762.074
6453	47.48	13474.762	37749.852
5699	47.48	12919.119	34782.91
983	47.48	8552.03	33364.777
8804	47.48	14534.079	33849.277
3524	47.46	11109.074	38039.16
1895	47.46	9356.945	35431.98
7928	47.46	14336.405	34415.484
8003	47.46	14293.095	36230.527
311	47.44	7722.764	38831.223
5335	47.44	12533.635	37219.645
995	47.44	8608.493	33302.406
3063	47.43	10566.892	39467.066
3232	47.43	10734.984	34253.168
6774	47.43	13743.023	37239.328
990	47.41	8487.579	33476.063
4462	47.41	12041.196	39202.887
7844	47.41	14062.407	34587.895
329	47.39	7763.699	39256.172
7693	47.39	14082.885	37574.813
6980	47.39	13914.02	34932.781
5988	47.37	13034.73	39339.914
6063	47.37	13177.341	39266.125
1951	47.37	9377.562	33905.531
4183	47.35	11550.856	33734.313
1446	47.35	9021.771	34385.988
1334	47.35	8996.274	37507.484
1014	47.35	8846.851	33270.926
2681	47.31	10144.411	38013.82
3068	47.31	10611.036	39313.281
7925	47.31	14232.676	34269.922
1409	47.29	8895.443	35668.883
8286	47.29	14304.166	39597.438
4431	47.29	11786.418	39842.094
2152	47.29	9586.347	38263.781
2539	47.27	10036.07	36724.172
3623	47.27	11057.391	34766.422
4810	47.25	12169.183	36660.727
5483	47.25	12762.986	39632.168
3703	47.25	11209.12	33973.32
6237	47.25	13319.938	34907.18
4869	47.25	12086.476	38122.484
5935	47.21	13108.538	37762.637
1301	47.21	8895.18	38273.652
4229	47.21	11847.415	33918.984
4494	47.21	11989.061	38227.113
5717	47.2	12851.257	34482.727
485	47.2	8098.743	35965.555
7085	47.2	13815.622	37397.258
75	47.2	7807.252	34259.055
816	47.2	8542.381	39477.055
4516	47.2	11917.774	37409.34
7639	47.2	14021.153	38418.836
2894	47.18	10488.635	35611.559
11	47.18	7645.835	33212.949
2503	47.18	9946.497	35860.906
1494	47.18	9204.387	33354.371
5944	47.18	13120.623	38089.066
6010	47.18	13078.805	39893.172
3120	47.18	10738.016	37812.328
5106	47.16	12401.698	36145.063
3984	47.16	11546.024	37022.117
1082	47.14	8767.649	35274.512
5889	47.14	13035.63	36188.137
1188	47.14	8678.86	38287.68
5922	47.14	13108.819	37325.324
6796	47.14	13611.204	36999.727
1225	47.14	8757.524	39263.496
1436	47.12	8915.728	34899.82
5145	47.12	12381.918	34890.727
278	47.1	7856.771	38346.762
3379	47.1	10818.07	36780.816
5384	47.1	12604.753	38846.52
2462	47.1	10100.107	34055.93
362	47.1	7673.305	39969.656
474	47.1	8137.05	36380.766
2836	47.1	10473.762	33177.281
1240	47.08	8806.67	39602.301
3560	47.08	11190.616	36857.91
2204	47.06	9590.708	39841.434
7772	47.06	14182.531	35669.848
488	47.06	8166.75	35833.598
1672	47.04	9252.441	38175.23
5102	47.04	12321.63	36341.801
5230	47.04	12689.035	33941.809
3332	47.04	10959.834	35244.566
4383	47.04	11811.645	38570.223
853	47.04	8614.184	37942.469
3954	47.04	11634.586	38129.262
4514	47.02	11960.947	37509.184
1863	47.02	9364.389	36671.152
4609	47.02	11995.607	36055.359
6217	47	13348.143	35865.387
4844	47	12203.431	37306.871
2988	46.98	10553.43	37954.063
2431	46.97	10082.585	33112.66
3241	46.97	10769.206	33943.559
6787	46.97	13581.236	37083.879
5453	46.97	12541.078	39648.711
3359	46.97	10965.265	36241.656
378	46.95	7995.021	39651.359
2468	46.95	9996.571	34353.414
5450	46.95	12556.916	39593.266
7567	46.93	14123.031	39015.254
5638	46.93	12751.699	36446.5
3350	46.93	10970.505	35922.609
706	46.93	8351.197	36560.547
4350	46.93	11817.39	37519.512
5013	46.93	12425.788	38089.414
5451	46.91	12633.714	39592.262
7734	46.89	14034.588	37011.906
1762	46.89	9288.369	38906.34
3547	46.89	11005.267	37038.363
7833	46.89	14092.411	34918.152
7253	46.87	13824.001	39378.594
6704	46.87	13725.504	39133.234
3011	46.85	10556.492	38769.801
5304	46.85	12705.719	35993.598
6717	46.83	13730.74	38858.848
3392	46.83	10954.183	37215.145
5789	46.81	13038.558	33323.523
6438	46.81	13532.984	37330.824
4584	46.81	11993.567	36434.547
2819	46.79	10163.472	33260.012
1184	46.79	8766.276	38245.09
5258	46.79	12705.694	35062.547
2106	46.77	9629.586	36637.832
3968	46.77	11499.422	37606.957
4875	46.77	12169.204	38357.766
2310	46.74	9869.647	37102.98
5111	46.74	12484.262	35989.852
2383	46.74	9900.395	34866.465
83	46.74	7973.999	34424.824
6233	46.74	13269.307	34967.563
2927	46.72	10358.199	36998.941
[truncated: 3,361 more rows]
