# Supplementary material for: Insights on the Control of Yeast Single-Cell Growth Variability by Members of the Trehalose Phosphate Synthase (TPS) Complex
Source: Front Cell Dev Biol. 2021 Jan 28;9:607628. doi: 10.3389/fcell.2021.607628 (PMC7876269; doi:10.3389/fcell.2021.607628)
Supplement: Supplementary file 2 [file Data_Sheet_1.ZIP › final_code/input_datasets/Ntd-TSL1_SortedCells5_minus_t1.csv]

Id	Area (µm²)	Centre X Position (µm)	Centre Y Position (µm)
1488	35.84	8674.674	35673.199
5764	35.55	11398.026	35784.891
8613	35.28	12409.304	36755.793
9108	35.19	12702.415	36099.641
5320	34.4	10871.292	39428.902
7812	34.23	12109.802	34067.512
697	33.92	8150.06	35495.688
1173	33.9	8575.174	38039.457
12755	33.25	13990.807	34033.129
13385	32.91	13976.905	38802.98
9727	32.77	12915.449	38029.848
10313	32.64	13026.136	34882.941
9103	32.33	12620.988	36004.965
10039	32.24	12736.723	34536.34
3918	32.18	10107.44	39875.125
76	32.12	7742.119	34003.578
3289	31.85	9912.748	38432.48
12337	31.59	13662.447	37869.988
148	31.57	7695.72	35149.629
9435	31.47	12578.202	39241.813
2517	31.41	9480.493	38771.754
2000	31.3	8859.307	34671.195
9149	31.3	12591.439	36998.715
6538	31.24	11619.664	34137.578
7738	31.14	12062.211	33527.535
3225	31.05	9905.842	39778.629
10623	30.93	13341.452	39798.074
17396	30.91	14640.981	37545.168
5982	30.84	11222.689	39635.496
2628	30.78	9359.813	37742.754
604	30.72	8139.093	37383.727
7741	30.55	11911.864	33363.516
11085	30.51	13211.516	34391.023
3323	30.42	9789.942	38137.184
12324	30.24	13581.589	38269.66
1077	30.21	8235.962	39009.031
2850	30.19	9480.477	34530.988
2017	30.13	9042.306	34423.336
6515	30.13	11583.63	34779.359
5527	30.01	11018.111	35374.707
644	30	8146.668	36549.93
12303	29.98	13595.466	38703.668
773	29.94	8117.418	33799.199
8287	29.88	12135.826	39677.305
13255	29.77	13962.501	37671.242
8250	29.75	12124.509	39339.738
10167	29.73	12942.875	33200.559
17481	29.5	14532.882	36549.559
1080	29.38	8412.703	39090.965
5469	29.38	11131.578	36091.574
7672	29.23	12034.379	35351.23
3068	29.21	9639.658	36146.434
16837	29.11	14389.382	39967.355
2274	29.11	9144.863	37648.012
4393	29.06	10511.081	36180.395
15991	29.06	14417.578	36681.063
4870	29.06	10748.109	36878.492
10770	28.94	13203.724	38540.328
16816	28.9	14302.946	39840.875
16927	28.9	14519.669	39747.648
14011	28.87	14132.369	39761.391
10960	28.83	13305.103	36565.469
13949	28.79	13947.227	39722.43
5089	28.79	10803.495	34327.184
10343	28.73	13081.799	35439.184
142	28.73	7724.964	35086.117
3163	28.69	9566.261	38335.043
7083	28.6	11828.159	39426.711
2935	28.58	9629.96	33502.656
18324	28.56	14636.414	34686.563
6591	28.54	11544.22	33406.063
750	28.54	8113.675	34195.375
1262	28.52	8578.153	35635.113
9960	28.46	12852.733	34974.516
6033	28.46	11528.766	38673.148
2383	28.46	9178.831	38175.391
3443	28.44	9892.934	35790.887
17353	28.44	14597.883	38432.047
5950	28.42	11243.902	38901.121
12722	28.41	13903.978	33580.031
5212	28.39	10878.589	36919.434
7867	28.39	12264.989	35147.309
9106	28.37	12633.098	36082.48
12325	28.35	13644.864	38280.531
1283	28.29	8513.941	35233.746
9818	28.21	12724.882	36578.84
8211	28.16	12119.866	38579.867
2455	28.16	9274.96	39961.973
10976	28.12	13314.618	36491.18
3465	28.1	9725.339	35471.219
10790	28.1	13333.948	38303.313
15295	28.1	14155.663	34147.688
12541	28.1	13636.203	35196.977
12850	28.04	13792.412	35013.973
1654	28.02	8692.067	39232.668
1138	27.97	8444.091	39246.445
1554	27.93	8798.021	37013.133
5597	27.89	11198.866	33918.52
12494	27.87	13573.158	36178.379
15475	27.83	14320.521	33642.719
9904	27.81	12767.869	35777.777
15268	27.81	14165.433	34634.543
1053	27.79	8329.718	38315.191
743	27.77	8171.933	34289.469
16008	27.75	14365.97	36918.129
10405	27.75	13003.663	36592.727
4727	27.72	10374.948	39859.164
5248	27.72	10982.912	37963.719
1966	27.7	9032.297	35588.434
8806	27.66	12286.14	34551.922
6101	27.64	11507.609	37312.363
6758	27.58	11714.75	36382.176
3501	27.58	9832.655	34988.203
12339	27.58	13590.593	37948.512
5146	27.56	10948.26	35649.188
5603	27.52	11090.003	33786.668
2043	27.51	9008.304	33792.965
3572	27.49	10098.692	33111.164
6491	27.49	11605.575	35532.301
1197	27.47	8599.216	37424.703
113	27.43	7718.333	34560.441
4447	27.41	10538.304	37130.855
2166	27.41	9102.445	35502.586
5574	27.37	11006.026	34331.184
5461	27.33	11013.325	36513.914
3798	27.31	9982.827	37091.27
2476	27.29	9308.009	39657.613
13114	27.26	13988.414	37062.027
2729	27.24	9436.257	36120.023
7033	27.22	11695.952	38413.844
10496	27.2	13035.416	38608.289
12370	27.2	13719.88	37655.301
5798	27.16	11349.477	36201.184
2879	27.1	9426.827	33326.672
1995	27.08	9046.014	35075.953
5324	27.08	10793.333	39541.68
1241	27.08	8477.147	36320.488
7661	27.06	12057.896	35659.641
879	27.05	8262.908	35211.086
11232	27.05	13555.139	33666.125
114	27.03	7925.614	34569.281
14676	27.03	14082.659	38894.352
9362	27.01	12665.498	39064.641
11410	27.01	13377.544	36891.602
5055	26.93	10974.23	33159.781
7645	26.91	11982.77	35741.641
16400	26.91	14275.815	39065.922
69	26.87	7690.575	33924.902
107	26.85	7853.309	34480.977
4286	26.85	10352.873	33030.43
12327	26.82	13721.063	37992.898
407	26.78	7924.75	38890.578
11354	26.78	13445.874	35773.176
12606	26.76	13578.844	34032.281
9141	26.74	12591.944	36839.551
8406	26.74	12476.755	39045.426
48	26.74	7977.758	33703.875
9518	26.72	12738.177	39641.547
4391	26.72	10484.412	36080.578
6087	26.7	11518.996	37364.289
12428	26.7	13685.048	36919.695
1178	26.7	8453.066	37889.91
9995	26.64	12891.985	34641.203
814	26.64	8265.824	33302.152
12550	26.62	13765.666	35009.68
1322	26.61	8611.822	34097.258
6978	26.61	11641.929	37641.395
5941	26.59	11222.279	38572.375
8118	26.59	12276.852	37337.246
15374	26.59	14091.785	33393.875
467	26.55	8009.942	39775.48
6724	26.55	11726.821	35682.98
6543	26.53	11586.421	34218.621
6452	26.53	11431.98	36110.5
12650	26.51	13575.355	33352.273
8892	26.49	12472.195	33387.484
4304	26.49	10521.461	33391.695
9533	26.49	12820.058	39584.41
2929	26.49	9576.381	33469.063
8683	26.47	12324.061	36277.637
9432	26.45	12695.48	39169.688
747	26.43	8195.107	34187.094
10945	26.41	13248.085	37012.441
6604	26.39	11611.309	33145.551
11114	26.38	13201.704	33800.699
9718	26.38	12749.648	38159.984
6526	26.34	11596.05	34559.559
3995	26.34	10312.378	37755.535
9151	26.32	12540.155	37008.613
3544	26.32	9906.011	33790.629
15313	26.28	14154.032	34060.039
11391	26.26	13473.206	36491.965
12472	26.26	13691.982	36239.688
13271	26.24	13817.281	37751.875
10727	26.24	13265.122	38794.52
7720	26.22	11890.214	34104.922
8678	26.16	12392.833	36219.332
261	26.15	7798.608	36649.016
4873	26.15	10694.636	36935.078
10250	26.13	13006.744	34114.059
16150	26.13	14394.547	37639.719
2068	26.13	9245.103	33029.254
6019	26.11	11437.73	39288.711
15271	26.07	14008.8	34727.207
10612	26.07	12927.019	39774.66
10159	26.03	12780.669	33082.738
2698	25.99	9400.664	36963.887
216	25.99	7889.119	36061.004
3009	25.97	9576.252	35020.375
7086	25.97	11832.903	39486.273
3519	25.95	9839.623	34482.887
4198	25.95	10257.572	35003.527
1174	25.95	8456.58	37833.953
17187	25.93	14545.395	39029.516
15015	25.88	14115.974	36084.625
1909	25.88	8852.783	37125.805
10631	25.86	13147.601	39999.91
4223	25.86	10241.345	34147.188
9910	25.86	12776.577	35893.551
15472	25.84	14406.344	33623.23
11200	25.84	13188.749	33146.371
1092	25.82	8281.35	39416.383
5185	25.82	10842.613	36499.438
9737	25.8	12923.162	37718.754
3249	25.78	9906.03	39424.762
5578	25.76	11125.423	34194.719
3923	25.74	10346.42	39771.93
5151	25.74	10884.1	35813.406
14810	25.72	14187.472	37720.953
5372	25.71	11208.495	39089.395
11190	25.69	13145.962	33212.676
11196	25.67	13148.828	33033.992
5047	25.67	10696.574	33137.965
3880	25.67	10007.379	39012.801
1645	25.67	8678.818	39011.605
5893	25.65	11316.245	37668.457
6579	25.63	11637.712	33731.758
3287	25.61	9851.423	38382.234
1390	25.59	8654.627	33533.063
3412	25.53	9740.735	36230.867
10352	25.51	13123.729	35682.633
3589	25.49	10126.334	33465.23
6864	25.49	11691.886	36664.941
9029	25.48	12608.295	35292.199
11548	25.48	13549.286	37569.004
12506	25.46	13716.591	35943.789
6512	25.46	11451.033	35032.105
1721	25.44	8874.185	39085.305
6677	25.42	11806.204	34679.246
5353	25.4	11081.857	39295.543
11590	25.4	13470.198	38321.652
3428	25.38	9815.77	36207.52
2413	25.38	9274.384	38719.711
9451	25.36	12507.114	39590.789
15356	25.36	14198.293	33521.293
3224	25.36	9775.27	39760.996
1954	25.34	9004.682	36215.52
1581	25.32	8643.363	37537
1225	25.32	8477.929	36541.824
9767	25.3	12886.002	37320.473
16163	25.3	14280.552	38000.258
5338	25.3	10906.706	39968.992
5118	25.3	10797.201	35004.211
10391	25.28	13073.805	36328.555
10341	25.28	12935.143	35343.504
10624	25.26	13324.186	39826.504
3554	25.26	9811.025	33415.281
7182	25.25	11899.402	39216.828
5784	25.25	11331.934	36064.664
2256	25.23	9211.159	37361.469
406	25.23	7908.456	38875.203
4950	25.21	10749.134	35128.84
10375	25.19	12988.756	36129.762
3587	25.19	10002.085	33446.004
3393	25.17	9790.97	37156.691
5398	25.17	11172.571	38006.219
5990	25.17	11280.015	39901.426
6648	25.15	11800.272	34019.098
14126	25.13	14196.987	39630.996
50	25.13	7883.353	33708.789
8766	25.11	12441.353	35042.816
9748	25.11	12740.258	37564.48
12680	25.11	13931.431	33139.512
6455	25.09	11560.801	36171.395
2088	25.07	9134.448	33689.496
527	25.05	8154.301	38479.543
7725	25.03	12040.658	33855.754
3546	25.02	9814.502	33580.168
9909	25	12868.625	35882.707
9325	25	12512.528	39024.305
5042	24.96	10707.657	33076.047
10750	24.96	13189.597	38628.566
10372	24.94	13097.297	36058.566
4185	24.94	10269.949	35285.234
13945	24.92	13806.396	39714.219
10297	24.92	13068.966	34652.945
2505	24.9	9444.459	39053.547
15009	24.86	14000.371	36314.09
10086	24.86	12808.283	34439.02
763	24.86	8204.695	33858.836
4955	24.84	10733.654	35237.102
14740	24.84	14106.311	38430.508
3245	24.82	9817.251	39557.461
8584	24.8	12482.824	37043.215
11591	24.79	13516.374	38356.77
8448	24.79	12330.128	38468.238
12578	24.79	13735.98	34593.035
10314	24.79	13119.117	34899.008
398	24.79	7938.074	38711.211
12404	24.77	13668.824	37074.199
7087	24.77	11638.673	39539.98
8875	24.73	12417.495	33664.152
2210	24.71	9077.851	36423.828
11106	24.69	13225.833	33842.449
6554	24.69	11616.031	34089.543
6589	24.69	11636.888	33394.738
3863	24.67	10096.98	38449.797
4985	24.67	10575.457	34222.18
8121	24.65	12154.332	37482.895
15357	24.63	14169.796	33526.105
5104	24.63	10979.119	34717.352
12377	24.61	13747.746	37236.973
5803	24.61	11376.7	36250.41
3960	24.61	10296.197	39013.117
5051	24.59	10901.266	33078.027
6449	24.59	11622.803	36369.813
13274	24.59	13886.901	37762.766
6076	24.57	11489.116	37514.262
3902	24.57	10009.713	39353.914
4864	24.56	10581.585	37065.141
294	24.56	7723.868	37272.816
8319	24.54	12325.648	39601.723
981	24.54	8286.577	36983.844
9145	24.54	12678.477	36932.504
2763	24.52	9389.635	35363.348
4200	24.52	10336.256	35086.68
17282	24.52	14582.032	38757.164
18429	24.52	14471.504	33225.605
5179	24.5	10883.077	36315.516
11151	24.48	13215.709	33376.43
12351	24.46	13693.33	37758.313
1306	24.42	8452.285	34319.414
8259	24.42	12193.592	39407.199
6605	24.42	11513.264	33146.316
11364	24.42	13497.31	35966.805
3243	24.4	9730.402	39466.066
9097	24.38	12694.082	35892.199
526	24.36	8080.36	38772.191
3173	24.36	9697.399	38541.023
758	24.36	7993.264	34030.902
8837	24.35	12349.129	34217.898
2958	24.35	9533.209	34103.398
6596	24.35	11543.784	33204.668
11650	24.33	13560.06	39292.066
8023	24.33	12248.384	36714.934
891	24.31	8258.98	35558.551
4763	24.29	10615.247	39310.23
4789	24.27	10697.571	39093.262
3586	24.27	9949.876	33364.48
9144	24.27	12639.068	36913.883
7889	24.25	12257.039	35507.859
5110	24.25	10977.238	34841.594
537	24.25	8192.666	38424.238
5380	24.23	11184.675	38676.82
354	24.23	7877.741	38085.879
7761	24.23	12201.295	33007.004
2675	24.21	9470.581	37463.902
2483	24.19	9323.895	39512.246
6529	24.19	11544.493	34312.105
8802	24.17	12458.097	34527.805
13916	24.17	13788.653	39648.949
6606	24.17	11756.158	33058.086
2909	24.17	9704.404	33069.375
3629	24.13	10027.92	34675.379
9517	24.13	12767.813	39629.016
7269	24.13	11866.726	38420.215
16193	24.12	14347.163	38211.316
4799	24.12	10769.243	38931.875
5814	24.12	11266.33	36582.648
2019	24.12	9027.533	34174.543
2865	24.12	9374.013	34211.063
5708	24.1	11341.599	35191.848
2273	24.1	9077.628	37636.836
10097	24.1	12838.517	34206.859
238	24.08	7832.722	36304.531
2170	24.08	9107.283	35616.773
9713	24.08	12757.267	38414.965
13223	24.06	13848.144	37490.07
1261	24.04	8447.685	35633.09
11125	24.04	13327.212	33503.348
9004	24.04	12685.234	34892.707
15803	24.02	14414.428	35721.063
1219	24	8625.804	37012.711
3962	24	10158.618	39026.227
8450	24	12467.809	38486.5
198	23.98	7912.795	35826.051
379	23.96	7806.607	38519.16
6054	23.96	11596.918	38205.676
7917	23.96	12185.115	36104.813
3399	23.96	9891.812	36717.809
4964	23.94	10659.026	34710.688
931	23.94	8321.728	36258.898
870	23.94	8227.771	34921.113
5346	23.94	11181.011	39610.449
15257	23.92	14097.069	34915.605
1967	23.92	9025.739	35613.797
11115	23.92	13229.073	33800.43
11208	23.9	13530.957	33112.242
7937	23.9	12244.796	36381.461
14696	23.89	14050.101	38654.121
126	23.87	7827.67	34760.02
15156	23.85	14112.613	35200.766
788	23.83	8038.722	33388.156
14742	23.79	14065.927	38438.613
5268	23.79	10940.445	38516.594
2894	23.79	9279.57	33296.824
5662	23.77	11240.676	33968.586
12557	23.73	13664.788	34609.875
16938	23.73	14495.898	39494.871
2911	23.73	9697.697	33159.973
15416	23.71	14327.417	33030.863
2810	23.71	9303.536	34901.074
13062	23.71	13933.18	36972.492
15413	23.71	14302.154	33015.418
8898	23.71	12389.933	33002.555
1614	23.71	8638.597	38170.02
349	23.67	7853.068	38045.953
3434	23.67	9905.474	35913.055
2870	23.66	9381.907	33902.523
8943	23.66	12515.67	34085.367
1271	23.62	8508.434	35541.492
5894	23.6	11247.132	37691.566
7132	23.6	11931.58	39815.199
1511	23.6	8680.745	36183.125
2775	23.58	9471.827	34945.684
4345	23.58	10419.768	34436.016
3265	23.56	9894.132	38632.227
18380	23.56	14528.243	33889.867
15440	23.54	14421.94	33341.504
12667	23.54	13632.052	33051.5
3185	23.52	9507.743	38814.648
9209	23.52	12596.542	37684.488
3797	23.52	10016.065	37059.496
6553	23.5	11425.626	34076.625
3676	23.48	10086.928	36030.539
5671	23.48	11233.564	34149.68
10325	23.48	13049.562	35111.438
9225	23.48	12505.455	37817.836
9783	23.48	12758.187	36927.762
9525	23.44	12901.571	39719.32
4299	23.43	10541.653	33249.57
819	23.41	8369.215	33544.496
1673	23.41	8704.431	39585.477
10730	23.41	13230.788	38829.23
11799	23.41	13399.696	39944.074
12310	23.39	13599.558	38565.254
2887	23.39	9488.711	33212.93
18406	23.37	14552.482	33592.32
4334	23.31	10480.105	34176.273
4194	23.31	10253.675	34950.824
9438	23.29	12592.412	39263.469
7906	23.29	12258.401	35971.266
3496	23.25	9719.955	35130.035
4921	23.25	10695.44	35987.754
9666	23.25	12839.024	38905.117
13353	23.23	13888.89	38343.477
12546	23.23	13572.556	34961.383
11337	23.23	13358.353	35423.168
8441	23.23	12472.039	38691.797
2907	23.23	9556.733	33033.555
199	23.23	7670.57	35827.277
3270	23.21	9914.272	38680.367
1139	23.21	8591.26	39246.93
1517	23.21	8743.095	36225.293
3024	23.21	9543.704	35240.391
18329	23.2	14633.331	34740.59
8246	23.18	12258.85	39309.91
4976	23.18	10667.436	34369.148
12892	23.18	13961.611	35469.277
5801	23.18	11395.809	36221.098
6620	23.16	11638.03	33318.863
1337	23.16	8580.94	33797.906
5653	23.16	11340.187	33676.559
1152	23.14	8502.39	38670.496
7933	23.12	12235.945	36332.578
5226	23.12	10832.113	37252.211
2112	23.1	9191.568	34315.5
6026	23.1	11582.318	39258.316
10497	23.1	13076.239	38736.641
5923	23.08	11271.56	38373.82
1547	23.08	8688.639	36871.219
4786	23.06	10734.804	39049.977
12858	23.06	13956.936	35068.371
2532	23.06	9363.093	38164.645
10327	23.04	13052.699	35125.816
7708	23.04	12035.994	34363.477
4519	23.04	10506.871	37612.688
5045	23.02	10683.489	33121.02
3413	23.02	9857.544	36230.266
4427	23.02	10373.007	36872.367
18320	23.02	14613.541	34668.629
8789	23	12292.972	34670.211
14906	23	14175.454	37300.934
2052	23	9041.803	33435.809
1681	23	8674.037	39737.855
9457	23	12564.415	39714.223
11103	23	13306.018	33830.73
5369	23	11103.428	39010.633
13391	22.99	13838.842	38876.449
8601	22.97	12432.852	36954.406
7868	22.95	12229.253	35152.523
5388	22.95	11093.133	38313.477
17528	22.95	14624.188	36430.801
12444	22.93	13602.681	36799.895
9200	22.93	12636.818	37469.234
7665	22.89	11968.9	35704.191
1949	22.89	8888.467	36091.867
15328	22.89	14051.963	33922.605
2045	22.87	8893.282	33499.184
1335	22.87	8443.887	33746.332
14712	22.85	14093.309	38519.402
14730	22.85	14042.366	38349.473
1239	22.85	8512.124	36223.527
3896	22.85	10117.134	39300.82
12549	22.85	13589.64	34979.395
3535	22.83	9770.253	34095.996
1310	22.83	8508.374	34376.281
1736	22.81	8931.849	38347.98
12552	22.81	13738.394	34782.223
6013	22.81	11592.896	39497.859
6598	22.79	11470.597	33293.68
5038	22.79	10725.579	33028.828
8941	22.79	12537.366	33991.141
5318	22.79	10989.94	39396.574
3661	22.77	10076.133	35763.164
1375	22.77	8795.728	33194.602
357	22.77	7728.721	38143.578
17415	22.77	14525.195	37180.488
1008	22.77	8304.348	37614.656
2249	22.76	9264.105	37246.988
9738	22.76	12900.434	37728.758
8016	22.76	12091.426	36694.348
5953	22.76	11404.552	39071.961
5646	22.76	11355.643	33440.168
9745	22.76	12720.621	37517.41
17	22.76	7898.862	33250.023
10342	22.72	13039.274	35412.188
8499	22.72	12289.723	37857.566
16431	22.72	14420.91	39089.484
2137	22.72	9156.07	34806.668
6773	22.7	11767.133	36484.359
13423	22.7	13846.769	39069.93
4573	22.68	10425.51	38448.535
957	22.66	8317.45	36482.285
7785	22.66	12180.085	33750.129
6057	22.64	11533.101	38031.387
7712	22.62	12054.458	34431.176
9856	22.62	12866.104	36233.852
10296	22.62	13132.369	34633.07
17426	22.62	14446.151	37057.105
3352	22.6	9856.074	37469.449
5080	22.6	10975.976	33990.887
11195	22.6	13294.016	33030.996
11055	22.6	13213.709	34911.949
7014	22.56	11639.026	38126.496
9456	22.56	12704.491	39692.355
6102	22.53	11436.107	37324.879
2933	22.53	9648.794	33488.922
9195	22.51	12578.477	37309.574
804	22.51	8386.23	33057.059
6592	22.49	11466.81	33462.094
7871	22.49	12213.822	35178.477
3516	22.43	9804.259	34664.738
7677	22.43	11992.393	35237.145
4195	22.43	10238.143	34959.715
10362	22.41	13038.056	35943.141
8778	22.41	12385.604	34888.672
4915	22.41	10618.409	36204.391
7640	22.41	11915.811	35998.66
5605	22.39	11155.708	33535.477
7829	22.39	12278.201	34383.422
3084	22.39	9631.797	36523.277
2101	22.39	9078.491	34127.281
703	22.37	8136.277	35564.48
5283	22.37	10943.931	38775.133
7639	22.35	11961.57	35989.871
922	22.35	8210.739	36180.777
534	22.33	8190.709	38391.457
5423	22.33	11069.311	37634.57
2042	22.33	8971.355	33781.805
9753	22.31	12850.561	37352.18
6506	22.3	11447.844	35179.395
10692	22.3	13279.846	39428.891
2421	22.3	9184.208	38985.141
5022	22.3	10620.357	33332.242
2444	22.28	9173.48	39559.773
237	22.28	7923.726	36285.504
13283	22.26	13935.91	37834.305
217	22.24	7686.738	36066.355
4839	22.24	10735.542	37540.449
2903	22.22	9306.555	33125.141
3425	22.22	9761.792	36101.117
12671	22.22	13673.689	33111.641
10533	22.2	13061.531	39124.465
1071	22.2	8397.412	38781.324
5472	22.18	11167.734	36123.129
10152	22.18	12739.074	33294.52
974	22.18	8305.759	36840.406
12294	22.18	13576.099	38998.301
3131	22.18	9567.825	37580.355
445	22.16	7894.051	39579.293
16309	22.16	14398.46	38888.531
6731	22.16	11849.256	35795.004
2140	22.14	9145.789	34898.867
2125	22.14	9149.282	34501.762
15524	22.14	14291.689	34457.336
331	22.14	7702.137	37825.402
9462	22.12	12594.985	39877.813
1119	22.12	8574.275	39610.359
6067	22.12	11453.825	37981.246
12691	22.12	13870.02	33351.824
5395	22.1	11088.64	38268.77
4315	22.1	10515.522	33595.512
10672	22.08	13164.873	39516.66
12482	22.08	13726.257	36347.266
2151	22.07	9127.362	35126.754
3987	22.07	10147.768	38012.434
10609	22.07	13120.458	39692.762
5132	22.05	10822.278	35240.492
11585	22.05	13531.083	38101.551
6065	22.05	11533.509	37963.648
6020	22.03	11586.84	39320.914
3560	22.03	9849.437	33280.633
18345	22.01	14533.312	34337.832
16223	22.01	14358.143	38336.09
4221	22.01	10303.008	34416.277
337	22.01	7769.353	37904.102
5239	22.01	10852.852	37803.027
20	22.01	7736.536	33275.504
15987	21.99	14338.821	36638.023
5637	21.99	11285.842	33301.492
16149	21.99	14249.029	37627.035
2717	21.97	9387.218	36411.609
12249	21.95	13676.487	39424.059
9784	21.95	12799.371	36929.48
11385	21.93	13375.699	36408.531
7710	21.91	11994.767	34418.426
2018	21.91	8967.314	34145.859
761	21.91	8095.791	33829.777
1421	21.91	8791.263	34198.047
6716	21.91	11823.543	35549.664
14821	21.91	14059.364	37814.746
8344	21.91	12453.228	39275.602
822	21.91	8358.705	33630.285
7169	21.89	11889.53	39301.434
10095	21.89	12729.116	34190.992
10613	21.89	12978.478	39798.66
779	21.89	8091.96	33607.953
1644	21.89	8671.756	38963.914
1999	21.86	8850.986	34656.789
3396	21.86	9735.457	36985.469
1573	21.86	8767.914	37457.285
10042	21.84	12853.586	34551.027
5492	21.84	11082.524	35713.355
860	21.84	8237.257	34385.934
5400	21.84	11077.294	38062.215
1202	21.84	8632.166	37239.637
767	21.82	8042.151	33940.965
8936	21.82	12559.704	33958.141
324	21.82	7861.506	37652.566
12947	21.82	13873.001	36483.84
9800	21.82	12784.142	36786.195
6558	21.8	11547.853	33835.523
6320	21.8	11635.572	36837.934
17969	21.78	14630.502	35888.559
1630	21.78	8776.304	38498.551
2697	21.78	9345.234	36943.773
18401	21.78	14507.683	33535.402
16377	21.78	14294.967	39022.637
12343	21.76	13765.517	37681.563
5013	21.76	10586.623	33791.848
3278	21.76	9789.786	38526.844
880	21.76	8259.455	35237.184
1899	21.76	8944.804	37251.535
7650	21.74	12064.537	35810.801
15425	21.74	14420.838	33169.25
12713	21.72	13971.771	33497.395
247	21.72	7793.994	36399.559
3239	21.72	9780.53	39696.277
1656	21.72	8790.197	39336.352
2427	21.7	9253.466	39086.379
15534	21.7	14369.261	34739.23
313	21.7	7758.893	37519.016
3647	21.7	9952.611	35365.816
1203	21.7	8622.688	37269.395
14757	21.68	14064.447	38261.281
13256	21.68	13972.18	37677.883
9768	21.68	12761.905	37019.207
11240	21.68	13451.651	33834.723
5958	21.66	11283.67	39128.398
12565	21.66	13635.038	34686.754
947	21.66	8213.9	36345.227
7003	21.66	11782.237	37975.453
7897	21.66	12117.265	35628.406
6337	21.66	11615.439	36848.359
1354	21.64	8590.056	33472.754
6463	21.64	11615.29	36000.266
915	21.63	8249.985	36068.746
1131	21.63	8437.758	39296.121
3088	21.61	9629.198	36580.383
1113	21.61	8485.101	39811.152
6944	21.61	11824.906	36962.844
5753	21.59	11394.086	35663.711
16773	21.59	14422.775	39550.332
10780	21.59	13209.405	38170.477
5635	21.59	11400.988	33254.301
12451	21.59	13682.249	36583.563
5111	21.57	10917.965	34869.703
17336	21.57	14627.148	38329.715
11194	21.57	13269.274	33011.363
5147	21.57	10909.482	35660.164
16774	21.55	14295.871	39563.168
7711	21.55	11892.121	34427.141
2608	21.55	9384.649	37684.234
10838	21.53	13239.289	37194.824
5776	21.53	11311.45	35982.27
3625	21.53	10108.921	34588.328
5331	21.53	10815.515	39661.984
8093	21.51	12221.44	36945.879
4570	21.51	10383.198	38258.676
1254	21.51	8543.951	35816.797
8328	21.51	12299.669	39448.52
12453	21.51	13577.682	36600.855
4730	21.51	10394.5	39953.387
2148	21.51	9277.613	35108.992
11620	21.49	13545.123	38879.844
2868	21.49	9348.458	33816.492
6653	21.49	11802.521	34088.629
7778	21.49	12225.115	33434.152
6536	21.49	11569.373	34397.949
551	21.49	8132.908	38099.5
10697	21.47	13159.016	39160.305
8902	21.47	12360.726	33055.313
1989	21.45	8872.543	35155.617
1193	21.45	8576.837	37352.473
688	21.45	8163.766	35718.965
4070	21.45	10317.47	37006.738
9723	21.43	12806.041	38249.613
9109	21.43	12689.725	36154.371
375	21.43	7707.909	38440.406
7069	21.43	11824.322	38777.637
11362	21.41	13395.58	35932.5
3925	21.4	10341.573	39856.516
11075	21.4	13235.958	34577.684
10782	21.4	13271.291	38197.074
5242	21.4	10891.719	37865.348
9449	21.38	12697.208	39547.707
17988	21.38	14547.492	35599.664
3906	21.38	10036.193	39416.035
3933	21.38	10307.663	39971.262
1093	21.36	8393.893	39428.691
4965	21.36	10744.089	34735.938
2418	21.36	9071.956	38947.719
11061	21.36	13205.386	34655.824
615	21.36	8044.984	37226.539
8281	21.34	12251.516	39564.777
17222	21.34	14459.774	39088.672
6097	21.34	11484.697	37225.438
6014	21.34	11430.385	39513.992
9023	21.34	12513.048	35221.625
5230	21.34	10905.852	37304.23
1371	21.32	8757.247	33129.449
4292	21.32	10559.766	33142.766
17405	21.3	14621.28	37630.316
5141	21.3	10840.046	35397.992
3873	21.28	10019.437	38796.527
5488	21.26	11078.2	35608.152
5378	21.26	11058.764	38664.098
10495	21.26	13136.899	38594.832
334	21.26	7643.347	37846.699
10163	21.26	13088.504	33046.809
7857	21.26	12210.288	35010.465
15326	21.26	14116.427	33897.566
15897	21.26	14322.113	36443.453
17714	21.26	14487.653	36109.051
10583	21.24	13038.891	39338.926
8439	21.24	12409.758	38670.871
4353	21.24	10436.295	34601.059
8355	21.22	12342.016	39233.527
351	21.22	7676.071	38050.188
171	21.22	7978.626	35414.223
12311	21.22	13601.744	38594.914
6607	21.22	11794.638	33061.055
6578	21.22	11589.643	33710.188
10742	21.2	13245.437	38876.754
127	21.2	7689.557	34764.652
14039	21.2	14109.484	39849.371
371	21.2	7792.131	38433.477
15985	21.2	14358.036	36624.086
11086	21.2	13278.056	34391.504
3588	21.2	10047.563	33454.656
18369	21.18	14452.365	34108.902
5633	21.18	11351.104	33112.273
2061	21.17	8986.265	33017.871
3691	21.17	10007.877	36075.254
14771	21.17	14139.594	38019.891
5399	21.17	11112.817	38038.637
10454	21.17	12973.581	37560.902
9197	21.15	12638.831	37384.055
1901	21.15	9057.576	37037.09
4162	21.15	10214.276	36002.117
2122	21.15	9274.852	34438.355
6055	21.15	11501.854	38221.305
12483	21.15	13672.561	36358.695
2900	21.13	9308.6	33041.512
2447	21.13	9258.948	39702.133
6647	21.11	11786.593	34018.961
2051	21.11	9026.843	33387.316
2076	21.11	9072.551	33306.973
2726	21.11	9385.414	36354.406
1321	21.09	8522.828	34088
8214	21.09	12112.209	38611.98
8117	21.05	12205.198	37304.965
5964	21.05	11359.682	39275.707
7850	21.05	12190.316	34859.324
10840	21.05	13331.163	37205.059
6975	21.05	11767.848	37523.371
2970	21.03	9669.872	34371.781
8912	21.03	12647.883	33188.012
1729	21.03	8878.795	38480.523
5025	21.03	10713.496	33419.098
6527	21.01	11530.035	34568.609
4872	21.01	10693.86	36918.617
1725	21.01	8862.758	38649.801
5218	20.99	10942.455	37188.957
16041	20.99	14407.822	36990.066
4750	20.99	10573.74	39649.5
15274	20.99	14105.645	34502.141
1207	20.99	8604.618	37300.711
3079	20.99	9587.524	36496.512
3389	20.97	9863.04	37112.195
12670	20.97	13741.011	33079.66
2912	20.97	9534.894	33167.57
1111	20.95	8543.368	39788.168
4183	20.95	10269.695	35272.078
12542	20.95	13701.611	35224.777
529	20.95	8002.938	38550.695
1345	20.95	8582.001	33603.871
1210	20.95	8575.432	37333.734
10486	20.95	13053.375	38258.203
770	20.94	8195.392	33688.055
3374	20.94	9885.948	37290.176
805	20.94	8381.524	33078.527
1127	20.92	8609.725	39558.867
13973	20.92	13860.108	39849.387
10610	20.92	13074.616	39757.949
9124	20.92	12536.34	36566.395
14163	20.92	14002.944	39512.949
10732	20.92	13277.64	38832.34
9854	20.92	12828.263	36523.262
4092	20.92	10219.16	36568.258
352	20.9	7917.586	38055.984
5199	20.9	10817.038	36717.695
5409	20.9	11191.221	37873.434
9273	20.9	12608.56	38842.691
5348	20.88	11044.493	39734.996
1240	20.88	8604.516	36243
11264	20.86	13403.449	34191.379
8784	20.86	12491.458	34613.949
5686	20.86	11379.363	34593.762
3440	20.86	9913.432	35989.012
1631	20.86	8758.985	38536.289
12845	20.86	13892.475	35005.148
3534	20.86	9883.286	34013.727
6533	20.84	11482.774	34363.195
1998	20.84	8919.869	34899.273
5880	20.84	11231.284	37160.523
10472	20.84	13076.468	37952.766
1897	20.82	8955.832	37212.137
18368	20.82	14475.606	34102.738
18347	20.82	14608.676	34394.145
13421	20.82	13907.776	39052.383
5058	20.82	10932.702	33365.617
2906	20.82	9652.716	33031.559
451	20.8	7640.704	39657.555
3916	20.8	9982.146	39720.105
9529	20.8	12783.941	39439.852
1303	20.8	8537.769	34509.422
3175	20.8	9629.693	38561.43
11036	20.8	13305.45	35186.559
10134	20.78	12732.606	33322.91
10190	20.78	13062.937	33511.734
1525	20.76	8673.678	36464.574
2676	20.76	9401.73	37474.789
3049	20.76	9556.485	35724.332
13700	20.76	13889.857	39440.516
9834	20.76	12864.912	36687.324
12306	20.76	13748.932	38783.457
10781	20.76	13281.62	38193.457
5464	20.76	11033.393	36284.902
87	20.76	7955.609	34114.02
347	20.76	7684.366	38023.895
14035	20.74	14168.296	39844.109
16778	20.74	14306.293	39593.637
1895	20.74	8937.63	37491.094
5050	20.74	10972.981	33064.563
548	20.74	8032.545	38060.625
1014	20.74	8328.714	37732.242
9446	20.72	12627.645	39409.359
4558	20.72	10557.151	37952.086
4250	20.72	10239.642	33508.109
5471	20.71	11008.082	36095.746
4029	20.71	10194.388	37088.625
5125	20.69	10972.706	35120.547
12519	20.69	13596.284	35808.934
11633	20.67	13371.15	39009.402
12443	20.67	13774.1	36793.113
7797	20.67	12265.591	34013.742
9210	20.65	12619.376	37684.168
7128	20.65	11647.194	39859.863
4230	20.65	10152.211	34092.355
17295	20.65	14620.781	38779.836
729	20.65	8024.697	35087.539
2465	20.65	9423.761	39846.789
8456	20.63	12301.617	38594.18
197	20.63	7697.355	35774.379
8102	20.63	12170.463	36973.367
2843	20.63	9467.201	34491.738
2696	20.63	9389.228	36940.809
2981	20.61	9552.143	34651.086
717	20.61	8168.896	35098.137
4322	20.61	10489.048	33789.109
8891	20.59	12490.468	33357.898
1076	20.59	8240.426	38922.957
7683	20.59	11867.947	35085.5
6034	20.59	11458.133	38674.516
5049	20.59	10963.204	33035.758
969	20.59	8386.442	36754.926
11399	20.57	13359.478	36659.926
7753	20.57	11964.876	33013.172
1414	20.57	8688.536	34086.777
8885	20.57	12302.31	33555.441
9536	20.57	12842.33	39410.027
6537	20.57	11582.201	34126.207
5310	20.57	10839.709	39122.258
831	20.57	8288.974	33784.453
769	20.57	8123.127	33682.402
5182	20.57	10987.112	36344.328
5350	20.55	11209.48	39777.949
58	20.55	7889.894	33774.145
2934	20.55	9656.009	33490.266
12915	20.55	13973.662	35793.887
888	20.53	8369.898	35484.684
4222	20.53	10159.714	34430.656
1242	20.51	8522.239	36333.289
4520	20.51	10404.106	37652.539
9803	20.51	12737.736	36838.352
10807	20.51	13307.553	37709.828
11189	20.51	13236.767	33175.727
12467	20.5	13761.1	36469.047
2113	20.5	9079.079	34357.434
1641	20.5	8844.798	38908.109
9912	20.5	12734.61	35584.273
7701	20.48	12042.804	34511.094
12894	20.48	13992.109	35493.773
2864	20.48	9481.268	34204.477
5234	20.46	10945.148	37559.59
17385	20.46	14599.158	37793.91
6664	20.46	11675.786	34411.91
2501	20.46	9458.966	38977.48
793	20.44	8189.051	33282.477
1363	20.44	8611.233	33033.105
5611	20.42	11111.736	33327.199
7385	20.42	11874.681	37153.121
4982	20.42	10777.627	34433.473
10	20.42	7934.785	33143.547
6011	20.4	11608.434	39455.977
8447	20.4	12476.102	38779.656
1653	20.4	8656.157	39225.605
4260	20.4	10192.414	33617.098
913	20.38	8416.296	36002.934
1882	20.38	9029.958	37624.395
12307	20.38	13702.704	38499.105
5457	20.38	11131.746	36403.711
3124	20.38	9694.246	37441.676
431	20.38	7848.634	39322.133
4424	20.38	10564.241	36833.105
3905	20.36	9971.592	39410.332
10172	20.36	12989.188	33305.355
307	20.36	7951.323	37424.816
2666	20.36	9348.424	37639.055
3957	20.36	10281.01	38964.859
3966	20.34	10300.161	38690.074
4141	20.34	10222.982	36254.129
5490	20.34	11054.846	35692.375
2200	20.34	9077.658	36159.469
11645	20.34	13459.096	39265.395
6951	20.32	11779.552	37063.523
3881	20.32	10045.326	39026.453
4718	20.32	10369.375	39584.824
709	20.32	8141.064	35311.82
1620	20.32	8681.103	38284.352
3220	20.3	9696.191	39893.648
1206	20.3	8568.407	37297.488
12510	20.3	13738.426	35741.789
1905	20.28	9005.458	37067.563
7876	20.28	12279.012	35317.094
5613	20.28	11205.667	33350.563
1627	20.27	8741.847	38442.508
370	20.27	7837.638	38422.715
6679	20.27	11752.727	34732.164
7779	20.27	12280.79	33434.895
1474	20.25	8728.112	35441.816
3547	20.25	9758.396	33629.633
13337	20.25	13860.029	38237.754
8614	20.25	12325.959	36766.059
10431	20.25	13115.58	37209.867
3782	20.25	10040.5	36722.902
16744	20.23	14424.314	39368.754
12556	20.23	13696.291	34917.559
7286	20.23	11989.786	38009.477
4613	20.23	10405.946	38675.402
6712	20.23	11675.496	35453.52
1495	20.23	8775.356	35784.172
12340	20.23	13667.09	37964.813
693	20.21	8200.198	35462.184
4720	20.21	10356.084	39599.039
5730	20.21	11262.374	35434.305
11871	20.21	13676.966	39928.195
1722	20.19	8851.648	38797.66
1991	20.19	8979.205	35177.504
6640	20.19	11742.727	33847.16
2693	20.19	9437.725	36867.879
4932	20.19	10633.955	35794.504
798	20.19	8063.188	33112.922
4370	20.17	10387.487	35359.973
5478	20.17	11023.654	35924.891
2925	20.17	9649.29	33372.723
2004	20.15	8998.997	34490.645
5985	20.15	11234.713	39652.297
7814	20.15	12215.136	34073.266
7756	20.15	11915.426	33067.551
7686	20.15	11897.578	34794.199
4715	20.15	10554.812	39550.289
4710	20.15	10426.4	39397.184
5178	20.15	10864.183	36296.355
8747	20.15	12337.038	35205.867
8759	20.13	12321.877	34980.922
4246	20.13	10264.343	33737.199
7331	20.13	11957.33	37424.73
3373	20.13	9920.154	37270.152
18383	20.13	14595.444	33908.855
882	20.13	8380.344	35291.172
2792	20.11	9385.083	34797.391
10534	20.11	12997.302	39127.094
2141	20.11	9185.564	34976.371
9932	20.11	12759.557	35288.164
17889	20.09	14514.268	35794.691
6458	20.09	11538.223	35923.508
6688	20.09	11852.551	34937.223
1409	20.09	8817.111	34010.531
7279	20.09	11979.736	38270.141
4791	20.09	10714.41	38793.563
9986	20.09	12733.734	34828.52
5001	20.07	10644.84	33841.363
3072	20.07	9556.552	36380.68
5429	20.07	11000.882	37186.414
9143	20.05	12635.708	36878.379
2057	20.05	9028.523	33255.043
736	20.05	8182.945	34711.551
2466	20.05	9307.014	39868.188
9842	20.05	12753.451	36443.871
9739	20.04	12747.905	37736.934
12450	20.04	13586.102	36573.238
2758	20.04	9464.413	35509.797
10763	20.04	13306.007	38500.813
1455	20.04	8824.225	34916.539
2069	20.04	9251.778	33040.57
10157	20.04	12796.542	33035.762
3659	20.04	9947.858	35712
4744	20.04	10688.09	39985.898
13045	20.02	13808.36	36928.891
2862	20.02	9481.532	34176
9582	20.02	12797.118	39010.094
5096	20.02	10950.05	34439.023
9719	20.02	12825.688	38182.008
6432	20.02	11569.144	36228.23
16033	20.02	14327.522	36974.668
5352	20.02	11015.182	39518.723
3985	20	10279.702	37992.18
5120	20	10831.321	35067.559
11091	20	13224.194	34169.551
12604	20	13759.901	33979.555
1188	20	8499.595	37792.309
2922	20	9522.379	33297.426
7130	20	12055.938	39781.207
10605	20	13005.27	39562.598
17716	20	14464.193	36114.164
3404	19.98	9764.312	36641.348
16874	19.98	14483.401	39961.645
4935	19.98	10765.604	35602.934
4981	19.98	10753.857	34425.754
756	19.98	8188.302	34015.352
13195	19.98	13900.877	37340.141
3540	19.96	9798.1	33668.711
3969	19.96	10216.25	38766.828
1349	19.96	8571.908	33427.621
1565	19.94	8646.212	37256.344
3340	19.94	9865.341	37557.348
10716	19.94	13349.185	39005.535
3971	19.94	10154.959	38468.445
4256	19.94	10288.52	33595.941
10165	19.94	12993.347	33116.066
13386	19.94	13989.111	38805.094
10471	19.94	13131.479	37949.828
6083	19.92	11427.602	37606.23
402	19.92	7725.215	38828.953
11390	19.92	13548.59	36463.16
685	19.92	8048.176	35629.707
2743	19.9	9441.73	35817.988
5915	19.9	11385.95	38162.266
7005	19.9	11760.309	37978.672
78	19.88	7640.558	34012.711
1385	19.88	8769.821	33453.551
1394	19.88	8652.36	33625.043
4225	19.88	10346.249	34175.723
3464	19.88	9819.576	35468.723
651	19.88	8064.09	36425.309
1523	19.86	8756.969	36362.457
2208	19.86	9099.755	36397.703
12334	19.86	13631.634	38133.426
1383	19.86	8712.811	33368.48
9710	19.86	12809.724	38316.168
12974	19.86	13960.239	36758.691
6085	19.84	11629.813	37635.395
10149	19.84	12813.992	33458.336
128	19.84	7987.452	34772.855
9735	19.84	12811.759	37959.301
4841	19.84	10646.536	37628.219
1534	19.84	8667.418	36572.617
10445	19.82	13063.23	37394.113
1545	19.82	8803.95	36807.297
1465	19.82	8653.866	35147.945
2096	19.82	9159.532	34007.438
10295	19.81	13071.877	34632.023
2949	19.81	9532.034	33910.305
6018	19.81	11486.581	39568.141
4227	19.81	10187.164	33967.164
7880	19.81	12155.001	35405.129
711	19.81	8150.408	35327.129
5275	19.81	10804.631	38647.203
5917	19.81	11359.014	38183.883
11373	19.81	13495.145	36128.688
10655	19.79	13339.436	39687.84
15995	19.79	14402.903	36795.859
3211	19.79	9653.288	39544.313
41	19.79	7985.835	33601.145
11020	19.79	13207.831	35428.168
5991	19.79	11403.321	39907.07
10174	19.79	13043.356	33321.203
4910	19.77	10738.697	36329.641
9992	19.77	12742.638	34914.406
8345	19.77	12420.007	39332.391
4471	19.77	10389.504	37187.254
5650	19.77	11363.052	33615.277
9791	19.77	12896.105	36991.496
9257	19.77	12689.818	38520.27
9929	19.77	12898.849	35268.016
11338	19.77	13373.878	35431.934
5095	19.77	10855.525	34438.797
9915	19.75	12868.555	35618.473
5736	19.75	11401.262	35522.473
3283	19.75	9917.751	38320.961
2528	19.75	9450.859	38399.66
637	19.73	7999.305	36768.023
11028	19.73	13158.892	35401.926
7699	19.73	11916.847	34497.93
2702	19.73	9397.327	36761.758
4283	19.73	10391.225	33003.594
7126	19.71	11719.534	39832.727
15521	19.71	14292.343	34392.414
4904	19.71	10736.079	36237.754
12030	19.71	13694.016	39506.754
16931	19.71	14529.115	39451.738
5634	19.71	11369.051	33125.578
483	19.71	7998.942	39647.816
4390	19.71	10547.913	36056.516
2184	19.71	9204.742	35918.305
1255	19.71	8602.605	35828.32
10399	19.71	12944.522	36491.898
3214	19.69	9582.45	39645.898
11594	19.69	13515.948	38387.293
2895	19.69	9364.355	33304.488
18181	19.69	14587.95	35362.789
192	19.69	7712.779	35685.492
5339	19.69	11155.35	39766.816
1471	19.69	8686.015	35286.496
7732	19.69	11899.32	33678.508
6694	19.69	11689.505	35121.906
15881	19.69	14393.345	36280.867
603	19.69	8202.693	37623.035
13287	19.69	13807.905	37890.027
4556	19.69	10425.385	37840.801
1450	19.67	8756.049	34756.695
13983	19.67	13920.617	39909.656
9821	19.67	12746.097	36601.289
12924	19.67	13835.302	35999.535
208	19.67	7652.238	35955.414
442	19.67	7677.773	39535.316
11023	19.67	13146.334	35461.199
10319	19.67	13081.985	35013.238
7734	19.67	11981.906	33696.145
3102	19.67	9560.48	36856.797
17382	19.67	14627.93	37890.988
12622	19.67	13594.554	33912.566
1205	19.65	8559.344	37296.406
13031	19.65	13906.43	36891.551
10350	19.65	12970.421	35638.758
5865	19.65	11279.829	36895.664
3152	19.65	9566.624	38121.316
776	19.65	8036.002	33560.461
15287	19.65	14056.211	34360.188
2905	19.65	9590.266	33003.93
10739	19.65	13224.882	38852.832
2546	19.65	9456.156	38198.184
1085	19.65	8258.067	39332.801
2957	19.63	9642.203	34096.621
18376	19.63	14538.097	33846.395
8120	19.63	12208.592	37403.852
11035	19.63	13156.521	35171.09
5972	19.63	11393.746	39348.133
5384	19.61	11154.419	38489.086
17384	19.61	14496.287	37969.977
7001	19.61	11757.343	37960.523
1683	19.61	8843.363	39818.238
9447	19.61	12524.431	39420.422
15482	19.61	14232.584	33737.316
14673	19.61	14173.94	38834.832
1050	19.59	8355.654	38255.281
4579	19.59	10440.148	38550.324
4170	19.59	10166.722	35880.34
858	19.59	8392.252	34373.129
6487	19.59	11494.479	35504.402
3156	19.59	9685.615	38263
5418	19.59	11164.334	37526.82
6528	19.58	11511.387	34578.449
342	19.58	7649.861	37962.961
7316	19.58	12034.526	37671.156
7311	19.58	12013.165	37962.59
6108	19.58	11615.179	37060.973
4377	19.58	10358.284	35527.891
18295	19.58	14581.44	34790.801
3116	19.56	9591.249	37231.113
4383	19.56	10542.496	35760.52
7222	19.56	11963.41	38816.203
3889	19.56	10088.382	39163.777
4857	19.56	10631.653	37263.516
16231	19.56	14328.992	38423.383
3665	19.56	9978.525	35909.172
3571	19.56	9991.737	33051.48
4794	19.54	10727.886	38871.656
12939	19.54	13797.505	36272.719
4059	19.54	10251.362	36939.039
10608	19.54	13028.429	39687.988
4886	19.54	10703.072	36783.922
3387	19.54	9797.329	37100.137
1665	19.54	8765.504	39411.391
11038	19.52	13193.768	35237.969
5726	19.52	11315.045	35376.523
3407	19.52	9882.448	36394.375
1364	19.52	8601.303	33056.457
5046	19.52	10780.455	33136.273
3107	19.52	9578.044	37051.063
7643	19.52	12063.468	36013.547
9731	19.5	12786.931	37850.379
10669	19.5	13160.11	39496.723
15315	19.5	14167.786	34066.469
9058	19.5	12617.708	35577.16
751	19.5	8089.868	34210.844
1469	19.5	8836.577	35264.188
12682	19.5	13786.912	33194.961
11150	19.5	13208.015	33353.172
8735	19.5	12454.844	35310.387
2559	19.5	9483.671	37989.641
2253	19.5	9269.937	37314.645
12569	19.5	13780.804	34477.496
1067	19.5	8341.485	38626.598
1065	19.5	8295.766	38590.043
2847	19.48	9468.925	34505.93
5444	19.48	11183.834	36906.742
3950	19.48	10141.013	39182.34
1655	19.48	8761.028	39259.57
983	19.48	8372.142	37025.852
6703	19.48	11686.098	35417.824
10775	19.48	13288.83	38624.488
13061	19.48	13806.364	36971.719
7538	19.48	11917.056	36612.301
14779	19.48	14007.772	38092.551
5200	19.46	10921.215	36724.836
3151	19.46	9558.246	38096.027
3136	19.46	9524.686	37713.16
3920	19.46	9932.818	39960.121
3928	19.46	10316.109	39867.922
7652	19.46	11881.116	35847.691
2668	19.46	9434.447	37388.828
2484	19.44	9397.881	39531.398
214	19.44	7735.566	36037.305
2174	19.44	9092.686	35746.984
10164	19.44	13043.483	33055.133
15324	19.44	14087.501	33887.699
12462	19.44	13628.365	36403.199
7835	19.44	12185.929	34544.141
3932	19.44	10271.04	39955.262
5389	19.44	11102.114	38340.031
11216	19.44	13494.991	33386.613
397	19.44	7916.739	38685.797
5942	19.42	11327.604	38585.246
12897	19.42	13826.188	35550.648
2177	19.42	9189.735	35778.109
2441	19.42	9205.185	39489.844
11109	19.42	13246.348	33674.543
11112	19.42	13294.319	33717.719
2135	19.42	9209.235	34804.742
7378	19.42	11868.246	37115.609
3051	19.42	9688.275	35796.27
417	19.4	7666.889	39063.637
2770	19.4	9440.698	35233.09
5998	19.38	11426.045	39797.605
18224	19.38	14538.658	35237.148
10171	19.38	12999.589	33285.523
5617	19.36	11146.505	33170.453
7186	19.36	12002.169	38973.297
200	19.36	7987.936	35834.539
2239	19.36	9075.516	37079.125
4849	19.35	10776.197	37187.59
8221	19.35	12125.698	38757.184
1357	19.35	8517.077	33238.691
17429	19.35	14494.854	37060.453
4007	19.35	10196.718	37192.262
12721	19.35	13912.699	33575.941
1269	19.35	8562.982	35517.945
4905	19.35	10779.09	36241.5
6608	19.35	11808.63	33074.43
5935	19.35	11309.213	38552.242
6082	19.33	11503.216	37604.316
4174	19.33	10343.633	35604.715
5187	19.33	10890.988	36539.574
2473	19.33	9492.872	40001.617
7166	19.33	12040.992	39527.168
1506	19.33	8748.186	36047.094
6582	19.33	11528.644	33514.035
1298	19.33	8504.757	34686.469
4980	19.33	10588.958	34408.68
3641	19.33	10129.353	35148.035
67	19.31	7800.7	33887.645
5563	19.31	11166.134	34451.234
11546	19.31	13390.129	37564.438
8115	19.31	12179.479	37222.605
17327	19.31	14601.598	38312.668
16782	19.31	14427.097	39602.258
12792	19.31	13901.926	34596.723
3584	19.31	10046.764	33287.27
15355	19.31	14170.707	33514.461
7843	19.31	12274.838	34744.223
996	19.31	8220.577	37373.188
16162	19.31	14393.646	37989.957
5024	19.31	10741.897	33371.691
7663	19.31	12053.661	35690.629
12401	19.31	13730.03	37054.727
8514	19.31	12283.034	37890.977
6696	19.31	11646.08	35157.422
15366	19.29	14114.598	33329.316
15042	19.29	14112.33	35581.992
91	19.29	7880.339	34198.98
1480	19.29	8672.273	35569.141
842	19.29	8356.534	33962.223
4745	19.27	10594.158	39989.387
1245	19.27	8446.991	36094.691
4833	19.27	10605.916	37971.023
16727	19.27	14349.122	39279.785
2014	19.27	9024.748	34381.559
5677	19.27	11243.242	34433.375
6705	19.27	11683.772	35433.102
7931	19.25	12201.453	36324.047
7739	19.25	12032.892	33538.742
8222	19.25	12179.27	38792.754
571	19.25	8045.813	37855.332
14963	19.25	14086.987	36797.371
10806	19.25	13194.314	37706.555
794	19.25	8149.197	33285.813
15005	19.25	14036.237	36218.117
9240	19.23	12670.259	38160.48
3219	19.23	9593.984	39840.027
5568	19.23	11104.829	34545.254
775	19.23	8196.87	33508.727
5031	19.23	10732.783	33480.828
3860	19.23	9957.604	38290.609
7721	19.23	11956.892	34118.355
4978	19.23	10760.285	34398.266
7491	19.23	11922.695	36550.453
14447	19.21	14036.566	39179.059
2872	19.21	9455.603	33908.043
2154	19.21	9103.242	35218.516
8993	19.21	12639.104	34695.539
12614	19.21	13636.691	34112.313
10712	19.21	13304.789	38960.156
15264	19.21	14195.669	34924.523
1687	19.19	8703.579	39978.883
3321	19.19	9892.801	38058.707
838	19.19	8220.357	33935.523
920	19.19	8400.051	36139.578
716	19.19	8191.244	35097.566
8225	19.17	12157.257	38847.34
9444	19.17	12649.957	39344.484
11014	19.17	13164.94	35805.637
3636	19.17	10109.974	34950.316
15993	19.17	14313.425	36698.41
5021	19.17	10569.918	33629.188
10700	19.17	13301.233	39179.195
780	19.17	8031.09	33634.852
8744	19.17	12316.004	35156.207
8213	19.15	12120.656	38599.527
15414	19.15	14226.144	33016.855
2756	19.15	9358.939	35431.238
12532	19.15	13750.623	35267.926
10234	19.15	12932.315	33673.516
8890	19.15	12473.966	33346.555
646	19.14	8153.64	36607.16
7243	19.14	11975.359	38700.059
6600	19.14	11440.958	33069.434
14703	19.14	14171.177	38695.691
17085	19.14	14605.893	38957.293
7134	19.14	12036.456	39926.469
6478	19.14	11585.211	35585.719
13367	19.14	13947.551	38538.215
3616	19.12	9946.958	34348.496
10415	19.12	12989.945	36876.188
5003	19.12	10690.549	33880.18
14759	19.12	14124.175	38302.172
12315	19.12	13783.422	38416.539
8868	19.12	12283.968	33861.754
5246	19.12	10811.063	37902.395
11608	19.12	13561.158	38686.332
7671	19.12	12040.752	35323.09
11486	19.12	13466.755	37271.094
7881	19.12	12257.961	35411.672
243	19.1	7945.119	36366.953
9780	19.1	12757.904	36863.223
5989	19.1	11213.859	39888.422
3907	19.1	9953.595	39430.859
18388	19.1	14445.504	33942.613
10119	19.1	12893.871	33870.379
17379	19.1	14444.043	37826.598
4019	19.1	10189.463	37334.352
5660	19.08	11417.58	33952.578
671	19.08	8101.179	35961.379
4785	19.08	10773.023	39006.398
1973	19.08	8978.489	35468.141
15360	19.08	14166.857	33546.129
4435	19.08	10458.603	37060.605
2869	19.08	9452.003	33887.277
12555	19.08	13732.913	34875.504
290	19.08	7931.928	37239.277
9530	19.08	12905.973	39509.734
8255	19.08	12174.63	39371.98
13953	19.08	13976.104	39739.402
7023	19.08	11702.512	38295.898
7762	19.08	12091.308	33012.766
4975	19.08	10724.91	34364.836
7129	19.08	11638.583	39947.352
2474	19.06	9311.995	39601.727
10374	19.06	13107.168	36121.758
498	19.06	8175.097	39175.523
3282	19.06	9822.942	38601.531
5356	19.06	11159.768	39360.672
17317	19.06	14496.767	38584.598
4795	19.06	10763.885	38873.746
6090	19.06	11431.838	37431.945
8492	19.06	12390.387	37837.742
5191	19.06	10901.474	36551.391
10573	19.06	12987.469	39284.707
1365	19.04	8485.011	33082.184
614	19.04	8137.221	37210.508
841	19.04	8220.346	33962.195
524	19.04	8087.631	38752.551
6008	19.04	11613.357	39663.793
5133	19.04	10963.176	35242.523
5698	19.04	11337.754	34914.285
15290	19.04	14180.488	34415.18
90	19.04	7661.83	34161.586
8782	19.02	12290.57	34924.398
464	19.02	7863.617	39963.941
3030	19.02	9573.12	35408.734
3956	19.02	10202.089	39248.074
8779	19.02	12494.469	34891.109
7798	19.02	12185.969	34020.449
4912	19.02	10576.062	36151.891
5983	19.02	11404.259	39647.781
9921	19.02	12761.841	35469.566
4834	19	10712.017	37972.301
2768	19	9387.366	35195.801
2049	19	9014.268	33634.859
8315	19	12485.338	39914.648
4196	19	10136.47	34963.184
9072	19	12657.48	35712.371
1445	19	8687.125	34642.734
6779	19	11828.137	36495.055
7819	19	12134.681	34111.961
10113	19	12923.317	33974.105
8543	19	12371.283	37526.707
8488	18.98	12460.455	38103.656
9755	18.98	12869.574	37395.723
9238	18.98	12589.359	38139.332
1003	18.98	8278.475	37482.977
14221	18.98	14156.726	39410.66
9277	18.98	12655.924	38910
10037	18.98	12736.571	34520.715
7149	18.96	12048.997	39681.445
15027	18.96	14205.815	35973.793
4432	18.96	10361.238	36997.309
6933	18.96	11776.984	36894.871
1717	18.96	9056.458	39039.383
3095	18.96	9572.86	36703.516
12753	18.96	13953.246	34015.543
2599	18.96	9406.609	37850.371
4677	18.96	10406.338	39141.91
1883	18.96	8876.46	37627.043
11217	18.94	13376.018	33399.531
7929	18.94	12105.298	36255.441
10630	18.94	13186.966	39957.488
6520	18.94	11557.348	34646.043
8197	18.94	12170.794	38355.035
8176	18.94	12211.012	38056.977
2077	18.94	9206.211	33351.273
13333	18.94	13908.044	38217.508
15520	18.94	14240.913	34305.801
11049	18.94	13183.498	34773.074
9233	18.92	12546.203	37958.223
2761	18.92	9482.603	35303.355
2725	18.92	9343.579	36301.039
3975	18.92	10306.179	38566.121
5732	18.92	11341.358	35481.152
10455	18.92	12954.287	37561.871
7755	18.92	12051.569	33056.258
4828	18.92	10697.455	37903.23
7896	18.92	12166.225	35625.484
5317	18.91	10858.583	39386.852
3532	18.91	9873.411	33980.992
9050	18.91	12537.646	35523.121
721	18.91	8049.515	35227.641
12802	18.91	13932.387	34818.629
15667	18.91	14264.904	35384.383
4450	18.91	10400.215	37135.523
873	18.91	8410.449	35054.402
8548	18.91	12496.206	37573.605
3262	18.89	9814.992	38815.348
6630	18.89	11656.359	33594.609
4181	18.89	10271.685	35568.301
9920	18.89	12916.992	35421.324
5714	18.89	11405.854	35296.949
5562	18.89	11008.749	34448.387
4792	18.89	10748.7	38835.727
17451	18.89	14441.411	36713.273
4158	18.87	10274.409	36146.957
14755	18.87	14143.673	38192.887
1319	18.87	8529.468	34046.203
3635	18.87	10073.774	34902.625
15744	18.87	14223.125	35496.027
4378	18.87	10533.153	35585.836
6541	18.85	11512.957	34203.18
808	18.85	8207.809	33185.07
2654	18.85	9280.158	37802.688
11663	18.85	13471.768	39407.625
1576	18.85	8745.168	37489.387
6614	18.85	11707.939	33141.488
14695	18.85	14032.867	38649.23
5499	18.85	11031.464	35562.137
1710	18.85	8971.166	39126.047
1924	18.85	9024.859	36727.813
3195	18.85	9576.604	39097.871
510	18.83	8182.766	38801.461
2173	18.83	9265.669	35743.496
9022	18.83	12704.716	35217.352
11211	18.83	13410.628	33290.82
5754	18.83	11238.469	35665.457
6028	18.83	11583.448	39068.484
7299	18.83	11877.729	38092.402
10620	18.83	13116.782	39967.297
676	18.83	8170.264	35832.195
1674	18.83	8810.313	39598.898
3655	18.83	10112.491	35627.059
2557	18.83	9400.434	38291.332
8433	18.83	12407.774	38632.113
4178	18.83	10342.399	35504.57
6665	18.81	11709.45	34486.559
3423	18.81	9797.207	36367.16
10393	18.81	13065.283	36408.676
6702	18.81	11756.699	35362.434
7613	18.81	11917.758	36247.172
5363	18.81	11082.867	39144.586
7336	18.81	11919.479	37478.367
4814	18.81	10591.657	38354.172
3929	18.81	10160.035	39934.063
772	18.81	7998.476	33767.875
4295	18.81	10476.176	33173.41
1624	18.81	8836.277	38403.672
12111	18.81	13695.382	39271.73
10812	18.81	13273.212	37771.852
358	18.81	7932.606	38149.77
346	18.81	7715.193	38004.66
12633	18.79	13662.117	33762.633
2947	18.79	9631.808	33870.855
13277	18.79	13835.122	37785.945
15523	18.79	14341.262	34412.371
14749	18.79	14115.262	38451.594
6523	18.79	11426.062	34730.293
3796	18.79	10128.292	37058.441
883	18.79	8305.913	35366.191
11009	18.79	13145.073	35735.586
15424	18.79	14302.773	33159.453
6748	18.77	11770.545	36166.824
4140	18.77	10139.784	36246.258
4355	18.77	10546.32	34793.91
1734	18.77	8937.79	38317.148
7833	18.77	12206.424	34439.801
1952	18.77	9035.14	36169.996
28	18.77	7691.871	33366.703
2488	18.77	9487.126	39274.563
9015	18.77	12704.895	35082.387
3548	18.77	9761.888	33641.258
11901	18.77	13711.521	39979.512
5541	18.75	11153.392	35112.027
7702	18.75	12014.823	34514.641
2724	18.75	9284.698	36287.473
4821	18.75	10758.301	38264.434
5911	18.75	11350.234	38037.133
7767	18.75	12145.563	33164.277
4220	18.75	10309.336	34342.457
10618	18.75	13116.69	39916.133
8431	18.73	12380.345	38897.191
2759	18.73	9320.74	35544.238
7698	18.73	11879.128	34490.855
1309	18.71	8560.857	34356.852
3780	18.71	9967.372	36669.793
10237	18.71	12953.521	33708.707
13893	18.71	13790.325	39538.828
3061	18.71	9642.5	35977.887
4249	18.71	10161.78	33503.039
8286	18.71	12239.03	39672.844
3545	18.71	9751.257	33493.719
949	18.71	8391.242	36361.059
2098	18.71	9145.368	34076.73
7164	18.71	12065.295	39510.254
1068	18.71	8399.097	38630.93
4077	18.71	10301.532	36824.281
2499	18.71	9433.521	39243.398
7941	18.71	12275.168	36510.992
4216	18.71	10136.25	34566.965
12636	18.71	13774.912	33784.008
8882	18.71	12484.648	33532.695
4922	18.71	10767.423	36019.941
4133	18.69	10336.015	36468.449
15865	18.69	14245.214	36150.445
789	18.69	8088.158	33394.883
16923	18.68	14616.574	39729.566
1704	18.68	8984.085	39574.242
7737	18.68	11943.811	33494.645
3856	18.68	10134.942	38086.16
5922	18.68	11373.542	38337.496
2882	18.68	9347.099	33420.191
3609	18.68	10011.891	34029.563
3139	18.68	9605.177	37774.574
3179	18.68	9643.311	38722.164
6060	18.68	11486.348	38131.637
3231	18.68	9717.082	39950.277
8785	18.68	12451.959	34628.508
8865	18.68	12417.973	33826.523
14666	18.68	14158.752	39105.258
2020	18.68	8988.668	34220.949
5173	18.66	10846.01	36224.289
7783	18.66	12154.441	33619.469
2442	18.66	9071.607	39505.938
3591	18.66	10006.791	33490.625
16053	18.66	14353.846	37032.719
3202	18.66	9690.342	39270.188
613	18.66	8105.867	37210.836
7179	18.66	11882.788	39189.781
2414	18.66	9216.286	38721.695
4350	18.66	10372.989	34519.23
6593	18.66	11587.996	33473.641
1064	18.66	8392.418	38573.043
2897	18.66	9445.488	33013.945
1299	18.64	8526.003	34693.055
10461	18.64	13088.35	37686.859
428	18.64	7769.25	39254.512
4267	18.64	10153.856	33431.664
1961	18.64	8902.671	35774.285
1569	18.64	8824.582	37350.871
10308	18.64	13018.352	34783.773
11004	18.64	13281.083	35965.941
746	18.64	8159.967	34125.793
2428	18.64	9267.357	39120.063
2080	18.62	9203.462	33486.875
6580	18.62	11553.008	33734.102
6744	18.62	11729.419	36110.879
10792	18.62	13165.608	38059.48
10798	18.62	13151.336	37828.594
5485	18.62	11118.534	35827.637
12764	18.62	13849.923	34110.504
692	18.62	8079.105	35448.727
3970	18.62	10202.718	38467.523
10966	18.62	13351.828	36398.895
7656	18.62	11865.771	35879.91
14727	18.62	14094.118	38318.164
6646	18.62	11839.941	33929.711
418	18.6	7924.938	39082.414
2673	18.6	9461.02	37431.828
521	18.6	8058.599	38719.633
3514	18.6	9891.236	34642.164
17810	18.6	14575.679	36024.367
5345	18.6	11087.282	39605.57
12331	18.6	13734.675	38060.277
5694	18.6	11264.99	34795.633
9620	18.6	12835.729	38791.012
6974	18.6	11820.514	37515.625
9193	18.6	12655.911	37299.719
5980	18.6	11405.167	39555.09
5476	18.58	11031.954	36199.457
8525	18.58	12336.489	37959.125
1604	18.58	8718.727	37943.98
15437	18.58	14248.33	33306.969
9740	18.58	12880.51	37753.766
2682	18.58	9440.93	37246.27
8765	18.58	12391.5	34999.508
5311	18.58	10960.612	39136.656
7347	18.58	11916.429	37305.434
1164	18.56	8421.565	38163.633
9130	18.56	12651.003	36668.766
2931	18.56	9557.917	33481.918
11578	18.56	13542.375	38023.73
1148	18.56	8609.712	38916.945
10802	18.56	13289.679	37918.383
5142	18.54	10858.415	35422.887
3271	18.54	9901.527	38688.605
1189	18.54	8442.797	37793.664
3228	18.54	9780.984	39835.977
12558	18.54	13687.978	34612.426
157	18.54	7961.306	35217.297
8923	18.54	12679.728	33515.449
10974	18.54	13311.74	36476.473
17448	18.54	14576.413	36997.234
5018	18.54	10710.861	33527.238
3137	18.54	9694.22	37745.984
13204	18.52	13816.871	37394.941
3974	18.52	10333.967	38565.258
5480	18.52	11113.002	35986.438
3579	18.52	9998.053	33213.98
10686	18.52	13250.329	39355.188
7647	18.52	12034.843	35772.875
17567	18.52	14484.363	36460.559
547	18.52	7997.72	38042.512
11916	18.52	13777.486	39592.535
1938	18.5	8993.54	36437.785
3039	18.5	9551.897	35595.398
8472	18.5	12374.044	38190.648
9434	18.5	12509.056	39231.004
11154	18.5	13321.516	33394.051
1256	18.5	8526.69	35853.352
7474	18.5	11935.127	36835.52
12429	18.5	13615.735	36994.98
186	18.5	7871.901	35596.652
7068	18.5	11724.162	38739.879
7309	18.5	11973.949	37946.141
6621	18.5	11656.343	33439.848
3349	18.5	9819.968	37451.566
2701	18.5	9454.357	36710.641
15386	18.48	14012.139	33213.285
11191	18.48	13322.796	33232.035
2021	18.48	9006.961	34264.688
11145	18.48	13328.915	33550.441
11069	18.48	13310.03	34478.422
15768	18.48	14338.69	35568.727
9190	18.48	12638.31	37273.602
15947	18.48	14420.076	36519.789
5654	18.48	11267.267	33695.941
5090	18.48	10874.608	34330.5
13896	18.46	13889.955	39540.488
4826	18.46	10591.546	37884.785
550	18.46	7994.185	38088.527
2188	18.46	9079.235	35947.945
5043	18.46	10568.426	33077.094
10529	18.46	13092.094	39073.961
288	18.46	7777.277	37168.477
2025	18.46	9015.982	34284.578
12819	18.46	13918.696	34930.461
4773	18.46	10672.371	39420.344
8895	18.46	12463.147	33254.188
1195	18.45	8533.861	37372.273
12487	18.45	13640.178	36097.613
2866	18.45	9328.616	34014.27
896	18.45	8279.314	35694.152
5135	18.45	10857.561	35268.496
3222	18.45	9589.608	39981.176
11237	18.45	13515.168	33737.23
8893	18.45	12292.347	33464.813
3034	18.45	9684.47	35476.453
2412	18.45	9270.85	38672.297
2721	18.45	9492.547	36535.039
4284	18.45	10457.707	33020.016
7781	18.45	12167.227	33484.449
15309	18.45	14049.581	34024.555
1605	18.43	8665.577	37958.531
10617	18.43	13081.716	39888.488
11263	18.43	13534.834	34159.82
10531	18.43	12979.356	39102.672
7167	18.43	12062.427	39550.785
7009	18.43	11774.667	38029.27
4097	18.43	10229.491	36584.598
12313	18.43	13747.812	38357.805
11586	18.43	13407.232	38155.359
5009	18.43	10718.916	33698.328
11637	18.43	13536.022	39083.34
472	18.41	8143.818	39816.504
11929	18.41	13723.652	39631.465
1356	18.41	8511.197	33171.863
15538	18.41	14362.427	34821.215
982	18.41	8287.689	37010.406
9038	18.41	12614.553	35374.52
13444	18.41	13858.635	39137.48
2565	18.41	9289.386	38036.652
5954	18.41	11365.462	39072.184
12469	18.39	13594.818	36495.613
9535	18.39	12798.681	39361.719
3127	18.39	9692.403	37483.684
1380	18.39	8675.102	33312.707
10358	18.39	13061.287	35880.445
9519	18.39	12729.798	39645.117
2103	18.39	9101.649	34154.758
1133	18.39	8487.526	39361.621
5319	18.39	10926.324	39406.68
6468	18.39	11633.025	36053.762
9452	18.39	12561.856	39593.309
588	18.39	8201.77	37684.66
3045	18.39	9536.823	35682.363
5636	18.37	11368.287	33289.848
12362	18.37	13594.748	37584.641
4809	18.37	10664.763	38575.852
15334	18.37	14102.054	33661.34
3515	18.37	9725.801	34661.953
6662	18.37	11675.506	34378.191
3335	18.37	9838.887	37753.633
777	18.37	8161.48	33567.516
2454	18.37	9156.22	39948.133
6508	18.37	11568.713	35191.191
2941	18.37	9496.544	33722.664
2056	18.37	8875.348	33232.441
2944	18.37	9684.833	33828.563
1865	18.37	9050.094	37584.414
6616	18.37	11694.962	33243.176
97	18.35	7811.606	34258.133
117	18.35	7755.399	34593.742
5475	18.35	11208.623	36139.988
6728	18.35	11662.057	35736.961
415	18.35	7785.508	39052.398
1153	18.35	8534.179	38716.129
8913	18.35	12570.629	33214.793
8787	18.35	12301.297	34644.938
2873	18.35	9345.684	33712.316
1539	18.35	8808.496	36689.977
18414	18.33	14485.492	33338.609
6725	18.33	11806.35	35690.008
2417	18.33	9241.458	38903.441
774	18.33	8183.039	33503.926
1208	18.33	8535.675	37314.516
7680	18.33	11910.849	35011.352
14828	18.33	14088.265	37575.723
6601	18.33	11495.175	33087.852
3205	18.33	9650.607	39319.441
3604	18.33	9942.008	33841.008
5202	18.33	10836.476	36781.242
4197	18.31	10156.162	34978.09
2513	18.31	9374.83	38686.941
5117	18.31	10804.467	34982.031
14737	18.31	14026.846	38418.055
10170	18.31	13063.794	33244.105
16076	18.31	14343.343	37137.363
414	18.31	7837.062	39035.301
15975	18.31	14252.845	36582.496
4771	18.31	10758.619	39408.602
3060	18.31	9602.215	35942.152
5474	18.31	11135.038	36133.727
5060	18.29	10782.98	33411.301
10430	18.29	12929.136	37167.137
11302	18.29	13481.027	34926.66
7135	18.29	11952.014	39940.789
7324	18.29	11963.672	37506.813
11228	18.29	13377.25	33605.465
2429	18.29	9220.97	39200.281
2826	18.29	9419.273	34703.938
3617	18.29	9996.195	34351.59
2178	18.29	9136.033	35782.383
8063	18.27	12155.678	36793.477
12886	18.27	13903.329	35369.738
11092	18.27	13141.121	34209.629
2110	18.27	9189.149	34242.602
16181	18.27	14266.335	38154.695
7376	18.27	11918.207	37111.629
2737	18.25	9452.883	36044.797
10451	18.25	13066.247	37518.531
1640	18.25	8675.549	38888.262
5773	18.25	11361.57	35920.254
16206	18.25	14350.216	38286.703
5531	18.25	11010.856	35376.613
17639	18.25	14442.528	36262.844
3027	18.25	9643.169	35353.676
11299	18.25	13392.672	34882.57
4207	18.25	10182.956	34708.895
1159	18.25	8599.275	38317.02
3872	18.25	10001.556	38732.895
12697	18.25	13931.229	33397.621
6485	18.23	11633.704	35467.211
18079	18.23	14440.388	35465.977
1273	18.23	8540.567	35286.219
8919	18.23	12668.172	33380.484
5241	18.23	10800.203	37850.398
5231	18.23	10832.711	37399.91
8917	18.23	12524.247	33303.754
5251	18.23	10797.927	37990.648
9752	18.23	12751.036	37622.934
249	18.23	7991.212	36459.941
5382	18.22	11020.169	38779.902
708	18.22	8154.016	35307.438
1530	18.22	8724.21	36540.914
1575	18.22	8810.776	37488.887
649	18.22	8139.591	36380.301
5799	18.22	11421.879	36202.172
15022	18.22	14120.556	35933.672
2817	18.22	9389.019	34654.906
18373	18.22	14515.928	33824.688
7627	18.22	12000.647	36054.379
2495	18.22	9433.138	39169.117
42	18.2	7657.678	33608.777
3976	18.2	10300.255	38567.258
12536	18.2	13602.141	35101.824
9941	18.2	12800.958	35379.488
11622	18.2	13406.275	38885.324
14983	18.2	14048.052	36622.449
17197	18.2	14435.496	39050.414
3522	18.2	9821.253	34524.637
6027	18.2	11551.039	39066.203
513	18.2	8109.051	38863.133
1353	18.2	8551.704	33459.754
10166	18.2	12945.341	33152.207
6464	18.2	11536.421	36004.461
6505	18.2	11564.188	35159.375
189	18.18	7830.987	35650.609
3343	18.18	9722.638	37357.797
365	18.18	7866.921	38358.93
5267	18.18	10934.232	38358.367
3395	18.18	9816.882	36917.289
682	18.18	8021.023	35609.875
7825	18.18	12245.183	34247.613
2602	18.18	9465.246	37888.113
9632	18.18	12793.628	38820.797
14219	18.18	14099.592	39378.66
15283	18.18	14006.497	34311.863
3573	18.18	10086.429	33110.332
7181	18.18	12045.658	39202.176
2191	18.18	9220.266	35999.512
8788	18.18	12467.571	34652.328
2255	18.16	9207.396	37322.5
12906	18.16	13824.492	35649.648
14124	18.16	14132.872	39611.973
1733	18.16	8992.953	38305.02
1464	18.16	8690.543	35118.688
2165	18.16	9104.419	35468.117
2757	18.16	9359.691	35477.82
3926	18.16	10282.785	39859.352
5540	18.16	11202.43	35109.781
17196	18.16	14440.247	39046.434
4793	18.16	10771.956	38867.211
3317	18.16	9859.594	37999.789
6637	18.16	11786.575	33816.594
8775	18.14	12471.494	34819.586
2204	18.14	9249.064	36321.652
1361	18.14	8611.849	33298.973
1318	18.14	8504.049	34012.66
5061	18.14	10883.555	33410.992
3336	18.14	9870.882	37759.539
12435	18.14	13684.816	37010.406
12333	18.14	13654.337	38093.152
505	18.14	8049.171	39040.336
1603	18.14	8827.354	37938.898
5402	18.12	11014.241	38108.848
12493	18.12	13693.842	36176.586
1969	18.12	9006.819	35648.027
300	18.12	7960.045	37329.445
6563	18.12	11478.139	33958.66
6	18.12	7739.842	33075.77
[truncated: 3,047 more rows]
