# Supplementary material for: Insights on the Control of Yeast Single-Cell Growth Variability by Members of the Trehalose Phosphate Synthase (TPS) Complex
Source: Front Cell Dev Biol. 2021 Jan 28;9:607628. doi: 10.3389/fcell.2021.607628 (PMC7876269; doi:10.3389/fcell.2021.607628)
Supplement: Supplementary file 2 [file Data_Sheet_1.ZIP › final_code/input_datasets/Ntd-TSL1_SortedCells1_plus_t3.csv]

Id	Area (µm²)	Centre X Position (µm)	Centre Y Position (µm)
1199	205.25	8592.202	36910.641
46	200.1	7902.7	33613.395
162	197.55	7929.892	35089.055
1264	196.73	8484.158	35896.125
3539	193.91	10520.865	36562.238
3863	192.48	10773.511	35701.809
8578	192.02	14106.714	37337.547
3764	191.33	10660.904	38222.949
4650	185.98	11274.551	37500.324
1497	183.57	8637.106	36701.809
4411	182.21	11154.333	35483.176
9416	179.57	14485.625	35203.551
832	179.45	8250.963	33547.871
1338	179.09	8439.387	33513.164
8096	178.99	13683.896	33238.207
6119	177.08	12471.018	35837.547
8137	175.83	13808.906	33773.887
8387	175.79	13937.98	39074.297
7415	174.55	13318.105	34235.66
3599	174.07	10549.135	37992.512
34	173.9	7896.637	33420.441
1530	171.14	8808.161	37634.617
8743	167.79	14194.604	35022.469
3581	166.6	10474.4	37593.48
8841	166.04	14422.808	33377.094
6162	165.53	12407.924	34966.156
8827	164.7	14391.006	33047.879
7418	164.65	13288.034	34279.992
8534	164.57	14031.216	38242.738
1424	164.45	8710.361	34618.902
9495	162.31	14609.334	33213.313
2772	162.18	9736.328	38482.695
6279	162.1	12637.143	33362.008
6790	161.06	12895.375	34835.863
9245	160.47	14628.524	39226.875
4342	160.32	11181.63	37048.363
4507	159.8	11358.526	33077.645
2013	159.07	9108.729	36908.953
1914	158.88	9063.968	33534.727
4584	158.54	11292.785	35326.043
5328	158.27	11694.932	39407.957
3627	158.06	10422.056	38800.59
2852	157.62	9896.507	36289.707
7511	157.29	13424.491	33806.004
7480	157.21	13553.496	33159.512
7944	156.72	13628.82	36832.496
1892	156.72	8993.481	33250.855
2274	156.16	9383.48	36053.258
8935	155.84	14322.426	35960.816
2883	155.49	9839.192	35092.41
3798	155.38	10642.252	37644.809
1519	154.51	8837.922	37320.238
1216	154.38	8566.867	36601.984
7833	154.19	13743.626	39053.277
4189	153.56	10978.94	39589.422
2824	153.25	9912.529	37158.309
3868	153.12	10617.427	35455.238
4360	153.06	11081.712	36692.004
8458	152.66	14079.815	39646.402
294	152.64	7659.946	36862.723
3855	151.76	10765.978	35750.332
1746	151.64	8954.319	37559.977
5	151.58	7710.519	33047.344
2834	151.16	9749.463	36800.781
5183	150.89	11826.848	36433.359
5741	150.8	12118.812	35474.66
2424	150.68	9590.76	33956.156
3340	150.45	10311.126	36051.938
7676	149.74	13551.585	38314.125
9123	149.55	14400.358	38134.023
4063	149.53	10973.468	36801.816
6251	149.5	12292.67	33059.633
4888	149.3	11568.545	37216.898
180	148.69	7770.637	35336.379
7459	148.52	13260.951	33291.832
612	148.1	8028.818	37226.887
348	147.68	7851.028	37673.188
8563	146.6	14013.455	37403.988
3036	146.53	10115.92	35979.352
6130	146.24	12434.321	35510.844
8388	146.07	13808.572	39084.594
2511	145.66	9693.245	35915.375
1854	145.32	9040.618	34398.523
2730	145.26	9896.967	39587.859
2110	144.9	9210.035	39551.293
8178	144.86	13868.589	34699
3628	144.75	10536.194	38816.703
8710	144.63	14183.728	35644.383
4180	144.21	10875.717	39480.238
2450	143.4	9608.187	34680.422
8108	143.35	13757.64	33139.016
1249	143.21	8611.405	36008.297
4079	143.16	10810.256	37144.113
6874	142.64	13070.96	33405.578
3083	142.62	10074.079	37437.438
5529	142.58	12058.376	35592.863
3241	142.49	10242.219	38834.594
6981	142.33	13046.615	36029.746
1312	142.22	8507.114	34611.039
8613	142.04	14030.599	36803.215
3712	141.97	10730.921	39311.637
2128	141.87	9272.956	39911.383
3262	141.7	10173.063	37996.855
218	141.62	7746.169	35822.199
4426	141.6	11010.981	35107.535
8084	141.6	13711.554	33587.332
8173	141.55	13978.26	34453.031
887	141.47	8227.761	35401.832
3791	141.37	10769.031	37548.207
2663	140.97	9506.641	39745.211
399	140.9	7982.646	38247.523
6450	140.88	12564.752	37589.809
6622	140.78	12737.039	39049.07
9430	140.09	14524.576	35070.66
6445	139.96	12516.649	37527.242
3842	139.92	10680.973	36422.012
1376	139.78	8823.411	33469.566
9286	139.48	14527.827	38170.379
7814	139.19	13762.775	39403.777
4308	139.13	11185.499	38215.57
4613	139.13	11293.569	36156.684
1897	139.02	9220.041	33117.906
4244	138.9	11063.682	39451.281
6749	138.65	12754.614	35585.117
1190	138.62	8566.944	37023.41
1417	138.6	8720.669	34441.145
3127	138.41	10036.375	38402.656
7024	138.25	12965.891	37339.16
6751	137.89	12855.87	35615.922
1667	137.72	8953.043	39739.699
8697	137.64	14054.859	35850.457
976	137.58	8296.983	37618.273
7268	137.39	13171.262	37705.297
4603	137.1	11214.789	35935.98
7549	137.01	13366.042	34651.68
1533	136.87	8809.012	37663.219
7297	136.7	13266.636	37298.66
1333	136.62	8615.948	33934.586
396	136.49	7887.701	38175.789
2703	136.24	9852.426	39811.645
8745	136.22	14198.554	35067.648
5924	136.16	12208.91	39886.027
6957	136.16	12959.312	35490.199
6249	136.13	12450.898	33026.297
9390	135.82	14622.305	35813.32
3652	135.8	10368.62	39621.504
3800	135.76	10734.519	37368.621
5263	135.65	11660.145	38115.637
546	135.57	8064.208	38836.645
1695	135.51	8988.255	38824.398
4897	135.44	11567.998	37171.961
2488	135.34	9510.952	35203.613
7647	135.28	13498.785	37614.48
8945	135.13	14368.407	36225.211
4839	135.03	11511.701	38367.098
4073	134.96	10904.489	36992.066
5788	134.79	12229.649	36616.414
6489	134.46	12654.506	38371.863
4183	134.08	10986.549	39514.523
8957	134.04	14403.071	36354.145
4595	134.02	11226.077	35798.242
2373	133.52	9326.603	33123.82
113	133.41	7645.5	34489.094
688	133.33	8018.309	35568.746
108	133.18	7974.253	34388.5
2629	133.14	9669.721	39058.375
5375	133.08	11854.556	39893.82
1881	133	8886.491	33559.137
6793	132.93	12817.285	34862.984
5489	132.7	12053.881	37203.305
6237	132.49	12406.672	33478.027
4746	132.49	11210.007	39667.133
1895	132.43	9226.465	33041.719
4689	132.37	11300.09	38459.598
2546	132.14	9640.662	37338.645
770	132.01	7999.315	33518.336
3013	131.99	10039.229	35259.637
8526	131.89	14166.861	38439.309
8653	131.76	14178.741	36388.645
8304	131.59	13912.994	37830.492
117	131.53	7804.361	34578.336
1958	131.32	9182.462	35209.215
9418	130.95	14592.413	35206.41
5065	130.94	11552.533	33058.559
6419	130.9	12660.767	36702.367
4246	130.86	11115.234	39483.02
1563	130.74	8686.882	38335.656
3569	130.61	10416.985	37271.914
3575	130.46	10509.443	37474.891
3598	130.38	10386.425	37974.641
6683	130.21	12900.276	37569.188
7584	130.19	13538.904	35663.777
8197	130.15	13871.138	35110.688
4179	130.02	10914.448	39459.691
551	130	8163.196	38660.813
2163	129.94	9467.022	39251.297
7316	129.92	13309.222	36663.297
4262	129.86	11098.632	39422.129
8761	129.79	13995.283	34516.313
5356	129.69	11655.601	39819.66
4791	129.67	11499.918	39630.172
4731	129.56	11328.652	39452.672
6325	129.54	12602.491	34456.02
1242	129.44	8493.404	36202.336
847	129.4	8410.608	34104.523
1692	128.98	8886.07	39087.016
603	128.91	7992.937	37641.016
7718	128.79	13415.795	39023.484
435	128.79	7936.443	38675.527
5428	128.75	11911.775	39085.277
5953	128.69	12480.19	39723.563
1607	128.46	8777.349	38996.156
378	128.35	7781.17	37919.793
3101	128.22	10057.125	37786.754
7881	128.04	13646.988	38287.48
3132	127.74	10028.541	38599.332
9379	127.66	14619.906	36096.242
517	127.58	8075.739	39849.227
2829	127.51	9840.868	36744.824
228	127.47	7936.506	35967.109
7783	127.45	13698.167	39867.27
6539	127.41	12506.478	39540.246
1791	127.37	9035.088	36365.953
3654	127.37	10440.61	39647.941
7904	127.35	13570.699	37547.395
2820	127.3	9902.468	37061.336
8386	126.95	13780.741	39023.453
7421	126.86	13282.93	34007.18
9264	126.55	14530.583	38946.539
7095	126.42	13027.867	39103.574
5314	126.34	11769.583	39248.223
7734	126.09	13492.834	39178.27
7534	126.01	13419.377	34306.285
5667	125.53	12075.607	33369.191
1306	125.48	8574.184	34857.273
8591	125.46	14002.221	37015.93
6897	125.4	12997.601	33926.441
7362	125.38	13271.832	35162.832
3202	125.36	10236.558	39915.855
7567	125.32	13517.371	35122.512
6642	125.29	12731.573	38313.109
5806	125.23	12083.993	37061.539
1372	125	8735.024	33339.852
1449	125	8770.199	35239.938
6976	124.46	12986.677	35953.52
4804	124.35	11538.849	39399.824
1467	124.29	8784.533	35892.453
7951	124.27	13600.762	36585.336
6562	124.12	12574.338	39985.246
9217	123.85	14485.635	39739.738
6199	123.75	12442.026	33990.551
7244	123.62	13292.435	38057.668
3113	123.52	10010.639	38265.02
4642	123.52	11312.411	37139.086
3927	123.41	10680.924	33385.641
9117	123.1	14232.676	38039.547
4972	123.06	11628.002	35140.563
7960	123.04	13621.407	36448.129
8368	122.95	13865.328	38728.199
5169	122.89	11642.179	36064.43
6778	122.87	12852.027	35159.563
9201	122.62	14266.305	40009.914
6001	122.6	12481.873	38852.43
6336	122.6	12705.45	34701.484
9172	122.58	14416.982	39324.422
1357	122.58	8437.083	33127.145
4994	122.35	11511.381	34462.598
1246	122.3	8520.285	35934.738
735	122.01	8150.676	34687.578
7173	121.84	13202.467	39538.348
549	121.82	8040.137	38934.211
743	121.63	8173.402	34514.313
6615	121.51	12824.91	39231.34
2623	121.17	9523.261	38961.563
4733	121.11	11347.84	39495.242
474	120.84	7823.787	39332.965
7681	120.82	13369.855	38442.637
8369	120.82	13909.658	38788.617
8208	120.78	13889.682	35332.609
8446	120.73	14149.725	39905.844
1766	120.63	8907.159	36893.191
8834	120.61	14277.092	33198.551
6519	120.54	12517.503	39126.66
801	120.52	8162.471	33316.934
7380	120.48	13300.184	34834.66
2502	120.4	9544.925	35788.766
4215	120.38	10897.103	39880.652
7018	120.21	12987.77	37137.531
3682	120.17	10659.988	39942.898
7479	120.11	13410.372	33136.375
7854	120.04	13620.991	38487.676
7114	120	13121.604	39355.305
9191	119.9	14346.099	39845.492
7093	119.79	13000.459	39032.973
8299	119.71	13914.126	37725.238
148	119.67	7842.706	34881.523
892	119.54	8256.62	35472.805
2956	119.48	10119.201	33212.16
5266	119.48	11804.488	38238.523
6970	119.14	12984.796	35837.246
1315	119.06	8625.506	34365.734
5246	119.02	11733.755	37724.406
3620	119	10399.827	38377.699
6284	118.96	12637.774	33444.152
4705	118.73	11369.594	38843.887
1124	118.73	8435.443	38575.973
7717	118.68	13510.722	39015.074
1508	118.49	8664.554	37008.156
5165	118.49	11719.935	35925.637
235	118.47	7712.083	36027.793
951	118.41	8394.342	37069.258
5776	118.24	12135.777	36283.641
3218	118.22	10196.204	39580.238
5463	118.12	11940.787	38066.594
1936	117.91	9210.425	34274.863
5872	117.89	12240.224	38959.262
6329	117.85	12613.609	34550.363
563	117.85	8052.418	38335.723
9122	117.82	14350.049	38121.586
6299	117.68	12592.13	33795.992
5099	117.68	11774.648	33852.922
7431	117.64	13324.627	33647.305
958	117.39	8313.438	37247.07
9372	117.24	14463.838	36519.371
6542	117.2	12570.698	39565.785
5711	117.13	12085.25	34731.246
3605	117.11	10434.649	38058.813
395	117.11	7906.986	38172.824
8682	117.09	14004.291	36080.09
3649	117.07	10388.516	39454.215
3661	117.03	10493.969	39766.996
1839	116.95	8901.869	35057.684
5126	116.88	11732.943	34615.012
498	116.86	7648.984	39661.293
8690	116.82	14135.134	35901.414
4331	116.76	11124.8	37426.758
4231	116.72	11078.947	39887.492
1359	116.67	8540.124	33155.969
1062	116.65	8355.251	39761.328
1265	116.63	8476.522	35621.457
6416	116.53	12701.552	36614.426
6953	116.4	13040.002	35336.863
7747	116.32	13412.409	39358.57
5797	116.17	12176.783	36844.172
8751	116.09	14137.629	34911.832
8722	116.03	14026.193	35513.785
7399	115.96	13253.986	34305.883
4451	115.9	11176.251	34595.07
4747	115.77	11401.077	39674.699
7301	115.71	13199.089	37074.672
1157	115.63	8418.002	37967.824
8002	115.59	13756.724	35535.785
7236	115.59	13250.753	38456.547
2479	115.57	9630.261	35113.617
4522	115.54	11389.707	33385.93
7715	115.42	13440.432	38975.59
1123	115.34	8568.457	38783.367
2361	115.33	9393.684	33219.828
6633	115.25	12871.181	38728.059
2436	115.19	9615.085	34463.188
9362	115.15	14612.657	36399.844
5964	115	12466.076	39568.309
8657	114.88	14157.499	36489.621
6090	114.64	12350.765	36799.074
2444	114.62	9675.619	34516.996
222	114.5	7904.196	35896.945
7624	114.29	13421.292	37169.797
2751	114.27	9874.293	38676.246
3293	114.25	10342.73	37322.141
8286	114.21	13846.278	37245.547
8461	114.14	14142.938	39698.816
8323	114.12	13898.174	38107.086
6789	114	12716.628	34832.742
5792	113.97	12158.042	36746.465
7596	113.93	13497.332	35924.109
7970	113.89	13582.395	36275.043
8462	113.85	14053.36	39749.461
3344	113.83	10324.66	35809.949
4414	113.77	11026.426	35516.57
406	113.56	7949.668	38357.691
5405	113.47	11881.193	39368.191
2123	113.45	9138.713	39780.172
1510	113.35	8641.879	37082.613
7675	113.33	13438.025	38245.164
7483	113.26	13396.136	33227.805
2023	113.26	9202.481	37081.707
7223	113.12	13298.162	38528.383
7920	112.97	13612.076	37472.496
4497	112.95	11156.106	33236.504
8820	112.95	14124.49	33294.777
4713	112.85	11419.257	39090.035
452	112.8	7756.097	38939.828
9112	112.74	14385.112	37977.512
3103	112.68	9974.507	37850.977
2161	112.64	9428.84	39212.313
9293	112.49	14619.187	38054.531
9376	112.15	14532.162	36286.672
1621	111.88	8742.287	39358.656
2877	111.69	9823.458	34969.031
7144	111.67	12999.597	39971.492
6141	111.32	12360.89	35364.668
6106	111.32	12460.262	36274.688
6067	111.32	12407.17	37236.105
8765	111.3	14176.484	34317.004
8294	111.26	13786.871	37498.543
746	111.23	8040.493	34307.867
1305	111.13	8457.389	34855.496
1670	111.11	8966.616	39515.242
9308	111.09	14613.075	37685.887
9163	110.88	14320.352	39067.641
122	110.88	7983.696	34618.168
4206	110.82	10894.518	39765.094
3985	110.82	10810.813	34260.555
9331	110.8	14472.385	37229.223
2050	110.73	9232.022	37810.754
5687	110.71	12220.349	33794.102
1891	110.48	9029.488	33482.938
5148	110.31	11658.331	35218.723
3147	110.23	10011.676	39057.766
8150	110.08	13939.13	34041.391
1810	110.06	8974.455	35774.414
4984	110.04	11612.783	34893.371
4512	109.98	11390.005	33169.102
9099	109.9	14408.388	37719.871
5636	109.9	12026.32	33186.363
2430	109.77	9543.958	34156.383
8947	109.71	14347.862	36234.98
9273	109.6	14625.07	38530.961
6728	109.58	12844.079	36132.313
718	109.58	8178.425	35045.293
5694	109.58	12207.125	33958
4942	109.54	11593.886	36181.879
4270	109.46	10992.989	38986.52
7170	109.39	13189.14	39687.457
3541	109.27	10549.142	36573.684
4005	109.22	10803.465	35044.875
6257	109.22	12467.176	33131.074
8838	109.18	14267.561	33333.211
7995	109.1	13761.653	35640.41
9501	109.06	14434.302	33289.555
1118	109.02	8596.956	38745.805
1068	109.02	8243.388	39870.602
4384	108.89	11051.593	35901.809
7413	108.87	13339.321	34226.07
6506	108.85	12589.282	38779.629
4119	108.85	10914.599	38291.895
3534	108.83	10554.357	36347.043
769	108.79	8017.898	33747.102
3579	108.77	10352.901	37536.352
7733	108.7	13471.111	39129.262
7887	108.66	13738.578	37893.445
973	108.53	8270.143	37560.398
4635	108.26	11267.266	36835.523
5645	108.26	11943.134	33016.582
6303	108.14	12559.569	33878.953
3902	108.09	10565.45	34157.656
3313	108.09	10238.223	36549.027
4628	107.95	11276.8	36644.531
6306	107.89	12631.668	34029.18
3517	107.84	10397.426	35732.477
8106	107.82	13679.029	33123.977
6356	107.78	12618.929	35177.043
7240	107.76	13183.667	38213.949
8090	107.72	13627.486	33644.02
990	107.66	8344.774	37862.207
2491	107.64	9668.762	35343.762
8066	107.59	13714.946	33846.266
2178	107.57	9346.986	38775.977
155	107.57	7655.896	35022.828
3487	107.55	10516.774	34796.711
7461	107.55	13285.889	33008.406
3987	107.41	10783.973	34385.27
4695	107.34	11229.706	38603.078
6189	107.24	12390.852	34598.246
5407	107.2	12002.646	39408.652
6186	107.18	12384.294	34552.086
1064	107.13	8376.934	39814.109
141	107.09	7849.778	34823.387
3602	106.65	10467.872	38015.262
1185	106.65	8453.905	37209.457
4335	106.63	11175.58	37210.59
3818	106.55	10666.012	37088.93
6943	106.48	12926.775	35054.426
1094	106.38	8585.808	39382.598
2799	106.25	9761.358	37950.68
9121	106.15	14301.813	38100.516
1263	106.15	8417.822	35889.73
3167	106.13	10098.82	39493.648
8325	106.09	13907.838	38134.207
1676	106.07	8962.055	39372.309
8835	106.04	14233.86	33240.09
6373	106.02	12499.259	35661.555
7216	105.94	13340.839	38745.984
791	105.92	8126.117	33464.32
1355	105.9	8548.374	33070.781
8868	105.77	14409.054	34082.996
4877	105.75	11476.772	37547.855
2433	105.69	9627.59	34271.043
1022	105.63	8365.974	38886.801
1529	105.58	8631.092	37602.148
9100	105.58	14286.138	37725.848
8911	105.54	14321.987	35117.457
6645	105.52	12849.723	38354.359
8873	105.42	14221.365	34159.395
6852	105.25	12798.941	33245.086
4608	105.23	11288.306	36073.07
6803	105.14	12802.999	34524.543
7648	105.06	13454.261	37656.992
4339	105.06	11162.317	37291.867
4249	105.02	11009.122	39522.105
8373	104.83	13809.773	38830.82
1570	104.71	8657.371	38489.488
4306	104.68	11004.195	38162.594
1817	104.62	8936.87	35428.688
1674	104.56	8926.616	39280.973
2884	104.56	9836.455	34773.809
5721	104.48	12251.157	35010.309
9130	104.45	14292.415	38251.242
6448	104.43	12519.158	37578.031
2265	104.43	9327.43	36259.254
8024	104.41	13675.223	35050.676
7356	104.24	13261.526	35391.059
8403	104.22	13896.788	39376.469
6754	104.2	12755.221	35640.285
7850	104.1	13708.939	38765.117
9412	103.76	14439.364	35393.258
1880	103.76	8930.83	33550.867
6544	103.68	12660.923	39642.008
1325	103.68	8498.181	34006.891
3941	103.62	10723.588	33098.621
7606	103.53	13504.933	36530.324
3005	103.49	10041.538	34942.234
6598	103.41	12773.863	39391.938
6893	103.28	13100.501	33694.43
5652	103.24	12221.465	33056.195
9312	103.18	14627.434	37766.875
8719	103.18	14206.754	35454.656
4391	103.01	11024.957	35739.73
3025	102.99	10120.185	35618.844
6836	102.93	12848.997	33722.664
2141	102.76	9274.915	39884.66
7314	102.66	13152.774	36855.734
605	102.66	7994.733	37369.578
5147	102.51	11700.561	35185.363
2300	102.47	9370.44	34999.172
2328	102.4	9454.493	34324.617
9274	102.05	14553.208	38540.758
8144	102.01	13832.794	33911.301
7132	102.01	13081.794	39645.984
890	101.96	8267.449	35413.98
4218	101.92	10899.419	39904.027
7763	101.86	13379.274	39635.02
4940	101.8	11533.764	36175.727
5894	101.73	12109.766	39351.453
1326	101.63	8615.695	34077.266
3226	101.57	10139.754	39213
7408	101.55	13333.368	34148.207
1813	101.46	8858.529	35718.406
3604	101.38	10540.705	38035.563
6590	101.32	12898.057	39491.23
6950	101.29	13092.164	35314.172
7027	101.29	13122.074	37383.629
3053	101.06	9965.971	36543.195
5408	100.96	11941.942	39408.836
9342	100.96	14449.909	36727.84
2380	100.94	9559.933	33090.441
1753	100.88	8933.265	37460.965
1937	100.86	9072.79	34280.711
4814	100.83	11626.847	39177.004
8813	100.81	14060.908	33449.152
6268	100.79	12530.23	33092.457
9149	100.73	14306.042	38700.711
2149	100.6	9332.437	39684.832
5191	100.6	11756.424	36550.746
8480	100.58	14174.474	39155.102
5012	100.56	11572.566	34442.055
8160	100.54	13821.054	34155.488
6378	100.5	12547.035	35741.113
1035	100.46	8230.137	39319.797
7945	100.46	13671.549	36845.781
811	100.44	8296.247	33131.988
4097	100.4	10886.88	37622.516
809	100.31	8159.267	33155.664
8017	100.23	13756.622	34944.199
8679	100.21	14115.691	36322.383
9076	100.19	14318.368	37091.551
9346	100.19	14484.304	36791.996
815	100.17	8309.39	33223.824
5000	100.16	11456.21	34587.309
944	100.12	8280.741	36813.078
579	100.02	8105.213	37837.82
5039	100	11575.794	33595.703
1614	99.98	8788.328	39142.863
3276	99.94	10185.948	37704.766
9432	99.93	14559.43	34779.203
7361	99.83	13135.834	35143.781
5446	99.83	11922.784	38325.402
4472	99.79	11097.576	33853.09
128	99.75	7799.375	34738.902
7075	99.62	13018.851	38673.52
8565	99.6	14163.116	37409.363
2295	99.6	9431.995	35350.113
7450	99.5	13194.118	33423.805
1219	99.5	8551.36	36378.469
7605	99.47	13402.872	36419.688
7791	99.45	13654.796	39486.238
5009	99.33	11516.331	34376.508
3770	99.16	10644.985	38302.793
7453	99.12	13316.974	33427.336
5905	99.1	12228.092	39477.965
8824	99.04	14063.821	33125.68
7444	99.03	13290.352	33629.961
757	98.97	8041.81	34216.305
6152	98.97	12285.283	35253.691
6899	98.81	12999.681	33988.055
8756	98.81	14010.041	34747.273
768	98.78	8014.54	33683.203
5070	98.76	11828.696	33076.52
7723	98.74	13551.616	39079.574
301	98.68	7750.588	36961.047
4958	98.66	11446.621	35628.703
5281	98.55	11805.934	38562.031
6547	98.53	12596.061	39720.031
2312	98.51	9313.379	34706.559
7270	98.3	13313.941	37743.742
314	98.28	7776.229	37177.586
585	98.28	8161.539	37917.211
8959	98.24	14265.555	36390.332
1826	98.24	8868.267	35259.324
5478	98.22	12051.888	37790.859
7009	98.09	13085.418	36703.965
5301	98.07	11734.202	39029.605
8775	98.05	14184.101	34251.914
744	97.97	8086.127	34300.621
7781	97.95	13778.679	39757.145
875	97.91	8295.469	35000.391
4039	97.88	10803.911	36187.383
5992	97.88	12463.557	39077.727
5526	97.82	11927.958	36024.281
8158	97.8	13900.563	34143.176
6076	97.72	12344.551	37067.465
1384	97.7	8714.394	33653.332
6180	97.68	12356.254	34643.973
827	97.67	8257.547	33547.129
8536	97.63	14192.732	38302.16
8129	97.49	13873.332	33469.945
2191	97.45	9315.399	38065.734
361	97.34	7964.559	37774.848
4837	97.28	11456.107	38628.301
7710	97.24	13381.574	38871.148
7000	97.22	12973.119	36462.879
3176	97.21	10117.62	39762.285
2903	97.13	9916.115	34599.793
1699	97.05	8945.704	38887.738
4266	97.03	11067.584	39183.133
3749	97.01	10621.824	38480.504
4986	96.92	11554.969	34921.703
2831	96.88	9740.635	36767.34
1235	96.86	8584.845	36089.57
1855	96.84	8926.303	34441.246
4553	96.82	11294.013	34084.898
7601	96.69	13552.566	36105.426
7891	96.69	13716.711	37926.813
8330	96.65	13988.585	38212.953
252	96.65	7868.086	36193.105
5621	96.63	12031.143	33501.613
1540	96.61	8796.973	37978.02
5780	96.61	12271.596	36414.168
1336	96.57	8447.523	33771.957
6747	96.52	12820.319	35842.883
5821	96.5	12069.001	37399.035
3148	96.32	10106.71	39057.215
5979	96.29	12338.915	39198.609
1786	96.25	8984.536	36529.922
4146	96.25	10829.635	38907.781
5250	96.15	11679.738	37840.012
2457	96.13	9684.627	34914.148
6015	96.11	12415.187	38504.273
4293	96.06	11085.88	38513.441
2202	96.04	9319.353	37976.871
4346	96	11083.249	37176.195
5760	96	12104.605	35885.707
8	96	7681.814	33120.504
7813	95.98	13586.888	39399.633
3833	95.98	10640.478	36854.27
669	95.88	8012.395	35612.156
817	95.85	8246.432	33337.48
6719	95.81	12864.291	36220.625
9085	95.81	14395.829	37339.348
2944	95.73	9838.371	33040.355
1487	95.69	8669.274	36419.477
6901	95.64	13128.705	33996.621
700	95.58	8040.971	35133.402
8770	95.56	14117.04	34438.496
2346	95.54	9308.836	33506.219
2637	95.52	9534.095	39256.172
2633	95.5	9551.534	39108.914
402	95.42	7728.94	38282.246
3600	95.41	10395.733	38013.355
2268	95.39	9470.525	36314.414
8929	95.39	14230.404	35723.211
5087	95.37	11676.176	33532.383
6965	95.37	13029.86	35601.465
4412	95.33	11074.544	35494.297
7701	95.19	13449.916	38792.77
156	95.14	7879.057	35022.766
7031	95.06	13107.226	37513.898
5719	95.04	12153.428	34977.617
634	95.02	8177.645	36822.891
1122	94.96	8421.27	38770.387
4712	94.95	11384.046	39089.324
7241	94.93	13243.666	38264.648
4018	94.91	10797.616	35632.141
2560	94.91	9670.118	37537.004
4508	94.89	11393.957	33095.734
896	94.85	8387.808	35592.348
1380	94.83	8844.495	33526.395
5698	94.83	12239.536	34007.316
7537	94.81	13459.97	34372.488
2787	94.77	9908.815	38193.113
3585	94.7	10370.736	37703.945
6511	94.7	12578.489	38890.316
4107	94.58	10983.306	37944.914
8007	94.51	13657.787	35294.637
4675	94.39	11314.035	38100.277
4841	94.2	11439.389	38421.973
1209	93.99	8565.542	36839.109
5956	93.93	12346.168	39440.414
3686	93.8	10577.988	39604.938
1945	93.8	9269.584	34615.43
5190	93.78	11703.101	36533.723
668	93.76	8035.557	35587.262
6922	93.76	13099.147	34513.727
5175	93.66	11719.986	36183.469
3775	93.64	10626.754	37896.797
5598	93.6	11999.057	34165.449
1440	93.55	8819.252	34965.301
8876	93.51	14341.834	34197.629
2908	93.51	9891.524	34400.57
6973	93.49	12931.433	35907.578
4551	93.43	11311.363	34053.996
8547	93.43	14207.153	37868.59
3721	93.36	10610.601	39198.348
6927	93.34	13020.535	34635.863
555	93.26	8184.451	38707.633
1414	93.24	8634.744	34319.863
2871	93.22	9889.934	35271.258
5575	93.2	11857.23	34631.301
2578	93.11	9645.538	38021.859
6765	93.11	12722.684	35290.18
514	93.09	7713.097	39959.598
2422	93.07	9696.032	33938.824
7752	93.05	13536.352	39480.105
7482	93.03	13425.737	33179.938
2001	92.99	9102.185	36447.137
3016	92.97	9927.08	35465.707
7083	92.93	13026.054	38815.695
7886	92.84	13769.672	38142.48
3193	92.82	10013.964	39978.176
3287	92.8	10248.974	37199.602
2188	92.8	9398.831	38439.91
236	92.67	7948.289	36037.535
5310	92.63	11844.613	39205.645
1299	92.59	8444.094	34985.707
4268	92.57	11016.477	38954.422
8754	92.49	14039.704	34701.621
6635	92.47	12771.061	38742.164
4646	92.44	11335.593	37310.629
6490	92.44	12652.991	38391.48
1304	92.42	8506.105	34840.223
3860	92.34	10672.088	35621.676
7768	92.32	13527.125	39784.352
4531	92.26	11206.738	33701.391
2592	92.26	9608.29	38545.184
7139	92.26	13030.427	39755.105
6495	92.11	12594.71	38513.457
9202	92.03	14470.019	39762.93
1034	91.9	8221.214	39277.996
4036	91.9	10900.157	36049.652
8767	91.88	14183.29	34337.336
2614	91.86	9580.349	38784.156
1617	91.82	8690.987	39263.203
6335	91.79	12593.088	34686.891
1408	91.75	8793.843	34045.688
3639	91.71	10557.109	39221.426
4665	91.67	11285.436	37917.387
2140	91.65	9349.748	39880.32
5230	91.59	11761.335	37363.895
3095	91.56	10123.066	37729.586
3075	91.54	9921.787	37191.109
3843	91.54	10656.438	36428.004
92	91.48	7896.152	34267.699
6328	91.29	12508.842	34492.535
7699	91.29	13387.385	38777.977
707	91.27	8102.266	34945.688
6812	91.23	12827.576	34157.066
7906	91.23	13756.059	37593.141
495	91.19	7672.793	39607.262
4793	91.15	11543.251	39633.051
7590	91.08	13479.564	35737.965
642	91	8121.523	36467.895
3956	90.96	10868.289	33310.742
3180	90.92	9990.316	39854.113
77	90.9	7884.382	34020.84
2641	90.9	9645.41	39350.797
4011	90.88	10786.3	35306.762
8149	90.87	13824.196	34017.43
6854	90.87	12896.295	33069.961
3139	90.81	9936.489	38820.746
3846	90.75	10599.214	36364.434
2493	90.73	9506.182	35457.086
1461	90.71	8726.408	35726.34
860	90.69	8219.561	34431.047
178	90.67	7787.214	35300.863
7224	90.66	13194.845	38529.289
3488	90.62	10367.248	34809.652
3674	90.58	10584.104	39822.207
7828	90.52	13684.479	39219.43
2868	90.43	9888.4	35519.871
4640	90.33	11243.295	36974.824
5135	90.27	11702.525	34902.836
9368	90.25	14511.461	36434.496
6121	90.2	12419.58	35853.961
42	89.97	7981.268	33514.168
1728	89.95	8863.802	38123.648
2325	89.89	9329.166	34596.238
6835	89.81	12834.553	33702.234
7507	89.74	13453.678	33709.316
884	89.72	8326.179	35295
6865	89.64	13075.48	33243.289
7805	89.6	13774.491	39284.219
2058	89.54	9262.367	37938.813
7150	89.53	13290.871	39845.844
3514	89.41	10399.833	35705.758
5131	89.41	11771.536	34742.668
3129	89.39	10122.573	38482.148
1684	89.22	9021.625	38991.645
1280	89.16	8451.156	35293.77
664	89.14	8056.338	36006.281
8238	89.1	13938.181	36329.926
7512	89.07	13534.478	33887.789
8424	89.05	13977.174	39745.68
6815	89.03	12714.099	34210.379
5610	88.95	11983.608	34015.305
8166	88.91	13932.621	34283.93
5532	88.89	11896.316	35609.852
7616	88.82	13394.931	36812.609
5915	88.82	12184.183	39708.242
4076	88.76	10862.542	37084.535
8093	88.68	13632.32	33418.188
4393	88.62	11180.66	35789.117
5820	88.61	12244.304	37308.336
1331	88.59	8599.293	33869.953
8619	88.57	14054.292	36841.699
1713	88.57	8935.955	38541.359
7062	88.57	13112.619	38294.207
4900	88.55	11577.751	36911.34
5968	88.55	12486.876	39289.926
4190	88.53	10815.422	39596.922
5841	88.51	12148.898	37899.426
7990	88.51	13633.984	35789.68
7994	88.51	13602.378	35608.465
6034	88.51	12358.162	38269.762
4207	88.49	10966.609	39781.879
5929	88.45	12153.569	40006.836
9486	88.41	14554.221	33375.434
5390	88.39	11872.055	39665.422
175	88.32	7979.041	35217.715
5366	88.3	11769.168	39999.359
675	88.26	8195.589	35729.211
6945	88.22	13045.995	35156.301
4438	88.2	11090.848	34820.379
8025	88.15	13566.48	35052.34
7754	88.13	13522.075	39510.301
5611	88.07	11936.158	34038.93
2821	88.07	9782.617	37105.453
4925	88.05	11466.35	36694.902
2280	87.99	9471.12	35873.66
1349	87.94	8449.176	33208.75
6657	87.94	12886.428	38225.797
6801	87.92	12895.709	34726.66
4586	87.88	11361.066	35349.465
6783	87.82	12904.784	35009.879
6967	87.65	13023.146	35635.695
1893	87.61	8994.174	33066.465
3506	87.59	10553.316	35462.441
4230	87.57	11051.794	39869.758
6310	87.53	12648.194	34178.93
8252	87.53	13791.758	36693.43
777	87.51	8015.304	33346.605
2302	87.49	9399.378	34790.48
1547	87.48	8791.789	38131.168
5113	87.46	11735.162	34229.398
3877	87.28	10659.05	35213.539
2204	87.21	9467.464	37540.922
297	87.13	7734.942	36910.887
2081	87.09	9222.605	39043.203
5238	87.05	11653.818	37524.543
1117	87.04	8440.937	38713.512
4524	87.02	11395.081	33442.066
5150	86.9	11714.105	35250.523
6508	86.82	12517.314	38808.203
2867	86.79	9874.885	35647.695
3367	86.79	10316.074	34794.434
8792	86.75	14079.153	33919.262
2547	86.73	9600.228	37351.938
6172	86.71	12434.714	35087.984
8823	86.67	14050.787	33027.375
8654	86.63	14170.434	36416.488
3373	86.56	10146.929	34631.305
7559	86.48	13542.507	34803.406
6710	86.44	12804.964	36578.875
4095	86.44	10851.972	37521.945
9389	86.31	14486.966	35803.914
3960	86.29	10814.478	33420.195
6007	86.27	12471.487	38913.844
2040	86.21	9234.744	37377.438
5139	86.15	11754.832	34993.406
2860	86.04	9798.555	35849.359
2094	86	9243.924	39252.723
8092	85.98	13617.082	33401.063
8041	85.96	13738.068	34298.168
5631	85.94	12033.574	33401.305
2217	85.69	9431.049	37264.227
1806	85.62	8846.492	35975.051
6572	85.62	12863.766	39894.738
2417	85.62	9492.529	33846.832
8759	85.56	14024.389	34467.766
3616	85.56	10492.222	38318.934
3813	85.54	10667.441	37270.734
7102	85.54	12996.254	39189.555
591	85.48	8136.29	37700.738
438	85.46	7794.161	38709.039
2097	85.45	9255.733	39342.313
7199	85.45	13262.836	39059.84
133	85.33	7932.951	34773.793
373	85.25	7839.85	37892.133
7292	85.25	13213.009	37464.922
271	85.23	7717.956	36370.273
745	85.23	8120.768	34303.766
8831	85.22	14296.694	33127.016
8214	85.06	13913.988	35473.188
6122	85.06	12470.305	35881.469
7799	85.02	13587.894	39543.664
2027	84.97	9072.291	37085.078
2521	84.95	9553.858	36245.102
4500	84.95	11029.374	33064.184
3229	84.89	10166.66	38992.184
1308	84.87	8428.134	34733.152
413	84.85	7878.486	38427.191
4060	84.77	10873.833	36706.973
4548	84.77	11353.422	34014.766
5874	84.76	12123.531	39027.641
2638	84.76	9581.149	39263.199
6538	84.72	12599.011	39510.039
8549	84.66	14006.144	37940.848
6862	84.64	13102.495	33164.008
5706	84.56	12184.062	34256.52
2394	84.56	9675.027	33392.219
6294	84.53	12612.283	33716.973
110	84.47	7890.414	34467.762
837	84.45	8324.384	33900.613
4135	84.41	10965.362	38638.02
9289	84.39	14615.421	38200.137
8138	84.37	13936.545	33781.141
2442	84.35	9523.439	34483.523
502	84.32	7868.485	39783.535
3667	84.32	10549.615	39838.984
662	84.32	7993.449	36001.5
6337	84.3	12508.874	34709.652
3839	84.28	10563.623	36621.281
2307	84.2	9362.153	34912.457
1997	84.16	9084.71	36373.465
9384	84.14	14453.823	35918.422
2668	84.14	9607.325	39802.035
6609	84.12	12804.605	39141.734
6646	84.1	12830.814	38357.535
2019	84.1	9141.812	36973.66
321	84.07	7803.208	37325.145
6513	84.03	12502.947	38911.332
5435	84.01	11885.577	38707.281
3888	84.01	10572.398	34657.398
8236	83.97	13879.722	36250.855
4555	83.97	11349.929	34125.816
1241	83.95	8572.802	36167.008
6315	83.86	12566.648	34264.152
2066	83.78	9097.889	38311.781
9294	83.76	14474.981	38083.273
9071	83.7	14286.657	36957.098
6208	83.66	12443.82	33942.906
2329	83.63	9356.941	34423.289
5102	83.61	11773.912	33944.32
6653	83.57	12888.243	38169.359
9187	83.57	14396.483	39769.379
5144	83.51	11742.73	35078.641
9098	83.49	14238.975	37697.609
4045	83.49	10892.946	36404.34
2579	83.47	9542.843	38073.996
6629	83.47	12836.399	38860.047
1794	83.45	8908.77	36075.613
5383	83.4	11896.46	39964.379
73	83.26	7845.156	33940.172
5601	83.26	11900.834	34193.762
5229	83.24	11839.694	37358.848
6891	83.22	12947.384	33630.66
215	83.22	7887.852	35801.684
9508	83.22	14459.823	33099.43
7042	83.17	12942.571	37892.68
5952	83.13	12459.805	39716.07
6589	83.11	12721.139	39485.035
7121	83.09	13104.348	39455.281
4209	83.07	10985.445	39836.234
7928	83.07	13642.153	37031.223
6831	82.97	12908.51	33872.125
1311	82.97	8564.418	34590.992
1387	82.94	8773.064	33667.809
5492	82.94	12018.042	37256.438
4657	82.9	11406.489	37781.047
6999	82.73	12956.828	36461.188
2196	82.73	9486.747	37845.102
4245	82.71	11084.137	39456.668
1446	82.63	8681.336	35165.285
7707	82.55	13482.556	38836.57
8877	82.53	14372.978	34230.043
6245	82.51	12482.041	33270.895
2523	82.5	9696.901	36378.414
5871	82.48	12233.23	38828.813
4048	82.32	10897.218	36482
4127	82.3	10908.15	38449.809
2939	82.27	9818.202	33454.305
258	82.21	7937.142	36240.625
8884	82.15	14264.924	34406.102
9415	82.11	14627.138	35167.273
1133	82.07	8590.122	38176.66
3867	82.06	10592.988	35450.707
5503	81.9	12002.128	36915.301
3042	81.79	10045.246	36198.32
5474	81.65	11905.476	37718.492
8347	81.44	13925.564	38432.965
3666	81.19	10465.283	39823.906
2206	81.08	9384.492	37600.379
5140	81.06	11668.942	35033.383
59	81.06	7953.414	33760.496
3631	81.04	10553.49	38961.203
364	81	7911.075	37820.113
1028	81	8417.598	39109.047
3248	80.94	10148.84	38951.191
531	80.79	8117.593	39279.91
1963	80.73	9168.308	35325.461
8005	80.64	13714.662	35284.059
7515	80.62	13525.834	33972.781
7524	80.5	13426.085	34203.207
4872	80.5	11565.314	37881.629
6669	80.39	12740.928	37911.301
4800	80.37	11431.022	39327.934
9090	80.37	14387.318	37422.559
2596	80.31	9702.394	38636.234
986	80.27	8283.549	37792.043
3007	80.24	10066.439	35071.969
3183	80.14	10019.492	39869.023
4896	80.12	11540.245	37152.281
8188	80.1	13921.155	34905.855
5771	80.08	12147.943	36186.246
3955	79.95	10956.981	33289.738
5939	79.83	12320.469	39908.344
2351	79.83	9313.479	33362.809
8912	79.81	14233.052	35116.523
8049	79.68	13766.927	34242.813
828	79.66	8242.86	33548.969
4696	79.66	11349.177	38623.996
146	79.58	7643.011	34867.512
8019	79.57	13679.701	34969.078
7445	79.55	13348.712	33642.461
5352	79.39	11698.434	39782.027
2495	79.37	9522.833	35586.129
6624	79.34	12794.084	39098.656
974	79.32	8339.822	37572.492
6183	79.28	12479.243	34455.898
312	79.16	7796.985	37136.395
5309	79.16	11715.857	39201.031
1996	79.14	9201.16	36314.707
5025	79.14	11549.18	34009.629
4690	79.12	11295.505	38487.238
8817	79.09	14139.182	33228.992
7803	79.09	13585.003	39563.949
8383	79.03	13961.949	38958.723
5075	78.99	11644.257	33301.719
3	78.99	7919.02	33031.867
286	78.91	7847.846	36689.102
5565	78.91	12040.538	34779.059
6935	78.89	12996.931	34885.91
859	78.89	8386.716	34388.297
8590	78.89	14103.434	36979.742
2535	78.82	9560.861	36965.898
4103	78.82	10983.183	37838.086
2492	78.78	9519.504	35448.195
4425	78.78	11192.655	35096.672
1411	78.63	8808.215	34125.945
4015	78.59	10951.23	35499.813
1763	78.57	8982.08	37133.66
4616	78.55	11262.284	36219.535
8394	78.53	13958.979	39211.516
2501	78.47	9559.739	35764.984
6260	78.42	12654.6	33005.492
2706	78.42	9769.517	39836.965
1362	78.38	8801.198	33056.418
8020	78.3	13700.233	34972.926
4893	78.22	11511.216	37080.098
4057	78.22	10849.37	36657.008
5133	78.21	11838.355	34775.742
8520	78.19	14137.003	38555.027
9510	78.19	14636.234	33158.621
7377	78.17	13335.754	34795.566
3136	78.13	9954.17	38658.758
4835	78.13	11605.511	38565.785
7104	78.11	13097.397	39213.379
3570	78.03	10532.287	37339.547
2895	78.01	9806.41	34711.402
4685	77.84	11403.854	38271.895
2350	77.76	9485.8	33328.547
1463	77.71	8764.963	35764.977
8231	77.69	13807.573	36161.539
5417	77.69	11887.438	39229.707
1660	77.59	8873.102	39973.887
375	77.57	7830.101	37904.855
4622	77.57	11249.823	36373.781
560	77.55	8075.966	38539.457
355	77.55	7667.025	37739.695
4493	77.44	11027.817	33422.871
8219	77.4	13839.954	35722.23
6485	77.27	12596.451	38261.215
3372	77.25	10299.911	34915.957
4128	77.17	10825.465	38479.469
3876	77.13	10636.128	35210.02
1845	77.08	8855.057	34906.613
5543	77.06	11868.121	35288.449
7853	77.02	13619.227	38469.441
3543	76.96	10439.444	36644.027
2813	76.9	9854.013	37455.008
913	76.9	8206.281	35977.543
8139	76.85	13991.668	33785.379
8033	76.81	13606.982	34653
8593	76.81	14000.031	36709.133
2366	76.77	9474.957	33261.137
8694	76.75	14126.123	35748.93
9439	76.69	14548.1	34663.727
5794	76.69	12112.221	36766.637
8218	76.69	13913.38	35674.863
7443	76.6	13248.459	33578.398
8571	76.54	14116.647	37215.535
70	76.52	7731.979	33920.871
8006	76.46	13617.574	35290.031
240	76.44	7809.758	36095.691
4310	76.35	11062.505	38229.172
5742	76.19	12168.364	35475.504
885	76.17	8340.154	35335.188
4385	76.16	11178.79	35904.078
5932	76.16	12291.087	39782.586
7643	76.14	13417.273	37573.84
2497	76.14	9589.373	35666.09
8940	76.12	14305.283	36093.766
825	76.04	8286.47	33487.617
5308	76.02	11831.766	39197.324
8443	75.96	14097.331	39784.566
687	75.94	8091.007	35548.445
1502	75.91	8783.846	36865.031
8881	75.89	14253.528	34321.66
7243	75.83	13246.246	38028.637
6436	75.75	12630.318	37248.543
6261	75.73	12607.572	33023.984
6602	75.73	12852.165	39399.465
6202	75.73	12368.68	34083.191
319	75.7	7647.389	37309.793
7905	75.66	13581.707	37574.563
5014	75.64	11485.931	34161.934
1405	75.62	8632.879	33967.793
7047	75.6	12951.575	38054.602
2487	75.58	9574.071	35156.086
638	75.54	8037.859	36645.535
4276	75.54	11045.368	39096.746
3838	75.54	10663.976	36574.547
5983	75.52	12483.313	38972.305
583	75.5	8083.842	37906.039
5376	75.5	12060.885	39891.742
2382	75.5	9587.286	33141.32
5800	75.41	12245.132	36935.441
3376	75.39	10144.816	34704.465
6269	75.39	12704.85	33098.234
4028	75.37	10908.751	35881.07
8189	75.37	13988.133	34990.055
376	75.37	7865.345	37912.047
1422	75.33	8649.294	34567.059
4115	75.26	10815.454	38176.352
6168	75.18	12462.417	35002.824
8870	75.16	14404.734	34096.41
2401	75.14	9519.107	33586.512
6581	75.14	12906.099	39642.5
3188	75.1	10065.934	39882.086
4302	75.08	11162.839	38335.457
873	75.06	8245.094	34915.547
5223	75.04	11747.856	36890.594
1347	74.97	8417.967	33197.797
60	74.97	7859.848	33764.285
6435	74.81	12561.756	37223.105
2843	74.8	9762.652	36446.707
8930	74.76	14256.774	35746.785
5507	74.74	11968.658	36774.102
5298	74.7	11821.162	38987.375
8527	74.66	14006.989	38447.73
48	74.66	7942.476	33620.996
3591	74.64	10376.579	37860.93
6694	74.6	12886.858	37267.031
5020	74.55	11594.686	34205.371
1781	74.47	8906.382	36415.406
6123	74.36	12373.911	35603.965
8045	74.3	13677.659	34400.129
3932	74.28	10684.676	33479.98
4904	74.28	11592.59	36996.059
9096	74.26	14249.834	37635.5
1516	74.26	8659.556	37220.195
8039	74.2	13593.51	34596.895
6600	74.14	12814.635	39394.941
9256	74.13	14444.098	38840.496
2855	74.11	9848.934	35898.242
4676	74.11	11331.842	38132.5
4125	74.05	10992.755	38367.809
7412	73.99	13155.362	34192.609
8886	73.97	14272.48	34439.016
1620	73.95	8642.322	39306.59
4626	73.93	11302.961	36606.879
2319	73.9	9456.144	34468.422
5111	73.86	11828.077	34198.059
3204	73.82	10259.49	39923.852
7122	73.8	12993.045	39457.84
7057	73.74	13045.864	38175.297
9266	73.68	14487.21	38661.031
4282	73.67	11101.277	38871.121
2272	73.63	9436.547	35923.543
3386	73.63	10144.248	34209.191
2554	73.57	9589.578	37436.387
3022	73.57	10092.198	35570.492
7626	73.53	13380.471	37182.609
3034	73.51	9945.31	35884.203
2003	73.49	9158.186	36530.121
4819	73.44	11614.799	38978.078
5920	73.3	12173.589	39807.633
1184	73.23	8623.015	37201.035
4430	73.11	11145.018	34933.453
929	73.09	8367.484	36512.117
8310	73.01	13826.623	37931.516
2069	72.98	9131.142	38445.781
4379	72.98	11184.628	36086.656
7671	72.88	13501.665	38183.184
7919	72.8	13661.805	37456.402
368	72.71	7693.855	37849.699
6768	72.65	12832.453	35307.934
8848	72.65	14266.52	33549.43
3847	72.61	10625.848	36371.66
5054	72.59	11571.664	33235.723
5178	72.57	11663.307	36359.266
5545	72.52	11985.069	35345.273
8648	72.5	14103.293	36692.563
2518	72.48	9591.653	36100.488
8729	72.48	14094.477	35298.148
3261	72.46	10260.138	38188.594
2818	72.42	9846.939	37318.465
5101	72.36	11710.823	33893.652
4065	72.36	10849.921	36835.668
1170	72.32	8590.204	37506.977
3786	72.31	10741.486	37697.801
9460	72.29	14478.461	34199.664
3769	72.27	10591.599	38300.105
2315	72.23	9319.053	34737.828
7382	72.21	13292.941	34892.684
7040	72.19	13080.151	37804.938
733	72.11	8066.665	34653
8724	72.11	14184.916	35527.969
1436	72.08	8730.167	34860.504
7227	72.08	13247.718	38554.039
3067	72.08	9983.138	36994.496
5506	72	12059.375	36738.832
5958	71.98	12409.893	39491.188
4666	71.96	11345.597	37954.98
5222	71.94	11768.456	36873.797
8788	71.94	14062.678	33832.699
980	71.9	8391.654	37705.793
1784	71.88	8968.87	36497.535
1358	71.85	8503.238	33134.719
8703	71.81	14211.132	35577.758
7076	71.75	12927.935	38672.922
280	71.75	7663.251	36574.477
6756	71.73	12828.618	35726.035
3066	71.71	9998.885	36989.055
7830	71.71	13605.877	39228.926
276	71.67	7882.687	36453.977
4068	71.64	10963.324	36881.793
4901	71.62	11503.27	36915.617
2209	71.56	9282.601	37410.406
1137	71.54	8551.42	38188.527
491	71.52	7886.557	39522.586
2101	71.44	9229.172	39434.922
5252	71.42	11818.474	37948.137
4133	71.42	10821.458	38612.117
4023	71.42	10820.211	35759.813
9383	71.41	14628.068	35901.566
1075	71.37	8627.53	39926.102
689	71.29	8005.54	35270.66
8705	71.27	14184.044	35580.313
7293	71.27	13159.376	37476.453
4573	71.23	11370.978	34607.746
2566	71.23	9638.946	37696.48
3706	71.21	10720.107	39554.883
142	71.19	7732.458	34829.887
3107	71.19	10093.685	38011.094
7651	71.18	13521.367	37662.852
8056	71.18	13586.678	34017.691
7141	71.04	12995.469	39831.914
4252	71.02	11189.522	39567.121
6351	71	12504.552	35011.391
3063	70.96	10042.436	36917.496
2930	70.96	9906.877	33502.828
6604	70.95	12812.433	39426.691
2463	70.93	9616.536	35035.695
6786	70.83	12889.682	34809.676
7432	70.83	13270.992	33673.723
5986	70.79	12484.673	39010.535
1284	70.68	8592.935	35329.309
8853	70.68	14339.33	33646.336
6660	70.6	12793.045	38292.508
7843	70.58	13725.137	38924.426
8266	70.49	13896.952	36840.172
5786	70.49	12258.095	36563.57
754	70.47	8177.577	34164.941
4529	70.45	11309.101	33642.508
7988	70.45	13775.662	35739.242
7498	70.45	13433.883	33589.809
6734	70.37	12797.777	36198.574
86	70.35	7761.371	34185.895
7542	70.31	13365.374	34518.355
9427	70.28	14449.414	35052.137
602	70.28	8183.191	37603.82
9302	70.24	14569.582	37898.211
4182	70.24	10906.798	39497.113
991	70.16	8412.251	37862.758
1239	70.14	8524.991	36116.844
9128	70.14	14256.149	38211.063
5963	70.12	12343.248	39554.496
4263	70.1	11203.527	39424.238
4684	70.06	11416.909	38268.414
1110	69.97	8573.573	38879.172
4223	69.93	10891.86	40003.801
8408	69.93	13920.254	39508.016
4878	69.89	11515.955	37556.523
1687	69.89	9002.715	39008.691
1749	69.85	9041.659	37623.293
4445	69.83	11023.227	34727.77
3086	69.83	10106.997	37485.164
677	69.82	8189.539	35428.352
5272	69.82	11828.17	38317.371
6575	69.8	12760.561	39931.434
8094	69.78	13617.306	33208.324
7287	69.78	13220.742	37651.371
4021	69.76	10787.886	35742.117
5632	69.68	11897.946	33407.555
6408	69.68	12596.111	36434.191
3940	69.68	10595.024	33082.977
7927	69.66	13580.054	37030.211
8476	69.66	14007.338	39389.66
4382	69.64	11187.488	36183.672
7318	69.59	13337.886	36415.852
2041	69.55	9131.723	37511.598
5614	69.41	12033.263	33890.477
7577	69.41	13539.794	35415.961
4922	69.39	11544.682	36664.441
5678	69.38	12161.127	33649.211
4936	69.3	11548.146	36061.645
4463	69.28	11207.606	34255.719
442	69.28	7848.662	38772.461
3343	69.28	10250.004	35808.449
4358	69.24	11041.811	36602.215
8575	69.2	14056.336	37251.527
3810	69.18	10628.744	37262.117
8426	69.11	13919.779	39779.16
1949	69.05	9082.598	34818.289
8115	68.99	13926.818	33100.234
1091	68.99	8465.14	39328.531
1127	68.97	8440.944	38367.719
1224	68.92	8463.188	36498.547
4803	68.86	11562.255	39385.645
1768	68.84	8946.062	36713.434
1870	68.8	8972.097	33874.824
7579	68.76	13527.578	35459.102
5624	68.72	12057.7	33519.871
7987	68.72	13666.582	36036.629
4416	68.7	11073.407	35299.641
35	68.69	7966.239	33420.188
1382	68.69	8641.287	33583.617
8029	68.67	13770.51	34839.363
722	68.65	8037.338	34791.16
36	68.55	7952.205	33425.008
4827	68.53	11482.265	38866.703
6527	68.44	12591.586	39358.898
106	68.32	7786.788	34383.848
1285	68.32	8484.081	35375.414
876	68.3	8293.281	35030.273
6817	68.3	12862.982	34254.352
2861	68.26	9742.481	35888.004
8855	68.21	14409.583	33715.523
1730	68.15	8998.469	37867.836
2005	68.13	9267.159	36560.383
8495	68.03	14090.211	38845.188
6782	68.03	12799.801	34947.957
7973	67.9	13599.767	36067.309
3266	67.88	10191.033	37829.586
1419	67.84	8811.659	34488.93
7743	67.8	13385.414	39286.688
8701	67.8	14131.048	35877.32
5470	67.79	11986.014	37980.715
8514	67.79	14176.201	38786.773
4935	67.79	11499.496	36370.57
2044	67.71	9159.76	37627.512
403	67.71	7870.748	38310.828
1368	67.69	8650.576	33184.125
424	67.69	7855.768	38512.168
3149	67.65	10074.994	39068.605
4970	67.61	11454.238	35321.043
9091	67.59	14401.848	37480.492
2919	67.59	9816.312	33849.051
8825	67.59	14272.207	33019.461
5669	67.57	12246.69	33410.715
763	67.54	8006.992	34105.988
5861	67.5	12067.685	38522.758
4096	67.48	10958.255	37520.781
9125	67.46	14248.835	38138.344
5475	67.46	11935.878	37757.777
9193	67.46	14423.876	39854
6365	67.46	12619.497	35455.023
4505	67.42	11359.935	33063.324
4594	67.36	11249.752	35782.875
4185	67.33	10937.542	39531.254
4767	67.33	11419.12	39945.098
7059	67.25	13091.264	38209.375
6482	67.23	12682.708	38223.641
2738	67.19	9838.133	39152.453
1227	67.17	8522.32	36233.258
8465	67.17	14000.536	39478.648
8556	67.17	14155.853	37718.258
1100	67.13	8627.371	39194.82
6964	67.08	12992.951	35588.281
2890	66.98	9742.753	34619.977
7072	66.96	13100.968	38626.145
8464	66.96	14183.991	39476.855
352	66.89	7685.429	37727.469
5024	66.83	11464.514	34278.633
6550	66.79	12542.637	39847.023
6361	66.79	12662.61	35349.203
2889	66.75	9774.664	34860.785
7214	66.73	13311.547	38702.074
6327	66.73	12665.638	34463.594
5290	66.73	11797.186	38779.172
6396	66.69	12560.158	36247.535
3006	66.67	9922.042	34945.961
3561	66.56	10538.71	36936.434
5141	66.56	11810.899	35054.48
3294	66.5	10249.977	37053.961
5781	66.5	12204.909	36418.281
2486	66.43	9634.692	35146.828
2812	66.41	9916.461	37433.734
5752	66.39	12226.996	35703.773
1269	66.29	8603.812	35680.02
8401	66.27	13920.634	39303.965
7600	66.25	13429.705	36013.051
440	66.23	7694.904	38723.625
5295	66.21	11726.957	38903.176
7761	66.16	13374.016	39596.215
503	66.12	7740.731	39825.18
6672	66.04	12869.629	37932.547
5675	66	12198.219	33554.844
2360	65.97	9421.473	33203.449
1811	65.97	8920.039	35791.441
5757	65.95	12244.026	35781.012
7259	65.85	13173.444	37951.066
1557	65.85	8722.367	38261.66
439	65.81	7889.499	38712.621
6043	65.77	12490.06	37854.016
2948	65.76	10072.676	33092.156
4728	65.74	11336.489	39295.848
1194	65.72	8449.068	37101.676
9166	65.7	14410.178	39136.461
15	65.68	7873.476	33214.102
7275	65.68	13297.512	37534.414
4806	65.62	11620.203	39407.594
3282	65.62	10239.359	37404.297
1413	65.62	8642.299	34304.738
1233	65.56	8569.312	36372.344
5442	65.54	11971.529	38523.148
2509	65.54	9689.069	35898.43
3522	65.53	10433.512	35977.883
2485	65.41	9505.763	35140.512
4491	65.39	11197.707	33393.875
8777	65.35	14157.058	34262.68
9509	65.33	14546.879	33105.938
2148	65.28	9413.529	39655.086
660	65.28	8157.932	35983.258
4465	65.28	11193.283	34034.645
2806	65.26	9890.995	37777.551
2364	65.26	9389.682	33247.074
1511	65.22	8772.032	37093.156
6804	65.2	12827.635	34554.129
7343	65.2	13299.603	35853.109
5733	65.18	12162.317	35165.203
6748	65.18	12789.201	35863.961
6595	65.16	12828.417	39307.508
3890	65.12	10778.423	34753.973
3929	65.1	10719.606	33409.223
4944	65.1	11423.33	35934.301
596	65.1	8143.097	37523.508
4489	65.07	11132.06	33379.875
7454	65.05	13329.585	33179.184
3803	65.05	10563.913	37409.852
6924	65.05	13095.99	34581.309
8917	65.03	14271.187	35259.313
4520	64.99	11263.648	33335.551
5121	64.93	11747.229	34468.992
7547	64.89	13380.305	34606.066
2913	64.89	9854.211	34231.738
7213	64.82	13179.502	38687.836
8893	64.82	14409.42	34597.754
5331	64.8	11652.275	39509.27
4402	64.78	11008.785	35611.484
2223	64.72	9427.362	37026.527
9381	64.72	14496.124	36142.523
6616	64.7	12852.315	39241.668
1218	64.59	8499.728	36685.07
3364	64.51	10295.98	34776.152
6919	64.49	13094.292	34418.086
1492	64.45	8741.377	36560.254
6619	64.43	12737.341	38953.898
8776	64.36	14154.226	34254.535
1649	64.34	8718.446	40001.277
7048	64.3	12997.001	38081.965
7056	64.26	13041.045	38167.617
4924	64.26	11444.304	36671.039
3998	64.26	10857.157	34763.91
7402	64.26	13137.524	34363.336
8354	64.13	13885.843	38524.445
2990	64.13	10049.191	34416.184
8737	64.13	14170.055	35198.402
7190	64.05	13193.967	39193.371
895	63.97	8332.812	35582.805
1866	63.97	9019.048	34069.484
5243	63.97	11655.727	37610.84
1189	63.94	8537.499	37341.836
6316	63.88	12513.393	34275.984
1081	63.8	8499.285	39642.57
1041	63.76	8341.424	39428.438
5231	63.76	11820.528	37374.316
1098	63.69	8512.146	39136.004
6131	63.67	12391.561	35519.246
7835	63.67	13594.923	39106.031
7621	63.65	13528.471	37067.629
8035	63.65	13703.836	34770.586
98	63.63	7901.668	34295.156
3836	63.63	10671.245	36556.438
1102	63.59	8502.457	39215.242
4823	63.53	11476.054	38797.895
5481	63.51	12038.173	37590.047
8095	63.46	13705.594	33229.723
3353	63.44	10177.923	35261.703
5577	63.4	11910.223	34682.469
2955	63.38	9988.792	33211.313
6904	63.34	13029.821	34026.559
1711	63.32	8925.337	38480.484
1071	63.3	8407.367	39990.922
611	63.28	8063.768	37187.527
8225	63.27	13843.233	35935.145
7429	63.27	13335.569	33894.707
1793	63.21	8952.966	36373.672
2749	63.21	9747.287	38855.684
4024	63.19	10819.288	35816.934
7765	63.17	13529.911	39678.465
2872	63.17	9835.884	35339.035
8757	63.13	14021.63	34759.973
2012	63.11	9148.727	36875.699
4227	63.07	11078.297	39859.309
8810	63.04	14006.759	33617.73
9453	63	14555.993	34311.605
4833	63	11431.538	38476.871
7359	62.96	13340.868	35093.527
5914	62.94	12250.522	39700.641
6720	62.92	12852.845	36224.445
190	62.92	7948.961	35421.254
2731	62.9	9885.501	39288.16
39	62.9	7680.609	33461.281
1800	62.9	9034.214	35913.465
1515	62.88	8809.157	37175.93
8263	62.88	13874.799	36816.055
6977	62.82	13075.317	35974.152
3417	62.82	10191.411	33411.125
6540	62.81	12707.329	39557.996
6586	62.81	12843.849	39460.063
5981	62.79	12411.557	38957.699
7341	62.79	13315.785	35804.359
4314	62.77	11085.392	38044.043
3723	62.73	10744.74	39220.273
5921	62.73	12199.086	39815.23
5045	62.73	11493.668	33373.797
209	62.71	7878.139	35702.344
4017	62.67	10896.233	35628.926
6340	62.67	12699.373	34735.469
5647	62.61	12034.56	33089.074
4315	62.59	11184.206	38119.98
8100	62.52	13750.193	33296.73
9413	62.48	14471.929	35155.879
5724	62.46	12138.189	35065.555
4239	62.44	11183.258	39697.449
7085	62.42	13069.701	38867.609
9136	62.38	14279.84	38318.254
49	62.38	7884.259	33626.855
7645	62.35	13428.481	37585.684
6665	62.33	12775.38	38119.855
8466	62.33	14203.179	39526.156
796	62.23	8042.483	33227.602
6936	62.21	12977.386	34917.629
7109	62.19	12956.848	39279.363
3119	62.15	10101.884	38304.152
6824	62.12	12867.294	34044.457
3337	62.12	10276.274	36115.77
6320	62.08	12623.752	34337.742
5933	62.06	12473.375	39810.578
6461	62.06	12662.855	37860.785
3757	62.06	10684.864	38344.398
4886	62.06	11581.48	37466.93
7434	62	13287.655	33710.887
5278	61.98	11797.354	38505.828
6203	61.94	12362.942	34124.805
1452	61.89	8683.394	35351.863
2022	61.87	9143.722	37028.168
3632	61.81	10421.212	39022.672
8905	61.81	14355.46	34904.105
3658	61.79	10384.031	39691.324
2063	61.79	9093.665	38114.559
3354	61.77	10187.398	35265.617
656	61.73	8017.154	36139.871
6509	61.71	12579.492	38837.332
3362	61.64	10277.493	35007.797
6532	61.64	12695.017	39467.633
5160	61.58	11704.772	35725.559
6636	61.56	12900.207	38754.227
7827	61.56	13698.257	39189.578
4147	61.56	10799.038	38926.059
5483	61.52	11957.678	37627.992
5793	61.46	12197.882	36762.383
7930	61.46	13606.867	37085.598
7211	61.45	13244.092	38648.816
7804	61.45	13739.122	39584.973
9483	61.43	14506.256	33638.594
1044	61.41	8317.118	39584.938
1084	61.39	8618.57	39471.891
902	61.39	8311.264	35781.906
1619	61.39	8706.515	39299.293
7005	61.35	13053.473	36612.527
8366	61.33	13823.024	38711.777
6338	61.33	12577.912	34709.891
1776	61.29	8873.89	36802.934
7225	61.27	13224.072	38551.984
8798	61.25	14011.727	33663.332
8814	61.23	14126.013	33189.684
2305	61.23	9295.323	34860.688
9218	61.23	14624.472	39752.434
5534	61.2	12064.839	35643.465
9147	61.12	14246.313	38674.016
6004	61.1	12463.122	38887.066
9370	61.08	14629.844	36478.723
7738	61.04	13448.777	39221.328
9321	61.02	14579.554	37351.902
5864	61.02	12169.583	38622.402
5847	60.99	12247.397	38057.563
9473	60.97	14505.231	34121.18
5136	60.95	11721.435	34916.656
8283	60.95	13917.211	37154.883
1543	60.95	8684.645	38043.242
8329	60.93	13784.063	38164.539
1195	60.93	8596.899	37109.641
8496	60.91	14184.116	38860.73
5288	60.89	11679.109	38746.32
3348	60.89	10243.026	35721.875
4577	60.87	11276.657	34826.656
5732	60.87	12257.117	35132.969
6651	60.85	12723.348	38431.941
2205	60.83	9415.266	37549.605
3116	60.79	10079.299	38296.18
1385	60.76	8695.058	33660.113
7980	60.72	13752.092	35921.316
6276	60.72	12513.41	33312.508
762	60.7	8104.373	34082.648
6704	60.68	12883.106	36756.879
1298	60.68	8587.654	34974.047
848	60.68	8246.633	34115.855
9404	60.68	14520.336	35280.738
6894	60.66	12956.534	33809.504
3311	60.66	10209.219	36838.551
9137	60.66	14335.459	38326.973
2713	60.55	9726.203	39889.992
5736	60.51	12185.674	35209.234
7926	60.51	13612.894	37340.906
2180	60.49	9298.183	38521.777
2859	60.49	9816.169	35835.512
7365	60.47	13204.43	34946.715
7100	60.45	13116.867	39180.414
5539	60.45	12020.552	35414.832
3279	60.35	10161.432	37532.215
1482	60.35	8712.393	36244.262
2966	60.32	10110.273	33568.738
2589	60.32	9541.67	38459.266
5286	60.3	11789.211	38701.633
6524	60.28	12554.736	39290.836
8232	60.24	13922.977	36211.422
2971	60.24	10082.013	33748.262
1705	60.22	9038.342	38629.598
3434	60.18	10184.069	33151.363
1518	60.18	8745.209	37268.855
5922	60.16	12142.248	39862.297
2788	60.16	9734.872	38204.367
2983	60.12	10106.426	34228.914
5690	60.12	12104.497	33900.977
559	60.12	8192.874	38528.406
7742	60.1	13412.73	39271.746
2047	60.07	9222.419	37697.504
1301	60.05	8631.848	35045.383
6021	60.03	12295.798	38371.645
7630	60.01	13494.519	37290.953
3328	60.01	10243.21	36447.059
5684	60.01	12225.961	33728.367
7245	59.99	13273.498	38098.184
5068	59.95	11822.427	33029.602
7116	59.87	12999.901	39381.559
6112	59.87	12356.369	36203.164
4542	59.86	11307.673	33819.52
855	59.82	8341.01	34292.402
942	59.8	8283.602	36703.094
5720	59.78	12246.946	34977.723
3971	59.74	10814.575	33895.559
6248	59.72	12307.794	33287.313
8489	59.72	13999.512	39073.809
4494	59.65	11053.08	33164.52
5172	59.65	11795.128	36132.051
869	59.63	8237.263	34846.266
8382	59.63	13996.222	38953.273
3524	59.55	10542.109	36137.965
8524	59.53	14001.903	38340.66
8151	59.45	13833.9	34042.445
2742	59.4	9895.937	38977.844
9222	59.34	14424.843	39468.66
3165	59.34	10099.105	39440.344
8946	59.32	14243.043	36226.379
4467	59.32	11069.586	34067.27
6853	59.32	12729.203	33006.543
4566	59.3	11397.979	34313.555
25	59.24	7928.913	33317.836
6343	59.19	12570	34876.063
8498	59.19	14188.023	38947.277
6215	59.19	12440.795	33692.133
1586	59.17	8700.696	38865.578
13	59.13	7848.091	33158.816
173	59.11	7649.7	35200.785
7526	59.09	13371.887	34209.805
2721	59.09	9863.17	39708.902
6931	59.07	13128.514	34776.152
6832	59.05	12782.511	33960.883
7932	59.03	13741.67	36863.641
7992	59.01	13718.609	35874.477
7002	59.01	12994.534	36539.547
8744	58.97	14121.944	35062.992
2853	58.97	9779.413	36357.453
6077	58.97	12446.933	37124.121
8493	58.97	14190.707	38825.246
7409	58.97	13137.536	34159.406
1566	58.96	8657.515	38380.621
7451	58.96	13298.569	33423.074
2807	58.94	9787.204	37519.855
2873	58.94	9902.939	35093.953
9107	58.92	14345.542	37871.539
2308	58.88	9487.514	34620.934
7212	58.86	13188.999	38669.164
5734	58.86	12255.726	35171.902
2455	58.86	9665.595	34829.359
1947	58.84	9261.385	34671.133
2957	58.84	10041.634	33219.73
244	58.82	7662.399	36119.551
2212	58.8	9379.196	37212.656
1702	58.78	8969.255	38907.656
7383	58.78	13166.928	34898.02
1327	58.73	8529.8	34088.109
8545	58.65	14146.358	37860.148
171	58.65	7797.924	35171.836
9488	58.63	14517.491	33482.98
8925	58.61	14278.121	35657.211
4392	58.57	11054.051	35781.445
5076	58.57	11762.264	33322.438
7329	58.55	13156.964	36364.074
5703	58.55	12189.868	34131.613
8220	58.53	13857.316	35735.211
8438	58.53	13876.572	40009.508
3379	58.51	10137.702	34474.887
6623	58.51	12810.801	39053.043
7177	58.48	13327.877	39286.281
1149	58.46	8561.245	38022.867
2327	58.46	9484.304	34299.473
2582	58.44	9666.747	38208.488
8780	58.42	14200.547	34025.574
7915	58.4	13694.77	37372.707
8655	58.36	14064.078	36439.879
1542	58.34	8791.002	38020.809
3856	58.32	10594.349	35782.84
3163	58.3	9945.824	39402.535
3490	58.27	10413.478	34859.078
426	58.27	7985.489	38574.285
9504	58.23	14627.428	33041.465
7371	58.21	13142.31	35059.387
6499	58.19	12688.365	38577.625
7894	58.17	13774.575	37963.777
804	58.15	8064.936	33080.906
1268	58.15	8592.585	35649.848
7642	58.15	13536.562	37531.414
1979	58.13	9145.125	35575.461
5883	58.09	12253.283	39169.559
7129	58.06	12923.562	39586.961
8375	58.04	13853.654	38837.527
6161	58.04	12382.742	34961.969
6423	57.98	12499.406	36920.293
592	57.96	7995.217	37744.77
8241	57.92	13798.493	36415.793
2056	57.92	9247.379	37908.676
58	57.92	7970.89	33747.992
7514	57.9	13561.901	33949.074
8250	57.88	13847.19	36672.453
3274	57.88	10198.919	37961.531
2369	57.84	9485.63	33044.422
9079	57.81	14376.545	37174.711
4950	57.79	11472.138	35748.484
1459	57.77	8789.955	35700.766
508	57.77	7736.411	39857.496
1708	57.77	8957.554	38680.523
1363	57.75	8825.759	33070.875
2100	57.75	9263.521	39400.941
4820	57.73	11634.912	38975.93
7015	57.73	12975.788	37058.207
802	57.73	8028.135	33033.32
7065	57.71	12977.684	38399.477
4678	57.71	11398.624	38166.242
672	57.67	8049.671	35687.773
2800	57.65	9814.935	37973.129
1612	57.63	8659.504	39059.188
9313	57.61	14495.942	37778.98
7502	57.58	13553.602	33660.922
3240	57.58	10308.887	38831.402
6347	57.56	12558.779	34927.977
6699	57.56	12858.414	37122.891
4271	57.56	11170.267	39007.977
7566	57.54	13378.045	35113.82
9462	57.54	14603.121	34243.699
6031	57.48	12460.939	38202.281
4787	57.44	11571.988	39997.145
5909	57.44	12198.314	39530.41
7097	57.42	13099.616	39125.273
1154	57.42	8535.969	38130.609
1458	57.42	8685.212	35698.316
2425	57.4	9597.367	33992.137
7934	57.4	13755.75	36868.051
1788	57.38	8893.615	36286.563
4031	57.38	10973.88	35907.016
3925	57.38	10717.895	33346.598
8789	57.35	14085.647	33870.227
3690	57.35	10742.353	39643.355
6639	57.33	12890.406	38490.688
5388	57.33	12063.489	39980.059
8075	57.29	13642.578	33681.801
8070	57.29	13567.787	33660.465
6916	57.27	13121.099	34359.723
510	57.27	7821.486	39883.363
8829	57.27	14356.734	33048.398
2958	57.25	9989.02	33257.254
7589	57.25	13475.207	35707.176
9234	57.25	14635.593	39404.426
8678	57.23	14091.031	36315
1783	57.23	8892.721	36484.488
8521	57.21	14123.073	38599.445
7427	57.19	13137.889	33825.773
9179	57.19	14348.956	39420.277
4544	57.17	11252.668	33847.477
9184	57.16	14424.285	39665.227
1361	57.12	8837.224	33024.742
6321	57.1	12583.133	34378.316
5050	57.08	11610.254	33176.629
6173	57.06	12302.724	34776.031
2376	57.04	9575.882	33042.254
2043	57.04	9262.279	37606.043
1179	56.98	8450.985	37403.465
7368	56.96	13215.942	34981.965
6292	56.96	12672.017	33688.152
6302	56.93	12599.774	33830.363
9295	56.91	14626.531	38132.316
1491	56.91	8723.122	36525.633
568	56.89	8200.697	38171.219
2017	56.89	9165.621	36943.207
6458	56.83	12617.426	37748.684
2844	56.81	9888.061	36455.922
5993	56.79	12358.623	39079.352
4739	56.77	11230.358	39586.852
1077	56.77	8507.182	39982.383
8254	56.75	13863.582	36753.457
8763	56.73	14037.476	34534.016
7771	56.71	13489.013	39827.855
9466	56.64	14442.88	33970.738
208	56.6	7729.089	35686.203
2126	56.6	9242.001	39860.828
4701	56.58	11349.698	38711.871
9491	56.52	14585.332	33169.188
6003	56.5	12340.117	38877.355
2025	56.5	9240.732	37083.434
945	56.5	8283.143	36836.059
1680	56.45	8982.469	39267.539
8859	56.43	14423.45	33791.441
7923	56.41	13772.849	37241.324
6399	56.41	12653.202	36274.305
4067	56.37	10854.545	36880.043
1503	56.37	8830.75	36877.715
6858	56.37	12977.489	33057.492
2168	56.35	9418.643	38862.527
3397	56.35	10334.604	34000.563
4714	56.29	11327.437	39090.688
7197	56.25	13338.071	39048.715
3738	56.25	10742.701	38843.445
8839	56.24	14358.707	33345.836
5275	56.2	11828.978	38373.566
7607	56.18	13543.485	36535.375
5480	56.16	11967.183	37549.73
7731	56.16	13454.14	39109.586
1131	56.12	8607.33	38164.922
203	56.12	7788.476	35647.828
5023	56.1	11479.885	34273.352
5205	56.1	11813.124	36775.711
9485	56.04	14629.779	33335.797
1379	56.04	8730.097	33518.309
8247	56.04	13993.397	36615.879
7573	56.01	13468.229	35309.27
992	56.01	8214.365	37865.309
4552	55.99	11252.29	34057.957
3111	55.91	9986.511	38171.129
1952	55.91	9249.862	34941.539
8952	55.89	14256.096	36305.461
3691	55.89	10773.497	39677.391
4280	55.89	11041.169	38863.828
7672	55.87	13426.219	38186.758
5277	55.85	11775.507	38486.484
1132	55.83	8438.823	38170.57
1721	55.81	8943.338	38455.762
9478	55.81	14499.467	33937.535
8169	55.81	13997.353	34364.262
1000	55.8	8209.983	38101.063
8114	55.76	13974.68	33094.672
7285	55.76	13300.335	37645.742
1286	55.76	8441.481	35105.375
2753	55.74	9835.082	38717.281
5773	55.72	12233.9	36215.477
8583	55.72	14071.017	37035.348
6011	55.72	12403.303	38696.297
6370	55.72	12557.703	35598.543
534	55.66	8135.312	39398.91
6100	55.66	12490.134	36504.969
3482	55.66	10553.472	34569.348
1396	55.64	8640.457	33910.047
5262	55.64	11661.025	38050.055
5930	55.64	12380.93	39767.297
646	55.62	8073.72	36524.824
8110	55.62	13953.572	33048.398
3767	55.62	10618.149	38290.922
7187	55.6	13176.215	39147.488
5122	55.6	11667.365	34488.359
6892	55.6	13110.343	33679.234
863	55.58	8351.643	34633.527
7890	55.58	13587.87	37920.934
7568	55.57	13562.437	35146.195
6118	55.55	12427.629	35797.82
5433	55.55	12042.448	38939.492
2246	55.55	9420.249	36571.574
7680	55.55	13518.383	38429.766
123	55.53	7820.681	34622.133
8123	55.53	13794.756	33310.773
7323	55.49	13188.999	36472.43
4093	55.49	10777.478	37420.777
7509	55.47	13491.948	33772.809
9361	55.47	14483.649	36685.488
8450	55.45	14165.339	39979.547
7274	55.45	13150.62	37508.18
5473	55.45	11921.168	37694.473
9445	55.45	14594.61	34448.93
7635	55.41	13544.57	37400.605
[truncated: 4,948 more rows]
