# Supplementary material for: Insights on the Control of Yeast Single-Cell Growth Variability by Members of the Trehalose Phosphate Synthase (TPS) Complex
Source: Front Cell Dev Biol. 2021 Jan 28;9:607628. doi: 10.3389/fcell.2021.607628 (PMC7876269; doi:10.3389/fcell.2021.607628)
Supplement: Supplementary file 2 [file Data_Sheet_1.ZIP › final_code/input_datasets/Ntd-TSL1_SortedCells2_minus_t1.csv]

Id	Area (µm²)	Centre X Position (µm)	Centre Y Position (µm)
17370	137.83	13128.905	37158.512
21054	135	14498.549	39706.41
15842	122.87	12598.965	35194.02
8664	120.19	10705.588	39379.141
6514	116.91	9787.452	34840.711
19241	115.26	13599.235	36107.645
17330	113.9	13072.16	36788.094
20900	113.21	14309.665	37656.73
10428	113.21	10917.748	39398.551
19311	101.12	13606.319	35169.664
11822	99.34	11302.588	39280.625
19222	95.86	13657.27	36386.23
18728	95.55	13396.512	37358.004
15301	90.3	12450.804	35601.789
20731	89.94	14352.347	35379.066
6479	89.69	9891.356	35250.602
15752	89.57	12613.972	34399.324
10522	88.77	11202.225	39562.605
6235	87.67	9861.338	38320.008
13120	87.58	11847.047	36444.789
13115	87.33	11704.92	36392.504
21322	87.1	14577.982	36425.23
17514	86.24	13125.772	38980.898
18884	85.68	13435.262	39210.699
2269	85.3	8490.077	37368.152
6142	85.09	9882.18	39947.984
18973	84.95	13600.901	39990.859
16021	84.61	12626.838	37429.234
17672	84.34	13341.888	38982.711
8832	84.23	10633.499	37466.105
18290	83.52	13430.793	33115.961
21465	83.44	14521.455	34490.098
13888	82.46	11862.161	36132.879
5862	82.29	9569.04	36228.672
7529	81.75	10313.335	37580.598
16485	81.62	12909.418	36795.148
16919	81.22	12810.315	33129.52
18837	81.18	13528.031	38630.73
5853	80.99	9652.258	36130.18
9172	80.97	10607.707	33951.023
19922	80.6	13909.568	38343.457
19648	80.53	13837.233	35073.313
13109	80.47	11824.55	36334.137
17177	80.37	12938.379	35683.398
11829	80.13	11329.135	39460.934
7094	79.91	10072.966	36603.387
6226	79.82	9880.029	38700.012
19276	78.61	13577.865	35428.824
20863	78.55	14423.509	37330.523
2475	78.34	8608.018	34780.828
13637	78.32	11881.191	39033.852
19271	78.21	13691.007	35663.254
18940	77.85	13490.181	39823.941
424	77.65	7816.203	36397.793
7232	77.25	9989.546	38482.68
1899	77.02	8352.576	37510.637
15216	76.85	12394.821	36447.754
11437	76.45	11289.06	34386.156
12900	76.43	11749.869	33966.617
9026	76.41	10775.914	35120.238
7077	76.35	9980.976	36312.57
10681	76.33	11179.684	37536.789
16260	76.29	12877.023	39017.902
10973	75.93	11019.401	36181.555
14323	75.76	12172.223	34017.434
13604	75.7	11984.402	39395.883
17570	75.11	13133.962	39707.406
10557	75.09	11157.09	38828.145
12221	74.88	11601.094	37357.523
17040	74.76	13100.304	34550.883
8713	74.72	10591.093	38638.969
1619	74.68	8379.396	34356.512
17666	74.68	13158.373	39231.281
7112	74.65	10074.577	36822.258
11877	74.61	11615.275	39850
8871	74.57	10721.866	37162.746
21366	74.38	14626.709	35954.602
16095	74.19	12679.256	38631.457
15787	74.05	12555.189	34662.492
21515	73.92	14635.026	33770.324
8536	73.69	10379.778	38434.039
13566	73.61	12016.702	39595.324
10679	73.61	11147.844	37814.617
10244	73.27	10823.283	37353.156
17726	73.15	13244.459	38612.535
8498	73.06	10398.378	37838.246
14123	73.04	12047.561	34020.875
11667	72.83	11263.13	36749.297
21211	72.63	14559.578	37724.586
21021	72.61	14253.751	39889.094
8267	72.6	10395.162	35115.555
165	72.5	7716.629	34189.434
10988	72.48	11203.39	36024.969
18488	72.4	13505.495	35215.113
7213	72.23	10119.329	38251.703
2953	72.21	8656.674	35944.367
11577	72.21	11221.399	35538.473
17701	72.12	13240.289	38910.191
6178	71.48	9895.147	39153.387
14808	71.43	12164.795	39507.777
14939	71.41	12463.148	38858.09
21035	71.37	14508.282	39825.914
19831	71.35	13875.464	37072.441
20295	71.29	14204.975	36062.492
14765	71.18	12084.768	38882.969
20901	71.16	14394.318	37669.398
4224	70.87	9151.4	35759.391
20476	70.87	14199.813	34226.953
15457	70.74	12345.204	34576.367
18991	70.74	13743.201	39498.52
7612	70.56	10306.513	36752.941
20742	70.56	14376.564	35515.512
20070	70.51	14073.996	39133.992
7215	70.28	9922.544	38335.598
10385	70.26	10780.311	38847.008
11531	70.22	11280.25	35050.313
14138	70.18	11934.428	34125.102
8538	70.14	10543.49	38453.82
16562	70.1	12721.575	35920.57
20350	70.01	14178.467	35610.094
21032	69.87	14537.347	39781.305
8544	69.84	10450.588	38625.887
20485	69.68	14008.131	34089.926
17043	69.63	13109.234	34612.254
18829	69.61	13508.693	38491.645
10507	69.57	11135.724	39443.156
7382	69.53	10310.491	39315.984
10327	69.49	10958.666	38125.91
8796	69.4	10620.655	37797.984
419	69.38	7947.208	36320.816
21045	69.34	14463.258	39912.625
21260	69.34	14467.939	37084.77
14471	69.34	12185.409	35295.617
5737	69.09	9572.734	35026.078
13564	69.01	12030.563	39973.555
7736	68.96	10314.17	35448.383
14524	68.9	12129.626	35772.203
10712	68.88	11196.084	37275.758
12326	68.8	11482.201	37103.105
4885	68.78	9458.302	36908.688
15948	68.78	12679.384	36481.473
15941	68.67	12576.666	36472.18
21291	68.42	14626.341	36800.043
21470	68.4	14525.91	34535.707
20062	68.07	14047.171	39300.129
17410	67.92	13020.703	37613.855
20032	67.84	14207.449	39772.398
9516	67.65	10831.599	35459.211
11119	67.63	11003.915	34709.16
17010	67.6	13035.17	34282.738
6831	67.56	10041.932	33734.078
20090	67.46	14175.389	38865.664
19912	67.46	13903.869	38196.438
13595	67.4	11899.45	39355.957
3190	67.38	8783.771	39584.027
17285	67.37	12987.041	36571.199
13028	67.37	11676.538	35406.184
17589	67.31	13034.437	39857.668
3330	67.29	9037.829	38218.672
6507	67.21	9859.135	34814.59
6163	67.15	9850.746	39541.316
17369	67.12	12986.775	37131.988
16724	67.1	12720.532	34906.719
10486	67.02	11182.808	39947.348
8814	66.96	10607.602	37641.773
16395	66.87	12782.922	37352.973
5053	66.85	9465.314	35248.676
4898	66.85	9486.006	36756.207
21006	66.79	14391.233	39501.027
19600	66.71	13982.923	34596.996
2326	66.69	8431.625	36404.656
10287	66.69	10870.583	37819.273
8894	66.66	10582.397	36767.453
8749	66.62	10565.882	38364.063
6167	66.6	9891.819	39288.027
11768	66.6	11214.124	38334.637
13450	66.54	11802.202	38433.336
19334	66.52	13671.68	34990.832
20490	66.52	14002.024	33807.578
6340	66.41	9804.811	36965.816
4612	66.33	9074.133	39717.043
4702	66.31	9473.891	39370.801
14906	66.18	12306.266	39161.438
15283	66.12	12302.099	35742.652
13799	66.12	11862.979	37290.438
11863	66.08	11345.119	39864.16
13495	66.08	11844.848	39054.496
16539	66.02	12850.34	36330.023
7143	65.97	10093.338	37236.852
16120	65.89	12520.248	39106.883
19094	65.79	13743.541	38290.051
13086	65.77	11658.169	36006.215
21242	65.76	14453.581	37468.105
16412	65.64	12722.291	37225.598
20766	65.62	14419.979	36021.156
15352	65.62	12363.509	35412.816
7068	65.6	9993.2	36160.426
5621	65.56	9509.83	34096.527
20858	65.53	14424.215	37283.73
955	65.51	8183.896	38075.758
21063	65.49	14484.902	39569.477
14531	65.45	12160.561	35933.027
21449	65.28	14551.244	34834.234
1055	65.2	8196.57	36250.945
16764	65.12	12810.008	34333.828
16488	64.99	12873.689	36807.445
15793	64.91	12666.155	34748.328
2949	64.86	8770.9	35868.164
11974	64.8	11493.604	38601.852
19022	64.78	13700.938	38812.398
15971	64.78	12539.364	36687.762
14732	64.76	12208.035	38264.352
8714	64.76	10752.691	38643.453
6978	64.74	9971.114	35093.371
18674	64.72	13564.977	36958.598
15994	64.72	12651.036	37035.531
17513	64.66	13122.694	38938.488
17194	64.64	13005.288	35853.066
18383	64.57	13557.003	34649.074
20261	64.55	14174.15	36709.223
8376	64.51	10399.907	36526.859
20383	64.49	14202.757	35320.867
21418	64.47	14550.014	35303.547
2077	64.45	8320.49	39968.535
16257	64.34	12799.917	38976.766
12500	64.34	11603.346	35106.805
19157	64.34	13704.343	37613.098
8643	64.34	10574.092	39963.066
675	64.32	7695.849	38237.309
16126	64.3	12550.183	39169.156
9654	64.2	10980.471	36600.789
10348	64.13	10969.027	38476.566
6311	64.11	9740.678	37405.676
8876	64.07	10729.805	36893.004
20834	64.03	14340.8	36981.125
13536	64.03	11781.149	39681.453
8758	64.01	10581.408	38213.633
920	63.94	8191.508	38752.664
6865	63.94	10066.728	34090.621
13611	63.88	11995.382	39131.227
16083	63.84	12564.651	38518.309
14636	63.76	12159.112	37225.379
8278	63.74	10358.853	35289.484
18821	63.74	13562.024	38460.273
4615	63.74	9069.633	39726.527
11879	63.65	11604.405	39890.715
16190	63.57	12518.301	39903.188
12521	63.55	11546.703	34985.707
19803	63.49	13984.698	36900.137
19415	63.48	13657.227	34230.879
19091	63.44	13578.474	38236.59
991	63.42	7986.324	37533.863
13451	63.4	11836.587	38435.738
3696	63.36	8998.813	34248.531
4965	63.34	9445.275	36051.688
15427	63.25	12386.426	34908.656
12509	63.25	11618.719	35188.07
10534	63.21	11186.062	39138.305
7397	63.17	10136.526	39157.117
20694	63.15	14406.224	34987.023
6070	63.09	9564.099	39022.789
20171	63.07	14022.272	37516.242
21019	63.04	14409.9	39867.539
12338	63.02	11465.162	36912.496
20423	63.02	14038.767	34821.629
9603	63	10845.922	36158.934
11897	62.96	11532.732	39435.898
19785	62.94	13790.896	36751.316
21453	62.81	14602.704	34873.348
21144	62.81	14624.064	38358.805
15160	62.73	12457.8	36935.152
14881	62.71	12431.242	39467.055
13858	62.69	12014.594	36460.441
13200	62.67	11727.952	37278.457
9027	62.67	10617.283	35122.699
16082	62.63	12610.238	38512.867
17506	62.56	12989.285	38858.914
10384	62.54	10879.021	38845.965
19991	62.54	13939.875	39473.602
19235	62.52	13672.19	36488.703
7142	62.52	9970.898	37233.551
10957	62.5	11196.319	36282.543
13796	62.5	11860.049	37275.234
14857	62.44	12400.577	39850.754
15127	62.42	12303.838	37060.031
19318	62.42	13710.065	35184.305
14652	62.38	12079.048	37411.688
14651	62.36	12079.114	37371.68
13165	62.36	11670.035	36870.445
18009	62.35	13254.173	36013.469
8225	62.33	10498.612	34684.883
20012	62.33	13920.194	39657.297
17825	62.31	13230.462	37297.469
5852	62.25	9536.984	36105.527
3633	62.21	8948.484	34921.211
1909	62.17	8236.73	37750.398
6252	62.17	9888.554	38209.059
13652	62.1	12051.772	38750.523
11916	62.1	11603.877	39316.59
16188	62.08	12675.979	39877.383
15727	62.06	12549.687	34063.445
17003	62	13111.681	34155.926
16187	61.98	12577.38	39862.648
6020	61.98	9492.473	38338.613
17804	61.96	13279.256	37537.297
7554	61.92	10349.635	37499.742
10907	61.9	11026.869	36758.348
5674	61.89	9626.288	34452.375
15422	61.89	12310.94	34827.414
10329	61.85	10955.277	38208.961
21097	61.83	14500.131	39024.223
21401	61.81	14511.078	35706.574
7329	61.77	10239.413	39821.934
1832	61.73	8318.085	36570.422
12395	61.73	11541.197	36388.785
13046	61.69	11687.183	35588.77
21107	61.62	14542.927	38646.617
21476	61.6	14640.201	34374.965
10424	61.6	10782.323	39324.949
14762	61.56	12069.408	38826.996
19207	61.54	13758.466	36843.563
2042	61.52	8356.08	39475.645
11918	61.43	11473.493	39394.465
8710	61.41	10759.728	38861.738
18253	61.41	13292.471	33089.43
16287	61.39	12834.989	38759.203
8646	61.39	10567.255	39611.055
16468	61.39	12922.542	36723.039
14769	61.35	12128.859	38917.84
6995	61.33	10118.643	35345.262
11596	61.33	11221.08	35801.953
20905	61.27	14318.802	37750.973
2974	61.25	8641.57	36173.961
14879	61.23	12487.458	39462.953
7463	61.21	10288.026	38744.633
11374	61.21	11214.815	33826.168
6412	61.16	9813.151	35741.047
7464	61.08	10238.398	38753.395
13633	61.08	11991.52	38978.742
20255	61.06	14104.439	37002.551
14889	61.02	12466.198	39579.164
14840	61.02	12260.347	39894.395
11168	60.98	11045.376	34117.445
7868	60.97	10328.116	34128.73
14869	60.93	12469.841	39619.004
9429	60.89	10935.814	34709.113
13646	60.87	12009.419	38869.754
21372	60.87	14534.029	35997.891
6303	60.87	9842.813	37344.426
7060	60.77	10039.357	36075.637
20033	60.76	14096.226	39771.313
18376	60.76	13383.496	34542.688
12669	60.7	11629.038	33824.898
19172	60.68	13621.738	37486.434
15795	60.66	12651.368	34807.266
18733	60.64	13512.438	37371.77
18813	60.58	13427.801	38399.113
16159	60.58	12626.595	39583.742
20754	60.51	14228.4	35823.301
11821	60.51	11414.205	39264.973
5136	60.49	9471.929	34541.324
4500	60.45	9133.626	38491.195
6296	60.33	9793.343	37606.988
19918	60.33	13951.709	38267.664
19067	60.31	13668.681	38619.516
6225	60.31	9817.383	38695.66
8338	60.31	10363.584	36037.293
17862	60.28	13279.309	36717.348
12325	60.26	11503.379	37069.473
15262	60.26	12430.5	35903.594
12926	60.24	11672.442	34347.055
14619	60.22	12270.761	37183.359
20048	60.22	14111.926	39717.574
20982	60.2	14345.157	39194.199
13405	60.2	11832.751	37640.262
18031	60.18	13184.88	35577.895
7301	60.18	10018.787	39618.188
20235	60.14	14150.663	37115.469
17458	60.12	13059.358	38033.523
6110	59.93	9520.842	39833.891
18597	59.89	13433.958	36423.492
6500	59.89	9906.828	34778.074
20818	59.78	14396.171	36563.449
10717	59.74	11173.632	37022.18
6767	59.74	9961.542	33221.512
11758	59.7	11269.433	38043.32
127	59.66	7711.258	33957.031
11594	59.66	11213.233	35727.988
20955	59.66	14246.391	38764.57
16266	59.62	12857.47	39087.773
19131	59.59	13625.453	37970.277
16100	59.53	12595.109	38710.383
16729	59.49	12798.552	34612.539
2318	59.47	8445.544	36830.309
11615	59.45	11366.96	36019.484
8297	59.43	10561.332	35577.539
15201	59.41	12425.235	36697.828
15425	59.39	12436.763	34896.52
13478	59.38	11696.409	38774.703
20808	59.38	14308.25	36399.727
15089	59.34	12324.752	37605.844
12489	59.3	11526.093	35355
10460	59.28	10815.714	39793.531
5112	59.26	9408.144	34637.559
20067	59.18	14209.195	39422.492
10523	59.15	11052.3	39567.816
20136	59.11	14170.879	38107.504
12973	59.11	11682.251	34928.871
8760	59.07	10622.139	38246.516
14507	59.03	12097.24	35544.477
926	59.03	7989.571	38483.289
17786	58.99	13230.516	37960.691
15931	58.97	12521.522	36329.258
17493	58.97	13079.988	38495.395
9345	58.93	10982.903	33758.387
6409	58.92	9913.55	35997.738
18806	58.84	13418.412	38258.836
853	58.82	8181.457	39851.223
16146	58.82	12601.791	39372.316
3429	58.74	8973.615	36877.211
2177	58.72	8571.157	38804.34
11806	58.7	11315.82	38910.828
7003	58.7	10035.83	35526.477
4429	58.7	9168.292	38069.785
8169	58.7	10365.595	34011.586
4195	58.63	9231.364	35520.156
7753	58.61	10299.582	35305.355
8698	58.61	10723.027	39001.984
17469	58.59	13109.001	38090.176
11808	58.55	11292.687	38993.254
8004	58.55	10294.464	33033.57
9688	58.55	10906.142	36690.645
21332	58.51	14451.985	36502.672
1869	58.49	8264.008	37163.367
15435	58.49	12414.966	34675.77
2238	58.49	8468.398	37861.625
13642	58.48	11962.773	38808.172
10275	58.44	10872.353	37663.906
19755	58.44	13818.285	36231.727
5302	58.4	9471.033	33903.047
8263	58.4	10562.603	35102.406
13810	58.36	11992.83	37073.465
4889	58.32	9368.315	36944.266
17934	58.32	13215.213	36286.391
16160	58.3	12610.72	39592.543
12447	58.28	11519.543	35761.633
11442	58.26	11297.594	34397.785
8745	58.26	10750.481	38351.074
8449	58.25	10354.281	37281.559
2034	58.23	8248.506	39356.262
18737	58.17	13412.254	37397.113
2043	58.17	8329.659	39491.336
18544	58.17	13494.038	35741.641
16541	58.13	12805.515	36336.926
19929	58.11	13993.288	38428.844
8636	58.09	10614.259	39774.023
18713	58.09	13495.684	37261.406
14601	58.09	12214.908	37009.723
14792	58.03	12142.997	39232.301
18959	58.02	13571.631	39844.613
12019	58	11526.511	37939.105
20926	58	14268.062	38231.293
11558	58	11360.566	35291.063
11544	58	11418.988	35183.855
615	58	7674.422	37456.922
20103	57.96	14058.023	38780.027
11050	57.96	11003.192	35299.5
16178	57.92	12561.748	39781.836
7203	57.9	9976.331	38170.156
2037	57.88	8392.933	39372.629
19395	57.84	13679.257	34347.363
7819	57.84	10247.684	34912.641
18621	57.82	13470.753	36525.129
19637	57.79	13806.448	34922.973
5777	57.77	9630.895	35349.438
8700	57.77	10580.65	39019.984
20440	57.77	14027.328	34666.73
12587	57.75	11450.068	34463.148
12015	57.71	11427.808	37883.18
593	57.71	7704.621	37323.328
4472	57.67	9257.984	38303.18
19373	57.67	13733.936	34670.469
14014	57.65	12009.3	35018.406
6504	57.63	9823.656	34795.379
15055	57.63	12459.526	37722.16
13021	57.59	11821.635	35324.117
928	57.57	8139.554	38514.039
7311	57.56	10133.24	39788.941
11696	57.54	11243.633	37212.734
7269	57.54	10034.798	39152.438
10284	57.52	10809.023	37791.629
18871	57.5	13404.816	39132.605
11512	57.48	11336.065	34864.922
18908	57.46	13443.217	39499.469
19264	57.46	13574.715	35893.98
1130	57.44	8052.802	35669.254
10588	57.44	11084.583	38768.52
7348	57.42	10272.294	39614.227
13498	57.42	11767.383	39096.004
19733	57.42	13868.444	36020.672
10419	57.4	10953.5	39249.246
8931	57.4	10620.953	36332.871
20139	57.38	14049.552	38118.77
13149	57.34	11831.245	36775.848
10549	57.31	11120.127	39091.434
1961	57.31	8231.174	38203.164
19693	57.27	13835.226	35415.746
17609	57.25	13160.433	39887.914
19782	57.19	13862.529	36610.68
20654	57.17	14378.204	34311.695
8507	57.1	10430.501	37991.043
11810	57.08	11392.395	39008.184
8991	57.08	10612.341	35577.547
15934	57.04	12653.225	36357.199
6461	57.02	9885.924	35397.172
6166	57.02	9706.77	39272.578
7417	57	10321.283	39050.383
7073	56.96	9961.206	36226.746
19714	56.96	13813.903	35775.57
6951	56.92	9952.126	34844.496
5863	56.9	9498.801	36238.977
7314	56.88	9967.379	39865.914
14745	56.87	12116.018	38435.691
17304	56.87	12981.221	36629.746
18044	56.83	13185.937	35698.84
1028	56.83	8121.361	36768.379
11537	56.83	11320.716	35131.227
19062	56.79	13676.207	38527.602
10417	56.79	10983.521	39214.758
4088	56.77	9112.937	34886.352
11966	56.75	11473.427	38723.117
14511	56.75	12127.725	35607.984
11359	56.75	11276.127	33753.652
1166	56.73	8196.37	35403.367
11775	56.69	11325.64	38420.566
15721	56.65	12576.397	34022.496
20541	56.64	14003.206	33164.301
11947	56.64	11492.289	38806.535
1971	56.58	8312.978	38341.215
4719	56.58	9396.929	39012.715
16226	56.58	12817.947	39493.543
6223	56.54	9790.29	38664.613
17341	56.54	12960.188	36827.543
16423	56.54	12877.459	37036.727
13214	56.5	11717.195	37364.488
3903	56.42	9145.844	33337.793
13514	56.39	11824.227	39302.266
20862	56.37	14384.48	37319.938
17501	56.35	12996.768	38826.473
16131	56.31	12520.908	39199.297
18889	56.31	13514.735	39315.148
9318	56.31	10945.779	33532.227
11370	56.31	11321.548	33806.66
395	56.29	7676.547	36006.207
16135	56.29	12611.79	39237.348
20642	56.27	14390.394	34177.094
11551	56.25	11317.931	35226.051
20141	56.25	14021.946	38121.441
15375	56.23	12389.686	34972.723
18050	56.23	13317.132	35414.094
1987	56.23	8210.594	38591.023
9458	56.21	10964.11	35106.5
20403	56.21	14168.89	35204.48
18133	56.2	13223.8	34927.055
16044	56.2	12636.837	37748.023
19074	56.16	13576.601	38363.168
4677	56.16	9348.548	39748.148
6089	56.14	9565.86	39289.938
20078	56.14	14097.4	38970.605
19876	56.12	13982.34	37673.648
18592	56.12	13529.235	36379.008
12480	56.1	11571.226	35460.633
17711	56.1	13228.901	38697.004
8571	56.08	10491.908	39052.793
8795	56.06	10751.407	37792.281
18843	56.02	13390.028	38665.758
8199	56.02	10489.355	34269.148
16570	55.97	12846.035	35959.754
18557	55.97	13531.763	36020.777
14941	55.95	12495.644	38878.367
8377	55.95	10477.725	36543.715
2209	55.91	8451.073	38417.91
6095	55.89	9654.79	39453.289
7602	55.83	10271.414	36950.848
19863	55.83	13905.667	37557.852
20301	55.81	14082.812	36141.449
16031	55.81	12683.094	37454.988
8935	55.79	10596.2	36354.73
20772	55.77	14272.264	36101.988
8212	55.75	10408.414	34415.32
10467	55.72	10921.66	39874.379
14394	55.7	12114.32	34794.727
17764	55.68	13228.878	38010.809
21126	55.68	14626.374	38624.426
4711	55.68	9457.787	39203.887
5583	55.66	9493.984	33939.566
4572	55.66	9194.566	39367.43
21336	55.64	14628.131	36242.199
18648	55.6	13387.34	36694.566
21365	55.58	14463.985	35933.613
15474	55.56	12483.86	34407.852
7741	55.51	10333.201	35497.488
2218	55.49	8501.649	38289.016
6246	55.47	9848.959	38150.148
19215	55.47	13724.574	36545.527
7605	55.43	10245.418	36987.906
19025	55.43	13720.579	38857.684
9355	55.41	10844.195	33828.844
9611	55.41	10981.081	36314.477
17224	55.37	12986.596	36271.18
16686	55.37	12779.176	35019.051
13188	55.37	11681.972	37102.492
20318	55.37	14104.825	35737.613
8634	55.37	10701.097	39761.402
2914	55.35	8733.761	35229.363
18568	55.31	13433.487	36137.801
18172	55.31	13256.17	34415.066
939	55.28	8062.726	38412.309
15228	55.26	12282.696	36533.008
16314	55.22	12705.873	38407.113
13631	55.22	11956.424	38969.906
20774	55.2	14262.407	36152.996
809	55.2	7859.901	39385.406
628	55.16	7645.187	37646.242
6392	55.16	9868.097	36079.637
18772	55.16	13447.257	37824.844
17093	55.1	13129.015	34881.289
10703	55.1	11072.53	37227.129
14398	55.05	12101.946	34862.66
16157	55.05	12605.993	39556.574
17053	55.05	13054.962	34706.477
2487	55.03	8587.163	34893.828
11977	55.03	11448.884	38317.133
20683	55.03	14347.587	34817.41
17140	55.03	12997.851	35130.145
2116	55.01	8447.817	39690.535
6170	55.01	9826.958	39401.43
2311	54.99	8627.127	36710.285
17517	54.97	12957.871	39004.855
16192	54.95	12582.348	39976.047
14851	54.93	12357.056	39806.727
19952	54.91	13976.327	38807.066
12513	54.91	11440.913	35222.375
8812	54.89	10715.637	37632.156
16634	54.89	12912.125	35456.977
8364	54.87	10540.014	36352.996
1478	54.85	8214.821	33328.715
13407	54.83	11700.154	37734.754
20946	54.78	14240.642	38663.074
10509	54.78	11166.148	39450.047
20167	54.76	14029.368	37740.863
19069	54.74	13581.957	38331.02
2213	54.72	8448.617	38160.195
972	54.7	8179.534	37885.688
13005	54.66	11654.435	35183.945
3226	54.62	9033.281	39680.426
18124	54.57	13221.005	34846.117
20040	54.57	14036.677	39938.113
6710	54.55	9763.92	33008.762
451	54.55	7803.831	36667.078
1947	54.51	8293.814	38092.133
19724	54.47	13852.536	35878.906
14761	54.43	12217.937	38825.32
8550	54.43	10530.549	38790.746
10418	54.43	10884.616	39225.637
7356	54.37	10161.78	39657.203
20974	54.34	14326.323	39095.281
19240	54.32	13711.649	36102.898
8990	54.32	10594.814	35575.781
13925	54.3	12002.1	35786.094
1432	54.3	8025.722	33280.574
16119	54.3	12643.17	39086.871
11976	54.28	11460.075	38607.848
8367	54.28	10488.234	36427.07
20845	54.28	14249.887	37172.238
20787	54.26	14385.106	36287.188
20074	54.2	14174.85	39226.121
7654	54.18	10348.435	36335.621
19404	54.18	13774.778	34156.086
18550	54.18	13479.349	35892.676
16230	54.18	12781.889	39273.902
17413	54.11	13005.957	37701.734
10987	54.11	11106.024	36008.145
629	54.11	7645.977	37664.273
7803	54.11	10229.877	35043.66
7457	54.09	10159.479	38704.57
8622	54.09	10370.763	39788.887
14789	54.07	12272.061	39192.844
2041	54.05	8398.371	39458.215
938	54.05	8076.601	38402.352
1454	54.03	8407.021	33086.578
10337	54.03	10904.189	38334.98
13803	53.99	11917.802	37320.949
17641	53.97	13223.648	39332.844
20691	53.95	14387.265	34953.453
13524	53.93	11769.6	39443.32
19541	53.93	13983.308	33585.656
11870	53.93	11234.282	39947.113
20765	53.9	14232.981	36015.746
18955	53.88	13597.996	39776.887
20940	53.82	14376.566	38453.91
17414	53.8	12999.63	37759.219
1911	53.8	8230.938	37791.852
19634	53.8	13824.907	34874.73
5988	53.74	9530.013	37768.133
18111	53.74	13196.117	34995.367
19706	53.74	13847.513	35603.664
19088	53.74	13603.561	38222.754
14976	53.72	12445.688	38500.762
6100	53.72	9558.227	39539.84
18022	53.65	13197.941	35773.219
18808	53.65	13468.785	38270.07
7169	53.63	10014.847	37605.391
17477	53.63	13109.44	38237.105
16313	53.63	12715.463	38400.813
18936	53.63	13561.584	39737.793
20099	53.57	14104.425	38674.191
11549	53.55	11410.818	35200.504
18939	53.53	13534.202	39800.801
20909	53.53	14359.674	37791.633
18885	53.53	13408.295	39250.496
7438	53.53	10177.643	38855.332
3147	53.44	8673.706	38877.262
14462	53.4	12161.865	35202.652
13813	53.36	11917.049	37139.887
16453	53.36	12898.324	36917.605
2170	53.34	8541.001	39015.766
20344	53.32	14160.106	35855.625
7526	53.3	10283.581	37551.117
15972	53.3	12575.037	36690.141
10603	53.28	11158.034	38512.602
7441	53.24	10277.373	38859.234
17797	53.21	13250.917	37801.02
7623	53.21	10271.077	36577.656
19966	53.19	13899.82	39177.703
18553	53.17	13503.04	35984.359
7153	53.17	10022.375	37451.305
7580	53.17	10194.332	37049.801
2186	53.13	8566.081	38662.297
18348	53.13	13360.97	34071.074
20429	53.11	14176.627	34876.391
12727	53.09	11518.294	33598.922
14529	53.07	12087.425	35916.477
7581	53.07	10214.687	37053.375
13902	53.03	12023.231	35954.516
9302	53.01	10991.178	33363.48
16699	53.01	12799.263	34774.484
568	53	7753.745	37126.656
19146	53	13709.059	37761.387
372	52.98	7670.672	35821.492
11648	52.96	11332.438	36367.473
11622	52.96	11321.542	36034.855
19185	52.94	13578.107	37059.238
10252	52.86	10789.512	37434.855
18698	52.84	13526.52	37150.23
1774	52.84	8315.572	35901.555
3525	52.84	8937.98	35865.402
8969	52.8	10741.714	35768.035
5346	52.8	9385.768	33595.801
16411	52.78	12863.145	37213.262
20220	52.78	14075.044	37328.195
15320	52.78	12444.885	35454.215
6231	52.77	9763.738	38531.934
3452	52.77	8900.911	36555.785
8712	52.75	10633.355	38949.629
17687	52.73	13349.978	38858.625
2364	52.71	8530.413	36157.652
8965	52.69	10729.707	36046.559
12619	52.69	11566.702	34441.52
20455	52.67	14191.348	34532.574
7815	52.67	10304.558	34833.121
11566	52.65	11246.449	35394.871
17710	52.65	13285.432	38692.836
5926	52.65	9636.584	37019.785
9993	52.63	10882.394	36781.281
818	52.63	7868.349	39562.609
19063	52.55	13742.673	38548.297
16518	52.55	12742.118	36444.719
1007	52.54	8151.961	37212.086
17720	52.54	13298.953	38523.82
14071	52.52	11969.315	34573.18
20924	52.52	14258.111	38151.176
12020	52.52	11446.777	37944.363
13187	52.5	11650.633	37093.461
12376	52.5	11532.779	36611.656
1577	52.5	8396.18	33955.199
7418	52.48	10169.815	39080.227
20392	52.48	14014.201	35414.23
6482	52.46	9741.945	34940.766
7690	52.46	10273.688	35742.523
18683	52.46	13499.87	37083.977
12034	52.44	11508.401	37822.547
8404	52.4	10420.061	36917.359
15328	52.38	12284.937	35512.125
8913	52.38	10732.348	36680.645
669	52.36	7729.477	38131.215
13640	52.36	11913.557	39095.352
18494	52.32	13515.029	35267.375
18310	52.31	13529.437	33462.41
7419	52.31	10337.517	39100.414
943	52.27	8174.213	38153.977
14842	52.25	12214.116	39950.094
11679	52.25	11340.683	36897.344
16841	52.23	12727.165	33948.824
17606	52.19	13292.357	39870.289
17198	52.17	13122.542	35922.602
21334	52.15	14545.318	36527.113
16033	52.13	12678.109	37495.703
16236	52.11	12904.075	39325.355
3954	52.11	9259.155	33735.734
16042	52.11	12521.128	37662.285
92	52.09	7976.845	33675.645
2830	52.09	8806.126	34243.805
11818	52.09	11326.219	39203.973
15392	52.04	12374.505	35019.941
8485	52.02	10523.123	37683.734
19403	52.02	13599.258	34144.836
21327	52.02	14530.602	36459.387
8567	52	10552.01	38985.023
20844	52	14263.292	37157.242
1690	51.98	8335.395	35063.254
14733	51.98	12243.467	38284.297
10964	51.98	11153.016	36079.453
15202	51.96	12412.719	36698.133
19153	51.96	13642.153	37571.059
16572	51.94	12818.799	35967.523
1960	51.94	8302.592	38171.508
2027	51.92	8398.462	39231.691
13802	51.92	11865.671	37319.684
4211	51.92	9187.711	35641.656
4574	51.9	9219.289	39369.984
12557	51.88	11467.455	34634.121
828	51.86	7658.083	39748.777
21389	51.85	14449.245	35851.348
585	51.85	7752.478	37272.281
7743	51.85	10272.32	35255.086
20420	51.83	14181.387	35080.703
3053	51.83	8730.309	37182.746
11751	51.79	11327.367	37916.023
7343	51.79	10333.479	39979.27
14886	51.75	12454.782	39571.188
6688	51.73	9851.217	33416.508
17239	51.71	12928.018	36384.945
10530	51.71	11192.814	39364.078
17007	51.69	12941.932	34175.137
5480	51.64	9648.999	33459.766
8537	51.6	10441.341	38434.215
20400	51.58	14011.006	35177.246
20831	51.54	14412.535	36930.098
13413	51.5	11776.111	37770.316
6686	51.5	9818.381	33398.547
18094	51.48	13252.654	35243.613
2846	51.48	8659.218	34360.883
21064	51.44	14519.91	39277.074
20838	51.44	14213.395	37089.5
7813	51.44	10145.86	34821.73
18105	51.42	13281.728	34952.461
4887	51.41	9350.121	36914.195
13589	51.41	11855.388	39279.055
11008	51.39	11159.803	35846.762
7504	51.37	10238.488	37933.215
16129	51.37	12496.555	39183.727
20696	51.35	14229.019	35056.156
13118	51.33	11755.956	36432.766
7496	51.33	10311.674	38103.727
21066	51.31	14581.873	39315.164
15290	51.31	12452.53	35820.379
14053	51.31	11864.448	34743.531
21362	51.31	14578.236	36198.664
9597	51.27	10981.076	36105.512
1847	51.27	8413.32	36815.152
18572	51.27	13474.758	36245.699
18687	51.25	13436.723	37112.707
8576	51.23	10506.919	39167.223
19767	51.21	13902.793	36431.656
6486	51.19	9801.687	34958.898
16504	51.19	12777.638	36676.34
14352	51.18	12222.529	34193.504
306	51.16	7940.18	35063.051
21168	51.16	14590.497	38183.645
8344	51.14	10412.188	36153.012
14391	51.14	12160.573	34734.102
19429	51.12	13601.598	34028.211
852	51.12	8119.952	39834.766
16381	51.12	12889.112	37543.777
3479	51.1	8849.176	36260.129
313	51.1	7689.798	35117.641
13531	51.08	11708.026	39550.078
21184	51.06	14456.604	37989.945
7706	51.06	10185.268	35880.66
14856	51.04	12298.508	39842.105
8316	51	10467.295	35752.977
8870	51	10615.332	37136.266
8307	50.98	10361.473	35675.695
7373	50.98	10195.193	39509.969
11571	50.96	11413.964	35481.484
14329	50.96	12161.101	34066.719
6272	50.95	9740.437	37952.133
3983	50.95	9206.125	34010.496
21202	50.93	14441.642	37920.77
18919	50.91	13457.171	39620.535
12675	50.91	11454.565	33850.668
14582	50.91	12151.133	36762.906
21290	50.87	14533.535	36778.328
8605	50.87	10419.38	39534.98
7245	50.87	9956.571	38744.773
14973	50.83	12333.506	38488.02
10336	50.81	10813.387	38323.105
18341	50.79	13507.539	34007.563
9450	50.79	10915.52	35026.352
10975	50.77	11056.114	36216.047
15295	50.75	12337.262	35853.684
1981	50.73	8209.058	38516.168
3338	50.73	8991.476	38289.969
4667	50.7	9414.708	39652.184
20913	50.7	14361.807	37962.977
21439	50.7	14535.235	35223.184
12442	50.7	11622.763	35943.109
11919	50.68	11433.315	39400.121
7642	50.68	10200.304	36499.828
5329	50.68	9469.586	33731.566
11956	50.66	11615.851	38872.777
7277	50.64	10054.032	39347.34
14383	50.62	12102.084	34674
11860	50.62	11219.882	39853.887
15204	50.58	12412.012	36377.457
13106	50.58	11656.682	36289.43
18291	50.56	13465.064	33129.008
18119	50.56	13339.94	35085.746
19753	50.54	13826.136	36216.445
18479	50.52	13492.302	35155.867
6237	50.52	9725.156	38363.836
16741	50.49	12834.65	34731.293
4773	50.47	9462.902	38399.211
8951	50.47	10728.602	36186.785
11101	50.45	11108.457	34907.867
1993	50.45	8308.869	38731.199
8249	50.45	10548.733	34952.18
3744	50.43	9017.436	33730.168
20987	50.43	14373.792	39318.844
15472	50.43	12351.04	34377.738
19234	50.41	13588.465	36471.41
3263	50.41	9036.759	39209.328
11987	50.41	11530.767	38188.043
17507	50.39	13026.243	38868.348
16458	50.39	12877.49	36962.309
17092	50.39	13021.056	34869.504
7151	50.39	10055.984	37431.457
19968	50.37	13811.495	39196.395
11039	50.35	11172.729	35507.547
1591	50.33	8342.738	34099.047
4555	50.31	9075.584	39020.469
21096	50.26	14556.271	39020.094
7717	50.24	10182.925	35618.887
20069	50.22	14187.909	39110.016
1893	50.22	8265.814	37348.281
15430	50.2	12440.055	34637.621
20801	50.18	14422.833	36358.805
913	50.16	8150.672	38945.602
11734	50.16	11233.066	37698.676
6262	50.16	9778.383	38099.605
16034	50.14	12662.081	37499.426
14600	50.12	12228.208	37009.191
13653	50.1	11871.054	38777.266
17083	50.08	13065.326	34842.246
10620	50.06	11133.485	38366.063
21354	50.04	14554.309	36146.793
10707	50.04	11192.339	37251.711
11523	50.04	11327.834	34941.641
8220	50.03	10552.698	34626.133
15043	50.03	12409.466	37968.719
20382	50.03	14066.488	35293.758
4544	50.03	9176.484	38928.492
8667	50.01	10580.194	39405.137
8529	49.99	10371.997	38369.363
6120	49.99	9667.879	39967.246
700	49.97	7871.249	38510.273
21191	49.97	14475.265	38119.941
16052	49.97	12609.829	38023.359
18315	49.97	13424.33	33581.117
7488	49.95	10221.363	38227.184
17405	49.93	12951.584	37600.543
16047	49.87	12496.861	37828.73
20515	49.87	14171.152	33565.098
11982	49.87	11438.009	38408.219
5078	49.85	9276.42	34830.777
5709	49.85	9586.072	34706.848
12328	49.83	11524.602	37156.625
17870	49.83	13285.496	36814.168
6449	49.83	9745.904	35259.691
20219	49.83	14179.005	37312.742
8447	49.81	10553.697	37243.199
7615	49.81	10196.352	36825.227
11560	49.8	11396.253	35339.688
18199	49.78	13198.143	34091.695
16623	49.78	12740.384	35605.941
21022	49.76	14381.593	39889.512
14916	49.72	12380.795	39254.613
18368	49.72	13364.34	34312.773
7104	49.7	10047.488	36744.785
21014	49.66	14343.494	39690.199
18156	49.66	13349.882	34576.434
16124	49.66	12666.606	39158.828
7449	49.66	10343.815	38651.586
17456	49.64	12948.08	38017.805
13488	49.64	11662.537	38944.332
2457	49.64	8471.662	35188.004
11941	49.62	11464.744	39040.273
15914	49.6	12621.15	36123.66
17206	49.58	12933.227	36120.773
19190	49.57	13570.479	37175.188
20721	49.53	14333.529	35206.902
20738	49.53	14275.803	35493.027
508	49.51	7659.548	36827.168
12336	49.49	11569.144	36902.188
704	49.47	7856.343	38551.031
19657	49.43	13923.164	35181.445
6229	49.41	9792.418	38781.398
21404	49.39	14487.75	35733.742
13074	49.37	11826.839	35908.867
14361	49.36	12273.808	34384.914
2924	49.36	8773.733	35343.371
14827	49.36	12145.343	39818.715
4576	49.2	9216.402	39403.254
20477	49.18	14155.767	34250.566
13069	49.18	11754.92	35855.223
20178	49.16	14170.311	37559.363
17576	49.16	13041.786	39812.531
17252	49.16	12936.059	36434.395
19536	49.14	13859.655	33478.863
2478	49.13	8540.849	34797.559
2808	49.11	8769.1	34016.035
2053	49.11	8382.878	39697.117
20283	49.11	14209.804	36227.18
1037	49.09	8106.225	36577.98
20622	49.07	14214.455	33926.664
13616	49.05	12028.181	39194.293
16071	49.05	12555.069	38307.207
11809	49.03	11242.583	38996.738
13936	49.03	12001.235	35704.652
19093	49.03	13685.542	38259.988
20660	49.01	14349.536	34420.469
16316	48.99	12775.464	38433.547
16123	48.99	12510.236	39129.871
17122	48.99	13124.382	34992.16
11360	48.97	11214.716	33757.906
876	48.97	8092.459	39350.535
11763	48.97	11243.114	38226.539
10306	48.97	10873.141	37969.879
1924	48.93	8352.914	37884.461
13014	48.93	11719.555	35210.848
19889	48.93	13813.871	37845.012
11895	48.93	11597.035	39668.289
4162	48.93	9119.667	35163.23
2187	48.9	8571.004	38699.438
19445	48.9	13582.183	33897.059
21454	48.88	14558.738	34877.93
11618	48.86	11248.636	36024.367
13262	48.86	11840.81	37483.383
7296	48.86	9977.521	39539.617
7002	48.84	10096.993	35518.793
17768	48.82	13319.061	38050.348
11845	48.8	11282.987	39688.668
11861	48.8	11417.09	39854.367
18949	48.78	13511.02	40007.793
7176	48.78	10115.609	37741.063
13178	48.78	11789.039	37014.285
19221	48.78	13775.181	36383.023
12715	48.78	11561.13	33499.949
4832	48.78	9326.408	37603.289
476	48.76	7746.774	36720.477
16563	48.76	12756.196	35918.965
9349	48.76	10833.703	33773.594
18738	48.76	13469.756	37418.27
17577	48.74	13122.585	39843.246
12556	48.74	11518.254	34625.559
16179	48.72	12541.753	39784.855
20320	48.7	14048.49	35752.004
7100	48.68	10061.767	36680.102
17795	48.67	13326.659	37783.047
113	48.67	7804.124	33881.957
17545	48.67	13081.156	39463.133
1058	48.65	8126.144	36342.758
1005	48.65	8177.989	37472.703
11975	48.63	11607.161	38603.293
21426	48.61	14481.106	35394.016
12908	48.59	11700.35	34076.051
11927	48.59	11569.719	39175.398
15756	48.57	12652.896	34414.949
13593	48.55	11871.104	39303.828
19195	48.55	13669.356	36986.285
5817	48.55	9645.696	35811.566
635	48.53	7735.862	37760.406
7360	48.53	10298.01	39703.566
8874	48.53	10661.409	36883.438
4046	48.49	9271.383	34622.902
20438	48.49	14077.523	34633.375
6011	48.44	9603.842	38165.547
21307	48.44	14479.471	36651.613
9392	48.44	10916.46	34214.059
9461	48.44	10963.161	35148.863
19804	48.42	13834.538	36908.77
2919	48.42	8735.402	35285.836
1944	48.4	8219.268	38073.172
690	48.4	7802.745	38359.938
5114	48.38	9329.369	34654.645
16306	48.38	12809.369	38583.563
19566	48.36	13838.316	34028.348
18367	48.34	13486.455	34290.57
5040	48.32	9413.821	35173.988
9399	48.32	10802.603	34348.59
3378	48.32	8859.273	37592.359
11767	48.3	11236.032	38257.246
2126	48.3	8493.439	39525.168
9605	48.28	10913.767	36237.949
15892	48.28	12631.504	35747.883
7023	48.26	9932.374	35751.543
9590	48.26	10980.524	36014.324
11997	48.26	11629.179	38011.324
12928	48.24	11786.125	34357.086
15935	48.24	12507.694	36378.051
14785	48.22	12237.178	39169.238
19938	48.21	13960.752	38681.391
17525	48.21	13014.273	39072.789
18724	48.19	13411.888	37321.828
4623	48.19	9181.526	39772.379
6025	48.19	9560.165	38413.18
4297	48.17	9246.421	36561.777
15850	48.15	12568.11	35296.746
19297	48.15	13706.893	35129.566
13434	48.15	11845.388	38173.941
9051	48.15	10587.394	35024.48
8566	48.11	10475.494	38980.488
153	48.11	7657.514	34139.695
18147	48.11	13284.545	34494.598
10687	48.09	11045.736	37649.113
17397	48.07	12956.575	37493.246
971	48.05	8035.428	37880.645
11776	48.03	11341.172	38437.254
21487	48.01	14460.89	34193.484
20986	48.01	14412.645	39246.414
19708	48.01	13993.196	35621.961
15487	48.01	12395.674	34202.746
17402	47.99	13003.069	37547.621
4751	47.99	9362.792	38563.254
11494	47.99	11280.156	34729.363
21485	47.98	14628.419	34150.215
19877	47.98	13900.755	37685.285
18373	47.98	13406.513	34436.496
14164	47.96	12043.825	33721.477
4563	47.96	9153.708	39175.496
3512	47.96	8968.141	35979.461
7251	47.92	10047.13	38801.637
7462	47.92	10147.14	38729.18
2704	47.9	8655.13	33125.527
19852	47.86	13877.661	37358.977
674	47.86	7664.053	38201.867
9104	47.86	10697.26	34562.434
21008	47.86	14214.731	39507.887
15172	47.84	12351.74	36781.645
6918	47.84	10060.117	34531.48
11027	47.82	11185.206	35659.184
14773	47.76	12133.666	38960.129
8532	47.76	10494.914	38395.297
10611	47.76	11166.236	38309.969
21456	47.75	14633.899	34629.809
8261	47.73	10469.827	35087.074
7341	47.71	10278.385	39945.801
9020	47.71	10767.05	35338.648
7524	47.71	10142.311	37544.332
20807	47.69	14397.788	36399.695
9496	47.67	10909.491	35388.242
17762	47.67	13205.537	38305.879
6609	47.65	9812.909	34115.402
18746	47.65	13394.996	37457.598
19695	47.63	13938.235	35439.313
4678	47.63	9402.829	39434.785
10431	47.63	10864.942	39425.711
11057	47.63	11083.305	35314.438
8154	47.61	10547.889	33913.219
13610	47.61	11975.9	39112.789
19642	47.61	13938.042	35038.344
13072	47.59	11710.092	35900.273
14748	47.59	12230.173	38458.93
1061	47.57	7999.514	36364.078
20641	47.55	14311.331	34173.758
6585	47.53	9782.249	34224.375
17222	47.52	13110.383	36237.113
10206	47.5	10943.891	36863.789
6574	47.5	9917.784	34150.961
8250	47.5	10369.364	34958.535
13815	47.48	11994.821	37153.313
20908	47.46	14386.776	37763.129
15370	47.44	12317.665	35239.238
19957	47.44	13928.443	38908.094
7149	47.42	10131.111	37366.902
6169	47.42	9806.511	39397.074
13954	47.42	12006.975	35550.367
20820	47.4	14306.138	36640.605
1958	47.4	8347.856	38138.363
11986	47.36	11476.819	38184.672
15077	47.34	12365.103	37561.422
3123	47.34	8706.264	38285.352
17381	47.34	13069.905	37300.012
13127	47.34	11657.848	36528.09
15919	47.31	12569.12	36194.164
19790	47.29	13891.961	36778.336
17028	47.29	13129.432	34455.488
13093	47.29	11821.983	36057.988
20825	47.29	14241.82	36791.223
21445	47.29	14559.079	35031.617
10338	47.27	10871.964	38372.164
7847	47.27	10262.71	34546.414
12865	47.25	11677.81	33639.277
9040	47.25	10753.094	35248.715
4161	47.23	9171.302	35150.539
9483	47.19	10847.998	35249.949
549	47.17	7738.197	37001.371
8942	47.17	10577.907	36112.461
8769	47.17	10597.9	38112.926
1785	47.15	8380.135	36006.18
4660	47.13	9325.032	39966.484
20045	47.13	14144.63	39673.117
16434	47.13	12774.297	37152.145
539	47.11	7775.658	36978.93
13104	47.11	11698.057	36230.988
17481	47.09	13039.071	38260.043
14023	47.09	12023.637	34829.707
18773	47.09	13474.619	37829.398
8652	47.09	10682.272	39651.375
11536	47.08	11393.249	35126.902
21007	47.08	14310.411	39499.012
18753	47.08	13454.557	37612.563
4325	47.06	9241.782	36792.902
18132	47.04	13157.306	34917.648
10322	47	10887.179	38088.699
13780	47	11945.549	37389.883
540	46.94	7942.237	36979.898
18380	46.94	13376.587	34611.023
12565	46.94	11579.381	34659.543
800	46.9	7686.04	39337.617
3229	46.88	9048.24	39482.379
16420	46.88	12882.073	37339.391
2015	46.88	8348.29	39123.668
1131	46.86	8074.544	35693.965
20474	46.86	14068.771	34213.125
15821	46.85	12632.147	35055.207
6569	46.85	9853.708	34443.547
10601	46.83	11156.302	38496.078
19352	46.83	13704.347	34769.297
18714	46.83	13472.183	37268.574
6558	46.79	9752.08	34332.93
17563	46.79	13052.418	39676.57
8289	46.77	10521.614	35436.309
20939	46.75	14232.246	38430.535
4481	46.75	9067.052	38384.328
7040	46.75	9976.022	35958.664
20267	46.73	14194.457	36814.598
20289	46.73	14049.889	36304.34
20681	46.73	14266.542	34768.547
14909	46.71	12421.552	39179.316
10235	46.71	10966.709	37288.492
17512	46.71	12937.942	38935.496
21469	46.71	14640.442	34505.273
17409	46.71	13061.758	37603.277
11076	46.69	10995.567	34973.273
15166	46.69	12419.112	36708
582	46.67	7766.682	37223.547
5344	46.67	9476.719	33590.77
2184	46.65	8571.631	38652.91
20632	46.63	14245.432	34029.398
10608	46.62	11076.715	38557.832
17679	46.6	13315.945	39101.48
4685	46.54	9321.045	39502.191
2920	46.54	8805.744	35295.785
13716	46.52	11915.689	37842.48
6974	46.52	10039.354	35046.328
14558	46.52	12122.157	36278.117
21272	46.5	14506.901	36954.063
594	46.48	7779.168	37334.738
13800	46.48	12047.626	37298.621
18370	46.46	13429.131	34379.391
17081	46.46	13140.026	34834.641
15757	46.44	12502.936	34416.398
21128	46.42	14577.751	38307.41
8339	46.4	10395.008	36068.449
20484	46.39	14133.773	34077.34
14867	46.37	12470.74	39960.281
16444	46.37	12875.188	36903.73
682	46.35	7844.024	38268.23
4424	46.35	9119.352	37966.703
7303	46.35	10060.57	39654.313
12950	46.33	11824.878	34562.289
9025	46.33	10724.079	35112.605
15730	46.33	12566.395	34104.254
14815	46.33	12140.885	39683.328
14870	46.31	12383.403	39634.883
6444	46.29	9771.347	35504.023
20805	46.29	14265.651	36390.773
20027	46.27	13901.192	39949.586
17104	46.27	12980.096	34940.164
15242	46.27	12471.245	36343.996
18546	46.27	13524.857	35793.07
12976	46.25	11787.539	34966.793
12421	46.23	11465.936	36344.559
7183	46.21	9982.067	37866.605
16072	46.21	12645.04	38313.352
19977	46.19	13823.381	39254.777
6285	46.19	9846.238	37761.105
855	46.19	8065.949	39944.395
7398	46.19	10317.8	39173.207
792	46.17	7652.578	39216.043
13458	46.17	11795.375	38524.477
14449	46.17	12253.857	34982.844
5873	46.17	9603.056	36322.18
360	46.16	7690.884	35674.129
17593	46.14	12925.33	39930.488
21051	46.14	14540.08	39630.887
16152	46.14	12658.895	39467.137
16307	46.14	12820.626	38596.516
19290	46.12	13616.766	35371.531
15236	46.12	12485.76	36298.145
744	46.12	7670.768	38644.441
18043	46.12	13237.378	35692.902
18938	46.1	13436.59	39793.32
1271	46.1	8171.167	34367.016
19910	46.08	13877.744	38160.621
19860	46.08	13927.14	37483.262
12367	46.08	11430.531	36597.648
20968	46	14257.159	38947.297
17828	45.98	13237.515	37336.648
6061	45.98	9680.891	38940.176
6379	45.94	9841.175	36323.113
10576	45.94	11181.663	38744.285
18853	45.91	13369.516	38743.559
11903	45.91	11466.124	39489.813
17930	45.87	13279.182	36244.926
4709	45.87	9357.264	39147.875
16158	45.85	12598.258	39565.207
19184	45.83	13723.012	37053.859
8337	45.83	10393.865	36030.363
2863	45.81	8785.807	34634.852
16569	45.81	12710.329	35955.203
2210	45.81	8420.369	38456.156
11652	45.81	11398.936	36474.422
5061	45.81	9480.523	34996.246
17158	45.79	13064.557	35361.316
16103	45.79	12662.991	38731.93
8355	45.77	10365.069	36279.336
20692	45.73	14399.958	34964.297
4153	45.71	9191.146	35040.559
18109	45.71	13249.338	34964.695
8515	45.7	10510.157	38093.043
14592	45.7	12239.6	36889.313
6227	45.7	9823.817	38758.105
7145	45.68	10085.727	37273.93
17014	45.68	12950.697	34288.195
21263	45.66	14459.084	36872.797
18776	45.64	13370.699	37894.652
20216	45.64	14049.029	37298.391
2285	45.64	8528.596	37286.453
3266	45.62	8958.978	38964.336
9443	45.62	10807.214	34925.676
14839	45.62	12256.459	39856.492
3511	45.6	9010.087	35977.594
4564	45.6	9102.066	39183.539
20352	45.56	14068.579	35670.91
16776	45.56	12861.982	34441.598
9713	45.56	10820.196	36696.629
9460	45.54	10936.509	35147.434
1060	45.54	8082.671	36345.41
14817	45.54	12219.981	39725.105
2245	45.52	8419.602	37900.707
20517	45.52	14173.649	33595.258
670	45.5	7977.294	38134.484
12923	45.5	11730.421	34260.238
18355	45.5	13495.285	34132.383
14774	45.48	12218.621	39004.434
18392	45.47	13392.558	34714.133
11647	45.47	11328.83	36358.563
11650	45.45	11322.816	36379.488
21495	45.45	14541.48	33826.723
4807	45.43	9389.413	37937.676
17195	45.43	13064.019	35873.098
18761	45.43	13376.281	37705.727
18457	45.41	13440.07	34971.066
776	45.41	7697.041	39049.879
18365	45.41	13379.992	34251.051
21219	45.39	14594.06	37516.148
13177	45.39	11749.834	37011.473
13839	45.35	12061.896	36805.219
5691	45.35	9563.605	34609.246
14759	45.35	12252.454	38797.563
16289	45.33	12914.573	38786.727
2961	45.33	8733.6	36039.078
14784	45.31	12176.877	39155.109
13169	45.31	11768.273	36940.832
6194	45.31	9840.851	39047.145
19388	45.31	13780.048	34574.055
14752	45.31	12211.996	38645.02
17734	45.27	13309.449	38426.168
8223	45.25	10412.145	34665.113
17326	45.24	13129.826	36768.344
1840	45.22	8248.034	36703.645
6356	45.22	9868.432	36614.684
6123	45.22	9652.031	40009.961
11746	45.2	11258.649	37808.531
7638	45.2	10195.593	36458.754
15853	45.2	12557.128	35322.613
4642	45.16	9244.727	39953.77
19019	45.16	13571.872	39031.512
16528	45.14	12750.992	36483.832
13368	45.14	11803.492	37604.898
6959	45.14	10019.615	34936.98
16519	45.14	12772.34	36443.43
14945	45.14	12437.498	38920.988
18947	45.14	13491.941	39974.676
5996	45.12	9619.157	37889.715
20969	45.12	14358.199	39037.262
11850	45.12	11301.593	39802.813
16037	45.08	12625.691	37574.105
12512	45.08	11605.263	35212.414
15006	45.08	12285.2	38448.07
8811	45.06	10701.825	37619.477
21031	45.04	14525.494	39771.879
10962	45.04	11074.823	36374.629
19564	45.04	13996.635	33992.613
18715	45.03	13537.305	37274.824
6180	45.03	9775.492	39227.574
19725	45.03	13840.487	35948.281
17792	45.03	13232.288	37718.043
13608	45.03	11942.72	39426.156
5696	45.01	9614.243	34632.664
9570	44.99	10847.495	35863.328
9261	44.97	10673.645	33019.305
21346	44.95	14470.501	36344.32
4775	44.95	9288.611	38421.117
19764	44.95	13851.772	36387.258
18408	44.93	13392.552	34758.707
13819	44.93	11881.784	36911.672
4735	44.89	9299.837	38940.77
16373	44.89	12866.909	37511.227
19592	44.89	13953.359	34482.063
15365	44.87	12467.566	35151.832
12559	44.87	11478.591	34636.805
880	44.87	8133.931	39156.023
11979	44.85	11495.854	38356.66
3746	44.83	8863.327	33737.645
819	44.83	7695.636	39579.086
8277	44.83	10515.648	35230.789
6489	44.81	9901.968	35022.406
12308	44.8	11476.061	37189.004
17751	44.78	13175.998	38202.852
967	44.78	8022.79	37832.672
15917	44.78	12705.497	36154.074
13984	44.78	12006.197	35379.641
1610	44.76	8257.903	34236.652
21175	44.72	14562.049	38242.535
20161	44.7	14153.891	37694.063
13034	44.7	11767.564	35492.996
13921	44.7	11939.108	35757.164
21200	44.68	14509.441	37908.055
18774	44.66	13363.358	37872.414
18752	44.64	13533.533	37606.332
15471	44.64	12288.215	34379.32
8301	44.64	10521.758	35604.984
11852	44.64	11254.332	39836.758
20213	44.58	14088.448	37254.453
263	44.58	7682.979	34742.008
7818	44.57	10338.907	34900.598
8649	44.55	10639.311	39630.977
4209	44.53	9175.555	35636.105
5291	44.53	9408.03	33818.305
20007	44.53	13825.502	39561.508
7827	44.51	10283.809	34642.902
7001	44.51	10058.997	35433.184
18131	44.47	13248.544	34910.813
5903	44.47	9575.248	36690.66
974	44.47	8168.754	37930.051
4543	44.43	9137.572	38914.051
10621	44.43	11074.63	38373.805
10387	44.43	10867.218	38870.855
14450	44.43	12230.932	34987.984
21431	44.43	14507.536	35130.363
11965	44.41	11460.572	38655.945
5675	44.41	9659.69	34457.938
15761	44.41	12676.3	34422.926
13042	44.39	11755.287	35526.383
7241	44.39	10122.083	38666.914
438	44.39	7963.84	36549.668
19595	44.39	13875.16	34499.336
1850	44.39	8242.488	36897.672
16496	44.37	12889.02	36584.93
2965	44.37	8783.485	36075.414
15374	44.37	12463.225	34939.578
21161	44.37	14529.235	38171.871
785	44.37	7644.719	39151.336
10456	44.35	10917.618	39752.426
6130	44.34	9890.86	39833.383
10604	44.32	11190.052	38528.605
12941	44.32	11646.033	34448.73
15869	44.32	12648.946	35531.117
16971	44.32	12972.981	33858.094
766	44.3	7874.469	38909.91
13918	44.3	11953.046	36047.961
17500	44.28	13071.077	38812.613
19598	44.28	13889.36	34558.848
18658	44.26	13395.568	36831.211
20370	44.26	14197.127	35565.266
14771	44.24	12113.954	38944.098
11745	44.24	11381.756	37785.305
20910	44.22	14322.201	37841.461
17619	44.22	13334.916	39700.188
11668	44.22	11372.842	36764.215
602	44.2	7952.54	37373.246
14081	44.2	11977.537	34340.574
7137	44.18	9995.339	37137.949
13501	44.18	11672.711	39171.566
8609	44.16	10561.38	39632.02
6086	44.16	9614.627	39203.57
14931	44.16	12348.464	39068.773
11992	44.16	11582.975	38250.992
5478	44.16	9615.022	33452.727
19886	44.16	13791.706	37790.461
17070	44.12	12969.352	34770.441
17858	44.11	13354.958	36986.336
19196	44.11	13769.029	36999.59
12332	44.11	11505.808	36893.02
4602	44.09	9171.175	39595.613
20972	44.07	14274.064	39056.543
5951	44.07	9574.294	37416.758
21240	44.07	14566.099	37460.508
19722	44.07	13967.388	35840.973
20102	44.05	14126.079	38727.164
16808	44.05	12877.287	34211.879
18506	44.05	13421.934	35488.156
1263	44.05	8071.671	34308.938
5568	44.05	9641.075	33883.484
2847	44.01	8719.453	34373.809
6478	44.01	9820.291	35215.965
3234	43.99	9006.437	39358.953
18920	43.99	13494.765	39628.984
17777	43.97	13205.397	37833.395
6421	43.95	9804.244	35820.973
827	43.95	7650.456	39717.441
21500	43.93	14628.025	33883.031
2039	43.93	8299.473	39438.969
18820	43.89	13418.827	38431.121
14086	43.89	12013.149	34402.988
542	43.89	7764.495	36990.836
16962	43.86	12983.901	33662.723
11376	43.84	11321.784	33850.133
10961	43.82	11119.486	36374.508
18413	43.82	13469.429	34817.039
11815	43.8	11278.579	39118.691
12346	43.8	11451.83	37010.871
19703	43.78	13893.622	35571.52
8671	43.78	10740.864	39431.566
2319	43.76	8517.993	36541.246
736	43.76	7653.391	38636.57
20221	43.76	14042.387	37334.297
18836	43.76	13443.333	38603.336
14812	43.74	12074.384	39633.605
10546	43.74	11063.682	39006.586
11620	43.7	11227.712	36026.902
3835	43.7	8949.663	33102.527
5976	43.7	9647.167	37631.328
6220	43.68	9790.23	38642.781
790	43.68	7697.931	39207.137
21388	43.68	14458.832	35840.535
17746	43.65	13249.092	38178.984
1436	43.65	8119.317	33029.184
16616	43.65	12909.002	35877.426
10480	43.63	11184.568	39822.219
17983	43.63	13326.968	36071.48
854	43.61	8105.768	39883.234
15296	43.61	12322.187	35886.215
14006	43.59	11888.337	34950.957
14828	43.59	12192.797	39818.441
149	43.57	7683.298	34115.957
19406	43.57	13597.972	34168.102
1572	43.57	8410.901	33911.453
10531	43.55	11027.86	39418.742
3523	43.51	8998.259	35828.227
7628	43.49	10236.327	36628.762
4607	43.45	9203.885	39686.352
8656	43.45	10632.305	39477.793
7339	43.43	10295.198	39937.473
6082	43.43	9500.286	39162.84
6118	43.42	9658.325	39941.324
12427	43.42	11547.387	36105.102
5482	43.4	9492.916	33480.098
17181	43.4	13011.309	35720.746
10646	43.38	11111.261	38071.957
17640	43.38	13256.941	39309.57
8755	43.38	10732.234	38461.164
18082	43.36	13182.317	35093.5
19659	43.36	13854.113	35188.227
17085	43.34	12933.381	34850.547
75	43.28	7832.904	33509.313
7479	43.28	10269	38441.141
2853	43.26	8670.869	34464.828
11191	43.24	11175.226	33710.344
19037	43.2	13688.821	38733.527
19284	43.19	13600.038	35553.781
12910	43.19	11702.787	34127.691
4445	43.17	9131.782	38148.805
12441	43.17	11472.077	35931.406
2898	43.15	8778.907	35093.168
18497	43.13	13411.267	35341.09
7670	43.13	10150.854	36193.141
16335	43.11	12832	38262.773
21523	43.11	14559.428	33566.051
10532	43.11	11135.894	39422.758
12954	43.11	11756.976	34617.191
18992	43.09	13602.551	39510.246
20682	43.07	14306.094	34792.129
875	43.05	8113.503	39345.309
3953	43.05	9165.828	33725.801
7318	43.03	9990.453	39978.746
9550	43.03	10953.075	35661.777
20815	43.03	14325.228	36534.754
3298	43.03	8943.356	38317.773
16323	43.03	12774.773	38148.98
5906	42.96	9603.426	36734.691
14560	42.94	12095.314	36302.203
15811	42.94	12676.056	34999.594
14649	42.94	12081.299	37337.766
2229	42.9	8522.552	37829.246
21099	42.88	14540.237	39067.395
13146	42.88	11841.618	36770.605
673	42.88	7840.702	38187.02
21090	42.86	14446.28	38958.426
13216	42.86	11688.461	37377.215
2264	42.86	8540.094	37539.598
19577	42.84	13826.253	34215.504
6330	42.82	9789.891	37159.445
6073	42.82	9580.195	39072.598
1021	42.8	8069.211	36982.137
11150	42.78	11051.954	34177.863
9522	42.78	10803.799	35491.805
4438	42.76	9155.417	38105.207
454	42.76	7763.668	36685
13496	42.73	11737.858	39055.352
762	42.73	7668.299	38850.586
8383	42.71	10453.253	36664.645
7381	42.67	10232.491	39577.176
12659	42.67	11482.088	34121.34
893	42.65	8018.353	39097.223
1976	42.63	8403.655	38442.105
14932	42.63	12319	39088.543
19676	42.61	13802.524	35245.223
4943	42.61	9430.862	36374.789
18798	42.59	13481.085	38159.641
21201	42.59	14618.906	37909.293
7032	42.57	10020.194	35839.148
10627	42.55	11156.605	38448.027
20802	42.55	14338.162	36359.57
19261	42.55	13613.326	35751.711
7141	42.53	10131.445	37220.281
6302	42.53	9917.092	37653.332
6286	42.53	9883.918	37806.793
6002	42.52	9564.401	38052.309
19704	42.52	13789.594	35587.914
11600	42.5	11237.967	35860.316
4880	42.5	9386.658	36877.195
16240	42.5	12822.33	39429.371
7816	42.5	10198.804	34836.152
15322	42.5	12491.04	35472.402
1120	42.46	8148.402	35599.523
16999	42.46	12943.813	34091.227
19924	42.44	13815.897	38360.711
6048	42.42	9655.173	38743.34
16048	42.42	12677.439	37855.738
11041	42.4	11051.586	35554.168
6309	42.38	9715.67	37391.848
7799	42.38	10254.112	35000.477
12487	42.36	11503.477	35311.754
16264	42.36	12867.424	39068.66
18685	42.36	13469.935	37097.219
20340	42.36	14028.939	35811.359
7000	42.34	9926.673	35429.18
5827	42.34	9536.919	35896.211
17159	42.32	13038.514	35380.707
17717	42.32	13350.605	38779.77
6345	42.32	9772.869	36769.332
14559	42.3	12127.222	36284.176
11968	42.29	11550.184	38774.379
2308	42.29	8425.604	36900.777
4713	42.29	9285.064	39235.078
3961	42.29	9127.759	33777.656
6325	42.27	9832.254	37043.336
8416	42.25	10463.11	37002.309
5626	42.25	9706.274	34199.805
16263	42.23	12749.311	39043.844
1788	42.23	8302.778	36052.355
18831	42.23	13441.453	38505.168
20953	42.21	14272.118	38759.352
19895	42.21	13807.323	37942.094
19697	42.19	13848.631	35490.289
17205	42.19	13060.452	36084.559
14457	42.19	12169.543	35089.809
20673	42.17	14298.901	34720.977
18501	42.17	13501.983	35384.262
17161	42.15	13060.615	35455.984
7206	42.15	10008.612	38232.633
15184	42.15	12349.061	36545.871
6593	42.15	9828.421	33995.551
14763	42.15	12235.197	38836.559
1000	42.13	8127.023	37420.398
15245	42.09	12372.111	36057.195
19958	42.04	13852.208	38914.172
15812	42.04	12655.845	35001.332
13738	42.04	11949.028	37513.664
16748	42.04	12892.764	34449.969
12535	42.02	11449.154	34796.402
7240	41.98	10034.042	38657.027
1966	41.98	8239.053	38272.594
7521	41.98	10217.989	37513.758
13502	41.98	11833.228	39187.613
7616	41.96	10253.065	36826.535
5868	41.96	9631.065	36294.598
439	41.96	7922.755	36564.727
12403	41.94	11570.909	36462.094
15115	41.94	12309.015	37022.516
17200	41.94	13097.968	35986.988
17235	41.94	13047.945	36356.988
16013	41.92	12675.714	37282.52
19376	41.92	13635.307	34699.668
9124	41.9	10570.332	34164.516
5488	41.9	9618.463	33534.605
16680	41.9	12746.933	34980.805
14554	41.9	12240.457	36206.844
19940	41.9	13972.799	38716.785
3468	41.9	8970.71	36418.105
9398	41.88	10891.681	34343.43
6258	41.88	9721.246	38004.902
4184	41.86	9212.869	35470.793
10723	41.86	11050.829	37140.805
13497	41.86	11759.634	39076.691
18754	41.84	13433.814	37620.289
9148	41.83	10768.553	34117.727
10305	41.81	10983.643	37968.172
20724	41.81	14379.238	35239.309
20077	41.79	14206.509	39262.387
19223	41.79	13613.081	36384.777
7103	41.79	9949.39	36728.867
7897	41.79	10256.023	34066.258
18110	41.77	13160.618	34988.293
11412	41.77	11337.189	34313.223
7726	41.75	10303.224	35655.633
6689	41.75	9865.784	33431.344
6324	41.75	9816.936	37039.152
7016	41.75	10060.548	35702.016
12437	41.73	11442.45	36205.461
1941	41.73	8233.582	38007.563
17794	41.73	13202.619	37750.727
18191	41.71	13162.81	34024.039
1228	41.69	8132.585	34720.848
14019	41.69	11997.798	34802.008
2020	41.67	8230.731	39183.445
20773	41.67	14415.972	36102.125
16606	41.65	12864.396	35771.867
20241	41.61	14148.558	36861.27
20840	41.61	14322.767	37108.902
18748	41.6	13372.898	37482.453
18026	41.6	13199.706	35855.836
15248	41.58	12397.138	36074.453
16202	41.58	12755.452	39898.352
9001	41.54	10707.066	35469.754
8756	41.52	10588.827	38159.383
2217	41.5	8513.348	38236.633
4620	41.5	9151.369	39760.18
13872	41.48	11854.736	36285.738
9066	41.48	10755.51	34813.328
16498	41.46	12855.605	36613.316
5881	41.44	9635.763	36467.738
7256	41.44	10066.379	38908.441
20173	41.44	14079.45	37523.059
10976	41.42	11116.053	35898.137
17169	41.42	13061.978	35632.43
19533	41.4	13943.476	33396.953
1969	41.38	8321.848	38327.988
19855	41.38	13967.812	37425.012
6335	41.37	9901.638	36885.508
20450	41.37	14103.675	34764.48
11373	41.37	11341.448	33818.051
12768	41.37	11452.54	33191.5
19841	41.35	13937.757	37209.266
74	41.33	7885.228	33506.484
16073	41.33	12536.325	38323.012
11769	41.31	11413.342	38376.27
6322	41.31	9763.11	37026.313
10667	41.29	11071.198	37770.492
8280	41.29	10549.445	35322.035
8815	41.29	10580.43	37647.027
15092	41.27	12459.707	37366.773
19411	41.25	13723.484	34216.66
11688	41.25	11355.844	37084.039
10958	41.25	11032.737	36298.707
20375	41.21	14019.697	35261.359
18052	41.19	13161.057	35420.043
20810	41.19	14250.772	36409.875
2514	41.19	8457.285	34770.016
16207	41.17	12768.208	39996.223
18134	41.15	13163.956	34928.852
15733	41.15	12662.046	34207.277
18325	41.15	13490.258	33773.863
759	41.14	7921.781	38762.707
1189	41.14	8174.764	35033.938
7610	41.14	10172.628	36712.539
21269	41.12	14513.932	36912.117
6278	41.12	9779.784	37696.574
5959	41.12	9653.928	37525.398
21182	41.1	14608.961	38278.305
6202	41.1	9718.943	38850.355
8309	41.08	10389.016	35677.652
4291	41.06	9235.843	36547.961
17045	41.06	12930.049	34665.414
13179	41.06	11812.251	37014.473
7272	41.02	9989.381	39272.84
21183	41.02	14479.824	38287.047
14539	41	12237.382	36015.109
6505	41	9802.572	34796.965
15314	41	12401.676	35673.406
17625	41	13354.863	39518.141
18201	41	13289.028	34110.988
426	40.98	7963.579	36399.828
892	40.96	8059.89	39081.758
15704	40.96	12634.344	33915.645
19204	40.96	13667.797	36767.91
861	40.94	8122.92	40001.863
7266	40.92	9943.636	39093.172
10572	40.92	11002.506	38725.035
9457	40.91	10855.567	35103.574
17502	40.91	13030.948	38853.113
490	40.89	7889.08	36757.586
19262	40.87	13568.769	35866.551
19983	40.87	13907.106	39363.094
4798	40.85	9314.673	38145.977
13935	40.83	11918.346	35689.246
10722	40.83	11017.375	37120.574
6447	40.81	9852.797	35534.969
11656	40.73	11251.309	36490.18
20800	40.71	14292.177	36351.496
17029	40.71	13044.235	34473.109
2517	40.68	8427.006	34486.848
4834	40.68	9454.152	37606.402
385	40.66	7782.673	35902.797
19774	40.64	13878.247	36491.875
15722	40.64	12565.853	34032.984
16355	40.64	12751.97	37882.957
4137	40.62	9118.912	34937.277
16117	40.62	12606.599	39058.66
3066	40.58	8657.48	37319.023
15453	40.56	12402.68	34513.996
748	40.56	7876.029	38675.727
948	40.56	7989.757	38208.547
10661	40.54	11146.435	37664.398
11868	40.5	11353.961	39895.91
13603	40.48	11923.778	39384.672
11926	40.48	11544.97	39153.18
2446	40.48	8465.364	35395.238
18329	40.45	13528.444	33884.027
16646	40.45	12843.815	35294.977
7317	40.43	9972.839	39948.195
5508	40.43	9644.703	33647.887
10261	40.41	10799.327	37590.344
5689	40.39	9521.459	34567.691
6490	40.39	9802.477	35034.375
18292	40.39	13369.043	33145.172
9607	40.37	10889.703	36270.922
18452	40.33	13450.409	34932.426
18256	40.33	13254.884	33147.297
19741	40.33	13929.661	36044.594
16872	40.33	12911.048	33779.59
2978	40.33	8649.851	36262.289
10496	40.31	11025.916	39683.992
906	40.29	8199.883	38875.754
17199	40.29	13052.804	35971.504
11592	40.29	11350.791	35727.723
7792	40.29	10284.655	35244.574
21333	40.27	14590.032	36520.996
1493	40.25	8209.086	33448.508
1483	40.25	8221.633	33408.664
4198	40.24	9211.087	35563.289
3440	40.24	8886.738	36727.871
1219	40.24	8019.892	34663.43
11506	40.22	11341.521	34817.93
19464	40.22	13699.982	33639.117
20656	40.2	14338.483	34344.09
20386	40.18	14113.092	35367.805
18375	40.18	13545.655	34499.602
21497	40.18	14451.785	33836.059
2416	40.16	8628.614	35449.242
16084	40.16	12540.02	38527.133
14877	40.14	12401.207	39734.141
14540	40.12	12095.877	36059.887
10369	40.12	10792.722	38723.344
15445	40.1	12455.029	34732.246
8933	40.06	10597.901	36344.344
6587	40.06	9786.497	34238.559
8375	40.04	10447.779	36506.855
5660	40.04	9641.936	34382.27
7750	40.02	10233.701	35297.984
656	40.01	7882.811	37996.66
15291	39.97	12320.321	35821.762
14129	39.95	12066.039	34035.586
20497	39.95	14049.634	33894.477
11680	39.95	11243.369	36911.172
767	39.93	7803.051	38929.332
8282	39.91	10453.676	35348.223
16049	39.91	12616.707	37904.531
12517	39.83	11443.644	34945.211
21246	39.83	14480.262	37498.563
14022	39.83	12001.414	34820.344
10930	39.81	11119.331	36662.203
4725	39.79	9381.748	38834.645
11478	39.78	11242.902	34654.18
795	39.76	7661.02	39259.324
10501	39.76	11170.84	39747.293
13933	39.76	11898.018	35641.82
16156	39.76	12614.833	39534.363
7701	39.74	10207.407	35814.551
14862	39.74	12415.371	39899.496
11686	39.74	11321.231	36980.324
14564	39.74	12068.432	36360.871
2045	39.72	8206.469	39585.77
8178	39.72	10558.62	34069.129
6378	39.72	9872.687	36315.512
6488	39.66	9806.28	35004.297
5938	39.66	9542.447	37264.051
687	39.64	7881.127	38332.352
11747	39.62	11350.999	37810.137
1090	39.6	7991.667	36020.469
11223	39.6	11029.769	33455
19809	39.6	13818.534	36927.344
17531	39.58	13036.69	39159.93
20932	39.56	14426.016	38303.191
1016	39.56	8006.869	37159.133
11703	39.56	11367.611	37310.184
14276	39.55	12199.11	33415.797
6244	39.53	9869.171	38460.074
18735	39.51	13486.984	37388.109
18152	39.51	13257.05	34557.977
19930	39.51	13982.032	38508.906
7009	39.51	10020.672	35622.52
19638	39.47	13836.448	34981.824
20947	39.47	14358.184	38706.938
7116	39.45	10107.232	36863.035
21265	39.45	14519.077	36881.656
19994	39.43	13828.823	39502.063
14321	39.43	12273.778	34012.094
16085	39.43	12499.975	38540.824
6122	39.43	9618.442	39997.945
21174	39.41	14550.131	38229.766
5916	39.39	9607.511	36872.828
643	39.39	7838.544	37788.227
630	39.39	7691.492	37702.371
4731	39.37	9469.262	38882.859
1059	39.37	8025.553	36344.398
14864	39.33	12491.22	39912.141
17134	39.33	13034.124	35088.719
10511	39.33	11016.873	39469.145
21340	39.32	14617.152	36290.012
2667	39.3	8619.723	33474.406
12898	39.26	11848.687	33931.047
21321	39.26	14513.89	36419.391
2287	39.24	8626.885	37305.902
11080	39.22	11028.997	34990.547
16286	39.18	12770.056	38729.477
1430	39.18	8192.059	33267.723
8231	39.14	10366.955	34712.258
8474	39.14	10391.082	37576.086
16041	39.12	12630.674	37651.383
683	39.12	7908.484	38285.637
6096	39.1	9520.614	39488.383
123	39.1	7895.542	33945.41
6168	39.1	9862.271	39336.305
16893	39.1	12827.76	33453.887
1603	39.09	8213.421	34192.578
10449	39.07	10854.905	39636.219
7540	39.07	10311.263	37654.258
1310	39.07	8100.066	34028.285
11619	39.07	11397.183	36023.277
12915	39.05	11677.031	34166.332
931	39.05	8096.959	38623.039
2969	39.03	8812.52	36124.246
1004	39.01	8150.207	37472.844
5880	38.99	9698.246	36462.27
17728	38.99	13339.416	38332.113
8336	38.97	10398.914	36018.508
17351	38.97	13004.729	36934.141
18118	38.95	13186.209	35073.348
365	38.95	7667.514	35731.758
14072	38.91	11965.986	34578.961
4446	38.91	9190.004	38157.219
20242	38.89	14159.899	36860.84
7117	38.87	10010.772	36904.598
[truncated: 963 more rows]
