# Supplementary material for: Insights on the Control of Yeast Single-Cell Growth Variability by Members of the Trehalose Phosphate Synthase (TPS) Complex
Source: Front Cell Dev Biol. 2021 Jan 28;9:607628. doi: 10.3389/fcell.2021.607628 (PMC7876269; doi:10.3389/fcell.2021.607628)
Supplement: Supplementary file 2 [file Data_Sheet_1.ZIP › final_code/input_datasets/Ntd-TPS1_SortedCells2_control_t1.csv]

Id	Area (µm²)	Centre X Position (µm)	Centre Y Position (µm)
11982	37.25	12916.834	33846.488
11456	36.1	12649.26	37284.449
11697	34.8	12839.285	39193.535
3830	33.06	9676.96	34538.504
54	31.68	7790.362	33547.402
12294	31.68	12998.093	36755.125
4372	30.59	9866.299	36928.449
2700	30.39	9051.779	33750.031
12609	30.26	13246.54	36995.531
14705	27.65	14237.677	38125.129
10762	27.52	12407.245	39770.359
14188	27.31	14169.465	36553.598
927	27.27	8167.516	34932.547
8929	27.06	11633.056	39620.867
14836	26.95	14614.075	39170.02
14951	26.72	14629.62	36685.305
6589	26.43	10722.625	38861.363
14140	26.35	14152.656	37358.793
12515	26.18	13338.28	38660.895
10758	26.12	12493.277	39750.023
9445	26.05	11834.697	34825.211
9955	25.72	11935.878	37400.48
14827	25.68	14534.063	39512.609
14924	25.68	14500.271	37078.434
11929	25.43	12898.631	34770.516
10575	25.41	12211.78	38173.902
13824	25.32	13814.057	37323.891
3612	25.22	9449.942	34845.809
3073	25.22	9270.479	37550.391
14822	25.15	14549.41	39476.965
14254	25.15	14009.603	36132.602
5508	25.13	10333.434	34193.766
10739	25.11	12155.357	39652.207
9271	25.07	11621.679	33879.188
10513	25.03	12100.815	37388.133
12527	25.01	13287.639	38558.012
13263	24.95	13774.162	38017.184
11700	24.92	12870.355	39096.059
12120	24.9	13014.474	33662.492
13168	24.9	13751.308	39789.746
1124	24.72	8359.928	34229.297
8879	24.71	11268.171	39506.195
10923	24.67	12296.029	37356.047
2272	24.63	8748.102	39834.52
8066	24.61	11070.974	39459.723
15162	24.48	14561.327	33038.707
10939	24.46	12480.159	37020.246
819	24.34	8080.962	36959.805
13225	24.27	13676.441	38833.121
5201	24.27	10345.998	39050.691
12361	24.25	13041.136	37972.051
14747	24.23	14244.463	38930.273
5486	24.23	10141.858	34481.637
11961	24.21	12877.948	34252.957
9811	24.13	11905.878	39599.895
6492	24.13	10467.488	39548.664
11616	24.04	12593.663	39588.414
13186	24.04	13623.66	39720.289
14876	24.02	14591.579	38275.516
7771	23.9	10803.857	35768.703
4179	23.9	9874.206	39767.293
9815	23.9	11936.696	39708.773
8659	23.88	11287.28	35741.957
13154	23.88	13459.494	39572.129
3373	23.86	9281.045	38304.688
10740	23.84	12258.102	39678.301
13017	23.79	13507.18	36518.902
11685	23.71	12777.258	39272.422
14286	23.71	14200.61	35451.473
11413	23.69	12625.355	36641.094
5536	23.67	10145.672	33955.281
7721	23.65	10921.189	35006
1963	23.61	8835.133	34306.789
1456	23.58	8270.001	39813.172
8132	23.58	11136.312	38350.387
14844	23.56	14489.007	39076.102
6529	23.54	10628.248	39854.598
11732	23.54	12909.844	38259.309
13862	23.52	13905.315	37941.289
13483	23.52	13732.523	34697.781
12705	23.5	13308.396	35375.875
13433	23.46	13631.07	35276.809
9644	23.44	11805.982	37631.238
259	23.44	7708.896	35746.09
2990	23.44	9145.183	36389.254
14894	23.42	14492.201	37724.527
1062	23.4	8326.052	33012.082
12276	23.36	13057.049	36375.973
2417	23.35	8912.129	38078.664
13416	23.25	13685.327	35711.988
9643	23.21	11840.413	37626.375
10867	23.21	12367.174	38347.867
8985	23.21	11515.385	38835.359
3489	23.19	9390.433	36644.594
12584	23.15	13161.565	37360.699
12241	23.14	13132.755	35771.164
3122	23.12	9133.549	38112.637
13193	23.1	13776.529	39298.527
10721	23.1	12183.941	39435
12775	23.1	13215.774	34005.41
4348	23.08	9712.601	37232.215
14765	23.06	14277.351	39190.656
13184	23.02	13672.258	39706.043
4215	22.98	9833.197	39537.617
4306	22.98	9887.406	37900.676
9910	22.96	11960.194	38076.633
12258	22.92	13007.377	36078.848
6514	22.92	10393.148	39978.773
5984	22.92	10550.719	35628.637
12455	22.92	13059.94	39831.688
14347	22.92	14042.031	34542.375
6590	22.92	10743.394	38924.426
12282	22.91	13047.795	36500.742
4331	22.91	9907.952	37658.121
10296	22.89	12273.47	33714.215
14814	22.89	14458.177	39603.734
1373	22.85	8369.53	38305.578
13923	22.85	13847.436	38891.715
3569	22.83	9307.893	35611.832
12427	22.83	12961.281	39177.496
7380	22.81	10715.361	35934.609
10765	22.81	12381.76	39806.121
12334	22.79	13050.446	37347.629
9748	22.77	11747.566	39392.223
9432	22.77	11799.295	34573.906
10837	22.73	12485.387	39104.715
14934	22.71	14602.841	37010.188
944	22.71	8065.486	35082.02
13362	22.69	13666.328	36390.008
4308	22.69	9832.505	37925.516
1474	22.68	8571.315	39859.07
9187	22.66	11495.068	35376.234
8967	22.66	11559.176	39008.09
6481	22.66	10398.974	39303.063
9259	22.62	11543.412	34281.992
14558	22.62	14228.823	35859.652
2722	22.62	8860.313	33641.793
11752	22.6	12924.809	37694.098
13454	22.6	13716.128	34931.703
12559	22.58	13177.967	37846.836
11677	22.58	12837.048	39475.5
13950	22.56	13796.242	39409.367
1076	22.56	8411.286	33340.371
3937	22.54	9613.601	36046.445
12535	22.54	13323.891	38160.695
14139	22.54	14148.919	37352.105
9309	22.54	11541.054	33189.789
3337	22.52	9422.652	39032.387
13863	22.5	13794.161	37967.125
14952	22.5	14640.449	36378.711
10149	22.5	11996.773	34318.688
2406	22.48	9038.425	38012.605
5264	22.48	10317.904	38007.633
8845	22.46	11321.533	38814.133
7640	22.45	10940.351	33722.641
13932	22.39	13959.464	39066.109
13111	22.37	13539.867	38539.285
13745	22.35	13841.61	36003.465
5423	22.35	10301.14	35462.914
9224	22.33	11623.148	34691.348
13890	22.31	13955.596	38304.563
3275	22.29	9410.461	39928.633
12733	22.29	13263.362	34800.238
12351	22.29	13133.263	37776.027
10243	22.29	12178.348	33240.262
13307	22.27	13596.81	37296.539
2321	22.27	9044.19	39581.156
12903	22.27	13413.8	34825.297
6484	22.27	10401.777	39382.723
8229	22.25	11063.885	36735.32
5537	22.25	10324.392	33659.473
1925	22.25	8724.945	33776.125
12956	22.23	13442.208	35521.023
7806	22.23	10785.733	35997.352
14954	22.23	14439.399	36455.801
10756	22.22	12214.558	39962.742
11080	22.22	12317.128	34536.805
10934	22.22	12299.859	37473.637
8048	22.22	11193.884	39937.625
14872	22.22	14569.185	38191.625
4464	22.22	9761.219	35890.438
2298	22.2	9015.028	39920.809
11590	22.18	12629.587	39236.539
13034	22.18	13388.141	36849.348
10897	22.16	12487.598	37688.02
12466	22.16	13313.667	39763.188
11591	22.14	12548.417	39266.574
14895	22.12	14625.705	37731.91
10210	22.1	12049.647	33190.211
4393	22.1	9906.945	36614.191
13572	22.08	13742.465	33107.965
5452	22.06	10305.873	34930.387
4642	22.06	9922.141	33361.723
11051	22.06	12425.856	34951.129
11900	22.06	12905.689	35705.402
10381	22.02	12184.065	35126.398
5299	22.02	10143.584	37390.941
14860	22.02	14637.842	38709.039
11759	21.99	12823.277	37551.941
13755	21.99	13837.221	36220.602
13723	21.99	13991.766	35530.352
14373	21.95	14132.02	34116.637
13285	21.95	13608.398	37806.945
14838	21.95	14633.619	38962.047
4405	21.93	9883.3	36433.688
1733	21.93	8512.773	35104.434
14114	21.91	14129.108	37889.086
1599	21.91	8618.267	37428.469
9057	21.91	11486.568	37919.441
3345	21.91	9356.426	38841.281
13538	21.89	13762.817	33770.281
5033	21.89	9928.103	38051.922
10841	21.87	12361.775	38870.887
4257	21.87	9915.144	38517.305
10521	21.85	12259.909	37502.184
14163	21.85	14180.01	37164.723
1703	21.83	8426.711	35414.98
8034	21.83	10932.78	39832.18
11897	21.81	12803.406	35616.676
7843	21.78	10818.853	36513.43
9182	21.78	11596.853	35530.523
8934	21.78	11435.183	39689.828
11636	21.78	12509.09	39811.91
14964	21.78	14476.057	36267.621
10835	21.78	12326.049	39079.98
14123	21.78	14153.109	37677.457
14162	21.78	14153.796	37149.281
7299	21.76	10570.031	37611.934
10025	21.76	12050.824	35984.18
13343	21.76	13734.695	36809.441
12437	21.74	13137.141	39355.602
7827	21.74	10797.079	36288.684
3969	21.72	9679.097	36470.285
10822	21.7	12440.699	39183.867
2243	21.68	8654.902	39120.527
1245	21.68	8418.576	36087.836
7329	21.66	10718.147	36941.5
8141	21.66	11208.976	38190.113
9305	21.66	11549.228	33423.715
3272	21.64	9479.246	39897.797
1850	21.64	8470.666	33473.199
203	21.64	7692.65	35165.941
14728	21.64	14305.056	38563.941
8078	21.64	11091.129	39279.688
5761	21.64	10479	34348.473
11549	21.62	12643.998	38553.262
7475	21.6	10678.984	34502.242
8235	21.6	11189.49	36810.523
12997	21.56	13508.7	36073.984
210	21.56	7933.312	35213.441
14666	21.56	14402.372	37420.234
5606	21.55	10497.752	33161.004
10802	21.55	12455.288	39531.402
3822	21.53	9679.094	34434.531
9707	21.53	11670.37	38668.246
13273	21.53	13712.102	37949.992
8238	21.53	11195.525	36813.82
3168	21.51	9265.608	38838.668
9084	21.51	11556.567	37465.07
14153	21.49	14113.814	37313.094
9820	21.49	11968.767	39437.688
13338	21.47	13769.59	36742.922
10224	21.47	12040.932	33071.492
14092	21.47	14178.398	38431.207
8399	21.45	11154.96	34226.148
4058	21.45	9630.921	37970.563
2668	21.43	9007.414	33967.363
4760	21.43	9949.446	34109.754
12477	21.43	13292.238	39592.277
6525	21.43	10575.964	39822.141
9360	21.43	11732.145	33431.828
13568	21.43	13638.472	33239.883
8741	21.43	11396.504	37303.168
9882	21.41	12031.819	38772.332
14519	21.33	14247.162	35129.246
12900	21.33	13494.68	34810.008
10992	21.33	12408.148	36508.637
13316	21.32	13668.974	37092.813
2999	21.32	9200.886	36497.27
14981	21.32	14621.862	36157.855
10193	21.32	11920.266	33553.133
5603	21.3	10556.665	33145.227
9537	21.28	11673.412	35699.777
6579	21.28	10608.53	38990.828
11936	21.28	12889.013	34686.168
13521	21.28	13738.885	33983.391
11630	21.28	12596.043	39712.055
10772	21.28	12350.431	39930.328
177	21.26	7684.207	34899.996
4340	21.26	9743.185	37430.324
9400	21.26	11705.317	34062.156
1054	21.26	8153.282	33085.691
6489	21.26	10360.419	39506.941
6560	21.24	10778.005	39471.855
1481	21.24	8615.021	39920.781
3209	21.24	9252.382	39314.512
14880	21.24	14450.06	38107.188
2437	21.22	8888.208	37667.301
1620	21.22	8535.42	37323.383
8555	21.22	11294.769	34123.793
13893	21.22	13995.038	38442.348
15124	21.22	14633.667	33573.641
13930	21.2	13990.265	39038.664
13071	21.2	13453.071	37741.527
13998	21.2	14202.219	39647.91
14706	21.2	14373.47	38153.453
14095	21.2	14094.223	38178.273
14023	21.2	14079.783	39200.09
14099	21.2	14103.569	38201.215
12433	21.18	13083.274	39227.617
3976	21.16	9610.919	36561.547
14771	21.16	14407.708	39301.563
11445	21.16	12695.192	37186.324
6474	21.16	10418.421	39174.094
11024	21.14	12365.013	35836.473
13411	21.14	13731.221	35845.258
1529	21.14	8610.806	38934.328
1389	21.14	8288.679	38622.152
10230	21.14	12224.955	33000.473
14925	21.12	14601.982	37113.148
4053	21.12	9645.941	37862.453
1220	21.12	8388.808	35499.672
13682	21.12	13826.917	34827.609
10755	21.11	12261.307	39946.098
7565	21.11	10778.136	33617.016
8696	21.11	11351.101	36532.016
9407	21.11	11838.644	34140.547
3578	21.09	9305.852	35417.512
5257	21.09	10260.573	38185.887
5701	21.07	10550.863	34182.258
3070	21.07	9103.253	37485.492
2832	21.07	9209.238	33746.152
12305	21.07	12954.8	36876.887
8104	21.05	11015.403	39045.637
9840	21.05	11997.211	39391.801
4503	21.05	9808.382	35152.684
9058	21.05	11505.384	37926.941
12425	21.01	13125.621	39052.637
2219	21.01	8648.969	38745.344
1833	21.01	8575.02	33548.52
439	21.01	7955.385	37902.383
10811	21.01	12450.58	39382.852
1410	20.99	8391.794	38953.848
1297	20.97	8393.389	37074.129
11398	20.95	12526.822	36500.402
8040	20.95	11005.288	39797.977
1729	20.93	8473.735	35393.164
1821	20.93	8468.624	33654.895
2464	20.93	9049.338	37215.785
2253	20.93	8801.135	39364.715
13391	20.91	13776.02	35969.891
8382	20.91	11146.601	34412.715
2070	20.91	8821.857	36227.496
3559	20.91	9363.334	35806.266
9994	20.89	11974.538	36623.895
14555	20.89	14413.517	35802.113
14821	20.89	14621.644	39448.57
11338	20.89	12704.757	35259.996
14275	20.88	14195.244	35868.227
13405	20.88	13777.897	35800.824
766	20.86	8041.272	37804.07
12806	20.86	13181.79	33175.77
7342	20.84	10720.399	36554.297
11424	20.84	12547.299	36863.652
13504	20.84	13572.391	34336.52
449	20.84	7747.729	37948.922
8224	20.84	11046.194	36916.926
7515	20.82	10601.972	34269.387
3564	20.82	9311.054	35858.434
11521	20.82	12527.53	38104.941
12235	20.82	13092.021	35732.512
10826	20.82	12476.332	39225.746
6566	20.82	10701.235	39322.262
640	20.8	7672.338	39916.938
1816	20.8	8619.785	33819.219
14939	20.8	14508.883	36749.832
1946	20.78	8645.848	34128.484
2105	20.78	8640.795	36757.559
4707	20.78	10068.145	33696.965
14819	20.78	14639.546	39727.391
2685	20.76	9013.547	33848.445
6408	20.76	10378.461	37969.84
141	20.76	7825.397	34503.121
8357	20.76	11147.934	34625.477
4095	20.76	9551.185	38491.086
147	20.76	7835.176	34597.984
14835	20.76	14552.964	39156.801
10773	20.76	12378.507	39930.891
12088	20.76	13128.079	33308.781
10557	20.74	12179.852	37924.434
8904	20.74	11362.046	39988.059
12165	20.74	13137.102	34756.184
5953	20.74	10422.265	35283.234
6786	20.72	10634.568	37683.449
7765	20.72	10979.558	35706.465
11142	20.72	12408.916	33695.633
10918	20.72	12324.236	37609.613
7856	20.72	10895.675	36711.363
14756	20.72	14215.371	39041.629
9960	20.7	11959.254	37233.836
4568	20.7	9909.749	34210.48
1872	20.7	8713.129	33173.277
12676	20.7	13145.857	35868.152
14155	20.7	14128.465	37035.035
14726	20.7	14395.677	38555.555
3268	20.7	9442.391	39833.809
14982	20.68	14592.395	36161.961
5002	20.68	9958.716	37386.258
678	20.68	8055.549	39366.309
2788	20.68	9122.263	33208.754
14027	20.66	14110.859	39012.707
7412	20.66	10678.907	35527.93
5118	20.66	10127.047	39496.789
14118	20.66	14045.865	37903.512
15054	20.66	14547.954	34863.461
3731	20.66	9628.029	33004.969
4360	20.66	9799.931	37053.633
13625	20.66	13835.873	33805.398
3276	20.65	9315.706	39962.699
13822	20.65	13988.164	37238.184
6554	20.65	10701.224	39725.813
6003	20.65	10364.845	36000.473
13988	20.65	14120.486	39883.094
12745	20.63	13242.19	34707.422
10878	20.63	12475.059	38195.766
10946	20.63	12294.592	37113.867
276	20.63	7875.766	35985.781
1915	20.63	8684.552	33682.023
1001	20.61	8158.654	33918.035
10019	20.61	11982.895	35930.055
5175	20.59	10235.739	39439.324
5921	20.59	10445.08	34772.594
3342	20.59	9338.397	39088.035
4178	20.59	9845.35	39753.266
12566	20.59	13352.823	37702.23
3820	20.57	9669.725	34411.039
12605	20.57	13181.664	36934.516
8902	20.57	11267.883	39942.488
13419	20.55	13759.22	35425.18
14813	20.55	14594.549	39598.664
13296	20.55	13736.756	37383.535
4008	20.55	9631.843	37033.195
3484	20.53	9466.649	36617.332
13249	20.53	13767.174	38364.734
9431	20.53	11851.205	34572.277
7344	20.51	10773.442	36601.441
11641	20.51	12681.974	39855.348
13847	20.51	13864.944	37759.762
910	20.51	8102.415	35361.488
13712	20.51	13788.723	35288.211
215	20.51	7969.703	35285.129
5208	20.51	10307.262	38810.555
10876	20.49	12412.247	38164.363
3514	20.49	9345.669	36277.82
10891	20.49	12389.583	37933.813
4960	20.49	10132.422	36919.148
10335	20.49	12103.428	34263.152
13217	20.49	13736.177	38961.66
3426	20.47	9340.954	37455.027
14113	20.47	14073.244	37879.82
14361	20.47	14011.754	33967.633
1575	20.47	8421.101	37924.637
14923	20.47	14618.301	37063.063
1208	20.47	8348.175	35358.117
7927	20.47	10828.585	37673.816
6574	20.45	10698.851	39157.16
2353	20.45	9043.889	39073.5
11722	20.45	12860.537	38378.414
1871	20.45	8844.539	33154.941
7757	20.43	10874.668	35558.539
14025	20.43	14127.261	38949.461
14112	20.43	14066.568	37850.629
13873	20.43	13965.403	38039.684
2049	20.43	8814.971	35833.063
11275	20.43	12595.07	34051
3265	20.43	9424.59	39754.008
11898	20.43	12889.569	35629.172
3740	20.43	9562.834	33168.477
2379	20.42	8995.341	38604.066
12250	20.42	13136.895	35850.586
14442	20.42	14380.002	33388.23
14677	20.42	14387.825	37630.055
8728	20.42	11327.138	37123.008
3680	20.4	9370.045	33716.914
14467	20.4	14395.226	33995.758
10873	20.4	12348.843	38461.781
12638	20.4	13353.578	36534.383
13246	20.4	13597.557	38613.441
10913	20.38	12475.154	37541.813
14885	20.38	14630.722	37893.781
10842	20.38	12487.155	38903.543
14429	20.38	14425.473	33200.84
13278	20.38	13586.374	37720.746
2363	20.36	9012.853	38677.355
12081	20.36	13056.73	33230.203
959	20.36	8044.542	34743.824
4313	20.36	9888.07	37977.383
1388	20.36	8229.601	38620.328
13140	20.34	13464.337	39094.715
5523	20.34	10264.381	33820.742
2534	20.34	8879.397	35896.543
11659	20.34	12737.029	39795.652
6872	20.34	10706.1	37784.527
158	20.34	7861.463	34687.887
8029	20.32	10952.835	39744.832
9381	20.32	11654.645	33754.988
13645	20.32	13920.717	34129.633
14909	20.32	14456.116	37349.996
11031	20.32	12389.396	35707.961
6638	20.32	10656.526	37961.578
42	20.32	7915.586	33407.215
11915	20.3	12883.652	35378.145
9666	20.3	11725.768	38028.473
8519	20.28	11314.266	33493.68
10940	20.28	12475.351	37032.543
13428	20.28	13756.399	35506.059
11857	20.28	12879.41	36310.406
13927	20.26	13947.614	38939.746
12767	20.26	13282.407	34206.293
12572	20.26	13191.188	37533.16
2591	20.26	8855.596	35218.293
1359	20.26	8334.749	38085.137
4243	20.24	9876.737	38883.625
95	20.24	7844.015	33953.043
4450	20.22	9719.94	35751.336
14364	20.22	14141.476	33995.828
4371	20.22	9907.36	36884.141
9573	20.22	11832.087	36379.332
12756	20.2	13313.152	34552.555
1984	20.2	8792.503	34734.016
12656	20.2	13301.752	36139.195
8248	20.2	11192.949	36392.699
13226	20.2	13676.262	38892.367
11333	20.19	12639.503	35113.012
5087	20.19	10125.343	38988.77
3442	20.19	9373.856	37034.133
2281	20.19	8798.942	39951.504
3369	20.19	9406.178	38531.031
3299	20.19	9484.639	39553.664
14102	20.17	14117.645	38280.723
14668	20.17	14272.87	37448.957
6444	20.17	10561.25	38675.609
2660	20.17	8916.038	34203.863
2041	20.15	8669.808	35670.016
9489	20.15	11711.101	35520.969
7383	20.15	10624.925	36021.887
4670	20.15	10022.421	33112.52
8016	20.15	10994.111	39455.422
9971	20.15	11971.014	37171.738
12483	20.13	13165.975	39710.949
13239	20.13	13777.562	38492.516
13896	20.13	13874.732	38507.27
5244	20.13	10274.231	38391.852
10715	20.13	12250.009	39312.016
3109	20.11	9182.283	38030.563
12367	20.11	13127.396	38028.133
10211	20.11	11948.064	33195.652
14277	20.11	14187.386	35611.414
3683	20.11	9411.573	33739.5
12501	20.11	13192.812	39221.215
10720	20.11	12155.494	39423.996
14076	20.09	14182.396	38764.223
11899	20.09	12765.464	35681.855
306	20.09	7987.441	36383.855
11319	20.09	12514.936	34827.563
13627	20.09	13940.035	33814.609
14862	20.07	14578.57	38595.719
2416	20.07	9054.948	38066.934
2957	20.07	9096.872	35794.234
12972	20.07	13485.127	35757.766
10759	20.07	12413.232	39753.211
14387	20.07	14137.71	33789.496
12449	20.07	12985.769	39673.285
1610	20.07	8425.282	37218.125
14893	20.05	14565.175	37710.57
7555	20.05	10778.161	33482.398
4520	20.05	9739.092	34781.199
9959	20.05	11960.002	37181.93
12443	20.05	13104.491	39486.156
3244	20.05	9204.649	39711.66
4880	20.05	9961.102	35741.816
14542	20.05	14337.167	35640.348
8120	20.05	11184.117	38648.84
13289	20.05	13781.498	37525.484
13227	20.05	13761.382	38896.875
11070	20.03	12301.273	34658.223
9578	20.03	11778.191	36464.367
2456	20.03	8899.247	37383.773
12505	20.03	13317.701	39056.57
12599	20.03	13304.926	37154.086
7953	20.03	10971.881	38063.859
14962	20.03	14431.377	36233.039
12600	20.03	13263.777	37170.91
4238	20.03	9875.099	39051.688
13455	20.03	13610.237	34938.207
894	20.01	8094.635	35454.184
4782	20.01	9972.072	34476.27
7476	20.01	10701.887	34532.313
10237	20.01	12254.599	33100.906
4553	20.01	9898.044	34290.969
13138	19.99	13459.966	39037.754
5691	19.99	10361.984	34068.188
8897	19.99	11379.844	39896.77
13108	19.99	13388.472	38493.758
13986	19.98	14002.738	39783.953
9958	19.98	12030.329	37500.289
4737	19.98	9964.542	33917.977
10810	19.98	12291.111	39373.852
5097	19.98	10110.575	39116.004
11981	19.98	12806.919	33841.105
11166	19.98	12407.447	33419.586
11695	19.98	12880.769	39142.688
11558	19.96	12592.302	38764.141
2338	19.96	8993.629	39171.57
799	19.96	8134.551	37336.848
10948	19.96	12467.919	37167.508
14097	19.96	14145.731	38198.371
5665	19.96	10560.293	33775.695
4230	19.96	9781.874	39184.504
8144	19.96	11182.111	38261.238
7444	19.96	10749.798	35080.203
10988	19.96	12426.033	36408.121
15150	19.96	14610.909	33472.781
10051	19.96	11925.33	35868.113
3964	19.96	9657.948	36358.566
1863	19.94	8603.997	33001.082
14119	19.94	14173.037	37908.254
14310	19.94	14207.433	35151.914
4453	19.94	9884.894	35779.43
10255	19.94	12200.136	33338.074
3555	19.92	9341.776	35782.516
5670	19.92	10555.936	33853.961
15123	19.92	14579.265	33555.531
12188	19.92	13125.656	35207.066
13961	19.92	13818.353	39560.848
5255	19.92	10250.328	38176.859
3374	19.92	9477.332	38357.406
14086	19.92	14017.194	38316.367
1008	19.92	8187.538	33706.855
2312	19.92	8888.384	39729.691
12472	19.9	13342.026	39887.402
6103	19.9	10429.829	37564.074
2025	19.9	8650.081	35424.992
10915	19.9	12478.854	37574.23
2511	19.9	9015.025	36473.227
10371	19.88	12088.522	34954.906
3315	19.88	9329.126	39117.777
14903	19.88	14564.431	37607.371
8370	19.88	11044.02	34511.789
9924	19.88	11983.948	37661.391
11098	19.88	12451.024	34144.855
3605	19.86	9291.54	35020.91
744	19.86	8192.516	38024.93
14882	19.86	14579.842	37826.797
14014	19.86	14065.857	39293.617
5587	19.86	10240.59	33096.914
3362	19.84	9380.593	38763.375
1393	19.84	8372.963	38694.762
1427	19.84	8342.895	39287.387
12001	19.84	12860.476	33738.867
11279	19.82	12554.405	34093.543
8166	19.82	11155.955	37925.574
1111	19.82	8312.486	33932.055
453	19.82	7879.446	38014.113
12047	19.82	12847.901	33051
13015	19.82	13535.417	36505.828
3916	19.82	9625.103	35892.613
1780	19.8	8580.703	34546.141
10214	19.8	11890.643	33223.387
9902	19.8	12039.913	38272.746
8138	19.8	11155.087	38143.711
3270	19.8	9475.06	39867.184
12478	19.8	13287.721	39600.27
11204	19.8	12658.46	33287.992
11717	19.8	12746.196	38570.227
9148	19.78	11438.806	35973.715
15163	19.78	14613.483	33045.148
13990	19.78	14079.579	39912.043
14796	19.78	14259.551	39819.41
13969	19.78	13802.806	39739.91
4304	19.78	9799.613	37860.371
1898	19.78	8750.615	33464.867
14998	19.78	14600.91	35837.813
9137	19.78	11556.143	36343.852
1624	19.78	8486.028	37069.813
13144	19.78	13399.085	39260.512
7544	19.78	10757.032	33692.988
12154	19.76	12953.03	34442.867
11544	19.76	12670.354	38488.941
2750	19.75	9061.316	33223.207
2037	19.75	8635.65	35586.16
13456	19.75	13683.768	34957.457
15057	19.75	14632.616	34918.98
1454	19.75	8263.117	39782.227
1651	19.75	8507.355	36389.543
12801	19.73	13173.848	33439.375
7954	19.73	10955.033	38109.953
12687	19.73	13241.686	35435.883
2154	19.73	8788.814	37474.504
4433	19.73	9727.155	36111.051
11026	19.73	12386.16	35589.969
8781	19.73	11310.034	37775.66
13171	19.71	13589.021	39798.563
14918	19.71	14441.705	37265.965
12810	19.71	13275.012	33296.078
2845	19.71	9213.702	33951.957
4277	19.71	9768.774	38369.18
3797	19.71	9549.115	34021.801
13956	19.69	13809.843	39479.66
12587	19.69	13252.635	37495.508
13994	19.69	14075.389	39985.039
238	19.69	7973.65	35542.109
4533	19.69	9851.8	34674.922
9651	19.69	11788.529	37774.109
9081	19.67	11567.128	37445.195
1895	19.67	8821.155	33427.703
8111	19.67	11082.978	38815.781
12471	19.67	13287.409	39867.824
6430	19.67	10416.327	38433.441
14288	19.67	14048.461	35483.301
10760	19.67	12407.076	39759.227
12560	19.67	13166.873	37897.66
9178	19.67	11498.654	35489.652
10767	19.67	12482.556	39835.133
14017	19.67	14132.643	39343.828
12496	19.67	13169.877	39114.789
587	19.67	7711.252	39251.02
13321	19.67	13682.192	36885.906
11675	19.67	12758.974	39441.102
9799	19.67	11934.692	39870.73
5185	19.65	10211.476	39205.555
13751	19.65	13828.831	36110.902
11811	19.65	12781.112	37003.742
14302	19.65	14053.145	35264.492
13274	19.65	13705.983	37954.063
11854	19.65	12759.82	36290.879
4524	19.65	9881.68	34824.094
9139	19.65	11461.048	36099.344
13051	19.65	13478.664	37377.988
3876	19.65	9590.515	35277.68
4571	19.65	9891.759	34225.043
13980	19.65	13928.679	39910.453
153	19.63	7752.107	34673.168
3679	19.63	9333.522	33715.863
9669	19.63	11664.594	38057.988
13760	19.63	13863.603	36298.488
11939	19.61	12871.76	34483.879
5552	19.61	10308.488	33595.734
2366	19.61	8981.998	38692.016
6476	19.61	10537.13	39242.594
7625	19.61	10915.388	33457.488
13183	19.61	13735.811	39669.953
11481	19.61	12548.765	37647.84
4330	19.61	9874.996	37610.555
13114	19.59	13550.243	38570.566
11623	19.59	12649.833	39655.145
1307	19.59	8236.276	37299.07
5646	19.59	10552.312	33602.531
12817	19.57	13235.17	33042.777
8827	19.57	11260.748	38650.66
14235	19.57	14006.9	36535.227
9443	19.57	11694.08	34813.09
2193	19.57	8822.964	38054.547
3382	19.57	9400.579	38268.707
5036	19.57	9970.043	38070.98
2221	19.57	8649.625	38800.711
12068	19.57	13040.08	33096.523
12255	19.57	13070.109	35992.547
5943	19.57	10368.676	34988.07
12578	19.55	13205.135	37620.09
7993	19.55	10960.798	38960.441
3242	19.53	9229.18	39694.242
12422	19.53	13104.349	39047.391
11655	19.52	12876.804	39751.137
13894	19.52	13913.423	38471.238
14462	19.52	14231.245	33916.59
6456	19.52	10470.24	38823.746
7482	19.52	10580.538	34314.77
2314	19.5	9021.606	39451.996
2420	19.5	9062.532	37830.34
1298	19.5	8402.046	37150.953
2697	19.5	9034.684	33702.195
4290	19.5	9806.497	38247.898
2719	19.5	8868.134	33602.352
4307	19.48	9912.689	37905.992
4909	19.48	9987.188	36190.523
12313	19.48	13026.269	37005.008
12558	19.48	13303.516	37834.879
2405	19.48	9003.198	38006.938
6562	19.48	10725.444	39545.672
14524	19.46	14299.423	35225.945
1825	19.46	8620.121	33713.539
8462	19.46	11205.983	33210.082
11032	19.46	12441.329	35418.016
2642	19.46	8933.5	34293.676
8838	19.46	11226.84	38742.559
10078	19.46	11965.965	35475.844
2580	19.46	9056.454	35344.277
1544	19.46	8591.423	38460.531
15020	19.46	14611.898	35561.535
10965	19.46	12470.314	36705.285
11849	19.44	12783.516	36255.227
14096	19.44	14027.529	38187.113
12499	19.44	13234.926	39207.41
12292	19.44	12981.303	36694.398
6866	19.44	10595.97	37724.773
13237	19.42	13667.823	38464.426
8503	19.42	11293.042	33208.543
2052	19.42	8751.955	35906.797
6632	19.42	10659.224	37920.465
2577	19.42	8994.863	35311.746
7889	19.42	10983.985	37291.027
9848	19.42	12021.463	39200.168
8199	19.42	11201.17	37195.82
12275	19.42	13048.856	36372.156
6400	19.42	10537.264	37829.031
5513	19.42	10348.656	34281.93
1590	19.4	8449.349	37532.84
8270	19.4	11117.417	36162.879
9721	19.4	11824.252	38880.441
3798	19.4	9666.9	34031.031
549	19.4	7678	38859.836
6094	19.4	10532.62	37302.645
1824	19.4	8558.552	33687.73
3130	19.4	9181.139	38201.051
13860	19.4	13917.041	37921.02
12504	19.4	13274.915	39044.613
12885	19.4	13548.656	34545.969
3447	19.4	9425.229	37168.438
154	19.38	7930.543	34675.723
990	19.38	8179.613	34226.156
11877	19.38	12742.905	35983.52
11003	19.38	12433.178	36316.656
10936	19.38	12379.192	37209.438
12016	19.38	12839.837	33545.887
3371	19.38	9389.199	38599.809
14722	19.38	14340.636	38405.508
13444	19.36	13719.074	35403.762
8289	19.36	11041.448	35620.367
3346	19.36	9370.872	38853.57
11137	19.36	12482.916	33647.656
13499	19.36	13757.929	34310.004
3448	19.36	9450.187	37170.578
9009	19.36	11512.933	38478.895
11105	19.36	12439.412	34225.41
8787	19.36	11260.168	37854.301
8642	19.36	11323.543	35452.52
6367	19.34	10497.334	37623.246
6053	19.34	10506.45	36755.34
8274	19.34	11007.288	35898.523
12409	19.34	13046.632	38760.43
1697	19.32	8512.704	35599.813
8069	19.32	11131.868	39481.867
11414	19.32	12574.363	36663.004
472	19.32	7873.763	38212.359
2349	19.32	8931.891	39024.559
11029	19.32	12364.476	35607.906
1204	19.32	8350.628	35318.504
10917	19.32	12434.67	37608.074
12772	19.32	13184.053	34276.066
9906	19.32	11892.176	38026.219
5005	19.32	9945.437	37427.773
14947	19.3	14572.499	36580.199
2393	19.3	8868.98	38176.125
12780	19.3	13296.252	33830.625
11895	19.3	12803.431	35872.434
11220	19.3	12700.323	33510.008
4817	19.3	9989.354	34919.453
10171	19.3	12054.709	33987.305
268	19.3	7915.608	35872.859
4194	19.3	9795.195	39633.211
5158	19.3	10334.241	39897.063
6633	19.3	10632.464	37923.258
317	19.3	7939.43	36493.586
10020	19.3	11950.504	35933.168
9898	19.29	12063.545	38187.539
12977	19.29	13424.834	35824.297
4426	19.29	9736.134	36069.148
13573	19.29	13760.662	33150.152
12553	19.29	13180.914	38120.641
14994	19.29	14449.645	36032.008
6491	19.29	10446.012	39541.711
1159	19.29	8249.747	34859.48
13729	19.29	13983.964	35636.09
6497	19.29	10376.228	39632.609
9978	19.29	11907.023	37011.262
3177	19.29	9206.895	38928.152
14815	19.29	14640.604	39614.488
11935	19.29	12795.239	34640.527
11381	19.27	12623.411	36200.004
9664	19.27	11714.543	37931.406
13945	19.27	13956.531	39282.809
9734	19.27	11819.402	39202.43
11834	19.27	12856.675	36389.836
8465	19.27	11067.134	33242.594
9141	19.27	11451.681	36107.566
3357	19.27	9454.937	38725.859
13221	19.27	13669.72	39029.574
9221	19.27	11580.994	34918.09
11812	19.25	12841.055	37008.117
13040	19.25	13478.285	36979.332
14759	19.25	14246.79	39064.563
1434	19.25	8213.067	39487.59
11839	19.25	12811.712	36442.457
5247	19.25	10194.56	38417.645
8995	19.25	11619.429	38629.551
5338	19.25	10283.957	36748.293
12273	19.25	13104.366	36285.344
1269	19.25	8293.617	36634.578
914	19.25	8198.171	35097.93
11635	19.25	12541.972	39794.324
5331	19.23	10187.157	36983.668
3313	19.23	9384.752	39416.129
2776	19.23	9226.243	33035.863
12533	19.23	13336.77	38456.137
371	19.21	7933.771	37132.598
15114	19.21	14472.705	33766.281
14778	19.21	14387.589	39408.281
1630	19.21	8525.871	36946.383
13585	19.21	13831.757	33216.492
4123	19.21	9640.954	39035.828
7488	19.21	10755.398	34381.543
11116	19.21	12379.956	34081.836
10877	19.21	12338.097	38180.996
13748	19.19	13940.016	36074.934
12031	19.19	12903.769	33389.039
14859	19.19	14487.19	38699.898
7483	19.19	10741.713	34318.355
919	19.19	8168.152	35161.625
10142	19.17	12015.894	34715.555
11996	19.17	12791.068	33673.266
11658	19.17	12802.611	39765.859
2346	19.17	8994.233	38961.012
7663	19.17	10974.79	34121.672
4509	19.17	9838.005	35219.563
4087	19.17	9678.968	38421.324
9697	19.17	11716.83	38548.941
13194	19.17	13759.388	39299.176
11874	19.17	12722.317	35928.625
2651	19.15	9025.378	34133.887
8042	19.15	11073.354	39830.977
7468	19.15	10776.512	34721.984
14393	19.15	14184.232	33544.965
7349	19.15	10575.776	36631.895
3974	19.15	9694.904	36546.922
11733	19.15	12717.634	38263.219
4805	19.15	10084.235	34717.004
2640	19.13	9048.056	34593.156
12158	19.13	13089.325	34566.953
7456	19.13	10686.009	34867.066
849	19.13	8165.896	36326.09
14522	19.13	14370.1	35193.773
10748	19.13	12082.102	39779.672
10894	19.13	12308.129	37662.16
9091	19.13	11507.13	37304.605
1583	19.13	8509.203	37698.992
11980	19.13	12869.612	33828.902
64	19.13	7719.164	33677.723
10766	19.13	12338.781	39819.074
5267	19.13	10343.872	38088.809
10958	19.13	12346.958	36968.219
1284	19.13	8227.646	36895.438
14299	19.13	14188.988	35564.922
12847	19.11	13359.168	33740.906
8447	19.11	11065.345	33573.992
9993	19.11	11858.22	36564.074
5516	19.11	10248.993	33990.996
10573	19.11	12279.412	38153.262
4867	19.11	9999.218	35602.645
8112	19.11	11159.766	38828.387
14780	19.11	14273.721	39430.094
2538	19.09	8929.987	35931.109
14032	19.09	14174.395	39100.496
5441	19.09	10289.378	35347.422
7965	19.09	10903.647	38425.473
7960	19.09	10967.44	38246.195
2031	19.09	8675.413	35534.168
4140	19.09	9682.175	39275.535
5287	19.09	10244.063	37775.566
3332	19.09	9455.484	38987.563
8893	19.09	11263.773	39769.488
9486	19.09	11744.134	35493.277
8957	19.09	11436.216	38961.988
4418	19.09	9779.052	36254.121
12508	19.09	13319.861	39081.469
11138	19.09	12343.546	33664.574
12467	19.07	13204.745	39801.391
12310	19.07	12924.779	36917.043
3223	19.07	9094.51	39491.785
9936	19.07	12066.632	37544.859
15165	19.07	14610.959	33080.816
11454	19.07	12528.467	37260.078
10383	19.07	12236.852	35150.258
12358	19.07	13039.413	37956.523
10221	19.07	12062.074	33321.605
6078	19.07	10556.841	37116.988
3113	19.06	9164.279	38078.355
11787	19.06	12737.406	37049.176
2753	19.06	8903.663	33246.574
11671	19.06	12811.8	39630.078
3269	19.06	9302.802	39841.719
14272	19.06	14170.519	35786.492
9310	19.06	11531.422	33202.238
746	19.06	8144.333	38057.934
10763	19.06	12400.515	39773.766
11148	19.06	12444.17	33737.855
4995	19.06	9955.277	37322.348
14131	19.06	14153.078	37550.375
12200	19.06	12936.596	35373
13520	19.04	13603.05	34245.094
12952	19.04	13470.468	35472.035
12441	19.04	13088.303	39428.914
250	19.04	7959.378	35638.652
14807	19.04	14431.835	39757.223
11016	19.04	12441.259	35904.484
14523	19.04	14276.23	35210.445
11596	19.02	12498.927	39408.527
9798	19.02	11909.794	39870.109
13985	19.02	14023.103	39778.359
3248	19.02	9136.281	39791.074
1943	19.02	8691.266	34064.754
8314	19	11197.531	35389.133
5430	19	10340.147	35280.059
11998	19	12869.298	33693.004
9000	19	11575.996	38703.938
12689	19	13329.252	35454.691
13151	19	13491.029	39515.281
14650	19	14268.072	37152.699
8001	19	10990.652	39165.039
8455	18.98	11028.683	33426.883
2839	18.98	9154.228	33872.898
5311	18.98	10300.51	37281.531
11355	18.98	12558.243	35661.301
12037	18.98	12784.787	33194.652
14929	18.98	14616.776	37168.273
4911	18.98	10118.51	36224.309
5914	18.98	10470.344	34742.316
13424	18.98	13688.86	35483.656
7581	18.98	10765.014	33457.391
3321	18.96	9404.587	39169.281
12115	18.96	13073.903	33636.777
13378	18.96	13721.603	36112.887
11865	18.96	12731.502	36203.77
131	18.96	7808.862	34359.598
12149	18.96	13082.41	34264.199
11438	18.96	12612.559	37126.773
3601	18.96	9387.129	34966.711
8049	18.96	11048.514	39947.641
8894	18.96	11354.197	39822.055
14327	18.96	14197.906	34774
3444	18.96	9359.471	37089.531
4271	18.96	9784.341	38316.449
6050	18.96	10561.631	36694.723
13766	18.96	13891.44	36345.578
10367	18.96	12191.498	34864.41
7875	18.94	10939.009	36970.91
14905	18.94	14591.79	37622.469
12791	18.94	13297.841	33546.656
12283	18.94	13100.311	36500.801
7869	18.94	10962.055	36846.863
5284	18.94	10279.99	37731.84
13447	18.94	13754.275	35154.988
13954	18.94	13820.915	39461.492
13883	18.94	13819.978	38127.441
8848	18.94	11363.011	38884.602
8511	18.94	11291.259	33353.23
13727	18.92	13824.508	35610.34
5274	18.92	10295.019	37871.266
6019	18.92	10536.426	36389.242
12470	18.92	13252.604	39861.793
11001	18.92	12455.652	36283.91
8290	18.92	11169.498	35631.93
3022	18.92	9267.396	36868.824
4562	18.9	9751.579	34432.117
11214	18.9	12698.332	33426.25
5304	18.9	10205.317	37481.574
10879	18.9	12382.084	38195.484
11647	18.9	12693.11	39953.848
12888	18.9	13451.828	34561.809
8586	18.9	11226.163	34686.648
11327	18.9	12658.161	35015.727
1541	18.9	8605.319	38378.078
6601	18.9	10639.186	38779.664
5071	18.9	10126.235	38751.879
12071	18.9	13102.822	33116.996
13952	18.9	13976.812	39435.324
12813	18.9	13177.437	33020.992
10274	18.88	12267.991	33472.809
9907	18.88	11979.484	38027.813
12299	18.88	13111.316	36800.188
5525	18.88	10199.511	33828.383
9422	18.88	11845.9	34453.617
2603	18.88	8884.85	34780.863
1262	18.88	8385.036	36530.137
1103	18.88	8309.076	33741.887
285	18.88	7906.451	36179.078
10144	18.88	12026.33	34462.504
3615	18.88	9312.184	34909.367
7343	18.88	10729.709	36595.715
14832	18.88	14541.19	39388.016
14794	18.88	14291.03	39770.176
11975	18.86	12894.237	34113.324
124	18.86	7863.32	34312.684
13322	18.86	13717.898	36890.922
12654	18.86	13213.099	36118.488
9965	18.86	11959.04	37050.668
10233	18.86	12069.388	33032.125
13918	18.86	13975.34	38833.313
7369	18.85	10576.207	36106.652
1197	18.85	8401.783	35213.992
14721	18.85	14248.808	38384.563
847	18.85	8118.119	36286.301
11227	18.85	12690.465	33635.23
14715	18.85	14283.312	38274.961
8072	18.85	11086.174	39531.055
5047	18.85	10083.26	38276.977
4124	18.85	9587.552	39057.305
11	18.85	7890.404	33055.477
7966	18.83	10781.055	38467.16
13345	18.83	13654.53	36834.223
709	18.83	8151.244	38762.574
12312	18.83	13121.655	36978.715
12784	18.83	13185.716	33923.121
5390	18.83	10260.249	35972.555
14408	18.83	14058.567	33209.754
14273	18.83	14211.284	35789.441
13953	18.83	13997.051	39455.145
13177	18.81	13651.984	39972.105
2602	18.81	9050.937	34770.906
2231	18.81	8658.177	38987.168
6509	18.81	10354.434	39838.367
10267	18.81	12220.588	33419.07
14497	18.81	14256.932	34689.984
8857	18.79	11306.671	39086.664
5101	18.79	10045.212	39234.902
11786	18.79	12758.82	37038.734
14869	18.79	14502.014	38168.602
4780	18.79	10105.193	34447.84
8165	18.79	11123.592	37910.883
711	18.79	8179.955	38768.469
14773	18.79	14258.446	39308.688
968	18.79	8144.009	34310.984
10049	18.79	11992.865	35833.813
13789	18.79	13983.885	36643.922
1700	18.77	8435.728	35667.523
8909	18.77	11544.369	39758.102
8118	18.77	11191.984	38934.938
1557	18.77	8630.316	38038.344
9596	18.77	11720.04	36936.984
6485	18.77	10559.613	39385.02
7855	18.77	10921.536	36706.344
9717	18.77	11688.832	38840.711
12887	18.77	13444.691	34548.336
1157	18.77	8368.204	34822.871
3663	18.75	9340.954	34041.73
10952	18.75	12350.082	36900.832
2384	18.75	8995.495	38357.988
11565	18.75	12705.564	38813.184
9778	18.75	11691.307	39785.613
1778	18.75	8555.369	34518.391
12371	18.75	13084.583	38123.766
6029	18.75	10378.834	36475.637
12799	18.75	13204.02	33418.16
2078	18.73	8714.463	36354.121
14610	18.73	14381.9	36678.852
411	18.73	7910.679	37645.289
13649	18.73	13894.418	34250.891
3405	18.73	9385.742	37715.188
13705	18.73	13914.525	35182.988
8002	18.73	10819.017	39168.211
9533	18.73	11770.625	35671.598
10869	18.73	12360.784	38426.969
12439	18.73	13132.218	39384.316
1162	18.73	8338.99	34878.426
7541	18.71	10752.833	33951.57
14663	18.71	14218.304	37396.941
12365	18.71	13110.386	38020.801
9244	18.71	11636.082	34342.648
7845	18.71	10967.041	36559.137
512	18.71	7984.507	38630.383
4863	18.71	10059.219	35548.844
2923	18.71	9265.104	35308.621
13250	18.71	13686.33	38377.414
12854	18.69	13515.822	33966.789
4507	18.69	9866.87	35180.551
4641	18.69	9852.119	33319.383
3544	18.69	9336.949	35956.738
5369	18.69	10316.277	36225.813
4820	18.69	10112.091	34956.063
10789	18.69	12488.423	39649.402
2220	18.69	8712.024	38756.59
12337	18.69	13017.344	37420.809
13167	18.67	13745.302	39754.223
14287	18.67	14107.275	35476.34
1282	18.67	8413.756	36828.684
11816	18.67	12915.164	36823.594
14060	18.67	14166.739	38883.344
11305	18.67	12606.682	34647.824
14628	18.67	14232.46	36905.125
3452	18.67	9373.651	36869.984
14541	18.67	14311.051	35619.355
8590	18.65	11418.15	34708.449
1720	18.65	8552.234	35288.48
2150	18.65	8783.102	37377.801
6580	18.65	10684.378	38995.266
14404	18.65	14043.36	33182.523
10777	18.65	12381.796	39974.988
12191	18.65	13086.899	35256.91
9121	18.65	11481.158	36848.938
7859	18.65	10963.432	36755.227
7906	18.65	10968.716	37476.941
10870	18.65	12424.965	38432.641
13958	18.63	13799.919	39510.5
2372	18.63	9044.642	38760.254
1723	18.63	8567.02	35325.406
13465	18.63	13591.923	35045.113
12272	18.63	13040.387	36267.336
4719	18.63	9941.472	33788.504
14146	18.63	14068.081	37184.324
8420	18.63	11086.473	34101.965
11332	18.63	12656.407	35088.297
13001	18.63	13417.094	36190.191
10167	18.63	11878.89	34264.793
5581	18.63	10273.424	33077.531
12015	18.63	12913.71	33544.828
13888	18.63	13990.662	38255.879
12135	18.63	13078.998	33988.238
12542	18.62	13299.611	38264.406
12562	18.62	13295.211	37919.785
12	18.62	7879.803	33073.371
4059	18.62	9707.103	37986.203
13604	18.62	13871.78	33450.742
8488	18.62	11299.832	33092.523
8336	18.62	11145.889	34970.547
11336	18.62	12535.758	35149.688
3288	18.62	9460.059	39726.043
14035	18.62	14097.439	38804.762
13340	18.62	13683.779	36780.805
9567	18.62	11797.535	36231.457
13868	18.62	13963.895	38000.184
9606	18.62	11692.159	37145.176
1310	18.6	8238.996	37349.805
10433	18.6	12258.138	35839.902
2525	18.6	9050.929	36132.309
12350	18.6	12925.529	37748.516
8785	18.6	11306.848	37836.438
12994	18.6	13560.875	36029.563
13152	18.6	13518.063	39528.859
3352	18.6	9308.144	38678.695
4167	18.6	9517.249	39827.777
14800	18.6	14257.374	39915.887
10788	18.6	12385.9	39644.832
9901	18.58	12059.826	38271.035
13187	18.58	13763.983	39434.688
4560	18.58	9802.966	34408.488
11343	18.58	12546.457	35471.551
4504	18.58	9860.36	35152.676
3379	18.58	9386.055	38164.668
12920	18.58	13567.04	35160.5
685	18.58	8188.648	39194.555
12125	18.58	12943.546	33739.441
4327	18.58	9754.353	37547.352
8350	18.58	11043.885	34814.977
13143	18.58	13421.891	39228.547
13091	18.58	13544.274	38058.273
14007	18.58	14048.538	39430.34
5030	18.58	10014.306	37936.953
3071	18.58	9277.671	37496.383
698	18.56	8140.158	38885.766
13191	18.56	13570.679	39560.621
15099	18.56	14537.166	34097.137
8759	18.56	11411.849	37537.457
5655	18.56	10565.007	33645.813
12416	18.56	13054.574	38899.102
5167	18.56	10337.446	39632.766
13683	18.56	13956.651	34832.289
7610	18.56	10980.643	33062.281
9363	18.56	11661.003	33455.563
15030	18.56	14483.577	35120.164
2621	18.56	8964.987	34673.121
1520	18.54	8573.085	39089.914
368	18.54	7866.901	37126.207
10809	18.54	12392.598	39372.102
8828	18.54	11379.607	38659.844
13240	18.54	13763.201	38526.648
960	18.54	8183.848	34744.973
12561	18.54	13289.192	37908.969
7323	18.54	10592.068	36878.945
15065	18.54	14606.093	34738.57
3145	18.54	9158.717	38351.73
14178	18.54	14140.602	36830.707
13490	18.54	13674.382	34467.094
10106	18.52	11858.742	34932.547
8860	18.52	11283.002	39126.172
11765	18.52	12863.317	37636.574
7653	18.52	10896.942	34038.648
1683	18.52	8504.792	36213.137
14782	18.52	14255.785	39462.016
14847	18.52	14576.839	38846.02
9654	18.52	11790.508	37810.676
14879	18.52	14553.317	38091.086
8829	18.52	11220.939	38660.602
12215	18.52	13034.038	35568.883
8008	18.5	10921.602	39273.32
6459	18.5	10482.732	38848.832
9829	18.5	11982.848	39550.398
3419	18.5	9357.881	37618.645
7547	18.5	10733.372	33700.797
7393	18.5	10663.769	35801.152
9842	18.5	11869.784	39141.359
14992	18.5	14531.631	36007.289
3361	18.5	9373.341	38755.297
9889	18.5	12053.061	38583.668
1766	18.5	8519.338	34628.348
9454	18.48	11767.664	34982.953
13198	18.48	13695.793	39402.598
13842	18.48	13961.389	37638.156
8767	18.48	11417.496	37640.535
6412	18.48	10398.004	38149.816
9408	18.48	11786.322	34227.637
10366	18.48	12118.374	34822.527
11435	18.48	12710.207	37069.16
13820	18.48	13885.074	37215.57
8216	18.48	11121.689	37142.816
892	18.48	8098.196	35724.508
10374	18.48	12225.536	34970.727
13744	18.48	13977.829	35962.789
1376	18.48	8206.747	38418.047
820	18.48	8103.737	36696.367
6102	18.48	10446.183	37555.91
14999	18.48	14453.593	35870.375
14008	18.48	14178.443	39495.695
4143	18.46	9636.433	39364.973
9452	18.46	11727.719	34946.316
9650	18.46	11699.162	37771.109
8979	18.46	11468.237	38790.871
12788	18.46	13296.225	33778.125
1736	18.46	8627.032	35115.043
13136	18.46	13513.084	38969.621
8355	18.46	11191.847	34615.227
9918	18.46	12053.69	37916.137
2466	18.46	9039.071	37245.238
11532	18.46	12611.125	38301.867
13871	18.46	13921.349	38016.719
8953	18.46	11626.467	39109.543
14399	18.46	14061.026	33390.414
838	18.46	8105.242	36384.895
6577	18.46	10611.244	39237.129
13933	18.46	13947.847	39077.828
3919	18.44	9593.637	35926.844
905	18.44	8107.582	35270.695
755	18.44	8175.288	37663
12662	18.44	13333.178	35926.805
14104	18.44	14125.214	37984.473
9858	18.44	11999.233	38970.738
12185	18.44	12980.673	35133.078
11187	18.44	12657.815	33033.652
6401	18.44	10374.911	37833.129
7945	18.44	10808.868	37874.332
1355	18.44	8211.046	38061.945
4187	18.44	9899.104	39972.785
4092	18.42	9642.849	38458.816
12468	18.42	13185.086	39802.523
12020	18.42	12864.07	33566.422
5096	18.42	9960.097	39112.758
8193	18.42	11063.097	37450.332
13889	18.42	13948.381	38258.211
11460	18.42	12647.61	37331.953
13827	18.42	13962.901	37350.098
9056	18.42	11463.647	37918.742
12509	18.42	13189.953	38813.484
9939	18.42	12043.807	37573.32
12852	18.42	13437.796	33900.863
3550	18.42	9284.45	36047.016
2568	18.42	8914.472	35447.703
3499	18.42	9347.785	36409.863
12523	18.42	13174.935	38775.762
4161	18.42	9588.878	39706.281
271	18.42	7949.273	35920.07
6507	18.42	10549.797	39825.242
13720	18.4	13877.021	35488.395
13473	18.4	13721.139	34796.973
11618	18.4	12622.116	39617.258
1205	18.4	8330.78	35323.273
12650	18.4	13344.465	36352.898
13569	18.4	13619.976	33282.051
1416	18.4	8408.249	39096.668
14713	18.4	14335.523	38258.023
7346	18.4	10745.71	36617.121
3017	18.4	9254.728	36749.355
4358	18.39	9884.699	37049.055
13158	18.39	13550.907	39665.578
13929	18.39	13821.635	38961.047
14148	18.39	14083.805	37237.277
13256	18.39	13749.033	38167.914
10714	18.39	12212.765	39289.363
14854	18.39	14573.332	38946.227
13832	18.39	13956.087	37452.43
8933	18.39	11475.883	39686.871
7931	18.39	10831.965	37714.68
14349	18.39	14089.497	34553.27
3650	18.37	9307.96	34185.715
10882	18.37	12463.24	38279.66
11887	18.37	12913.109	35754.672
1068	18.37	8420.161	33118.266
826	18.37	8095.001	36814.445
5202	18.37	10296.655	39065.711
1910	18.37	8713.966	33632.973
9035	18.37	11470.035	38214.844
2576	18.37	8923.995	35297.063
8906	18.37	11308.378	39993.219
5895	18.37	10538.054	34399.488
8218	18.35	11043.35	37162.098
8652	18.35	11335.297	35587.438
13559	18.35	13656.105	33446.434
12360	18.35	12949.112	37971.199
12089	18.35	13125.151	33316.605
6611	18.35	10701.924	38333.266
15062	18.35	14485.595	34673.773
11325	18.35	12680.351	34978.617
465	18.35	7676.422	38125.332
11860	18.35	12906.873	36109.156
5969	18.35	10383.298	35491.676
5233	18.35	10317.013	38543.477
12974	18.35	13366.683	35788.402
1420	18.33	8413.834	39111.57
11023	18.33	12322.705	35827.141
14834	18.33	14542.399	39136.504
11034	18.33	12370.97	35442.828
12540	18.33	13332.441	38223.027
8946	18.33	11555.155	39298.379
12458	18.33	13027.614	39915.285
2995	18.33	9271.089	36437.449
14313	18.33	14065.122	35194.023
3378	18.33	9492.961	38499.52
6576	18.33	10779.162	39231.723
2208	18.33	8691.492	38466.316
9505	18.33	11796.314	35619.059
9	18.31	7925.864	33045.438
1705	18.31	8473.526	35433.738
10435	18.31	12268.581	35899.402
11985	18.31	12770.741	33889.973
13102	18.31	13513.533	38334.438
9014	18.31	11495.809	38526.223
8031	18.31	10944.748	39799.152
14600	18.31	14422.108	36520.41
13639	18.31	13986.236	33948.258
5194	18.31	10182.961	38965.344
14000	18.31	14002.755	39706.781
12613	18.31	13345.418	36790.41
13818	18.31	13814.225	37139.301
11419	18.31	12613.563	36760.492
2916	18.31	9206.785	35226.113
5459	18.31	10188.783	35046.688
12983	18.29	13551.235	35932.051
739	18.29	8168.333	38280.832
14877	18.29	14510.893	38288.703
4036	18.29	9657.577	37482.766
5225	18.29	10213.164	38765.375
10989	18.29	12313.782	36445.734
3420	18.29	9435.1	37620.77
10847	18.29	12365.827	38659.227
8883	18.29	11314.95	39543.566
1131	18.29	8350.122	34345.691
12547	18.29	13153.705	38037.906
868	18.29	8146.021	35895.004
12500	18.29	13269.985	39213.008
1209	18.27	8377.702	35385.938
14179	18.27	14113.395	36833.563
14352	18.27	14047.97	34349.219
2917	18.27	9170.2	35232.379
12949	18.27	13434.912	35451.105
9611	18.27	11735.693	37200.641
14900	18.27	14541.049	37572.938
10384	18.27	12190.716	35172.012
664	18.27	8092.321	39612.332
6870	18.27	10589.777	37771.531
13718	18.27	13876.114	35428.441
1749	18.27	8456.285	35048.266
13170	18.27	13657.556	39797.836
7310	18.27	10575.046	37230.629
1317	18.27	8324.541	37513.293
9998	18.27	11911.262	36675.734
13993	18.27	14181.339	39976.469
9116	18.27	11466.45	36774.809
12516	18.27	13335.479	38670.121
3482	18.27	9490.305	36610.043
7635	18.27	10815.669	33590.777
4184	18.27	9779.87	39836.176
8756	18.27	11320.541	37517.734
14762	18.25	14290.343	39148.727
15118	18.25	14602.153	33490.871
2823	18.25	9141.525	33640.914
14783	18.25	14229.171	39482.746
3292	18.25	9416.884	39450.723
12765	18.25	13214.923	34125.242
14064	18.25	14203.901	38941.258
3034	18.25	9068.759	37062.473
314	18.25	7953.599	36461.855
1777	18.25	8606.922	34447.09
11663	18.25	12797.051	39870.313
10205	18.25	12030.887	33437.535
10125	18.23	11871.821	34910.969
2308	18.23	8898.986	39661.992
4216	18.23	9730.272	39553.516
9674	18.23	11835.101	38147.242
14465	18.23	14271.181	33987.762
390	18.23	7688.314	37355.516
9238	18.23	11616.385	34575.973
5316	18.23	10299.911	37030.867
10588	18.21	12221.715	38434.699
10075	18.21	11859.84	35443.867
13703	18.21	13950.573	35082.133
14362	18.21	14073.611	33971.555
11512	18.21	12530.405	38012.895
4346	18.21	9809.786	37206.828
11069	18.21	12323.097	34640.313
13076	18.21	13450.786	37810.414
1006	18.21	8197.564	33689.844
2216	18.21	8743.954	38686.551
12545	18.21	13217.243	38275.645
7728	18.21	10943.024	35116.832
13897	18.19	13794.255	38523.676
954	18.19	8046.391	34883.73
1249	18.19	8267.591	36200.148
2145	18.19	8692.587	37347.289
5312	18.19	10323.467	37325.824
2156	18.19	8710.712	37502.602
10974	18.19	12483.301	36761.383
2468	18.19	9055.647	37268.176
11878	18.19	12877.947	35990.07
833	18.19	8060.212	36597.449
14973	18.19	14635.435	36337.297
998	18.19	8139.379	34115.523
10729	18.19	12149.065	39516.063
15067	18.19	14637.958	34747.348
10829	18.19	12367.318	39255.605
4459	18.19	9854.442	35849.199
4137	18.19	9493.066	39236.512
10035	18.19	11868.267	35742.836
6434	18.19	10380.414	38517.809
14692	18.19	14410.743	37977.051
3325	18.17	9306.118	39185.672
11229	18.17	12510.523	33674
10890	18.17	12341.218	37893.465
10717	18.17	12070.263	39336.039
2036	18.17	8824.454	35569.762
1437	18.17	8310.063	39518.988
11484	18.17	12674.083	37655.074
3577	18.17	9319.248	35414.359
14341	18.17	14107.511	34680.754
1399	18.17	8320.421	38814.738
13659	18.17	13865.088	34407.348
12796	18.17	13202.307	33344.375
4159	18.17	9663.878	39642.027
15014	18.17	14623.028	35469.973
12512	18.17	13221.985	38858.117
613	18.17	7653.911	39614.895
1064	18.17	8325.894	33029.441
4619	18.17	9919.36	33344.949
1828	18.16	8627.629	33782.297
11322	18.16	12593.464	34944.406
13831	18.16	13802.598	37435.656
9915	18.16	11928.899	38133.902
12359	18.16	13119.315	37970.445
22	18.16	7782.372	33180.547
14554	18.16	14369.412	35798.645
4332	18.16	9901.232	37352.195
2586	18.16	8926.221	35159.949
13313	18.16	13736.9	37049.652
7937	18.16	10934.733	37771.762
12777	18.16	13310.543	34068.219
11901	18.16	12797.763	35710.445
2376	18.16	8922.529	38551.32
9682	18.16	11779.313	38303.293
13851	18.14	13897.54	37807.176
948	18.14	8171.583	34804.68
3327	18.14	9488.865	39194.676
7644	18.14	10801.007	33852.191
13382	18.14	13660.976	36139.988
10745	18.14	12133.527	39739.844
111	18.14	7846.481	34108.395
5337	18.14	10270.25	36732.426
15105	18.14	14602.516	33923.266
682	18.14	8190.382	39161.113
5647	18.14	10445.092	33605.859
3158	18.14	9212.85	38594.926
3594	18.14	9336.932	35144.363
10418	18.14	12276.477	35574.883
14626	18.14	14376.604	36894.102
11742	18.14	12879.666	37942.316
9554	18.14	11734.058	35993.336
12493	18.14	13309.648	39329.551
13304	18.14	13750.657	37214.07
10170	18.14	11869.841	33985.563
13664	18.14	13919.454	34498.664
2210	18.12	8769.614	38564.93
1676	18.12	8433.267	36097.461
9653	18.12	11775.511	37794.504
12878	18.12	13479.283	34277.492
12665	18.12	13340.595	35933.492
12546	18.12	13148.5	37992.879
169	18.12	7751.295	34808.871
13589	18.12	13945.823	33256.465
1099	18.12	8404.576	33672.859
11694	18.12	12788.223	39133.336
10961	18.12	12354.553	36995.637
12682	18.12	13202.839	35639.781
8888	18.12	11364.63	39666.125
9205	18.12	11613.057	34989.703
7545	18.12	10690.105	33695.449
3952	18.12	9570.021	36217.012
8109	18.12	11001.15	38785.684
10437	18.12	12158.158	35961.316
12246	18.1	13129.825	35827.066
11129	18.1	12385.813	33887.688
1533	18.1	8480.711	38516.848
7674	18.1	10848.289	34226.398
10831	18.1	12354.644	39001.77
7340	18.1	10612.544	36820.148
11288	18.1	12662.518	34230.352
12300	18.1	13096.324	36810.512
13648	18.1	13932.074	34238.914
2843	18.1	9167.77	33892.805
11007	18.1	12468.115	36371.27
10977	18.1	12481.032	36552.926
8250	18.1	11126.056	36414.199
11233	18.1	12585.772	33707.461
14914	18.1	14484.298	37193.566
11751	18.1	12874.829	37686.988
8296	18.1	11130.849	35679.195
5996	18.1	10393.471	35865.602
11427	18.1	12702.018	36889.27
3156	18.1	9242.922	38554.746
2107	18.1	8771.028	36782.004
1444	18.1	8296.687	39579.676
4620	18.1	9762.248	33359.145
12785	18.1	13295.029	33941.125
9136	18.1	11491.383	36338.285
1601	18.08	8571.637	37457.398
14169	18.08	14166.423	37009.969
5200	18.08	10324.309	39045.344
10424	18.08	12265.121	35676.426
5952	18.08	10474.542	35270.324
6065	18.08	10431.828	36889.488
12073	18.08	12964.377	33139.566
8640	18.08	11228.643	35425.43
1593	18.08	8621.992	37604.559
1670	18.08	8550.532	36285.875
12909	18.06	13493.947	34917.961
5269	18.06	10298.675	38113.969
5352	18.06	10160.228	36620.914
11726	18.06	12917.398	38188.176
2265	18.06	8822.648	39625.801
1485	18.06	8620.07	39936.191
14423	18.06	14308.213	33070.883
11826	18.06	12868.769	36592.039
8595	18.06	11247.046	34781.535
11760	18.06	12879.687	37564.246
3583	18.06	9479.973	35480.32
249	18.06	7894.19	35626.008
3354	18.06	9455.682	38695.527
9283	18.06	11635.002	33677.086
9513	18.04	11843.315	35621.941
8036	18.04	10918.816	39855.469
9647	18.04	11730.147	37662.809
8638	18.04	11228.198	35366.645
7867	18.04	10786.396	36817.391
1066	18.04	8318.174	33090.746
5456	18.04	10154.788	35011.488
4705	18.04	10092.723	33665.504
13750	18.04	13810.661	36093.391
5469	18.04	10151.916	34857.223
6433	18.04	10363.003	38492.68
9857	18.04	11918.509	38959.383
7727	18.04	10878.364	35101.957
1240	18.04	8234.373	36026.496
10474	18.04	12196.002	36746.316
14804	18.04	14263.746	39990.656
5084	18.04	10128.502	38961.563
13857	18.04	13802.571	37855.645
11008	18.02	12491.116	36070.441
3847	18.02	9699.934	34810.926
3672	18.02	9479.217	33953.879
10004	18.02	11952.217	36401.391
8799	18.02	11336.554	38053.723
6535	18.02	10680.241	39894.398
7894	18.02	10969.336	37355.535
6438	18.02	10356.913	38555.781
9075	18.02	11526.077	37549.906
13774	18.02	13944.389	36465.234
438	18.02	7710.252	37898.004
11793	18.02	12869.104	37095.977
14324	18.02	14109.506	35066.824
13199	18.02	13641.474	39418.832
12793	18.02	13209.725	33324.258
12511	18.02	13339.757	38841.637
11643	18.02	12588.903	39902.59
5680	18.02	10532.767	33925.113
4013	18	9666.951	37129.188
3722	18	9361.898	33046.051
10922	18	12339.133	37351.164
5079	18	10035.197	38846.992
7955	18	10861.297	38150.848
8899	18	11340.414	39909.336
10782	18	12348.263	39608.699
11912	18	12811.805	35346.047
10562	18	12212.059	38053.254
14874	18	14600.573	38199.211
723	18	8040.194	38316.57
727	18	8153.808	38438.277
4040	18	9689.628	37593.289
8739	18	11372.915	37279.02
14339	18	14065.464	34652.695
11567	18	12555.116	38855.055
14251	18	14148.682	36100.734
9969	17.98	12013.568	37125.457
13737	17.98	13925.129	35834.613
11927	17.98	12817.999	35070.727
15017	17.98	14556.344	35504.055
5262	17.98	10299.639	38289.801
9899	17.98	12021.14	38194.176
6573	17.98	10765.47	39137.883
10785	17.98	12476.17	39632.84
10776	17.98	12288.056	39962.367
12164	17.98	12928.309	34703.559
11021	17.98	12455.768	35782.855
2230	17.98	8841.063	38962.305
938	17.98	8155.084	35049.383
13234	17.98	13755.729	38688.652
684	17.98	8123.491	39187.488
12332	17.96	13000.251	37271.645
11195	17.96	12528.035	33192.16
14330	17.96	14144.636	34797.797
3343	17.96	9311.08	38831.43
8419	17.96	11116.879	34084.402
10196	17.96	11853.176	33628.793
8870	17.96	11228.743	39329.82
5055	17.96	10007.115	38398.73
4090	17.96	9584.729	38448.473
12285	17.96	12992.696	36601.27
408	17.96	7891.752	37615.848
8936	17.96	11619.317	39719.324
13805	17.96	13976.191	36909.48
10398	17.95	12071.459	35331.848
14028	17.95	14057.212	39035.137
7925	17.95	10971.406	37671.656
1598	17.95	8608.273	37403.5
12030	17.95	12868.62	33356.551
2172	17.95	8815.769	37776.387
12406	17.95	13100.452	38713.914
9676	17.95	11696.943	38167.91
9809	17.95	11995.298	40007.324
49	17.95	7949.596	33471.855
13459	17.95	13678.951	34986.23
11430	17.95	12607.309	36983.672
8486	17.95	11244.621	33077.113
5326	17.95	10326.064	36914.313
9962	17.95	11873.215	37258.855
8356	17.93	10999.681	34618.164
14571	17.93	14241.886	36019.668
12436	17.93	13128.586	39327.773
11595	17.93	12603.918	39396.906
3750	17.93	9571.801	33264.582
14233	17.93	14030.145	36464.48
8326	17.93	11000.511	35127.992
11525	17.93	12499.937	38201.301
12907	17.93	13539.696	34904.559
9123	17.93	11583.577	36634.699
12145	17.93	13110.087	34156.176
6614	17.93	10709.001	38453.453
8385	17.93	11113.899	34142.164
8439	17.93	11103.48	33495.711
114	17.93	7711.534	34183.426
8738	17.93	11339.758	37278.559
12160	17.93	12965.793	34609.574
2801	17.93	9132.609	33358.676
8582	17.93	11239.24	34647.488
5000	17.93	10074.026	37355.883
5631	17.91	10438.2	33366.961
14926	17.91	14505.179	37125.047
12618	17.91	13325.931	36840.355
12177	17.91	12927.154	34993.039
628	17.91	7667.663	39726.996
9571	17.91	11700.821	36347.16
14009	17.91	14040.812	39500.188
15034	17.91	14542.974	35196.504
7420	17.91	10657.089	35355.27
9885	17.91	12024.8	38482.824
15006	17.91	14549.851	35665.598
9185	17.91	11486.127	35557.168
12070	17.91	13022.203	33101.117
9662	17.91	11841.277	37893.449
1832	17.91	8593.099	33527.184
14733	17.91	14401.514	38608.988
430	17.91	7786.708	37846.559
6095	17.91	10402.134	37319.617
7740	17.89	10976.547	35214.766
3842	17.89	9585.768	34758.141
2358	17.89	8883.774	38634.391
4943	17.89	9990.413	36756.609
9599	17.89	11682.928	36963.059
10462	17.89	12144.206	36564.355
12632	17.89	13335.393	36455.48
1940	17.89	8818.857	34008.449
8997	17.87	11512.304	38660.68
2588	17.87	8994.441	35167.734
9042	17.87	11616.878	38037.746
8900	17.87	11394.046	39910.027
3556	17.87	9296.989	35785.715
14908	17.87	14506.053	37342.613
10206	17.87	11917.389	33163.738
370	17.87	7884.246	37132.824
14556	17.87	14400.214	35813.594
11934	17.87	12888.947	34611.215
5555	17.87	10244.348	33348.621
15129	17.87	14627.204	33609.773
4203	17.87	9718.781	39439.828
11761	17.87	12763.815	37567.121
3139	17.87	9197.767	38290.398
11449	17.87	12603.08	37208.293
9954	17.87	11901.94	37395.578
1900	17.87	8699.7	33514.672
11715	17.87	12895.53	38543.641
14919	17.87	14600.465	37280.883
4298	17.85	9885.72	38075.715
3072	17.85	9132.636	37509.336
13270	17.85	13691.387	37853.09
8803	17.85	11379.544	38175.629
13962	17.85	13910.088	39616.309
1642	17.85	8474.6	36836.488
1237	17.85	8224.448	35944.492
14150	17.85	14199.458	37253.324
14406	17.85	14163.325	33195.262
4605	17.85	9922.071	33497.645
8231	17.85	11007.276	36739.734
6018	17.85	10443.16	36376.805
14812	17.85	14452.594	40001.281
4495	17.85	9861.288	35339.496
9542	17.83	11811.634	35816.254
4700	17.83	10083.428	33596.816
13131	17.83	13446.321	38856.215
4729	17.83	10043.191	33834.121
14187	17.83	14006.121	36544.691
7374	17.83	10635.204	36196.563
12401	17.83	12961.933	38635.992
8329	17.83	11114.391	35181.355
12622	17.83	13342.514	36614.832
3945	17.83	9707.859	36128.809
14126	17.83	14143.38	37790.395
14669	17.81	14283.544	37453.98
7984	17.81	10821.196	38828.016
14546	17.81	14262.501	35710.668
13686	17.81	13972.603	34864.48
6373	17.81	10534.255	37697.84
9302	17.81	11493.557	33358.293
4258	17.81	9897.12	38526.336
9740	17.81	11769.688	39242.242
9339	17.81	11745.648	33062.879
12121	17.81	13062.91	33663.59
10884	17.81	12431.907	38300.629
8384	17.81	11139.35	34437.422
12757	17.81	13238.319	34580.348
4745	17.81	10047.13	33994.34
8875	17.81	11250.076	39425.969
11587	17.81	12584.321	39171.117
11835	17.81	12715.34	36403.809
4481	17.81	9877.822	35536.043
5266	17.81	10221.985	38079.965
175	17.79	7980.607	34843.777
8021	17.79	10838.116	39565.605
7303	17.79	10753.223	37352.723
7322	17.79	10680.191	37167.172
13948	17.79	13833.572	39345.586
11537	17.79	12694.918	38453.723
715	17.79	8045.717	38498.668
6520	17.79	10726.136	39764.754
14578	17.79	14363.976	36136.234
8935	17.79	11612.728	39711.34
2207	17.79	8830.522	38433.234
588	17.79	7937.202	39254.766
13701	17.79	13947.298	35064.238
11693	17.79	12839.532	39113.109
13364	17.77	13745.3	36427.355
4126	17.77	9683.857	39064.883
4015	17.77	9661.464	37164.363
8947	17.77	11518.217	39309.238
1086	17.77	8342.769	33469.879
342	17.77	7875.399	36774.938
8234	17.77	11134.826	36794.531
14227	17.75	14099.725	36377.477
2749	17.75	8927.695	33221.48
2708	17.75	8879.105	33531.375
9677	17.75	11817.977	38171.156
12080	17.75	13125.477	33212.172
402	17.75	7712.634	37578.297
8594	17.75	11376.328	34766.27
3648	17.75	9388.108	34138.531
12824	17.75	13298.575	33121.41
4758	17.75	10070.793	34086.68
8330	17.75	11187.433	35242.512
6565	17.75	10630.606	39296.313
6397	17.75	10420.579	37768.43
432	17.75	7701.892	37852.844
5395	17.75	10228.441	36051.5
876	17.75	8095.244	35745.398
10833	17.75	12406.126	39059.719
13016	17.75	13532.529	36513.977
1549	17.75	8568.511	38196.004
12100	17.73	13087.324	33468.887
2802	17.73	9231.304	33366.73
11606	17.73	12620.512	39475.504
7872	17.73	10784.131	36863.379
6873	17.73	10725.17	37802.758
4742	17.73	10130.761	33942.676
10451	17.73	12250.759	36220.297
11081	17.73	12373.335	34538.863
80	17.73	7912.927	33868.02
12543	17.73	13142.047	38274.449
10104	17.73	12047.894	35244.219
14431	17.73	14349.432	33262.664
9469	17.73	11837.02	35192.445
7469	17.73	10600.426	34735.16
11825	17.72	12857.058	36575.855
15121	17.72	14579.34	33531.688
8499	17.72	11242.819	33135.547
14263	17.72	14201.333	35934
242	17.72	7839.606	35576.285
8406	17.72	11063.483	33990.523
4368	17.72	9783.58	37167.496
5032	17.72	9936.055	38010.66
8558	17.72	11284.56	34159.902
7568	17.72	10692.084	33375.086
2818	17.72	9246.706	33606.484
2847	17.72	9233.88	33987.051
8205	17.72	11063.06	37283.004
3690	17.72	9484.248	33561.328
1526	17.72	8624.35	38891.176
5053	17.7	9974.855	38373.004
1656	17.7	8609.866	36409.57
7401	17.7	10687.657	35680.332
9764	17.7	11715.357	39589.105
5480	17.7	10328.93	34675.152
14457	17.7	14370.872	33719.578
386	17.7	7956.19	37268.457
14110	17.7	14108.29	38100.82
4070	17.7	9616.691	38158.27
11573	17.7	12692.523	38923.563
2449	17.7	9025.449	37508.152
12383	17.7	13125.811	38440.313
2227	17.7	8740.763	38890.648
5029	17.68	10039.65	37898.883
7951	17.68	10890.116	38033.484
10953	17.68	12330.926	36906.652
3074	17.68	9125.7	37565.113
9418	17.68	11815.088	34427.039
12836	17.68	13551.826	33429.57
12402	17.68	13098.557	38645.09
10863	17.68	12375.32	38590.258
2064	17.68	8745.532	36163.926
2979	17.68	9205.234	36156.355
961	17.68	8034.67	34450.906
8552	17.68	11231.523	34047.938
8398	17.68	11133.313	34194.457
4349	17.68	9764.51	37243.215
14608	17.66	14259.284	36657.965
14948	17.66	14469.347	36590.23
13163	17.66	13484.922	39886.594
5166	17.66	10236.833	39594.336
2535	17.66	9049.897	35900.473
8478	17.66	11094.577	33139.523
13310	17.66	13716.059	37030.074
4559	17.66	9766.332	34397.926
5197	17.66	10140.226	39018.305
11346	17.66	12514.457	35489.094
4316	17.66	9861.266	37696.512
12667	17.66	13184.705	35958.344
10725	17.66	12271.352	39474.773
14768	17.66	14422.14	39253.984
12901	17.66	13390.597	34812.051
1365	17.64	8413.938	38146.223
1866	17.64	8547.454	33062.285
8917	17.64	11426.211	39896.984
12670	17.64	13190.008	35748.316
2181	17.64	8648.851	37869.863
6597	17.64	10670.282	38691.605
8261	17.64	11149.742	36270.605
13710	17.64	13911.323	35228.41
12586	17.64	13228.57	37446.242
15080	17.64	14551.443	34326.699
1659	17.64	8503.791	36466.367
8173	17.64	11061.898	37689.238
13942	17.64	13784.769	39231.316
11809	17.64	12843.365	36956.27
11800	17.64	12719.582	37172.473
9884	17.64	11992.252	38466.383
3435	17.64	9475.038	37248.746
10059	17.64	11859.032	35633.82
3595	17.64	9382.45	35171.516
[truncated: 3,805 more rows]
