# Supplementary material for: Insights on the Control of Yeast Single-Cell Growth Variability by Members of the Trehalose Phosphate Synthase (TPS) Complex
Source: Front Cell Dev Biol. 2021 Jan 28;9:607628. doi: 10.3389/fcell.2021.607628 (PMC7876269; doi:10.3389/fcell.2021.607628)
Supplement: Supplementary file 2 [file Data_Sheet_1.ZIP › final_code/input_datasets/overexpression3_Ntd_TSL1_t3.csv]

Id	Area (µm²)	Centre X Position (µm)	Centre Y Position (µm)
69472	277.1	14163.584	39605.727
40602	242.41	10635.845	37854.883
2675	239.96	7709.106	37229.523
37190	233.98	10331.699	35620.211
72277	233.89	14595.719	38400.547
49729	230.94	11476.526	38570.949
69685	222.35	14105.451	38726.902
65208	221.61	13252.919	35709.328
39472	217.01	10417.231	38070.172
28945	216.63	9603.913	34714.547
39273	213.33	10374.957	37224.297
37054	211.67	10195.357	35999.688
61286	207.59	12874.787	39789.129
47704	207.34	11404.853	34227.305
16410	203.85	8415.259	33607.613
46012	203.56	11180.637	34180.969
53732	203.43	11894.645	39954.758
53396	202.15	11748.903	38948.012
4726	201.71	7773.899	39592.465
49143	199.08	11367.095	39306.383
26717	197.8	9297.452	36843.371
47380	197.26	11253.272	33752.805
71666	196.25	14407.85	38343.387
60534	195.61	12558.075	36277.133
57679	194.6	12145.043	39672.227
35784	192.74	10042.328	39941.547
64243	192.36	13055.967	39742.859
34910	189.35	9986.044	37193.934
71001	186.5	14325.541	34669.238
23595	186.06	9270.731	34670.449
26453	185.21	9455.844	37597.496
35341	184.93	10032.812	38747.281
13600	184.01	8540.356	38536.734
63656	183.07	13123.253	36849.953
26527	181.76	9357.857	37504.391
62932	181.32	12781.818	33248.051
70069	180.37	14082.421	37017.598
43489	179.98	10965.403	35936.605
71161	179.75	14213.771	35554.746
31861	179.27	9702.092	37644.563
18165	178.68	8790.206	36517.266
67722	178.47	13564.212	35722.828
67594	177.91	13656.576	36084.781
67035	177.72	13561.224	38975.129
70760	177.51	14371.387	33060.938
61402	177.51	12765.928	39504.777
11611	177.22	8200.82	38547.555
43797	175.73	10967.888	37415.203
39290	175.67	10397.384	37254.078
53892	174.43	11932.1	39210.641
63474	174.18	13124.847	35985.633
20372	173.49	8954.685	39151.004
69767	173.36	14167.576	38258.133
29413	173.22	9497.426	36089.027
10262	172.7	8352.622	36815.457
68719	172.7	13960.895	36474.57
25873	172.24	9365.009	39310.098
13706	172.07	8580.123	38392.844
29996	171.42	9669.996	37213.676
43733	171.29	10791.134	37091.625
49757	170.35	11632.955	38323.289
50124	169.85	11468.494	36603.148
28250	169.64	9482.539	33177.863
66106	169.43	13384.014	36206.93
66738	169.03	13465.185	39523.586
67454	168.85	13736.599	36874.48
39617	168.7	10389.71	38552.281
68	167.05	7683.891	33130.887
64277	166.54	13104.384	39865.094
60183	166.21	12638.475	34896.68
67806	165.96	13768.981	34958.145
58067	165.67	12284.773	38679.645
27756	164.87	9291.341	34665.043
61712	164.62	12889.758	38094.375
29877	164.56	9538.661	36788.496
57903	164.49	12447.464	39299.465
61653	164.01	12730.994	38398.398
33472	163.97	9803.083	33047.836
72749	162.9	14550.561	35767.836
41655	162.13	10716.466	34238.566
73095	162.02	14423.449	33881.422
54179	161.8	11999.431	37681.641
68451	160.96	13855.737	35126.906
32785	160.9	9845.516	35156.438
35070	160.77	10102.034	37826.859
53945	160.2	11904.106	38819.551
67052	160.18	13776.79	39044.617
50003	160.16	11432.154	37217.48
1396	160.1	7959.064	35218.344
23864	159.81	9163.134	35321.016
20551	159.77	9046.481	38857.219
38411	159.72	10523.881	34019.57
48149	159.6	11299.555	35685.512
2023	159.18	7810.507	35978.957
20660	159.12	8880.976	38681.316
32934	159.07	9739.644	34661.992
49656	158.85	11591.105	38911.117
31606	158.64	9782.077	38319.809
21714	158.59	8971.054	36091.652
67192	158.57	13560.917	38469.141
45086	158.49	11169.883	37250.887
31853	158.36	9896.015	37599.641
8176	158.24	8164.27	34302.297
54601	158.01	11995.648	35805.09
38016	157.05	10159.78	33324.328
40856	156.67	10658.012	37021.617
64034	156.59	13007.488	38687.398
42242	156.56	10859.49	33064.551
64839	156.42	13246.532	37396.844
60805	156.42	12495.884	37690.555
34033	156.33	10120.819	34490.156
41279	156.17	10767.46	35276.16
58545	156.13	12360.864	36293.547
17249	156.06	8647.551	34545.336
72324	155.89	14442.774	38299.578
13440	155.89	8572.828	38832.797
26247	155.77	9345.546	38396.734
30460	155.75	9522.256	39035.855
67311	155.46	13598.864	37782.434
58538	154.89	12418.15	36224.199
69673	154.76	14139.728	38672.371
67799	154.45	13577.459	35242.027
30092	154.18	9615.669	37549.367
50404	153.86	11490.977	36047.516
14962	153.78	8535.213	36838.906
22931	153.68	9104.823	33172.832
64456	153.38	13156.631	39325.055
23996	152.92	9188.721	35911.977
17571	152.9	8658.823	35357.895
64151	152.84	13059.482	39332.625
54558	152.8	11969.977	35983.82
13608	152.34	8559.237	38555.094
23364	152.23	9208.203	34049.797
71196	151.88	14395.27	35719.883
48455	151.86	11308.043	36169.934
60727	151.54	12611.58	37316.922
12728	151.23	8628.055	39685.578
71983	150.89	14503.484	39856.293
63519	150.69	12949.323	36211.891
33312	150.43	9831.222	33519.031
71302	150.14	14326.086	36342.367
56891	150.1	12253.762	35737.523
16565	150.01	8559.368	33187.949
36896	149.62	10150.329	36258.016
54500	149.07	11883.121	36313.508
22887	148.97	9257.483	33073.855
73105	148.97	14482.875	33919.438
59211	148.74	12431.334	33846.789
1251	148.64	7694.763	35020.547
37374	148.45	10242.11	35186.883
49218	148.43	11277.97	39542.211
20031	148.43	8975.177	40004.184
40916	148.42	10716.195	36573.77
38198	148.32	10354.625	33332.355
70287	148.22	14068.744	35704.742
72661	148.03	14615.377	36428.281
5733	147.88	8115.747	38854.18
22337	147.63	8868.767	34402.543
71450	147.59	14386.129	37159.328
17240	147.07	8727.027	34535.727
73071	147.02	14539.197	34100.176
69674	147	14206.264	38674.262
7006	146.31	8106.821	37145.902
70467	146.21	14114.383	34898.031
7969	146.17	8126.849	34776.293
35397	146.12	10010.829	38963.555
29688	145.92	9677.504	36369.727
70222	145.73	14146.529	36184.172
17085	145.6	8796.659	34107.445
32901	145.58	9862.91	34895.898
19201	145.22	8818.898	38658.445
67135	144.91	13755.013	38491.914
57068	144.85	12094.689	36829.297
72603	144.76	14525.653	36753.742
69382	144.62	13985.056	39913.238
66934	144.3	13778.082	39758.332
43636	144.2	10864.944	36650.031
60706	143.72	12525.544	37206.809
10527	143.42	8376.515	37217.684
50121	142.96	11510.915	36584.625
68689	142.86	13982.398	36240.766
4918	142.86	8184.855	39941.402
63767	142.84	13094.529	37339.172
72499	142.78	14597.39	37224.328
43326	142.76	10947.795	35597.789
56664	142.69	12171.71	35255.387
27627	142.44	9317.057	34935.465
52198	142.36	11799.455	35179.883
72886	142.13	14614.154	35043.656
10245	142.07	8397.979	36768.652
61754	142	12726.56	37686.742
66774	141.65	13362.836	39669.855
36621	141.62	10230.027	37410.094
26413	141.6	9402.375	37752.391
54350	141.5	11909.695	37146.238
54732	141.29	11939.081	35464.723
41803	141.23	10667.905	33694.496
67532	141.16	13731.594	36648.832
64706	141.1	13160.242	38024.422
34393	141.04	10125.666	35801.832
63913	141.02	12990.156	38085.816
19825	141	8645.24	39747.902
9163	140.89	8403.362	34047.012
48654	140.39	11267.031	37250.027
73134	140.24	14423.655	33742.078
9300	140.2	8239.336	34357.422
45337	140.04	10988.7	35932.051
69341	140.04	13926.105	39711.68
61354	139.83	12743.992	39643.813
54116	139.58	11898.346	38020.84
35384	139.57	10029.148	38917.77
63854	139.55	13066.25	37827.148
37312	139.41	10340.252	35297.02
66065	139.35	13442.547	35965.395
68530	139.34	13795.538	35434.07
62230	139.34	12764.858	35366.016
26599	139.32	9485.718	37065.145
49310	139.07	11288.854	39871.902
58542	138.93	12452.573	36259.73
15377	138.8	8431.246	35934.109
4190	138.74	7690.478	38829.922
34821	138.65	10064.723	36853.789
50890	138.63	11531.219	35005.871
39668	138.63	10369.924	38693.234
69889	138.53	14111.034	37799.723
72034	138.44	14444.812	39682.098
9845	138.4	8305.751	35689.363
71640	138.3	14300.362	38204.273
44802	138.3	11075.586	38610.719
69170	138.19	13967.969	38893.789
42036	138.15	10776.351	33215.652
16404	138.03	8619.57	33594.668
4919	137.98	8121.216	39944.777
64278	137.69	13078.076	39868.563
23234	137.48	9087.628	33721.184
57044	137.31	12070.389	36729.352
73011	137.29	14566.254	34428.949
15391	137.11	8583.081	35960.637
61244	137.06	12581.809	39848.91
64823	137	13153.231	37616.578
43647	136.98	10940.627	36726.734
40608	136.85	10694.306	37882.328
23518	136.77	9240.525	34443.023
15631	136.73	8495.443	35481.172
26276	136.63	9318.55	38203.602
49275	136.58	11261.552	39765
8608	136.5	8003.186	33446.703
64494	136.42	13343.7	39173.391
52833	136.35	11814.559	36128.539
66617	136.14	13505.987	38978.199
43856	135.91	10947.927	37674.52
35658	135.85	9972.609	39716.508
71692	135.83	14419.313	38494.391
65053	135.75	13206.338	36518.574
64477	135.7	13331.901	39408.867
50601	135.56	11625.423	35606.098
50752	135.54	11543.435	35496.957
52725	135.2	11717.198	35854.816
50150	135.16	11595.967	36450.625
37880	135.14	10266.163	33513.207
40837	134.91	10718.771	36929.016
40175	134.89	10612.18	39541.117
67777	134.89	13719.386	35379.066
66831	134.89	13513.916	39933.93
61877	134.7	12835.384	37144.758
30296	134.66	9514.54	38335.914
37668	134.66	10316.463	34423.973
60958	134.62	12646.185	38568.863
43095	134.6	10853.267	34760.922
72390	134.57	14562.976	37970.656
9935	134.51	8328.925	35917.699
23574	134.45	9263.052	34603.734
65897	134.07	13394.567	35121.027
32592	134.05	9720.108	35752.539
70905	133.99	14307.221	34099.578
44429	133.97	11090.909	39767.945
1690	133.91	7668.599	35601.523
37269	133.84	10142.834	35495.895
12601	133.44	8562.62	39888.648
42159	133.44	10680.787	33086.598
23974	133.42	9098.618	35793.273
53746	133.34	11975.856	39602.234
46385	133.19	11124.367	33566.867
43528	133.17	10853.726	36125.551
16030	133.09	8492.161	34307.348
18244	133.05	8681.039	36588.949
60780	133.01	12527.2	37584.172
66207	132.96	13523.174	36730.309
53428	132.92	11743.481	39044.352
39018	132.84	10542.823	36062.613
21145	132.78	8868.513	37218.117
56942	132.75	12100.993	36065.793
57927	132.69	12433.359	39380.109
55914	132.63	12133.271	33381.285
61574	132.59	12718.956	38634.813
45278	132.52	11094.139	36304.461
39011	132.5	10351.795	36049.609
57061	132.48	12079.004	36808.176
40379	132.44	10682.343	38639.957
66645	132.29	13463.544	39133.578
44916	132.27	11007.115	38036.875
26654	132.04	9436.532	36933.426
45818	132.02	11077.141	34905.793
44962	131.79	11143.754	37920.613
10360	131.75	8326.473	37003.73
19294	131.44	8706.124	38790.754
27492	131.25	9286.101	35709.352
54575	131.16	12042.9	36053.695
63322	131.16	12930.108	35025.063
58837	131.14	12342.632	34975.699
33391	131.12	9755.238	33470.82
71893	131.12	14236.319	39657.527
72184	130.93	14580.819	38906.309
49343	130.91	11522.327	39771.359
67714	130.89	13680.82	35686.199
57896	130.7	12440.01	39593.527
51390	130.64	11574.343	33165.355
71203	130.64	14308.016	35772.078
66148	130.6	13553.116	36403.648
57443	130.6	12219.13	38619.453
1103	130.58	7953.541	34842.355
8902	130.5	8341.852	33378.723
8184	130.5	8031.611	34326.34
21558	130.47	8989.884	36473.77
60830	130.39	12684.578	37855.953
9744	130.37	8358.284	35452.398
22413	130.28	9016.623	34290.891
19361	130.2	8778.103	38973.68
57711	130.16	12248.169	39811.391
65153	130.16	13202.611	35768.652
73000	129.85	14588.891	34353.359
61582	129.74	12905.545	38653.91
40832	129.57	10659.703	36912.758
70012	129.55	14031.256	37063.383
6974	129.45	8056.329	37033.305
43687	129.32	10977.494	36879.164
53074	129.28	11752.105	37436.371
26351	129.03	9278.887	37838.652
67014	128.99	13748.486	39179.242
54453	128.99	11863.628	36659.07
72360	128.95	14464.005	37856.09
61528	128.92	12813.944	39062.273
32923	128.86	9892.387	34634.734
48865	128.78	11312.136	38202.516
17911	128.69	8838.824	36199.898
25846	128.67	9386.471	39574.961
23962	128.61	9208.436	35694.922
67072	128.57	13651.583	38827.398
64908	128.57	13239.112	37065.301
63500	128.49	13097.292	36135.496
37253	128.47	10287.779	35423.145
34366	128.47	10129.034	35711.297
55691	128.36	11894.675	33221.473
54280	128.36	11852.328	37232.648
31899	128.34	9739.726	37446.758
51426	128.32	11606.794	33232.023
4536	128.05	7928.013	39267.477
23626	128.03	9197.688	34701.965
31961	128	9830.836	37026.652
57005	127.98	12112.715	36465.051
58317	127.98	12479.494	37608.926
55390	127.82	11861.287	34002.18
8898	127.78	8315.552	33355.398
36891	127.61	10284.423	36237.422
70294	127.52	14144.421	35727.816
61654	127.42	12813.18	38398.996
59727	127.4	12599.918	33733.141
53512	127.4	11831.039	39381.875
64765	127.27	13338.79	37690.227
61925	126.96	12807.073	37015.699
53099	126.88	11811.401	37520.445
69361	126.77	13895.089	39843.457
36781	126.73	10320.235	36754.258
47046	126.64	11405.791	33306.773
37754	126.64	10301.269	34058.266
30587	126.62	9574.302	39324.801
16186	126.5	8537.173	34115.895
34282	126.29	10067.887	35347.504
57780	126.29	12347.72	39841.656
64450	126.12	13138.884	39312.977
69088	126.12	13825.07	38428.613
57422	126.12	12102.968	38530.52
24966	126.12	9168.266	38500.535
57876	125.91	12314.479	39506.301
36078	125.89	10344.873	39288.297
2373	125.85	7714.033	36521.438
62054	125.79	12830.573	36344.551
48503	125.74	11228.487	36377.961
21991	125.68	9048.479	35119.746
69395	125.6	13884.582	39958.68
70080	125.6	14062.221	36762.535
39429	125.6	10494.987	37888.176
35273	125.49	10088.886	38525.672
64581	125.37	13162.254	38671.621
66895	125.26	13682.561	39959.621
8997	125.26	8335.314	33597.875
68755	125.24	13889.748	36696.68
49989	125.2	11554.526	37468.945
33889	125.08	10017.431	34032.469
60848	124.93	12554.478	37985.262
4892	124.91	8172.44	39845.191
44861	124.83	11184.604	38151.59
61487	124.72	12768.401	39228.578
32799	124.55	9782.115	35239.551
40398	124.53	10671.365	38726.266
28246	124.53	9436.892	33164.48
58651	124.38	12379.482	35616.473
3025	124.3	7756.598	37721.484
69012	124.28	13912.593	38030.051
61327	124.28	12755.248	39939.703
9146	124.18	8284.573	33995.465
8092	124.09	8055.115	34764.211
44168	124.07	10836.618	38936.34
72037	124.05	14457.865	39698.426
65279	123.97	13320.864	35142.422
68774	123.95	13787.358	36799.723
24393	123.74	9155.575	36553.105
41480	123.61	10719.407	34702.137
64172	123.55	13037.729	39420.621
58565	123.47	12449.876	36376.047
4139	123.36	7977.42	38759.289
53283	123.25	11754.421	38413.043
66266	123.17	13551.944	37081.457
34775	123.15	10075.411	36636.273
3013	123.15	7802.133	37711.684
23284	123.05	9227.398	33836.668
9359	123.05	8407.502	34470.52
4522	123.05	7858.426	39256.355
53705	123.05	12003.358	39833.742
52788	123.03	11654.216	35967.43
49576	122.94	11533.159	39233.391
21865	122.94	8987.288	35436.949
21797	122.88	8921.386	35819.703
44259	122.84	10866.666	39270.883
24960	122.79	9143.218	38455.563
19224	122.79	8747.959	38689.664
64911	122.79	13204.732	37079.809
56545	122.77	12110.747	35046.16
49837	122.71	11624.238	38072.785
4262	122.61	7852.163	38920.715
58633	122.61	12341.851	35815.715
66951	122.61	13643.773	39494.656
49664	122.56	11628.442	38933.82
29864	122.54	9583.776	36729.613
67698	122.54	13614.511	35601.324
12252	122.54	8359.197	39536.883
47198	122.52	11415.085	33506.371
64035	122.52	12974.12	38696.309
49477	122.48	11628.799	39564.645
40078	122.48	10710.374	39822.191
60386	122.46	12622.238	35470.207
57336	122.42	12122.555	38086.035
25784	122.4	9352.857	39450.156
69988	122.34	14205.36	37227.148
33552	122.34	10073.618	33152.883
43678	122.29	10774.434	36839.449
3730	122.25	7857.596	38156.383
65788	122.23	13374.295	34527.719
21719	122.19	8851.283	36108.816
64756	122.17	13184.81	37976.016
56108	122.17	12186.584	33955.867
30642	122.15	9663.975	39400.906
58504	122.13	12384.43	36667.246
36718	122.08	10166.622	37174.906
40546	122	10740.299	38278.371
67357	121.92	13693.87	37659.633
60852	121.87	12650.763	38000.07
49128	121.79	11277.286	39257.277
38876	121.79	10432.067	35600.707
65247	121.75	13137.051	35301.293
40807	121.71	10740.357	37166.844
49726	121.71	11600.134	38551.734
54440	121.64	11887.685	36583.477
43762	121.44	10811.675	37237.465
45091	121.43	11193.724	37286.438
49645	121.37	11423.552	38855.898
9514	121.35	8222.908	34850.238
71298	121.23	14338.945	36324.555
38307	121.21	10475.976	33692.445
39187	121.1	10477.482	36898.41
40745	121.06	10700.893	37195.453
50911	120.97	11631.307	34804.777
40565	120.81	10561.512	38037.684
43024	120.75	10794.966	34472.035
30249	120.75	9566.425	38144.984
12565	120.75	8597.895	39801.563
45089	120.72	11116.795	37286.039
53785	120.7	11879.218	39447.684
36564	120.6	10181.721	37807.109
59585	120.58	12562.483	33202.258
38319	120.54	10462.09	33723.305
4745	120.53	7858.102	39634.352
66177	120.45	13394.531	36553.852
58073	120.43	12316.578	38695.727
69053	120.39	13878.503	38232.516
39919	120.37	10447.621	39612.063
30330	120.35	9636.62	38498.242
41522	120.31	10754.705	34538.184
24869	120.31	9099.961	38094.457
66255	120.3	13554.311	37001.012
43586	120.3	10931.891	36384.445
26950	120.16	9483.215	36232.313
32771	120.16	9795.547	35106.738
53773	120.14	12037.047	39713.266
4775	120.14	7766.543	39694.859
69707	120.08	14081.599	38530.727
71680	119.97	14351.863	38433.352
66466	119.78	13540.446	38157.297
69847	119.62	14148.255	37934.203
31866	119.59	9907.41	37661.539
33558	119.55	10078.25	33167.559
64620	119.49	13324.281	38521.43
64329	119.45	13238.097	39852.227
22353	119.38	9004.525	34447.957
62141	119.28	12849.865	35918.16
9552	119.28	8336.178	34933.586
66646	119.24	13439.873	39150.695
13495	119.22	8450.527	38640.137
69574	119.15	14011.063	39142.543
29214	119.13	9693.269	35679.156
27739	119.13	9430.981	34613.359
48680	119.11	11290.463	37390.063
651	118.95	7870.579	34098.445
34299	118.94	9971.914	35431.293
43164	118.92	10884.112	35030.492
46481	118.9	11181.733	33369.035
30578	118.9	9602.843	39315.602
66086	118.84	13506.993	36027.648
24879	118.82	9253.225	38138.156
31699	118.78	9781.365	38029.496
48933	118.74	11339.062	38462.258
44324	118.74	10772.382	39528.578
68285	118.63	13972.043	34151.871
45572	118.61	11147.351	35429.781
61853	118.59	12718.104	37343.734
9556	118.55	8334.491	34954.457
69411	118.53	14077.645	39773.188
54565	118.49	12000.301	36011.465
48624	118.46	11271.945	37089.789
60087	118.44	12519.004	34745.32
70575	118.21	14108.294	34201.031
15432	118.07	8606.367	35756.602
23232	117.82	9150.702	33720
30996	117.8	9569.874	40001.68
50587	117.79	11469.985	35895.559
71599	117.75	14392.716	38022.688
63695	117.71	13063.574	37069.012
54235	117.71	12033.993	37617.375
35078	117.58	10029.904	37855.973
5936	117.5	8077.182	38568.66
60305	117.46	12681.098	35054.516
34859	117.46	10083.531	37014.402
67391	117.4	13716.137	37204.504
69578	117.36	14184.043	39157.004
21206	117.31	9004.1	37148.695
27526	117.27	9423.086	35516.469
33459	117.25	9847.684	33024.738
63426	117.12	13004.169	35664.023
69590	116.96	14155.74	39215.605
15789	116.94	8606.866	35178.93
20097	116.92	8866.93	39678.129
69807	116.92	14158.145	38095.773
36158	116.9	10185.167	38954.867
47959	116.89	11373.629	35266.883
29038	116.64	9524.072	34988.488
52793	116.56	11820.037	35979.922
48519	116.54	11280.597	36500.234
53190	116.39	11716.163	37936.102
48870	116.39	11295.187	38232.461
58316	116.39	12353.384	37601.922
63257	116.23	13070.787	34763.359
24625	116.22	9092.636	37188.539
71966	116.12	14573.285	39760.449
52270	116.1	11660.393	35312.07
58314	116.1	12286.952	37587.219
40277	116.06	10765.771	39234.625
56795	116.06	12147.603	35482.219
70559	116.02	14134.805	34141.824
21843	116	8914.403	35696.309
23124	116	9175.933	33517.34
34111	115.95	10118.173	34749.773
71779	115.89	14261.486	39075.031
45174	115.87	11070.481	36732.727
9823	115.74	8243.922	35646.02
60930	115.72	12690.351	38431.391
64182	115.7	13071.189	39469.633
58433	115.68	12481.666	36935.016
25112	115.62	9070.144	38939.199
53947	115.6	11985.904	38842.199
44949	115.53	11006.132	37866.48
17051	115.51	8637.464	34043.746
9430	115.49	8376.866	34622.516
54806	115.43	11930.246	35553.723
63833	115.43	13060.301	37669.902
36485	115.39	10343.478	38123.043
51076	115.35	11521.062	34164.465
8962	115.33	8378.164	33514.734
70253	115.22	14200.481	36043.883
6444	115.22	8114.478	37671.059
18490	115.18	8636.654	37182.184
4271	115.18	7890.389	38932.754
64921	115.14	13263.768	37142.285
71136	115.1	14281.396	35429.871
24077	115.05	9239.6	36133.102
50885	115.03	11446.388	34963.945
2380	114.97	7667.323	36534.957
38079	114.95	10527.213	33017.242
58319	114.93	12402.359	37639.059
55241	114.93	11903.897	34713.305
276	114.93	7900.977	33433.48
61772	114.91	12779.147	37799.211
22706	114.74	8878.264	33439.922
70685	114.7	14158.382	33398.254
36577	114.63	10192.148	37544.969
58798	114.61	12289.402	35203.875
42962	114.59	10970.911	34271.891
69939	114.59	14160.451	37373.488
32610	114.55	9818.012	35803.688
58613	114.53	12461.206	36026.684
31438	114.53	9849.142	38951.453
56284	114.51	12179.019	34451.305
30685	114.45	9700.374	39465.68
72951	114.45	14616.41	34457.043
31628	114.36	9704.776	38397.719
48813	114.28	11413.127	37942.668
43099	114.28	10976.037	34780.891
66288	114.22	13482.045	37185.137
71105	114.17	14397.17	35224.141
38723	114.17	10548.327	34977.852
61399	114.15	12843.6	39490.078
11291	114.13	8390.232	37983.055
40882	114.11	10722.389	36775.922
61894	114.11	12909.217	36885.449
66913	113.97	13583.825	39645.59
34361	113.95	10038.599	35678.305
41792	113.95	10697.498	33665.301
18878	113.94	8647.298	38198.559
57087	113.76	12244.972	36912.953
14578	113.67	8554.45	37355.188
58401	113.65	12315.989	37075.488
50184	113.63	11458.831	36281.277
44180	113.63	10777.834	38994.43
71380	113.57	14279.496	36771.383
19359	113.55	8652.056	38968.168
19023	113.55	8709.889	38390
50767	113.51	11441.608	35525.957
49957	113.46	11547.93	37659.559
35484	113.44	10075.522	39271.203
39129	113.44	10486.199	36580.945
49308	113.36	11364.684	39872.195
50153	113.3	11456.104	36462.066
29005	113.27	9685.069	34871.016
51309	113.25	11494.769	33504.188
64287	113.23	12931.732	39913.816
44417	113.19	10835.479	39953.473
22548	113.17	9014.531	33717.801
56957	113.17	12175.498	36172.199
57072	113.11	12218.558	36872.324
5738	112.81	8182.652	38863.156
21150	112.81	8854.363	37244.895
49931	112.79	11597.036	37552.734
69388	112.79	13988.622	39933.121
67163	112.79	13682.096	38332.129
70397	112.69	14100.583	35217.227
24659	112.63	9120.222	37304.441
16076	112.63	8482.373	34137.602
34768	112.54	10096.398	36614.547
30221	112.52	9636.452	38021.332
20715	112.52	8885.958	38474.871
17525	112.48	8739.15	35253.668
29031	112.48	9587.159	34952.465
32657	112.44	9709.433	35600.309
50173	112.38	11583.707	36229.387
66555	112.33	13482.745	38657.715
67062	112.29	13750.536	39106.375
48539	112.27	11343.511	36641.832
37677	112.27	10179.699	34138.844
34872	112.27	9947.875	37072.117
69865	112.19	14081.007	37677.246
45082	112.17	11042.522	37220.16
54802	112.12	11907.062	35549.332
68813	112.04	13791.329	36996.785
41538	112.02	10610.674	34606.043
13482	111.96	8604.392	38934.926
29851	111.91	9608.001	36673.508
31516	111.87	9815.595	38919.785
60367	111.87	12510.552	35347.98
40388	111.83	10665.202	38673.469
30374	111.83	9562.568	38645.461
33742	111.73	9979.099	33686.164
15225	111.69	8612.45	36250.516
59489	111.68	12441.183	33226.965
43039	111.68	10854.946	34541.891
70670	111.64	14136.719	33633.652
60615	111.64	12694.113	36752.77
19107	111.56	8838.915	38491.395
61986	111.52	12852.34	36604.504
59851	111.48	12631.602	33986.094
60761	111.46	12615.816	37484.559
26725	111.39	9318.312	36860.152
58372	111.37	12395.329	37242.121
40372	111.37	10681.409	38943.098
29006	111.35	9559.253	34870.023
25364	111.33	9218.901	39464.238
67338	111.31	13705.561	37567.254
53890	111.29	12007.003	39204.293
50947	111.25	11487.63	34625.27
64467	111.23	13145.607	39378.352
43477	111.23	10914.171	35884.652
48079	111.2	11361.881	35548.09
56257	111.16	12217.923	34393.617
9781	111.12	8351.737	35540.07
23383	111.1	9138.985	34091.063
55637	111.06	11998.119	33397.52
21744	110.99	9044.667	35920.453
4221	110.99	7866.849	38869.805
44687	110.95	11199.998	38797.77
27766	110.91	9467.779	34692.746
35530	110.85	9936.824	39449.191
66102	110.78	13554.913	36154.016
44697	110.66	11096.933	38822.266
70796	110.64	14374.123	33320.652
60668	110.64	12566.5	37057.141
50894	110.58	11475.117	35048
52899	110.56	11728.617	36525.281
45389	110.49	11045.175	35770.758
34786	110.47	10055.543	36685.113
53981	110.43	12009.851	38670.535
47175	110.39	11377.496	33469.449
69723	110.37	14006.031	38341.355
69396	110.37	13844.336	39956.355
24440	110.32	9090.29	36669.824
70005	110.32	14048.474	37331.23
33308	110.3	9846.384	33505.285
55980	110.28	12274.358	33547.91
32827	110.26	9886.013	35008.246
67394	110.22	13613.619	37233.855
46251	110.2	11179.906	33672.887
68619	110.14	13925.447	35838.207
71789	110.14	14234.653	39140.906
49203	110.1	11404.117	39466.508
39223	110.1	10384.859	37024.66
63584	110.1	13079.458	36498.352
33839	110.1	9938.02	33877.711
7497	110.09	8118.333	35793.289
46761	109.99	11013.043	33117.113
43302	109.91	10984.355	35516.891
23171	109.87	9245.753	33602.93
65660	109.87	13353.319	33643.703
63718	109.86	13092.348	37176.215
69282	109.86	13922.355	39460.941
4712	109.84	7955.673	39563.328
52718	109.8	11812.13	35843.234
67300	109.78	13578.125	37716.977
43174	109.74	10791.905	35049.621
44984	109.7	11196.301	37691.938
5753	109.68	8147.867	38888.652
69337	109.64	13955.792	39684.969
57582	109.64	12091.718	39200.109
30431	109.61	9645.491	38890.273
31867	109.61	9794.934	37660.141
49362	109.57	11560.452	39834.402
45881	109.55	11131.548	34738.672
40803	109.51	10644.607	37149.496
32604	109.43	9810.258	35788.313
20562	109.4	8930.2	38870.934
1437	109.34	7809.008	35283.555
39904	109.32	10377.053	39568.609
57168	109.32	12273.039	37261.277
61377	109.3	12837.641	39725.668
69806	109.3	14049.635	38092.641
52512	109.28	11805.6	35587.965
63495	109.22	13116.104	36102.328
28841	109.19	9705.05	34439.637
32255	109.15	9790.886	36272.859
58648	109.13	12332.692	35594.66
35343	109.05	9975.467	38756.113
67887	109.03	13622.023	34738.449
58357	109.01	12385.902	37218.156
29856	108.94	9550.554	36683.754
54835	108.84	11926.633	35266.621
26964	108.82	9351.611	36241.285
63341	108.82	12966.361	35140.977
57648	108.73	12135.074	39503.469
1543	108.73	7968.217	35420.023
38399	108.69	10475.583	33962.535
39071	108.67	10351.482	36293.906
72644	108.65	14479.555	36673.813
72402	108.53	14509.918	37700.906
21759	108.42	8919.636	36001.547
53558	108.4	11727.674	39555.547
68421	108.32	13858.706	34936.621
31456	108.32	9889.976	39005.738
55279	108.27	11860.226	34505.66
26012	108.23	9318.412	39249.199
40084	108.21	10641.063	39865.914
40844	108.21	10678.708	36969.773
6991	108.11	8085.077	37103.684
39818	108.11	10366.063	39222.242
69675	108.07	14075.637	38683.184
66820	108.04	13562.004	39858.273
31305	107.94	9890.658	39554.945
69174	107.92	13905.298	38927.945
71094	107.9	14407.573	35150.176
36093	107.9	10203.431	39329.785
71374	107.88	14213.367	36739.34
71544	107.79	14228.075	37714.695
63768	107.75	13113.34	37342.063
17800	107.71	8788.907	35863.516
58711	107.61	12379.336	35261.066
70394	107.56	14137.444	35207.227
68100	107.56	13778.406	33443.414
63597	107.48	13112.94	36584.391
13921	107.44	8431.475	38304.137
50991	107.42	11473.146	34753.816
32587	107.38	9853.245	35740.047
44059	107.33	10960.213	38476.98
24774	107.33	9219.548	37701.645
52091	107.29	11691.943	34909.199
50629	107.27	11607.604	35663.457
32656	107.27	9742.106	35593.789
59252	107.21	12299.635	33947.469
28885	107.15	9573.435	34556.207
44421	107.15	10799.633	39999.816
51190	107.14	11464.889	33859.672
7584	107.08	8123.113	35628
70616	107.06	14182.469	33838.695
66717	107.04	13565.619	39417.402
23348	107.02	9224.416	33992.566
39504	106.96	10354.164	38201.648
51114	106.92	11633.43	33990.484
15424	106.89	8507.685	35740.992
56798	106.87	12238.488	35482.777
41059	106.87	10707.254	35966.594
24144	106.85	9066.781	36269.938
30053	106.83	9621.805	37426.883
29100	106.79	9491.831	35189.086
56186	106.77	12231.035	34206.309
57810	106.73	12457.883	39946.516
36657	106.71	10219.224	37228.855
36786	106.71	10340.705	36768.859
40782	106.71	10653.158	37046.289
53200	106.71	11753.245	37991.109
69657	106.68	14190.662	38941.391
61792	106.64	12799.817	37567.188
67632	106.58	13766.342	35970.715
67034	106.58	13681.476	38972.414
64314	106.52	13285.629	39775.688
43736	106.5	10810.023	37110.809
53002	106.5	11846.848	37054.348
3979	106.48	7865.577	38543.086
69544	106.47	14203.121	39358.16
32507	106.45	9751.937	35939.406
57153	106.43	12127.69	37171.984
1766	106.39	7652.81	35674.781
43090	106.27	10956.813	34745.156
47899	106.27	11268.686	35105.027
58466	106.25	12385.101	36789.195
56958	106.24	12117.124	36175.664
67787	106.22	13591.12	35140.91
57141	106.2	12249.171	37137.934
72002	106.14	14515.012	39955.109
28385	106.14	9521.136	33110.328
40989	106.14	10671.126	36295.758
29833	106.1	9692.067	36611.922
43658	106.1	10942.736	36761.785
64887	106.08	13164.187	37275.617
20616	106.06	8960.754	38952.777
53590	106.04	11792.441	39677.852
31950	106.02	9858.152	37314.574
36231	106.02	10345.48	38907.844
12907	105.99	8630.819	39565.004
2630	105.93	7921.889	37119.633
64517	105.91	13234.051	39267.27
68849	105.91	13936.502	37165.012
44938	105.89	11146.917	38118.848
19750	105.87	8836.896	39682.105
56123	105.87	12146.905	33996.945
40267	105.83	10597.017	39204.367
60338	105.81	12514.288	35229.051
34818	105.78	9920.708	36842.766
31904	105.78	9893.929	37459.887
50874	105.72	11580.065	35232.43
23528	105.72	9181.784	34484.938
35443	105.68	9948.021	39122.23
57807	105.66	12397.257	39941.785
44442	105.6	11187.808	39803.129
56875	105.56	12157.678	35636.328
54150	105.55	11921.13	37857.055
37268	105.53	10257.748	35494.324
7232	105.53	8054.517	36290.949
35162	105.51	9936.813	38140.832
58448	105.49	12371.665	36991.055
7506	105.37	8168.883	35817.156
14907	105.35	8557.898	36733.473
57593	105.33	12258.892	39226.941
41290	105.3	10634.108	35323.535
9473	105.26	8348.142	34724.305
28700	105.22	9659.801	34001.691
260	105.2	7792.411	33415.941
23715	105.18	9243.32	34912.391
72022	105.14	14513.113	39641.828
39258	105.12	10485.534	37146.695
69159	105.11	13959.506	38839.363
41488	105.11	10642.184	34726.258
40345	105.03	10635.022	38880.77
63234	104.99	13036.097	34654.531
44800	104.97	11153.476	38587.035
60877	104.95	12649.939	38109.617
61706	104.93	12798.604	38060.496
53775	104.89	11939.85	39726.793
4106	104.89	7982.121	38714.367
70145	104.86	14156.186	36503.652
61473	104.86	12744.848	39198.824
28487	104.86	9691.069	33376.66
64107	104.84	13125.96	39083.613
2713	104.82	7680.849	37287.957
65329	104.72	13157.854	35050.719
9659	104.68	8287.82	35257.328
2062	104.66	7848.769	36030.016
12925	104.66	8579.078	39589.652
43993	104.65	10823.406	38212.035
42884	104.65	10968.339	34139.047
40251	104.61	10622.257	39142.605
35128	104.55	10043.965	38066.859
68245	104.55	13874.309	33898.496
26331	104.53	9312.183	38104.145
70552	104.51	14082.79	34440.547
10125	104.49	8409.954	36285.93
7047	104.47	8058.728	36995.727
49082	104.43	11234.789	39061.57
58326	104.42	12482.835	37358.184
34998	104.42	10053.067	37532.078
41280	104.42	10587.135	35281.922
38676	104.15	10410.134	34748.32
31610	104.13	9914.711	38327.43
43544	104.05	10825.274	36163.383
15612	104.05	8443.897	35434.84
64398	104.05	13320.937	39448.859
57167	104.05	12228.159	37240.953
57887	104.03	12447.533	39549.895
31049	104.01	9896.706	39836.648
62727	104.01	12863.444	34092.414
7909	104.01	8176.229	34950.813
65387	103.9	13272.884	34735.883
68481	103.86	13906.905	35253.41
13206	103.86	8535.092	39206.004
7659	103.84	7988.376	35428.879
71479	103.84	14214.299	37341.984
41289	103.82	10601.282	35318.125
69609	103.76	14164.621	38979.703
31892	103.76	9839.037	37418.051
40394	103.73	10708.855	38713.773
38845	103.71	10407.204	35481.734
51058	103.71	11460.207	34437.242
73210	103.69	14627.885	33284.383
44469	103.69	11043.409	39908.98
28054	103.65	9341.868	33854.145
50889	103.65	11591.925	35004.148
43734	103.61	10941.576	37089.039
50134	103.52	11617.119	36657.094
66486	103.52	13388.912	38283.32
40130	103.48	10744.731	39603.914
37739	103.48	10310.727	34014.281
15483	103.46	8565.874	35843.301
64986	103.46	13228.596	36824.668
12470	103.46	8234.62	39823.664
17328	103.44	8716.034	34786
54066	103.4	11859.265	38451.883
58160	103.3	12481.145	38395.688
58139	103.3	12343.826	38601.992
33870	103.29	9968.099	33954.277
49882	103.29	11626.379	37958.781
39420	103.25	10464.489	37841.207
61621	103.25	12725.791	38548.051
51527	103.23	11778.195	33021.148
68493	103.23	13822.261	35304.879
58741	103.15	12354.17	35370.77
53087	103.15	11837.127	37471.473
61209	103.11	12657.447	39733
37412	103.09	10189.056	34989.262
2816	103.09	7717.258	37486.832
11994	103.07	8214.711	39136.555
40998	103.04	10617.778	36329.629
53234	103.02	11834.541	38143.016
31971	102.96	9859.011	37066.348
69010	102.92	13828.814	38026.32
24652	102.92	9115.22	37276.551
5508	102.9	8002.608	39168.281
27255	102.79	9380.209	36133.605
57320	102.79	12115.442	37998.859
61586	102.77	12760.237	38674.535
65992	102.73	13425.682	35551.156
2788	102.73	7783.645	37437.332
19557	102.71	8663.08	39391
67921	102.71	13682.013	34300.129
57066	102.69	12143.44	36825.883
50099	102.63	11478.777	36774.203
68160	102.48	13953.527	33082.66
69765	102.46	14026.717	38250.609
67586	102.46	13758.071	36353.156
42595	102.46	10886.018	33758.176
31747	102.44	9853.829	37870.633
63672	102.42	13095.981	36915.57
65684	102.42	13365.649	33795.836
61554	102.38	12892.63	38867.555
70744	102.37	14106.34	33116
67638	102.33	13699.642	36006.891
19021	102.33	8778.306	38384.656
56913	102.31	12110.019	35870.578
1951	102.19	7735.699	35895.039
61710	102.16	12786.009	38077.852
49688	102.06	11544.008	38722.148
49853	102.04	11558.969	38123.457
2662	102.04	7824.338	37194.938
67693	102.04	13696.496	35576.793
14837	102.04	8422.56	36884.141
72592	102.02	14584.444	36719.566
53978	101.96	11854.939	38642.398
66908	101.96	13666.602	39620.211
72839	101.96	14442.943	35394.895
45889	101.91	11055.005	34768.453
36492	101.89	10187.229	38135.883
54193	101.87	11967.491	37745.93
24731	101.87	9119.805	37561.945
37948	101.81	10241.185	33383.188
53368	101.81	11757.832	38732.457
29920	101.79	9539.004	36924.586
68064	101.79	13633.8	33793.367
28460	101.77	9649.596	33303.957
39309	101.75	10366.918	37310.215
31397	101.75	9892.619	39152.172
316	101.73	7812.416	33495.945
54154	101.73	12027.208	37882.656
53225	101.73	11653.911	38116.18
26203	101.68	9287.192	38499.621
61250	101.68	12652.821	39880.137
12489	101.68	8313.646	39863.453
53126	101.66	11787.479	37633.402
63323	101.62	13092.21	35038.203
8848	101.62	8324.693	33182.098
22737	101.62	9022.955	33184.438
55565	101.6	11884.928	33552.664
19307	101.6	8640.92	38815.617
36064	101.58	10302.12	39563.555
63382	101.56	13105.165	35381.113
68860	101.56	13982.632	37238.188
40376	101.5	10749.164	38634.141
48725	101.48	11407.162	37563.93
73153	101.43	14503.124	33525.668
38255	101.39	10398.963	33490.207
27554	101.37	9453.602	35332.828
66279	101.35	13463.076	37151.234
22144	101.33	8897.478	34899.898
45052	101.31	11071.497	37393.602
17550	101.31	8718.467	35306.563
1332	101.27	7741.133	35135.996
65209	101.27	13189.4	35708.738
45125	101.27	11156.445	37144.895
2244	101.25	7841.952	36325.273
42991	101.22	10813.005	34336.797
19934	101.18	8760.365	39981.535
1136	101.18	7648.506	34870.98
3099	101.18	7948.914	37781.012
25575	101.16	9238.486	39885.52
28629	101.14	9576.936	33785.492
64525	101.14	13335.513	39002.289
728	101.12	7917.488	34230.469
66347	101.12	13538.787	37516.414
61170	101.08	12690.83	39603.938
63134	101.02	13058.493	34096.883
62881	101.02	12814.553	33586.707
40575	100.99	10584.076	38090.422
35088	100.97	9935.866	37911.469
54343	100.95	11985.106	37123.734
7873	100.91	8129.293	35200.258
62042	100.91	12768.243	36253.992
47873	100.87	11390.499	34952.719
67489	100.85	13637.196	36764.898
20408	100.83	8895.598	39239.063
72942	100.8	14604.624	34741.266
61214	100.8	12684.116	39760.754
31239	100.78	9899.628	39446.574
48534	100.76	11417.616	36588.383
29336	100.74	9663.823	36003.199
58039	100.7	12299.643	38869.074
36197	100.7	10152.513	38793.625
54293	100.68	12020.192	37269.539
72958	100.66	14626.191	34484.512
44727	100.66	11066.253	38946.445
56157	100.6	12093.222	34095.898
15352	100.53	8478.417	36209.574
37358	100.53	10284.206	35112.098
40943	100.53	10601.161	36672.973
26872	100.45	9346.982	36463.422
33514	100.41	10083.817	33020.563
18270	100.39	8672.839	36621.98
24541	100.39	9076.933	37005.07
68644	100.37	13988.901	35980.605
27485	100.37	9340.125	35655.957
31970	100.32	9712.042	37065.176
70136	100.28	14127.944	36437.621
49906	100.28	11536.273	37745.898
67143	100.18	13574.324	38533.492
49617	100.16	11512.667	39087.578
37804	100.14	10246.298	33908.555
46706	100.14	11168.693	33059.938
2207	100.12	7671.773	36259.047
11488	100.12	8236.158	38351.891
67138	100.11	13634.415	38502.242
25886	100.11	9420.903	39343.938
22686	100.05	8966.041	33387.18
41762	100.03	10577.528	33888.316
69615	100.03	14052.53	38999.465
65174	100.03	13213.011	35882.969
15791	99.97	8481.698	35185.934
9709	99.95	8324.122	35370.273
68386	99.93	13909.507	34738.617
67805	99.91	13580.35	34945.383
35827	99.89	9941.553	40001.203
52920	99.88	11641.483	36656.18
2383	99.88	7803.939	36540.395
58492	99.86	12364.701	36596.012
41595	99.84	10682.853	34415.41
59025	99.82	12405.317	34476.508
1184	99.8	7982.59	34928.883
59141	99.8	12462.054	34247.898
37363	99.78	10232.43	35138.484
69648	99.78	14102.7	38899.324
65173	99.76	13307.387	35874.855
33068	99.68	9908.073	34412.313
5077	99.66	8045.455	39440.246
41125	99.59	10665.18	35592.645
45465	99.57	11199.326	35894.402
70321	99.53	14176.362	35484.355
28546	99.53	9565.268	33568.742
11752	99.53	8269.484	38776.762
16789	99.49	8701.373	33313.426
65612	99.45	13458.871	33275.039
7886	99.45	8096.551	35225.152
65164	99.44	13249.717	35816.48
71719	99.44	14364.946	38682.434
56682	99.4	12228.959	35282.281
58943	99.4	12355.254	34883.836
63269	99.38	13045.794	34848.238
59132	99.36	12486.129	34200.895
10176	99.36	8256.94	36471.867
72964	99.28	14625.373	34512.633
28984	99.24	9612.281	34816.465
67838	99.21	13732.049	34812.02
2322	99.17	7958.913	36454.09
53151	99.15	11834.548	37749.391
36844	99.11	10286.238	36699.402
60409	99.09	12517.897	35586.652
58009	99.05	12336.441	39026.613
17436	99.03	8706.516	35043.766
23329	99.03	9159.213	33949.492
60448	99.01	12660.958	35761.105
17738	99.01	8739.46	35749.523
64682	98.98	13250.653	38232.195
48958	98.98	11245.48	38609.629
19407	98.98	8778.196	39072.293
71006	98.96	14363.268	34716.004
71170	98.88	14334.406	35598.516
46977	98.88	11417.979	33219.016
63337	98.82	13133.681	35130.09
66556	98.82	13537.039	38661.34
41566	98.82	10610.122	34338.586
50623	98.82	11591.892	35655.738
71464	98.8	14341.08	37240.805
63085	98.78	12945.412	33858.852
50132	98.76	11528.481	36643.957
53203	98.76	11806.509	38005.527
44344	98.75	10968.442	39611.172
45305	98.75	11075.511	36145.594
33281	98.71	9767.472	33747.23
21635	98.71	8971.062	36238.344
16630	98.71	8603.675	33042.516
5777	98.69	8083.3	38933.527
67808	98.67	13720.144	34982.316
34874	98.67	10091.14	37078.652
686	98.67	7778.631	34166.465
58439	98.65	12333.791	36962.945
60653	98.63	12666.915	36962.246
42510	98.59	10805.136	33630.469
62101	98.53	12838.452	35957.465
1482	98.5	7816.612	35342.453
71360	98.44	14340.153	36693.902
66368	98.44	13407.123	37585.281
62020	98.44	12757.536	36476.055
48698	98.4	11364.596	37487.613
23673	98.36	9151.722	34820.559
40417	98.32	10723.071	38475.258
53500	98.32	11704.349	39345.641
57590	98.27	12241.923	39209.172
22434	98.25	9038.147	34030.477
5731	98.25	8080.378	38845.938
53601	98.19	11688.11	39736.625
3783	98.15	7984.241	38220.078
51986	98.15	11749.379	34453.098
53261	98.13	11825.924	38302.855
72247	98.13	14462.28	38575.215
71346	98.09	14285.95	36616.746
26235	98.08	9475.488	38318.992
13085	98.08	8435.267	39419.262
69292	98.06	13824.232	39508.375
15776	97.98	8547.506	35140.277
60472	97.98	12707.714	35858.434
36171	97.98	10138.705	39013.805
28220	97.96	9393.366	33402.902
5517	97.96	8069.084	39181.195
51945	97.92	11747.066	34234.27
51006	97.9	11435.911	34469.184
30385	97.86	9511.084	38704.266
51946	97.86	11779.06	34240.641
63959	97.85	13117.508	38297.367
37210	97.79	10323.985	35654.98
20656	97.73	8960.005	38670.957
69877	97.73	14155.36	37749.086
22029	97.71	9009.099	35219.637
27853	97.67	9421.197	34590.977
70101	97.65	14130.058	36565.863
64449	97.63	13341.897	39308.633
16797	97.6	8798.253	33336.965
21804	97.58	8862.651	35865.035
20529	97.56	8933.655	38832.66
55208	97.54	11958.916	34926.289
63898	97.52	13132.581	38024.652
63806	97.46	13101.772	37573.875
70212	97.4	14160.093	36149.195
23987	97.4	9263.121	35850.078
54756	97.35	12027.512	35489.219
33221	97.35	9749.025	33906.223
37745	97.29	10280.382	34036.551
70883	97.27	14323.617	33940.02
72695	97.25	14616.578	36308.629
71238	97.21	14407.761	35961.719
33744	97.19	10113.924	33686.246
55354	97.19	11908.841	34178.523
18442	97.19	8652.183	36975.246
51459	97.16	11445.596	33009.121
45256	97.1	11029.792	36509.773
44143	97.1	10794.256	38824.008
21693	97.08	8865.164	36360.324
36232	97.08	10280.863	38910.102
36476	97	10336.717	38088.535
64216	96.96	13087.294	39627.574
25576	96.96	9058.233	39890.445
67526	96.96	13740.522	36627.242
32090	96.93	9791.136	36581.465
40538	96.93	10722.785	38256.004
20259	96.87	9002.157	39560.48
57962	96.85	12466.266	39180.09
71520	96.85	14215.03	37566.59
59833	96.83	12573.12	33944.063
49850	96.79	11453.588	38121.66
69418	96.79	14184.779	39800.859
27592	96.77	9482.066	35139.227
73147	96.73	14502.757	33502.363
69284	96.73	13800.348	39470.012
63364	96.73	13071.395	35266.242
69869	96.72	14052.74	37704.633
59093	96.7	12385.702	34382.871
18777	96.7	8760.13	38053.973
70292	96.68	14064.04	35724.672
34796	96.68	10011.002	36733.762
57782	96.66	12372.304	39850.098
19404	96.64	8792.909	39064.777
10796	96.62	8362.457	37452.738
60691	96.56	12546.513	37133.828
37925	96.56	10184.034	33332.809
66925	96.54	13648.088	39708.004
70866	96.52	14402.744	33858.246
15036	96.52	8463.726	36632.566
66794	96.49	13351.303	39737.391
9261	96.49	8285.675	34268.813
60582	96.47	12652.8	36512.008
54753	96.47	12003.08	35488.691
14593	96.47	8517.352	37374.914
22422	96.45	8938.185	33992.195
63685	96.43	13013.693	36997.781
68667	96.41	13816.047	36150.93
68763	96.41	13863.814	36748.129
31264	96.39	9756.134	39521.633
2590	96.39	7918.688	36976.816
8496	96.37	8114.309	33495.52
69649	96.35	14049.976	38897.652
58606	96.33	12453.662	36000.41
36787	96.27	10221.567	36771.648
62765	96.27	12900.582	33847.809
66158	96.26	13363.471	36453.398
40149	96.24	10575.049	39715.941
69879	96.24	14031.121	37758.926
70268	96.22	14157.136	35604.113
40182	96.18	10713.372	39556.938
64211	96.18	13126.1	39593.68
72937	96.18	14547.698	34685.844
67872	96.18	13721.155	34669.344
52131	96.14	11679.091	35042.848
67755	96.14	13771.441	35257.809
43456	96.14	10963.791	35843.105
40357	96.12	10609.152	38904.375
60540	96.1	12583.127	36298.414
48281	96.08	11255.276	35850.148
65337	96.08	13351.364	35081.047
72779	96.06	14518.298	35629.375
54455	96.04	11908.817	36670.27
5852	95.97	8133.833	38731.59
28625	95.95	9590.664	33773.258
7109	95.93	8141.485	36612.996
65156	95.89	13175.829	35773.93
27409	95.87	9441.546	36032.875
69332	95.87	13913.581	39675.734
72171	95.87	14523.162	38839.27
61391	95.85	12912.194	39452.234
26416	95.81	9469.762	37768.895
22953	95.8	9169.093	33216.641
23835	95.78	9189.122	35229.445
38143	95.78	10556.39	33212.309
33634	95.78	10074.156	33367.902
68946	95.76	13868.037	37781.254
63504	95.76	12997.513	36142.27
31990	95.76	9829.26	37138.691
59079	95.72	12485.951	34337.742
61421	95.66	12753.395	39291.824
66631	95.58	13491.515	39044.738
67984	95.49	13698.132	33971.191
49831	95.49	11590.66	38037.219
17864	95.47	8794.172	36065.723
58311	95.45	12465.112	37574.969
29900	95.45	9534.201	36849.238
43472	95.45	10885.821	35872.84
784	95.43	7716.665	34323.191
45733	95.39	11199.232	34942.777
34159	95.39	10070.187	35000.578
55824	95.32	12193.263	33117.137
62599	95.28	12734.27	34201.91
4819	95.26	7792.239	39858.578
22968	95.24	9223.617	33251.098
7778	95.24	8077.229	35320.344
46662	95.24	11075.508	33011.043
64725	95.22	13210.324	38135.633
65886	95.22	13454.395	35056.348
72994	95.22	14481.102	34340.5
55751	95.2	12057.603	33099.656
64903	95.16	13339.973	37053.605
71230	95.14	14276.357	35904.004
39536	95.13	10367.836	38282.406
2286	95.13	7801.05	36400.672
41978	95.11	10684.982	33440.762
39809	95.09	10427.494	39191.266
2407	95.07	7833.785	36577.844
67915	95.07	13700.22	34605.219
31774	95.07	9839.743	37970.941
50230	95.03	11563.164	36103.195
28097	95.01	9461.916	33965.602
34835	95.01	10075.563	36949.676
56734	95.01	12191.192	35351.031
67302	94.99	13674.279	37717.73
69883	94.95	14157.95	37775.707
24758	94.93	9106.321	37644.109
40886	94.93	10570.964	36784.77
36977	94.93	10293.616	36182.883
51051	94.91	11521.661	34374.055
30638	94.9	9632.291	39393.359
31571	94.86	9788.741	38495.602
72333	94.82	14488.382	38018.875
3343	94.82	7820.583	37940.055
62447	94.76	12729.787	34481.289
16829	94.76	8738.159	33414.02
73166	94.76	14556.889	33626.273
56138	94.74	12182.362	34050.809
15165	94.72	8434.051	36475.621
57238	94.65	12168.281	37546.633
66709	94.59	13415.93	39393.109
34518	94.55	9937.963	35991.902
54545	94.55	11885.898	35908.215
60844	94.53	12630.567	37949.043
17638	94.51	8691.829	35526.164
53446	94.49	11650.032	39119.848
73170	94.49	14590.25	33358.344
54056	94.42	11870.098	38401.02
29034	94.38	9655.259	34968.613
42778	94.36	10895.883	34020.777
71667	94.34	14236.043	38343.313
22458	94.34	8847.548	34092.223
64180	94.3	13128.013	39457.664
52278	94.28	11689.575	35331.406
67051	94.22	13758.777	39037.914
57165	94.19	12266.588	37232.863
72916	94.17	14455.381	34887.305
27963	94.17	9319.917	34221.926
61530	94.15	12879.498	39064.848
40601	94.13	10670.445	37848.539
62039	94.09	12778.712	36231.242
38420	94.07	10375.841	34044.824
68758	94.03	13897.482	36725.309
53488	94.03	11764.61	39279.297
58114	93.99	12300.407	38500.289
63339	93.98	13114.868	35135.363
9144	93.96	8253.875	33988.309
1996	93.94	7712.637	35944.563
56669	93.94	12126.114	35265.426
35493	93.92	9934.124	39300.133
67334	93.92	13725.887	37551.695
10505	93.88	8393.673	37180.828
64362	93.88	13315.71	39605.711
62000	93.86	12868.178	36670.895
65075	93.84	13245.266	36298.879
55336	93.82	11932.478	34411.887
63976	93.82	12953.559	38399.496
19212	93.8	8697.254	38670.992
58999	93.8	12485.17	34702.031
72693	93.8	14500.857	36308.809
21895	93.78	8917.675	35518.902
16741	93.78	8827.813	33203.852
25197	93.77	9244.335	39110.902
8050	93.77	8201.611	34667.539
47911	93.77	11259.061	35126.293
43795	93.67	10898.095	37401.277
44892	93.65	11105.859	38247.066
30609	93.65	9623.94	39360.805
26037	93.63	9318.22	38967.922
57430	93.61	12265.18	38554.906
57407	93.61	12203.116	38438.867
10426	93.59	8413.86	37080.652
53519	93.59	11803.773	39409.074
37770	93.52	10341.323	34121.879
1999	93.52	7678.532	35949.5
64333	93.48	13193.069	39884.129
60929	93.48	12553.674	38423
67730	93.44	13681.68	35455.508
70189	93.38	13994.985	36372.84
33886	93.36	10117.941	33999.832
71013	93.32	14238.801	34769.391
35026	93.31	10101.272	37629.156
64325	93.25	13237.319	39836.66
70959	93.25	14336.121	34401.809
58550	93.23	12413.686	36320.641
67728	93.23	13593.55	35435.691
67100	93.23	13644.771	38643.547
45106	93.15	11081.343	37061.992
45219	93.15	11188.216	36663.703
53484	93.13	11752.95	39260.02
70450	93.09	14093.898	34830.902
61538	93.08	12861.767	39107.5
5659	93.06	8052.998	39041.344
36590	93.04	10244.391	37597.566
22820	93.02	9021.272	33057.953
31723	93	9745.624	38127.664
65064	93	13318.009	36254.211
66788	92.98	13402.296	39712.863
48160	92.96	11388.924	35697.371
36405	92.96	10277.087	38203.484
33115	92.94	9846.446	34229.398
49329	92.9	11347.789	39962.625
58610	92.88	12472.276	36015.723
66961	92.88	13616.36	39525.406
58947	92.79	12456.246	34892.762
38890	92.77	10540.023	35665.895
57953	92.75	12361.758	39147.203
34618	92.73	10041.349	36099.227
19210	92.63	8794.969	38668.313
53823	92.63	12052.587	39290.176
60506	92.62	12513.718	36069.344
4938	92.62	8106.911	39998.305
72127	92.62	14532.072	39234.258
66452	92.62	13513.524	38057.547
59425	92.58	12392.583	33363.48
10532	92.58	8245.61	37220.258
45105	92.56	11023.061	37058.426
65123	92.52	13317.504	36218.344
34156	92.44	10057.365	34976.645
72097	92.44	14600.601	39365.238
22341	92.42	9053.733	34415.223
43568	92.41	10811.414	36303.355
42426	92.41	10802.501	33473.805
54269	92.35	11872.754	37478.18
65977	92.33	13479.706	35495.156
57660	92.33	12092.409	39552.879
21730	92.33	9036.425	36173.43
42505	92.31	10940.617	33624.242
51749	92.27	11644.653	33603.875
2973	92.27	7670.489	37669.246
73031	92.27	14452.129	34193.316
4628	92.27	7951.537	39463.996
63409	92.25	13034.886	35567.875
58291	92.25	12492.898	37797.898
61308	92.23	12832.687	39854.848
64989	92.21	13192.154	36841.242
30436	92.21	9679.402	38909.07
56298	92.16	12210.192	34493.723
64681	92.14	13233.341	38226.652
27979	92.14	9326.225	34262.738
65537	92.12	13320.895	33624.992
35147	92.1	10113.064	38102.82
45208	92.08	11131.707	36566.848
34446	92.06	9942.919	35876.152
61518	92.06	12837.816	39029.602
61303	92.06	12843.695	39838.703
53572	92.06	11834.466	39596.195
1356	92.06	7804.365	35163.766
45714	92.04	11146.693	35195.02
50357	92.02	11574.165	35990.859
35000	92.02	9944.833	37533.316
57913	92.02	12481.169	39326.234
65101	92	13166.223	36094.664
1749	91.96	7756.361	35669.293
41214	91.96	10702.484	35477.934
31469	91.95	9878.246	39094.531
53647	91.93	11662.557	39882.727
60835	91.93	12678.765	37878.07
24605	91.91	9059.747	37144.762
57070	91.91	12253.409	36853.797
61021	91.89	12664.165	38884.141
25257	91.85	9135.375	39247.117
63777	91.85	13130.291	37411.219
70019	91.85	14131.961	37083.777
53299	91.83	11652.686	38458.59
50522	91.83	11588.942	35830.871
34680	91.83	10116.506	36193.113
66252	91.83	13525.133	36975.715
59381	91.83	12437.753	33563.617
4906	91.83	8039.771	39909.313
61973	91.81	12846.285	36566.414
67281	91.79	13675.671	37955.965
26	91.79	7919.604	33042.125
72834	91.79	14460.771	35355.375
53408	91.77	11783.015	38992.672
58604	91.77	12434.343	35989.996
36719	91.75	10267.854	37177.34
5274	91.73	8183.497	39562.688
36104	91.7	10317.716	39380.105
52927	91.68	11746.015	36685.766
61126	91.66	12692.698	39410.504
72754	91.66	14498.474	35810.109
63507	91.64	13065.78	36145.742
65413	91.64	13328.97	34576.777
71258	91.62	14341.331	36052.605
62877	91.62	12717.495	33561.84
63752	91.62	12945.691	37284.641
68395	91.6	13855.142	34791.449
71024	91.56	14402.464	34809.113
51118	91.54	11584.857	33995.129
67266	91.52	13745.318	37891.844
73203	91.49	14613.767	33228.996
72830	91.49	14591.652	35336.203
31202	91.49	9905.59	39686.941
70961	91.49	14221.288	34426.391
58586	91.43	12364.419	36180.617
19082	91.43	8727.41	38458.27
37812	91.39	10156.335	33934.219
32028	91.37	9913.042	36967.301
43559	91.35	10903.553	36260.508
53986	91.33	11903.84	38684.309
30416	91.31	9534.981	38842.844
63783	91.29	13090.125	37450.891
69711	91.29	14169.887	38588.176
65157	91.27	13300.149	35774.664
65613	91.26	13534.507	33275.742
5710	91.26	8092.512	39111.23
70108	91.24	14127.313	36602.09
70541	91.22	14200.231	34387.297
45594	91.2	11137.304	35496.824
56688	91.2	12064.857	35296.609
638	91.18	7851.71	34072.512
67520	91.18	13650.19	36588.922
31458	91.14	9812.894	39014.273
19807	91.14	8804.174	39726.102
7990	91.14	8036.239	34819.469
51901	91.12	11724.265	34062.336
37264	91.12	10132.928	35465.203
61757	91.1	12899.551	37692.266
66250	91.1	13553.738	36971.977
50239	91.08	11436.697	36154.961
56594	91.06	12272.097	35109.738
70973	91.06	14226.798	34515.859
8888	91.06	8395.936	33313.105
54466	91.05	11895.878	36404.133
66759	91.03	13367.11	39586.023
51386	91.01	11619.443	33477.148
9118	91.01	8365.239	33919.277
32713	91.01	9878.561	35525.41
37683	91.01	10234.637	34153.23
60891	90.99	12559.2	38188.168
14803	90.97	8558.84	37104.711
18251	90.97	8658.022	36591.121
72278	90.95	14479.302	38407.16
27374	90.95	9294.114	35936.32
60885	90.93	12614.762	38144.594
60156	90.93	12546.846	34872
72332	90.91	14451.22	38012.789
67023	90.91	13707.954	39242.863
49834	90.89	11492.111	38048.121
16254	90.85	8500.023	33931.43
40493	90.85	10611.203	38372.805
61652	90.82	12824.898	38388.641
43913	90.8	10829.26	37890.758
46955	90.8	11251.449	33185.043
60680	90.76	12571.67	37108.363
54282	90.76	11904.627	37234.754
46274	90.74	11109.559	33717.848
67109	90.74	13765.883	38682.656
16986	90.72	8698.015	33833.094
9483	90.72	8330.058	34751.555
39927	90.7	10485.214	39645.402
65889	90.7	13495.173	35074.172
22835	90.7	8992.035	33119.848
7164	90.68	8102.078	36447.836
4447	90.66	7745.868	39174.426
67643	90.64	13624.557	36033.219
16901	90.64	8789.011	33581.219
57853	90.62	12445.006	39739.086
37137	90.6	10245.166	35853.496
46871	90.55	11415.841	33084.438
63882	90.53	12965.856	37947.965
73130	90.53	14487.135	33727.414
7580	90.51	8085.019	35622.859
65539	90.47	13215.172	33631.773
30662	90.47	9589.375	39434.91
21735	90.45	8888.116	36205.051
67020	90.39	13770.228	39230.848
58668	90.39	12300.165	35700.055
63872	90.36	13009.179	37895.922
57956	90.36	12489.937	39151.988
55599	90.32	12033.081	33618.309
70314	90.32	14129.386	35469.316
41344	90.3	10687.318	35158.422
21022	90.26	8968.226	37731.234
71270	90.26	14233.25	36142.805
63893	90.22	12941.246	38013.129
64516	90.22	13192.866	39255.375
71221	90.22	14229.127	35833
71108	90.22	14318.164	35240.449
71212	90.18	14258.059	35812.805
22364	90.16	8946.032	34159.387
52436	90.16	11770.028	35465.676
58667	90.14	12431.782	35699.125
9624	90.13	8299.901	35183.117
45225	90.13	11117.95	36678.059
46271	90.13	11195.467	33708.563
8611	90.11	8079.571	33446.57
72553	90.11	14594.816	36876.973
57806	90.11	12371.171	39941.996
69962	90.11	14166.688	37458.387
40652	90.07	10609.252	37793.195
49069	90.05	11264.786	39014.07
52392	90.05	11835.679	35412.828
58751	90.03	12452.878	35094.785
67587	90.03	13607.929	36358.762
60559	90.03	12599.785	36388.535
71490	90.01	14331.309	37408.398
23605	90.01	9257.268	34690.496
66445	89.99	13543.989	37988.953
67295	89.99	13662.067	37699.598
35046	89.97	10020.227	37728.344
45268	89.97	11190.545	36252.73
16561	89.95	8464.135	33171.742
63242	89.93	12940.161	34692.855
70197	89.91	14174.403	36070.738
21867	89.91	9019.318	35438.445
72166	89.91	14634.164	38799.871
37468	89.91	10253.07	34851.688
2616	89.9	7956.73	37055.656
36018	89.9	10279.431	39741.531
53430	89.88	11759.486	39050.324
64822	89.88	13142.914	37597.578
53189	89.86	11664.393	37932.055
42924	89.84	10813.136	34197.301
49969	89.84	11495.895	37387.063
65689	89.8	13404.123	33830.184
49710	89.78	11440.185	38484.668
39171	89.78	10393.468	36802.145
71246	89.78	14259.677	35996.547
46585	89.76	10989.64	33235.172
50713	89.74	11470.307	35428.809
23156	89.72	9101.609	33577.516
8841	89.72	8225.992	33158.383
1709	89.72	7790.166	35615.328
40770	89.69	10619.318	37326.535
64528	89.69	13216.015	39027.492
52015	89.65	11773.717	34604.926
14701	89.65	8597.685	37191.035
11921	89.59	8350.924	39017.656
20220	89.55	9031.175	39488.945
41015	89.55	10590.611	36134.965
71838	89.53	14323.357	39375.707
35270	89.49	9990.4	38518.602
63314	89.47	12947.192	35026.391
68229	89.42	13831.405	33746.719
19239	89.4	8757.534	38707.141
419	89.38	7655.098	33684.727
70499	89.36	14149.603	34472.668
16130	89.34	8520.344	34284.332
30367	89.32	9647.798	38625.66
7163	89.32	8158.028	36444.457
4164	89.32	7938.926	38796.324
21024	89.3	9018.822	37736.512
68016	89.28	13709.981	33844.262
60636	89.28	12655.992	36866.152
72850	89.28	14586.786	35140.445
41128	89.28	10699.37	35597.738
2698	89.26	7867.19	37276.98
49260	89.26	11327.45	39698.484
7148	89.23	8142.955	36418.77
67492	89.21	13613.245	36778.988
50185	89.21	11609.464	36278.047
50652	89.21	11565.917	35687.113
19960	89.21	8872.395	39789.328
27746	89.19	9371.662	34635.457
37249	89.15	10262.813	35420.164
35120	89.15	10029.095	38050.762
48612	89.15	11334.882	37032.82
3	89.13	7798.041	33009.113
4915	89.09	8008.435	39932.168
12992	89.07	8466.599	39337.586
34779	89.07	10064.545	36653.039
64601	89.05	13306.377	38783.508
66366	89.03	13485.891	37567.855
53931	88.98	11891.28	39067.992
67345	88.98	13747.212	37591.91
7935	88.98	8178.633	35023.73
69048	88.96	13822.318	38199.344
53360	88.94	11826.556	38704.813
49307	88.92	11245.864	39855.047
48909	88.9	11209.771	38379.867
39362	88.9	10553.591	37570.688
24466	88.88	9253.749	36792.574
24816	88.88	9171.539	37913.523
40857	88.88	10747.491	36709.496
9920	88.86	8218.787	35860.953
70756	88.84	14234.332	33037.84
8950	88.82	8415.791	33463.922
18966	88.82	8815.006	38289.891
29752	88.8	9543.108	36464.871
49674	88.8	11616.572	38653.043
61198	88.8	12641.983	39695.934
25778	88.77	9366.538	39440.066
24230	88.77	9215.904	36388.152
63536	88.77	12992.699	36300.004
42363	88.77	10843.936	33350.293
63388	88.71	12994.082	35408.551
31190	88.71	9807.356	39664.363
50162	88.71	11627.313	36510.727
17809	88.71	8636.434	35888.695
26239	88.69	9366.196	38347.934
39609	88.69	10453.245	38531.711
21182	88.67	9048.503	37043.883
24033	88.65	9209.207	36020.254
19204	88.65	8693.16	38660.773
31983	88.63	9916.309	37109.191
63470	88.63	13103.204	35964.629
68807	88.61	13963.347	36975.758
69698	88.57	14135.353	38484.73
53014	88.57	11649.731	37103.219
37939	88.57	10306.544	33367.508
33215	88.57	9764.854	33876.496
30993	88.55	9536.524	39991.023
69422	88.55	14008.887	39814.727
66030	88.55	13360.562	35811.699
40319	88.55	10656.134	39086.047
36807	88.55	10234.521	36557.59
68829	88.52	13839.982	37089.184
73127	88.5	14627.274	33723.73
49031	88.48	11326.404	38882.785
56877	88.48	12269.189	35641.559
41633	88.48	10638.922	34187.055
17196	88.46	8817.613	34403.953
947	88.46	7847.997	34578.801
32704	88.46	9917.795	35483.988
64652	88.44	13147.216	38395.938
4151	88.44	7859.379	38775.48
57447	88.42	12123.534	38627.656
18152	88.4	8717.045	36503.344
43670	88.4	10866.839	36796.645
28309	88.38	9446.245	33082.254
48898	88.36	11364.59	38341.18
71992	88.36	14426.612	39880.777
29030	88.36	9606.455	34949.594
56158	88.34	12213.203	34094.543
53172	88.33	11655.35	37858.652
6435	88.31	8098.933	37671.117
42189	88.31	10725.959	33138.785
63248	88.31	12959.563	34735.367
66911	88.29	13630.745	39627.895
42294	88.27	10854.305	33181.902
39271	88.27	10414.801	37193.301
24791	88.27	9173.156	37757.637
63865	88.27	13135.146	37877.539
68382	88.25	13961.841	34721.098
25367	88.23	9231.856	39474.297
55092	88.17	12033.012	35013.441
60390	88.13	12502.098	35488.715
22459	88.11	8993.938	34094.77
69886	88.11	13997.466	37778.727
40423	88.11	10771.078	38490.844
48639	88.1	11390.02	37152.195
17632	88.1	8681.412	35510.137
35719	88.08	10035.255	39823.965
66121	88.08	13542.442	36298.121
34247	88.04	9976.715	35237.785
72194	88.04	14426.22	38638.863
67871	88	13689.573	34669.016
58499	88	12455.727	36616.656
66165	88	13397.105	36476.426
40974	87.98	10643.308	36223.473
67636	87.98	13652.928	35999.742
26418	87.94	9446.046	37776.93
35904	87.94	10299.917	39913.664
72906	87.94	14554.507	34849.547
43121	87.9	10845.383	34865.191
67928	87.9	13718.679	34336.023
50892	87.9	11580.407	35014.844
44899	87.9	11200.047	38285.965
33333	87.88	9891.173	33570.684
60975	87.87	12584.567	38649.727
31233	87.83	9805.803	39752.313
54093	87.83	11851.35	38270.914
66045	87.83	13361.689	35872.184
52052	87.81	11826.067	34786.223
11901	87.77	8397.43	38982.551
42914	87.75	10853.601	34180.676
34729	87.75	9960.994	36422.16
38335	87.75	10527.309	33759.867
49967	87.73	11606.769	37379.965
57506	87.71	12158.015	38890.184
16159	87.71	8584.038	34034.301
7020	87.71	7996.958	36867.121
37958	87.71	10288.695	33420.672
41533	87.69	10745.199	34577.254
2770	87.65	7753.971	37415.18
48367	87.65	11391.228	35958.277
21748	87.62	9020.27	35947.359
61393	87.62	12715.52	39458.086
52279	87.62	11677.002	35329.445
31490	87.58	9887.464	38838.875
61974	87.56	12882.235	36566.617
49561	87.56	11588.656	39184.953
19190	87.56	8634.118	38637.047
25241	87.54	9260.274	39217.105
67123	87.54	13733.61	38754.816
8223	87.52	8095.714	34398.035
1578	87.52	7656.867	35471.988
49720	87.52	11547.695	38526.93
64613	87.52	13178.511	38509.328
31870	87.52	9860.206	37663.871
21660	87.5	8991.61	36305.516
33158	87.5	9878.515	34032.109
45969	87.48	11162.144	34369.086
44771	87.48	11059.654	38475.207
16431	87.46	8515.426	33334.621
36723	87.46	10294.655	36868.012
61207	87.44	12628.099	39728.5
7889	87.44	8145.389	35223.277
43168	87.42	10923.843	35047.422
54439	87.41	11920.218	36572.234
20944	87.41	8954.641	38137.832
53557	87.41	11811.603	39541.043
70985	87.39	14213.291	34584.375
62903	87.39	12822.869	33376.352
56944	87.37	12174.815	36066.152
2601	87.37	7693.861	37021.961
59644	87.37	12639.671	33531.656
34273	87.35	10028.101	35335.633
54265	87.35	11944.051	37457.313
65882	87.35	13508.461	35038.238
7267	87.31	8187.762	36355.859
39861	87.27	10530.924	39372.695
51681	87.27	11847.937	33430.395
20997	87.25	8897.676	37986.012
31123	87.25	9795.092	39958.098
63459	87.23	13052.425	35854.926
45159	87.23	11055.891	36706.238
27619	87.23	9365.947	35231.324
1441	87.21	7924.32	35284.129
48493	87.21	11413.417	36320.156
67012	87.19	13709.959	39163.102
49809	87.19	11564.889	38261.758
48213	87.18	11304.582	35761.777
16278	87.18	8600.654	33655.191
69231	87.16	13791.706	39196.836
51048	87.14	11530.949	34360.18
25455	87.12	9160.275	39685.012
31390	87.12	9880.084	39122.449
67521	87.08	13730.495	36596.152
37301	87.06	10338.343	35260.289
71885	87.06	14394.228	39613.508
37947	87.04	10181.943	33383.426
45034	87.02	11111.661	37654.211
39634	87.02	10539.459	38577.188
35431	87	9982.137	39056.586
63917	86.93	13030.738	38108.168
34685	86.93	10079.986	36205.641
49481	86.93	11629.054	39283.879
26352	86.91	9293.193	37845.031
45005	86.91	11056.227	37523.363
56880	86.91	12085.424	35650.375
35536	86.89	10114.465	39458.82
40207	86.89	10704.882	39289.012
65005	86.89	13337.618	36581.84
863	86.89	7830.742	34454.645
44013	86.87	10954.909	38277.27
61931	86.87	12819.482	36707.004
44955	86.87	11092.904	37892.504
10166	86.85	8227.53	36410.383
61206	86.85	12586.865	39725.699
45056	86.85	11013.386	37411.539
70345	86.83	14200.636	35311.691
61262	86.81	12618.281	39954.164
70464	86.79	14167.181	34890.816
58416	86.79	12352.642	37164.32
48990	86.79	11343.671	38717.781
39507	86.77	10440.185	38205.445
26464	86.77	9351.5	37634.848
39172	86.77	10532.02	36827.344
71160	86.75	14425.522	35540.609
43256	86.75	10830.146	35356.363
67823	86.74	13638.579	35031.66
8665	86.74	8113.601	33225.02
51171	86.74	11594.288	33810.555
39220	86.74	10365.738	37015.434
62311	86.72	12784.678	34874.305
35621	86.7	10055.917	39670.73
34208	86.7	10084.246	35121.992
64168	86.7	13069.093	39404.637
66338	86.68	13442.476	37451.953
57675	86.68	12162.006	39642.703
68000	86.66	13721.349	34061.066
2715	86.66	7715.508	37300.156
61026	86.66	12557.061	38913.77
67468	86.66	13691.768	36956.848
54059	86.64	11853.366	38415.551
65200	86.62	13264.353	35677.164
44001	86.62	10963.814	38236.855
38750	86.6	10460.147	35116.457
47168	86.58	11207.688	33459.645
70752	86.56	14415.123	33003.875
35369	86.56	10007.862	38876.781
54054	86.56	11895.005	38372.633
29951	86.56	9539.009	37064.059
54497	86.54	11989.615	36302.43
58296	86.54	12368.958	37823.559
33938	86.52	10131.682	34216.641
27903	86.52	9370.111	34405.102
17278	86.51	8835.963	34636.074
33256	86.51	9726.476	33674.906
5729	86.49	8174.049	38840.816
24205	86.49	9194.727	36360.996
64659	86.47	13181.003	38426.324
44124	86.45	10782.006	38724.813
48602	86.45	11314.446	36983.895
53726	86.45	11937.083	39925.695
15182	86.43	8482.97	36516.23
69384	86.41	13787.608	39921.98
51151	86.41	11572.672	34092.023
70824	86.39	14359.926	33460.164
40225	86.39	10769.407	39341.391
71003	86.39	14289.597	34675.84
52746	86.37	11712.361	35887.266
48478	86.33	11395.416	36264.527
6789	86.33	8154.361	37645.039
57164	86.33	12170.65	37215.617
51071	86.28	11553.431	34153.109
55548	86.28	11970.006	33501.824
31367	86.28	9869.61	39356.078
71861	86.28	14303.611	39510.363
26710	86.26	9319.155	36812.676
64429	86.26	13155.497	39576.547
30868	86.24	9526.8	39769.246
57830	86.22	12362.34	39634.309
63927	86.22	13089.539	38167.879
48196	86.2	11375.406	35740.254
53842	86.2	11913.841	39359.172
50011	86.18	11585.491	37248.324
55215	86.18	11899.309	34630.113
46299	86.18	11140.904	33755.777
60416	86.16	12528.712	35611.605
68693	86.12	13828.29	36273.559
48677	86.1	11317.009	37357.664
53880	86.1	11894.977	39162.832
65664	86.06	13504.132	33667.734
8585	86.06	7996.521	33382.699
67911	86.05	13661.324	34546.109
58427	86.05	12406.207	36913.707
54409	86.03	11946.693	36736.898
55462	86.03	11972.968	33869.32
43849	86.01	10782.839	37645.094
65782	86.01	13498.984	34487.438
64400	86.01	13268.855	39458.402
69317	85.99	13816.186	39605.301
67846	85.99	13703.589	34843.523
2154	85.99	7737.518	36168.238
24043	85.97	9128.768	36043.848
29876	85.97	9612.923	36776.129
57512	85.95	12208.346	38935.234
63817	85.93	12955.864	37622.375
44201	85.93	10782.195	39052.484
36662	85.91	10201.813	37260.531
60996	85.89	12606.207	38761.605
[truncated: 25,448 more rows]
