# Supplementary material for: Insights on the Control of Yeast Single-Cell Growth Variability by Members of the Trehalose Phosphate Synthase (TPS) Complex
Source: Front Cell Dev Biol. 2021 Jan 28;9:607628. doi: 10.3389/fcell.2021.607628 (PMC7876269; doi:10.3389/fcell.2021.607628)
Supplement: Supplementary file 2 [file Data_Sheet_1.ZIP › final_code/input_datasets/BY4741_2_Ntd_TPS1_t4.csv]

Id	Area (µm²)	Centre X Position (µm)	Centre Y Position (µm)
8855	1017.6	10011.464	38468.609
18443	783.68	12857.589	37608.438
24980	707.83	14554.324	37650.875
10801	703.2	10589.99	37751.281
12595	701.47	11288.053	34189.809
18091	657.4	12704.391	40511.152
716	642.08	7752.7	37386.945
14013	616.85	11637.974	34195.359
8524	607.56	10068.883	35186.367
9967	603.29	10460.385	35256.145
12690	581.92	11250.431	35120.273
25173	566.29	14562.632	35848.754
12426	559.09	11079.589	34518.789
5214	559.07	9197.693	33548.145
3960	558.66	8816.215	36041.473
5402	556.85	9252.896	35253.258
6903	550.22	9664.367	35091.035
16519	549.97	12402.252	39414.316
10966	538.46	10616.068	35890.832
7384	537.71	9526.676	39317.195
9382	533.59	10190.862	38024.102
9602	524.27	10217.222	35410.695
7902	522.83	9827.511	37419.18
17015	522.79	12330.333	35090.805
21564	521.89	13585.202	37541.77
16132	521.66	12164.741	38651.641
7696	520.99	9662.716	39249.391
3891	518.19	8695.216	35220.641
22178	517.2	13978.781	35386.102
12840	509.12	11372.24	36808.066
6668	506.7	9443.847	34450.66
23538	502.51	14112.6	34890.547
10314	498.81	10458.74	38841.758
19017	498.14	13056.424	34860.551
24478	495.29	14212.327	39386.984
23409	495.08	14116.509	35944.309
24739	488.31	14323.058	39807.453
15667	487.2	12252.174	34617.758
108	486.92	7879.892	34219.59
8123	475.81	9720.674	35632.961
16573	468.11	12342.242	38955.941
25067	467.8	14563.935	36777.824
9073	464.47	10057.952	40423.508
22302	464.37	13702.096	36358.176
16937	463.97	12393.917	35672.176
8385	460.62	10070.668	33962.613
17628	460.2	12684.724	37309.285
24692	453.57	14550.714	40042.926
2356	450.54	8129.279	35755.727
16832	446.98	12385.553	36733.836
19641	446.43	13176.296	40436.488
5129	445.26	8961.309	34196.824
15448	439.91	11887.299	33957.613
18491	439.13	12787.31	37351.535
16420	437.44	12401.56	40247.215
11370	435.53	10903.816	35570.98
8054	434.51	9696.374	36190.785
348	434.34	7759.63	35543.016
6485	433.94	9324.203	36005.359
17588	433.77	12511.909	36911.453
24415	433.34	14386.46	38769.801
18743	431.77	12749.925	35075.965
5022	431.28	8995.19	35458.988
12713	429	11236.057	35379.336
12947	428.73	11381.302	37741.395
14183	428.44	11812.6	35627.383
600	427.5	7809.99	36771.281
18660	425.55	12770.493	35811.52
20423	425.05	13493.797	33825.797
13695	424.27	11431.959	36073.066
8528	420.99	10064.628	35217.188
21542	420.89	13652.285	37399.813
9367	420.21	10249.346	37888.289
14286	419.02	11819.667	36709.816
21463	418.31	13598.359	38290.59
23312	417.87	14156.023	36516.551
7224	414.98	9510.834	37798.32
10518	414.33	10597.562	40352.438
8451	414.04	10093.402	34590.621
7068	413.65	9605.97	36558.602
802	411.07	7927.474	37746.832
8814	410.59	10097.619	38006.203
18606	409.96	12724.019	36580.988
3999	409.13	8829.087	36332.336
10792	408.37	10711.308	38005.773
21969	408.02	13602.976	33661.988
9971	406.24	10516.859	35288.859
18770	405.28	12897.892	34699.305
8892	403.45	9910.373	38727.797
8594	402.55	10044.056	35768.816
14719	402.22	11940.579	40348.926
19114	399.37	13109.033	35911.703
14088	398.58	11675.23	34862.984
10097	398.12	10423.711	36571.027
728	397.76	7903.759	37443.254
14484	397.37	11644.429	38756.086
24907	397.36	14589.404	38314.266
24188	396.61	14299.352	36881.758
18552	396.26	12799.738	36847.684
19887	395.82	13176.537	38090.52
1741	395.77	8024.901	36606.391
16542	395.36	12411.83	39280.051
2573	395.15	8382.403	37578.266
10541	394.46	10770.047	40511.125
2084	394.39	8154.763	33582.855
6259	393.08	9419.223	37896.105
13254	392.84	11408.248	40194.211
7368	390.77	9492.12	39182.371
21582	390.52	13598.087	37097.961
7064	390.06	9497.225	36537.602
12253	389.44	11154.767	36729.551
8639	389.23	10107.086	36196.797
25064	388.85	14591.438	36750.41
12658	388.83	11326.202	34797.074
10755	388.18	10706.719	38347.367
21503	386.4	13566.289	37744.484
21579	384.52	13758.997	37361.938
12362	384.48	11182.108	35190.188
20151	383.55	13305.711	35816.965
7162	383.3	9536.277	37397.133
21916	382.15	13729.183	34338.762
24128	381.17	14250.751	36327.027
17268	380.85	12561.166	33846.262
13690	379.98	11619.752	36049.133
13138	379.52	11226.672	39943.219
10176	378.97	10541.377	37643.969
25457	378.57	14568.745	33747.766
8228	378.43	9773.975	34602.32
21074	377.51	13384.461	39668.105
15270	374.06	11871.636	35548.949
17317	373.95	12668.941	34236.473
18381	373.76	12810.208	38081.551
11088	372.9	10679.536	34548.805
24749	372.7	14595.065	39542.773
17942	372	12499.026	39686.965
9754	370.81	10289.769	33986.887
14233	370.64	11767.789	36118.52
11369	369.72	10836.116	35549.891
23643	369.62	14167.726	33705.887
10104	369.45	10547.97	36597.77
5289	369.39	9226.164	34180.52
18566	369.37	12900.928	36615.172
9421	367.94	10231.999	37411.813
25461	367.23	14627.87	33838.234
18211	364.33	12802.797	39436.047
24601	363.63	14377.659	40294.344
9375	363.53	10207.552	37969.746
13215	362.96	11585.013	40324.133
8166	362.9	9884.537	35281.434
15934	362.63	12213.693	37006.633
320	362.57	7915.196	35435.238
19974	362.55	13242.448	37478.488
14075	362.5	11836.798	34727.953
3477	362.07	8439.638	35532.625
6619	361.79	9406.343	34950.305
18498	360.96	12890.526	37379.855
16953	359.41	12300.485	35509.215
13712	358.88	11512.391	35838.273
19778	358.09	13264.116	39179
647	357.06	7828.853	37059.238
4265	357	8688.367	38821.188
7920	356.94	9613.819	37534.895
25035	355.95	14479.84	37129.074
7636	355.45	9756.04	39726.227
15714	354.16	12251.207	35061.516
20564	353.99	13553.889	35332.086
10506	353.26	10486.974	40517.984
19660	352.02	13304.471	40174.781
21363	351.25	13640.153	39082.414
10259	350.66	10478.213	38297.309
23675	350.45	14058.049	33589.344
23497	350.05	14158.019	35229.328
25163	349.97	14606.866	35792.574
7931	349.78	9896.715	37259.84
10794	349.72	10633.582	38027.777
20242	349.4	13247.211	35044.012
13984	348.25	11818.295	33867.055
23855	347.81	14385.07	34872.445
25070	347.52	14614.969	36789.215
14716	347.23	11988.873	40318.52
11005	346.92	10579.678	35490.09
21066	346.41	13527.743	39569.996
21452	346.31	13573.288	38236.195
6631	345.89	9398.522	34691.492
23084	345.49	14190.95	38226.859
15349	345.43	12003.41	34689.473
12967	345.41	11371.884	38019
2272	344.7	8386.885	35210.125
17368	344.47	12528.196	34737.809
21254	344.26	13737.511	39852.891
25355	343.94	14452.192	34525.711
20167	343.86	13314.873	35930.262
9703	343.57	10324.604	34447.914
1854	343.5	8164.36	35725.695
20381	341.64	13291.529	33769.344
1003	340.83	7737.581	38810.332
10507	340.47	10428.305	40523.316
22395	339.95	13848.341	37275.293
6111	339.68	9452.262	39206.191
15972	339.59	12077.4	37390.188
24402	338.34	14303.263	38674.066
2907	338.19	8578.978	40494.742
17003	337.69	12295.977	35301.07
11575	336.6	10820.447	37847.578
8845	336.29	10098.817	38383.672
18268	335.99	12811.14	38924.836
6799	335.68	9688.204	34011.176
13968	335.41	11737.926	33589.863
17683	335.32	12559.479	37693.496
13020	335.11	11397.281	38453.633
18029	334.32	12670.889	40297.449
4317	334	8639.063	39296.137
10289	333.96	10394.569	38580.004
10855	333.77	10753.269	37170.738
10	333.61	7715.313	33599.047
20279	333.52	13310.784	34709.258
18023	333.33	12685.734	40266.043
5867	333.31	9168.719	39520.727
20673	332.98	13504.629	36106.777
8982	332.94	10092.918	39623.32
16649	332.87	12342.77	38288.48
18510	332.77	12841.245	37163.578
12230	332.35	11176.305	36776.988
3173	332.29	8605.621	38177.406
9553	331.54	10295.96	36036.711
7904	331.03	9909.905	37428.93
11984	330.72	11003.772	39416.141
5569	330.53	9077.377	36993.055
8946	330.43	10085.042	39324.801
16090	330.34	12131.168	38337.922
3412	330.26	8485.613	36197.125
25295	329.3	14562.823	35000.266
23022	329.19	14049.495	38695.66
15011	329.19	12001.689	38040.398
23392	328.94	14193.395	35824.02
18768	328.25	12821.988	34665.887
5878	328.19	9096.319	39658.301
18902	327.94	12925.836	33637.98
9559	327.92	10244.204	35802.465
301	327.92	7740.295	35286.191
11654	327.91	10932.07	38545.008
6865	327.14	9514.563	34657.105
226	327.08	7968.187	34876.559
19166	326.72	13013.732	36530.664
4140	326.68	8768.267	37614.836
2676	326.24	8246.741	38503.285
6788	325.91	9579.433	33865.512
9962	325.89	10544.521	35205.977
1644	325.59	8038.326	37562.426
12010	325.11	11030.465	38851.184
17616	325.03	12662.295	37212.793
21741	324.63	13770.322	35628.172
10865	324.57	10577.969	36827.262
12998	324.21	11362.655	38297.586
14698	324.17	11723.992	40425.48
2917	323.65	8594.709	40157.109
6099	323.04	9465.464	39443.645
6736	322.75	9380.755	33561.152
19713	322.73	13153.074	39927.102
17495	322.68	12496.743	36052.379
1933	322.54	8108.387	34844.262
22921	322.35	14158.259	39779.297
24536	322.12	14239.27	39852.949
2977	322.04	8601.026	39749.309
4235	321.58	8799.502	38519.668
16093	321.45	12273.05	38395.285
2662	321.35	8374.129	38368.461
22765	320.82	13828.594	40263.879
22503	320.8	13850.023	38286.238
20102	319.82	13334.407	36285.113
19267	319.8	13072.053	37443.676
22444	319.55	13839.666	37674.512
25464	319.5	14632.844	33546.645
22885	319.15	14152.8	39824.934
6157	318.77	9420.101	38902.078
1957	318.6	8090.333	34773.445
25397	318.46	14586.911	34259.059
1993	318.44	8148.601	34394.359
15220	318.16	12016.988	36024.793
18838	318.12	12833.52	34044.961
6460	318.08	9359.53	36412.793
6471	318.04	9348.96	36238.723
10722	317.89	10721.663	38385.023
18123	317.5	12793.035	40030.516
11094	316.93	10719.452	34586.258
2042	316.87	8156.407	33906.266
15963	316.8	12091.583	37312.41
8643	316.68	10016.947	36222.055
18579	316.36	12827.304	36729.992
3092	316.36	8520.821	38726.277
3069	316.34	8603.534	39116.328
8423	316.18	10012.838	34349.742
15370	315.72	11850.143	34509.801
12122	315.69	11167.612	37742.18
5328	315.19	9179.698	34495.172
20035	314.96	13276.232	37071.496
2968	314.33	8604.804	39670.848
21614	314.23	13690.292	36762.41
8084	314.06	9867.687	35788.926
22798	314.02	13905.928	40476.516
22479	313.58	13910.179	38003.809
2841	313.48	8255.211	40254.105
6578	313.25	9259.778	35244.371
19584	313.16	13057.217	40194.113
13332	312.62	11619.313	39400.723
14338	312.51	11741.467	37494.191
13941	312.33	11566.066	33756.023
20618	312.3	13353.321	35716.879
12774	312.14	11199.495	36041.641
2547	311.49	8229.295	37357.055
1450	311.38	8051.341	39469.703
7226	311.15	9630.678	37819.344
12287	311.07	11140.63	35955.496
21468	311.05	13618.206	38343.516
6499	310.8	9480.804	36082.18
11363	310.78	10814.329	35518.117
2291	310.67	8397.571	35311.023
12815	310.34	11242.597	36594.348
21133	310.11	13458.413	40080.695
21795	310.11	13763.94	35407.434
4625	310.04	9003.677	38757.695
8133	309.98	9880.717	35389.895
13642	309.52	11443.586	36499.34
4597	309.44	9034.75	39086.523
8745	309.31	9932.978	37231.77
9574	309.15	10326.738	35643.441
21986	308.94	13975.302	33599.199
12297	308.79	11142.162	36075.637
8567	308.64	9991.123	35537.652
12724	308.08	11225.488	35450.34
21522	307.99	13692.942	37869.488
770	307.78	7840.067	37639.863
24360	307.74	14232.583	38321.227
2214	307.62	8196.265	34590.766
22340	307.33	13847.145	36738.199
24694	307.28	14612.266	40068.957
24755	307.24	14513.772	39590.32
17825	307.14	12543.301	38868.344
20508	307.09	13405.916	34748.563
23556	306.3	14065.231	34755.035
17480	306.01	12524.699	35911.066
25427	305.94	14571.612	34142.73
18057	305.74	12676.83	40486.867
15215	305.44	11849.291	35975.156
5070	305.42	8991.823	34890.246
14199	304.73	11677.361	35760.492
1885	304.69	8042.414	35613.754
7967	304.6	9712.246	36999.078
20362	304.48	13227.597	33877.77
21220	304.48	13694.076	40247.977
17033	303.94	12335.013	34959.645
8777	303.87	10057.963	37540.613
14899	303.73	11954.735	38972.758
12632	303.64	11292.128	34592.535
10112	302.68	10444.227	36645.09
3608	302.28	8515.662	34353.488
8681	302.22	9977.663	36568.547
9160	301.74	10160.887	39890.988
18050	301.67	12481.605	40423.93
5471	301.55	9240.293	35986.129
17050	301.49	12362.134	34782.043
18430	301.42	12744.47	37826.539
12763	301.28	11217.705	35948.832
5560	300.98	9222.843	36859.004
8539	300.75	10083.769	35271.289
15163	300.71	11931.67	36518.605
23817	300.59	14354.779	34530.148
16210	300.55	12181.463	39185.715
23746	300.17	14381.229	33969.723
24333	300.17	14260.718	38100.867
16484	299.94	12299.343	39780.715
22728	299.9	13937.39	39877.512
13484	299.88	11604.407	38153.395
19752	299.35	13151.979	39565.602
20287	299.29	13333.263	34809.133
20555	299.16	13361.347	35217.441
1576	299.16	8021	38305.633
8221	299.12	9794.657	34511.289
17397	298.93	12524.431	35049.723
24352	298.91	14300.249	38261.344
24878	298.43	14497.362	38456.16
15485	298.24	12200.589	33563.707
6746	298.12	9334.733	33631.41
24148	298.06	14375.822	36467.672
7353	297.57	9682.17	39092.441
17079	297.57	12285.551	34375.629
14586	297.41	11663.483	39550.969
24534	297.22	14403.038	39843.043
12824	296.78	11404.436	36677.465
11444	296.72	10962.261	36328.012
23499	296.46	14015.814	35234.598
19633	296.42	13208.766	40330.504
5385	296.15	9228.43	35036.84
4560	295.92	9045.745	39370.824
10511	295.61	10658.228	40290.074
5064	295.46	9001.24	34850.914
8412	295.38	9970.056	34243.832
16626	295.17	12474.185	38425.496
21760	295.02	13725.594	35769.598
23514	294.92	14072.404	35056.973
7935	294.85	9729.221	37322.188
4887	294.77	9044.091	36581.043
4649	294.25	9036.547	38666.117
4292	293.97	8802.211	39076.691
22165	293.95	13819.022	35278.293
11385	293.81	10881.334	35719.219
18505	293.18	12792.389	37105.508
12301	293.03	11184.142	35797.641
12573	292.99	11312.573	33991.781
17096	292.89	12312.884	34226.457
18661	292.87	12832.948	35823.141
10442	292.74	10401.586	39947.055
19636	292.2	13302.199	40365.867
3509	292.17	8440.649	35391.391
20969	292.07	13464.604	38634.852
19840	291.97	13328.405	38555.676
9016	291.88	10120.488	39940.621
12934	291.84	11212.663	37740.73
9250	291.8	10162.036	39276.324
8529	291.8	9932.096	35222.762
2346	291.59	8258.663	35650.898
9484	291.3	10145.163	36828.426
19763	291.28	13170.368	39341.391
10482	291.26	10353.214	40278.766
16541	290.88	12465.83	39276.52
18454	290.82	12780.544	37397.738
3914	290.71	8716.608	35489.246
21907	290.59	13626.99	34252.93
4300	289.96	8776.984	39167.742
19348	289.92	13054.26	38174.086
6220	289.71	9463.168	38237.105
8801	289.62	9990.442	37815.797
7411	289.46	9579.273	39568.043
15359	289.31	11935.796	34790.188
14702	289.14	11704.24	40453.184
570	288.95	7703.249	36607.555
14278	288.85	11673.908	36652.738
18982	288.83	12938.771	34550.805
10325	288.35	10425.207	38977.574
18547	288.35	12839.685	36778.543
25104	288.3	14572.964	36270.73
20390	288.05	13192.8	33841.527
3362	288.03	8580.641	36731.297
16598	287.95	12426.946	38550.051
15880	287.78	12096.621	36519.344
2285	287.76	8285.002	35268.293
1386	287.43	7894.932	39829.379
4213	287.4	8816.041	38344.359
1955	287.2	8029.545	34757.992
1065	287.07	7978.204	39161.598
7053	286.92	9485.774	36428.633
4663	286.82	8750.484	38446.156
25150	286.8	14584.756	36019.98
4039	286.65	8812.13	36695.945
25456	286.59	14438.726	33721.941
3458	286.29	8416.274	35673.871
22837	286.27	14011.676	40471.262
1829	286.23	8173.76	36051.16
8317	286.17	9770.154	33546.746
11451	286.02	10774.464	36389.785
5672	285.92	9180.18	37922.078
18744	285.79	12784.711	35079.68
3641	285.75	8503.617	34083.574
9725	285.69	10318.634	34021.816
6047	285.33	9460.398	39811.043
12796	284.73	11271.188	36298.102
18246	284.56	12902.499	39038.863
17694	284.43	12582.972	37814.02
522	284.27	7721.867	36379.617
23865	284.18	14357.048	34926.129
9428	284.02	10332.611	37462.211
21667	283.95	13700.524	36367.457
23874	283.58	14250.584	34980.313
19157	283.51	13109.335	36445.512
15381	283.43	11939.497	34635.586
14699	283.32	11760.739	40428.316
19	283.26	7793.956	33655.547
3531	283.11	8464.395	35261.086
22780	282.93	13810.293	40346.906
23790	282.88	14369.315	34320.414
1555	282.82	8121.372	38485.871
19210	282.7	12945.74	36944.539
24530	282.68	14321.125	39799.258
12088	282.57	11093.201	38062.984
4415	282.53	8780.158	40264.277
15242	282.38	11997.966	35908.969
14101	282.3	11835.42	34977.035
18705	282.17	12850.534	35357.086
8261	282.05	9775.031	34206.824
12195	281.82	11170.5	37079.145
19675	281.75	13217.81	40269.586
6834	281.65	9655.783	34386.477
18019	281.52	12575.633	40226.98
14084	281.38	11732.96	34804.258
22888	281.27	14046.221	39857.563
15664	281.15	12167.61	34600.125
7000	280.79	9697.36	35859.234
11147	280.35	10718.798	33954.438
22350	280.35	13813.799	36795.688
8901	280.27	9931.573	38894.906
18127	280.25	12878.715	40061.508
22222	280.16	13968.406	35746.023
12248	280.02	11187.516	36615.859
7811	279.87	9908.888	38304.781
9776	279.85	10322.339	33596.617
20276	279.81	13128.913	34664.641
18250	279.77	12822.701	39060.52
24949	279.7	14621.909	38015.402
1212	279.56	7654.354	39940.492
15228	279.45	12001.119	35784.527
9486	279.31	10321.306	36846.313
20036	279.2	13134.659	36750.277
25474	279.06	14429.309	33607.012
21552	278.91	13758.994	37453.988
11277	278.55	10940.069	34534.258
820	278.47	7858.551	37896.746
11849	278.14	11164.566	40375.164
16095	278.05	12085.955	38399.559
2371	277.92	8260.396	35840.168
18524	277.8	12703.582	36929.895
4832	277.67	8940.402	36789.824
12212	277.63	11186.744	36934.738
4203	277.59	8628.142	38254.895
1687	277.53	8132.97	37253.957
6481	277.47	9292.203	35972.164
7004	277.26	9636.247	35906.133
12694	277.24	11364.775	35175.859
18018	276.92	12516.162	40227.16
15177	276.82	11977.074	36272.039
14557	276.69	11809.394	39271.676
20123	276.59	13179.856	36135.57
4650	276.33	8897.895	38671.176
3017	275.85	8571.897	39634.754
15419	275.18	12027.757	34332.617
9859	274.89	10482.05	34308.16
16668	274.79	12412.272	38172.246
11500	274.74	10961.158	37031.473
530	274.6	7969.428	36401.926
4755	274.54	8958.971	37664.57
12700	274.24	11251.286	35269.109
6465	274.2	9467.747	36188.703
5865	274.12	9260.929	39494.242
22123	273.93	13954.439	34900.844
5478	273.84	9241.264	36045.094
12675	273.72	11239.932	34960.859
13444	273.61	11617.566	38394.191
18378	273.59	12744.75	38042.703
7491	273.59	9482.646	40281.664
14961	273.47	11852.53	38281.602
14974	273.32	12048.864	38067.266
4983	272.99	8943.078	35499.18
2141	272.95	8260.843	33988.422
14434	272.92	11698.569	38328.297
14218	272.74	11633.624	35981.238
23441	272.57	14087.885	35479.035
21236	272.53	13703.703	40031.316
13888	272.46	11556.239	34483.766
25358	272.25	14550.212	34538.211
21341	272.19	13597.123	39286.68
24454	272.05	14302.104	39096.629
1771	272.02	8165.43	36508.066
14688	271.98	11819.961	40369.461
22249	271.96	13949.465	35952.531
16039	271.94	12161.936	37966.301
13976	271.9	11678.427	33687.313
18941	271.88	12976.339	34135.219
9908	271.54	10557.258	34769.043
9023	271.48	10034.146	40006.965
12459	271.38	11167.94	34474.016
11398	271.23	10970.145	35836.941
10334	271.08	10429.333	39099.434
24954	270.94	14435.725	37737.34
4933	270.81	9013.766	35978.273
5974	270.71	9239.237	40458.191
13031	270.6	11306.301	38565.281
15227	270	11866.691	36103.848
22288	269.99	13909.796	36184.094
7031	269.99	9590.992	36168.387
6208	269.85	9411.562	38437.164
12255	269.66	11041.497	36444.754
8656	269.51	10112.372	36380.477
17907	269.28	12514.504	39389.738
10046	269.22	10390.657	36075.934
8500	269.22	10044.874	34942.32
392	268.86	7839.438	35785.465
20719	268.86	13500.945	36510.164
24386	268.86	14378.711	38507.727
9571	268.78	10336.281	35913.727
6532	268.76	9287.779	35785.863
15849	268.63	12114.242	36317.551
15388	268.61	11899.111	34362.184
15416	268.55	11845.008	34294.43
11287	268.47	10962.439	34635.895
21323	268.45	13765.371	39429.758
7377	268.34	9669.701	39259.922
20005	268.24	13331.639	37079.207
9109	268.22	10241.856	40480.766
611	268.17	7703.459	36839.98
23365	267.99	14143.8	36215.723
16549	267.94	12395.718	39014.941
12457	267.92	11125.882	34467.379
1865	267.9	8192.424	35465.832
8466	267.78	10060.42	34682.07
17034	267.55	12288.196	34962.195
20020	267.53	13346.278	37227.715
14694	267.53	11809.129	40402.402
11490	267.27	10982.287	36933.508
17485	267.25	12683.465	35946.914
10110	267.19	10350.186	36636.695
6566	267.15	9370.169	35443.168
10327	267.09	10459.545	38975.691
5236	266.98	9195.58	33702.008
145	266.96	7782.584	34455.586
12795	266.84	11241.275	36271.355
23744	266.69	14357.202	33943.648
24397	266.61	14217.008	38619.348
12935	266.44	11349.946	37747.676
17944	266.4	12691.781	39684.063
19687	266.33	13243.536	40088.578
2914	266.14	8615.953	40130.176
24450	266.08	14346.796	39080.438
5198	266.02	8855.424	33580.012
25079	265.96	14571.072	36588.758
6564	265.89	9443.229	35439.715
2118	265.77	8396.913	33740.859
23236	265.75	14125.138	36925.863
15930	265.47	12112.866	36970.477
4217	265.27	8785.011	38396.293
20187	265.24	13134.13	35548.602
19940	265.14	13271.991	37562.484
4367	265.06	8680.944	39873.98
17651	264.97	12699.526	37497.262
12399	264.95	11151.813	34912.34
4339	264.68	8730.382	39536.945
8225	264.51	9881.37	34585.852
17042	264.3	12467.55	34730.09
1823	264.26	8142.883	35998.273
15884	264.24	12087.575	36572.41
23371	264.22	13988.12	36260.066
3048	264.14	8515.589	39218.785
24306	263.91	14236.338	37797.668
15285	263.84	11926.869	35341.492
11589	263.82	10822.592	38012.238
18291	263.8	12914.554	38742.266
16768	263.78	12289.785	37383.016
7961	263.66	9898.818	36917.164
10732	263.65	10649.481	38474.555
7903	263.44	9731.975	37418.895
1605	263.42	8019.178	37887.477
18067	263.17	12799.171	40313.551
7	263.07	7877.13	33568.953
21516	262.99	13664.711	37823.934
11282	262.84	10966.992	34605.066
15109	261.94	11889.023	36983.074
18293	261.94	12901.98	38785.258
4964	261.88	8888.552	35921.461
16102	261.85	12056.2	38458.895
18849	261.77	12721.026	34143.902
22295	261.63	13854.634	36328.801
2431	261.62	8414.517	36352.941
17959	261.37	12626.371	39763.27
22242	261.27	13908.575	35852.422
21026	261.17	13493.695	39185.055
8568	261.12	9931.553	35539.863
16963	261.12	12446.985	35314.43
2864	260.56	8278.942	40464.617
23225	260.54	14133.42	37121.996
10090	260.49	10411.01	36463.391
11258	260.37	10966.704	34416.855
16015	260.35	12214.478	37718.676
4807	260.33	8920.483	36980.109
23475	260.2	14113.269	35450.211
12882	260.12	11358.397	37300.152
5539	259.99	9243.476	36631.156
68	259.91	7691.856	33939.852
20746	259.76	13512.541	36731.176
24747	259.57	14619.73	39519.93
14607	259.55	11680.859	39713.41
19884	259.28	13275.656	38082.699
12746	259.05	11341.775	35772.453
25315	258.91	14616.421	34907.02
23090	258.7	14062.279	38302.223
6162	258.69	9324.086	38946.871
7876	258.38	9845.913	37858.766
17448	258.36	12489.119	35689.148
17656	258.36	12673.62	37564.375
9048	258.23	9842.591	40250.727
14423	258.07	11806.318	38193.855
5938	258.01	9202.062	40182.801
21428	257.94	13675.474	38650.984
2828	257.82	8362.051	40101.445
10849	257.54	10573.918	37347.832
6891	257.44	9623.313	34982.465
19180	257.23	12974.569	36680.859
23491	257.13	14017.787	35190.313
25249	257.04	14511.414	35189.617
15329	256.87	12005.038	35136.656
17951	256.81	12491.501	39682.629
11880	256.75	11137.042	40176.148
18074	256.65	12837.007	40376.078
23170	256.64	14033.485	37687.824
17634	256.58	12682.37	37366.09
14116	256.58	11666.238	35103.992
5956	256.52	9264.927	40315.793
2332	256.48	8253.648	35474.43
6884	256.39	9573.042	34922.125
4305	256.27	8656.774	39190.992
12318	256.25	11097.013	35940.953
19987	256.21	13248.299	37547.094
23200	256.2	14062.671	37237.285
7079	256.18	9643.507	36627.828
14650	256.16	11834.999	40103.754
2490	256.12	8402.098	36862.91
20443	255.91	13442.369	34088.844
3043	255.85	8439.607	39183.238
1299	255.77	7907.893	40423.293
25428	255.75	14509.722	34147.398
8307	255.72	9741.723	33752.07
3000	255.54	8597.751	39535.793
1774	255.43	8146.815	36583
20878	255.28	13430.847	37928.438
8052	255.24	9850.035	36142.09
12295	255.24	11120.277	36056.242
15441	255.1	11892.733	33868.395
8009	255.03	9720.057	36699.012
7741	254.89	9815.099	38961.281
263	254.68	7803.573	35117.199
21019	254.68	13428.383	39108.969
8053	254.62	9878.259	36146.09
8758	254.59	10068.37	37348.301
10531	254.55	10646.098	40457.297
2364	254.55	8263.397	35816.246
10275	254.39	10507.681	38490.215
12584	254.34	11314.443	34102.961
17230	254.32	12351.255	33583.504
11012	254.2	10684.402	35579.66
12011	254.16	10984.995	38869.762
23771	254.15	14406.041	34160.313
18457	253.8	12710.105	37434.805
16843	253.72	12454.969	36498.664
21237	253.63	13750.311	40032.973
12933	253.48	11379.449	37734.465
11723	253.42	10979.346	39444.262
23808	253.17	14292.406	34449.402
2360	253.07	8384.194	35801.848
5625	253.05	9114.741	37530.941
1696	253.05	8131.85	37354.91
23444	253	14186.523	35505.738
25118	252.98	14628.069	36386.324
18520	252.94	12753.194	36920.707
15027	252.9	11996.735	37835.949
297	252.82	7907.124	35263.113
2570	252.8	8216.82	37546.664
21299	252.75	13651.465	39585.922
10661	252.71	10626.481	39039.09
23776	252.31	14283.937	34239.852
17102	252.19	12296.804	34271.621
3013	252.12	8449.5	39606.023
25320	252.12	14585.553	34953.148
21886	252.06	13679.577	34341.91
20582	252	13383.798	35506.801
15315	251.89	11984.566	35014.914
2928	251.73	8600.2	40272.805
23913	251.69	14288.363	35254.617
7014	251.67	9655.166	35965.719
17742	251.67	12561.808	38255.77
16581	251.66	12486.003	39024.754
21600	251.6	13740.195	36951.145
24527	251.31	14335.458	39763.289
4975	251.27	9007.687	35718.766
8705	251.27	10105.516	36745.152
23380	251.2	14149.394	36009.941
14770	250.97	12020.289	40044.227
18335	250.87	12775.205	38475.328
8872	250.77	10017.1	38598.348
12697	250.74	11411.521	35243.477
24667	250.64	14488.251	40164.48
9956	250.33	10434.644	35169.559
9449	250.09	10184.488	37383.488
4902	250.09	8870.159	36375.191
17095	249.97	12278.518	34209.27
15047	249.97	11966.762	37707.098
25106	249.93	14631.901	36287.637
7760	249.87	9749.213	38803.914
25034	249.87	14475.69	37109.73
13987	249.86	11699.453	33880.012
13900	249.84	11541.832	34279.316
9972	249.74	10513.442	35319.578
21187	249.72	13561.188	40519.145
13926	249.7	11418.543	33893.77
21545	249.64	13563.978	37409.148
3911	249.61	8753.634	35461.035
17438	249.57	12646.307	35454.563
7216	249.55	9580.243	37740.586
14366	249.47	11749.132	37745.93
11323	249.4	10909.966	35005.898
6419	249.34	9318.641	36665.164
24470	249.3	14315.003	39272.793
4540	249.3	8983.397	39505.84
1184	249.26	7662.079	39752.313
7374	248.99	9657.189	39239.367
22672	248.86	13974.551	39404.188
14760	248.84	11886.204	39999.863
19170	248.8	13107.662	36560.422
18931	248.65	13023.01	34050.07
3792	248.63	8723.867	34266.738
24149	248.61	14299.417	36470.57
22214	248.61	13926.195	35672.824
16076	248.5	12085.76	38214.449
13562	248.42	11488.245	37531.113
6187	248.3	9409.392	38813.625
23020	248.28	14187.893	38994.508
15429	248.25	11973.011	34094.449
2566	248.17	8395.892	37518.121
7497	248.11	9626.32	40326.234
13201	248.04	11392.33	40435.488
5286	247.92	9080.013	34165.484
5812	247.84	9210.811	38987.871
4917	247.83	8996.467	36159.715
20427	247.75	13386.829	33874.059
15648	247.73	12070.709	34408.824
23978	247.71	14285.663	35859.777
6268	247.67	9376.48	37978.547
14437	247.67	11667.244	38340.148
238	247.54	7944.031	34969.262
20030	247.52	13144.177	37008.879
25128	247.46	14516.877	36148.078
21735	247.42	13756.56	35880.063
19049	247.42	12960.505	35241.789
13844	247.4	11565.617	34728.152
9364	247.38	10134.166	37876.141
19546	247.31	13044.258	39898.891
10317	247.23	10429.157	38892.859
13081	247.17	11375.477	39143.059
17889	247.17	12647.503	39266.543
17576	246.96	12546.175	36820.563
4632	246.87	9012.686	38802.078
1224	246.87	7967.812	40025.977
23807	246.68	14324.787	34425.992
9239	246.62	10298.731	39181.609
16577	246.6	12380.174	38973.574
12649	246.56	11365.438	34695.133
7715	246.54	9816.287	39089.719
20883	246.45	13518.47	37970.891
3961	246.43	8667.862	36062.008
12683	246.33	11229.544	35069.813
11089	246.31	10716.106	34550.695
6476	246.29	9482.612	36314.117
13991	245.99	11816.137	33983.547
20822	245.99	13393.44	37406.887
8868	245.89	10096.514	38548.707
8540	245.83	10123.802	35298.336
18301	245.45	12885.046	38837.703
15325	245.43	11930.86	35104.703
1949	245.39	8145.745	34678.332
18054	245.3	12687.636	40450.777
11452	245.18	10970.021	36405.867
15726	245.16	12156.071	35164.523
5641	244.66	9140.962	37629.836
17521	244.59	12591.82	36300.996
1545	244.42	8152.947	38383.91
4708	244.4	9020.268	38115.531
4505	244.38	8855.707	40077
17854	244.34	12501.795	39081.035
15189	244.21	11949.778	36370.738
18256	244.17	12830.676	39094.207
16203	244.11	12149.54	39147.129
3846	244.11	8696.963	34851.805
4030	244.09	8836.432	36626.254
9774	243.98	10143.32	33844.188
20357	243.96	13305.171	34126.09
24822	243.86	14513.126	38922.902
24431	243.65	14393.189	38921.695
18283	243.61	12851.844	38688.32
15338	243.55	12006.978	34887.227
6890	243.3	9517.38	34973.465
4374	243.27	8735.293	39926.691
13294	243.19	11487.817	39946.703
22960	243.11	14179.576	39189.93
4660	243.09	8985.465	38403.836
20060	242.88	13279.501	36623.648
3078	242.86	8455.367	38912.004
13572	242.85	11473.955	37326.336
11481	242.67	10781.959	36829.484
7843	242.58	9765.484	38198.594
6620	242.58	9483.808	34949.414
8951	242.46	10052.915	39337.387
16388	242.42	12281.311	40367.211
14044	242.29	11796.863	34490.395
15045	242	12021.01	37684.441
7291	241.95	9518.884	38433.477
3706	241.93	8821.124	33563.367
18146	241.89	12790.526	39876.797
19154	241.87	12988.71	36413.77
20361	241.85	13321.016	33869.277
11159	241.79	10633.908	33695.672
8399	241.7	10113.582	34079.148
24618	241.47	14330.023	40359.676
17224	241.39	12287.788	33792.613
20529	241.26	13555.33	35029.02
21906	241.24	13755.447	34242.453
17661	241.1	12666.827	37593.203
10584	241.06	10654.439	39874.074
21280	240.72	13763.972	39670.203
19505	240.6	12979.939	39578.547
579	240.57	7726.943	36657.449
16325	240.57	12183.717	40100.402
12961	240.45	11406.409	37935.203
14339	240.37	11825.249	37502.34
14164	240.34	11682.783	35520.078
182	240.22	7728.396	34627.738
19748	240.18	13341.812	39541.953
19666	239.78	13181.416	40194.445
11570	239.59	10807.993	37751.477
18006	239.46	12650.732	40118.117
6295	239.44	9426.264	37895.641
25235	239.4	14471.394	35406.637
12910	239.28	11371.346	37444.32
5448	239.17	9171.977	35765.73
3544	239.15	8433.774	34981.906
12038	239.05	11062.552	38821.242
16098	238.98	12129.411	38430.602
104	238.77	7785	34187.48
25441	238.67	14627.398	33903.625
11688	238.67	10787.584	38964.145
23945	238.61	14276.283	35535.008
5206	238.42	8976.403	33646.715
9969	238.4	10377.17	35284.777
2873	238.34	8284.311	40518.121
15637	238.23	12259.667	34311.156
1161	238.04	7791.961	39674.102
17773	237.9	12660.459	38489.199
23768	237.88	14330.322	34130.82
6525	237.71	9334.553	35724.805
10667	237.69	10626.956	39080.652
21783	237.67	13573.369	35603.957
16801	237.54	12486.632	36754.945
6329	237.52	9457.538	37518.789
22225	237.29	13793.699	35767.047
18790	237.1	12711.932	34552.891
454	237.02	7648.173	36066.984
21472	236.95	13728.117	38076.48
18914	236.87	12837.043	33796.984
4246	236.81	8686.491	38592.855
22259	236.68	13797.177	35993.016
10574	236.6	10768.192	40080.66
8977	236.33	10017.4	39583.391
8730	236.29	10116.204	37063.766
19716	236.18	13342.521	39954.215
17827	236.18	12538.749	38897.148
15980	236.16	12150.232	37439.461
8467	236.12	10103.147	34696.352
5650	236.08	9084.878	37725.332
105	235.95	7658.07	34190.691
16630	235.82	12307.123	38457.879
2326	235.82	8229.19	35442.504
4323	235.64	8711.731	39355.805
13729	235.57	11558.626	35682.145
3184	235.45	8484.352	37967.238
16108	235.3	12176.358	38488.813
5312	235.26	9154.38	34360.148
9551	235.24	10196.371	35949.898
23801	235.2	14259.909	34404.391
11164	235.01	10562.371	33761.07
1356	234.99	8171.198	40185.891
20309	234.86	13147.075	34637.523
15456	234.82	11906.04	33724.523
1649	234.8	8154.677	37615.887
20812	234.72	13478.397	37283.734
3398	234.65	8600.015	36397.27
17043	234.65	12419.511	34734.637
9219	234.65	10224.182	39347.207
14649	234.61	11736.918	40099.441
3556	234.57	8603.15	34851.266
24816	234.38	14578.346	38865.91
492	234.3	7720.164	36246.188
2593	234.26	8202.451	37750.984
5432	234.26	9213.576	35591.543
3858	234.23	8844.589	34933.785
8279	234.05	9717.515	34074.008
21958	234.02	13706.299	33537.871
18647	233.88	12755.568	36022.945
10800	233.75	10744.103	37744
16954	233.75	12410.752	35526.766
12537	233.73	11416.302	33582.852
20007	233.71	13133.029	37104.34
11616	233.69	10943.161	38185.813
23969	233.58	14394.493	35789.715
1375	233.56	8015.793	40036.148
11241	233.46	10917.22	34212.43
2047	233.06	8028.501	33926.5
24778	232.96	14576.291	39168.977
24711	232.87	14626.228	39862.293
11249	232.77	10932.192	34350.496
18292	232.64	12853.983	38762.383
4670	232.62	8887.339	38496.117
9322	232.62	10133.607	38373.637
1899	232.56	8045.33	35457.676
5846	232.44	9227.177	39306.586
23430	232.41	14073.616	35719.012
5355	232.37	9183.858	34712.199
8599	232.25	10055.875	35804.555
5971	232.2	9247.725	40433.246
12535	232.18	11291.046	33564.184
9145	232.02	10135.144	40029.059
6185	232	9391.073	38805.129
10150	231.95	10400.477	37230.32
6425	231.93	9361.888	36699.203
10552	231.91	10715.863	40216.59
4645	231.89	8911.084	38577.148
989	231.87	7777.706	38718.801
13128	231.87	11346.143	39869.227
2203	231.85	8327.717	34478.395
12007	231.74	11067.59	39146.82
14251	231.64	11764.857	36343.648
24208	231.62	14290.241	37027.539
9726	231.49	10280.397	34030.531
24442	231.43	14253.049	39000.594
18675	231.37	12837.061	35922.844
12587	231.37	11334.634	34124.828
12328	231.31	11164.226	35777.352
9070	231.22	10057.208	40382.551
24813	231.2	14429.832	39159.949
13691	231.18	11451.483	36046.863
8230	231.18	9791.424	34612.836
21272	231.14	13619.316	39953.77
22945	231.05	14085.226	39632.762
13811	231.03	11416.408	35102.633
4429	230.91	8833.527	40419.484
8175	230.76	9758.394	35033.875
22417	230.66	13913.101	37455.879
19928	230.64	13206.4	37788.531
6646	230.63	9468.514	34524.094
20887	230.59	13545.398	38009.102
18756	230.59	12730.342	35167.016
23402	230.53	14135.576	35893.207
15687	230.45	12239.633	34820.293
20737	230.41	13520.765	36677.59
2338	230.2	8381.971	35551.223
23722	230.17	14353.672	33762.211
2654	230.11	8253.841	38306.184
16512	229.82	12270.199	39379.211
9701	229.76	10249.058	34437.605
6080	229.69	9278.247	39548.934
12288	229.51	11165.963	35981.336
8004	229.23	9849.984	36663.375
7915	229.17	9876.452	37488.469
22024	229.15	13963.044	34008.789
10826	229.04	10566.976	37474.039
16804	228.94	12485.089	36776.352
23623	228.92	14079.337	34174.938
6715	228.75	9341.323	33937.906
9765	228.69	10300.796	33731.195
14752	228.67	12013.5	40198.566
18828	228.6	12705.75	34276.16
13890	228.54	11602.215	34175.836
18032	228.52	12633.883	40344.191
20600	228.19	13402.169	35694.738
10413	228.1	10524.847	39716.578
9968	228.04	10541.929	35269.746
12543	228.04	11358.33	33635.262
4134	227.91	8656.263	37606.449
5300	227.91	9247.643	34228.871
319	227.81	7880.271	35419
6392	227.81	9328.228	36786.621
4357	227.81	8831.151	39769.156
18059	227.81	12644.827	40494.039
15111	227.73	11984.638	37006.035
17349	227.58	12621.749	34464.832
15415	227.56	11968.601	34294.77
14016	227.54	11746.794	34204.801
10157	227.54	10385.201	37320.832
5240	227.52	9115.114	33732.016
19643	227.52	13264.016	40447.109
17704	227.47	12602.129	37924
23269	227.29	14102.81	36854.926
1144	227.27	7746.063	39575.586
1837	227.22	8059.838	35798.602
9598	227.22	10161.562	35340.5
22906	227.22	14183.79	39946.883
359	227.16	7657.107	35617.891
5810	227.01	9246.978	38985.172
21674	226.97	13700.886	36398.336
4031	226.89	8641.387	36631.551
1725	226.87	8096.947	36766.871
4589	226.87	9023.782	39013.621
19514	226.85	13123.549	39621.258
20050	226.83	13290.481	36880.641
16682	226.72	12488.722	37950.051
7066	226.72	9674.971	36553.137
4968	226.64	9011.713	35638.984
20316	226.6	13347.599	34377.719
19047	226.58	13093.491	35234.512
6803	226.51	9666.286	34075.125
21529	226.39	13753.545	37605.063
15399	226.34	12035.118	34470.609
14810	226.24	12050.711	39669.387
3471	226.24	8575.997	35480.484
18438	226.22	12776.717	37563.32
11183	226.14	10678.994	33611.609
5090	226.11	9045.019	34746.645
764	225.93	7931.377	37605.063
17851	225.93	12559.788	39076.598
7709	225.91	9806.953	39004.875
11151	225.91	10684.129	33984.309
12502	225.7	11050.767	33994.988
6705	225.55	9317.724	34164.734
14256	225.55	11824.053	36376.387
5527	225.49	9110.651	36519.402
3821	225.49	8777.586	34631.613
10120	225.38	10392.291	36786.695
10258	225.34	10525.602	38295.18
9712	225.09	10146.991	34249.527
16951	224.9	12471.37	35493.965
6777	224.9	9585.381	33725.465
22866	224.82	14044.944	39989.449
23811	224.78	14214.209	34473.035
23862	224.75	14322.936	34916.391
16788	224.73	12366.517	36950.148
891	224.71	7851.016	38238.93
21527	224.67	13618.137	37588.652
4779	224.61	8941.745	37258.008
5543	224.5	9185.082	36693.328
18506	224.46	12760.071	37111.598
21494	224.42	13680.615	37946.707
3752	224.38	8740.48	33958.887
6249	224.38	9398.595	38157.238
18588	224.3	12859.447	36468.227
14814	224.29	12016.978	39695.363
1512	224.19	8185.815	38689.379
24671	224.15	14548.614	40174.773
9096	224.15	10338.597	40400.449
7772	223.96	9908.093	38619.672
23917	223.81	14242.448	35303.277
7179	223.79	9616.114	37542.746
23351	223.71	14165.828	36121.523
9757	223.67	10142.083	34000.871
17653	223.65	12681.647	37541.359
22381	223.6	13922.517	37103.422
25335	223.5	14503.211	34731.383
272	223.48	7896.277	35137.266
4462	223.39	9007.921	40513.27
22938	223.37	14205.449	39606.438
25095	223.33	14428.985	36454.5
7887	223.31	9857.778	37628.832
14883	223.14	12035.264	38864.238
17377	222.96	12571.565	34808.102
12996	222.94	11311.906	38265.516
8379	222.89	9958.686	33904.348
20489	222.85	13365.844	34565.629
18255	222.85	12742.581	39090.34
6074	222.73	9437.308	39784.934
11023	222.62	10748.927	35398.961
22504	222.6	13883.793	38301.977
15814	222.6	12208.569	35968.633
20072	222.45	13232.114	36735.734
14311	222.45	11671.262	36992.813
17626	222.45	12594.594	37308.621
10123	222.37	10348.268	36819.055
11680	222.27	10782.928	38884.188
13702	222.26	11471.646	35791.707
12262	222.2	11094.716	36275.156
25290	222.18	14495.899	35289.684
18808	222.06	12738.814	34426.23
6920	222.06	9616.255	35274.805
15970	222.03	12063.14	37366.699
18459	222.03	12747.374	37446.531
12914	221.97	11238.182	37511.926
15490	221.87	12134.948	33588.969
6696	221.85	9439.349	34085.645
8098	221.7	9903.51	35705.828
1811	221.7	8083.966	36212.762
18624	221.68	12765.272	36149.988
15705	221.66	12204.189	35003.371
15256	221.64	11929.004	35734.137
13828	221.57	11474.24	34939.563
9457	221.45	10283.825	37113.508
19574	221.45	12972.034	40101.207
9137	221.43	10135.902	40279.414
5348	221.34	9148.634	34648.477
6114	221.28	9418.84	39216.613
12792	221.24	11216.87	36252.699
14196	221.16	11737.429	35741.559
4774	221.14	9019.334	37494.984
10260	221.13	10349.119	38320.324
22475	221.13	13803.499	37933.281
2650	220.99	8201.273	38274.465
413	220.97	7789.362	35863.645
21578	220.84	13676.532	37361.574
13327	220.8	11438.776	39334.473
23288	220.78	13994.98	36654.773
21840	220.72	13592.325	34834.488
18666	220.7	12756.411	35847.73
3266	220.68	8461.51	37275.797
10973	220.67	10669.256	35924.992
25113	220.63	14459.289	36325.348
21763	220.57	13704.394	35461.211
8885	220.55	10026.277	38661.461
21020	220.55	13560.283	39121.734
19609	220.53	12920.12	40422.641
14105	220.51	11718.656	35025.383
16897	220.42	12358.321	35988.281
773	220.4	7955.819	37667.301
4789	220.34	8846.201	37078.27
6538	220.23	9431.838	35497.668
7784	220.17	9907.012	38403.43
22652	220.01	13846.206	39289.688
16357	220.01	12175.797	40332.398
16049	219.92	12155.432	38014.949
9452	219.9	10207.555	37087.316
24484	219.82	14336.011	39415.727
13428	219.78	11598.768	38620.113
15182	219.78	11870.365	36331.031
6822	219.67	9646.07	34314.695
20843	219.67	13347.618	37614.543
14158	219.54	11654.063	35491.59
6003	219.5	9386.449	40460.945
8846	219.34	10122.69	38409.449
21860	219.31	13762.554	34695.789
17395	219.29	12539.454	35011.156
24655	219.15	14558.637	40463.316
2716	219.06	8200.754	39041.184
19817	219.04	13265.829	38934.035
21343	218.87	13677.14	39301.172
4798	218.87	8861.097	36935.492
15069	218.81	12007.626	37269.898
5100	218.81	9038.444	34543.113
7126	218.75	9497.955	37023.23
6627	218.75	9300.448	34672.195
661	218.64	7746.16	37101.887
17681	218.58	12617.537	37678.262
23471	218.37	14078.844	35406.387
9560	218.35	10260.828	35822.363
4256	218.27	8707.618	38702.738
9700	218.21	10184.92	34412.652
8482	218.19	9926.291	34827.445
8637	218.02	10049.055	36171.012
6681	217.87	9432.974	34207.289
15977	217.81	12119.91	37420.41
16069	217.81	12088.971	38171.605
6062	217.68	9332.012	39684.57
5796	217.68	9248.964	38919.906
13629	217.64	11602.325	36669.523
10206	217.56	10479.385	37835.672
14990	217.54	12013.882	37904.371
14771	217.47	11973.748	40060.301
12058	217.43	11139.86	38392.957
1793	217.28	8172.44	36399.941
19317	217.16	13008.626	37905.98
15528	217.12	12194.141	33949.145
4102	217.05	8660.289	37333.938
10905	216.95	10733.52	36349.66
20915	216.76	13365.652	38220.863
9381	216.74	10257.786	38013.508
19407	216.72	12980.289	38747.234
21227	216.7	13736.682	40264.051
1859	216.7	8138.891	35754.805
16418	216.38	12382.417	40228.074
7335	216.3	9518.104	38902.949
463	216.28	7768.525	36105.602
9300	216.28	10260.874	38804.625
7792	216.26	9784.059	38470.563
25126	216.24	14620.206	36144.262
24303	216.2	14317.344	37760.363
10252	216.16	10385.151	38257.16
1967	215.99	8098.852	34555.539
165	215.92	7951.715	34513.012
24255	215.86	14376.006	37419.148
21282	215.76	13751.921	39691.121
24569	215.65	14354.297	40084.586
6985	215.65	9506.155	35798.152
19718	215.61	13295.682	39652.461
14331	215.61	11824.562	37410.121
22307	215.57	13946.614	36403.461
20264	215.55	13263.654	34862.977
19099	215.46	12927.449	35802.613
3577	215.44	8441.206	34691.855
18640	215.44	12820.519	35997.871
23861	215.36	14381.612	34910.402
9566	215.36	10243.479	35868.93
17756	215.3	12700.659	38349.645
10591	215.26	10582.821	39893.957
13537	215.23	11566.957	37621.191
16463	215.11	12275.447	39644.148
15064	215.07	11987.395	37537.375
5848	215.02	9267.176	39356.465
1333	214.96	8085.832	40460.953
14811	214.79	11869.732	39678.402
11991	214.79	11120.501	39169.68
14040	214.67	11784.999	34457.234
1292	214.61	7689.459	40369.516
23396	214.56	14197.078	35843.863
19831	214.52	13306.328	38769.391
25237	214.25	14556.627	35430.047
7726	214.15	9875.547	39143.484
4637	214.1	8881.193	38816.375
7728	214.04	9866.016	38837.508
18591	214	12723.174	36472.871
25371	213.96	14521.76	34649.461
4495	213.85	8911.107	40002.43
11460	213.83	10796.939	36544.207
14467	213.71	11810.688	38611.547
17511	213.69	12491.493	36197.543
24359	213.67	14255.086	38314.887
2808	213.67	8337.221	39941.672
1921	213.62	8013.547	35043.02
20585	213.58	13407.329	35531.609
6613	213.58	9311.528	34887.41
9001	213.54	10037.469	39866.16
8315	213.46	9869.534	33832.137
10714	213.46	10755.938	38612.18
13763	213.33	11614.48	35582.875
16390	213.31	12285.113	40398.105
9040	213.29	10091.367	40197.305
5431	213.29	9058.054	35588.316
16884	213.18	12426.374	36234.297
5510	213.18	9149.044	36369.879
22168	213.04	13876.644	35295.434
8662	213	10005.734	36429.047
2391	212.97	8230.372	35985.895
3597	212.95	8568.78	34528.867
13613	212.95	11601.278	36815.617
24424	212.91	14375.01	38851.773
25284	212.83	14514.007	35264.59
9987	212.81	10363.779	35523.824
3717	212.7	8827.292	33600.715
18960	212.7	13114.812	34345.367
3943	212.7	8818.743	35868.348
22191	212.7	13836.829	35485.996
12622	212.7	11216.899	34493.328
1780	212.6	8039.233	36299.23
10071	212.54	10383.619	36340.488
24623	212.54	14228.587	40372.531
23478	212.53	13999.006	35140.508
3673	212.49	8622.731	33786.941
8815	212.45	9962.756	38011.84
11676	212.45	10788.893	38819.152
13302	212.43	11461.474	39698.398
12332	212.41	11200.818	35475.531
12773	212.35	11305.089	36031.879
2482	212.33	8280.473	36742.5
8754	212.3	9930.345	37309.797
19754	212.24	13297.286	39585.473
4170	212.22	8713.254	37926.902
5422	212.16	9218.672	35445.105
19948	212.05	13321.102	37619.512
19913	211.99	13133.544	37949.742
4869	211.99	8966.693	36691.34
5073	211.89	8997.534	34923.91
23933	211.89	14294.683	35449.348
5244	211.78	9195.776	33752.508
14866	211.76	12026.867	39044.074
15446	211.68	12014.539	33917.723
7695	211.66	9719.635	39222.387
12577	211.64	11302.088	34049.508
20834	211.63	13437.843	37519.262
22426	211.63	13905.427	37518.859
15909	211.61	12158.773	36800.551
17417	211.53	12705.106	35248.055
1860	211.47	8116.203	35757.949
1468	211.4	8142.247	39305.172
22015	211.24	13874.088	33896.191
15661	211.2	12263.433	34562.164
6604	211.07	9391.551	35135.355
3823	211.01	8753.363	34654.512
15739	210.8	12142.252	35273.703
24200	210.76	14365.187	36978.121
4075	210.71	8832.433	37041.98
4786	210.61	8919.661	37356.926
8728	210.57	10012.462	37018.203
11996	210.57	11035.82	39301.207
13050	210.55	11251.698	38758.391
10211	210.53	10540.078	37861.336
15597	210.5	12181.058	34253.586
5200	210.48	8954.464	33588.629
13865	210.48	11578.469	34627.66
4379	210.44	8672.998	39963.953
9301	210.38	10217.511	38813.199
14683	210.36	11840.557	40330.402
16316	210.21	12192.032	40044.695
19601	210.17	12936.359	40314.781
15801	210.13	12266.174	35785.617
21653	210.11	13587.964	36571.219
19692	210.09	13302.307	40167.684
12348	210.09	11081.64	35349.203
16263	210.04	12242.273	39588.715
7295	210.02	9561.622	38466.438
16560	210.02	12364.271	39127.332
9902	210.02	10392.973	34740.66
15150	210.02	11928.312	36732.301
12617	209.9	11208.342	34404.613
5190	209.79	8866.421	33776.816
20061	209.61	13195.693	36625.684
13675	209.61	11617.38	36114.332
14610	209.52	11801.885	39745.629
8266	209.5	9701.143	34271.535
20579	209.5	13398.304	35482.219
3697	209.46	8472.44	33637.809
12066	209.44	11048.041	38504.332
11768	209.4	10843.456	39969.742
4980	209.38	9045.748	35784.488
15206	209.33	11943.131	36259.91
950	209.27	7801.393	38526.016
6298	209.27	9461.871	37562.688
19448	209.27	13002.488	39140.645
19283	209.21	13039.24	37637.023
12803	209.15	11238.461	36441.508
23198	209.14	14033.305	37231.336
21998	209.12	13961.082	33744.328
12091	209.08	11104.709	38096.578
4946	209.02	8860.673	36089.012
1317	208.96	8018.718	40340.266
21000	208.96	13353.634	38926.586
18303	208.92	12802.29	38527.336
24870	208.87	14627.058	38405.406
25398	208.85	14483.89	34260.848
19869	208.83	13217.211	38205.273
3465	208.77	8460.852	35737.602
13085	208.69	11393.862	39166.051
24625	208.68	14223.221	40402.539
25423	208.66	14549.981	34093.145
22216	208.66	13892.785	35689.848
14769	208.64	11898.739	40039.828
23711	208.58	14364.467	33719.996
15796	208.54	12215.702	35764.457
12095	208.48	11083.444	38123.363
5770	208.41	9058.012	38729.695
17066	208.37	12442.03	34581.703
12057	208.35	11187.22	38382.387
23439	208.25	14186.523	35475.992
21769	208.18	13580.276	35515.223
19100	208.16	13022.519	35812.691
11493	208.14	10875.383	37003.27
23313	208.1	14027.564	36519.871
22294	208.1	13913.895	36323.078
19149	207.99	13099.688	36362.566
10060	207.87	10482.395	36208.367
19835	207.81	13319.288	38515.043
12876	207.79	11284.05	37217.488
25310	207.79	14598.426	34842.094
15075	207.76	12033.008	37321.211
2099	207.72	8024.923	33667.66
2537	207.72	8221.951	37280.227
14815	207.49	11850.256	39703.805
7857	207.45	9862.175	38006.563
11034	207.28	10739.288	35238.852
648	207.26	7732.333	37051.922
14317	207.26	11767.048	37265.563
22970	207.22	14091.564	39284.074
16341	207.14	12147.59	40236.781
17348	207.12	12533.063	34457.363
22483	207.11	13912.453	38032.176
15062	207.03	12035.691	37508.445
18188	206.86	12751.994	39600.391
13749	206.86	11503.897	35496.191
25082	206.72	14611.204	36625.441
21619	206.7	13704.951	36840.715
22110	206.7	13942.518	34770.43
14482	206.57	11713.234	38750.66
12124	206.51	11056.859	37769.336
21733	206.51	13625.076	35862.875
544	206.49	7796.431	36450.129
24466	206.47	14312.496	39232.625
15538	206.47	12258.265	34091.246
2223	206.36	8369.657	34735.254
11332	206.36	10917.838	35107.664
18187	206.36	12876.822	39581.41
605	206.3	7819.794	36792.051
10656	206.13	10731.135	39003.102
12742	206.11	11360.665	35710.762
11583	206.11	10952.395	37895.941
18222	205.99	12877.736	39187.113
17005	205.99	12472.721	34996.184
24834	205.99	14429.163	38697.941
13224	205.98	11470.96	40359.898
21748	205.9	13742.282	35691.508
1466	205.9	8112.534	39282.789
22631	205.88	13840.295	39137.363
7117	205.88	9610.082	36934.824
8790	205.86	9959.017	37701.797
14849	205.82	12030.785	39381.211
13438	205.78	11606.387	38671.512
16891	205.78	12400.515	35950.77
11265	205.76	10811.027	34446.172
3948	205.73	8667.774	35923.969
7735	205.65	9887.962	38899.098
3074	205.59	8488.111	38846.926
19161	205.53	13004.365	36493.727
18871	205.53	12735.414	33739.668
4899	205.5	8898.592	36351.949
8277	205.46	9705.128	34035.449
1194	205.46	7686.874	39821.828
19231	205.44	13136.012	37127.16
10856	205.42	10701.296	37185.719
4571	205.32	8911.422	39455.363
21893	205.29	13699.75	34406.836
3909	205.23	8718.917	35426.77
16322	205.23	12256.829	40082.77
8630	205.23	9956.074	36094.574
486	205.23	7982.884	36213.477
21613	205.21	13600.28	36749.68
16297	205.15	12101.487	39906.281
7322	205.13	9587.888	38762.707
13098	205.09	11258.384	39390.691
11809	205.07	10961.686	40358.125
15660	205.06	12221.358	34554.328
16376	204.98	12063.563	40499.336
4052	204.92	8680.619	36801.355
19167	204.85	13128.734	36532.137
22789	204.85	13969.645	40430.844
25058	204.83	14563.917	37030.277
18853	204.83	12891.238	34171.836
5009	204.75	8916.027	35345.656
22007	204.65	13798.744	33833.664
5596	204.54	9146.527	37298.828
3541	204.52	8515.695	35299.504
6857	204.48	9677.005	34569.492
22875	204.48	14177.584	40047.359
2825	204.37	8384.865	40072.355
2620	204.31	8388.586	37970.109
23480	204.16	14044.167	35153.371
13942	204.14	11606.698	33765.102
5968	204.06	9150.971	40375.199
9521	204.04	10141.088	36588.145
17879	204.04	12670.369	39223.996
5977	203.98	9193.439	40487.828
2799	203.87	8367.513	39873.305
11437	203.81	10796.332	36189.445
13665	203.79	11424.886	36351.48
16689	203.79	12382.675	38025.996
9289	203.75	10318.563	38732.586
10976	203.73	10686.498	35622.168
23169	203.71	14068.708	37688.328
12834	203.66	11331.286	36749.672
3339	203.58	8546.37	36881.457
19714	203.54	13326.537	39932.781
7950	203.5	9852.253	37120
6906	203.45	9495.272	35096.719
24984	203.43	14533.212	37665.688
1482	203.43	8140.924	39081.707
4370	203.41	8639.336	39891.664
24993	203.39	14545.334	37394.984
5880	203.39	9249.006	39656.57
19328	203.37	12992.214	37957.926
16452	203.35	12396.585	39887.938
11070	203.35	10622.08	34684.598
21276	203.29	13630.666	39657.16
20171	203.22	13130.156	35690.699
24196	203.2	14384.756	36940.336
3394	203.16	8527.646	36342.594
10340	203.12	10345.163	39130.371
2474	203.12	8325.801	36670.988
7106	203.06	9525.136	36843.219
1855	202.93	8040.668	35719.723
18669	202.91	12799.438	35868.383
13462	202.87	11451.749	38202.277
753	202.83	7832.46	37550.754
21835	202.78	13669.017	35118.609
7962	202.76	9837.543	36934.828
21465	202.68	13650.432	38305.914
23416	202.66	14076.553	35636.176
19865	202.64	13184.525	38466.191
25248	202.58	14617.729	35185.828
4581	202.58	8934.916	39215.805
2428	202.58	8209.55	36350.645
7921	202.53	9899.98	37534.246
7875	202.45	9730.147	37858.316
25170	202.43	14634.008	35822.48
2493	202.43	8244.16	36885.52
25458	202.32	14602.15	33744.027
21913	202.32	13668.192	34316.676
17234	202.2	12320.399	33641.105
6390	202.11	9378.161	36771.176
22917	202.07	14127.52	39746.996
13893	202.05	11604.447	34225.656
17929	202.05	12538.127	39519.906
21627	202.03	13636.597	36603.164
23364	201.99	14106.764	36196.832
25208	201.99	14506.978	35600.32
14601	201.93	11830.715	39658.977
10883	201.82	10710.721	36443.32
11204	201.76	10828.539	33701.047
17548	201.74	12596.293	36583.227
25066	201.7	14631.027	36772.199
19066	201.61	12956.372	35420.793
22549	201.55	13877.918	38610.504
3537	201.55	8493.242	35286.844
14666	201.47	11821.352	40223.535
857	201.44	7739.18	38087.09
18693	201.42	12787.368	35494.02
24937	201.4	14565.723	37897.059
8788	201.38	9986.8	37666.152
12173	201.15	11003.257	37260.004
15367	201.15	11917	34503.949
4862	201.11	9019.577	36637.047
14001	201.11	11710.607	34051.465
9819	201.03	10555.056	33889.992
18894	200.88	12870.875	33677.391
21351	200.88	13753.326	39020.297
6362	200.84	9295.487	37179.934
7704	200.8	9875.201	39311.672
12678	200.77	11340.921	35022.438
23484	200.69	14125.716	35166.719
1910	200.5	7964.543	35251.402
8509	200.48	10093.467	35039.09
22279	200.4	13979.055	36113.379
17108	200.38	12375.659	34285.73
12611	200.34	11411.51	34366.012
24310	200.34	14406.786	37856.352
1672	200.32	8185.231	37458.719
4579	200.32	9003.42	39204.063
14200	200.21	11742.103	35773.969
23215	200.19	14161.957	37357.496
1388	200.19	8195.084	39850.355
4226	200.17	8797.713	38447.863
22127	200.15	13779.757	34958.719
4948	200.13	8865.096	35804.133
7938	200.04	9748.075	37345.512
8619	200.02	10094.43	35966.645
588	199.98	7958.665	36712.047
18781	199.88	12906.325	34761.059
12090	199.87	11180.992	38072.434
12468	199.67	10997.116	34230.086
7774	199.56	9789.931	38631.68
1221	199.41	7946.371	39996.672
3995	199.29	8822.169	36336.488
23747	199.21	14322.799	33977.855
12696	199.18	11356.639	35222.863
22692	199.16	13947.938	39559.789
24905	199.12	14467.562	38294.199
22646	199.12	13851.765	39234.691
10178	199.08	10554.87	37726.375
7634	199.06	9755.678	39693.039
8920	199	10092.99	39117.598
12475	198.95	11191.08	34290.129
1877	198.95	8039.47	35552.84
22398	198.81	13822.835	37293.254
4893	198.77	8933.786	36309.887
9589	198.77	10205.637	35554.98
5988	198.75	9429.274	40310.09
9477	198.72	10218.358	36995.094
16690	198.72	12467.29	37715.16
20209	198.64	13135.21	35409.617
5099	198.62	8949.812	34533.547
16355	198.58	12118.022	40328.688
6044	198.58	9356.929	40111
1939	198.51	8111.314	34910.203
18592	198.47	12906.465	36479.246
16767	198.45	12332.584	37377.535
3815	198.41	8773.23	34590.852
20828	198.33	13490.908	37453.102
4514	198.26	8984.35	39842.141
22851	198.08	14171.838	40170.543
12102	198.05	11052.724	38173.254
8856	198.05	10035.313	38451.902
24211	198.03	14214.878	37052.121
24519	197.93	14225.619	39701.355
14934	197.89	12007.668	38621.449
13930	197.89	11419.809	33953.648
3256	197.85	8425.54	37241.281
5159	197.8	8927.746	34166.301
8231	197.68	9850.046	34619.195
12437	197.68	11150.958	34536.867
23671	197.66	14046.386	33547.027
7156	197.66	9687.033	37313.055
24125	197.59	14327.143	36307.688
23794	197.55	14261.882	34329.184
12076	197.53	10993.34	38262.633
18775	197.43	12764.734	34716.195
23347	197.38	14127.748	36113.484
5151	197.34	8890.825	34098.559
129	197.34	7793.442	34351.117
5157	197.34	8909.094	34153.031
21492	197.32	13767.944	37933.938
7793	197.3	9811.994	38488.438
8203	197.3	9787.82	34690.848
18708	197.22	12742.695	35372.133
23306	197.22	14169.296	36484.965
15251	197.2	12009.545	35665.859
24209	196.92	14229.441	37029.41
20227	196.9	13221.715	35286.055
24866	196.88	14595.916	38355.18
18342	196.74	12743.857	38192.844
6233	196.72	9464.986	38074.59
24974	196.67	14636.947	37932.309
12281	196.63	11091.421	36193.289
17523	196.59	12553.496	36319.129
24225	196.57	14349.959	37162.523
24490	196.57	14274.183	39489.465
18611	196.49	12818.664	36326.629
4025	196.4	8819.992	36588.699
2199	196.4	8205.616	34442.523
3736	196.4	8827.18	33792.672
7450	196.34	9610.481	39938.078
20368	196.3	13193.171	33968.07
5458	196.25	9071.726	35889.566
6658	196.19	9410.146	34340.809
15424	196.15	11912.652	34067.633
20236	196.13	13305.708	35006.648
11484	196.11	10865.364	36862.895
18567	196.03	12723.606	36610.273
21573	195.96	13704.7	37320.141
5996	195.94	9448.506	40387.887
17602	195.92	12623.762	37130.84
12747	195.92	11220.399	35771.184
13059	195.9	11362.28	38798.199
5352	195.86	9057.706	34703.371
6026	195.84	9484.611	40245.34
13663	195.79	11542.963	36316.711
4500	195.71	8875	40028.934
23342	195.71	14149.823	36397.551
10717	195.71	10585.951	38638.016
14345	195.71	11668.273	37583.488
20733	195.69	13396.205	36650.516
20402	195.69	13207.326	33656.754
11869	195.67	11183.873	40520.984
7820	195.59	9780.637	38084.816
20810	195.59	13511.754	37220.68
20797	195.56	13427.251	37083.617
4849	195.52	8910.52	36882.09
11328	195.48	10935.015	35062
6450	195.46	9368.245	36366.523
7611	195.4	9827.113	39810.324
17947	195.33	12586.043	39723.457
18334	195.25	12717.236	38468.578
7313	195.21	9537.581	38666.727
6197	195.15	9315.599	38603.59
21792	195.1	13637.019	35366.469
5209	195.04	9015.659	33670.227
16725	195.04	12331.768	37670.602
15048	195.02	11905.601	37410.113
23199	195	13993.247	37233.367
4444	194.98	8984.482	40328.359
523	194.89	7925.584	36373.492
912	194.85	7743.794	38322.156
8692	194.81	10087.169	36645.27
14656	194.79	11717.936	40160.895
16054	194.73	12244.105	38055.031
21479	194.71	13561.374	38129.051
21162	194.67	13547.593	40343.496
22337	194.67	13950.438	36700.816
25289	194.54	14471.078	35279.563
19561	194.52	13087.463	40035.613
19397	194.48	12945.533	38587.988
9630	194.46	10305.028	35294.348
23372	194.41	14087.702	35947.211
20137	194.39	13277.032	36056.145
13791	194.39	11617.363	35298.461
10239	194.37	10412.34	38123.305
17749	194.35	12652.202	38300.098
10886	194.33	10732.113	36478.402
13312	194.31	11583.461	39485.719
3455	194.27	8493.6	35643.086
3735	194.21	8693.711	33789.516
18245	194.2	12787.743	39037.848
10245	194.18	10388.092	38212.48
7390	194.12	9648.263	39378.395
9061	194.04	9984.323	40330.23
11819	194	10947.746	40413.371
19122	194	12984.077	36019.078
10498	193.99	10440.909	40474.875
18331	193.91	12812.774	38463.602
21124	193.87	13559.062	39999.145
18699	193.83	12716.865	35615.793
10813	193.83	10690.437	37819.617
25143	193.77	14526.115	35960.488
18994	193.74	12924.63	34671.371
20015	193.7	13216.261	37177.004
9027	193.64	10115.585	40044.234
4478	193.62	8928.44	40223.031
3923	193.58	8754.382	35590.531
18003	193.56	12677.836	40080.242
20829	193.53	13535.459	37457.238
3019	193.49	8510.901	39331.031
21521	193.47	13662.717	37859.816
11647	193.43	10952.833	38477.531
6946	193.43	9665.874	35494.473
12849	193.41	11255.15	36900.734
7977	193.37	9797.266	36778.191
4910	193.37	8850.482	36420.426
979	193.35	7846.701	38658.184
15935	193.33	12174.955	37006.484
22711	193.3	13802.737	39765.926
3703	193.24	8802.187	33536.375
3728	193.18	8735.001	33689.363
16475	193.16	12382.522	39715.535
25352	193.16	14608.589	34507.555
6528	193.16	9427.361	35743.91
75	193.07	7937.903	34038.023
11587	193.05	10894.488	37985.852
14715	193.05	11969.659	40292.301
4171	192.97	8789.179	37946.922
6284	192.93	9453.015	37748.777
1514	192.89	8011.75	38701.703
2770	192.89	8248.742	39585.238
21011	192.89	13377.416	39050.988
20541	192.86	13377.929	35120.434
12981	192.82	11219.433	38129.594
4276	192.76	8639.989	38905.34
5250	192.74	9184.321	33787.559
21568	192.74	13706.917	37268.867
4715	192.72	8941	38174.738
18240	192.68	12761.608	39298.305
521	192.55	7668.94	36371.871
199	192.55	7974.667	34712.863
19427	192.55	13098.236	38938.828
4289	192.53	8757.28	39014.281
16200	192.53	12220.018	39125.023
21192	192.51	13766.057	40325.266
24732	192.47	14515.501	39761.602
12203	192.47	11091.559	37165.883
6970	192.47	9629.72	35673.355
13782	192.4	11546.942	35245.773
20754	192.32	13392.266	36759.102
18631	192.3	12867.072	36250.777
24823	192.22	14574.374	38934.164
22463	192.22	13883.329	37819.711
18016	192.2	12649.283	40193.98
23482	192.18	14146.124	35165.371
24817	192.18	14556.082	38889.09
1101	192.11	7728.617	39382.223
1159	192.07	7717.417	39652.621
16683	191.99	12407.991	37963.309
23637	191.95	14070.5	33967.633
23503	191.94	13998.214	35256.793
17503	191.8	12533.463	36133.305
20094	191.78	13298.134	36565.477
20073	191.76	13290.399	36439.68
6934	191.72	9696.037	35388.664
16226	191.72	12258.363	39279.891
2465	191.71	8384.243	36543.605
17990	191.71	12647.347	39986.891
14671	191.69	11673.253	40251.59
3463	191.69	8432.675	35711.184
8024	191.57	9887.975	36489.313
22759	191.55	13813.451	40214.453
15598	191.53	12226.188	34259.488
18300	191.36	12736.069	38828.77
12029	191.3	11178.662	38716.352
9509	191.28	10149.368	36507.949
7789	191.25	9915.492	38436.277
12375	191.19	11139.718	35005.523
17738	191.19	12624.079	38225.668
7151	191.17	9560.892	37234.387
1983	191.11	8191.607	34349.863
3495	191.04	8550.949	35335.406
14334	191.04	11652.212	37444.434
21597	191.02	13716.832	36926.457
7063	191.02	9638.73	36518.352
14962	191	11955.004	38279.223
5504	190.94	9216.185	36328.133
18575	190.9	12816.125	36700.102
8405	190.86	9959.49	34162.512
18041	190.86	12665.66	40306.047
11613	190.84	10987.765	38177.137
14036	190.84	11813.901	34427.703
18088	190.79	12794.648	40479.285
25366	190.71	14419.485	34585.617
24314	190.69	14408.78	37913.492
11526	190.61	10980.808	37299.16
1848	190.58	8083.443	35650.414
7654	190.54	9811.763	39523.684
9728	190.52	10165.562	34051.086
16946	190.48	12458.43	35767.828
24554	190.48	14214.596	39953.168
8028	190.48	9825.675	36535.734
20809	190.46	13388.134	37217.039
19372	190.42	12984.762	38367.879
12959	190.38	11344.317	37923.992
3322	190.37	8614.393	36781.219
2358	190.37	8223.568	35764.281
17299	190.37	12604.728	34089.781
12061	190.35	11136.807	38428.02
6980	190.35	9686.125	35764.773
23702	190.35	14405.774	33635.246
19932	190.31	13334.551	37811.191
19248	190.31	12963.068	37234.246
11239	190.29	10849.484	34128.109
3778	190.27	8771.709	34200.066
3702	190.27	8510.733	33681.859
23770	190.23	14254.18	34145.453
17864	190.21	12674.75	39132.453
14521	190.06	11654.271	38990.145
8787	190.06	10062.46	37640.305
11421	189.98	10923.896	36004.82
12506	189.91	11016.484	33704.707
2813	189.87	8244.991	39960.309
18310	189.83	12899.983	38575.508
13480	189.73	11554.699	38120.023
22418	189.73	13830.012	37454.668
16083	189.71	12197.25	38289.563
25031	189.68	14630.067	37093.367
6714	189.64	9424.514	33935.535
13263	189.62	11587.871	40330.688
18009	189.62	12507.185	40148.352
4098	189.56	8682.425	37312.223
22742	189.54	13893.202	39978.277
21700	189.54	13675.415	35969.711
22756	189.52	13932.718	40135.848
18875	189.52	12759.118	33765.492
21988	189.5	13968.031	33620.707
2718	189.48	8338.901	39070.641
20723	189.46	13502.987	36538.641
22950	189.46	14161.899	39386.684
10419	189.41	10413.733	39765.461
6342	189.39	9459.223	37297.828
1277	189.37	7822.952	40290.539
25020	189.27	14460.52	37299.762
21242	189.24	13656.635	40097.18
21481	189.2	13647.582	38153.48
14784	189.16	11912.138	39818.063
3875	189.1	8794.353	35062.465
2455	189.1	8352.048	36490.691
15065	189.08	11893.57	37240.508
4448	189.08	8852.288	40375.906
15815	189.04	12132.23	35974.719
15428	189.02	11868.692	34073.441
24665	188.89	14445.201	40134.031
25377	188.87	14475.035	34364.336
13356	188.81	11609.147	39000.363
4873	188.74	9018.128	36736.809
16760	188.74	12375.98	37334.176
4951	188.72	9054.96	35844.313
24337	188.72	14228.125	38111.129
17366	188.72	12585.843	34697.609
11364	188.64	10925.491	35526.965
13522	188.62	11613.749	37823.621
23631	188.6	14148.039	33910.621
20120	188.6	13206.224	36112.148
22162	188.58	13795.058	35251.422
11260	188.58	10868.048	34416.633
21418	188.56	13680.369	38573.727
9079	188.55	10038.47	40483.293
6056	188.49	9459.672	39944.043
16148	188.41	12078.269	38792.023
338	188.41	7731.949	35496.109
11238	188.35	10930.768	34108.219
18596	188.28	12819.188	36487.402
11666	188.28	10830.107	38735.695
6399	188.26	9404.768	36837.457
24326	188.24	14380.68	38029.141
15116	188.24	11968.583	37040.953
3091	188.22	8539.999	38708.902
18862	188.2	12706.943	33922.973
11361	188.12	10938.727	35505.531
3190	188.05	8417.587	38018.695
17643	188.01	12640.166	37444.852
12425	187.99	11181.702	34764.125
11153	187.99	10609.014	33994.973
12465	187.88	11140.73	34201.004
3940	187.84	8799.853	35836.961
2535	187.74	8324.838	37227.234
23706	187.72	14274.115	33677.375
12396	187.68	11180.709	34873.84
12358	187.61	10991.515	35141.992
13915	187.57	11571.847	34109.301
8309	187.55	9896.796	33756.727
509	187.55	7759.767	36326.676
1270	187.53	7841.578	40226.609
4828	187.49	9017.818	37035.633
12911	187.47	11247.507	37451.074
10045	187.45	10554.239	36063.359
17937	187.43	12627.286	39604.195
17543	187.43	12691.681	36522.242
5644	187.43	9075.093	37634.77
3325	187.42	8520.666	36789.758
17739	187.38	12543.259	38235.445
5746	187.34	9168.381	38588.23
7160	187.17	9635.23	37368.781
5061	187.13	8951.167	34833.645
8029	187.13	9915.841	36540.785
8800	187.01	10121.532	37811.414
547	186.97	7947.369	36457.723
17300	186.96	12692.138	34092.223
22909	186.92	14201.912	39670.664
17253	186.86	12582.115	33703.102
5060	186.82	8846.496	34824.301
21884	186.82	13736.854	34650.414
4135	186.8	8765.9	37605.973
4712	186.78	8971.373	38158.844
20203	186.75	13183.137	35378.379
18368	186.73	12743.303	38310.383
4315	186.65	8801.179	39252.109
18911	186.52	13049.975	33744.801
23672	186.5	14161.233	33548.375
13285	186.5	11551.116	39864.313
16342	186.48	12129.163	40252.254
1384	186.36	8052.239	39813.813
7049	186.3	9672.032	36385.148
13901	186.27	11441.506	34288.488
9847	186.27	10508.707	34213.246
21805	186.25	13766.461	35174.539
18769	186.23	12823.986	34693.688
17763	186.23	12597.761	38406.699
1389	186.23	8189.708	39872.145
8587	186.19	10033.624	35717.434
19371	186.15	13043.808	38356.469
23745	186.13	14415.177	33954.934
11430	186.13	10792.667	36159.27
[truncated: 19,826 more rows]
