# Supplementary material for: Insights on the Control of Yeast Single-Cell Growth Variability by Members of the Trehalose Phosphate Synthase (TPS) Complex
Source: Front Cell Dev Biol. 2021 Jan 28;9:607628. doi: 10.3389/fcell.2021.607628 (PMC7876269; doi:10.3389/fcell.2021.607628)
Supplement: Supplementary file 2 [file Data_Sheet_1.ZIP › final_code/input_datasets/Ntd-TPS1_SortedCells3_control_t5.csv]

Id	Area (µm²)	Centre X Position (µm)	Centre Y Position (µm)
1916	580.62	8917.399	34160.613
6431	576.79	11612.117	36897.855
1768	545.02	9010.331	37764.023
977	544.37	8375.473	39222.191
4644	539.68	10453.689	36704.191
4328	536.67	10296.282	35855.617
2066	536.33	9060.608	34212.121
2422	533.99	9430.18	38013.137
9550	502.31	13156.796	37889.676
680	496.96	7919.507	33755.414
4411	496.94	10155.699	34303.254
11731	491.71	14217.492	38413.805
9028	489.97	13030.404	34443.105
3853	486.41	10076.176	34848.719
11689	482.84	14271.361	37773.73
5367	482.69	10799.823	36861.309
9823	481.14	13301.252	33209.215
5632	478.46	11116.889	38502.574
8524	478.36	12644.56	39408.715
1583	474.13	8818.246	38425.496
4774	471.25	10514.325	39087.199
6559	470.03	11599.193	34371.047
4030	467.04	10085.273	38097.461
12147	466.1	14425.507	34467.113
11887	463.78	14599.415	38901.492
7872	462.19	12284.752	39173.383
11679	459.99	14109.854	37482.723
6220	459.57	11410.592	38991.426
11123	459.01	14052.745	38584.684
6285	457.79	11612.469	39943.766
11989	457.54	14629.418	37075.801
11297	457.5	14130.159	35649.051
5124	454.87	10756.314	33973.105
12183	447.86	14574.663	33872.012
1921	446.58	9001.899	34292.074
10108	445.45	13477.548	38338.762
475	443.84	8012.013	38336.543
11792	443.82	14311.598	39446.957
10544	437.21	13723.204	35074.086
11036	437	13842.468	39978.188
11524	434.24	14312.74	34606.516
4603	431.37	10451.836	35895.824
6756	426.62	11653.208	34585.055
656	425.68	8089.309	34278.117
7064	425.39	12036.312	39786.266
6328	421.91	11459.65	38832.156
2617	421.66	9413.727	35247.398
3460	419.95	9719.192	37753.23
10774	419.2	13957.187	35442.137
8387	416.85	12481.64	37210.262
7183	416.58	11898.136	38248.504
7848	416.41	12377.066	39485.754
5772	414.13	11054.524	35651.723
1619	414.09	8799.056	39094.969
11531	413.17	14241.246	34789.965
619	412.1	8183.547	34955.5
10261	411.75	13636.24	39893.336
7723	411.45	12119.251	38136.051
7083	410.55	11864.603	39648.188
11205	410.43	14197.175	37036.547
6647	408.23	11613.06	33323.023
5403	407.52	10969.671	37802.609
11146	404.8	14164.424	38006.219
361	403.13	7664.999	39175.016
10690	402.5	13973.244	33922.09
8847	401.58	12875.794	34308.367
1504	398.73	8698.527	37062.227
7077	395.95	11976.706	39987.398
4424	395.39	10304.63	34179.879
11479	394.99	14346.518	33662.781
8593	393.84	12899.131	39266.273
1039	393.19	8584.072	39319.492
9253	392.48	12959.412	38656.492
9968	392	13489.094	35358.691
4757	391.47	10545.584	38800.969
11697	391.2	14373.281	37931.34
1707	391.18	8867.543	39267.656
5915	389.01	11113.298	33235.516
6826	388.73	11672.594	35684.441
10848	387.5	13950.816	36743.91
9755	387.23	13257.055	34412.965
3883	384.19	10013.753	35484.512
2775	384.15	9666.389	34132.254
11930	384.05	14578.959	38282.781
4499	381.48	10404.664	33138.691
12054	381.33	14494.075	35940.641
2351	380.95	9457.075	39599.098
9164	380.6	12987.599	37283.742
2060	378.69	9093.5	34049.32
5140	377.73	10599.461	33610.07
7043	376.43	11635.411	39695.145
8927	376.16	12805.652	33220.566
4332	375.97	10313.031	35599.375
12184	375.91	14611.763	33893.063
9973	375.62	13467.08	35474.457
607	374.82	7984.877	35518.941
4660	374.38	10452.283	37049.887
9038	373.76	12965.73	34586.754
9390	373.38	13340.217	39928.117
1364	372.54	8688.015	33952.441
277	371.6	7677.934	38024.855
3702	371.45	9842.868	33973.07
3645	371.04	9798.161	34848.813
2517	370.55	9347.636	36518.352
1006	370.22	8399.426	39784.898
7162	369.89	11909.381	38519.285
2385	369.11	9468.029	39115.238
11218	368.73	14178.495	36771.277
6525	368.38	11442.589	35003.512
6298	367.94	11415.155	39472.148
11883	365.85	14558.77	38855.555
1873	365.26	8854.075	35067.176
11618	365.2	14266.721	36141.777
8571	364.72	12915.629	39307.988
4624	364.59	10488.003	36373.414
1810	364.24	8869.464	37027.938
1045	363.08	8486.129	39378.113
1784	362.56	8963.769	37228.336
10694	361.58	13901.366	34012.098
10018	361.1	13513.258	36506.656
5484	360.97	10913.088	39316.645
6638	359.47	11492.958	33189.891
2413	358.98	9368.157	38181.691
4413	358.84	10226.036	34308.938
2054	357.65	9175.633	33969.824
7086	355.45	11955.904	39696.391
217	355.37	7860.058	36939.73
236	355.11	7724.3	37294.281
583	354.84	8009.895	36060.887
7054	353.82	11782.51	39868.754
11214	351.87	14124.698	36969.965
4695	351.81	10308.893	37708.715
3786	351.52	9938.58	33530.313
11209	351.2	14199.666	37069.691
4560	350.59	10540.508	34881.469
12020	349.22	14593.923	36680.477
6664	349.09	11746.734	33187.961
7395	348.96	12011.822	34123.363
12087	347.54	14551.037	35704.797
3879	347.23	9970.289	35405.691
11750	346.47	14364.624	38837.059
8214	346.2	12657.684	33704.41
4552	345.7	10462.102	34624.063
8389	345.32	12679.005	37225.984
1703	345.26	8959.361	39210.078
9237	344.97	13101.007	38361.434
4347	343.65	10296.733	35534.266
2280	343.63	9159.97	39059.93
10404	343.4	13748.987	37524.391
4845	342.92	10676.556	39694.672
8960	342.1	13052.997	33251.922
4176	341.05	10303.221	38706.813
11624	339.23	14238.315	36246.598
8174	339.11	12453.446	33060.828
266	338.92	7710.56	37869.035
452	338.06	8166.133	38923.723
10224	336.14	13508.83	39351.309
10157	335.6	13367.195	38848.441
8801	334.78	12860.289	35283.48
2816	334.72	9509.094	34750.449
8297	334.65	12675.188	35161.039
6214	334.4	11231.561	38915.152
8905	334.34	12885.925	33643.242
3079	334.19	9681.673	35721.723
1398	334.13	8763.457	34539.156
1776	332.94	8943.043	37351.813
7210	332.1	11952.667	37701.102
5624	332	11149.463	38657.184
7766	331.95	12228.545	38852.074
5342	331.66	10878.051	36169.641
3816	330.01	9913.746	34050.488
4641	329.69	10420.056	36641.633
2743	329.47	9665.566	33891.594
8041	329.28	12415.532	35591.469
431	329.23	8013.689	39426.719
3502	327.41	9745.212	36582.586
6134	327.23	11363.84	37537.684
1835	326.75	8977.492	36115.379
5509	326.74	10835.845	39598.039
10109	325.91	13380.345	38332.328
518	325.68	8120.123	37732.605
3473	325.66	9823.128	37214.77
5252	324.76	10962.852	34388.844
1688	324.7	8978.029	39537.824
9961	324.53	13356.855	35119.445
3741	323.52	9827.535	33011.051
12180	323.44	14483.269	33838.734
8622	322.44	12912.55	38614.488
5280	322.1	10919.004	34861.883
1115	321.77	8505.42	37701.004
9339	321.6	13079.756	39306.305
2628	321.22	9467.262	34803.258
3646	319.57	9821.406	34888.344
10502	319.17	13768.28	35659.828
5290	317.81	10842.966	35165.586
5510	317.69	10807.766	39607.27
11079	317.54	14049.224	39140.848
5422	317.2	10869.961	38117.699
4860	317.06	10738.01	39354.496
7624	317.04	12269.411	36394.68
10341	316.16	13574.817	38548.816
7353	315.26	12026.292	34651.621
1087	315.22	8586.04	38754.605
5523	315.09	10922.679	39727.199
5387	314.44	10845.348	37305.367
7137	314.19	11878.676	38891.359
7325	313.92	11978.788	35416.098
11816	313.79	14318.528	39816.352
8566	313.54	12726.526	39462.449
11898	312.75	14590.527	38724.133
7089	312.71	12018.309	39720.051
3416	312.02	9704.506	38668.43
7942	311.97	12321.308	38079.148
2795	311.87	9623.484	34612.203
8356	310.3	12552.748	36509.609
8372	309.86	12521.482	36897.988
8449	308.61	12697.743	38087.379
5110	308.29	10704.823	34022.145
3199	308.27	9690.38	36510.777
9160	307.73	13106.168	37237.195
7849	307.67	12398.396	39501.758
4620	306.91	10447.624	36321.715
7484	306.64	12104.527	33442.461
9086	306.07	13011.19	35729.766
7930	305.82	12378.38	38452.574
82	305.26	7923.109	34584.324
1982	305.03	8967.644	33281.535
3886	304.55	10011.969	35512.453
4380	304.36	10295.843	34991.332
4995	304.26	10699.776	36656.902
9156	303.46	12940.322	37128.398
4783	303.38	10493.094	39296.727
2331	302.69	9377.138	39909.52
11048	302.16	14195.183	39618.32
11661	302	14363.267	37186.43
6537	301.91	11628.872	34621.344
11607	301.87	14378.384	36021.477
863	301.72	8218.635	36741.527
4178	301.6	10237.078	38513.855
4467	301.52	10226.397	33595.805
1690	301.12	9048.704	39553.598
6980	301.08	11832.292	38522.031
9099	300.55	13045.436	35957.426
4803	300.28	10406.651	39627.32
6993	299.9	11780.234	38692.004
1890	299.76	9008.786	34692.809
11227	299.63	14078.303	36562.859
9491	299.51	13310.569	38914.965
10645	299	13848.415	33070.652
1894	298.8	9032.368	34487.371
7251	298.5	11903.939	37157.113
10131	296.74	13452.72	38538.793
10322	296.7	13748.364	38943.008
6560	296.66	11449.217	34379.324
1413	296.47	8754.63	34850.355
11577	296.12	14234.314	35532.402
1743	295.78	8942.74	38154.34
6792	295.72	11718.418	35128.695
990	295.61	8253.026	39501.281
8493	295.17	12645.142	39078.492
12150	295.11	14518.438	34486.48
10121	295.09	13517.329	38401.852
1761	294.72	9024.127	37877.352
706	294.71	8139.772	33348.535
11901	294.53	14547.319	38784.758
1055	294.48	8622.885	39146.215
8470	294.28	12650.086	38588.387
11704	293.8	14376.648	38008.117
9844	293.54	13551.768	33129.348
10870	293.29	13847.157	37285.957
678	293.12	8191.16	33724.977
5840	292.98	11180.635	34302.203
6837	292.87	11831.783	35835.176
12094	292.64	14550.46	35452.457
9279	292.25	13011.029	38898.742
6918	292.23	11679.717	37879.504
4370	291.05	10327.441	35220.742
2042	291.01	9177.582	33799.516
8511	290.99	12668.256	39237.18
1560	290.39	8632.443	38029.926
214	290.22	7804.925	36882.535
1061	290.07	8370.867	39231.047
1684	289.97	9052.85	39470.43
10498	289.92	13758.917	35789.547
10334	289.86	13735.983	38743.086
5013	289.8	10576.05	36074.098
4648	289.74	10541.557	36818.27
10635	289.57	13590.248	33029.977
7839	289.32	12392.385	39693.73
5137	289.26	10618.663	33530.523
5961	289.15	11371.727	33673.207
7978	288.94	12474.828	37431.637
40	288.79	7922.795	33761.988
2188	288.52	9181.635	36979.59
3992	288.04	9928.776	37446.27
2457	287.96	9314.347	37598.828
10533	287.9	13609.305	34955.781
7881	287.87	12466.211	38974.801
6259	287.85	11340.495	39759.996
11112	287.29	14186.242	38674.668
4921	287.1	10660.269	38074.031
7999	287.08	12456.242	36726.027
1556	287.02	8751.482	38005.934
8865	286.24	12726.092	34201.809
6526	286.03	11549.545	35006.141
11090	286.01	14093.044	38998.539
8617	285.93	12746.023	38546.656
3406	284.42	9842.599	39098.094
5644	284.19	11109.108	38401.203
1667	284.11	8949.088	39767.641
408	284.09	8136.828	39857.496
9860	283.94	13466.221	33404.195
7824	283.65	12118.939	39851.359
3346	282.46	9614.695	39740.496
11369	281.64	14181.146	34486.379
3316	281.56	9695.315	39106.18
8796	281.16	12845.773	35488.879
7606	281.14	12137.363	36087.117
11392	281.14	14067.76	34442.313
8892	281.05	12751.295	33668.09
6433	280.78	11614.487	36705.527
6846	280.68	11835.189	36039.008
8396	280.61	12693.023	37419.125
8734	280.59	12729.148	36665.355
7047	280.43	11687.384	39802.602
3710	280.4	9844.692	33698.289
4254	280.05	10261.904	37122.305
10847	280.03	13917.043	36669.176
1356	279.94	8748.96	33693.906
1148	279.9	8520.959	36661.59
11671	279.86	14399.226	37370.465
1105	279.57	8579.584	38052.984
6553	279.49	11589.406	34548.695
5079	279.32	10621.292	34463.656
3876	279.27	10065.869	35353.379
10098	279.23	13429.049	38019.547
7601	278.69	12088.874	35982.461
6278	278.65	11547.424	39782.707
4765	278.56	10494.955	38901.234
5412	278.46	10871.402	37892.219
9298	278.29	13090.459	39117.508
127	278.29	7933.161	35241.145
10606	278.27	13585.057	33531.785
1408	278.06	8778.243	34729.844
11987	278.02	14575.966	37036.977
5175	276.85	10941.776	33038.254
5474	276.76	10906.047	39061.953
12202	276.03	14487.589	33381.184
11399	275.63	14100.434	34295.922
9541	275.59	13306.599	38000.012
2388	275.55	9346.586	38855.379
6895	275.51	11665.353	37165.457
11950	275.47	14591.714	38128.316
4466	275.4	10300.796	33581.762
3905	275.24	9974.211	35958.281
8924	275.11	12746.982	33169.195
2275	275.05	9178.582	38940.676
10796	275.03	13980.556	35704.543
2175	274.9	9072.525	36799.895
284	274.88	7927.468	38115.813
11192	274.88	14101.942	37481.953
5165	274.88	10656.125	33094.352
2785	274.72	9649.243	34394.207
591	274.51	8175.195	35580.426
6249	274.02	11308.266	39591.566
565	273.59	8164.142	36518.719
5460	273.59	10860.532	38866.484
2249	273.25	9223.833	38493.445
4098	273.1	10068.545	39718.184
10678	273	13934.858	33803.621
4866	272.96	10698.575	39169.922
6602	272.79	11540.018	33663.863
5777	272.75	11174.693	35723.426
9090	272.68	12969.084	35868.57
7914	272.58	12426.797	38575.453
4721	272.41	10380.527	38060.41
7231	272.31	12055.286	37658.789
52	272.22	7661.768	34022.102
1000	272.16	8285.12	39658.715
1082	271.87	8546.036	38716.805
2239	271.43	9201.935	38338.949
11296	270.99	14171.174	35642.063
1737	270.95	8856.58	38338.063
8625	270.91	12816.751	38328.086
1762	270.91	8995.992	37898.145
536	270.82	8162.452	37319.406
11822	270.4	14269.966	39885.07
8531	270.26	12640.412	39446.262
5573	270.2	11001.986	39299.848
2251	270.18	9182.124	38585.949
5924	270.18	11110.693	33053.285
6679	270.03	11613.477	33316.457
10439	270.01	13575.087	37265.645
4287	269.97	10133.178	36503.117
10761	269.88	13948.745	35230.246
9157	269.78	13086.094	37175.074
11545	269.53	14300.245	35024.414
2608	269.4	9301.407	35315.199
7428	269.02	12042.59	33423.258
8248	268.96	12668.323	34311.938
245	268.79	7686.55	37434.82
10956	268.54	13903.227	38866.449
10646	268.02	13932.404	33080.465
526	267.92	7990.157	37411.824
4807	267.92	10506.382	39727.316
2713	267.91	9697.249	33098.926
7440	267.52	11992.473	33276.637
7348	267.43	12026.33	34888.813
10661	267.29	13971.803	33467.242
104	267.23	7723.076	34893.156
2464	267.14	9484.128	37255.969
4136	267.1	10150.359	39730.652
184	267.02	7705.726	36269.941
1210	266.91	8607.734	35290.398
4218	266.83	10320.508	37869
11823	266.74	14231.126	39902.395
6660	266.64	11835.765	33081.23
3755	266.64	9990.405	33074.551
1615	266.51	8746.77	39000.293
11871	266.47	14613.881	38981.293
10647	266.39	13950.907	33162.391
8138	266.09	12409.973	33676.715
7550	266.07	12065.657	34805.996
3735	265.68	9878.647	33202.332
3492	265.66	9716.48	36989.781
2441	265.38	9331.116	37696.594
3440	264.9	9889.777	38203.563
1257	264.71	8455.725	34557.023
7296	264.5	11929.259	35997.105
925	264.4	8198.006	38138.324
6768	264.38	11698.245	34681.645
7035	264.05	11829.728	39621.707
11452	264.02	14399.726	33238.547
9761	263.79	13319.926	34161.926
4684	263.77	10359.11	37500.531
1919	263.42	8904.659	34243.352
11516	263.19	14336.35	34348.199
4251	263.12	10304.801	37032.543
653	263.06	8152.05	34446.715
6349	262.92	11630.616	38571.715
9561	262.83	13137.052	37975.625
4217	262.45	10288.831	37869.586
11162	262.43	14152.224	37903.301
8759	262.39	12715.103	35929.586
3311	262.35	9495.741	39026.641
742	262.33	8406.192	33811.414
11870	262.18	14611.873	38955.223
10425	262	13744.007	37376.16
471	261.95	8193.288	38601.102
10569	261.91	13732.822	34155.535
8134	261.87	12424.908	33828.031
79	261.83	7888.724	34547.262
3481	261.66	9879.49	37039.113
10906	261.62	13890.661	37877.195
5324	261.62	10970.358	35808.813
8294	261.56	12501.999	35139.781
11212	261.41	14195.859	36912.672
9927	261.24	13383.487	34429.859
2702	260.82	9328.125	33258.77
5150	260.68	10718.612	33393.07
5159	260.59	10609.271	33299.996
6035	260.43	11365.997	35392.68
4578	260.4	10473.291	35327.773
4758	259.73	10463.102	38835.605
7523	259.73	12062.709	33953.379
9137	259.61	12963.769	36614.813
2292	259.53	9166.308	39394.602
10002	259.28	13425.546	36144.43
8727	259.19	12809.381	36720.281
7979	259.13	12277.291	37189.285
1596	259	8840.416	38527.5
11076	258.98	14031.769	39117.621
4772	258.82	10438.892	39066.125
2027	258.77	9255.865	33616.063
9508	258.77	13212.729	38716.406
4410	258.48	10299.621	34610.965
7515	258.37	12100.441	33808.734
270	258.25	7712.999	37912.926
3957	258.21	9940.833	37026.02
4285	258.08	10300.541	36469.953
4789	257.73	10541.141	39376.895
3350	257.68	9575.316	39917.84
11741	257.39	14381.91	38509.59
897	257.37	8332.866	37685.934
9792	257.29	13329.804	33952.395
1868	257.12	8994.767	35007.121
9677	257.1	13140.054	35840.41
11262	256.76	14020.954	36050.262
11832	256.62	14609.919	39994.879
5442	256.41	10901.708	38548.277
5495	256.18	10973.541	39382.953
1265	256.16	8587.032	34151.715
1710	256.16	9032.304	39059.68
2708	256.03	9336.76	33047.133
7857	255.89	12409.721	39566.168
10076	255.76	13352.731	37672.289
9307	255.66	12954.251	39198.844
12205	255.55	14438.078	33423.738
7569	255.47	12112.817	35239.77
9958	255.24	13525.515	35098.23
6739	255.22	11818.409	34211.66
719	255.03	8049.039	33038.727
10164	254.78	13437.585	38968.91
1875	254.74	9010.103	34783.023
3429	254.73	9898.078	38331.871
6541	254.71	11611.869	34724.141
7755	254.71	12110.659	38802.879
8912	254.48	12905.893	33410.293
5555	254.44	11004.829	39660.113
2632	254.42	9431.608	34855.387
989	254.3	8213.482	39464.477
11231	254.21	14098.578	36659.648
6347	254.15	11617.317	38557.125
11913	254.13	14448.03	38350.852
9551	254.09	13320.871	37883.887
10501	254.07	13575.066	35635.203
1526	254.02	8783.891	37501.332
3240	253.73	9558.139	37497.703
1520	253.67	8819.168	37294.895
7941	253.63	12432.264	38052.273
4859	253.58	10760.859	39338.559
10798	253.54	13818.008	35782.953
2098	253.52	9211.129	35066.176
4523	253.35	10514.167	33711.469
9613	253.12	13287.037	36990.758
5833	253.04	11104.16	34772.566
10096	252.98	13559.676	37986.496
2103	252.71	9209.926	35135.801
2014	252.66	9262.248	33372.957
2707	252.58	9377.911	33040.426
6854	252.56	11662.674	36284.855
6723	252.48	11843.534	33967.223
4161	252.37	10255.236	39056.199
1822	252.29	9025.21	36583.109
10562	252.25	13690.353	34604.348
8805	252.24	12779.104	35347.301
9211	252.18	13000.392	37936.313
12133	252.06	14548.23	34896.059
10834	252.06	13874.529	36371.316
1533	252.04	8643.31	37617.305
5653	252.04	11159.472	38279.457
1617	251.74	8766.8	39047.531
11323	251.64	14164.909	35349.238
2158	251.51	9204.736	36318.953
3616	251.41	9698.197	35556.184
9621	251.18	13342.15	36776.977
469	251.03	8022.828	38485.516
10706	250.99	13779.963	34146.574
10328	250.91	13769.638	38676.961
5015	250.68	10744.515	36073.734
2155	250.66	9230.879	36224.328
9142	250.51	13043.673	36750.352
6542	250.38	11590.891	34731.93
9941	250.34	13400.256	34738.426
7314	250.32	11926.807	35260.797
3325	250.22	9683.991	39331.645
2471	250.17	9470.01	37135.109
3768	250.15	9983.045	33271.051
9504	250.07	13205.669	38654.316
10638	249.76	13600.433	33116.113
14	249.69	7666.239	33298.066
729	249.53	8328.628	33038.969
6338	249.53	11460.149	38757.344
2328	249.38	9329.804	39858.109
3095	249.21	9492.585	35982.445
11129	249.07	14047.384	38625.738
5192	249	10982.339	33341.328
406	248.86	8123.949	39797.934
2289	248.75	9236.305	39295.109
10493	248.75	13603.052	36174.52
5934	248.71	11328.629	33148.324
11493	248.65	14401.897	33971.824
5662	248.58	11142.958	38105.926
6529	248.54	11470.398	34785.891
11849	248.46	14476.357	39548.27
9636	248.33	13253.315	36576.355
3810	248.31	10108.832	33990.723
265	248.21	7666.506	37855.836
11482	248.21	14310.847	33737.961
5875	248.19	11110.319	33896.363
5589	247.96	11127.308	39193.688
11219	247.92	14103.052	36775.828
4862	247.91	10733.035	39391.973
9089	247.89	12939.314	35852.285
9612	247.87	13163.856	36981.746
795	247.79	8211.893	35134.031
3694	247.48	9853.449	33841.555
944	247.39	8321.606	38666.926
10854	247.39	13946.239	37008.641
5525	247.31	10927.601	39833.684
5390	247.29	10969.825	37425.363
7449	247.29	12006.023	33068.086
321	247.27	7915.069	38748.199
2473	247.18	9270.949	37160.844
8973	247.06	13081.134	33594.863
4258	247.04	10291.975	36880.766
2003	247.04	9252.257	33159.316
829	246.93	8395.782	36013.676
4513	246.83	10483.248	33461.168
6691	246.78	11837.586	33451.469
9071	246.66	13125.65	35514.289
5166	246.64	10582.432	33102.816
4423	246.35	10316.372	34155.969
4873	246.33	10692.997	39019.004
541	246.33	8149.625	36887.523
4764	246.32	10436.934	38899.363
9915	246.14	13551.258	34159.637
4729	246.05	10427.44	38204.703
8208	246.03	12633.868	33500.871
8461	245.84	12511.997	38445.48
1711	245.74	8994.814	39063.027
10363	245.68	13761.736	38023.781
9780	245.66	13251.477	34077.391
8258	245.57	12692.866	34500.395
4382	245.36	10329.787	35079.156
10259	245.36	13764.847	39869.914
10226	245.3	13562.461	39394
10362	245.2	13685.445	38004.121
8349	245.03	12671.536	36349.285
9123	244.94	12940.85	36450.801
920	244.94	8393.566	38057.332
9512	244.92	13240.663	38784.316
3475	244.8	9895.033	37273.188
11224	244.59	14092.665	36848.422
915	244.48	8324.527	37990.129
11763	244.46	14392.418	39035.531
5563	244.4	11200.511	39462.785
9091	244.34	13037.976	35865.141
1360	244.34	8681.52	33736.488
11173	244.3	14200.987	37708.773
1345	244.23	8803.301	33475.832
9769	244.04	13235.948	34240.051
814	244.04	8396.942	35709.727
1780	244.02	9028.423	37393.164
4969	243.79	10724.465	37073.68
2573	243.75	9450.048	35935.211
9671	243.73	13302.118	36022.613
5765	243.48	11122.766	35820.328
96	243.46	7720.715	34809.574
2700	243.23	9447.625	33173.688
9547	243.14	13288.382	38128.051
871	243.04	8387.273	36953.633
6269	242.96	11333.884	39956.195
8844	242.81	12781.308	34600.043
10398	242.62	13639.919	37816.703
12035	242.6	14506.623	36267.332
11837	242.56	14496.007	39677.098
11148	242.41	14082.377	38055.938
10816	242.29	13926.599	36069.426
3445	242.25	9881.054	38286.258
12051	242.14	14620.425	36221.645
3692	242.06	9793.728	33813.512
300	242.04	7802.966	38377.387
2810	242.04	9648.874	34714.758
2361	242.02	9337.64	39227.953
6113	241.83	11415.753	36858.434
5043	241.81	10640.438	35550.766
262	241.79	7938.458	37828.117
2690	241.76	9277.014	33618.859
4064	241.7	10079.268	38946.453
5282	241.68	10825.005	35014.805
11593	241.53	14382.539	35772.863
1306	241.53	8612.33	33520.883
2287	241.49	9253.045	39222.398
1992	241.43	9023.344	33122.336
5190	241.39	10884.619	33282.152
3613	241.37	9816.043	35471.395
2296	241.22	9147.137	39577.613
1755	241.22	8930.529	38117.457
478	241.22	8082.401	38448.16
8715	241.2	12797.448	37150.445
11203	241.14	14073.893	37324.027
1680	241.05	8984.845	39726.496
6022	241.01	11251.491	35113.27
1046	240.97	8623.75	39378.41
6849	240.95	11710.913	36242.871
1695	240.86	8898.353	39326.484
9732	240.84	13224.777	34656.406
4988	240.82	10673.831	36856.023
3484	240.72	9848.951	36869.824
12195	240.68	14560.746	33558.477
1998	240.68	9213.57	33026.41
3904	240.65	10028.875	35899.402
7351	240.61	11929.856	34912.906
6785	240.57	11767.316	34970.199
11257	240.55	14047.824	35973.961
11198	240.47	14199.849	37223.965
460	240.47	8190.146	38725.461
299	240.32	7688.801	38375.465
1050	240.07	8579.989	39425.375
9626	239.99	13207.694	36829.406
1547	239.92	8822.521	37901.129
6908	239.76	11812.669	37605.191
1708	239.59	8890.251	39009.992
7293	239.57	12048.923	36139.707
8117	239.5	12475.97	34140.125
3530	239.48	9837.781	36291.887
8460	239.48	12638.592	38433.148
1331	239.48	8664.568	33110.816
12090	239.4	14573.36	35721.258
4891	239.32	10692.546	38721.168
10300	239.27	13684.626	39223.188
9549	239.21	13257.097	37857.445
1311	239.21	8621.821	33616.137
3696	239.15	9796.403	33898.621
3856	239.11	10080.533	34901.949
8915	239.02	12712.174	33416.758
8312	239	12514.683	35368.598
4993	238.94	10558.304	36603.145
2187	238.92	9170.238	36952.395
350	238.9	7808.254	39034.305
950	238.9	8264.096	38843.738
1733	238.79	9040.454	38606.727
9647	238.77	13153.694	36343.594
1966	238.77	8999.949	33350.176
6901	238.61	11832.603	37316.848
1409	238.58	8840.806	34741.477
5271	238.46	10940.299	34701.41
3790	238.46	10078.849	33573.789
1374	238.44	8720.967	34118.949
11539	238.38	14385.224	34932.797
225	238.37	7763.899	37044.844
3328	238.33	9647.894	39414.664
38	238.31	7737.847	33761.051
4459	238.25	10263.588	33759.176
5024	238.25	10744.142	36027.211
6891	238.19	11765.526	37058.34
734	238.19	8408.169	33277.172
6017	238.19	11401.305	34999.512
5301	237.93	10853.88	35356.957
6299	237.91	11492.152	39470.449
9909	237.87	13434.524	34054.594
563	237.83	8132.212	36435.617
4262	237.68	10269.941	36953.477
10441	237.64	13645.731	37279.996
6245	237.54	11378.594	39477.414
1246	237.35	8581.593	34623.371
1720	237.22	8885.845	38921.801
5827	237.04	11198.191	34646.605
2682	237.02	9369.755	33723.461
7329	236.91	11846.415	35168.789
402	236.89	7692.988	39939.375
3721	236.85	9894.063	33532.109
11735	236.83	14272.218	38469.246
3457	236.6	9814.142	37727.137
1641	236.58	8816.751	39729.453
8523	236.53	12543.125	39391.535
8293	236.34	12698.342	35135.836
3228	236.3	9515.534	37166.332
2201	236.14	9245.509	37285.516
10737	236.09	13917.178	34663.305
9544	236.03	13199.807	38059.922
3241	236.01	9646.706	37558.805
9998	235.99	13353.536	36081.52
7972	235.95	12435.139	37663.375
8529	235.93	12549.111	39420.5
7200	235.93	12046.647	37862.184
4598	235.88	10493.92	35712.246
7663	235.82	12219.15	37036.766
6244	235.76	11225.714	39475.254
1525	235.63	8836.34	37490.055
9304	235.61	12988.535	39187.461
4894	235.51	10758.862	38779.41
6423	235.51	11619.082	37079.266
8564	235.47	12818.775	39733.402
3877	235.45	10111.446	35361.844
11715	235.38	14418.805	38155.426
10939	235.28	13834.449	38678.691
338	235.22	7784.419	38942.145
8686	235.19	12878.766	37598.137
9529	235.07	13324.552	38451.578
3498	235.05	9699.739	36763.656
12140	235.03	14592.91	34663.086
617	234.97	8166.651	35168.297
6532	234.92	11629.454	34852.945
3731	234.73	9899.326	33457.141
9012	234.63	12962.309	34131
923	234.61	8249.801	38116.457
5041	234.59	10771.639	35477.207
2174	234.59	9217.245	36719.68
7491	234.59	12146.955	33541.602
4881	234.57	10617.817	38808.035
1920	234.42	8930.39	34245.93
5660	234.38	11198.578	38038.035
7485	234.11	12238.969	33452.281
4233	234.09	10194.469	37550.516
11106	233.84	14175.049	38942.574
10815	233.79	13834.228	36069.016
2225	233.77	9095.391	38045.445
6565	233.67	11611.493	34165.969
10623	233.63	13739.522	33201.215
7260	233.61	11880.785	36989.234
6417	233.52	11597.396	37331.141
7794	233.44	12243.35	39334.484
1848	233.19	8913.276	35682.563
6131	233.14	11329.124	37469.223
4848	233.06	10737.22	39485.441
7033	233.02	11799.606	39555.531
1593	232.98	8709.057	38512.844
8068	232.98	12281.541	35119.961
2644	232.94	9415.908	34583.516
1035	232.71	8495.436	39540.574
114	232.64	7726.668	35052.313
442	232.62	8001.873	39251.957
9993	232.6	13475.656	35851.961
6126	232.54	11204.153	37223.227
4676	232.52	10442.409	37289.504
17	232.45	7940.809	33342.477
876	232.33	8222.811	37078.586
8908	232.27	12842.448	33357.219
1709	232.25	8957.735	39017.961
10851	232.18	13824.097	36941.438
5160	232.12	10707.64	33014.293
9864	232.1	13485.218	33488.793
9743	232.08	13328.11	34490.074
10973	232.06	13807.435	39055.977
6374	232.04	11564.575	38014.34
437	232.04	8086.801	39180.348
2230	231.87	9248.6	38132.332
3911	231.81	10037.949	36238.344
11805	231.79	14345.179	39570.711
1063	231.79	8607.819	39249.465
4080	231.76	10121.984	39421.309
8000	231.72	12466.473	36842.121
8869	231.72	12712.561	33980.117
3688	231.72	9821.402	34089.398
1363	231.66	8814.683	33920.961
4458	231.6	10324.763	33733.934
820	231.53	8363.099	35793.809
5562	231.53	11121.992	39450.648
3433	231.49	9792.93	38463.895
11653	231.49	14414.58	36815.375
11523	231.49	14292.885	34507.352
6868	231.28	11647.549	36613.297
11450	231.26	14255.812	33222.848
4173	231.18	10143.161	38933.43
10436	231.12	13743.313	37205.109
1269	231.12	8623.029	34240.523
7966	231.07	12329.821	37536.797
10294	231.01	13691.075	39126.563
12095	230.99	14619.218	35500.832
767	230.97	8356.876	34233.043
11068	230.93	14003.973	39324.355
7388	230.91	11885.861	34271.207
9106	230.89	13049.579	36016.293
8697	230.89	12883.674	37392.379
670	230.86	8081.313	33827.891
9557	230.7	13314.492	37923.254
1393	230.51	8831.212	34498.797
398	230.45	7712.16	39905.004
12044	230.36	14517.886	36124.027
1984	230.34	8853.577	33073.242
154	230.34	7859.747	35864.285
1369	230.3	8811.518	34003.254
54	230.24	7767.718	34065.172
11094	230.09	14156.608	39115.027
11152	230.05	14181.691	38086.164
5625	230.05	11193.465	38670.488
5596	229.98	11193.923	38978.094
1509	229.98	8781.756	37113.223
904	229.86	8285.745	37794.379
167	229.84	7664.06	36073.531
4158	229.82	10219.408	39006.969
3509	229.8	9871.06	36689.453
3919	229.8	9989.48	36357.055
6082	229.71	11289.364	36273.762
8900	229.71	12732.176	33550.125
10570	229.63	13666.989	34225.875
10368	229.59	13670.734	38138.148
4571	229.59	10494.357	35222.977
9187	229.57	12994.388	37733.652
8213	229.55	12535.521	33698.523
5437	229.53	10978.054	38423.383
6250	229.52	11409.781	39594.621
11241	229.52	14095.68	36248.781
7039	229.48	11775.214	39667.863
4421	229.48	10135.694	34145.074
10275	229.32	13664.581	39503.734
11092	229.29	14202.519	39016.645
6462	229.17	11599.962	36234.301
186	229	7750.999	36305.766
1260	229	8509.864	34339.254
3066	228.96	9490.568	35356.551
8778	228.9	12861.563	35829.684
10268	228.9	13700.762	39640.578
1342	228.81	8839.317	33392.156
8584	228.69	12917.014	39464.086
160	228.65	7697.303	35967.051
5414	228.65	10792.026	37913.051
3483	228.61	9910.307	37135.301
2001	228.52	9213.915	33047.32
11654	228.48	14395.097	37003.145
10789	228.42	13894.204	35586.141
8656	228.4	12852.442	37865.559
9751	228.4	13216.413	34313.086
5177	228.39	10785.579	33136.809
1152	228.35	8441.062	36431.563
1852	228.29	8892.975	35462.184
8875	228.29	12724.906	34032.102
6651	228.21	11517.269	33099.777
9749	228.21	13297.657	34534.156
2607	228.12	9413.017	35312.402
10326	228.1	13675.187	38652.832
688	228.08	8159.415	33540.227
1065	228.04	8543.654	38973.746
636	228.02	7993.496	34628.078
2268	227.98	9219.854	38867.52
12174	227.85	14612.516	34188.746
2481	227.75	9478.981	36781.277
3685	227.73	9850.876	34062.973
8867	227.71	12833.171	34248.926
3389	227.64	9884.68	39344.031
6092	227.64	11355.326	36486.664
895	227.62	8236.02	37528.559
2349	227.56	9477.857	39551.316
589	227.52	8150.658	35887.516
5272	227.5	10876.334	34709.32
1014	227.48	8595.201	39795.285
5419	227.48	10899.83	38025.121
11755	227.47	14348.983	38923.758
7890	227.45	12373.877	39097.941
10976	227.39	13955.424	39156.207
1328	227.37	8614.605	33126.699
922	227.2	8391.754	38111.262
2650	227.18	9418.386	34293.434
4781	227.12	10402.293	39255.555
5655	227.06	11148.836	38306.113
9963	227.04	13429.272	35200.441
12066	226.99	14428.864	35845.934
3665	226.97	9763.322	34499.66
3799	226.81	10068.595	33742.305
9285	226.81	13029.422	39010.031
3802	226.8	10029.233	33813.391
7737	226.58	12074.799	38489.09
8257	226.53	12694.741	34442.488
5162	226.53	10698.01	33076.578
8137	226.51	12287.68	33657.207
4277	226.47	10290.463	36570.172
7976	226.39	12345.354	37420.789
2574	226.34	9377.232	35963.996
554	226.32	8164.661	36821.801
521	226.24	8053.198	37602.703
10542	226.2	13583.128	35057.473
7380	226.05	11991.243	34449.781
3202	226.01	9648.36	36545.215
2695	226.01	9474.951	33373.027
7591	225.89	12272.778	35788.773
6282	225.88	11592.809	39861.621
9236	225.8	13133.615	38331.371
11777	225.76	14399.36	39191.102
6165	225.74	11383.424	38020.836
1655	225.72	8756.734	39881.148
4159	225.65	10263.234	39013.27
6281	225.65	11455.364	39856.898
3773	225.63	9972.111	33371.02
7059	225.57	11722.639	39966.461
10938	225.53	13968.105	38660.699
10279	225.4	13717.23	39557.957
1542	225.38	8640.465	37846.23
6793	225.36	11634.5	35182.262
9800	225.34	13196.729	33769.621
11290	225.3	14174.712	35874.371
8106	225.21	12344.07	34704.223
2638	225.17	9330.124	34642.859
8175	225.15	12480.626	33070.82
1618	225.07	8802.668	39057.426
9696	225.05	13265.512	35573.152
7702	224.99	12200.378	37688.184
9427	224.99	13286.014	39399.094
1429	224.96	8817.396	35191.738
9439	224.94	13275.39	38970.145
483	224.9	8140.417	38216.285
499	224.88	8049.089	37840.813
3321	224.88	9645.873	39197.996
1261	224.84	8437.278	34349.043
11949	224.84	14621.007	38109.555
3466	224.8	9901.533	37662.074
2493	224.76	9280.121	36385.707
2741	224.76	9536.007	33851.176
7981	224.65	12411.036	37255.285
6172	224.61	11329.777	38187.496
7441	224.59	11972.936	33285.375
254	224.48	7662.221	37573.762
4184	224.46	10143.52	38618.289
1557	224.34	8827.761	38004.742
426	224.32	8120.644	39348.141
4575	224.29	10540.268	35259.074
115	224.15	7697.74	35091.012
7667	224.13	12088.685	37137.68
5716	224.02	11148.985	36815.047
578	223.92	8131.668	35961.945
644	223.9	7988.066	34506.723
7882	223.88	12371.918	38992.402
3836	223.84	10063.646	34465.93
701	223.83	8171.621	33640.977
2347	223.79	9485.719	39769.648
3824	223.75	10009.71	34195.121
8118	223.71	12439.177	34168.133
11641	223.69	14374.223	36614.645
10866	223.62	13822.403	37198.523
5294	223.42	10945.196	35245.043
156	223.4	7962.771	35875.691
6321	223.4	11515.203	38994.824
1026	223.37	8464.485	39740.504
6292	223.35	11510.594	39714.801
5123	223.31	10652.93	33964.328
6497	223.31	11502.076	35513.66
4479	223.29	10188.701	33199.449
6018	223.16	11374.506	35025.781
11620	223.12	14394.149	36161.156
1840	223.08	9013.823	36025.723
2241	223.04	9161.273	38369.133
3330	223.02	9550.237	39457.41
10029	223	13386.241	36798.93
4475	222.96	10216.708	33469.441
1423	222.93	8781.818	35024.215
1468	222.91	8777.175	36322.965
8969	222.87	12973.594	33492.137
12152	222.83	14625.509	34523.707
9201	222.73	12963.801	37806.258
258	222.7	7726.684	37686.887
1765	222.7	8904.456	37680.359
10910	222.64	13796.584	38030.426
3600	222.6	9882.691	35749.723
2020	222.54	9103.707	33481.965
11650	222.5	14281.807	36766.438
5101	222.45	10684.993	34441.551
9228	222.41	12927.356	38151.719
3488	222.33	9764.988	36924.324
5977	222.27	11313.748	34011.348
1782	222.24	8843.965	37404.078
952	222.2	8389.162	38920.574
5050	222.18	10567.674	35127.098
9267	222.18	13091.202	38800.133
1928	222.14	8977.355	33821.715
4821	222.12	10495.809	39923.484
7093	222.08	11958.852	39757.988
11383	222.06	14091.248	34336.934
6481	222.03	11549.6	35849.598
5447	222.03	10892.209	38638.742
3594	222.03	9737.635	36024.563
5472	221.99	10852.541	39045.758
574	221.95	8180.455	35935.602
5355	221.93	10952.079	36512.68
5302	221.89	10950.579	35360.684
5090	221.78	10716.539	34604.617
4854	221.74	10699.55	39313.625
362	221.72	7748.862	39166.875
212	221.7	7699.024	36794.195
4849	221.7	10675.427	39494.023
8161	221.64	12348.292	33440.926
11906	221.6	14556.792	38556.457
7119	221.53	11855.84	39227.754
1821	221.41	9049.45	36582.895
7655	221.35	12147.237	36942.23
195	221.35	7684.979	36470.293
7744	221.34	12230.668	38592.297
10782	221.3	13918.833	35503.051
4116	221.28	10220	39849.594
5478	221.26	10932.294	39277.797
9883	221.16	13428.816	33690.227
2142	221.14	9185.656	36011.055
7008	221.11	11643.83	39195.82
7861	221.07	12462.343	39299.105
10788	220.91	13892.38	35562.965
1689	220.89	8860.358	39540.781
10401	220.88	13619.178	37514.715
7389	220.7	11922.077	33977.723
9243	220.66	13040.603	38446.441
1128	220.66	8478.389	37257.82
10857	220.63	13824.776	37074.512
7365	220.59	12046.454	34514.813
5285	220.59	10965.313	35051.176
3622	220.57	9897.72	35335.676
2587	220.55	9326.191	35811.93
7875	220.51	12485.503	39191.727
5144	220.49	10600.055	33644.633
11187	220.45	14003.495	37621.203
12106	220.44	14474.161	35404.086
2033	220.42	9055.102	33667.277
3661	220.3	9815.033	34457.453
7699	220.3	12089.794	37637.156
7679	220.26	12266.33	37349.34
7024	220.24	11809.376	39452.762
947	220.07	8223.697	38736.395
4565	220.01	10537.995	35035.805
8953	219.99	13021.054	33105.723
11223	219.82	14040.474	36824.098
10698	219.78	13792.62	34085.613
5486	219.63	10879.868	39326.441
3289	219.61	9515.325	38547.957
1788	219.55	8983.529	37238.641
10860	219.52	13929.737	37102.742
7280	219.52	11929.948	36226.469
5792	219.48	11048.32	35647.031
3491	219.46	9833.465	36985.84
3756	219.46	9964.902	33087.664
1817	219.44	9024.421	36758.637
10128	219.42	13535.596	38497.043
7544	219.4	12272.601	34754.297
1861	219.38	9004.62	35126.855
2024	219.38	9167.74	33552.203
8153	219.32	12473.795	33602.941
4190	219.3	10298.417	38413.766
9679	219.3	13152.825	35866.207
8560	219.23	12721.021	39624.727
11494	219.11	14397.571	34016.16
6567	219.11	11565.179	34176.984
2430	219.09	9290.175	38124.895
6306	219.06	11481.763	39327.977
6428	219.04	11473.122	37165.727
10239	218.94	13360.877	39704.703
9115	218.88	12980.558	36265.051
1980	218.86	8844.779	33231.789
6595	218.71	11450.287	33915.129
7294	218.54	11905.976	36217.387
1106	218.5	8463.864	38071.836
26	218.48	7679.099	33514.691
7364	218.44	11915.76	34510.172
634	218.42	8131.916	34863.871
3787	218.37	9980.734	33528.184
8202	218.31	12572.564	33469.422
2738	218.27	9511.504	33783
8642	218.19	12793.944	38021.125
6710	218.12	11727.949	33711.074
89	218.1	7910.634	34719.559
11115	218.1	14151.888	38743.113
9843	217.94	13375.441	33108.781
10617	217.93	13766.869	33412.262
5672	217.83	11172.058	37680.922
6146	217.83	11320.319	37681.801
8365	217.73	12664.815	36631.148
2603	217.73	9457.29	35260.391
6013	217.71	11213.602	34837.281
7898	217.7	12451.821	38917.406
6989	217.5	11833.957	38638.574
6175	217.48	11301.584	38238.102
3693	217.33	9868.928	33821.789
3861	217.33	9943.872	34961.074
12049	217.31	14441.903	36184.367
3611	217.27	9796.832	35419.934
11834	217.26	14557.992	39602.91
6642	217.18	11562.389	33211.16
12099	217.12	14599.415	35325.664
7545	217.1	12135.468	34757.832
5346	217.08	10971.483	36265.121
2667	217.08	9272.262	34076.055
956	217.06	8214.889	38935.953
8989	216.97	13087.888	33804.543
538	216.95	8064.067	37095.867
3256	216.89	9494.465	37814.477
7259	216.89	11999.742	36979.855
2421	216.83	9395.997	38303.277
3306	216.78	9639.977	38991.711
3669	216.72	9757.171	34564.293
5251	216.7	10804.34	34381.109
11113	216.7	14074.375	38674.758
6028	216.68	11334.854	35271.164
296	216.64	7747.76	38329.848
7640	216.62	12222.363	36790.754
6076	216.6	11382.761	36174.102
10675	216.6	13918.752	33736.461
1605	216.57	8716.075	38734.246
9054	216.55	12958.569	35096.969
11783	216.41	14341.177	39242.539
12039	216.39	14507.587	36328.168
5025	216.39	10703.333	36043.258
948	216.28	8378.75	38776.398
769	216.24	8197.041	34469.191
6294	216.18	11418.493	39735.426
305	216.18	7662.811	38485.031
3477	216.18	9794.542	37309.043
761	216.18	8366.178	34072.098
8577	216.14	12764.95	39373.051
1834	216.07	8906.224	36379.535
5920	216.03	11148.528	33290.215
11858	216.03	14427.435	39315.688
5277	215.95	10954.032	34809.379
3463	215.89	9797.729	37800.535
3265	215.89	9517.803	37977.578
5848	215.76	11083.075	34451.777
5891	215.74	11091.038	33772.262
8672	215.7	12884.523	37688.566
3743	215.7	9706.919	33054.91
5258	215.7	10845.864	34436.469
8201	215.67	12674.092	33439.457
9598	215.65	13146.754	37049.234
3893	215.61	10126.275	35699.152
5265	215.57	10786.964	34537.809
7384	215.55	12059.645	34156.188
2774	215.55	9652.545	34105.762
6613	215.42	11493.721	33557.805
2857	215.34	9552.052	35182.113
10044	215.32	13380.192	37055.484
4171	215.22	10234.347	38921.203
5321	215.21	10824.154	35791.355
5232	215.13	10918.126	34116.684
4	215.13	7920.913	33095.398
7988	215.05	12295.17	37088.785
5642	215.03	11189.562	38370.617
6145	214.99	11345.611	37678.754
4363	214.99	10322.939	35401.227
9380	214.98	13115.69	39906.746
5975	214.96	11219.422	33984.648
11177	214.9	14204	37800.367
1644	214.88	8741.967	39743.32
7179	214.82	11903.664	38188.066
10642	214.82	13787.677	33024.512
8429	214.8	12588.148	37833.762
11599	214.8	14405.447	35885.531
1110	214.78	8488.822	37865.988
8939	214.78	12763.6	33023.621
7372	214.69	11898.087	34293.168
1051	214.69	8482.775	39432.113
4617	214.67	10504.32	36162.617
11	214.65	7696.73	33245.059
10204	214.63	13444.266	39264.547
7328	214.36	11941.384	35105.691
8097	214.25	12347.035	34874.426
459	214.19	8029.54	38718.609
6545	214.17	11529.269	34740.598
10089	214.15	13512.121	37909.223
9581	214.15	13201.588	37427.184
6551	214.13	11561.61	34543.5
2408	214.04	9314.248	38339.207
9571	213.98	13249.707	37799.668
7584	213.94	12229.061	35610.684
10846	213.94	13784.835	36626.617
2392	213.92	9374.29	38684.781
5916	213.81	11055.945	33247.012
8390	213.81	12667.993	37244.82
654	213.79	8032.354	34138.035
10278	213.79	13627.573	39540.566
10753	213.73	13829.009	35026.699
4981	213.73	10586.493	36745.793
1293	213.65	8540.06	33895.879
1996	213.62	9064.5	33015.063
803	213.54	8295.926	35381.758
7662	213.5	12178.385	37009.715
7511	213.48	12074.283	33799.727
2086	213.4	9109.579	34758.5
6997	213.37	11738.019	38755.051
4962	213.37	10636.14	37242.758
3281	213.33	9551.841	38316.805
34	213.27	7668.754	33634.984
11248	213.23	14093.506	36380.852
11873	213.21	14609.172	39006.309
15	213.21	7938.678	33311.594
253	213.19	7928.515	37548.641
9030	213.16	13059.019	34476.414
1750	213.16	9053.429	38002.797
3490	213.16	9912.499	36976.797
10719	213.14	13807.386	34476.598
9593	213.1	13312.428	37268.863
11077	213.1	14122.613	39118.809
6108	213.04	11402.711	36758.859
9308	213.04	13086.551	39199.766
303	212.98	7802.985	38462.387
2728	212.93	9552.048	33512.703
7614	212.93	12188.832	36280.543
11584	212.85	14232.896	35671.055
7674	212.81	12131.327	37271.23
11072	212.77	14051.951	39387.078
8757	212.77	12706.526	36152.66
1042	212.73	8515.894	39352.477
5851	212.66	11087.414	34175.863
241	212.58	7808.684	37358.094
7495	212.56	12271.098	33593.617
5595	212.5	11172.057	38958.629
12179	212.41	14556.976	34135.066
1571	212.37	8833.768	38184.555
6650	212.24	11582.32	33074.977
1611	212.18	8641.815	38925.137
6704	212.12	11659.948	33594.168
12207	212.06	14561.785	33455.738
11706	212.03	14255.6	38037.82
12128	211.99	14631.213	35027.363
10051	211.91	13548.832	37199.98
9809	211.87	13234.515	33543.125
5120	211.85	10634.733	33889.316
1607	211.83	8683.515	38857.922
8178	211.81	12500.38	33037.574
930	211.72	8345.443	38270.285
10991	211.72	13811.792	39388.676
10282	211.7	13598.666	39308.141
5528	211.64	10786.648	39861.043
5147	211.6	10591.417	33350.109
8743	211.49	12728.439	36245.539
4748	211.47	10432.03	38548.305
391	211.34	7752.212	39779.848
3307	211.32	9661.948	39010.875
957	211.3	8336.534	38944.133
8701	211.28	12859.091	37227.816
5932	211.26	11410.209	33126.051
9523	211.24	13284.814	38417.996
9245	211.22	13060.375	38469.703
557	211.16	8143.922	36574.578
1639	211.12	8841.9	39704.398
9127	211.11	13089.118	36505.492
8783	211.11	12910.064	35882.098
10281	211.07	13633.791	39287.152
347	211.03	7903.674	39018.637
421	210.93	8174.588	39527.949
8317	210.91	12695.546	35471.531
157	210.91	7819.268	35899.832
10450	210.7	13581.528	37104.617
11585	210.7	14368.319	35690.078
10419	210.68	13745.548	37645.371
4651	210.63	10434.494	36906.891
1296	210.53	8532.49	33655.051
11885	210.47	14533.914	38882.297
7091	210.44	11890.862	39734.828
9932	210.44	13486.955	34535.383
11610	210.44	14322.861	36073.328
10489	210.4	13764.1	36072.625
11839	210.34	14603.896	39685.355
11099	210.21	14117.907	38833.469
4286	210.19	10259.93	36471.734
2730	210.19	9515.397	33524.758
2283	210.13	9126.309	39148.172
3604	210.03	9741.64	35815.145
450	209.99	8016.202	38890.91
9365	209.98	13114.496	39740.035
4767	209.96	10409.719	38969.914
1759	209.92	8975.171	37845.578
8698	209.92	12752.519	37401.895
2099	209.8	9100.175	35124.586
4631	209.8	10554.32	36507.008
5899	209.73	11010.214	33557.5
5810	209.69	11082.634	35201.227
8307	209.67	12541.828	35304.754
7719	209.63	12080.034	38071.363
850	209.61	8230.84	36448.316
9151	209.52	13055.089	37099.309
5940	209.5	11391.428	33327.258
10020	209.44	13356.607	36565.629
8741	209.38	12898.172	36516.633
5203	209.36	10852.112	33673.52
7065	209.32	12052.416	39792.406
10528	209.31	13720.513	35385.563
11761	209.25	14419.108	38964.816
4844	209.23	10755.389	39668.48
5170	209.15	10763.225	33132.48
5539	209.09	10868.559	39993.527
2245	209.08	9216.912	38401.34
2244	209.02	9115.575	38378.98
1059	209	8379.932	39213.375
6075	208.96	11284.264	36156.176
7653	208.96	12182.883	36924.891
568	208.81	8125.138	36251.973
4041	208.81	10029.083	38359.031
6648	208.75	11535.592	33023.719
462	208.65	8032.822	38753.609
396	208.62	7771.694	39880.078
9150	208.6	12924.068	37024.051
6722	208.58	11786.285	33884.969
6501	208.54	11533.182	35277.613
10041	208.52	13485.349	36989.512
1528	208.44	8725.569	37550.906
5500	208.42	10966.915	39424.84
10797	208.4	13888.077	35731.07
3924	208.27	9975.313	36439.055
8132	208.21	12326.848	34125.078
1094	208.08	8486.43	38520.188
1166	208.08	8514.177	35908.445
6817	208.06	11819.288	35595.703
1609	208	8690.663	38886.27
1426	207.96	8814.94	35099.832
5740	207.93	11102.41	36353.352
11495	207.89	14213.046	34027.242
650	207.87	7996.888	34406.703
5139	207.85	10684.481	33563.305
5885	207.79	11074.336	33701.609
7690	207.75	12064.683	37498.207
10137	207.72	13510.473	38586.715
5054	207.72	10606.144	35219.211
758	207.72	8250.82	34046.59
4820	207.68	10428.331	39917.895
2318	207.68	9192.787	39870.016
1838	207.68	8854.286	35931.816
2075	207.68	9088.812	34499.68
8192	207.66	12618.979	33375.395
2358	207.64	9403.944	39129.766
10894	207.64	13838.448	37665.023
601	207.56	8183.978	35450.086
3827	207.56	10060.04	34227.887
1628	207.52	8827.576	39411.41
435	207.52	8069.977	39137.438
4227	207.49	10315.054	37715.484
2453	207.45	9466.098	37530.016
5962	207.43	11227.724	33678.164
855	207.37	8412.267	36526.82
7568	207.33	12271.714	35227.27
2436	207.29	9419.902	38013.477
8191	207.26	12661.649	33300.941
12071	207.18	14628.554	35581.191
9002	207.16	13062.51	33956.352
6140	207.14	11213.435	37636.391
10358	207.08	13599.03	38251.781
4325	207.06	10135.859	35842.141
1125	207.06	8498.833	37654.512
449	207.03	8125.235	38889.027
3909	206.99	10121.794	36203.746
12036	206.95	14476.059	36270.594
10234	206.83	13408.669	39634.09
731	206.83	8205.438	33207.691
3708	206.78	9722.779	33691.621
1104	206.76	8614.527	38309.965
1255	206.72	8580.73	34528.191
12151	206.7	14473.066	34510.98
5805	206.68	10999.785	35169.313
9105	206.62	13087.123	36004.883
684	206.55	8135.394	33772.484
10145	206.55	13516.564	38623.453
11826	206.51	14243.324	39990.543
8582	206.37	12724.292	39428.234
1402	206.32	8795.467	34684.184
4559	206.18	10483.732	34814.578
714	206.14	8067.407	33448.992
7596	206.09	12089.889	35921.004
888	206.07	8326.361	37452.742
12042	205.97	14603.204	36064.227
8411	205.95	12561.97	37535.164
5790	205.9	11022.633	35518.277
2621	205.9	9369.421	35053.512
6207	205.88	11262.348	38761.734
1217	205.84	8427.618	35128.469
1164	205.8	8617.855	36174.82
9192	205.78	12949.726	37754.141
8967	205.78	12945.429	33477.297
8261	205.78	12615.555	34649.012
4484	205.7	10152.022	33283.922
9806	205.7	13133.804	33531.813
9282	205.63	13099.581	38977.906
5974	205.63	11375.3	33922.926
10521	205.59	13765.46	35320.602
6786	205.45	11673.098	34994.82
2484	205.44	9481.563	36633.09
2168	205.38	9117.245	36639.035
10499	205.36	13767.719	35868.477
4125	205.32	10304.365	39955.859
8010	205.3	12419.426	36476.348
9608	205.21	13324.947	36941.031
4357	205.19	10328.163	35318.34
2211	205.13	8999.417	37772.938
6195	205.13	11269.978	38617.41
553	205.11	8093.16	36794.781
7838	205.09	12462.491	39627.496
8811	205.01	12826.833	35109.535
8646	204.99	12820.531	38034.484
10535	204.94	13648.747	34980.555
9945	204.84	13516.619	34864.176
293	204.78	7687.943	38285.848
4481	204.76	10329.454	33232.973
2146	204.75	9191.427	36053.543
1095	204.67	8492.015	38558.227
11321	204.67	14058.64	35322.266
316	204.67	7898.294	38635.074
10581	204.67	13662.72	34058.023
10771	204.65	13895.135	35331.785
7784	204.59	12152.03	39089.762
3605	204.57	9900.005	35866.922
2048	204.48	9119.498	33855.102
3234	204.48	9648.733	37366.039
700	204.48	8007.897	33621.797
3894	204.48	9967.122	35736.07
11860	204.4	14595.594	39358.375
7893	204.31	12359.847	38888.785
9110	204.31	13015.906	36137.965
1484	204.29	8789.583	36688.902
4488	204.25	10232.587	33064.664
1929	204.15	9034.839	33819.199
5289	204.15	10960.509	35119.754
5604	204.04	11141.433	39065.363
7785	204.02	12264.858	39124.422
783	204	8387.794	34738.316
8702	203.81	12851.66	37245.793
10545	203.75	13672.663	34848.258
10424	203.75	13562.648	37367.266
1200	203.69	8442.828	35452.391
10668	203.65	13855.159	33686.18
4284	203.65	10227.897	36465.813
255	203.63	7683.335	37599.066
6472	203.6	11514.853	36204.711
8485	203.58	12622.306	38915.535
1075	203.58	8577.349	38905.176
2418	203.54	9400.768	38245.211
1077	203.54	8443.13	38924.289
11185	203.54	14165.643	37580.969
522	203.52	7995.277	37609.133
2711	203.5	9504.199	33041.461
8595	203.5	12750.478	38985.027
430	203.46	8159.831	39413.59
3681	203.4	9904.505	34294.504
1344	203.39	8670.296	33471.637
9918	203.39	13417.066	34182.18
679	203.35	8059.208	33740.121
7254	203.29	11854.529	36894.98
8971	203.29	13060.432	33521.758
1315	203.27	8453.408	33379.406
9118	203.25	13079.34	36360.191
9138	203.21	13043.864	36640.711
12009	203.19	14620.097	36856.973
1048	203.19	8532.884	39397.02
11801	203.17	14220.807	39520.93
10763	203.14	13956.454	35270.043
4562	203.14	10356.694	34924.891
1679	203.12	8965.503	39721.426
6599	203.1	11447.963	33970.316
11640	203.1	14249.926	36614.023
5222	203.08	10763.523	33972.117
4480	203.04	10165.399	33216.52
10656	202.98	13874.321	33403.613
11681	202.98	14340.842	37590.375
6115	202.96	11345.048	36928.09
3820	202.96	10029.523	34130.164
8739	202.95	12823.462	36485.215
9147	202.93	12995.213	36913.195
5937	202.89	11388.396	33183.441
1305	202.79	8459.887	33516.434
4838	202.77	10684.503	39968.141
93	202.77	7959.254	34775.742
5465	202.75	10914.782	38942.188
1329	202.72	8815.042	33007.34
2419	202.7	9448.278	38257.711
5117	202.7	10735.327	33856.887
1238	202.68	8527.45	34832.039
1770	202.64	8850.152	37765.801
509	202.56	8190.663	37951.504
5567	202.5	11084.237	39536.457
6305	202.49	11531.022	39315.273
12052	202.47	14621.584	35923.949
8182	202.47	12549.028	33228.023
9794	202.35	13277.375	33958.699
4242	202.35	10149.846	37449.531
11598	202.29	14287.456	35874.961
7812	202.27	12174.425	39702.617
4805	202.26	10554.747	39688.484
917	202.24	8237.974	38014.355
1420	202.22	8630.602	34924.145
887	202.18	8247.803	37436.848
4916	202.18	10720.525	38294.504
4732	202.16	10384.547	38253.094
1001	202.16	8390.428	39682.371
9721	202.1	13228.01	35048.566
1677	202.08	8954.576	39652.98
8416	202.04	12661.81	37570.773
5430	201.95	10800.42	38254.84
12212	201.95	14531.168	33181.941
2277	201.91	9060.611	38977.191
5546	201.91	11186.141	39865.121
8567	201.85	12808.927	39493.227
7013	201.83	11709.955	39291.77
3262	201.81	9529.633	37849.66
10038	201.8	13446.219	36923.73
9143	201.76	13085.405	36785.41
11332	201.68	14135.488	35145.027
8780	201.64	12727.672	35840.867
10416	201.62	13740.472	37597.223
11063	201.58	14147.075	39517.313
5283	201.55	10934.396	35011.641
1130	201.51	8539.767	37296.98
10692	201.49	13987.156	33977.59
1749	201.41	8870.873	37999.094
9047	201.39	12991.57	34756.883
6941	201.3	11762.774	38275.371
5057	201.3	10659.643	35252.227
5226	201.3	10848.984	34027.262
5281	201.24	10864.47	34930.813
1387	201.24	8738.3	34391.332
727	201.2	7989.942	33134.922
2405	201.18	9307.66	38315.023
11932	201.18	14500.792	38306.148
6879	201.14	11699.563	36791.676
10153	201.13	13354.603	38795.891
8318	201.13	12554.406	35472.488
12191	201.03	14585.127	33776.984
9528	201.01	13238.07	38449.031
5310	201.01	10801.51	35544.395
638	200.78	8049.99	34639.293
5116	200.74	10572.8	34121.113
10584	200.72	13693.026	34096.066
4517	200.7	10371.858	33584.16
1926	200.68	8842.709	34087.156
5531	200.65	10801.658	39883.078
1060	200.61	8546.31	39213.914
10724	200.59	13976.649	34529.816
7462	200.59	12126.899	33101.633
10887	200.57	13786.751	37591.656
11338	200.55	14089.751	34965.051
782	200.55	8391.492	34694.586
2838	200.51	9558.497	34991.402
1756	200.49	8987.876	38141.699
5871	200.49	11125.327	33819.438
9209	200.47	13074.911	37891.367
10709	200.42	13836.232	34277.516
11069	200.42	14029.725	39346.859
4886	200.4	10684.482	38635.715
5260	200.28	10971.733	34476.637
6552	200.26	11416.407	34545.852
6066	200.24	11341.87	36016.23
1162	200.22	8586.066	36089.738
3343	200.21	9555.33	39720.086
984	200.19	8241.457	39302.574
477	200.19	8137.339	38402.648
1336	200.19	8824.676	33215.566
12173	200.15	14497.199	34184.43
11948	200.15	14597.916	38100.699
5704	200.13	11053.964	36991.867
722	200.11	8038.026	33070.098
1240	200.11	8576.313	34856.828
3928	200.11	9989.994	36510.09
7789	200.11	12215.565	39293.926
3323	200.03	9596.411	39276.398
4086	200.03	10094.099	39452.051
9013	200.03	12930.31	34138.207
7422	200.01	12006.777	33634.629
6427	199.98	11424.556	37095.68
12074	199.92	14521.024	35599.191
8678	199.92	12773.422	37811.23
2300	199.92	9257.494	39595.949
6604	199.84	11555.348	33715.094
6896	199.82	11821.811	37193.066
5894	199.8	11012.329	33507.332
4627	199.78	10513.127	36445.449
8611	199.78	12899.843	38946.48
4810	199.73	10374.771	39799.727
3950	199.73	10110.398	36756.637
8859	199.71	12807.215	34135.648
3626	199.67	9882.612	35139.734
6983	199.59	11792.497	38543.762
11242	199.55	14015.407	36247.813
9652	199.54	13155.582	36078.453
4040	199.44	9934.38	38312.695
11418	199.42	13987.622	33538.816
10931	199.42	13781.928	38482.645
1454	199.4	8644.601	35766.301
7642	199.36	12109.656	36794.066
1514	199.36	8822.436	37173.629
7904	199.32	12353.125	38725.734
3825	199.21	10124.17	34207.656
62	199.21	7852.644	34126.801
3982	199.19	10095.077	37260.938
12046	199.19	14573.64	36149.254
5155	199.19	10577.312	33243.477
6010	199.15	11278.711	34736.473
2144	199.15	9229.842	36027.836
1357	199.13	8764.764	33724.809
10880	199.04	13800.472	37425.031
6088	199.04	11316.008	36366.066
8653	199.02	12730.461	38084.5
5417	199.02	10801.466	38010.48
3292	198.98	9615.148	38645.504
3737	198.98	9911.343	33205.492
959	198.94	8349.856	38978.754
1459	198.94	8723.832	35882.988
4060	198.92	10116.534	38874.133
3703	198.88	9861.828	33965.063
12018	198.86	14573.803	36652.988
4736	198.79	10524.708	38338.477
11372	198.79	14078.151	34493.727
4713	198.75	10527.633	37992.766
4207	198.73	10306.209	38295.813
1612	198.71	8796.405	38951.793
10262	198.71	13730.54	39983.664
159	198.6	7981.16	35924.363
11305	198.6	14053.809	35673.84
3229	198.6	9613.965	37192.164
10361	198.58	13704.891	38311.672
7022	198.58	11729.35	39429.707
807	198.56	8345.466	35539.133
2687	198.56	9300.456	33598.801
11899	198.52	14534.14	38726.555
7374	198.5	11946.837	34324.309
11462	198.48	14259.25	33339.152
7649	198.46	12272.848	36853.262
11530	198.42	14368.463	34735.961
7788	198.4	12236.068	39266.355
1773	198.39	8863.113	37547.801
851	198.39	8299.55	36452.945
4335	198.37	10330.772	35663.637
7940	198.35	12390.045	38025.883
4236	198.35	10283.396	37638.141
4745	198.35	10481.921	38473.641
1904	198.33	8904.533	34586.914
1053	198.31	8565.075	39127.59
11184	198.29	13990.243	37566.422
8255	198.25	12495.311	34379.07
4666	198.25	10349.57	37117.801
8512	198.25	12620.125	39275.52
5132	198.14	10701.839	33719.953
587	198.12	8046.297	35873.934
12130	198.12	14575.611	34834.078
11831	198.1	14621.053	39950.973
627	198.06	8072.576	35071.098
597	198.04	8183.766	35697.699
914	198	8308.954	37969.816
5047	197.98	10651.427	35299.051
3811	197.96	10018.555	34027.859
4975	197.91	10692.294	36970.871
4526	197.87	10557.821	33745.734
6459	197.79	11485.899	36531.246
11796	197.75	14346.729	39473.055
5221	197.73	10930.418	33931.766
118	197.64	7906.954	35102.313
6339	197.62	11574.802	38771.434
6657	197.56	11785.32	33050.871
7339	197.56	11995.838	35070.883
10731	197.54	13853.553	34606.051
6313	197.52	11469.984	39141.023
2777	197.5	9614.512	34187.016
708	197.49	8172.658	33366.508
9539	197.43	13329.43	37994.008
1248	197.43	8420.562	34659.219
11509	197.35	14251.14	34199.16
8050	197.31	12347.768	35497.852
10756	197.26	13988.355	35082.543
2622	197.2	9319.926	35077.355
2723	197.18	9622.904	33451.984
6318	197.18	11430.128	39200.297
5925	197.16	11158.883	33060.5
2056	197.14	9252.726	34014.813
4365	197.14	10174.769	35128.164
6675	197.12	11761.154	33257.82
7677	197.1	12202.124	37297.063
7496	197.01	12064.478	33600.473
6591	196.99	11529.816	33830.102
5751	196.99	10992.661	35906.402
3174	196.99	9557.246	36432.695
570	196.95	8005.692	36340.223
3687	196.95	9868.815	34080.848
516	196.93	8054.81	37701.402
571	196.93	8199.713	36381.391
5680	196.85	11117.377	37828.188
4126	196.85	10279.569	39978.18
1239	196.78	8614.803	34837.223
11161	196.78	14055.298	37902.066
4506	196.76	10554.364	33307.402
4118	196.74	10259.998	39861.793
12015	196.7	14500.631	36580.832
5383	196.7	10950.582	37122.551
11474	196.68	14361.583	33535.555
9854	196.6	13450.071	33314.359
2578	196.6	9390.655	36024.242
158	196.6	7880.627	35907.938
243	196.59	7905.089	37376.527
3354	196.57	9816.25	39758.703
3496	196.55	9790.827	36743
4275	196.51	10322.944	36557.215
11668	196.47	14210.777	37328.273
9096	196.47	13125.835	35920.984
10219	196.45	13422.542	39334.703
7110	196.45	12031.936	39411.789
1599	196.45	8837.285	38575.887
6232	196.43	11383.407	39336.754
11045	196.41	14054.662	39948.801
1685	196.41	9048.349	39496.777
5093	196.37	10670.493	34322.023
7745	196.36	12170.676	38625.023
9946	196.34	13446.049	34948.941
8143	196.34	12465.338	33749.492
8565	196.34	12823.129	39751.434
411	196.32	8129.546	39998.723
8628	196.2	12810.908	38371.883
8551	196.2	12904.828	39800.574
5037	196.18	10731.188	35440.484
8211	196.16	12493.07	33581.063
405	196.16	8014.256	39794.176
8614	196.14	12819.898	38707.852
1530	196.09	8839.12	37576.324
3254	196.09	9561.876	37794.547
5038	196.09	10746.467	35465.191
11137	196.07	14119.118	38214.695
6751	196.05	11798.631	34476.727
1907	196.01	9026.789	34310.672
4163	195.97	10256.642	39076.891
228	195.93	7651.79	37087.328
9374	195.91	12986.615	39818.555
248	195.91	7653.479	37471.324
1565	195.9	8654.831	38062.746
8093	195.9	12352.617	34826.859
11208	195.88	14013.637	37047.949
2595	195.88	9283.411	35680.039
5597	195.88	10993.797	38978.297
32	195.82	7732.715	33590.996
10937	195.82	13910.36	38641.492
9661	195.8	13193.772	36154.887
4958	195.78	10657.271	37474.867
1376	195.76	8630.489	34208.23
2618	195.74	9323.267	34952.137
3287	195.74	9506.289	38469.656
3698	195.72	9827.546	33928.852
10467	195.63	13715.58	36556.844
4183	195.59	10283.243	38566.094
6322	195.45	11522.24	39031.16
11049	195.45	14164.741	39632.063
2282	195.45	9238.645	39136.941
6833	195.44	11695.231	35798.156
961	195.44	8244.884	39003.172
11023	195.4	13848.582	39926.523
8154	195.4	12459.636	33621.258
3218	195.36	9583.987	36882.449
4078	195.34	9988.429	39363.594
9383	195.26	13127.554	39998.176
2724	195.21	9528.703	33460.332
6866	195.19	11840.992	36515.777
124	195.17	7689.966	35163.504
10026	195.13	13427.612	36657.035
4387	195.05	10237.215	34849.691
7850	195.03	12453.392	39506.121
9596	195.01	13242.827	37340.141
8970	194.96	12955.776	33511.895
7318	194.92	11952.573	35320.84
4054	194.84	9953.941	38720.813
6737	194.8	11794.446	34175.465
7792	194.78	12222.532	39323.199
1859	194.71	8942.476	35096.566
9175	194.67	13052.121	37470.73
784	194.65	8371.758	34762.797
3198	194.65	9509.446	36482.984
2431	194.63	9467.845	37845.938
3794	194.59	9942.703	33684.73
5071	194.48	10696.236	34913.031
8048	194.42	12457.632	35483.078
7834	194.42	12447.902	39893.496
7186	194.4	11892.097	38306.637
8788	194.36	12866.739	35635.992
7007	194.31	11690.594	39191.098
1880	194.27	8945.428	34892.57
8459	194.23	12514.631	38424.148
2658	194.19	9329.763	34193.289
11940	194.19	14510.918	38027.391
4970	194.19	10616.867	37182.113
3812	194.17	9930.417	34027.871
1516	194.15	8650.054	37185.09
9051	194.13	13075.695	35037.914
4465	194.11	10188.402	33569.816
11238	194.11	13994.156	36398.867
3859	194.08	10067.236	34931.742
4753	194.08	10462.247	38711.086
2323	194.08	9145.411	40000.164
7061	194.06	11812.605	40004.906
2038	194.04	9105.275	33714.426
10664	194	13929.21	33569.969
4982	194	10584.31	36783.387
3351	193.92	9540.235	39922.309
11252	193.9	14114.43	36173.508
11813	193.88	14374.39	39735.961
5593	193.86	11093.865	39258.039
7864	193.86	12403.15	39357.555
1047	193.73	8576.058	39395.945
4557	193.71	10545.445	34754.551
1602	193.71	8802.957	38695.496
2836	193.69	9642.726	34912.992
11423	193.67	14121.667	33361.336
9122	193.65	13006.502	36402.316
6688	193.65	11672.187	33436.012
4601	193.65	10413.13	35818.887
11220	193.63	14197.384	36803.621
874	193.63	8238.158	37036.223
385	193.58	7847.54	39609.359
7046	193.56	11805.201	39778.355
8693	193.54	12787.534	37664.84
3226	193.54	9653.585	37132.516
3511	193.52	9912.433	36388.262
2737	193.5	9496.213	33759.363
1865	193.5	8984.822	35255.254
10568	193.44	13582.791	34141.816
6439	193.44	11577.384	36855.449
7687	193.37	12123.183	37416.281
9642	193.37	13238.259	36410.141
11476	193.37	14400.401	33576.531
4009	193.33	9929.46	37795.266
3620	193.31	9781.773	35285.809
7603	193.31	12073.824	36015.234
4260	193.23	10167.803	36927.895
2200	193.18	9185.051	37219.902
3318	193.16	9633.606	39135.688
9622	193.12	13298.067	36792.934
1295	193.1	8585.829	33966.449
10758	192.98	13991.037	35168.93
173	192.96	7670.63	36103.789
6320	192.96	11585.206	39224.359
5630	192.96	11116.626	38746.168
3809	192.91	9988.497	33978.91
7543	192.87	12160.898	34737.398
11619	192.85	14297.699	36157.727
2271	192.83	9253.356	38883.195
3857	192.81	9955.779	34902.52
2399	192.79	9437.326	38754.594
6296	192.79	11609.288	39741.781
12137	192.64	14424.575	34639.289
6569	192.62	11597.784	34191.617
10122	192.6	13386.893	38404.715
7454	192.6	11925.078	33131.711
11648	192.47	14272.799	36712.035
9136	192.47	12964.548	36555.438
6741	192.39	11648.594	34238.586
6733	192.39	11636.029	34118.938
3282	192.35	9647.018	38320.137
2354	192.35	9287.203	39425.672
8604	192.35	12830.593	38900.066
7117	192.31	11987.48	39191.613
946	192.29	8295.844	38717.813
534	192.24	8002.773	37282.648
2642	192.2	9290.225	34534.227
9098	192.12	13074.92	35936.422
11197	192.1	14174.392	37219.008
693	192.08	8012.168	33579.023
10048	192.06	13354.274	37115.395
1991	192.03	8934.125	33113.723
10840	192.01	13976.518	36498.754
6319	192.01	11509.841	39207.957
8288	192.01	12561.462	35110.117
8870	191.99	12851.787	34002.984
9022	191.93	13028.324	34325.402
6927	191.89	11664.544	38003.164
5242	191.87	10923.762	34307.031
6923	191.85	11838.252	37954.016
5850	191.83	11103.55	34149.508
11629	191.78	14385.271	36350.313
5048	191.72	10638.637	35325.148
10350	191.72	13736.855	38458.887
7498	191.72	12064.041	33634.738
9354	191.7	13104.661	39490.734
10755	191.7	13842.668	35072.555
8719	191.68	12737.201	36912.148
9	191.68	7711.424	33154.574
8598	191.64	12749.601	39099.66
12162	191.59	14621.508	34316.176
6260	191.59	11384.336	39766.734
8315	191.55	12645.269	35415.938
6539	191.51	11519.584	34651.711
9846	191.49	13444.983	33164.77
6872	191.45	11646.342	36711.5
1253	191.43	8607.604	34487.738
10418	191.41	13720.949	37641.402
7002	191.32	11737.928	39038.996
5429	191.24	10973.329	38217.141
10921	191.24	13860.58	38286.117
5868	191.22	11020.746	34075.016
7486	191.2	12115.283	33470.844
5982	191.18	11349.094	34157.359
1301	191.09	8494.98	33791.773
4052	191.09	10007.113	38637.512
5865	191.05	11182.784	34038.828
11527	191.05	14366.786	34705.16
2731	191.03	9622.241	33531.934
294	190.99	7877.969	38292.977
1778	190.97	8847.481	37379.406
3642	190.93	9720.323	34819.559
8247	190.93	12650.921	34292.398
739	190.93	8409.532	33777.57
2437	190.91	9436.852	38015.375
9710	190.88	13244.455	35117.668
11560	190.84	14345.753	35273.727
5811	190.84	11131.001	35201.18
1793	190.84	9016.955	37102.457
6513	190.82	11429.96	35389.902
4392	190.78	10253.986	34908.602
6994	190.76	11636.688	38717.879
580	190.76	7984.255	35991.203
11825	190.76	14343.24	39960.66
2138	190.72	9226.217	35927.098
941	190.7	8223.013	38605.973
4890	190.68	10688.622	38701.66
92	190.67	7776.258	34764.797
10359	190.57	13572.011	38302
11193	190.53	14203.855	37476.992
551	190.51	8119.102	36771.004
218	190.49	7981.687	36934.551
5976	190.49	11411.708	34004.973
1839	190.47	8847.019	35979.195
2645	190.44	9346.903	34583.551
6828	190.38	11746.299	35754.016
5432	190.36	10794.985	38293.129
10543	190.36	13685.711	35057.188
7025	190.34	11785.423	39478.227
4164	190.34	10239.915	39103.473
1849	190.3	8996.311	35697.586
1888	190.28	9023.984	34659.145
5545	190.24	11118.042	39857.625
2692	190.21	9354.009	33627.984
2034	190.21	9108.214	33668.18
4406	190.17	10227.286	34515.676
10725	190.15	13807.122	34533.035
4441	190.13	10207.718	33910.328
10555	190.07	13685.669	34686.027
9069	190.07	12965.836	35457.492
9145	190.03	13097.626	36836.758
72	190.03	7945.155	34451.234
7911	190.01	12377.07	38488.035
2070	190	9180.336	34373.031
3379	189.98	9719.708	39732.598
10607	189.96	13697.124	33528.977
730	189.88	8362.082	33098.777
533	189.88	8084.702	37240.711
9553	189.88	13224.743	37889.809
5362	189.86	10868.635	36634.789
[truncated: 4,102 more rows]
