# Supplementary material for: Insights on the Control of Yeast Single-Cell Growth Variability by Members of the Trehalose Phosphate Synthase (TPS) Complex
Source: Front Cell Dev Biol. 2021 Jan 28;9:607628. doi: 10.3389/fcell.2021.607628 (PMC7876269; doi:10.3389/fcell.2021.607628)
Supplement: Supplementary file 2 [file Data_Sheet_1.ZIP › final_code/input_datasets/Ntd-TPS1_SortedCells3_control_t4.csv]

Id	Area (µm²)	Centre X Position (µm)	Centre Y Position (µm)
6395	320.24	11584.674	36915.363
11099	308.19	14184.648	38435.238
4610	288.48	10421.937	37061.68
3767	271.18	10125.74	34316.129
8993	263.32	12999.798	34459.703
1868	262.29	8975.973	34308.348
7746	262.17	12256.99	39191.578
9980	253.92	13438.686	35493.504
2594	248.36	9386.958	35262.938
2760	244.87	9640.3	34148.965
11269	241.66	14099.654	35666.902
6246	240.1	11581.635	39959.32
7159	237.38	11868.138	38266.352
11865	236.92	14569.803	38920.285
11190	236.54	14148.812	36790.547
8125	235.6	12460.218	33439.063
12157	235.28	14549.191	33889.27
11962	235.12	14601.154	37096.898
2030	234.66	9065.848	34063.332
7946	233.67	12451.565	37225.004
3207	230.37	9690.357	37763.867
3626	229.84	9883.181	34067.211
12026	228.4	14467.905	35959.891
11113	227.73	14132.343	38026.203
3618	224.97	9814.518	33989.031
5870	224.47	10987.421	33022.117
6537	223.61	11625.139	34602.27
5114	223.51	10626.257	33114.473
176	223.3	7981.29	36075.637
3175	222.94	9667.906	36780.496
5403	222.06	10814.546	39063.77
1588	221.43	8833.632	39283.172
4440	219.99	10378.569	33157.258
7804	218.82	12346.602	39499.984
2335	217.8	9438.551	39130.324
7188	216.79	11921.825	37718.137
246	216.48	7693.755	37309.211
606	215.77	8153.611	34971.395
3981	214.18	10119.949	38009.156
2633	214.01	9481.666	34766.531
8342	211.85	12699.803	36684.5
10665	209.8	13942.917	33941.078
11046	209.36	14020.82	39407.977
7143	208.99	11880.302	38534.941
11663	208.93	14238.858	37791.246
1472	208.69	8668.171	37077.895
9974	207.73	13460.099	35376.359
6203	207.48	11384.891	39488.012
5446	205.51	10777.793	39623.066
3576	204.32	9770.898	34867.184
10103	203.3	13439.192	38372.207
3754	202.8	10003.685	34150.172
11862	202.48	14531.388	38875.844
1026	200.51	8456.802	39393.512
1792	197.52	8948.595	36130.457
5549	197.46	11115.344	38672.742
4786	197.44	10646.894	39710.789
2736	197.29	9636.325	33911.859
5056	196.81	10676.691	34037.949
8592	196.46	12882.816	38631.84
5327	196.27	10815.264	37319.941
8180	195.41	12630.215	33722.172
7001	195.06	11833.8	39666.055
3450	192.98	9715.652	36600.063
8586	192.52	12909.47	38871.559
6959	192.48	11847.386	38909.059
9887	190.26	13558.493	33550.117
1335	189.97	8659.484	33966.367
1579	189.68	8768.95	39108.371
3426	189.14	9909.249	37043.465
7905	188.38	12403.449	38068.367
4597	188.17	10434.685	36726.465
4135	187.46	10270.897	38721.965
4575	186.56	10459.933	36390.137
4734	185.87	10464.475	39314.316
12159	185.6	14583.286	33911.91
4195	185.35	10328.087	37516.82
7356	184.87	11998.981	34671.449
8263	183.82	12645.995	35177.57
7907	183.78	12290.434	38098
6630	182.4	11632.981	33021.012
6781	181.96	11645.69	35702.465
4352	181.85	10196.576	34325.445
2349	181.85	9465.723	39040.777
10745	180.35	13926.199	35458.32
11681	180.27	14344.193	38025.699
1877	179.8	8887.015	34180.539
6177	179.68	11201.805	38931.648
3755	179.43	10110.225	34161.98
1746	179.14	8935.506	37245.398
7874	178.97	12295.264	38327.305
10109	178.97	13490.017	38417.539
288	178.51	7896.322	38129.875
12155	177.55	14455.434	33857.773
4138	177.21	10203.295	38531.254
2280	177.15	9115.312	39593.77
11992	177	14564.479	36697.926
2499	175.39	9318.087	36534.438
9191	175.12	13074.682	38095.605
3680	173.44	9801.068	33028.23
5199	173.01	10821.322	34452.188
10927	172.94	13872.895	38884.301
7445	172.8	11965.356	33294.449
12071	172.59	14523.011	35469.633
1079	172.55	8601.802	38046.824
956	172.25	8340.153	39245.734
1731	172.08	8986.927	37772.563
11866	171.69	14502.99	38932.926
4548	171.5	10428.648	35912.539
6089	171.17	11333.804	37554.73
6501	171.02	11414.055	35020.57
4503	170.77	10511.856	34897.168
10004	170.72	13396.417	36162
3419	170.39	9794.205	37230.215
12119	170.27	14607.747	34761.281
4270	169.74	10262.974	35868.988
4402	169.72	10273.509	33598.258
981	169.72	8369.452	39798.871
8012	169.43	12384.48	35609.633
9133	169.43	12957.409	37300.207
11349	169.3	14071.236	34315.578
1524	168.45	8721.461	38021.113
10100	167.69	13446.727	38348.59
8554	167.55	12872.694	39283.867
7384	166.92	11983.405	34141.105
11872	166.83	14561.387	38742.781
5350	166.69	10842.362	37909.246
4493	166.69	10434.173	34641.039
5711	166.63	11144.821	35741.93
7891	165.89	12347.793	38467.973
3578	165.24	9791.883	34905.113
10053	165.2	13548.75	37282.563
11520	165.16	14213.258	34803.379
6605	164.91	11587.785	33331.836
1739	164.87	8914.636	37364.219
6077	164.74	11253.887	37223.039
11510	164.05	14280.658	34621.031
11479	163.93	14294.035	33907.297
5119	163.26	10915.789	33055.539
7065	163.11	11989.221	39737.734
2309	162.21	9347.205	39924.656
481	161.71	8168.063	38153.301
8515	160.85	12609.026	39461.633
5558	160.79	11090.468	38520.859
12135	160.79	14620.469	34313.445
9129	160.79	13078.986	37253.555
11180	160.73	14168.223	37086.316
1549	160.64	8794.565	38441.414
1566	160.48	8683.568	38746.59
12065	160.35	14524.382	35718.496
12109	159.91	14518.321	34914.566
10184	159.89	13476.709	39369.168
8950	159.68	13053.58	33612.363
10298	159.6	13704.547	38758.574
10268	159.51	13718.914	38961.086
4767	159.34	10752.468	39874.355
4706	159.28	10514.805	38815.652
11471	159.28	14315.726	33672.645
11195	158.93	14050.28	36581.336
9730	158.68	13328.95	35140.172
2438	158.63	9283.439	37614.762
8450	158.49	12620.721	38606.012
10468	158.03	13729.089	35806.055
11740	157.42	14317.217	38943.094
8516	156.96	12694.264	39481.559
41	156.17	7896.358	33776.676
4601	155.83	10511.93	36833.844
3249	155.73	9674.815	38683.723
5230	155.68	10972.034	35183.863
5492	155.33	11194.002	39492.266
2258	155.25	9129.457	39077.129
11459	154.95	14409.593	33441.133
11741	154.81	14384.885	38984.445
11064	154.78	14061.047	39015.883
2565	154.64	9461.755	36000.121
8781	154.35	12830.757	35303.258
7485	154.28	12118.139	33559.102
5911	154.16	11344.816	33689.793
7403	154.14	12046.836	33818.348
6882	154.12	11650.313	37897.199
9231	154.11	12982.534	38916.723
4276	153.97	10284.095	35618.02
4336	153.65	10271.565	34627.824
5390	153.63	10813.503	38878.594
2197	153.28	9118.261	37722.426
508	153.09	8088.723	37747.277
898	153.07	8293.845	38003.617
8106	153.05	12382.495	33694.141
5936	152.97	11282.777	34245.195
2619	152.67	9439.735	34817.449
6794	152.65	11802.747	35852.668
11502	152.38	14397.145	34481.805
8758	152.19	12907.804	35871.703
6535	152.02	11561.285	34565.414
6039	151.69	11287.331	36383.871
8140	151.6	12428.791	33077.395
10035	151.52	13475.275	36881.031
10018	151.17	13483.989	36524.605
7307	150.96	11948.547	35433.383
3501	150.89	9715.463	36107.66
8556	150.68	12883.51	39324.781
3826	150.56	9984.589	35503.129
6949	150.45	11751.754	38704.832
11288	150.43	14202.914	35551.383
3830	149.87	9982.758	35528.414
9184	149.56	13109.879	37993.645
2147	149.55	9175.986	36333.789
11231	149.51	14018.609	35991.66
5218	149.43	10893.594	34875.93
11173	149.28	14179.795	37342.953
428	149.18	8182.184	39478.652
4670	148.99	10349.24	38079.324
1091	148.74	8475.532	37713.758
8936	148.59	13024.409	33272.328
7805	148.53	12366.437	39519.844
9877	148.49	13440.194	33419.273
11583	148.36	14401.869	35862.977
7645	148.32	12188.698	37024.23
5576	148.2	11080.132	38419.031
10474	148.2	13740.052	35679.113
10816	148.2	13921.511	36762.141
9555	148.07	13276.938	38017.711
12153	148.05	14614.906	34022.699
6941	147.8	11762.541	38563.43
10185	147.76	13530.793	39412.715
8769	147.73	12816.874	35507.93
11860	147.71	14516.181	38801.992
5193	147.61	10935.579	34404.363
10288	147.59	13645.665	38668.664
5311	147.55	10776.148	36883.43
8585	147.46	12906.102	38852.652
11745	147.44	14361.438	39053.547
12173	147.42	14638.909	33605.109
344	147.3	7752.825	38957.66
9754	147.25	13195.912	34675.512
11796	147.07	14237.934	39902.969
6220	146.94	11309.538	39778.238
7593	146.79	12105.914	36103.879
10273	146.6	13777.459	39074.551
8300	146.52	12684.649	35947.203
7012	146.38	11658.309	39819.371
10290	146.31	13739.089	38694.77
2693	146.29	9300.481	33274.313
6502	146.29	11523.528	35023.566
11531	146.14	14273.41	35043.414
11829	146.08	14446.219	39566.777
11172	146.06	14044.28	37341.676
9939	146.04	13355.731	34450.629
5886	145.91	11303.71	33165.32
5633	145.91	11173.32	37238.293
1080	145.89	8548.984	38067.777
8349	145.73	12491.888	36917.785
11496	145.54	14307.645	34363.406
3266	145.54	9665.882	39122.316
1033	145.54	8594.243	39161.371
277	145.5	7683.092	37927.172
9216	145.5	12936.499	38678.625
7812	145.33	12379.218	39582.023
7965	145.27	12427.97	36742.516
12112	145.16	14630.329	34927.766
3895	145.14	10121.094	36807.402
5792	145.08	11150.167	34319.508
4867	144.97	10631.472	38090.738
11187	144.95	14166.838	36930.82
5523	144.85	11162.594	38996.633
9646	144.72	13311.835	36796.984
10613	144.7	13573.562	33132.594
3872	144.6	10105.05	36519.039
11200	144.56	14070.407	36679.512
11017	144.43	14198.79	39920.355
11848	144.43	14582.262	38973.375
8870	144.39	12722.4	33686.012
11843	144.37	14623.087	39214.875
8179	144.26	12507.839	33715.543
10648	144.26	13902.23	33590.781
1771	144.18	9044.817	36813.324
3396	144.16	9872.511	37679.363
4314	144.16	10301.418	35238.176
6115	143.95	11352.445	38039.164
6387	143.84	11590.068	37096.074
11919	143.74	14562.028	38145.957
1983	143.72	9234.008	33388.242
10506	143.57	13580.372	34974.406
10767	143.51	13952.514	35722.32
8201	143.42	12545.171	34148.41
5393	143.36	10833.779	38881.984
11077	143.28	14017.854	38642.172
6180	143.28	11384.416	39000.758
12067	143.24	14445.788	35422.461
4594	143.19	10391.966	36658.809
8496	143.15	12636.34	39254.098
7479	143.05	12077.483	33461.477
253	143.05	7959.39	37424.82
7870	142.96	12396.957	38593.828
6586	142.96	11627.86	33519.711
10878	142.9	13860.552	37894.188
7609	142.88	12240.192	36411.387
11333	142.86	14042.002	34461.723
10462	142.8	13572.956	36190.215
101	142.76	7693.194	34824.355
9291	142.73	13048.865	39324.91
9181	142.67	12970.771	37953.715
876	142.65	8206.81	37543.867
5566	142.63	11119.552	38323.281
11053	142.57	14017.321	39160.066
7392	142.55	11858.73	34286.902
6627	142.55	11488.651	33117.461
6524	142.51	11564.474	34747.727
8707	142.48	12769.143	37166.238
11644	142.32	14334.663	37203.563
7940	142.27	12316.745	37437.328
8044	142.15	12472.704	35161.828
1778	142.11	8876.478	36394.113
562	141.96	8138.33	36532.152
1168	141.92	8423.916	35845.953
10661	141.52	13908.033	33821.707
3344	141.5	9810.451	39115.438
4570	141.42	10421.094	36340.723
9637	141.4	13132.79	36997.492
2068	141.4	9180.514	35151.176
9573	141.33	13321.365	37688.094
7888	141.25	12479.95	38463.359
9961	141.23	13555.732	35074.586
6659	141.12	11646.633	33451.191
9648	141.06	13177.927	36847.137
4323	141.06	10270.443	35007.223
6316	140.87	11600.982	38587.848
4988	140.85	10613.448	35569.887
1061	140.83	8554.352	38771.766
599	140.83	8182.312	35149.93
7199	140.81	12035.854	37514.672
10336	140.81	13610.503	37836.094
3160	140.45	9662.223	36525.633
4437	140.37	10556.121	33119.445
9092	140.33	13125.144	36357.68
9859	140.29	13526.484	33146.223
7351	140.24	11901.544	34930.543
8897	140.16	12719.155	33185.523
2403	140.14	9412.453	38029.98
9928	140.12	13522.301	34176.48
6802	140.1	11806.051	36059.449
6648	139.97	11734.83	33275.609
8706	139.89	12911.014	37147.996
11959	139.83	14547.667	37054.727
3297	139.79	9583.072	39756.32
7175	139.74	12016.585	37879.051
4318	139.72	10326.871	34941.934
132	139.72	7904.878	35256.152
8318	139.7	12676.175	36167.027
12179	139.58	14460.988	33402.02
3427	139.56	9849.207	37056.004
2253	139.35	9150.369	38957.352
1145	139.07	8606.817	36087.758
1650	139.05	9020.051	39568.863
309	138.99	7774.854	38478.73
880	138.93	8306.474	37700.41
8216	138.78	12639.525	34330.309
9638	138.78	13258.442	37007.051
8329	138.76	12523.167	36526.402
2275	138.76	9135.583	39410.313
2498	138.7	9480.97	36499.059
10157	138.7	13495.533	39106.156
9965	138.7	13496.646	35117.797
8716	138.66	12780.148	36737.508
4797	138.64	10729.402	39356.301
324	138.63	7886.465	38762.52
941	138.55	8412.78	38939.66
7660	138.43	12099.712	37286.746
625	138.43	8123.695	34464.215
7784	138.43	12087.762	39867.012
2031	138.42	9242.387	34088.73
7434	138.4	12015.256	33439.973
940	138.2	8358.903	38935.719
9777	138.15	13187.895	34332.875
7286	138.13	12019.395	36157.391
1024	138.07	8556.674	39344.305
1649	138.05	8949.631	39552.789
581	137.97	8146.156	35595.336
9564	137.97	13290.461	37900.949
11475	137.96	14283.571	33755.766
473	137.94	8164.52	38616.266
7600	137.88	12159.567	36299.813
9114	137.82	13012.364	36770.422
8380	137.82	12533.125	37463.543
3431	137.8	9820.377	36884.773
9166	137.73	12933.883	37824.719
8069	137.65	12320.922	34662.129
1019	137.63	8462.459	39555.945
11952	137.36	14455.446	37360.609
1098	137.36	8612.158	37631.031
1233	137.36	8427.936	34568.762
2380	137.36	9367.015	38319.23
118	137.25	7698.066	35066.34
3841	137.23	9938.621	35753.254
7535	137.21	12106.541	34775.898
2600	137.19	9272.246	35330.793
1629	137.17	8918.08	39780.617
7653	137.09	12247.837	37203.887
5110	137.05	10681.113	33029.711
4804	137.04	10667.222	39186.047
3673	136.84	9851.164	33219.645
4362	136.79	10287.502	34170.473
8102	136.73	12396.949	33843.941
281	136.63	7977.632	37970.711
8085	136.52	12482.829	34170.031
8431	136.52	12663.591	38106.934
9063	136.48	13008.446	35883.293
5961	136.44	11373.632	35015.117
11784	136.4	14322.867	39542.316
416	136.4	8093.489	39812.758
7290	136.38	11904.07	36011.516
531	136.21	8191.703	37094.426
11684	136.19	14225.703	38058.496
7649	136.1	12187.988	37054.043
3415	136.02	9899.968	37459.277
722	135.96	8379.541	33825.945
9127	135.92	13058.549	37191.406
7271	135.89	11876.943	36234.352
8610	135.89	12785.019	38345.137
2221	135.56	9173.56	38353.191
6218	135.54	11389.069	39751.285
4917	135.5	10645.078	36872.375
5824	135.46	11083.195	33913.797
12143	135.33	14527.273	34154.402
9985	135.27	13550.359	35652.531
2578	135.23	9298.057	35827.539
168	135.18	7668.219	35981.41
7824	135.06	12342.276	39115.676
6756	135.02	11817.672	35183.168
11025	134.97	14164.234	39637.574
2458	134.87	9484.144	37181.508
9789	134.87	13292.996	34180.316
7728	134.85	12198.612	38868.395
7573	134.81	12256.987	35590.785
11133	134.79	14120.841	37919.109
5417	134.79	10886.292	39330.859
2456	134.76	9439.466	37147.641
11630	134.74	14221.046	36631.578
9809	134.6	13223.477	34096.34
6307	134.58	11432.069	38773.109
1996	134.53	9228.991	33632.012
977	134.51	8254.854	39673.93
5983	134.51	11335.77	35410.5
1854	134.45	9003.357	34500.688
4379	134.33	10179.755	33926.727
6494	134.26	11604.68	35201.203
11292	134.22	14136.141	35368.648
2447	134.2	9455.96	37273.988
536	134.2	8119.58	36900.852
8260	134.2	12667.179	35152.668
87	134.18	7894.713	34601.512
7348	134.16	11999.288	34905.66
4830	134.12	10662.43	38737.285
10401	134.07	13771.496	37444.367
8873	133.99	12710.229	33765.609
3705	133.89	9953.642	33286.719
4864	133.89	10770.673	38027.059
7393	133.87	12034.891	33972.102
2376	133.82	9474.793	38486.914
2232	133.76	9195.46	38508.691
374	133.72	7970.864	39267.23
6399	133.7	11586.536	36721.723
5832	133.68	11199.66	33696.637
10507	133.64	13618.173	34996.254
2186	133.61	9243.755	37176.727
5167	133.53	10821.637	34043.32
8119	133.51	12464.383	33597.395
5949	133.49	11388.641	34560.883
9365	133.4	13328.553	39723.691
10610	133.38	13562.666	33049.695
5329	133.36	10940.93	37439.063
11896	133.3	14547.846	38304.648
5085	133.26	10588.649	33547.172
1103	133.18	8620.333	37201.469
1055	133.05	8516.916	38730.672
4056	132.94	10122.084	39748.773
9000	132.92	12931.396	34599.297
8322	132.92	12698.707	36262.164
1296	132.8	8823.078	33087.777
6541	132.78	11422.555	34394.699
4817	132.76	10730.759	38796.102
3860	132.67	10010.471	36255.055
7837	132.61	12435.618	38991.184
8633	132.61	12764.083	38036.539
2175	132.57	9141.178	36966.496
465	132.51	8193.99	38751.945
7798	132.51	12364.293	39710.738
2289	132.51	9089.209	39687.836
5871	132.48	11035.157	33020.223
10043	132.46	13554.485	37121.621
7142	132.36	12046.702	38507.035
8440	132.28	12607.523	38449.914
6547	132.23	11582.219	34182.949
6099	132.13	11316.05	37695.902
11010	132.09	13807.644	40002.176
9057	132.02	12981.661	35742.094
1679	131.96	8854.982	38937.098
6672	131.94	11632.979	33610.469
9923	131.92	13406.374	34073.641
10643	131.86	13962.603	33556.777
6063	131.82	11316.617	36943.832
7342	131.77	12037.331	34822.961
10331	131.73	13731.914	38043.754
4959	131.67	10715.054	36090.668
11969	131.67	14424.022	37013.594
8141	131.67	12451.655	33088.078
559	131.63	8100.712	36447.539
25	131.63	7652.605	33527.918
7234	131.61	12060.68	37153.441
3760	131.56	10097.397	34223.902
1743	131.52	8997.359	37409.344
9823	131.52	13167.528	33786.348
7289	131.48	12060.128	36000.438
2290	131.46	9092.997	39708.242
1718	131.44	8902.401	38132.648
9500	131.4	13330.545	38867.16
4217	131.38	10238.929	36971.535
3814	131.38	10034.668	35368.414
10825	131.33	13793.863	37092.617
11694	131.33	14387.118	38171.883
1008	131.31	8550.591	39440.117
10088	131.29	13529.81	38002.805
803	131.27	8366.99	35723.414
6626	131.25	11552.789	33093.488
11188	131.25	14093.507	36979.734
9669	131.25	13325.154	36100.648
1665	131.23	9030.686	38991.637
8960	131.15	13058.609	33820.48
5134	131.14	10957.201	33358.523
1497	131.1	8698.116	37566.895
1998	131.1	9248.068	33632.656
8229	131.04	12588.734	34668.145
655	131.02	8054.87	33842.715
358	130.98	7777.611	39051.137
1226	130.96	8553.747	34638.402
6514	130.94	11601.284	34638.262
7503	130.87	12071.013	33827.66
8281	130.85	12668.615	35489.164
3395	130.83	9893.33	37679.246
9175	130.81	13118.766	37907.473
1578	130.71	8772.05	39071.941
4957	130.69	10673.94	36059.52
9286	130.68	12983.797	39293.547
1833	130.68	8969.296	35020.016
8066	130.66	12318.62	34891.207
2599	130.62	9386.137	35327.469
11793	130.62	14288.886	39833.52
9111	130.6	12934.13	36632.957
4589	130.6	10530.464	36618.59
8575	130.54	12870.045	38963.805
905	130.54	8219.834	38130.289
4746	130.43	10377.94	39644.309
3262	130.39	9608.889	39007.203
11266	130.35	14145.986	35893.609
4207	130.33	10275.232	37049.039
5969	130.25	11222.722	35128.422
3815	130.25	10081.398	35377.051
10524	130.22	13660.871	34623.469
9074	130.2	13018.231	35975.563
6904	130.16	11664.35	38258.594
11611	130.1	14413.776	36200.105
9509	130.08	13278.894	38935.344
267	130.06	7695.999	37700.516
7363	129.95	11965.778	34466.605
12124	129.93	14492.079	34505.992
10255	129.93	13662.186	39143.293
2399	129.87	9485.567	37991.867
5222	129.85	10796.587	35030.805
9495	129.85	13322.396	38812.629
5448	129.83	10974.545	39675.961
2412	129.83	9465.651	37830.031
9061	129.64	13111.504	35852.137
6449	129.64	11520.541	35867.859
8875	129.58	12918.574	33494.293
1849	129.56	8978.477	34708.016
8036	129.32	12485.793	35385.93
6635	129.32	11808.499	33098.551
6127	129.28	11269.621	38254.594
6212	129.24	11278.81	39608.32
8944	129.22	12946.081	33509.652
3746	129.16	9990.637	34043.234
10458	129.12	13734.694	36090.332
945	129.12	8213.126	39017.246
9640	129.1	13160.045	36705.547
1577	129.09	8735.155	39064.973
11801	129.07	14211.901	40008.051
10410	129.01	13614.913	37297.887
9525	128.99	13293.96	38469.676
11268	128.99	14141.229	35659.094
1775	128.95	8998.334	36597.488
5839	128.95	11063.197	33790.727
9942	128.93	13459.207	34554.438
9154	128.86	12965.718	37750.348
89	128.86	7964.667	34642.211
3788	128.72	10054.411	34861.355
108	128.64	7692.968	34906.102
4395	128.63	10189.897	33487.406
9102	128.61	13060.006	36523.559
4914	128.59	10769.974	37069.527
6576	128.55	11509.536	33679.074
1971	128.51	9225.097	33174.352
5108	128.45	10584.618	33315.965
5355	128.43	10831.449	38123.469
8302	128.4	12692.964	35973.105
10833	128.4	13792.727	37217.039
10615	128.36	13968.807	33009.102
8507	128.36	12512.579	39409.348
4177	128.34	10288.802	37886.824
3542	128.28	9788.041	35487.059
9195	128.26	12993.285	38177.512
413	128.22	7663.686	39952.641
6339	128.18	11535.731	38032.406
165	128.18	7789.516	35913.805
3653	128.17	9819.385	33714.539
1376	128.09	8749.66	34744.211
951	128.09	8279.953	39141.297
7560	128.09	12249.949	35370.227
5150	128.07	10825.938	33688.688
7491	128.05	12261.645	33674.91
458	128.01	8184.042	38950.988
10243	127.97	13684.973	39575.813
1822	127.97	9057.991	35140.086
8973	127.92	13112.152	34097.324
1200	127.9	8578.226	35201.852
2306	127.84	9299.887	39871.73
265	127.82	7965.798	37622.336
8862	127.69	12912.391	33864.832
10101	127.69	13352.999	38351.328
1837	127.67	8983.9	34798.227
10801	127.65	13842.885	36390.191
4333	127.63	10196.378	34894.941
5400	127.61	10962.289	38992.969
6512	127.59	11599.21	34870.152
1599	127.5	8829.715	39555.465
5872	127.48	11083.475	33073.043
10822	127.44	13916.618	37026.52
3631	127.42	9794.395	34106.508
10220	127.4	13600.66	39910.074
8139	127.38	12473.764	33054.395
6033	127.36	11260.895	36290.414
9209	127.36	13030.135	38485.344
11509	127.32	14264.944	34525.359
11787	127.3	14314.601	39587.609
9042	127.28	13097.582	35531.168
8508	127.25	12617.339	39416.289
4325	127.19	10303.218	35093.516
1488	127.15	8789.463	37309.801
10820	127.13	13794.772	36958.883
5608	127.11	11001.534	37686.633
6412	127.07	11618.841	36628.836
9272	126.96	13055.296	39217.543
1049	126.94	8510.911	38646.934
11084	126.94	14156.596	38693.414
7921	126.92	12406.232	37678.949
7833	126.9	12454.573	39207.293
4543	126.88	10465.211	35728.906
3387	126.86	9851.838	38302.855
6100	126.82	11289.986	37698.398
4986	126.73	10745.831	35495.07
6809	126.69	11682.216	36258.832
11440	126.63	14372.111	33256.598
3850	126.59	9946.481	35975.199
5173	126.59	10890.66	34131.613
1720	126.58	8944.988	37861.324
1809	126.52	8883.264	35698.313
7629	126.5	12193.999	36808.68
3692	126.46	9962.879	33091.961
6373	126.46	11565.798	37349.996
436	126.44	8089.295	39363.063
5097	126.44	10690.558	33407.879
3590	126.36	9788.296	34472.953
9924	126.21	13478.207	34146.535
1038	126.21	8577.149	39266.492
7477	126.15	12092.253	33420.383
1429	126.13	8825.185	35945.711
4072	126.1	10227.945	39879.004
11864	126.06	14504.192	38900.621
4713	125.98	10406.286	38917.703
8976	125.96	12935.905	34148.43
10538	125.96	13778.178	34552.211
11048	125.94	14128.045	39133.484
1071	125.92	8585.301	38323.262
5113	125.92	10671.006	33090.574
2245	125.9	9175.153	38831.605
8764	125.89	12836.5	35654.215
7186	125.87	12025.331	37677.426
5040	125.83	10775.183	34397.367
11273	125.79	14201.015	35688.004
10548	125.77	13703.383	34174.719
1084	125.75	8608.017	37862.563
9225	125.73	13060.521	38816.598
5585	125.66	11128	38293.016
10332	125.66	13766.994	38048.957
664	125.54	8165.162	33739.621
9017	125.52	13047.745	35055.848
6237	125.5	11515.02	39800.031
969	125.45	8222.378	39518.879
10513	125.41	13698.53	35087.543
7650	125.39	12265.981	37102.512
8079	125.39	12467.269	34396.969
10227	125.37	13668.298	39658.699
10669	125.37	13870.667	34024.199
6998	125.37	11799.225	39636.078
4811	125.33	10661.422	39035.742
417	125.33	8105.556	39877.703
1016	125.31	8620.429	39536.266
9799	125.29	13252.737	33979.305
4021	125.27	10050.232	38961.793
10786	125.27	13805.838	36084.77
8784	125.22	12751.173	35365.414
5117	125.14	10757.086	33155.988
4915	125.08	10695.835	37089.816
11213	125.08	14066.506	36269.375
11526	125.06	14354.888	34951.563
3183	125.04	9687.471	37004.023
3270	125.02	9615.185	39214.688
6544	125	11610.195	34135.875
10950	125	13975.676	39340.836
5309	124.97	10966.984	36850.672
1332	124.95	8786.531	33936.07
10421	124.95	13642.289	37106.254
5209	124.91	10910.549	34716.395
1081	124.79	8624.753	38077.883
2235	124.77	9149.948	38599.586
11629	124.76	14345.159	36629.93
5596	124.72	11114.372	38120.539
8196	124.7	12685.833	33996.387
10723	124.68	13801.109	35044.008
9122	124.64	13117.812	37066.242
7375	124.64	11869.365	34311.813
570	124.56	8182.526	35905.711
9652	124.53	13326.788	36583.625
8994	124.51	13031.622	34494.18
5217	124.51	10926.333	34826.688
701	124.49	8302.662	33054.445
3847	124.49	10107.259	35858.66
1401	124.47	8788.363	35206.668
6688	124.47	11758.018	33903.406
3196	124.45	9526.872	37513.031
1722	124.43	8992.608	37893.301
659	124.39	8143.018	33656.246
7295	124.39	12044.302	36033.203
11491	124.37	14276.786	34197.828
1492	124.33	8814.369	37415.137
10090	124.3	13397.78	38038.043
8672	124.3	12849.895	37612.84
11049	124.28	14001.564	39135.668
1010	124.24	8483.845	39457.426
11732	124.22	14328.39	38852.688
4800	124.2	10703.008	39408.711
10372	124.18	13590.103	37532.531
820	124.18	8220.339	36117.063
6854	124.18	11635.893	37179.988
11221	124.05	13992.589	36070.52
4452	124.03	10457.535	33475.82
7549	124.03	12254.242	35136.121
8149	124.03	12521.568	33244.949
10556	124.01	13764.231	34104.508
11184	123.95	14063.208	36865.539
10734	123.93	13920.441	35247.07
11704	123.91	14420.383	38370.238
2337	123.91	9374.33	39145.461
4115	123.89	10189.674	39024.168
8163	123.84	12684.414	33434.199
189	123.82	7676.564	36284.586
4932	123.78	10760.149	36863.387
12004	123.78	14591.567	36240.152
6705	123.76	11794.371	34228.109
304	123.76	7657.061	38389.535
3723	123.74	10050.411	33588.855
9566	123.7	13284.063	37940.727
5344	123.66	10937.049	37812.027
5	123.64	7818.713	33129.297
10813	123.63	13887.978	36684.242
2672	123.57	9466.849	33774.48
10943	123.57	13926.397	39175.137
5293	123.47	10941.482	36282.652
9088	123.47	12951.495	36283.617
11339	123.41	14152.452	34509.219
1993	123.4	9139.823	33568.23
10327	123.38	13568.384	38269.535
336	123.38	7984.959	38906.016
9951	123.34	13371.674	34754.766
4725	123.32	10491.632	39111.652
8	123.32	7683.43	33169.531
5211	123.3	10977.401	34778.113
8725	123.3	12911.281	36471.367
10770	123.28	13789.938	35803.223
2019	123.22	9090.783	33869.328
2615	123.18	9409.028	34781.609
5180	123.17	10784.189	34270.086
3441	123.15	9840.401	36705.766
3378	123.13	9869.039	38348.996
6575	123.09	11419.819	33935.594
8974	123.05	12940.851	34116.094
2132	123.03	9158.828	36025.93
4749	123.01	10473.583	39741.656
5594	122.99	11168.857	38054.059
4390	122.94	10297.381	33749.449
8551	122.94	12888.004	39482.633
9519	122.9	13177.676	38672.527
8697	122.9	12893.431	37044.633
11409	122.9	14091.421	33379.68
12079	122.88	14571.895	35344.398
575	122.82	8103.262	35979.309
9561	122.8	13258.115	38145.727
10320	122.8	13642.239	38155.91
5362	122.78	10943.693	38233.992
5271	122.78	10939.789	35826.684
8255	122.78	12638.372	35113.262
9786	122.71	13332.636	34445.273
5962	122.69	11345.466	35042.836
10956	122.67	13780.982	39406.504
708	122.67	8380.799	33293.043
4508	122.63	10509.202	35050.945
301	122.61	7974.562	38353.91
1924	122.59	9047.501	33490.664
5574	122.57	11158.935	38387.359
1706	122.48	8912.54	38167.008
7480	122.4	12211.695	33468.145
1189	122.38	8580.027	35306.551
5219	122.36	10835.048	34947.402
6241	122.34	11423.924	39876.086
8172	122.28	12608.783	33516.309
443	122.28	8056.383	39196.352
5414	122.25	10969.296	39316.352
11166	122.23	14169.816	37240.207
7155	122.23	11872.127	38203.762
5086	122.23	10658.435	33579.367
3624	122.23	9903.27	34045.051
2303	122.21	9457.915	39785.668
171	122.21	7953.842	36004.789
933	122.19	8233.037	38854.297
7555	122.17	12242.586	35245.344
8127	122.13	12321.867	33454.906
1495	122.13	8752.847	37516.188
3849	122.11	10000.023	35913.094
5758	122.09	11054.041	35218.688
4795	122.09	10668.907	39329.117
6540	122.07	11565.076	34386.031
1934	122.04	8971.826	33365.766
1040	122.02	8513.525	38987.688
3482	122	9810.095	36307.707
50	122	7740.983	34081.207
2732	122	9508.854	33866.898
6746	121.94	11738.657	34986.59
4141	121.94	10274.999	38311.609
8620	121.94	12895.537	38166.895
9113	121.94	13097.273	36711.094
927	121.9	8292.855	38681.711
3793	121.88	10053.413	34917.113
2043	121.84	9263.099	34548.609
5664	121.84	11120.789	36831.316
4724	121.82	10480.512	39101.309
6194	121.81	11401.325	39217.52
8800	121.79	12753.073	34616.488
1292	121.79	8587.614	33142.395
9450	121.77	13319.47	39067.703
2614	121.73	9290.816	35091.57
3635	121.69	9764.725	33828.598
6579	121.67	11615.577	33739.898
8275	121.67	12569.505	35348.844
6254	121.61	11606.446	39721.105
11871	121.61	14635.961	38736.434
2737	121.59	9696.601	33907.488
1955	121.59	9037.092	33029.57
8675	121.56	12745.632	37616.617
6906	121.54	11733.031	38291.91
3430	121.54	9880.585	37148.539
9253	121.52	13060.461	39133.855
2188	121.52	9212.786	37302.023
8715	121.42	12915.948	36718.57
4708	121.36	10434.859	38851.473
3946	121.36	10121.09	37463.824
11768	121.35	14399.36	39334.688
128	121.33	7661.685	35177.637
3382	121.23	9859.541	38220.465
8598	121.23	12920.649	38764.91
4363	121.21	10272.376	34193.156
11647	121.17	14340.756	37367.988
5865	121.15	11028.59	33264.395
366	121.12	7718.844	39181.879
1028	121.08	8503.959	39412.953
10829	121.04	13900.094	37122.543
2161	121.02	9089.988	36655.789
10118	120.96	13425.967	38556.129
2330	120.94	9445.789	39567.84
2706	120.94	9667.563	33116.281
9339	120.92	12978.435	39795.988
5144	120.92	10983.148	33575.559
4263	120.9	10176.667	35998.734
5772	120.89	11186.283	34853.785
761	120.89	8391.517	34673.227
10619	120.83	13905.885	33097.996
2674	120.79	9485.36	33799.438
3693	120.75	9937.494	33104.629
2690	120.71	9419.088	33191.641
7947	120.69	12383.933	37271.984
8601	120.6	12709.85	38564.203
7586	120.6	12089.692	35984.391
5862	120.58	11088.309	33247.715
4118	120.48	10225.856	39072.199
11880	120.46	14616.197	38605.457
10038	120.46	13454.701	37006.332
2676	120.45	9486.424	33541.227
7029	120.45	11927.97	39775.129
6019	120.41	11296.819	36121.652
3883	120.31	9972.481	36653.359
11968	120.31	14627.958	36970.105
4623	120.31	10413.752	37305.547
6692	120.29	11817.328	33987.598
3536	120.29	9869.562	35882.637
3447	120.29	9896.833	36560.098
5070	120.2	10602.676	33678.566
1799	120.14	8986.001	36041.961
5372	120.14	10873.44	38561.406
1556	120.12	8678.965	38529.234
1669	120.12	9002.169	39074.703
1027	120.1	8594.28	39393.559
4213	120.1	10262.387	36898.145
8512	120.1	12518.112	39438.195
6305	120.04	11606.494	38735.203
10594	119.99	13712.147	33219.234
1967	119.99	9186.016	33042.984
2624	119.97	9404.696	34869.047
5243	119.93	10826.558	35372.766
7439	119.91	12062.889	33181.445
5778	119.91	11168.041	34663.551
9536	119.89	13253.339	38436.59
2272	119.89	9203.254	39310.859
122	119.87	7877.81	35117.91
4560	119.83	10547.797	36088.613
2694	119.81	9358.693	33020.691
9794	119.77	13208.121	34258.359
671	119.74	8133.591	33555.023
6321	119.74	11433.956	38383.547
8843	119.74	12807.468	34264.699
9968	119.72	13402.137	35218.016
7035	119.64	11997.461	39811.652
2129	119.62	9196.109	35942.832
4107	119.6	10208.747	39118.977
162	119.6	7829.592	35876.988
6289	119.58	11483.051	39012.285
5651	119.56	11024.623	37009.965
4210	119.54	10232.834	37139.406
7964	119.54	12304.103	37009.102
464	119.45	8157.971	38739.828
6993	119.43	11769.562	39569.121
11883	119.41	14468.674	38324.195
3662	119.41	9906.872	33542.152
6525	119.39	11499.588	34757.188
1298	119.31	8638.647	33127.676
11964	119.3	14592.173	36874.828
1204	119.26	8600.945	34938.457
3865	119.24	9960.109	36374.277
1645	119.24	9020.606	39484.402
5299	119.22	10923.184	36529.406
2378	119.22	9482.962	38563.805
2243	119.12	9256.651	38751.891
3733	119.12	10001.116	33830.273
2701	119.12	9596.539	33021.41
11748	119.08	14370.402	39101.176
12012	119.07	14475.129	36346.816
5029	119.07	10758.893	34554.203
4405	119.05	10194.649	33616.098
2209	119.03	9067.036	38061.656
8995	119.03	13084.443	34536.805
10099	119.01	13543.723	38319.32
589	119.01	8022.618	35494.645
39	118.99	7711.223	33774.133
11193	118.99	14012.068	36845.652
3400	118.97	9782.04	37741.297
146	118.97	7952.111	35533.355
8886	118.95	12760.589	33419.469
9237	118.87	12998.418	39027.047
3421	118.85	9863.391	37286.578
10821	118.84	13994.108	36974.199
5405	118.8	10877.012	39076.852
855	118.8	8359.332	36966.332
10739	118.74	13865.933	35349.715
902	118.74	8363.658	38073.758
736	118.72	8222.318	34061.703
7591	118.7	12259.965	36053.691
52	118.7	7888.875	34101.438
809	118.7	8333.231	35808.758
5276	118.7	10962.622	35921.43
10757	118.68	13889.117	35522.672
10720	118.66	13887.77	35024.328
943	118.64	8305.17	38958.188
5014	118.64	10688.948	34623.246
3541	118.63	9769.609	35435.973
11225	118.55	14085.635	36190.609
4969	118.55	10715.094	36043.285
11160	118.53	14072.621	37495.129
2027	118.51	9226.398	34029.875
1747	118.51	8953.896	37252.027
11640	118.49	14289.193	37045.82
4367	118.49	10155.784	34230.172
6084	118.47	11296.42	37487.367
9271	118.47	12924.463	39215.18
4598	118.45	10558.497	36760.313
9639	118.4	13350.645	37072.137
1441	118.4	8722.578	36468.551
4007	118.32	10114.62	38633.762
480	118.3	8053.038	38463.043
9206	118.26	13011.194	38463.688
1884	118.26	8874.108	34258.434
7579	118.24	12108.387	35725.602
1142	118.24	8624.628	36338.898
7832	118.24	12479.056	39199.313
1437	118.22	8748.336	36338.105
1516	118.2	8792.852	37915.176
11482	118.18	14369.818	34032.777
6028	118.18	11255.602	36172.125
12077	118.13	14614.395	35284.203
10712	118.13	13888.359	34683.703
11191	118.09	14075.117	36793.727
691	118.09	8179.48	33220.465
3369	118.05	9760.872	38478.621
11060	117.95	14144.327	38962.297
5050	117.95	10625.245	33979.047
1961	117.92	8997.329	33136.184
9357	117.92	13313.133	39941.668
10729	117.9	13962.014	35188.621
3328	117.9	9746.31	39735.777
4403	117.88	10342.019	33600.586
4071	117.88	10190.366	39863.813
3820	117.86	9945.918	35422.953
1654	117.86	8869.978	39339.836
11083	117.86	14044.091	38691.668
2095	117.86	9256.242	35694.355
5022	117.84	10656.333	34458.309
8199	117.84	12694.766	34051.434
11761	117.82	14367.593	39209.547
3274	117.82	9652.638	39347.492
9653	117.76	13225.208	36593.828
3936	117.74	10112.893	37280.645
1724	117.72	8967.767	37912.871
932	117.71	8412.402	38834.234
10861	117.69	13975.309	37639.254
7209	117.69	12057.071	37653.859
7467	117.67	12073.965	33264.785
1326	117.65	8655.898	33751.742
4818	117.65	10589.102	38822.777
498	117.61	8017.828	37854.461
10	117.57	7669.187	33258.473
1394	117.55	8819.355	35083.449
6614	117.51	11460.72	33205.273
740	117.51	8338.523	34088.652
6130	117.44	11266.883	38309.578
8913	117.44	12735.852	33041.074
4060	117.32	10100.616	39842.434
815	117.32	8368.049	36028.391
10246	117.32	13567.207	39325.32
6970	117.28	11825.875	39245.195
4843	117.26	10766.522	38310.223
3438	117.23	9883.077	36993.535
1031	117.21	8535.166	39141.391
271	117.21	7963.078	37854.16
5658	117.17	11203.973	36765.004
9172	117.17	13132.709	37893.203
7534	117.17	12244.269	34771.148
5058	117.15	10591.578	34090.066
5269	117.13	10798.033	35808.496
9615	117.11	13284.394	37286.844
5766	117.09	11074.093	34788.703
11648	117.09	14371.738	37387.758
9763	117.09	13299.835	34506.922
5429	117.05	10941.046	39399.172
8159	117.02	12590.744	33392.348
5477	116.98	11000.766	39936.102
11598	116.96	14293.222	36090.547
78	116.94	7958.687	34519.641
832	116.94	8412.85	36446.84
4116	116.92	10234.508	39029.594
7933	116.88	12298.973	37553.207
2145	116.88	9199.951	36240.332
11132	116.86	14023.723	37920.824
552	116.86	8136.244	36838.746
3342	116.81	9853.79	39360.668
10609	116.75	13760.236	33043.145
12102	116.73	14600.912	35045.398
6455	116.73	11599.907	35645.777
234	116.73	7735.74	37060.227
1236	116.69	8483.151	34356.195
1302	116.69	8818.662	33247.281
6644	116.67	11787.648	33260.57
11481	116.63	14372.239	33990.43
8324	116.63	12641.642	36366.738
7408	116.63	12036.394	33651.375
3296	116.59	9687.691	39748.492
2699	116.59	9309.171	33062.566
3985	116.59	10044.827	38112.52
4077	116.58	10273.874	39969.469
5834	116.52	11047.184	33716.883
1704	116.52	9040.289	38162.336
6548	116.52	11536.899	34193.234
4722	116.52	10407.817	39081.828
3731	116.52	10040.626	33757.828
992	116.5	8564.701	39811.227
1688	116.48	8916.906	38473.727
10795	116.42	13828.348	36201.574
9996	116.4	13446.925	35869.285
470	116.38	7993.672	38502.266
782	116.38	8398.561	35143.621
8261	116.36	12610.349	35166.762
7580	116.35	12243.652	35806.652
4292	116.31	10266.537	35545.012
298	116.25	7717.147	38345.34
5717	116.23	11094.588	35836.219
11354	116.21	14064.493	34353.332
134	116.19	7714.231	35301.914
2562	116.19	9420.607	35951.285
7026	116.19	11692.632	39983.188
9881	116.19	13458.78	33504.906
6815	116.15	11816.255	36369.152
4087	116.15	10343.572	39817.609
1237	116.13	8503.181	34397.156
3709	116.04	9947.454	33387.996
3436	116.02	9736.581	36940.383
5806	115.96	11190.096	33998.723
260	115.96	7897.575	37564.758
119	115.92	7669.196	35105.152
1163	115.92	8614.835	35782.125
9785	115.87	13308.591	34437.395
10138	115.83	13444.694	38834.145
6747	115.81	11647.452	35012.313
1568	115.75	8652.147	38871.426
11192	115.75	14167.945	36821.242
9079	115.71	13020.217	36033.348
12024	115.69	14510.72	35953.047
6	115.67	7959.927	33150.824
4907	115.64	10606.402	37261.281
10126	115.64	13408.17	38611.223
8256	115.62	12532.566	35127.777
6393	115.6	11442.985	37182.195
1960	115.6	8908.201	33129.59
6381	115.48	11621.583	37236.922
5490	115.44	11168.47	39481.074
2042	115.44	9059.866	34513.391
2315	115.44	9423.531	39610.438
7769	115.41	12134.303	39574.094
4330	115.39	10210.311	34869.066
10245	115.39	13602.755	39304.102
10679	115.39	13926.74	34208.156
202	115.39	7654.627	36486.922
958	115.37	8273.689	39257.41
5745	115.35	11059.747	35256.102
7691	115.33	12079.025	37907.879
10762	115.29	13866.626	35603.707
11634	115.25	14242.25	36731.23
1240	115.25	8560.81	34166.953
8947	115.2	13106.404	33548.715
11524	115.2	14239.105	34914.816
7981	115.18	12493.317	36459
1748	115.18	8900.373	37254.637
5067	115.12	10573.558	33661.285
9563	115.1	13226.631	37876.938
2053	115.08	9082.415	34773.039
1728	115.08	8872.733	37696.004
7168	115.04	12048.973	38088.922
3627	114.99	9821.48	34079.523
7941	114.93	12444.749	37450.324
9070	114.93	13097.8	35938.586
7665	114.91	12084.397	37360.816
3423	114.89	9768.122	37322.754
1899	114.87	8949.638	33837.82
2339	114.87	9308.572	39240.168
11330	114.85	14070.389	34713.379
10304	114.83	13749.364	38501.645
11777	114.83	14249.396	39471.195
6189	114.81	11259.943	39157.191
3986	114.81	10065.245	38114.813
81	114.79	7861.533	34560.258
4518	114.79	10466.35	35238.727
3278	114.74	9616.309	39429.039
1475	114.72	8808.21	37124.422
1616	114.7	8728.496	39894.57
1279	114.7	8425.197	33393.797
6982	114.68	11698.938	39447.266
3568	114.68	9912.989	34976.656
283	114.66	7655.463	38038.953
1009	114.62	8453.653	39446.992
3384	114.6	9730.806	38238.141
1885	114.6	8904.04	34261.289
2213	114.6	9261.63	38138.855
4644	114.58	10544.435	37691.184
961	114.58	8210.594	39318.227
8648	114.56	12823.951	37882.289
6406	114.49	11457.632	36547.102
2697	114.49	9347.31	33055.805
7369	114.47	12018.1	34530.844
5163	114.47	10903.153	33948.496
5090	114.45	10654.573	33629.949
8174	114.45	12705.595	33568.445
6774	114.43	11792.461	35613.098
4256	114.41	10280.252	36199.547
11429	114.37	14421.023	33014.328
6470	114.33	11472.973	35531.211
762	114.31	8364.268	34710.668
2006	114.31	9079.87	33685.121
5955	114.3	11249.992	34755.008
5548	114.28	11176.48	38649.832
8475	114.28	12614.905	39092.98
7287	114.28	12061.534	35939.344
2769	114.28	9622.815	34409.996
9851	114.28	13345.895	33127.043
3404	114.28	9897.58	37811.008
11085	114.26	14119.256	38762.051
7726	114.26	12081.364	38820.434
4520	114.22	10512.27	35277.547
4430	114.22	10323.176	33136.613
11614	114.18	14213.746	36261.363
4236	114.18	10270.572	36487.625
6515	114.18	11625.491	34640.297
3686	114.16	9946.743	33020.043
4501	114.16	10457.073	34828.848
1666	114.16	8859.274	39025.676
702	114.14	8334.079	33114.199
5885	114.14	11354.436	33156.727
2612	114.12	9342.004	35069.508
9267	114.12	12958.341	39203.531
9784	114.12	13230.018	34437.797
5079	114.12	10752.195	33738.945
6061	114.12	11384.365	36875.668
1531	114.1	8662.153	38139.414
4989	114.1	10631.862	35268.871
2781	114.08	9592.208	34627.777
9642	114.05	13209.548	36754.191
7960	114.01	12435.753	36927.207
8084	114.01	12447.422	34158.41
11721	113.99	14354.593	38529.172
2366	113.95	9315.969	38871.16
11367	113.93	14182.944	34044.684
408	113.93	7741.792	39894.797
11090	113.87	14020.718	38595.184
7500	113.84	12270.01	33814.367
1243	113.8	8600.386	34222.656
748	113.78	8411.037	34365.953
7748	113.78	12205.609	39283.68
11639	113.76	14365.406	37020.121
1085	113.74	8461.208	37881.48
8225	113.74	12667.315	34515.277
3032	113.7	9626.174	35769.934
9119	113.68	12964.301	36929.863
3162	113.66	9617.734	36560.059
270	113.66	7907.905	37843.531
5051	113.66	10734.444	33990.141
569	113.64	8120.667	35901.027
904	113.62	8361.751	38126.43
694	113.61	8021.657	33052.613
456	113.59	8141.564	38934.543
507	113.57	8193.145	37729.691
17	113.57	7913.176	33357.875
8367	113.55	12638.436	37262.004
4019	113.55	10113.004	38946.277
665	113.53	8030.068	33753.227
8578	113.53	12721.194	39002.648
4844	113.53	10691.293	38311.895
5210	113.53	10850.466	34725.047
3839	113.49	10114.604	35692.734
192	113.45	7721.647	36319.422
10218	113.45	13733.7	39887.703
10114	113.45	13506.482	38514.652
8511	113.43	12607.659	39435.676
33	113.41	7981.334	33634.043
7713	113.41	12224.336	38592.051
5940	113.38	11283.011	34353.77
7464	113.38	12101.972	33119.406
2796	113.38	9619.612	34731.453
9180	113.34	13014.133	37936.797
5855	113.34	11040.482	33349.508
6283	113.32	11615.294	39210.73
3684	113.3	9854.258	33119.254
3530	113.3	9853.856	35767.488
7864	113.26	12427.471	38782.957
3935	113.24	10063.186	37278.406
7033	113.22	12010.091	39797.727
196	113.2	7746.728	36391.715
10387	113.18	13754.82	37611.344
8998	113.18	12995.936	34570.504
2264	113.17	9095.557	39163.953
1880	113.17	9047.483	34222.734
1670	113.15	8961.775	39077.816
1606	113.13	8784.493	39744.797
1525	113.11	8798.522	38019.391
6944	113.11	11804.615	38655.012
8402	113.09	12563.044	37766.469
626	113.07	8170.48	34486.941
4925	113.05	10662.271	36988.016
4095	113.03	10339.207	39558.309
765	113.01	8359.86	34753.602
8550	112.99	12788.564	39752.07
4700	112.95	10400.185	38565.973
294	112.94	7656.414	38301.711
5109	112.94	10767.271	33020.391
5502	112.94	11098.8	39328.219
11596	112.9	14350.748	36036.734
431	112.88	8144.668	39542.086
1259	112.86	8511.192	33910.297
1689	112.86	8943.173	38473.82
2472	112.84	9451.845	36796.473
533	112.84	8034.117	37109.652
11791	112.8	14344.248	39753.758
1494	112.78	8805.945	37504.531
10378	112.74	13715.12	37547.625
1389	112.74	8754.085	35040.742
9494	112.74	13211.869	38798.285
1273	112.72	8594.579	33631.672
4035	112.69	10092.678	39436.316
1201	112.69	8484.529	35226.746
9115	112.67	13054.353	36802.668
4918	112.65	10745.327	36895.832
12000	112.63	14486.562	36477.016
350	112.59	7875.701	39034.266
11956	112.59	14520.103	37189.496
7850	112.57	12329.55	38905.855
4220	112.55	10186.69	36740.723
4954	112.55	10599.783	36354.855
8925	112.51	12993.779	33122.914
4596	112.51	10412.444	36714.383
3944	112.49	9987.211	37451.309
1477	112.49	8750.862	37128.047
2396	112.48	9371.962	38259.988
2885	112.44	9522.303	35197.828
6839	112.44	11672.612	36809.926
9348	112.42	13083.057	39925.406
7446	112.42	11944.483	33302.941
12103	112.42	14621.107	35062.652
2374	112.4	9406.118	38769.277
7838	112.4	12340.738	39010.23
3234	112.34	9521.252	38333.363
4418	112.3	10300.213	33249.043
12126	112.28	14446.535	34528.219
10330	112.28	13653.139	38024.047
6167	112.25	11259.023	38719.367
7267	112.19	11875.411	36469.949
11466	112.19	14333.613	33551.848
1989	112.17	9076.911	33496.531
4995	112.13	10609.783	35341.766
9657	112.11	13208.532	36427.875
3808	112.02	10129.04	35235.184
1363	112.02	8801.799	34512.297
10085	112.02	13480.749	37928.172
9008	112	12963.635	34773.23
3646	112	9725.493	33968.832
528	112	8135.501	37333.668
4196	111.98	10164.262	37565.891
9696	111.9	13236.737	35592.77
5892	111.9	11364.729	33345.301
4401	111.9	10160.806	33585.941
4033	111.88	9957.875	39378.285
11895	111.86	14546.189	38281.332
5895	111.86	11249.908	33407.715
10677	111.84	13927.018	34143.125
1919	111.84	9028.425	33681.156
2821	111.84	9693.812	34835.602
1245	111.84	8594.277	34257.086
10623	111.82	13921.981	33180.906
8901	111.8	12779.146	33225.547
8690	111.8	12831.283	37245.863
5609	111.79	11141.132	37696.555
3948	111.77	9950.26	37488.047
1540	111.77	8830.761	38352.137
1013	111.75	8627.449	39478.016
8083	111.75	12299.075	34141.898
10444	111.73	13755.2	36643.895
10818	111.67	13780.726	36849.086
6097	111.65	11235.818	37681.625
797	111.63	8316.56	35554.242
5801	111.63	11059.173	34193.027
410	111.63	7681.512	39920.754
8564	111.61	12784.149	39414.59
5817	111.54	11023.512	34126.836
7211	111.54	11925.251	37711.09
6620	111.52	11536.458	33231.004
1128	111.52	8619.832	36590.328
3799	111.5	9969.317	35021.953
8339	111.5	12633.818	36649.156
5369	111.48	10948.409	38437.559
7576	111.48	12203.131	35626.352
11878	111.48	14527.599	38574.605
4526	111.48	10407.178	35362.656
8365	111.48	12647.983	37239.207
167	111.44	7953.905	35939.133
9636	111.42	13140.515	36971.973
7641	111.4	12123.124	36960.871
8691	111.38	12821.837	37264.223
990	111.36	8598.135	39790.785
4128	111.35	10203.316	38938.836
5141	111.35	10985.672	33524.605
5498	111.31	11062.778	39274.973
8887	111.29	12877.037	33423.742
6195	111.29	11352.435	39352.73
12090	111.25	14430.568	35222.422
1703	111.25	8961.362	38155.402
12150	111.21	14628.577	34225.152
10348	111.21	13564.439	37943.898
3327	111.19	9706.762	39729.758
3205	111.19	9652.119	37738.727
11852	111.17	14579.834	39021.781
6269	111.17	11451.132	39344.152
11523	111.13	14220.018	34877.594
11348	111.12	14138.066	34301.348
10864	111.12	13808.251	37683.301
4345	111.12	10199.733	34530.645
7453	111.1	11978.488	33086.285
4076	111.1	10336.307	39967.957
1559	111.08	8810.099	38540.707
3361	111.04	9717.389	38905.543
833	111.04	8200.749	36463.68
3411	111.02	9746.277	37429.598
4905	111.02	10586.026	37198.898
746	111.02	8300.448	34272.578
2133	111.02	9200.225	36044.063
5662	111.02	11150.712	36815.02
1696	111	9008.425	38622.848
8902	111	12778.125	33243.293
3214	110.94	9491.126	37852.012
3650	110.92	9914.978	33701.09
2247	110.9	9188.223	38883.762
6723	110.85	11673.128	34647.473
10095	110.83	13548.428	38184.012
7244	110.83	11851.646	37003.902
4880	110.83	10769.625	37943.047
10546	110.83	13749.514	34163.086
7318	110.83	11925.348	35339.809
1824	110.75	8976.318	35143.484
1813	110.73	8864.235	35478.293
3873	110.71	9961.288	36525.395
10051	110.69	13462.371	37258.34
11890	110.69	14608.862	38163.113
11307	110.67	14069.798	35203.223
2435	110.66	9437.332	37546.871
475	110.66	8190.065	38620.578
11091	110.66	14025.191	38610.672
8290	110.66	12663.044	35734.848
8192	110.64	12692.158	33917.461
11205	110.6	14064.611	36398.898
7693	110.56	12186.8	38047.297
1529	110.5	8811.962	38108.777
4399	110.48	10314.907	33558.922
11575	110.48	14354.03	35792.207
1109	110.48	8510.957	37311.766
6284	110.46	11479.494	39225.125
10896	110.46	13794.027	38316.813
3452	110.46	9871.613	36636.496
6249	110.46	11433.407	39638.211
4987	110.46	10770.079	35562.922
10493	110.44	13734.197	35339.113
8756	110.44	12831.703	35847.934
7455	110.44	11904.726	33105.922
5063	110.44	10708.351	33872.852
1148	110.43	8589.003	36188.559
2062	110.43	9239.988	34983.715
1995	110.43	9273.48	33613.699
4593	110.37	10435.697	36643.273
1846	110.31	8995.346	34674.516
1082	110.21	8433.582	38088.336
1876	110.21	8895.424	34163.508
1206	110.18	8416.933	34965.598
7749	110.18	12183.129	39311.305
3292	110.16	9524.023	39735.746
5411	110.14	10900.215	39293.121
10657	110.1	13891.15	33753.934
11492	110.08	14221.103	34216.785
11326	110.08	14051.217	34891.254
2782	110.02	9525.589	34641.262
9064	110.02	13123.817	35881.344
5489	110.02	11092.114	39468.074
3271	110	9510.144	39250.73
193	109.98	7808.007	36340.051
3467	109.98	9835.4	36469.965
1369	109.97	8734.291	34558.258
5419	109.97	10850.056	39342.762
1832	109.97	8847.033	35019.84
10706	109.89	13825.519	34622.836
1308	109.87	8812.762	33409.207
1066	109.87	8453.906	38534.434
793	109.85	8413.483	35465.426
2671	109.85	9344.07	33739.816
9584	109.83	13219.275	37816.102
11619	109.81	14354.247	36367.32
999	109.81	8603.86	39640.586
3670	109.75	9870.865	33473.242
6394	109.68	11548.41	36873.129
9690	109.68	13275.195	36040.109
5933	109.66	11320.791	34173.832
4848	109.66	10704.312	38407.332
4547	109.66	10385.05	35836.402
1499	109.66	8807.354	37590.445
5868	109.64	11122.61	33308.625
9874	109.58	13380.803	33386.402
8051	109.58	12432.201	34978.699
5927	109.56	11287.383	34029.574
4650	109.53	10443.941	37770.621
7776	109.51	12143.593	39720.684
9925	109.51	13554.625	34157.688
2025	109.49	9147.044	33991.883
245	109.45	7970.92	37296.211
5723	109.41	11032.445	35673.297
8967	109.41	13036.516	33973.469
3840	109.41	10095.929	35717.539
4790	109.39	10645.393	39511.461
8709	109.37	12705.573	36928.785
929	109.37	8266.926	38731.348
3869	109.31	9948.701	36454.59
1615	109.28	8783.837	39872.598
6534	109.26	11532.409	34561.449
7067	109.26	11858.948	39750.285
1311	109.22	8776.817	33492.473
2393	109.22	9333.856	38191.711
11275	109.22	14021.72	35693.574
6738	109.16	11711.875	34818.605
5485	109.14	11173.879	39738.793
10802	109.12	13963.097	36415.656
1570	109.1	8658.84	38899.289
5836	109.08	10999.565	33759.754
463	109.08	7997.654	38732.121
1882	109.07	9016.728	34233.188
4477	109.07	10543.6	34135.406
6953	109.05	11707.915	38772.57
6168	109.03	11239.164	38723.707
6255	109.03	11480.063	39731.621
577	109.03	8136.268	35769.992
646	108.99	8063.187	34294.309
4391	108.99	10234.629	33773.832
4225	108.97	10294.71	36574.719
10636	108.93	13992.002	33462.082
10406	108.93	13713.959	37222.797
11804	108.89	14607.416	39812.66
3350	108.87	9722.92	39247.27
10528	108.84	13658.473	34705.121
307	108.82	7810.354	38397.598
4937	108.8	10661.809	36675.105
11270	108.76	14034.278	35672.52
10736	108.74	13926.542	35285.441
5529	108.7	11109.65	39081.59
1712	108.68	8842.654	38014.434
5790	108.66	11181.659	34310.457
12066	108.66	14507.597	35737.074
2385	108.64	9283.504	38355.004
6298	108.64	11463.728	38868.895
11884	108.64	14491.768	38421.809
2382	108.61	9278.996	38331.074
8744	108.57	12881.112	35897.938
9192	108.55	13051.84	38130.051
4878	108.55	10762.972	37929.813
11185	108.55	14119.509	36882.445
6646	108.53	11695.859	33267.914
10674	108.51	13939.821	34107.328
1596	108.49	8811.102	39447.18
12148	108.49	14582.987	34207.613
5431	108.49	10936.086	39441.492
9791	108.45	13189.854	34211.781
9201	108.45	13070.789	38389.211
7900	108.43	12461.664	38308.508
3997	108.39	10000.319	38375.488
2039	108.39	9152.925	34388.48
7004	108.38	11744.366	39684.461
1660	108.34	8933.129	39220.301
4499	108.34	10516.064	34771.227
3007	108.32	9638.728	35273
12018	108.32	14488.993	36140.48
7011	108.32	11772.398	39792.848
266	108.3	7792.036	37655.348
10176	108.3	13415.058	39280.086
7667	108.3	12082.023	37378.008
6678	108.3	11701.706	33728.539
5305	108.3	10870.148	36639.148
6482	108.26	11611.214	35335.859
2148	108.26	9249.742	36400.852
10907	108.24	13880.624	38660.48
11360	108.24	14010.384	34237.047
6642	108.22	11669.038	33256.043
1150	108.2	8482.514	35921.734
7806	108.18	12422.518	39523.832
10525	108.16	13774.102	34644.277
4280	108.15	10301.437	35679.617
10893	108.13	13830.316	38303.941
5048	108.07	10671.343	34219.465
7792	108.05	12416.87	39908.461
1776	108.01	9020.323	36599.461
44	108.01	7847.097	33892.152
472	107.99	8178.201	38555.215
9842	107.99	13270.019	33219.875
3466	107.99	9784.415	36466.383
5224	107.99	10939.121	35067.629
8008	107.95	12476.892	35808.902
12129	107.95	14598.733	34544.098
5514	107.93	11094.793	39209.281
214	107.92	7720.657	36734.801
2269	107.92	9222.733	39235.652
4861	107.9	10769.203	38272.031
8065	107.9	12322.271	34843.711
7970	107.9	12436.809	36858.371
6964	107.9	11707.497	39055.367
6825	107.9	11811.887	36533.5
6308	107.9	11543.236	38787.602
11518	107.88	14231.19	34737.957
5200	107.88	10943.783	34492.652
9078	107.82	13057.792	36024.477
4697	107.82	10451.234	38491.086
8168	107.82	12545.652	33487.359
3185	107.82	9622.848	37148.852
5161	107.8	10949.862	33805.004
6861	107.8	11803.172	37334.328
11040	107.78	14082.564	39571.508
249	107.78	7777.355	37373.027
8905	107.78	12799.123	33254.363
4731	107.76	10373.867	39270.938
11080	107.69	14054.539	38655.332
4711	107.69	10468.145	38891.332
619	107.69	8022.418	34654.746
11468	107.65	14372.487	33593.617
666	107.61	8107.72	33786.672
6252	107.59	11603.129	39703.875
5687	107.59	11202.404	36277.438
5520	107.59	11142.412	38974.813
800	107.57	8340.415	35653.227
5007	107.55	10697.365	34776.758
6214	107.55	11378.016	39610.941
10923	107.51	13854.266	38829.813
4052	107.49	10039.99	39730.734
69	107.49	7968.358	34420.5
5352	107.48	10869.359	38042.57
974	107.46	8250.457	39580.539
8539	107.46	12794.46	39881.547
10639	107.46	13945.179	33486.199
11818	107.46	14574.878	39704.254
1310	107.44	8642.645	33485.434
4423	107.42	10174.494	33025.785
11604	107.4	14233.025	36167.402
10392	107.38	13714.67	37663.176
11177	107.38	14167.699	37051.277
9830	107.36	13208.091	33561.004
1427	107.36	8695.635	35900.238
4209	107.34	10319.308	37133.258
5810	107.34	11158.051	34038.691
97	107.3	7929.611	34789.23
1449	107.28	8649.223	36734.895
11153	107.26	14133.182	37597.879
10241	107.25	13597.596	39559.105
6788	107.23	11843.269	35793.426
6169	107.23	11233.069	38779.281
4187	107.21	10284.911	37731.32
4096	107.21	10298.955	39283.195
7274	107.17	11898.041	36243.086
7313	107.17	11896.943	35276.762
7158	107.15	12062.496	38247.969
10535	107.15	13777.279	34496.219
4030	107.15	9977.368	39234.664
4297	107.13	10210.929	35572.402
142	107.13	7652.234	35426.832
2602	107.11	9464.007	35369.66
2681	107.07	9326.325	33643.527
5094	107.07	10565.909	33366.34
1572	107.03	8765.154	38966.828
4369	107.03	10343.939	34280.563
6035	107.03	11323.928	36319.262
11066	106.96	14174.999	39036.941
487	106.92	8111.119	38232.297
466	106.9	8003.485	38767.805
399	106.9	7722.663	39795.547
11522	106.9	14405.026	34867.375
5422	106.88	10790.093	39352.52
7836	106.86	12463.199	38960.473
11549	106.84	14296.164	35365.121
8298	106.84	12699.493	35857.086
5975	106.84	11309.048	35289.316
7027	106.8	11731.499	40009.777
887	106.8	8257.346	37807.164
10702	106.79	13948.656	34549.742
3800	106.77	10038.871	35076.609
5241	106.77	10956.578	35356.402
1250	106.75	8557.139	33979.27
11325	106.75	14134.572	34826.352
7457	106.71	11896.774	33147.047
7572	106.71	12170.624	35529.926
601	106.69	8139.096	35185.574
2223	106.69	9131.818	38383.238
1090	106.69	8467.529	37668.684
1842	106.69	8915.562	34908.309
1808	106.67	9016.274	35687.168
3197	106.67	9617.687	37574.895
6647	106.65	11761.368	33267.781
12123	106.65	14531.39	34484.074
955	106.63	8344.269	39227.477
4272	106.63	10277.651	35875.648
617	106.63	8101.145	34877.465
5480	106.61	11050.506	39612.746
6315	106.59	11585.77	38573.605
2281	106.57	9225.736	39612.34
9647	106.56	13268.995	36811.699
11638	106.54	14385.344	36834.188
9002	106.54	12946.563	34611.129
2164	106.52	9186.845	36735.086
7416	106.52	11999.794	33800.836
9665	106.52	13341.209	36368.055
2015	106.5	9145.76	33819.23
5322	106.5	10921.027	37139.523
11124	106.5	14152.053	38103.703
9022	106.5	12989.238	35138.773
3281	106.48	9520.119	39474.648
27	106.44	7984.782	33594.309
5220	106.4	10909.337	35026.414
10500	106.4	13692.717	35402.621
10480	106.38	13718.305	35518.176
3975	106.38	10092.766	37926.434
4079	106.38	10248.494	39993.16
3397	106.36	9758.298	37689.449
5020	106.29	10716.137	34683.48
11917	106.27	14570.554	38120.211
12023	106.25	14592.969	35942.676
4234	106.23	10199.08	36484.102
5469	106.21	11137.686	39759.719
5131	106.19	10856.674	33302.637
3194	106.17	9562.678	37491.945
8384	106.13	12531.816	37553.41
7666	106.13	12236.971	37364.516
4681	106.13	10354.084	38270.129
8761	106.1	12921.765	35585.773
10760	106.1	13865.556	35580.09
5783	106.08	11056.389	34468.547
9199	106.08	13104.961	38348.773
7671	106.06	12172.848	37457.004
5198	106.04	10871.945	34446.676
1608	106.04	8710.225	39759.355
1794	106	8874.07	36140.719
9034	105.98	12987.239	35342.344
8883	105.98	12815.278	33376.93
8120	105.96	12445.033	33619.707
12182	105.96	14534.372	33473.32
6869	105.9	11781.804	37622.484
9912	105.89	13480.364	33907.137
8999	105.87	13086.297	34587.535
6784	105.81	11717.449	35770.422
1642	105.79	8952.471	39742.656
2476	105.79	9452.245	36649.148
9125	105.77	13025.838	37118.547
8945	105.77	12930.11	33527.922
1260	105.77	8505.369	33668.41
4472	105.75	10356.072	33930.602
1480	105.71	8792.948	37189.414
4829	105.71	10659.239	38718.484
4239	105.71	10334.608	36511.406
1034	105.71	8508.389	39171.184
3743	105.71	9960.814	33995.652
1786	105.66	8898.004	36507.309
7705	105.64	12217.996	38348.102
5906	105.62	11410.316	33565.922
557	105.6	8170.744	36396.566
8086	105.56	12414.3	34185.559
3619	105.56	9833.568	33982.789
7686	105.54	12172.675	37706.953
10682	105.5	13807.18	34293.559
897	105.5	8279.862	37985.316
6079	105.5	11393.292	37256.355
5283	105.5	10881.878	36112.84
11338	105.48	14001.828	34498.051
8111	105.46	12475.531	33489.605
11845	105.44	14628.894	39242.133
4309	105.44	10144.845	35143.738
3310	105.41	9786.935	39773.387
11716	105.41	14241.726	38485.184
8077	105.39	12320.674	34609.652
8699	105.37	12773.325	37064.129
6823	105.35	11718.861	36512.547
3267	105.33	9604.084	39151.879
4194	105.31	10137.246	37513.684
10281	105.31	13574.954	38858.742
953	105.29	8210.339	39189.992
2192	105.29	9124.097	37545.688
10478	105.27	13628.112	35494.984
4006	105.27	9962.705	38631.453
1624	105.25	8712.946	39963.297
9585	105.25	13350.381	37824.441
8027	105.23	12337.054	35307.156
6529	105.2	11516.038	34513.645
1769	105.18	8998.31	36775.262
4146	105.16	10265.741	38429.914
6536	105.16	11542.491	34574.988
205	105.16	7790.382	36597.641
10768	105.14	13858.575	35751.77
6258	105.14	11459.878	39486.145
3190	105.14	9619.98	37381.52
4696	105.1	10356.273	38448.223
3260	105.1	9700.591	38975.41
930	105.06	8347.403	38792.031
5289	105.04	10857.061	36189.52
6714	105	11771.766	34492.863
6488	105	11527.284	35406.246
11519	104.98	14339.739	34753.316
4371	104.98	10270.28	33975.836
550	104.95	8064.665	36810.645
1393	104.91	8836.159	35080.449
7861	104.91	12322.993	38744.539
1430	104.89	8818.847	35994.801
5024	104.89	10594.114	34481.121
1796	104.89	9037.455	35914.902
3372	104.87	9895.424	38525.215
6790	104.85	11665.645	35815.328
1314	104.83	8716.896	33578.859
4698	104.81	10385.903	38516.629
8519	104.79	12707.057	39606.688
4736	104.77	10509.994	39392.441
869	104.75	8219.278	37452.508
4777	104.75	10653.974	39985.016
4372	104.7	10230.939	33985.762
10787	104.7	13898.919	36087.648
11353	104.68	14039.179	34354.93
2283	104.66	9092.877	39672.734
8121	104.66	12432.553	33637.926
10032	104.66	13357.362	36818.297
2402	104.66	9389.706	38026.738
7670	104.66	12095.273	37432.043
329	104.64	7769.961	38809.23
630	104.62	8128.43	34291.695
4984	104.62	10720.704	35483.59
7533	104.6	12131.515	34754.285
11808	104.6	14591.562	39968.445
377	104.58	7739.842	39308.043
6072	104.56	11395.092	37111.113
6476	104.54	11504.828	35294.727
6522	104.52	11585.23	34742.984
6555	104.51	11522.141	33984.199
7903	104.51	12359.028	38042.098
8537	104.43	12873.565	39818.652
1029	104.41	8545.729	39411.641
11676	104.37	14304.356	37955.449
8072	104.35	12360.962	34695.164
2318	104.31	9432.41	39621.637
1471	104.31	8843.375	37054.055
11834	104.31	14563.525	39377.074
8864	104.29	12914.316	33963.109
11044	104.29	13998.912	39364.559
3371	104.28	9713.443	38511.684
6042	104.28	11325.293	36501.598
4567	104.24	10475.723	36181.02
6431	104.24	11572.794	36252.434
10469	104.24	13777.503	35828.059
572	104.22	8150.666	35953
7717	104.2	12140.114	38641.547
4415	104.2	10162.145	33214.949
3377	104.18	9903.824	38328.637
2568	104.16	9362.781	36038.539
2236	104.16	9185.196	38637.359
3230	104.14	9606.038	38233.016
3528	104.14	9711.265	36040.438
10796	104.12	13989.965	36208.711
8636	104.1	12790.346	38051.391
9093	104.07	13048.942	36376.051
5966	104.07	11386.527	35092.543
6795	104.07	11660.207	35870.473
9542	104.05	13208.62	38465.125
546	104.03	8193.024	36761.309
9335	104.03	13084.677	39756.211
11228	104.01	14049.179	36207.184
8929	104.01	12989.006	33183.973
7285	104.01	11881.185	36148.539
10056	103.97	13535.11	37386.785
8614	103.95	12781.256	38386.922
7495	103.93	12137.319	33742.715
6221	103.93	11355.287	39784.027
9729	103.89	13216.349	35135.922
16	103.87	7801.832	33330.852
3663	103.85	9865.916	33546.164
4228	103.84	10262.872	36586.813
5066	103.84	10606.951	33907.359
5482	103.82	10996.387	39664.238
1217	103.78	8587.65	34853.492
3535	103.78	9712.275	35829.117
8401	103.76	12705.374	37746.41
11073	103.76	14153.339	38892.656
11453	103.76	14229.142	33356.594
4704	103.74	10433.752	38728.512
1530	103.74	8827.505	38111.836
1373	103.72	8766.577	34699.785
9103	103.72	12972.451	36527.656
8227	103.7	12556.495	34619.465
1558	103.7	8737.234	38539.758
3487	103.68	9888.588	36338.332
256	103.68	7765.083	37464.309
6645	103.66	11805.313	33262.836
5547	103.66	11200.691	38638.852
5907	103.66	11310.037	33574.359
9664	103.64	13332.919	36327.684
6037	103.62	11229.697	36345.504
4068	103.59	10322.601	39801.668
5715	103.57	11020.023	35798.98
7592	103.53	12073.44	36087.633
8799	103.51	12883.411	34805.316
12031	103.51	14606.645	36009.207
686	103.49	8050.978	33425.293
6290	103.47	11491.621	39045.344
11072	103.45	14087.978	38850.598
154	103.43	7779.331	35650.965
2698	103.41	9476.754	33055.508
1266	103.39	8587.291	33536.711
6591	103.39	11467.487	33576.027
1278	103.38	8606.937	33390.426
10782	103.36	13904.812	36005.23
10130	103.36	13485.598	38642.457
10050	103.36	13517.575	37217.941
7681	103.34	12158.301	37638.816
430	103.34	8064.943	39522.383
633	103.32	8088.559	34297.125
1605	103.32	8810.538	39719.762
7089	103.3	11956.697	39207.195
6762	103.3	11765.934	35361.02
7368	103.28	11886.598	34526.613
8100	103.26	12408.759	34110.879
5152	103.24	10856.076	33709.09
7481	103.24	12087.778	33489.91
8457	103.24	12638.497	38774.012
8497	103.22	12588.227	39291.371
3212	103.2	9577.761	37837.902
6848	103.2	11638.554	36957.887
194	103.18	7977	36357.027
1005	103.18	8601.814	39745.863
6843	103.16	11823.939	36911.738
6972	103.16	11679.887	39308.484
5800	103.15	11074.273	34166.559
7036	103.11	12022.766	39810.539
1900	103.11	9008.829	33836.352
9546	103.09	13319.777	38201.785
11305	103.07	14106.709	35162.527
8946	103.07	13032.839	33540.676
3136	103.07	9527.339	36449.551
11680	103.05	14417.829	38021.098
1146	103.03	8558.526	36105.672
5316	103.03	10843.169	36970.609
4023	103.01	9986.062	39025.633
11136	102.99	14092.552	37961.477
11811	102.95	14526.64	39624.07
9955	102.95	13485.902	34881.16
6377	102.92	11557.858	37477.613
11465	102.92	14278.571	33528.898
10453	102.88	13760.715	36276.754
8658	102.88	12757.501	37681.371
6945	102.86	11731.088	38656.875
5001	102.84	10575.502	35235.051
4097	102.82	10142.297	39300.465
3764	102.82	10015.901	34271.016
1648	102.8	8860.586	39539.59
9107	102.78	12969.283	36569.555
10854	102.78	13964.643	37581.648
8132	102.76	12295.868	33191.969
10618	102.76	13816.58	33089.969
4747	102.74	10524.358	39705.824
9109	102.74	13123.058	36586.559
9143	102.72	13055.474	37475.813
11636	102.69	14253.022	36784.016
1216	102.69	8501.128	34848.266
3596	102.67	9733.589	34516.848
11551	102.67	14253.427	35444.887
12072	102.67	14591.48	35518.57
5837	102.65	11178.942	33780.895
9559	102.65	13168.59	38076.605
2136	102.63	9163.63	36069.172
5587	102.61	11054.018	38004.449
5445	102.61	10806.139	39607.781
4716	102.59	10379.643	38983.875
4421	102.57	10330.388	33312.852
1831	102.55	8848.987	34947.734
11483	102.53	14311.915	34055.98
8259	102.53	12702.353	35147.125
9756	102.51	13169.411	34681.223
4604	102.51	10403.195	36924.164
9846	102.51	13204.416	33042.809
681	102.49	8112.565	33361.313
6984	102.49	11780.673	39471.039
1447	102.44	8758.46	36705.547
1102	102.42	8594.226	37192.492
56	102.4	7825.431	34140.758
3348	102.34	9874.526	39154.559
3759	102.34	9979.908	34209.41
10036	102.3	13416.118	36941.063
2278	102.3	9167.444	39479.066
9144	102.3	13020.038	37487.059
8393	102.26	12629.753	37589.336
716	102.25	8401.76	33528.16
7082	102.25	12001.969	39428.148
2757	102.25	9623.295	34122.168
1464	102.23	8795.12	36978.695
2215	102.23	9217.873	38147.254
3434	102.23	9709.239	36918.137
5682	102.23	11018.745	36454.832
6552	102.21	11621.943	34255.359
11157	102.19	14200.602	37440.813
3439	102.19	9802.024	37000.398
9132	102.19	13094.4	37281.48
4824	102.13	10652.157	38652.605
8553	102.13	12778.564	39511.004
10180	102.13	13390.195	39353.461
7757	102.11	12212.771	39351.895
4438	102.11	10457.647	33115.969
9621	102.11	13204.12	37100.5
5924	102.09	11346.433	33939.07
[truncated: 3,616 more rows]
