# Supplementary material for: Insights on the Control of Yeast Single-Cell Growth Variability by Members of the Trehalose Phosphate Synthase (TPS) Complex
Source: Front Cell Dev Biol. 2021 Jan 28;9:607628. doi: 10.3389/fcell.2021.607628 (PMC7876269; doi:10.3389/fcell.2021.607628)
Supplement: Supplementary file 2 [file Data_Sheet_1.ZIP › final_code/input_datasets/BY4741_2_Ntd_TPS1_t5.csv]

Id	Area (µm²)	Centre X Position (µm)	Centre Y Position (µm)
11578	1727.03	10015.804	38463.691
11105	1673	10066.799	35205.48
11096	1460.79	10067.577	35198.031
16576	1411.33	11296.442	34185.125
34325	1255.16	14546.88	37656.23
858	1142.84	7754.806	37386.027
25247	1119.8	12771.262	35074.316
34444	1094.79	14576.501	36767.059
14149	1026.38	10589.039	37747.887
18558	997.66	11636.625	34194.148
25045	991.28	12726.942	36588.523
24121	982.71	12394.82	40240.824
33093	959.96	14302.574	36874.883
16988	942.81	11391.864	37329.227
28943	932.32	13723.486	39856.438
18129	916.16	11441.284	36064.164
5489	910.82	8691.927	38828.98
16696	905.13	11248.688	35117.348
9004	903.73	9672.397	35091.922
31765	886.35	13909.344	38013.719
21424	886.12	12166.581	38650.246
12587	877.02	10214.384	35414.863
21312	874.54	12000.074	38056.402
27937	868.27	13398.001	35521.793
14893	853.93	10899.013	35569.188
20607	847.29	11876.153	33962.57
13030	832.28	10459.988	35256.234
8688	828.59	9444.774	34448.883
24802	826.78	12859.191	37605.141
2664	796.78	8152.972	33579.461
16192	792.63	11129.473	36069.098
30601	778.98	13839.46	37282.867
34398	776.19	14477.087	37119.309
32281	773.28	14149.777	35230.094
14763	772.8	10889.849	34419.754
22100	765.29	12344.65	38966.324
7152	764.98	9052.491	36321.469
12311	754.98	10190.775	38027.398
9607	754.98	9663.531	39248.113
10820	753.97	9695.853	34019.684
24241	751.83	12701.58	40509.586
8560	751.66	9442.49	35445.277
29238	747.28	13569.166	38244.973
34482	745.84	14569.674	36770.715
25455	743.74	12926.004	33644.602
10729	742.25	9786.31	34607.449
4470	737.28	8429.839	35664.887
5369	735.46	8715.258	37918.91
10501	732.82	9691.745	36188.57
7657	728.08	9173.635	39744.09
12958	724.49	10390.675	34741.961
22733	722.71	12330.397	35092.977
19912	717.13	12001.077	38048.82
33030	709.4	14166.125	36345.285
9619	696.27	9525.119	39311.625
16927	693.97	11269.616	36908.504
6672	691.97	8962.631	34198.102
16326	690.57	11147.59	34916.906
20473	686.1	11839.402	34724.035
9191	682.41	9604.09	36558.566
14361	681.49	10611.432	35867.977
728	680.55	7811.621	36784.047
9110	677.53	9628.644	35903.734
32606	673.76	14365.854	33951.504
15542	672.6	10771.862	40508.711
13202	670.48	10545.45	36604.832
25837	669.73	12820.778	36731.715
480	668.39	7843.048	35770.125
11889	661.72	10056.942	40426.801
25119	660.4	12770.312	35808.508
6890	658.41	9227.702	34179.523
18776	643.54	11815.489	35629.18
21402	642.29	12186.094	38493.43
32330	641.41	14109.924	34892.617
32245	641.34	13980.313	35384.84
9131	639.94	9645.829	35960.453
1232	637.15	7736.962	38808.375
16915	636.29	11371.657	36808.758
28989	633.58	13756.958	39681.762
30852	631.61	13849.072	38721.84
17787	631.43	11609.968	38386.855
26582	630.02	13047.48	40184.055
6584	628.91	8861.649	34883.16
13327	628.09	10249.283	37889.16
27624	625.89	13133.041	34337.199
29926	623.12	13673.757	34329.367
10305	621.86	9826.429	37418.84
12770	619.81	10293.235	33985.359
14138	618.53	10631.575	38029.641
32771	618.32	14317.944	34926.063
13461	617.94	10458.296	38837.676
2896	614.82	8374.867	35207.996
2986	613.31	8390.378	35799.559
5040	611.13	8712.475	35489.707
25850	609.52	12942.25	36792.855
25563	608.38	12938.39	34543.453
9392	607.52	9631.14	37821.348
1960	606.69	7974	38248.449
6473	606.24	8851.33	35507.266
22006	604.21	12399.868	39413.176
9389	602.14	9511.444	37799.18
26552	602.03	13175.943	40434.488
16122	601.91	11158.398	36729.77
30524	598.34	13844.51	36739.328
10926	598.17	10072.993	33962.723
4128	596.96	8607.697	38184.379
21258	596.77	12224.487	37710.246
6521	594.29	8997	35458.945
19544	594.11	11942.445	40348.82
1708	593.67	8192.113	39861.484
20360	591.61	11872.069	35548.777
3170	591.55	8277.243	36943.066
16355	590.58	11074.725	34526.211
11012	590.23	10090.431	34591.637
20819	586.92	12167.193	34599.125
22756	586.66	12288.639	34957.785
29438	586.35	13757.025	37363.789
2203	585.45	8042.235	36608.719
28288	585.11	13357.233	37620.168
14428	584.13	10684.215	35585.395
14659	582.74	10687.333	33606.957
8449	581.9	9287.052	35965.336
13196	581.4	10422.598	36568.848
16560	580.73	11324.854	34113.961
34248	578.24	14559.642	37885.359
15746	576.91	11003.791	39417.867
19949	572.97	11918.798	37958.41
14998	572.83	10958.145	36327.438
12398	572.74	10177.066	37393.035
27394	572.55	13311.957	35928.316
29010	571.71	13733.025	39852.867
12801	571.17	10317.368	33597.34
26487	570.42	12852.022	40311.227
5573	568.47	8642.015	39290.145
30342	568.28	13720.776	35766.012
18130	566.6	11617.593	36047.254
22486	565.68	12383.31	36734.125
35179	565.24	14566.762	33746.148
6095	563.27	8930.471	38360.184
633	563.1	7725.47	36383.891
10594	562.6	9716.351	35620.941
8828	560.86	9446.654	33650.43
2359	560.56	8129.145	35756.895
2741	560.41	8261.909	33992.813
29737	559.41	13553.136	35334.348
29930	558.93	13727.943	34332.777
21524	558.67	12143.615	39150
6563	557.27	8878.882	35112.938
29246	557	13598.866	38293.824
612	556.43	7780.97	36310.914
5005	555.82	8700.066	35218.746
26778	555.57	13264.411	39176.492
8861	554.69	9512.836	33962.914
30735	554.4	13906.413	38020.988
33518	553.75	14212.677	39387.668
14419	553.2	10581.288	35490.508
11259	552.85	10107.873	36195.914
8703	552.66	9442.466	34204.82
4190	552.05	8484.176	37591.313
11278	551.9	10113.05	36370.977
33420	551.38	14391.119	38768.277
32267	551.15	14138.589	35164.855
18649	550.88	11673.498	34862.387
35141	550.33	14570.875	34141.402
13035	549.28	10515.95	35289.18
778	548.93	7831.469	37057.066
4572	547.86	8516.055	35303.91
5453	547.81	8793.435	38518.961
33208	547.6	14383.405	37421.047
24881	547.16	12786.904	37354.684
4788	546.93	8811.332	33564.789
13183	546.81	10402.074	36454.949
7477	546.37	9100.748	38692.852
5214	546.35	8577.787	36733.699
15939	546.32	11167.928	37741.766
14795	545.19	10951.625	34635.09
8793	544.73	9380.149	33562.098
3504	544.58	8281.216	39249.027
14892	544.21	10834.69	35549.875
20463	543.66	11828.793	34976.809
5145	541.44	8828.716	36329.742
3825	540.18	8603.248	39668.934
16200	538.34	11181.029	35801.969
2243	538.29	8146.959	36582.559
13358	537.83	10416.511	38122.477
16656	537.12	11325.011	34796.531
21844	536.47	12400.265	40248.254
2945	536.39	8250.747	35477.633
26584	536.35	13303.287	40173.176
33875	534.67	14550.583	40043.531
20821	534.35	12249.322	34613.004
24937	534.35	12748.601	36982.297
34794	533.66	14477.66	35796.102
29110	533.64	13641.034	39083.699
24970	532.87	12798.465	36849.559
33606	532.17	14323.959	39809.469
32928	532.05	14200.877	35832.289
126	531.5	7883.209	34220.605
9006	530.89	9500.627	35092.242
2619	530.62	8157.481	33905.477
8068	530.58	9400.69	38806.258
25211	530.16	12726.471	35162.688
11817	529.15	10032.937	40005.98
9995	528.34	9587.663	39607.078
10849	528.3	9772.911	33550.746
26840	528.3	13273.362	38941.563
10497	528.15	9867.99	36143.27
25855	527.33	13119.512	36806.477
2718	526.95	8198.52	33784.949
20437	526.53	12007.114	35129.133
19502	526.28	11708.278	40441.508
23673	526.14	12587.655	37816.922
25736	526.14	13107.639	35908.359
27734	526.14	13495.708	33828.91
32489	525.28	14169.488	33703.984
11031	525.02	10101.094	34682.332
4639	524.94	8408.152	34804.242
9592	523.74	9491.329	39180.359
32515	523.37	14058.755	33590.652
16086	522.78	11178.587	36778.77
32673	522.53	14254.322	34326.344
2860	522.38	8390.873	34870.133
20035	522.19	12036.478	37503.238
30077	521.88	13907.528	34113.488
13277	521.21	10234.132	37412.254
12297	520.96	10210.094	37971.234
8302	519.78	9286.77	37174.168
24138	519.47	12669.104	40301.055
2990	518.52	8262.15	35819.066
14846	518.02	10939.453	35066.121
34942	517.29	14562.772	34999.883
32254	514.9	14114.399	35446.988
15282	514.65	10672.246	38387.855
29416	514.58	13588.022	37543.922
25605	514.44	13054.564	34860.621
2017	514.33	8017.567	37886.445
33447	513.32	14371.123	38843.973
2754	512.82	8403.273	34114.922
17030	512.17	11380.23	37738.352
11617	511.77	9910.354	38724.758
18170	511.15	11425.021	35649.09
11185	511.1	10041.902	35769.363
32162	510.98	14077.624	35954.906
11631	510.54	9938.858	38895.691
33092	510.47	14117.716	36860.273
8121	509.4	9461.929	38243.441
8857	508.92	9578.609	33862.832
6766	508.42	8960.669	33581.641
20014	505.44	11959.293	37711.758
18152	505.27	11508.967	35835.188
17189	505.25	11307.331	38570.836
29344	505.23	13692.619	37871.492
11459	505.04	9928.338	37640.023
15239	504.23	10862.791	38157.688
27864	503.56	13271.003	34855.484
18706	502.82	11613.071	35285.164
4437	502.57	8541.322	36071.059
23066	502.19	12561.595	33844.875
27545	502.15	13310.612	34709.055
9759	501.96	9627.205	40322.027
3269	501.96	8384.499	37579.109
17516	501.81	11410.658	40191.59
17779	501.56	11603.097	38667.598
17630	501.48	11621.675	39400.059
33716	500.68	14375.659	40295.367
18494	499.36	11739.158	33589.422
31452	499.34	14159.496	39776.887
32105	498.98	14115.176	35957.414
11465	498.9	9958.029	37691.691
29291	497.71	13760.272	37925.547
19157	497.54	11812.406	38620.609
13016	497.18	10544.302	35203.219
14543	495.44	10718.56	34589.793
5779	495.42	9010.316	40512.77
9318	495.29	9539.388	37400.609
3797	494.87	8440.24	39808.238
20382	494.87	11925.434	35343.133
27933	494.37	13387.901	35480.02
34808	494.2	14555.643	35853.777
5414	493.91	8627.096	38255.68
23434	493.05	12488.474	36400.672
1425	492.74	7795.887	39674.734
28621	492.19	13525.932	39567.363
17348	492.04	11227.829	39938.395
18601	492	11797.644	34487.125
20121	491.71	11888.543	36982.91
20896	490.45	12159.49	35161.496
24286	490.43	12789.622	40026.934
34923	489.65	14489.547	35282.883
25873	489.45	12946.201	36951.555
29377	489.36	13650.155	37401.051
7769	488.96	9239.916	40450.945
24708	488.73	12809.993	38084.27
10447	488.27	9711.743	36691.703
2919	487.54	8402.868	35312.563
25812	487.22	13011.314	36530.512
22647	487.05	12299.346	35509.449
6	486.68	7876.607	33568.102
28262	486.64	13495.51	37451.156
25718	486.59	12932.923	35807.961
7234	486.03	9077.951	36991.258
24253	485.78	12705.013	40158.059
33984	485.4	14573.667	39322.09
25962	484.69	13068.941	37460.539
14437	483.76	10752.088	35396.41
27175	483.41	13278.727	37139.953
32639	483.34	14339.924	34132.23
2352	483.11	8165.177	35726.633
4777	482.57	8474.357	33644.051
6230	482.48	8924.513	36969.793
19149	480.45	11746.668	38555.035
32528	480.33	14020.812	33630.301
32038	480.11	14161.113	36518.73
13295	479.4	10542.824	37644.098
25282	478.98	12897.079	34696.859
4702	478.63	8602.222	34322.578
9335	478.38	9618.103	37534.215
19498	477.7	11760.578	40426.266
1450	476.53	7662.92	39753.773
6164	476.34	8960.828	37663.473
12533	475.98	10245.113	35802.438
12476	475.31	10150.275	36508.754
32278	474.31	14014.41	35226.973
13731	474.06	10487.82	40519.535
21180	473.76	12011.409	37263.004
13317	473.62	10541.87	37852.797
15388	473.45	10977.392	39443.957
23386	472.71	12499.579	36051.246
33024	472.23	14253.664	36328.434
33968	472.09	14594.642	39542.688
2846	472.06	8092.058	34771.57
21126	471.02	12093.425	36852.813
18644	470.91	11734.13	34802.867
10960	470.85	9970.152	34247.262
30193	470.62	13955.336	34902.656
12733	470.49	10318.999	34022.602
6139	470.18	9024.295	37770.805
32071	470.12	14153.864	36381.109
3496	470.07	8219.741	39231.035
24119	469.82	12514.53	40231.035
14839	469.49	10907.34	35009.145
5227	469.46	8679.49	36808.027
8440	468.86	9332.443	36238.738
16717	468.52	11249.511	35266.281
32379	468.29	14026.767	34555.703
32274	467.49	14013.231	35189.988
644	466.72	7968.813	36399.469
7973	466.32	9454.028	39203.547
27820	466.26	13360.37	34564.961
10396	465.96	9711.719	37000.961
9177	465.61	9542.257	36448.457
15857	465.36	11191.226	38388.465
662	465.31	7954.938	36456.902
4494	465.27	8439.07	35531.129
32503	465.15	14184.405	33829.441
5241	465.15	8817.073	36977.887
29376	465.1	13567.401	37743.348
18199	464.14	11569.009	35500.414
25315	463.93	12783.209	34604.289
12287	463.64	10256.568	37892.313
659	463.55	7791.378	36458.156
274	463.34	7962.586	34878.281
34791	462.84	14606.884	35791.801
20572	462.57	11907.787	34062.816
23133	462.57	12671.139	34237.168
28149	462.44	13515.111	36736.574
27483	462.15	13210.044	34994.754
5537	461.92	8802.199	39078.258
877	461	7905.526	37440.758
14791	460.74	10967.302	34604.266
23213	460.32	12644.049	34739.754
34160	460.01	14502.079	38453.676
963	459.7	7926.654	37744.777
1665	459.25	8176.044	40188.723
18027	459.21	11596.96	36829.805
13311	459.17	10394.268	37794.566
315	458.75	7672.918	35082.215
23192	458.14	12449.766	34578.355
29390	457.98	13759.157	37452.035
14042	457.93	10721.333	38384.168
23248	457.87	12528.222	35050.906
3228	457.87	8229.808	37354.973
4227	457.6	8422.566	37250.422
9176	457.07	9485.832	36428.496
28645	456.97	13398.671	39705.234
23	456.59	7793.397	33655.602
18731	456.26	11649.227	35350.801
34570	455.88	14439.105	36000.059
2238	455.77	8165.967	36506.867
33314	455.4	14193.235	38225.773
6105	455.06	9017.409	38116.887
32659	454.83	14181.874	34247.91
3912	454.58	8425.733	39396.914
17854	454.54	11601.645	38155.414
3640	454.39	8252.358	40253.344
11028	454.03	10062.177	34675.293
22869	453.8	12309.843	34227.332
19601	453.76	11887.053	39998.453
23546	453.47	12663.199	37213.289
19121	453.17	11698.434	38328.195
16478	453.11	11095.667	33599.27
9476	452.94	9519.053	38434.535
27681	452.44	13194.673	33838.055
22823	452.32	12287.253	34373.77
12489	452.04	10141.341	36264.598
29526	452.02	13619.592	36669.055
16183	451.98	11143.297	35957.504
16284	451.87	11180.581	35199.945
27303	451.79	13297.896	36566.477
15992	451.64	11048.461	37418.871
8457	451.37	9326.56	36001.402
7370	451.2	9181.821	37919.957
8434	450.89	9468.671	36188.039
1552	450.39	7850.061	40229.16
3116	450.39	8392.21	36479.852
18520	450.37	11818.581	33868.398
8614	450.26	9305.864	34893.277
5943	450.22	8999.32	39202.094
12551	449.86	10329.428	35642.793
9654	449.11	9579.241	39569.699
15898	448.79	11094.56	38062.465
18277	448.75	11413.668	35101.227
18528	448.52	11653.582	33946.137
12037	447.53	10190.873	39942.746
21448	447.28	12066.336	38784.746
31484	447.12	14081.255	39636.402
7359	446.51	9079.287	37814.328
24481	446.19	12826.969	39058.008
11803	446.07	10120.814	39939.133
11790	445.59	10039.558	39863.844
34218	445.56	14604.172	38349.613
22758	445.23	12334.507	34956.91
24929	444.62	12700.836	36926.332
13479	444.47	10461.018	38975.969
21834	443.76	12333.497	40180.859
18071	443.72	11499.414	36545.383
11111	443.28	10082.013	35270.867
15217	442.94	10919.334	38044.625
10341	442.69	9895.03	37258.203
25804	442.11	13014.275	36490.684
8622	441.16	9415.839	34946.367
33400	441.14	14301.544	38672.852
22049	441.1	12410.024	39278.855
26557	440.83	13259.422	40446.762
9137	440.81	9483.989	36080.695
31522	440.53	14177.282	39187.855
21960	439.71	12300.61	39780.602
8425	439.65	9359.325	36412.375
28264	439.42	13539.969	37452.168
2828	439.32	8196.399	34591.156
24891	438.98	12894.952	37380.074
32681	438.62	14260.605	34404.008
18149	438.41	11450.841	35828.961
14131	438	10715.542	38006.301
21827	436.99	12469.867	40121.402
21299	436.59	12162.804	37966.004
27976	436.09	13354.82	35716.453
8342	436	9328.233	36786.422
1487	435.58	7652.165	39941.031
27374	435.48	13302.968	35815.578
35020	435.44	14452.609	34524.035
7638	435.25	9098.011	39654.699
32116	434.93	14151.023	36010.844
24476	434.58	12905.916	39038.641
13425	434.52	10393.086	38576.992
24120	434.33	12574.948	40227.988
6286	434.05	8921.698	36962.043
24928	434.03	12754.354	36919.008
25982	433.49	13089.509	37664.348
11352	433.45	10120.005	36894.191
32791	433.34	14251.549	34981.063
33246	433.24	14322.639	37760.848
15904	433.19	11091.268	38129.965
10349	433.07	9728.814	37322.074
20779	433.07	12259.496	34312.293
15340	432.9	10786.441	38962.949
22080	432.8	12370.029	39117.785
30672	432.71	13840.27	37676.742
3409	432.65	8374.844	38368.625
29597	432.33	13758.41	36129.281
8042	432.15	9321.363	38946.223
24192	431.94	12852.361	40305.008
3722	431.81	8487.557	40486.66
22579	431.79	12359.134	35989.703
13391	431.54	10479.415	38297.402
2212	431.31	7988.646	36654.547
11886	431.04	10058.127	40381.098
15565	430.85	11166.368	40373.406
14886	430.22	10812.722	35518.039
32759	429.97	14384.142	34869.555
16757	429.94	11204.252	35467.988
12705	429.88	10326.535	34447.055
5150	428.92	8514.315	36306.32
17951	428.75	11314.292	37610.188
24880	428.5	12866.707	37350.574
14764	428.5	10965.451	34416.691
35095	428.14	14585.87	34257.227
31121	428.06	13937.922	39877.172
21016	427.64	12062.59	36052.723
22133	427.49	12423.286	38551.512
32255	426.84	14154.209	35444.672
29342	426.76	13660.717	37861.688
18851	426.07	11774.34	36114.723
34961	426	14525.339	34865.762
29187	425.58	13681.426	38582.91
562	425.56	7650.172	36069.484
9187	425.29	9496.686	36535.293
29258	425.21	13619.624	38337.168
121	425.21	7658.309	34192.539
15292	425.02	10928.915	38546.152
27198	424.1	13141.144	37012.871
4371	423.97	8427.664	36582.18
20679	423.91	11973.17	33664.867
16664	423.76	11194.759	34843.645
8841	423.59	9580.904	33721.199
11485	423.51	9991.519	37815.664
31908	423.38	14134.833	37123.348
7539	423.38	9244.929	38978.859
24902	423.34	12791.71	37105.602
14533	423.26	10715.033	34550.391
12446	422.84	10147.775	36826.895
6579	422.67	8998.951	34850.828
26085	422.29	12996.265	38183.531
28162	422.17	13481.398	36786.344
16863	422.12	11323.173	36392.867
29994	421.54	13605.636	33668.539
31308	421.43	14025.419	40476.375
16238	421.35	10967.789	35836.922
3877	421.31	8598.059	39535.66
10535	421.08	9868.583	35789.711
7123	420.95	9242.294	36052.332
20526	420.93	11901.218	34362.828
28053	420.91	13501.702	36106.566
12544	420.68	10337.538	35911.23
7441	420.57	9095.07	38403.07
34995	420.45	14492.641	34739.355
19985	420.41	11994.71	37836.723
15575	420.32	11015.751	40441.398
6752	420.3	8943.606	33759.492
3051	420.01	8212.529	36161.379
19890	419.8	11867.511	38196.68
31243	419.29	13905.618	40476.801
34222	419.19	14612.828	38061.941
16893	419.15	11406.034	36677.977
29581	419.04	13697.952	36364.098
5655	418.77	8683.841	39874.328
13009	418.73	10436.732	35167.086
12185	418.67	10245.699	38976.426
16670	418.58	11258.104	34911.047
26873	418.43	13322.42	38552.508
9042	418.37	9657.64	35440.684
6047	418.35	9038.033	38661.773
12195	418.22	10306.141	38733.316
2638	418.14	8130.786	33980.016
27675	418.12	13290.496	33770.844
14250	418.12	10579.371	36827.77
16824	418.06	11200.08	36040.926
2399	417.87	8041.564	35612.645
13688	417.66	10353.811	40280.051
11072	417.62	10045.012	34942.297
741	417.45	7702.948	36842.219
16499	416.88	11355.628	33632.469
6066	416.21	8884.291	38490.707
15208	415.98	10823.629	38010.398
8638	415.79	9401.312	34689.871
3625	415.44	8361.245	40103.539
20224	415.37	11972.989	36272.117
18441	414.93	11419.179	33957.574
22005	414.79	12345.338	39411.797
18660	414.56	11666.736	34974.398
34507	414.43	14573.432	36268.551
26956	414.3	13316.775	38074.93
12524	413.44	10299.635	36036.406
27900	413.07	13466.283	35160.273
13135	413.03	10389.431	36074.836
18299	412.38	11557.985	34943.18
7017	412.35	9244.268	35263.121
10603	412	9841.135	35352.215
17031	411.93	11214.593	37739.668
29752	411.91	13761.152	35408.746
5664	411.89	8733.344	39925.34
26030	411.49	13003.599	37907.23
10745	411.41	9897.602	34388.414
3417	411.08	8250.395	38498.563
21007	410.61	12205.989	35969.516
25799	410.32	13109.796	36444.277
10610	410.2	9880.503	35388.77
29449	409.99	13597.052	37098.738
11703	409.96	10088.056	39326.023
6158	409.71	8871.371	37648.445
6424	409.38	8858.394	36086.543
5775	409.19	8894.652	40476.797
9875	409.13	9704.48	40055.035
35178	408.92	14431.938	33718.508
9205	408.9	9645.19	36624.512
28516	408.58	13270.072	38934.727
10912	408.56	10112.782	33856.039
4385	408.33	8411.514	36366.285
15182	408.33	10819.896	37850.414
10703	408.29	9745.048	34711.316
20516	407.81	11940.708	34635.438
9852	407.78	9842.694	40250.914
21335	407.66	12260.806	38126.875
11390	407.62	9932.892	37230.176
28618	407.49	13354.807	39544.938
32020	407.45	13988.481	36729.531
4348	407.2	8569.676	36736.023
21308	407.15	12156.32	38009.879
29071	406.88	13696.126	39206.836
29354	406.65	13621.457	37586.98
20923	406.55	12123.79	35361.164
19415	406.34	11834.516	40104.68
20208	406.32	11933.786	36518.828
12485	406.06	10330.631	36564.309
5913	405.73	9046.472	39370.824
28556	405.67	13494.075	39184.246
27885	405.65	13553.328	35086.879
2028	405.35	8064.821	37943.684
10950	405.18	9969.503	34157.004
10726	404.99	9881.574	34588.445
13210	404.93	10444.094	36643.855
7220	404.85	9227.197	36857.117
20479	404.85	12016.068	34767.957
12402	404.56	10209.297	37086.875
27537	404.51	13129.686	34663.074
19184	404.47	11636.702	38755.023
5327	404.41	8766.643	37612.441
1113	404.39	7743.982	38322.063
8689	404.22	9371.488	34454.238
14620	404.07	10682.111	33982.227
26986	403.78	13175.634	38170.961
33334	403.65	14233.274	38320.828
12683	403.4	10175.156	34573.695
31719	403.36	14047.768	38362.934
11418	403.3	9911.25	37430.113
34977	403.19	14434.5	34976.672
20279	403.04	11851.859	35974.547
29097	402.31	13728.619	39036.828
1950	402.02	7968.376	38497.684
29268	401.96	13733.752	38080.441
16058	401.95	11187.125	36932.203
120	401.68	7784.249	34187.203
5450	401.58	8667.928	38477.871
24199	401.56	12796.478	40314.324
30440	401.51	13910.979	36185.563
25913	401.26	13002.39	37205.457
16823	401.07	11303.419	36021.336
28396	400.87	13514.157	38226.035
13190	400.32	10408.638	36462.691
801	399.5	7815.301	37118.727
30871	399.46	13868.507	38792.703
23729	399.02	12674.045	38175.938
4018	399	8518.637	38724.578
12676	398.92	10258.484	34801.801
16881	398.87	11239.951	36592.586
20148	398.73	11968.596	36831.992
28055	398.68	13394.75	36123.039
2066	398.56	8038.317	37564.051
9148	398.52	9589.517	36168.973
18459	398.41	11566.981	33754.328
19589	398.08	12013.164	40199.922
21192	398.03	12091.618	37311.957
22066	397.95	12397.674	39013.391
23297	397.87	12645.562	35451.559
5208	397.74	8812.295	36693.809
1789	397.55	8051.809	39472.336
11041	397.41	10022.932	34711.816
22356	397.32	12426.262	37491.086
19897	397.05	11852.349	38282.594
35112	396.99	14626.34	34340.363
16126	396.86	11041.994	36442.668
23218	396.63	12573.917	34802.949
5969	396.61	9038.846	39085.148
4711	396.17	8503.647	34083.625
18827	395.92	11631.257	35977.941
1593	395.62	7905.169	40418.625
17142	395.48	11361.161	38295.969
14778	395.37	10938.09	34532.465
10760	395.33	9740.221	34465.297
33564	395.31	14209.243	39609.98
22683	395.29	12313.698	35440.293
30334	395.1	13947.165	35706.609
23741	395.06	12564.458	38257.273
9123	394.7	9656.321	35965.324
7353	394.49	9129.515	37768.645
3942	394.49	8519.216	39220.211
33283	394.03	14373.263	38031.023
33666	393.84	14350.121	40089.48
599	393.65	7721.045	36244.805
30338	393.44	13970.485	35743.926
8955	393.15	9516.431	34658.461
1503	392.84	7966.837	40023.684
16354	392.6	11101.335	34503.238
6048	392.44	8898.847	38671.094
21548	392.27	12225.075	39196.832
19103	392.25	11806.9	38193.449
28690	392.02	13505.382	39905.402
5715	391.35	8780.132	40263.133
9754	391.3	9485.755	40282.328
13801	391.26	10562.233	40161.48
6993	390.82	9228.299	35036.133
5337	390.42	8737.481	37640.656
16405	390.11	11139.736	34197.879
98	389.94	7917.485	34067.906
24825	389.61	12779.2	37397.973
31707	389.59	14064.315	38302.953
1535	389.59	7892.893	40163.238
12459	389.56	10140.081	36588.32
8984	389.56	9573.459	34923.98
14235	389.5	10753.7	37170.148
31428	389.38	14184.99	39946.453
33042	389.27	14375.818	36464.613
3680	389.23	8284.245	40517.246
34965	389	14613.041	34907.031
18301	388.87	11436.618	34952.805
18839	388.85	11623.774	36046.98
12449	388.85	10322.468	36844.363
4204	388.6	8445.826	37391.195
31600	388.39	13999.953	38975.266
6562	388.18	8956.985	35104.434
566	387.68	7844.161	36088.688
30649	387.64	13902.756	37525.293
24174	387.53	12676.037	40487.793
21406	387.36	12231.785	38515.57
21149	387.2	12214.23	37004.258
45	387.05	7861.936	33828.973
8384	387.03	9361.393	36700.059
32095	386.96	14144.764	36218.719
19484	386.78	11820.821	40367.902
6707	386.71	8909.244	34150.426
14614	386.69	10718.698	33954.344
23728	386.17	12413.912	38172.156
22299	386.08	12340.352	37769.02
5819	385.98	8902.955	40004.492
24964	385.92	12837.148	36778.617
20468	385.79	12004.999	34687.375
2344	385.77	8073.641	35652.105
24506	385.67	12773.737	38925.777
32400	385.5	14026.047	34449.434
18410	385.46	11462.107	34049.094
29080	384.97	13598.794	39286.129
23934	384.93	12645.712	39264.688
21995	384.87	12269.673	39378.566
2771	384.83	8205.106	34247.906
19246	384.68	11632.188	39119.188
20314	383.93	11997.402	35909.508
18899	383.82	11777.865	36586.906
30847	383.76	13893.357	38707.824
6825	383.4	9198.2	33702.371
24373	383.38	12775.352	39514.465
11263	383.28	10017.609	36219.523
11367	383.27	10114.366	37063.332
1898	383.27	7883.936	38826.902
3667	383.21	8279.212	40465.059
10095	382.75	9814.957	38959.945
7916	382.62	9334.27	39737.797
1147	382.52	7776.192	38485.141
20450	382.46	12007.599	34888.445
4882	382.02	8722.125	34267.176
24165	381.93	12591.099	40416.836
18254	381.79	11613.746	35291.164
6474	381.76	8944.149	35499.262
16035	381.41	11168.909	37080.012
21216	381.3	12149.768	37438.387
10769	381.3	9774.39	34206.957
25431	381.3	12837.445	33797.633
30291	381.24	13919.155	35503.402
9455	381.07	9649.978	38274.426
16745	381.01	11228.34	35380.078
20299	380.89	12001.521	35784.422
59	380.86	7882.09	33875.07
29668	380.67	13697.717	35669.125
10148	380.51	9792.39	38632.039
3997	380.21	8453.653	38914.727
11189	379.96	10057.788	35802.992
18432	379.88	11417.206	33894.168
4840	379.84	8738.371	33963.863
9022	379.54	9615.609	35273.875
4577	379.38	8434.527	34983.48
27156	379.33	13278.001	37075.875
13084	379.31	10436.102	35719.59
17950	378.96	11533.744	37561.57
12636	378.93	10327.326	35100.207
33885	378.77	14609.913	40070.012
20811	378.64	12221.662	34553.984
20944	378.64	12185.137	35494.828
34546	378.64	14518.442	36146.355
22668	378.45	12446.079	35313.777
28875	378.14	13618.044	40193.238
9565	378.08	9683.341	39089.969
32207	378.08	14086.98	35479.055
22783	378.05	12362.048	34779.219
3187	377.87	8251.184	37040.355
27209	377.61	13135.061	36749.871
2290	377.53	8083.008	36212.563
27655	377.24	13227.574	33876.078
20765	376.55	12182.705	34255.004
33045	376.46	14299.011	36468.141
24703	376.38	12744.032	38045.164
19344	376.13	11682.427	39714.395
20496	375.58	11845.676	34504.797
30343	375.58	13790.061	35766.73
30013	375.45	13976.478	33597.039
12720	375.12	10267.036	34301.207
11507	374.97	10098.587	38007.379
80	374.87	7692.031	33937.832
50	374.43	7784.515	33842.188
1311	374.43	7979.8	39159.266
10935	374.39	9960.826	34003.945
17830	374.26	11438.421	38316.793
11925	373.99	10313.35	40428.621
30834	373.95	13879.341	38612.105
19962	373.94	11907.559	37987.977
29204	373.74	13677.637	38651.398
25310	373.67	12711.243	34552.941
23039	373.53	12548.658	33636.734
4912	373.46	8752.234	34607.402
16350	373.34	11178.776	34758.637
4087	373.27	8539.154	38196.414
6767	373.25	8853.662	33578.219
30956	373.21	13842.669	39138.074
5282	373.19	8748.641	37271.66
8262	373.09	9458.448	37520.891
31394	373.04	14151.226	39827.383
16676	373	11240.785	34961.219
2499	372.62	8028.17	34759.195
34069	372.43	14576.554	38866.348
6444	372.39	8888.89	35916.41
6388	372.37	8996.351	36161.238
22367	372.16	12344.217	37538.445
16502	372.16	11318.539	33679.242
1587	371.76	7687.463	40369.516
4737	371.6	8474.054	33964.77
24425	371.41	12807.454	39437.984
8831	371.11	9555.438	33657.383
29276	371.07	13637.986	38149.078
14057	370.97	10655.347	38478.078
13033	370.76	10376.791	35282.402
26471	370.72	13051.795	40196.09
32856	370.69	14306.411	35406.242
21143	370.51	12115.306	36970.453
20557	370.51	11968.719	34294.906
9925	370.47	9715.886	39924.93
12123	370.38	10300.684	39178.141
12737	370.04	10161.702	34054.438
27166	369.77	13133.913	37102.891
6888	369.71	9078.434	34166.602
5424	369.63	8818.374	38345.074
27783	369.5	13362.9	34292.117
319	369.44	7803.479	35115.5
20418	369.39	11997.512	35244.707
21150	369.33	12174.224	37002.391
19040	369.33	11814.299	37811.094
4317	369.19	8465.936	36883.32
34190	368.91	14414.581	38230.52
18796	368.68	11674.93	35760.441
16113	368.51	11188.339	36614.738
1976	368.45	8017.564	38306.566
32671	368.35	14362.977	34317.453
29659	368.12	13758.408	35879.938
30769	368.1	13884.048	38301.5
8411	368.01	9370.327	36366.789
5957	367.55	9022.829	39013.875
5110	367.55	8667.464	36061.965
27266	367.51	13231.583	36736.664
21460	367.42	12142.567	38853.266
22184	367.24	12473.526	38424.727
32646	367.07	14405.42	34161.477
13038	366.57	10512.293	35320.578
7490	366.23	9056.807	38730.121
20851	366.12	12046.043	34873.836
18879	366.08	11822.707	36373.762
22451	366.02	12345.564	36790.391
25166	365.87	12778.436	35751.637
12795	365.87	10148.254	33845.375
23488	365.56	12546.47	36818.434
15759	365.52	11119.894	39170.395
5466	365.43	8687.696	38592.32
18699	365.27	11707.136	35220.805
13966	365.2	10626.231	39039.602
14532	365.18	10675.611	34553.621
12342	364.95	10317.857	37871.727
5119	364.93	8657.788	36128.316
4503	364.68	8613.291	35603.996
31491	364.59	14158.567	39384.926
33294	364.55	14262.44	38103.844
22915	364.41	12178.02	34068.828
2937	364.34	8229.511	35439.66
3296	363.96	8203.468	37751.219
33601	363.96	14335.868	39762.137
19314	363.94	11665.39	39550.883
7211	363.63	9218.297	36779.891
21774	363.61	12197.432	40455.961
23841	363.36	12546	38871.836
9206	363.31	9500.278	36630.086
6057	363.23	8985.902	38402.41
14779	363.23	10901.532	34529.348
22649	363.08	12407.325	35527.086
2317	362.94	8174.825	36051.273
21724	362.67	12048.728	40190.586
29966	362.46	13756.661	33778.621
8182	362.41	9376.135	37978.438
3225	362.29	8132.543	37353.047
24129	362.29	12685.353	40268.613
32104	362.25	14084.486	35949.703
1529	362.2	7685.695	40102.309
34545	362.18	14620.297	36145.254
10895	362.16	9956.169	33756.355
8870	362.08	9668.722	34075.457
20297	361.57	11864.085	36103.703
24472	361.55	12723.157	39026.473
29480	361.49	13741.028	36953.758
31928	361.47	14124.984	36925.941
8741	361.26	9316.37	34164.734
30981	361.01	13843.562	39289.793
4143	360.97	8481.661	37966.438
26307	360.76	13067.108	39500.328
6019	360.51	9010.999	38802.574
15044	360.44	10781.464	36831.281
33480	359.83	14345.219	39079.938
23373	359.69	12682.816	35945.266
25151	359.67	12749.218	35637.527
13750	359.65	10588.682	40350.895
2681	359.63	7990.786	33658.133
20422	359.58	11985.151	35013.668
34015	359.37	14576.195	39169.379
13772	359.25	10646.716	40455.316
31948	359.08	14060.364	37042.828
34148	359	14442.61	38655.051
28133	359	13398.333	36651.285
15361	358.79	10935.994	39110.488
35054	358.6	14508.977	34351.426
5354	358.58	8699.029	37801.664
10167	358.54	9781.904	38469.152
24905	358.47	12757.413	37113.277
29076	358.37	13622.995	39251.93
29759	358.32	13556.827	35440.52
874	358.2	7729.136	37433.371
18390	358.16	11606.079	34224.719
18298	357.89	11473.206	34937.523
34922	357.88	14453.655	35278.887
34213	357.82	14591.786	38317.184
14666	357.8	10635.328	33696.598
9300	357.76	9569.84	37232.586
6262	357.74	8850.284	36797.785
32636	357.74	14204.59	34096.832
9266	357.61	9508.01	37011.684
12903	357.32	10483.288	34307.848
28727	357.3	13246.69	40087.148
5545	357.11	8774.469	39164.141
28893	356.94	13700.924	40254.125
24847	356.84	12698.969	37501.277
8521	356.54	9285.754	35783.805
11269	356.12	10098.166	36251.051
5863	356.02	8956.122	39657.684
15018	355.91	10796.604	36541.422
28237	355.87	13477.168	37283.516
6430	355.66	8851.749	35800.641
5381	355.6	8655.934	37983.48
23246	355.52	12541.384	35010.594
23501	355.5	12501.694	36908.441
17463	355.5	11580.326	40315.84
24916	355.37	12840.337	37169.055
6795	355.2	9197.769	33548.813
6009	354.74	9003.973	38758.398
32882	354.7	14274.064	35535.277
34276	354.49	14620.935	38016.844
6346	353.88	9045.339	36580.738
18905	353.88	11674.149	36654.168
16277	353.86	11164.124	35144.77
7051	353.76	9210.406	35591.863
33151	353.69	14349.873	37160.793
32168	353.57	14076.573	35631.465
23265	353.5	12660.965	35206.98
19788	353.44	12033.745	38864.074
25009	353.32	12827.31	36730.527
2865	353.17	8284.907	34925.059
11321	352.83	10004.751	36636.969
33465	352.81	14253.354	39000.746
22397	352.81	12289.604	37383.313
13587	352.56	10523.307	39717.809
20577	352.43	11972.449	34094.848
2489	352.41	8145.346	34678.473
31442	352.31	14052.827	39741.121
8995	352.29	9623.926	34983.813
19517	352.29	11833.342	40465.586
3725	351.89	8576.32	40492.941
33718	351.7	14297.231	40300.469
13738	351.64	10661.428	40289.234
11564	351.28	10121.996	38409.625
20126	351.16	11984.745	37002.895
4361	350.97	8506.783	36470.766
24349	350.95	12694.971	39685.895
28139	350.93	13522.702	36676.344
26283	350.88	12974.402	39344.531
33831	350.78	14487.06	40162.027
5563	350.51	8766.758	39235.09
33508	350.42	14315.377	39272.18
4921	350.42	8754.658	34653.133
11152	350.27	9989.706	35543.27
7874	350.23	9360.086	40113.82
28250	350.19	13406.279	37394.723
33302	349.92	14227.137	38115.422
3668	349.85	8164.202	40461.488
28206	349.85	13424.571	37082.578
31829	349.83	14034.269	37689.387
12132	349.79	10161.114	39223.211
25393	349.69	12717.998	34142.426
17014	349.52	11236.006	37510.977
7110	349.46	9243.885	35986.414
2418	349.29	8045.989	35457.742
570	349.21	7769.086	36104.91
15347	349.12	10844.597	38998.926
29790	349	13553.754	35028.82
2651	348.98	7996.139	33755.945
5442	348.81	8595.497	38439.773
10249	348.76	9863.739	38006.207
16262	348.62	11083.24	35350.938
1932	348.58	8153.386	38383.309
33105	348.35	14384.576	36944.996
22189	348.3	12308.39	38456.469
16206	348.14	10975.201	35820.324
33033	348.09	14370.642	36377.188
14231	347.99	10553.87	37091.398
29969	347.97	13755.784	33829.316
7462	347.76	9166.67	38590.609
17257	347.61	11375.675	39142.207
13849	347.53	10751.351	39802.563
28350	347.46	13432.824	37931.578
18141	347.44	11472.147	35790.109
34012	347.13	14426.474	39159.016
19413	347.03	11781.098	40093.59
6143	347.03	8869.673	37804.832
4796	347	8827.45	33601.836
30379	346.84	13946.53	35951.234
24832	346.75	12744.648	37449.512
32252	346.65	14077.917	35407.18
679	346.48	7744.839	36536.285
13208	346.44	10347.003	36637.133
7542	346.17	9206.608	38985.32
24829	345.91	12709.264	37434.844
3620	345.79	8384.623	40071.801
20796	345.77	12070.927	34408.805
2415	345.47	7880.373	35419.555
8631	345.47	9302.575	34668.332
32709	345.37	14356.223	34528.641
16016	345.24	11001.445	37261.746
12840	345.1	10419.866	33636.66
13256	345.03	10401.561	37230.574
6845	345.03	9129.122	33843.934
13466	344.97	10422.808	38887.781
11982	344.86	10137.96	40281.832
9321	344.86	9637.733	37430.355
11612	344.7	10025.808	38659.383
13163	344.59	10383.178	36339.391
20850	344.53	12084.099	34872.453
15076	344.45	10960.706	37032.352
2257	344.22	8180.216	36355.148
3747	344.2	8594.835	40155.957
32652	344.05	14284.968	34239.344
3905	343.99	8510.679	39329.34
17018	343.86	11392.393	37591.227
19769	343.8	11842.026	39067.094
4914	343.77	8604.27	34609.508
12317	343.75	10237.837	37729.699
24507	343.73	12811.544	38924.16
32058	343.69	14156.012	36341.777
1088	343.65	7851.612	38238.934
7198	343.61	9242.639	36628.594
26312	343.48	13087.109	39518.203
30891	343.46	13929.035	38865.699
18770	343.42	11777.903	35595.965
2953	343.23	8381.339	35551.578
26422	343.04	13085.486	40034.133
12099	343.02	10225.049	39347.148
23748	342.98	12656.4	38300.008
10440	342.89	9882.859	36633.547
6026	342.85	8882.425	38817.621
593	342.69	7954.894	36212.855
15872	342.6	11048.338	38505.684
17727	342.52	11466.981	38809.43
14382	342.48	10670.968	35926.332
30727	342.45	13802.068	37934.074
4933	342.45	8719.696	34761.395
2267	342.41	8171.716	36399.484
23864	342.2	12486.76	39020.102
18606	342.01	11754.757	34521.078
6829	342.01	9115.067	33730.973
12784	341.91	10301.286	33731.301
21347	341.78	12086.841	38215.66
14919	341.78	10878.113	35720.125
444	341.78	7657.127	35621.059
28858	341.76	13560.003	40516.125
22772	341.51	12467.492	34728.734
18988	341.43	11826.035	37504.84
21374	341.26	12132.771	38338.992
8713	341.2	9464.848	34286.797
15174	341.2	10806.419	37754.031
770	341.01	7874.509	37002.316
2540	340.82	8085.248	34354.359
7850	340.57	9152.627	40267.238
30680	340.5	13905.642	37706.02
7700	340.42	9216.276	39958.547
18751	340.36	11683.502	35519.195
25744	340.29	12980.989	35978.531
24161	340.27	12497.455	40408.391
5477	340.27	8813.955	38686.449
17006	340.21	11370.119	37445.426
2308	340.09	8142.923	35997.402
31104	340.08	13778.05	39806.914
25428	340.04	12763.386	33769.309
22557	339.65	12328.316	36233.441
16395	339.64	11168.121	34472.629
27798	339.62	13348.858	34378.609
13566	339.58	10373.2	39544.504
6897	339.5	9246.424	34228.813
18530	339.44	11818.392	33981.961
21395	339.39	12057.603	38459.246
15832	339.37	11062.624	38821.078
8510	339.29	9333.113	35723.207
2625	339.21	8030.227	33927.781
18523	339.21	11702.029	33880.039
9246	338.99	9499.794	36887.961
19676	338.91	12049.916	39669.57
2395	338.79	8062.774	35593.043
28105	338.79	13499.624	36506.551
6587	338.76	8991.153	34886.332
33503	338.66	14312.989	39231.52
9543	338.62	9519.827	38901.68
16615	338.6	11217.808	34492.105
31864	338.56	13993.305	37235.59
32213	338.55	14186.953	35505.797
5026	338.2	8719.53	35427.117
221	338.01	7726.476	34628.523
14829	337.97	10812.48	34882.453
11334	337.95	10104.975	36744.98
21215	337.91	12120.777	37418.055
702	337.86	7725.604	36657.223
29561	337.86	13588.28	36571.648
1072	337.84	7825.093	38197.938
28476	337.82	13463.278	38638.398
32372	337.82	14107.226	34500.777
13390	337.63	10525.443	38294.652
16393	337.59	11127.433	34467.207
26177	337	12914.448	38743.895
20285	336.98	12023.34	36026.34
10710	336.79	9720.702	34754.164
25383	336.77	12835.807	34048.938
6407	336.73	9013.843	35977.992
4480	336.69	8460.557	35737.734
3027	336.67	8233.23	35985.266
8561	336.54	9374.556	35442.836
20872	336.4	12250.279	35055.016
35203	336.29	14428.193	33604.199
24470	336.06	12746.336	39310.445
31609	336.04	14189.757	38995.461
25978	336.02	12858.776	37619.145
3770	335.95	8599.563	40271.957
6213	335.93	8922.641	37357.266
27465	335.89	13252.472	35191.406
32334	335.87	14181.528	34903.895
30348	335.83	13817.405	35790.566
7526	335.79	9248.445	38919.23
2374	335.79	8192.571	35465.621
29725	335.75	13573.593	35605.82
915	335.72	7833.108	37550.406
3087	335.64	8236.444	36402.477
29807	335.58	13595.34	34835.152
20575	335.54	11870.424	34076.984
16044	335.39	11087.489	37161.934
25089	335.26	12820.085	35996.734
30327	335.24	13925.294	35674.102
35145	335.24	14465.406	34149.406
10918	335.18	9959.188	33907.102
6934	335.1	9174.883	34498.32
7050	335.03	9056.529	35589.832
6953	334.97	9148.324	34648.344
30201	334.87	13822.733	34964.277
24323	334.78	12789.826	39875.938
32093	334.72	14107.801	36194.676
20841	334.59	12099.011	34785.348
7388	334.45	9224.363	38001.656
6833	334.36	9193.33	33751.422
2224	334.26	8036.175	36733.02
6225	334.15	8859.706	36936.176
30598	334.11	13971.23	37261.805
25505	334.07	13083.028	34112.227
3217	333.96	8223.377	37280.332
33449	333.78	14394.796	38921.906
2814	333.67	8326.009	34479.039
33111	333.57	14366.31	36976.555
30137	333.42	13779.466	34498.379
20245	333.31	11919.492	36369.641
11705	333.31	10053.973	39334.27
15270	333.25	10814.532	38342.977
5299	333.23	8635.926	37430.395
22262	333.06	12387.508	37924.238
7335	333.02	9141.575	37628.637
26489	332.91	12934.241	40315.191
18363	332.43	11408.562	34368.129
12710	332.35	10210.121	34182.359
20055	332.35	12009.74	37271.02
29939	332.33	13568.558	34107.156
29506	332.31	13572.937	36784.211
27654	332.29	13320.078	33868.121
11897	332.26	10041.852	40485.512
20564	332.1	12027.845	34330.68
24834	331.83	12839.212	37448.863
20538	331.76	12035.754	34468.688
12746	331.7	10320.81	34121.926
20995	331.62	12266.14	35786.496
2709	331.41	8399.717	33742.309
443	331.4	7769.116	35617.008
21697	331.38	12257.027	40081.465
30289	331.3	13834.152	35485.195
16624	331.28	11291.043	34588.34
3988	331.26	8487.109	38845.531
10365	330.99	9854.73	37121.766
8251	330.96	9426.289	37413.949
5271	330.73	8632.839	37179.484
13057	330.71	10365.411	35522.375
9190	330.55	9675.335	36552.414
20010	330.46	12021.653	37683.867
4977	330.44	8762.162	34975.473
6906	330.42	9250.708	34302.574
26959	330.34	13276.032	38083.109
30620	330.31	13876.65	37395.121
16488	330.29	11292.198	33563.039
34841	330.25	14483.393	35724
24718	330.19	12718.971	38135.348
24662	330.11	12800.129	38242.066
25598	330.09	13023.201	34821.273
35143	330.06	14508.04	34147.715
13227	329.94	10347.32	36820.551
2578	329.83	8174.546	34288.992
27954	329.83	13461.389	35645.148
34437	329.81	14563.99	37030.742
5298	329.75	8692.888	37427.457
21978	329.6	12291.424	39599.605
5639	329.56	8831.241	39769.684
10777	329.44	9702.261	34271.258
27347	329.35	13337.514	36283.266
11755	329.31	10016.392	39582.289
16754	329.29	11225.322	35448.066
6453	329.2	9009.477	35640.809
24550	329.18	12902.118	38786.512
14585	329.14	10694.206	34232.184
29357	329.01	13751.242	37604.285
20597	329.01	11892.7	33868.652
32504	328.91	14151.772	33823.031
13623	328.74	10397.432	39947.172
20605	328.62	12015.147	33916.59
6506	328.58	8958.125	35348.246
3332	328.49	8390.661	37968.871
4042	328.49	8444.439	38547.855
24210	328.36	12837.187	40375.977
13378	328.3	10395.579	38243.836
25613	328.2	13117.113	34915.344
10844	328.11	9867.851	33833.965
1423	328.05	7718.569	39653.508
18703	327.99	11693.207	35249.699
24296	327.97	12881.402	40065.008
5	327.9	7700.205	33566.078
27523	327.82	13263.705	34863.18
6685	327.8	9024.461	34283.816
3134	327.78	8328.037	36669.313
10386	327.74	9900.161	36916.785
30255	327.46	13875.113	35293.641
8166	327.27	9421.957	37895.488
23157	327.17	12605.826	34312.496
21204	327.17	12079.669	37389.176
26007	327.04	13056.876	37806.305
9323	326.9	9482.689	37436.813
23419	326.79	12590.957	36301.793
21799	326.6	12280.343	40366.438
798	326.56	7746.834	37102.789
13866	326.33	10653.689	39872.105
3179	326.29	8228.328	36986.773
12101	326.21	10134.985	39376.957
3210	326.14	8326.261	37224.586
7076	326.08	9171.338	35767.027
1139	326.08	7662.588	38447.813
29916	325.97	13755.596	34243.664
11422	325.93	10008.641	37466.414
12582	325.79	10162.873	35341.5
18314	325.64	11564.426	34727.352
23914	325.62	12531.241	39184.453
30453	325.6	13853.228	36327.211
25025	325.58	12860.72	36467.176
4487	325.45	8497.012	35491.957
5732	325.32	8835.608	40418.086
33613	325.1	14236.43	39851.926
4138	324.99	8486.062	37899.754
8746	324.93	9433.012	34207.664
12492	324.91	10246.85	36288.387
33829	324.65	14443.047	40133.863
8605	324.49	9391.05	35136.617
30364	324.44	13910.601	35847.535
356	324.4	7907.333	35263.207
27107	324.28	13243.042	37477.672
23966	324.17	12614.341	39384.887
22107	324.11	12377.029	38975.867
17949	324.03	11488.48	37532.516
29230	323.73	13735.84	38503.453
14746	323.63	10930.273	34351.047
25827	323.56	12862.883	36664.313
18403	323.5	11497.584	34303.031
33322	323.48	14297.464	38265.328
33521	323.48	14306.853	39387.148
28919	323.48	13750.957	40032.266
151	323.27	7739.627	34341.285
20866	323.15	12204.302	35002.762
10717	322.93	9791.553	34510.832
25228	322.85	12704.009	35249.242
17848	322.75	11547.955	38127.023
21340	322.73	12089.112	38175.531
23362	322.64	12528.818	35905.426
28974	322.14	13621.917	39949.832
8795	322.08	9303.104	33586.27
5750	321.97	8968.039	40299.336
2520	321.97	8097.024	34555.199
8104	321.97	9407.668	38437.645
20617	321.84	11905.966	33724.504
6638	321.76	8948.541	34535.496
4314	321.55	8555.656	36872.633
27053	321.55	13273.877	37563
2251	321.38	8039.938	36299.238
19381	321.36	11820.718	39843.156
25811	321.36	13006.388	36493.164
26144	321.09	12855.93	38492.91
17465	321.07	11331.487	40324.859
34972	320.99	14582.344	34956.043
4233	320.98	8459.563	37278.266
25051	320.92	12814.976	36326.906
6490	320.88	8864.361	35613.176
25033	320.86	12814.313	36486.473
18416	320.8	11571.935	34110.383
24489	320.78	12831.705	39093.387
27804	320.73	13423.907	34429.516
21734	320.57	12137.857	40254.52
11646	320.54	10052.792	38991.57
7953	320.52	9265.094	39356.609
296	320.52	7942.664	34970.77
15468	320.4	10768.097	40080.098
34453	320.13	14610.399	36788.84
10083	319.94	9864.831	38837.457
16645	319.92	11362.275	34696.211
21086	319.87	12093.665	36520.227
19041	319.66	11669.341	37815.66
34104	319.52	14467.121	38729.754
7965	319.48	9469.737	39447.238
33202	319.45	14257.12	37460.285
5931	319.37	8910.46	39456.316
30394	319.35	13799.605	35991.574
2791	319.31	8236.617	34342.656
26619	319.25	13215.362	40272.945
27272	319.22	13212.921	36447.496
11934	319.1	10242.264	40480.891
13245	319.08	10446.033	37125.836
22644	319.01	12468.448	35492.406
7012	318.99	9266.411	35237.258
5584	318.93	8711.589	39354.137
23164	318.83	12685.534	34350.766
10939	318.76	10110.053	34030.336
21087	318.72	12113.879	36532.102
17666	318.72	11607.179	39000.066
15925	318.66	11047.26	37912.113
250	318.59	7715.394	34790.434
6911	318.59	9153.164	34358.219
13963	318.55	10729.825	39004.23
5915	318.47	8976.711	39394.695
18285	318.39	11502.165	34828.488
24677	318.24	12819.696	38285.848
29421	318.22	13647.442	37265.949
27453	318.2	13146.26	35139.906
22556	318.03	12427.091	36233.047
4452	317.95	8579.9	35863.168
32247	317.9	14022.141	35392.441
9944	317.72	9747.369	39711.922
12717	317.63	10146.793	34250.305
22879	317.48	12295.57	34273.32
4857	317.48	8757.216	34125.875
6597	317.46	8844.615	34934.898
32322	317.3	14107.156	34838.184
32512	317.09	14164.08	33547.066
23242	317.06	12475.284	34993.238
31215	316.83	13813.496	40346.398
15445	316.79	10842.002	39968.078
30051	316.79	13873.875	33895.492
2106	316.77	8186.796	37459.945
33976	316.71	14515.342	39589.465
14223	316.56	10576.179	37353.629
8134	316.42	9463.687	38076.422
31755	316.18	14008.23	37913.719
172	316.06	7783.953	34451.102
30151	316.02	13961.485	34602.477
16703	315.55	11363.964	35176.977
29686	315.51	13713.981	35760.371
27448	315.51	13135.741	35408.848
13307	315.49	10471.617	37779.805
1348	315.39	7658.991	39345.977
25289	315.28	12763.584	34716.594
28723	315.12	13453.877	40084.875
27502	315.12	13340.099	35092.48
5803	315.09	8951.724	40250.586
18565	315.01	11747.29	34204.898
5444	314.95	8798.821	38449.93
11760	314.8	10094.1	39622.867
34520	314.78	14457.857	36324.707
22352	314.74	12298.723	37459.965
27420	314.72	13180.598	35537.734
19039	314.7	11708.595	37812.996
35030	314.68	14546.497	34540.766
10946	314.68	10112.153	34079.055
30945	314.61	13951.777	39030.406
28534	314.55	13376.316	39048.984
23182	314.51	12663.393	34508.672
11247	314.46	10048.731	36169.359
20844	314.42	12237.837	34820.574
12535	314.4	10263.434	35821.199
11302	314.38	10077.109	36523.578
20812	314.3	12264.917	34559.996
16713	314.28	11355.396	35222.707
10699	314.21	9788.296	34691.805
16224	314.07	11105.625	35932.402
34900	314.05	14511.133	35191.105
25118	314.05	12700.338	35800.367
3373	314	8202.904	38272.617
5194	313.96	8643.559	36628.469
19250	313.79	11792.401	39165.57
7821	313.79	9383.9	40461.199
11561	313.77	10101.973	38385.293
13392	313.67	10349.374	38321.176
11284	313.46	10004.699	36426.414
29843	313.46	13761.623	34697.715
2661	313.46	8036.258	33851.676
4113	313.42	8580.619	38111.746
16138	313.29	11096.676	36274.879
20733	313.16	12257.77	34093.281
10033	313.14	9719.452	39222.23
510	312.85	7789.753	35862.609
15782	312.83	11066.644	39144.988
23890	312.77	12488.732	39085.113
19918	312.72	12048.183	38065.637
24548	312.7	12851.339	38763.027
25814	312.68	13108.052	36558.297
5940	312.6	8946.067	39189.633
889	312.49	7690.298	37470.359
18173	312.47	11557.764	35681.379
4038	312.47	8486.718	38521.586
22867	312.35	12278.547	34209.844
27478	312.33	13221.865	35288.289
4734	312.33	8423.061	33951.676
16715	312.26	11410.634	35244.234
18599	312.26	11783.573	34457.266
33528	312.16	14335.612	39413.539
13001	312.14	10550.347	35083.117
20228	312.08	11871.632	36328.793
23173	311.93	12549.691	34421.461
34431	311.89	14476.568	36993.77
16308	311.89	11058.957	35081.07
18087	311.87	11424.934	36348.211
9072	311.87	9501.861	35647.637
12334	311.86	10129.169	37821.691
18083	311.86	11541.087	36315.5
31356	311.78	14045.742	39991.172
18419	311.78	11488.432	34117.805
32262	311.74	14002.446	35140.41
4163	311.68	8595.049	37755.383
4485	311.61	8577.44	35479.91
11324	311.43	10086.71	36644.547
3676	311.38	8225.586	40506.664
10787	311.36	9717.969	34072.68
23863	311.3	12674.914	39008.391
21733	311.28	12146.41	40234.477
2178	311.15	8097.904	36766.316
14236	310.96	10699.04	37185.07
15624	310.77	11058.116	40224.117
3587	310.75	8369.057	39872.379
32208	310.69	14186.905	35475.664
11052	310.65	9925.652	34826.133
22300	310.61	12481.46	37780.961
8991	310.55	9516.405	34973.629
11558	310.46	10001.718	38371.23
15788	310.42	10982.114	38870.957
26092	310.4	12926.659	38203.602
22616	310.36	12388.626	35668.129
3846	310.33	8602.85	39752.371
34989	310.27	14525.117	34706.73
15837	310.27	11142.013	38517.41
18244	310.25	11545.852	35247.07
25134	310.25	12801.12	35868.164
5669	310.17	8672.759	39961.137
25791	309.83	13098.39	36362.145
6281	309.77	8910.842	36882.73
23020	309.75	12350.807	33582.711
29520	309.73	13638.263	36601.348
20891	309.54	12123.209	35118.348
5326	309.45	8656.25	37605.145
1373	309.43	7952.642	39466.758
7407	309.39	9087.255	38108.59
14991	309.37	10796.042	36190.07
12833	309.35	10325.186	33601.09
9091	309.29	9507.876	35795.883
5551	309.2	8657.59	39191.012
27336	309.06	13181.8	36135.285
30252	308.97	13819.259	35277.32
10559	308.97	9903.225	35705.047
11	308.85	7719.279	33604.254
33256	308.85	14235.651	37802.41
10147	308.83	9908.785	38620.277
34899	308.76	14616.395	35185.727
22197	308.72	12429.788	38546.656
31629	308.72	14010.578	38786.695
26174	308.59	12934.534	38716.195
18938	308.41	11773.603	36913.551
15858	308.28	11140.29	38393.105
32268	308.28	14079.774	35168.648
1083	308.2	7903.927	38234.211
30404	308.18	13958.464	36033.258
27062	308.18	13319.531	37621.504
4658	308.18	8567.466	34529.445
27766	308.07	13442.909	34087.219
16953	307.9	11217.077	37148.848
13709	307.88	10341.895	40401.074
4477	307.74	8432.865	35707.434
33585	307.71	14226.616	39700.738
8662	307.67	9468.9	34525.879
10353	307.59	9748.244	37346.703
4525	307.53	8441.293	35391.09
10160	307.52	9909.282	38402.855
15612	307.42	11138.648	40175.383
7811	307.25	9449.677	40387.176
32690	307.17	14324.958	34424.984
4563	307.17	8507.283	35261.988
11839	307.15	10089.726	40191.156
20492	306.98	11918.716	34503.699
13152	306.88	10480.48	36207.281
6755	306.85	8866.181	33776.816
28910	306.77	13558.458	40001.57
29892	306.71	13699.935	34406.555
11596	306.69	10097.08	38549.141
5289	306.35	8662.591	37331.723
21091	306.35	12089.493	36570.793
13270	306.27	10386.146	37319.262
27529	306.14	13211.364	34919.602
23011	306.1	12287.303	33787.199
16968	306.02	11360.553	37297.469
4223	305.97	8453.355	37234.602
24009	305.95	12630.702	39604.742
4238	305.95	8500.515	37306.363
33371	305.93	14380.883	38502.688
2126	305.81	8134.776	37254.848
3977	305.7	8604.246	39112.332
10138	305.68	9726.533	38553.148
24497	305.49	12883.283	38840.379
18975	305.45	11825.34	37410.656
22506	305.43	12454.857	36500.23
8939	305.43	9677.592	34569.164
33431	305.3	14375.708	38850.414
2833	305.26	8221.375	34639.504
2442	305.26	8015.015	35040.965
18630	305.22	11788.485	34640.324
16184	305.2	11165.479	35981.191
8880	305.13	9598.272	34164.168
5754	305.07	8984.574	40327.727
13591	305.01	10414.484	39764.973
18986	304.99	11742.336	37492.574
21802	304.95	12280.377	40396.047
7089	304.88	9075.554	35889.238
7641	304.72	9248.972	39655.414
12728	304.69	10200.146	34317.66
18198	304.48	11504.875	35496.945
24331	304.26	12855.769	39906.074
12405	304.25	10284.068	37115.246
25421	304.17	12733.314	33737.219
4392	304.17	8598.701	36393.055
8286	304.07	9351.144	37373.453
7175	303.98	9164.444	36470.523
35031	303.94	14622.019	34549.367
15914	303.9	11050.885	38173.93
20797	303.79	12238.62	34416.074
18593	303.71	11813.979	34426.949
13760	303.56	10646.515	40402.707
25003	303.48	12815.527	36697.305
29670	303.42	13747.662	35690.98
7786	303.31	9193.696	40485.379
14194	303.27	10567.55	37473.219
4817	303.12	8624.23	33785.34
22838	303.1	12398.338	34186.125
27088	302.96	13218.121	37414.523
6063	302.95	8929.44	38464.648
6962	302.79	9183.108	34715.398
632	302.6	7668.026	36366.871
23033	302.47	12637.761	33558.148
33754	302.41	14225.723	40371.793
33191	302.37	14395.082	37422.605
22628	302.31	12154.632	35735.191
17694	302.3	11321.001	39149.086
6851	302.26	9179.662	33886.906
30103	302.07	13892.9	34293.473
4965	301.99	8697.761	34851.809
33851	301.99	14566.791	40258.211
92	301.87	7938.4	34038.387
15108	301.84	10979.624	37297.773
5431	301.8	8785.739	38393.391
19030	301.8	11753.11	37748.391
3476	301.68	8340.492	39068.938
30128	301.66	13847.059	34391.988
25148	301.61	12833.129	35920.031
1505	301.19	7734.869	40021.047
15756	301.15	11076.543	39468.273
25161	301.15	12768.542	35700.414
13154	301.01	10516.524	36271.484
5091	300.82	8666.679	35921.051
30451	300.8	13913.956	36324.898
16762	300.8	11396.991	35506.113
14404	300.71	10756.005	35711.695
2838	300.71	8366.83	34733.934
11508	300.67	9963.391	38010.559
18799	300.52	11746.003	35776.891
10840	300.5	9890.999	33789.105
3349	300.21	8396.001	38102.809
12540	300.15	10242.611	35867.598
13237	300.12	10533.738	37000.5
7039	300.1	9220.423	35446.359
20670	300	12134.563	33588.258
32446	300	14137.707	34078.762
26925	299.98	13184.182	38467.262
15197	299.91	10951.646	37897.844
2328	299.91	8064.697	35798.5
26408	299.91	13074.716	39969.902
31193	299.85	13842.078	40269.504
25757	299.83	13031.413	36134.258
19487	299.81	11809.095	40401.773
6895	299.81	9126.814	34218.516
4911	299.79	8774.434	34590.34
19016	299.77	11746.031	37694.434
30473	299.75	13944.943	36401.715
26781	299.56	13192.666	39199.836
21447	299.5	12018.816	38782.742
18372	299.48	11465.096	34463.191
21364	299.45	12195.375	38291.465
18417	299.43	11416.318	34111.945
6217	299.31	8843.618	37077.859
24089	299.29	12693.895	40063.258
32692	299.24	14295.991	34446.18
26047	299.2	12989.751	37958.801
2662	299.2	8009.154	33540.867
21432	299.05	12249.793	38706.965
21321	299.05	12159.093	38063.164
5846	298.8	8985.236	39843.246
10150	298.78	9865.672	38648.84
9158	298.61	9485.188	36314.352
11401	298.55	9929.543	37307.555
16335	298.43	11134.288	34660.496
15057	298.36	10981.384	36933.715
8408	298.26	9424.503	36330.121
12234	298.26	10135.148	38375.324
16386	298.22	11054.51	34391.145
11797	298.22	10099.163	39922.617
15598	298.2	11187.225	40519.516
29035	298.11	13755.344	39627.039
29505	297.94	13690.084	36768.66
32356	297.78	14068.342	34753.813
10326	297.75	9875.786	37490.512
29253	297.59	13650.541	38306.484
2533	297.59	7983.427	34637.102
32834	297.57	14289.804	35254.82
19034	297.53	11645.983	37765.246
5432	297.52	8687.697	38397.563
8152	297.42	9399.003	38159.652
4591	297.4	8504.26	35132.18
23991	297.25	12540.126	39520.598
11307	297.21	9915.955	36538.91
19061	297.19	11712.89	37916.121
3894	297.11	8446.574	39608.051
32081	297.06	14166.412	36119.227
33552	296.98	14384.713	39563.734
24113	296.88	12651.445	40195.113
19611	296.87	12020.586	40044.07
29335	296.85	13663.764	37824.617
34575	296.83	14587.876	36019.789
16855	296.64	11236.755	36278.094
27245	296.56	13196.309	36625.824
11260	296.5	9973.761	36212.176
30783	296.44	13972.255	38346.668
23073	296.41	12584.839	33933.984
22237	296.39	12359.18	38344.066
7224	296.25	9062.894	36924.895
2351	296.18	8041.23	35721.133
27660	296.14	13194.573	33965.559
34306	296.04	14546.998	37823.965
32062	295.95	14180.932	36352.305
8908	295.95	9591.308	34353.316
21842	295.83	12381.678	40230.258
1064	295.79	7656.709	38150.578
22700	295.58	12343.414	35213.91
17587	295.58	11461.63	39696.922
29321	295.51	13560.115	37747.77
18147	295.49	11578.857	35824.102
24560	295.45	12735.792	38825.387
14506	295.41	10621.676	34687.137
16279	295.32	10988.246	35143.758
18953	295.2	11767.936	37265.797
17072	295.18	11406.056	37940.031
35035	295.07	14419.45	34588.609
12435	294.97	10220.865	36992.324
34091	294.95	14434.319	38983.488
18719	294.78	11655.538	35351.789
4819	294.78	8827.34	33792.371
24913	294.71	12817.378	37140.699
15899	294.71	11180.637	38072.426
13597	294.65	10507.625	39789.207
12920	294.57	10532.349	34456.719
5547	294.55	8684.85	39168.121
9088	294.53	9630.475	35777.223
13339	294.34	10236.462	37877.953
20044	294.28	11893.299	37239.488
8281	294.15	9276.564	37333.895
20379	294.15	11960.568	35319.465
2682	294.11	8025.729	33665.797
3523	293.96	8273.006	39362.836
5612	293.9	8729.553	39536.527
13316	293.81	10478.933	37837.023
31533	293.5	14090.825	39281.992
32470	293.5	14149.063	33908.586
5336	293.33	8770.683	37622.191
16414	293.29	11192.451	34287.98
7644	293.18	9053.348	39666.313
31847	293.18	14051.509	37450.957
23415	293.16	12497.965	36275.484
9523	293.1	9589.322	38761.105
3264	292.95	8216.901	37550.848
17966	292.87	11470.876	37325.383
20302	292.85	11889.489	35810.09
13547	292.77	10380.252	39412.703
1814	292.75	8111.603	39283.168
18400	292.72	11441.419	34289.871
14622	292.43	10608.528	33992.512
1043	292.37	7739.693	38085.695
25677	292.37	13034.568	35455.156
2387	292.26	8038.181	35552.238
19978	292.24	11860.103	37767.43
32941	292.1	14283.674	35861.336
20694	292.05	12218.676	33770.293
838	292.03	7740.114	37287.711
11084	291.95	9998.164	35049.035
5226	291.95	8797.421	36792.527
7288	291.89	9111.156	37467.629
4426	291.89	8544.417	35984.133
914	291.86	7975.54	37551.594
5053	291.68	8754.89	35589.68
11366	291.59	10011.972	37017.508
6326	291.42	9018.084	36736.965
24755	291.28	12849.591	38014.82
8985	291.24	9498.638	34945.477
13929	291.17	10594.472	39333.074
4590	291.05	8620.052	35135.121
7839	290.98	9455.91	40176.906
4919	290.98	8780.707	34630.93
27334	290.84	13207.874	36111.348
5285	290.73	8683.995	37312.316
14161	290.69	10756.383	37759.852
8006	290.67	9309.207	39309.965
17078	290.63	11213.919	37982.297
11869	290.63	10024.021	40329.488
12701	290.59	10185.938	34413.309
6595	290.52	8997.478	34924.789
15815	290.48	11043.23	38725.563
11083	290.4	10092.333	35042.352
17050	290.25	11373.798	37801.305
34206	290.17	14465.639	38295.867
20716	290.15	12193.736	33949.809
29763	290.14	13765.597	35174.543
35088	290.14	14443.085	34209.367
26179	290	12981.489	38744.215
23384	289.98	12623.688	36031.211
6873	289.98	9086.487	34072.438
8729	289.93	9438.902	34085.07
28841	289.87	13705.573	40422.781
6374	289.81	9002.07	36401.477
21618	289.79	12234.615	39669.066
15674	289.7	10989.369	39938.555
7884	289.56	9459.915	39818.02
18685	289.45	11672.126	35107.207
8274	289.43	9278.598	37283.598
21384	289.41	12084.063	38403.172
34462	289.39	14611.306	36622.719
14761	289.39	10867.189	34416.469
6303	289.37	9020.945	36637.734
27492	289.35	13237.478	35040.41
30043	289.28	13797.995	33833.07
27960	289.26	13400.867	35693.879
8608	289.08	9412.194	34834.129
16810	288.99	11212.352	35946.352
2304	288.97	8103.279	35988.465
28320	288.97	13455.3	37767.922
34226	288.91	14469.655	38077.355
27487	288.89	13304.749	35007.043
26765	288.8	13246.116	39374.797
14640	288.8	10559.585	33761.324
25335	288.78	12738.131	34426.027
23175	288.72	12533.702	34455.922
21018	288.68	12210.454	36070.691
10278	288.63	9728.966	37859.078
26682	288.57	13151.13	39937.59
21749	288.43	12117.505	40328.621
773	288.38	7941.275	37025.703
28228	288.36	13348.99	37226.477
12620	288.26	10305.003	35292.563
25368	288.01	12817.316	34297.141
34174	288.01	14425.888	38510.516
17819	288.01	11452.32	38202.668
31854	287.88	14068.575	37467.813
30063	287.67	13964.056	34007.297
19051	287.67	11695.782	37858.602
13224	287.67	10393.323	36786.113
12415	287.57	10209.73	37152.707
25588	287.57	12970.092	34727.055
1641	287.54	8085.131	40459.109
19464	287.38	11701.485	40283.422
7980	287.36	9417.961	39213.512
4625	287.23	8440.489	34691.336
14604	287.23	10582.438	34122.344
9076	287.21	9628.78	35671.777
21602	287.19	12241.521	39588.77
26747	287.19	13125.008	39619.848
3845	287.15	8532.698	39758.664
26126	286.98	12984.203	38363.859
28530	286.96	13449.454	39010.668
18382	286.89	11555.469	34481.055
16859	286.75	11269.077	36310.18
14732	286.67	10929.293	34108.863
478	286.58	7685.529	35746.438
19428	286.56	11719.484	40161.164
8552	286.39	9458.178	35387.602
25263	286.35	12706.35	34828.773
4755	286.33	8574.838	33803.047
6337	286.29	8845.346	36503.699
24381	286.2	12876.735	39580.48
983	286.18	7648.185	37837.719
9662	286.08	9594.798	39609.215
31865	285.95	14060.523	37237.121
2601	285.81	8082.453	34071.508
16365	285.7	11152.805	34537.391
14678	285.68	10967.749	33643.395
11436	285.62	10057.302	37537.102
14426	285.6	10570.328	35566.066
27611	285.59	13237.669	34209.043
2547	285.57	8146.178	34393.996
10205	285.55	9695.39	38080.836
8381	285.51	9401.43	36679.574
1034	285.49	7854.178	38038.199
9322	285.36	9589.041	37432.395
23447	285.3	12693.876	36520.332
27360	285.26	13277.477	36054.324
22382	285.24	12372.222	37334.539
6261	285.22	8937.599	36788.859
10660	285.15	9756.408	35034.867
29980	285.13	13720.331	33621.477
32601	285.07	14328.924	33902.91
16314	285.07	11180.606	35193.289
22803	285.01	12440.323	34579.527
11214	284.99	10094.42	35965.246
14683	284.99	10826.465	33700.055
26082	284.95	13057.976	38173.117
8224	284.88	9462.775	37562.48
10687	284.86	9745.521	34930.273
35164	284.8	14415.455	33954.543
3142	284.78	8282.778	36742.637
5030	284.61	8753.96	35459.051
6114	284.55	8940.6	38176.809
30200	284.51	13781.212	34959.164
22149	284.5	12275.59	38592.352
156	284.48	7791.627	34350.793
19274	284.44	11810.973	39272.277
27231	284.44	13291.235	36884.438
17057	284.21	11277.837	37839.023
396	284.06	7924.957	35434.699
11113	283.98	10120.958	35293.59
7511	283.98	9079.97	38831.094
28667	283.96	13365.02	39803.801
22773	283.94	12419.767	34736.313
33262	283.81	14404.765	37856.059
32827	283.75	14238.99	35216.852
33807	283.73	14558.309	40461.309
14002	283.71	10620.077	39037.965
15019	283.63	10773.318	36567.359
25180	283.54	12714.563	35615.414
928	283.39	7929.788	37603.227
2797	283.33	8268.782	34387.262
4567	283.29	8452.737	35278.895
9304	283.29	9689.109	37311.301
29026	283.27	13654.134	39586.992
26931	283.25	13215.518	38203.5
3473	283.21	8201.18	39040.957
12204	283.21	10263.616	38803.969
23573	283.18	12681.949	37367.258
25597	283.12	13066.844	34804.504
6765	283.02	9016.952	33566.313
32305	282.89	14077.508	35055.211
15779	282.79	10996.604	39069.895
33638	282.74	14215.98	39951.969
10028	282.74	9709.89	39196.105
6624	282.66	9047.281	34747.012
19640	282.64	11910.031	39816.805
27932	282.64	13475.018	35457.789
8721	282.62	9406.384	34333.098
10098	282.6	9866.722	38963.797
30317	282.56	13801.466	35624.883
31486	282.53	14141.152	39323.594
27477	282.51	13249.02	35287.168
28211	282.47	13368.389	37105.703
26866	282.47	13320.183	38514.629
23050	282.41	12584.198	33701.477
3240	282.37	8243.107	37393.902
11408	282.3	10070.309	37347.359
33125	282.28	14227.372	37030.406
6806	282.28	9189.359	33569.945
8500	282.26	9431.808	35636.043
2504	282.18	8085.306	34772.215
14887	281.97	10922.479	35528.199
26744	281.86	13297.205	39587.652
24993	281.74	12898.507	36615.668
5132	281.7	8811.782	36240.246
24360	281.59	12809.708	39773.109
32264	281.57	14044.824	35150.426
4150	281.55	8416.913	38018.164
12912	281.55	10427.376	34410.738
3109	281.36	8351.739	36487.766
4410	281.36	8493.199	36199.191
21115	281.3	12156.066	36799.125
4088	281.28	8507.767	38207.285
18350	281.28	11578.798	34627.023
18792	281.25	11737.249	35739.688
14771	281.15	10869.163	34465.934
5341	281.15	8660.291	37675.219
18981	281.09	11653.772	37447.664
21008	281.03	12131.862	35972.449
34241	280.82	14454.887	38135.305
20133	280.69	11999.014	37051.23
30633	280.67	13913.983	37455.254
6253	280.58	9017.308	37036.215
14143	280.56	10553.96	37724.234
1151	280.54	7882.638	38492.836
32029	280.46	14170.573	36483.148
27435	280.46	13181.417	35331.801
4809	280.31	8736.36	33689.5
9378	280.31	9579.415	37742.344
17337	280.23	11345.416	39867.832
21387	280.17	12127.413	38425.809
4595	280.14	8601.661	34851.621
23178	280.14	12622.259	34465.875
14385	280.06	10685.932	35621.367
32770	280.06	14382.84	34908.738
20300	280.02	11940.94	35795.773
16483	279.93	11028.272	33680.438
20539	279.93	11881.467	34466.188
20959	279.91	12056.982	35578.195
10081	279.89	9876.512	39144.602
11609	279.87	9988.034	38629.625
10266	279.87	9765.148	37787.961
25626	279.75	12985.051	35106.391
3785	279.7	8577.12	40014.066
18399	279.7	11538.325	34283.266
21012	279.7	12124.573	36022.426
21553	279.62	12257.136	39279.621
23027	279.51	12320.066	33643.254
4765	279.47	8597.948	33569.453
29508	279.47	13592.864	36819.262
6702	279.24	8891.651	34097.793
16112	279.16	11120.537	36609.809
35197	279.1	14520.487	33568.586
3122	279.07	8242.984	36550.066
10086	278.86	9754.298	38872.59
3594	278.8	8274.605	39937.891
6939	278.74	9129.07	34542.508
28080	278.74	13555.921	36346.121
3143	278.72	8196.833	36741.773
26632	278.49	13309.643	40013.895
4934	278.45	8808.3	34764.02
4380	278.42	8527.788	36337.305
28405	278.4	13367.886	38256.871
29429	278.24	13705.001	37321.512
25121	278.11	12825.472	35816.688
13331	278.03	10354.107	37899.652
24265	277.96	12756.481	40215.523
8028	277.94	9297.311	38850.875
15321	277.92	10788.906	38820.586
9757	277.92	9583.338	40307.867
9802	277.88	9904.687	40341.988
10733	277.88	9848.02	34619.777
7583	277.75	9057.256	39302.398
25296	277.48	12905.064	34757.859
426	277.46	7844.459	35535.066
29095	277.44	13751.72	39019.023
24632	277.42	12714.837	38470.863
24385	277.42	12748.053	39599.262
[truncated: 24,988 more rows]
