# Supplementary material for: Insights on the Control of Yeast Single-Cell Growth Variability by Members of the Trehalose Phosphate Synthase (TPS) Complex
Source: Front Cell Dev Biol. 2021 Jan 28;9:607628. doi: 10.3389/fcell.2021.607628 (PMC7876269; doi:10.3389/fcell.2021.607628)
Supplement: Supplementary file 2 [file Data_Sheet_1.ZIP › final_code/input_datasets/overexpression3_Ntd_TSL1_t2.csv]

Id	Area (µm²)	Centre X Position (µm)	Centre Y Position (µm)
36669	119.91	9985.447	37193.434
47275	119.8	11007.635	38037.523
74034	118.27	14108.811	38727.742
26963	117.73	9367.038	39306.996
52903	117.63	11470.724	36598.934
17023	116.98	8419.358	33605.824
21212	112.33	8956.934	39147.27
67746	111.3	13124.676	36849.551
65226	110.99	12745.409	39645.125
48469	110.59	11180.335	34180.879
71450	110.18	13563.088	38467.383
2862	108.84	7700.997	37228.238
70968	108.15	13467.112	39520.691
39924	106.91	10160.201	33322.805
66949	106.89	12784.258	33244.574
75179	106.35	14372.551	33059.422
77533	104.75	14568.605	34431.387
5911	104.48	7986.43	38858.668
30791	104.38	9500.3	36086.879
50847	104.13	11301.248	35683.316
61443	103.17	12449.031	39297.348
71720	102.85	13738.84	36873.105
21491	102.58	8882.085	38679.965
64388	102.41	12558.563	36279.141
27551	102.04	9461.986	37597.348
27508	101.26	9402.797	37752.141
76112	101.07	14411.568	38337.027
17192	100.23	8560.937	33187.207
37166	99.71	10013.105	38962.543
68390	99.46	13080.094	39865.793
34440	99.4	9864.406	34894.723
34307	99.34	9848.032	35153.324
1232	98.88	7954.183	34840.484
33050	98.85	9785.377	38319.965
41690	98.52	10395.719	38549.445
5910	98.35	8183.847	38859.793
74020	98.31	14143.575	38669.473
44400	98.21	10778.722	33215.684
1382	97.79	7697.737	35020.219
60404	97.47	12255.246	35737.816
10245	97.29	8308.184	35689.066
10349	97.16	8331.044	35915.094
64585	97.12	12616.022	37315.734
64024	96.82	12640.583	34896.004
23227	96.78	8870.403	34402.988
13928	96.16	8573.992	38831.465
48760	95.63	11201.714	33709.172
77546	95.32	14454.507	34187.934
8154	95.32	8177.833	34949.926
76984	95.28	14599.021	37223.449
55962	94.54	11815.694	36126.906
56878	94.52	11892.215	39955.438
57754	94.33	12044.844	36052.504
74122	93.48	14028.004	38248.566
37839	93.31	10347.658	39285.848
41040	93.1	10355.3	36048.059
4727	92.77	7859.08	39261.066
17935	92.47	8728.278	34533.641
61466	92.3	12434.219	39376.539
71567	91.93	13601.409	37780.934
64641	91.89	12529.236	37582.848
68248	91.87	13061.298	39330.035
71091	91.66	13780.101	39756.492
38336	91.61	10181.77	37806.645
68135	91.17	13008.944	38684.758
60585	90.99	12096.818	36828.188
77630	90.96	14484.517	33919.363
41541	90.74	10415.894	38076.543
73820	90.67	14174.148	39608.453
23898	90.36	9106.234	33170.621
65155	90.32	12876.954	39791.113
74022	90.32	14209.083	38672.426
26912	90.27	9380.498	39526.988
73025	90.21	13984.403	36240
65277	90.04	12765.147	39504.414
16186	90.04	8497.304	35479.215
9645	89.92	8239.925	34356.652
45872	89.88	10854.695	36124.512
28673	89.79	9287.587	35709.078
21387	89.71	9046.43	38854.941
65626	89.65	12727.33	37686.488
76494	89.44	14447.242	39681.402
71614	89.35	13698.604	37656.656
69303	89.21	13204.14	35765.836
67952	89.14	13066.632	37826.473
72072	89.04	13592.588	35138.973
23849	88.96	9258.032	33071.711
5908	88.89	8117.539	38853.785
49800	88.81	11415.811	33504.52
9217	88.79	8343.775	33376.715
64570	88.79	12527.886	37204.16
74305	88.48	14162.711	37372.68
20048	88.14	8820.291	38656.43
76740	88.14	14602.017	38398.633
42834	88.12	10702.833	37194.488
52073	87.76	11289.664	39868.676
65356	87.68	12771.146	39226.574
33305	87.51	9797.119	37658.621
34985	87.51	9757.103	33469.34
39549	87.32	10181.308	34137.48
60137	86.89	12170.929	35252.531
76353	86.88	14239.539	39657.203
76647	86.82	14582.495	38904.973
65931	86.45	12833.18	36343
8438	86.4	8032.262	34325.586
24216	86.4	9089.592	33719.609
42930	86.24	10721.375	36927.887
37154	86.21	10031.481	38916.883
10809	86.19	8327.757	37000.895
74685	86.19	14146.101	35727.414
69413	86.09	13137.651	35299.406
53422	86.05	11626.047	35605.207
45983	85.98	10865.772	36649.395
33300	85.69	9709.053	37640.742
45333	85.59	10796.851	34473.109
9505	85.55	8403.95	34044.477
70428	85.48	13524.811	36728.578
69265	85.44	13159.455	36165.773
58676	85.42	11864.367	33999.922
74057	85.31	14083.225	38528.152
68568	85.21	13139.826	39310.68
7805	85.19	8086.397	35621.543
74206	85.04	14147.645	37932.508
65111	84.88	12583.288	39847.535
71309	84.83	13779.201	39043.215
43608	84.73	10721.471	34700.32
59008	84.71	11896.552	33220.582
35174	84.65	10080.214	33165.859
67507	84.58	13006.571	35664.328
56656	84.44	11834.605	39379.895
28707	84.35	9424.738	35514.988
3202	84.27	7804.902	37710.055
47323	84.14	11146.076	37919.168
26935	84.08	9389.66	39572.574
21366	83.85	8934.5	38831.109
64715	83.83	12556.098	37983.91
7719	83.83	8120.04	35791.668
56207	83.75	11755.204	37433.664
77521	83.73	14591.404	34351.848
65774	83.6	12910.469	36884.105
41229	83.58	10478.277	36897.906
39020	83.58	10328.995	35618.773
31730	83.58	9516.399	38332.805
36575	83.5	10065.386	36852.09
30359	83.49	9562.436	34869.563
13983	83.41	8452.236	38638.586
77215	83.35	14469.215	36214.805
34328	83.31	9783.962	35236.832
76089	83.24	14302.766	38201.695
71379	83.2	13738.717	38749.172
60559	83.16	12194.057	36714.484
43948	83.12	10699.417	33665.398
52235	82.97	11630.397	39562.098
55595	82.91	11807.545	35586.188
67551	82.89	13122.09	35980.789
74968	82.82	14135.574	34138.938
61965	82.76	12319.044	37074.938
64695	82.76	12688.609	37855.645
61874	82.76	12480.968	37608.395
21543	82.74	8888.143	38472.672
45650	82.72	10950.172	35596.355
49614	82.59	11406.338	33305.602
36535	82.57	10057.123	36682.688
70107	82.57	13396.364	35120.289
57400	82.37	12035.562	37615.969
22734	82.22	8989.168	35436.543
76142	82.15	14422.242	38493.719
16349	82.05	8423.054	35180.648
43392	82.03	10767.473	35272.793
1488	82.01	7806.198	35163.457
36108	81.93	10127.873	35800.477
64212	81.82	12513.055	35346.18
47162	81.78	11078.657	38609.32
45410	81.72	10856.284	34758.414
42151	81.57	10712.468	39819.926
47460	81.47	11194.392	37283.031
73734	81.42	13990.218	39931.305
61252	81.24	12250.11	39809.387
71358	81.17	13646.575	38641.641
38678	81.15	10286.244	36236.773
41485	81.13	10465.878	37841.707
33069	81.05	9704.734	38397.512
68277	81.05	13039.436	39418.516
71650	81.03	13718.23	37203.008
19302	80.96	8638.603	37181.531
70516	80.73	13484.16	37184.109
37921	80.71	10186.325	38954.449
4730	80.61	7928.789	39264.387
67575	80.57	13100.623	36135.027
70843	80.56	13507.867	38977.363
39539	80.5	10317.7	34424.957
71056	80.5	13563.728	39854.758
24623	80.34	9271.716	34665.063
51432	80.29	11293.034	37388.207
51683	80.23	11339.862	38461.926
52929	80.21	11595.555	36448.215
52952	80.19	11585.605	36226.676
68015	80.17	12989.567	38083.539
60562	80.17	12070.486	36728.34
57135	80.11	12012.009	38668.105
58023	80.06	11907.785	35549.059
35980	80.06	10070.277	35345.438
73204	80.02	13985.569	37236.555
8210	80	8130.505	34774.133
28964	79.94	9293.193	34660.824
68616	79.92	13343.699	39172.574
23180	79.81	9019.356	34290.602
77153	79.81	14617.068	36426.297
9888	79.79	8224.274	34849.145
7727	79.73	8170.622	35815.117
57139	79.69	11905.77	38682.234
57039	79.67	11935.3	39210.84
61116	79.62	12091.639	39199.313
65393	79.58	12813.509	39063.059
55917	79.52	11655.617	35965.742
46121	79.5	10813.431	37235.895
41343	79.48	10397.67	37251.738
69496	79.46	13160.486	35049.996
62141	79.41	12451.588	36375.652
73117	79.37	13789.867	36797.152
37443	79.25	9974.484	39714.426
36076	79.25	10131.386	35710.957
75903	79.06	14387.231	37157.34
72785	79.04	13856.889	35122.359
17017	79.04	8621.514	33592.406
70782	79.02	13539.183	38659.633
57743	78.95	11999.196	36006.133
76131	78.76	14353.474	38433.676
42690	78.7	10630.829	37852.719
31288	78.68	9586.299	36727.598
61876	78.66	12403.666	37636.305
61917	78.64	12386.611	37218.098
12983	78.54	8314.752	39860.691
13942	78.45	8536.299	38877.375
8262	78.45	8084.579	34893.758
63319	78.43	12564.088	33201.285
33143	78.37	9782.685	38027.227
61873	78.33	12354.231	37600.762
74227	78.28	14082.66	37677.086
76497	78.26	14462.066	39698.535
74439	78.01	14081.706	37015.324
64141	78.01	12681.685	35053.246
52396	77.93	11427.858	38854.617
46090	77.89	10795.075	37095.344
76482	77.84	14514.96	39639.809
62119	77.82	12453.506	36255.543
29290	77.8	9343.667	33852.484
27606	77.8	9394.244	37425.621
72614	77.78	13973.687	34150.145
27107	77.7	9320.247	39247.281
77339	77.66	14444.429	35392.973
41749	77.59	10368.743	38693.301
42435	77.57	10610.543	38903.805
45840	77.57	10964.32	35937.828
67788	77.51	13066.449	37067.695
61319	77.49	12349.624	39838.047
69858	77.32	13354.274	33641.984
39090	77.26	10289.594	35421.039
28018	77.24	9354.874	36470.953
65581	77.09	12740.505	38076.824
22056	77.07	9006.673	37146.492
42450	77.05	10682.844	38943.09
53751	77.01	11533.906	35004.824
53948	77.01	11460.636	34435.977
67907	76.95	13103.307	37572.273
35375	76.95	9979.893	33684.492
51406	76.95	11273.566	37249.434
12967	76.92	8236.408	39822.273
26063	76.82	9144.582	38454.48
62011	76.78	12373.189	36990.219
26460	76.72	9219.398	39462.852
42901	76.61	10741.988	37164.477
19854	76.59	8711.616	38387.855
25033	76.55	9100.278	35794.18
2562	76.46	7716.378	36520.156
9928	76.4	8337.809	34933.395
9709	76.34	8409.013	34470.547
35554	76.19	10019.09	34029.633
71151	76.17	13668.417	39617.43
73742	76.09	13885.246	39958.703
77589	76.07	14541.788	34100.828
74123	76.04	14164.988	38253.52
75603	76.02	14211.989	35553.527
73741	76	13845.824	39953.969
44765	75.94	10807.778	33628.672
65198	75.92	12758.582	39937.066
46039	75.92	10979.163	36879.602
36631	75.82	9950.637	37071.816
77245	75.82	14553.606	35764.676
51953	75.81	11404.704	39464.406
22712	75.79	8914.876	35694.73
46093	75.77	10812.695	37109.848
61871	75.77	12288.353	37585.414
26874	75.75	9354.685	39448.805
50364	75.75	11410.378	34226.699
65992	75.69	12840.293	35955.574
22425	75.65	8988.81	36469.859
60300	75.61	12148.981	35479.93
75531	75.52	14409.551	35148.438
31892	75.5	9525.922	39036.09
52483	75.46	11602.269	38550.668
322	75.44	7902.521	33431.492
38394	75.42	10235.619	37408.34
64623	75.4	12617.651	37483.641
41495	75.38	10496.729	37888.656
71723	75.38	13696.273	36890.785
72092	75.37	13582.626	34944.109
37111	75.31	10029.588	38745.688
53785	75.23	11459.412	34825.316
47665	75.23	11093.948	36303.613
62078	75.21	12385.76	36666.707
51880	75.21	11278.521	39255.484
71303	75.21	13629.554	39015.809
69367	75.19	13191.88	35707.723
69061	75.15	13266.652	37141.625
60302	75.15	12241.278	35479.883
29753	75.14	9651.529	33301.992
65451	75.1	12908.616	38652.363
35530	75.06	9968.148	33952.258
70781	75.04	13485.436	38655.043
75648	74.98	14310.572	35769.699
12491	74.98	8216.848	39136.078
75578	74.91	14283.379	35427.625
61184	74.87	12135.917	39501.402
3296	74.87	7950.612	37779.945
52692	74.85	11599.156	37551.648
36841	74.81	10102.731	37822.645
40717	74.75	10551.05	34974.832
69047	74.75	13240.512	37062.543
73930	74.73	14185.098	39154.203
74794	74.68	14111.864	35218.379
51559	74.62	11415.114	37940.402
31764	74.54	9639.27	38497.355
53760	74.43	11477.079	35049.121
53617	74.37	11443.417	35525.746
75330	74.35	14308.377	34099.395
57355	74.29	11970.53	37743.809
36572	74.18	9922.988	36840.395
52749	74.16	11556.558	37467.898
26069	74.14	9170.648	38501.625
66566	74.12	12735.199	34201.121
52492	74.1	11469.829	38574.879
64523	74.06	12564.987	37056.773
56323	73.99	11718.088	37935.098
47461	73.95	11118.349	37283.98
28583	73.93	9443.46	36030.676
68302	73.91	13072.79	39530.379
30019	73.89	9662.378	34001.102
69778	73.85	13188.395	33111.594
43648	73.81	10758.075	34538.727
22866	73.72	9050.668	35120.512
56419	73.7	11755.622	38412.484
32430	73.62	9571.791	40001.734
62193	73.56	12463.63	36025.336
17937	73.53	8653.362	34543.813
32485	73.53	9898.215	39834.766
35492	73.51	9937.335	33877.895
31806	73.49	9563.453	38644.094
24337	73.41	9226.429	33990.652
74023	73.39	14076.739	38681.844
36904	73.37	10046.23	38066.523
6110	73.35	8078.285	38564.781
74007	73.35	14192.114	38940.055
74963	73.3	14083.741	34440.383
15982	73.24	8606.628	35753.695
75641	73.22	14401.553	35719.395
303	73.22	7794.493	33413.863
21864	73.12	9019.317	37735.855
56568	73.12	11761.062	39049.309
19701	73.11	8648.558	38197.137
31863	73.09	9646.239	38888.965
47059	72.99	11098.315	38820.762
64470	72.99	12696.327	36750.23
73998	72.76	14104.351	38897.203
5076	72.72	8175.074	39842.789
22586	72.68	8971.294	36088.188
37868	72.66	10319.28	39378.227
9840	72.65	8349.327	34722
21996	72.63	8855.929	37243.859
48163	72.61	11059.413	34952.156
47132	72.61	11062.173	38473.32
62735	72.57	12387.339	34381.336
16612	72.55	8492.466	34306.949
1682	72.51	7970.196	35418.367
52639	72.42	11627.925	37956.668
76593	72.38	14534.871	39232.359
24214	72.34	9151.777	33717.078
58482	72.34	11960.962	34922.973
34357	72.28	9887.69	35007.59
58515	72.17	11906.642	34710.535
70400	72.13	13396.071	36550.043
34863	72.11	9769.377	33747.109
75808	72.09	14343.13	36692.504
41575	72.03	10355.224	38199.699
58055	71.96	11928.682	35264.742
38564	71.94	10322.502	36751.883
14136	71.88	8568.362	38623.645
29126	71.88	9338.629	34406.164
55118	71.88	11694.378	34908.625
31302	71.86	9545.071	36782.906
60578	71.76	12081.447	36805.484
65579	71.76	12800.325	38059.609
75545	71.67	14400.325	35221.445
70692	71.61	13540.788	38155.82
32676	71.55	9807.137	39751.34
52367	71.55	11514.6	39086.734
33292	71.55	9896.338	37597.023
57098	71.55	11905.264	38818.184
2850	71.52	7825.599	37193.27
31255	71.48	9694.067	36608.809
62031	71.42	12387.064	36787.52
42156	71.3	10642.41	39863.09
57273	71.25	11901.963	38020.668
9275	71.25	8379.387	33513.488
55246	71.23	11802.498	35181.902
33415	71.23	9714.691	37064.047
73393	71.23	13877.846	38231.469
62333	71.07	12354.138	35368.848
42874	71.07	10655.484	37044.512
7889	71.02	7990.33	35428.141
59487	71.02	12188.67	33953.734
12745	70.98	8361.807	39534.566
54232	70.9	11495.115	33503.074
27804	70.88	9490.228	37065.441
72094	70.85	13772.315	34960.754
20265	70.71	8780.311	39071.445
15075	70.67	8557.068	37353.672
52074	70.6	11367.143	39869.883
60659	70.5	12251.442	37138.051
70939	70.5	13417.959	39389.867
34094	70.48	9855.329	35739.605
33304	70.48	9910.202	37658.594
28776	70.48	9484.039	35137.207
16102	70.46	8560.661	35632.043
71405	70.46	13576.032	38531.715
23454	70.44	9016.638	33717.602
72829	70.42	13825.004	35301.984
1465	70.4	7742.086	35134.598
73353	70.39	13830.72	38024.219
2783	70.37	7920.019	36976.539
53819	70.35	11488.872	34622.363
64561	70.31	12513.001	37183.551
52965	70.31	11460.763	36280.684
62061	70.29	12365.916	36595.594
4963	70.27	7767.475	39694.016
1928	70.23	7653.658	35672.863
4908	70.19	7773.986	39588.676
45348	70.16	10856.542	34540.652
74682	70.14	14066.307	35723.195
20518	70.12	8631.899	39564.754
20952	70.12	8869.566	39677.902
16348	70.08	8608.192	35177.41
24149	70.04	9246.635	33603.031
32754	70.04	9892.508	39553.898
77681	70.02	14504.462	33524.414
37826	69.96	10303.941	39561.98
46802	69.94	11190.06	39801.066
56924	69.89	11941.619	39725.074
39631	69.83	10303.055	34055.863
67383	69.81	12949.148	35025.281
71399	69.81	13635.683	38500.84
71760	69.75	13639.065	36765.289
6624	69.72	8117.297	37670.031
45626	69.64	10985.201	35516.18
77615	69.62	14427.641	33881.977
67180	69.56	13060.104	34095.035
68389	69.5	13109.21	39861.648
25476	69.49	9154.929	36550.02
41305	69.49	10487.142	37145.039
29674	69.47	9521.726	33108.172
67935	69.47	13062.77	37666.703
24096	69.47	9175.764	33518.344
32027	69.47	9577.432	39323.82
4296	69.41	7983.616	38712.164
61344	69.33	12399.06	39939.109
73728	69.31	13984.598	39911.883
33723	69.29	9792.077	36272.027
74370	69.29	14050.585	37329.473
61993	69.27	12390.745	36916.426
41607	69.22	10369.013	38281.055
52107	69.18	11523.716	39768.805
25754	69.03	9120.722	37305.109
19951	68.95	8679.63	38503.473
798	68.95	7762.672	34214.934
42332	68.87	10622.492	39140.105
42936	68.81	10680.368	36967.832
71993	68.8	13685.111	35684.215
69584	68.72	13331.472	34575.133
1106	68.7	7800.129	34641.629
25137	68.59	9240.779	36132.031
20693	68.57	8643.036	39746.688
64801	68.55	12693.26	38431.762
37258	68.53	10077.526	39270.734
51618	68.53	11297.365	38230.438
51709	68.49	11247.622	38607.027
67667	68.47	13080.66	36494.84
36931	68.43	9939.848	38135.484
47090	68.34	11068.096	38946.73
71594	68.34	13707.66	37565.625
75827	68.34	14282.398	36768.824
24318	68.3	9160.516	33948.586
53744	68.3	11446.017	34963.336
2335	68.28	7739.285	36167.434
42086	68.22	10457.636	39897.98
5123	68.09	8108.737	39995.605
56048	68.09	11644.111	36655.449
51898	68.09	11374.512	39303.938
46357	68.09	10825.1	38209.902
62003	68.07	12336.424	36962.258
67570	68.03	13118.28	36101.719
63140	67.99	12437.121	33368.477
43012	67.9	10719.577	36570.395
12249	67.9	8270.987	38775.34
52715	67.9	11549.922	37659.66
5105	67.88	8122.402	39942.641
5091	67.88	8042.116	39907.746
51475	67.86	11408.532	37562.52
10776	67.84	8359.068	36964.324
47051	67.84	11201.771	38797.598
48331	67.76	11056.692	34766.008
34893	67.74	9847.909	33504.211
62657	67.72	12406.788	34474.488
59258	67.68	12136.32	33378.68
56374	67.67	11773.366	38163.41
40260	67.67	10463.438	33722.492
34485	67.65	9740.557	34665.348
54470	67.63	11577.338	33162.285
40351	67.63	10477.373	33962.301
16167	67.55	8445.257	35435.672
42456	67.55	10751.991	38633.473
76464	67.53	14518.459	39952.789
75290	67.49	14403.983	33857.777
45176	67.47	10970.698	34136.656
70283	67.47	13445.199	35964.148
71319	67.46	13753.167	39106.176
39107	67.42	10257.535	35491.906
47991	67.34	11149.128	35429.258
47557	67.32	11072.526	36734.43
33391	67.3	9861.261	37313.906
53867	67.3	11474.924	34754.504
30224	67.3	9575.464	34552.73
56505	67.28	11759.246	38731.273
35377	67.26	10116.087	33684.273
43662	67.26	10612.373	34606.238
31522	67.24	9621.452	37549.586
66046	67.23	12892.564	35631.133
73100	67.19	13892.186	36697.32
68958	67.19	13144.843	37596.293
21245	67.17	8897.853	39237.246
62624	67.17	12487.545	34701.055
60389	67.17	12159.754	35635.625
10048	67.15	8288.858	35253.664
71024	67.11	13353.899	39735.715
18256	67.03	8740.746	35251.879
35802	67.01	10119.74	34747.52
60058	66.96	12274.14	35108.551
68019	66.82	13033.075	38106.379
7434	66.82	8057.655	36289.969
4897	66.78	7956.253	39562.426
65248	66.78	12839.483	39723.285
5685	66.78	8004.342	39167.547
67998	66.75	13134.25	38023.219
70577	66.73	13540.254	37515.809
64746	66.71	12653.109	38108.215
51832	66.69	11235.544	39060.813
41098	66.59	10354.067	36293.938
5947	66.55	8084.057	38932.207
16855	66.5	8501.514	33929.57
47778	66.46	11047.942	35767.207
77450	66.42	14549.152	34684.465
34906	66.34	9836.099	33523.117
74353	66.34	14207.859	37225.441
73292	66.34	13870.532	37780.723
4169	66.34	7867	38542.32
40125	66.33	10355.087	33332.504
70988	66.23	13367.843	39584.695
38494	66.23	10168.752	37173.102
2958	66.19	7755.697	37412.805
65420	66.19	12895.166	38866.695
57226	66.17	11861.912	38452.453
41944	66.17	10353.886	39419.285
37852	66.17	10206.294	39327.801
71792	66.15	13652.251	36587.523
35717	66.11	10123.881	34482.492
67776	66.11	13015.777	36996.199
5661	66.08	8094.01	39110.352
1187	66.04	7913.455	34767.809
60975	66	12125.357	38626.234
61348	65.96	12459.75	39945.188
38245	65.96	10338.75	38087.219
17212	65.94	8510.152	33239.324
59688	65.81	12180.903	34449.668
42223	65.79	10574.955	39714.953
56262	65.79	11788.919	37633.102
18570	65.77	8637.783	35886.531
61381	65.75	12468.055	39690.445
72726	65.73	13857.578	34789.824
31273	65.71	9605.781	36670.273
72950	65.65	13928.346	35835.285
46768	65.62	10895.045	39900.68
29939	65.62	9584.702	33787.121
73818	65.62	14157.094	39602.277
65274	65.54	12845.376	39490.875
40896	65.52	10541.866	35664.969
22621	65.5	9021.706	35945.535
18495	65.48	8741.3	35747.371
60685	65.48	12267.997	37231.652
16018	65.42	8529.434	35816.598
20796	65.42	8762.452	39978.777
57629	65.41	11911.548	36670.184
14087	65.31	8536.707	38536.102
42203	65.29	10747.004	39602.77
66211	65.25	12786.23	34873.266
69557	65.25	13276.689	34735.703
61617	65.21	12288.894	38682.125
25968	65.18	9100.993	38095.637
24596	65.16	9266.812	34600.152
21835	65.16	8898.986	37983.824
65171	65.14	12846.898	39835.754
9153	65.04	8326.38	33180.223
67329	65	13047.128	34845.965
76942	65	14532.655	37346.352
75996	64.98	14229.23	37712.664
60428	64.98	12112.066	35869.051
39825	64.93	10185.616	33330.652
37601	64.91	9943.658	39999.012
32711	64.91	9758.076	39520.883
31675	64.89	9575.44	38105.852
38571	64.81	10224.13	36770.922
22619	64.81	9045.769	35919.543
60584	64.74	12145.518	36825.238
65000	64.68	12695.586	39408.391
51780	64.66	11238.329	38870.391
71172	64.58	13650.533	39706.777
71971	64.51	13698.783	35575.863
50587	64.49	11260.218	35125.387
33213	64.43	9840.841	37969.578
69327	64.41	13215.679	35880.41
71277	64.41	13710.182	39240.746
51283	64.41	11222.476	36644.805
55165	64.39	11697.422	35060.184
8113	64.39	8131.342	35197.93
74790	64.39	14138.068	35205.949
61998	64.37	12482.795	36932.832
21264	64.35	8962.754	38953.191
16035	64.35	8568.336	35841.398
45487	64.31	10924.97	35046.535
77328	64.29	14593.813	35334.891
76441	64.24	14508.538	39853.199
47370	64.22	11057.106	37521.555
42246	64.12	10768.093	39525.98
70938	64.08	13447.352	39375.922
71860	64.07	13760.852	36351.117
76792	64.07	14441.03	38297.855
73627	64.05	13801.168	39468.031
43788	64.05	10715.527	34237.109
77274	64.03	14520.685	35628.305
4609	63.99	7778.541	39116.727
68179	63.91	13078.506	38898.984
60159	63.82	12231.688	35280.617
56335	63.82	11753.746	37989.633
41242	63.8	10396.505	36944.672
69811	63.78	13459.845	33273.902
72717	63.78	13911.04	34737.484
22670	63.74	8922.091	35818.324
60734	63.72	12194.562	37438.965
68572	63.68	13155.177	39318.949
27427	63.66	9311.52	38100.734
69726	63.64	13323.523	33623.164
13418	63.64	8580.562	39588.922
44857	63.61	10888.231	33758.641
31323	63.59	9535.771	36848.141
42252	63.57	10615.893	39542.805
49541	63.57	11419.405	33219.102
2821	63.55	7923.769	37118.457
45060	63.49	10897.9	34021
25827	63.45	9122.522	37559.379
39041	63.38	10325.422	35655.129
51428	63.3	11319.145	37357.273
32682	63.3	9900.378	39445.133
73963	63.26	14167.678	38978.395
72221	63.24	13684.215	34300.734
51453	63.24	11365.764	37486.914
63991	63.22	12548.285	34870.957
69447	63.2	13298.969	35158.66
43089	63.15	10672.469	36293.348
72304	63.13	13721.733	34059.371
61690	63.09	12343.406	38600.348
54009	63.05	11634.188	33987.957
69044	63.05	13340.776	37051.289
72816	63.05	13908.489	35250.691
41423	62.99	10555.851	37569.664
75612	62.97	14336.976	35598.137
47478	62.97	11083.503	37059.598
56703	62.94	11729.861	39553.383
45491	62.88	10793.034	35048.473
5106	62.86	8184.445	39942.191
45904	62.86	10905.354	36259.875
71308	62.84	13761.133	39036.805
30457	62.82	9641.34	35191.445
50866	62.8	11390.044	35696.992
64256	62.8	12519.533	35586.078
12412	62.78	8353.057	39016.609
58027	62.76	11932.325	35551.891
35261	62.71	10075.312	33366.813
20059	62.69	8698.556	38669.121
64753	62.63	12617.082	38141.914
52728	62.53	11499.979	37384.426
38362	62.51	10247.295	37595.797
66771	62.48	12901.79	33846.363
36793	62.46	10103.782	37628.465
43156	62.46	10708.323	35964.828
43404	62.4	10604.107	35316.566
29845	62.4	9567.463	33566.488
64413	62.25	12601.605	36386.309
26464	62.25	9232.866	39473.754
9601	62.23	8288.315	34267.305
71856	62.19	13727.369	36330.184
28981	62.19	9468.719	34692.961
62165	62.17	12366.071	36178.523
61321	62.13	12374.849	39846.898
7200	62.11	8107.496	37145.887
61425	62.07	12450.944	39550.121
36589	62.03	10076.536	36948.797
58947	62.02	12001.059	33395.242
55318	61.96	11660.57	35309.723
51009	61.94	11256.374	35848.391
37266	61.92	9936.429	39297.023
59657	61.84	12219.921	34394.734
31425	61.82	9677.635	37207.953
42424	61.82	10637.105	38879.133
73428	61.82	13826.595	38423.652
67583	61.81	13068.897	36144.555
3533	61.79	7933.36	37931.805
56626	61.75	11755.128	39258.18
74265	61.73	14111.353	37534.102
20214	61.69	8652.597	38967.5
27169	61.67	9441.972	39022.43
75084	61.67	14141.374	33633.359
42303	61.63	10772.063	39339.566
75440	61.59	14365.48	34714.105
43960	61.58	10669.81	33688.484
27511	61.52	9470.166	37769.727
73675	61.48	13915.99	39675.207
47417	61.48	11074.281	37394.559
64299	61.44	12662.221	35760.402
5905	61.38	8082.731	38845.734
73149	61.35	13965.186	36974.625
39853	61.33	10243.251	33382.895
43230	61.31	10666.898	35591.699
8086	61.31	8144.449	35145.117
69251	61.27	13168.152	36092.48
14411	61.25	8433.543	38303.688
41978	61.23	10378.488	39568.539
75163	61.21	14107.739	33114.934
73967	61.19	14054.562	38998.844
52934	61.17	11457.461	36461.152
57102	61.17	11988.862	38840.527
69026	61.17	13177.246	37296.516
2173	61.15	7681.305	35944.297
46153	61.12	10900.08	37399.48
24542	61.1	9183.275	34482.879
24279	61.1	9066.64	33868.492
74629	61.06	14200.859	36043.203
26976	61	9422.526	39341.188
52687	60.92	11627.248	37518.707
62039	60.9	12444.74	36840.91
2507	60.9	7960.269	36452.32
42133	60.9	10534.752	40006.168
41148	60.89	10519.102	36499.613
32835	60.87	9894.977	39150.535
38591	60.87	10236.307	36556.086
45810	60.81	10888.528	35870.773
56220	60.79	11837.356	37468.531
57082	60.77	11893.76	39066.625
19044	60.75	8659.445	36589.145
75846	60.69	14313.195	36882.438
56720	60.69	11837.271	39598.875
75796	60.68	14286.804	36615.855
57412	60.66	12016.637	37352.715
71763	60.64	13614.639	36777.613
40677	60.6	10505.232	34815.68
74867	60.6	14112.56	34897.566
32300	60.58	9529.305	39768.473
19068	60.52	8674.434	36617.992
47480	60.5	11027.078	37059.445
67596	60.5	12950.483	36212.855
41685	60.5	10533.798	38535.293
10985	60.46	8373.476	37218.914
60959	60.45	12266.198	38552.797
36257	60.41	9940.189	35989.852
71534	60.37	13747.146	37919.531
8184	60.37	8183.2	35023.934
64436	60.35	12652.192	36510.063
66946	60.35	12773.53	33224.02
75307	60.31	14326.175	33938.313
60832	60.29	12146.069	37907.461
27402	60.27	9402.229	38012.09
66898	60.18	12816.084	33584.883
37643	60.16	10189.659	39824.516
42465	60.14	10724.724	38663.113
40063	60.12	10560.259	33212.633
37114	60.1	9975.816	38753.914
54404	60.06	11448.782	33008.559
32448	60.04	9901.546	39783.695
74840	60.02	14142.135	34812.875
40376	60	10377.329	34043.152
23331	60	9038.394	34030.414
71798	60	13743.852	36626.109
5068	59.99	7999.926	39811.586
22106	59.99	8970.56	37003.906
15752	59.97	8612.319	36251.336
25054	59.93	9194.069	35910.285
38871	59.85	10200.585	36000.105
5040	59.85	7952.971	39968.832
42360	59.83	10768.061	39233.121
68669	59.83	13340.47	38806.359
35126	59.81	10085.04	33019.855
68641	59.79	13235.216	39264.938
48737	59.77	11180.813	33669.926
73391	59.77	13805.999	38228.141
48013	59.77	11139.532	35495.105
33543	59.76	9794.177	36580.445
2800	59.76	7752.797	37038.316
65883	59.72	12874.992	36390.395
43763	59.72	10640.211	34185.547
72868	59.62	13894.441	35467.336
24006	59.62	9187.685	33367.867
9045	59.6	8080.447	33102.262
46180	59.55	10917.536	37478.641
22676	59.55	8863.083	35863.738
32805	59.55	9870.304	39354.613
38777	59.53	10295.25	36180.879
48418	59.53	11164.489	34367.484
76780	59.49	14630.231	38220.668
33017	59.43	9719.765	38514.574
42188	59.41	10659.129	39973.449
60205	59.41	12192.801	35349.113
60479	59.41	12118.469	36173.043
41213	59.37	10534.405	36825.488
52871	59.35	11482.605	36772.359
68729	59.35	13308.09	38780.875
18282	59.35	8720.371	35304.535
13690	59.33	8535.18	39203.156
56362	59.33	11654.836	38115.57
59075	59.32	11974.47	33091.578
26672	59.3	9240.987	39883.711
46370	59.3	10877.514	38258.965
43000	59.3	10742.531	36851.656
30225	59.24	9590.266	34558.078
69728	59.24	13216.465	33630.824
43405	59.24	10634.745	35321.785
28713	59.22	9453.464	35531.223
83	59.2	7682.82	33125.922
55801	59.2	11643.833	35811.531
67414	59.16	13136.131	35129.484
65306	59.16	12719.375	39357.387
69132	59.09	13230.623	36823.91
74509	59.09	14128.364	36432.977
55466	59.09	11838.036	35411.027
37677	59.09	10301.424	39911.039
69308	59.03	13301.744	35771.809
34168	59.01	9710.606	35600.609
6983	59.01	8156.063	37643.074
32374	58.99	9674.91	39875.832
42877	58.95	10690.091	37047.742
1273	58.95	7651.63	34869.258
17880	58.93	8819.317	34402.52
75214	58.91	14374.96	33318.637
57423	58.87	11868.268	37417.305
75723	58.87	14285.318	36192.543
65351	58.86	12800.663	39213.656
64711	58.86	12631.569	37947.621
54733	58.84	11646.221	33601.746
24944	58.82	9178.342	35410.281
33428	58.8	9838.261	37100.949
52584	58.78	11591.498	38035.758
52515	58.74	11632.006	38318.461
60460	58.72	12105.986	36060.441
52314	58.72	11590.916	39182.715
12345	58.64	8407.004	38895.559
43720	58.64	10685.888	34415.938
34250	58.63	9869.819	35257.523
41883	58.63	10429.538	39189.473
35257	58.61	10038.949	33355.746
13630	58.57	8434.509	39136.5
47433	58.57	11196.646	37471.34
57341	58.55	12000.778	37686.297
57612	58.53	11888.974	36580.398
8130	58.53	8147.212	35221.195
57673	58.53	11990.198	36301.535
23755	58.47	8932.538	33316.508
65454	58.45	12762.676	38673.598
24132	58.45	9102.653	33576.055
36694	58.43	9994.326	37278.406
70873	58.4	13443.305	39148.34
70381	58.38	13365.769	36453.012
41444	58.36	10507.492	37618.531
76632	58.34	14636.435	38798.59
58619	58.32	11935.646	34410.043
65394	58.32	12881.062	39063.566
73107	58.3	13865.039	36747.813
4343	58.3	7861.68	38773.527
71939	58.3	13677.633	35770.852
67534	58.3	13054.072	35853.164
61212	58.26	12165.605	39641.371
70314	58.24	13557.132	36153.121
69989	58.24	13499.87	34484.93
54306	58.24	11478.687	33416.461
17179	58.22	8469.396	33477.914
24711	58.2	9233.022	34848.324
74650	58.2	14159.403	35603.273
32563	58.17	9800.552	39954.77
64488	58.17	12538.158	36841.414
67160	58.13	13053.673	34019.738
72187	58.11	13628.284	34735.094
34315	58.11	9903.395	35195.738
56306	58.09	11657.957	37858.305
27327	58.09	9477.159	38318.473
26002	58.07	9275.139	38203.688
60587	58.05	12255.586	36852.742
69672	58.05	13217.591	34107.977
42681	58.05	10723.856	37830.215
57456	58.03	11907.332	37235.227
33379	58.03	9878.003	37248.855
2968	58.01	7787.251	37435.477
47349	58.01	11198.575	37692.414
46426	57.99	10964.066	38478.875
53022	57.96	11437.982	36153.188
38495	57.96	10268.846	37175.332
49188	57.94	11076.922	33009.473
3	57.88	7800.874	33008.086
70096	57.86	13455.15	35055.129
34802	57.86	9750.261	33903.383
45974	57.82	10787.977	36627.891
22601	57.74	8990.436	36165.141
21802	57.74	8876.021	37868.664
50388	57.73	11310.732	34279.227
56498	57.71	11828.281	38702.664
57540	57.71	12006.726	36882.316
9701	57.69	8239.736	34455.938
52208	57.69	11500.99	39451.141
68998	57.67	13228.461	37469.055
75702	57.67	14344.322	36051.602
20086	57.65	8758.863	38703.957
37480	57.65	9939.178	39792.801
29828	57.63	9649.398	33514.625
32643	57.63	9907.709	39685.281
27710	57.61	9457.95	37069.965
44761	57.61	10942.848	33623.508
77465	57.61	14617.368	34457.496
25554	57.61	9253.395	36791.785
74740	57.59	14201.959	35310.301
70473	57.57	13525.463	36974.297
64555	57.57	12496.092	37147.012
65933	57.55	12733.676	36370.789
47482	57.51	11107.508	37063.633
55978	57.48	11747.062	36250.227
42980	57.48	10573.148	36784.258
43096	57.46	10620.289	36329.848
67310	57.44	12961.124	34734.766
8992	57.44	8154.899	33301.852
77335	57.42	14463.158	35354.113
47591	57.4	11133.555	36564.48
67687	57.4	13052.887	36614.258
65582	57.4	12785.339	38077.039
57255	57.4	12043.721	38287.199
4653	57.38	7917.866	39185.473
61503	57.36	12468.826	39179.063
42167	57.36	10639.784	39891.164
65551	57.32	12892.917	38241.688
56321	57.3	11665.181	37930.617
62099	57.3	12479.023	36445.293
70853	57.29	13493.236	39043.809
20051	57.27	8694.54	38659.125
71590	57.27	13727.038	37550.324
56981	57.25	12003.01	39331.555
65489	57.23	12727.009	38546.766
8129	57.19	8097.928	35222.559
67548	57.19	13105.548	35961.965
68553	57.17	13326.006	39272.617
72478	57.17	13954.621	33080.496
51896	57.17	11280.29	39303.43
8768	57.15	8116.787	33494.289
29954	57.13	9574.992	33828.176
70655	57.11	13528.697	37887.445
37123	57.11	10027.569	38785.578
68638	57.09	13195.257	39253.43
40968	57.07	10508.194	35845.32
74950	57.07	14201.584	34385.07
74596	57.06	14154.096	36183.055
36633	57.06	10091.567	37077.586
31094	57.06	9610.155	36367.652
71918	57.04	13575.287	36012.781
44588	57.04	10845.647	33348.719
77667	57.02	14546.463	33781.305
61830	57.02	12494.548	37687.125
69084	57.02	13226.865	36909.59
56112	57	11742.756	36959.602
24700	56.98	9154.113	34820.555
28549	56.98	9295.769	35933.824
39689	56.96	10249.341	33907.305
60865	56.92	12125.946	38085.098
75223	56.92	14328.46	33370.215
56398	56.88	11827.668	38300.73
38089	56.88	10201.466	38559.902
26144	56.86	9097.484	38811.457
34002	56.86	9755.938	35936.902
46218	56.86	10870.453	37675.727
77233	56.86	14579.218	36025.688
18383	56.84	8693.91	35523.656
71601	56.84	13750.389	37589.57
61041	56.83	12159.026	38890.152
51785	56.79	11329.283	38880.039
51391	56.77	11390.584	37153.941
62778	56.75	12489.344	34198.715
40845	56.73	10411.468	35479.691
71159	56.73	13584.064	39646.152
71283	56.71	13672.127	39268.641
62700	56.71	12427.279	34605.129
40279	56.69	10528.914	33759.035
35946	56.67	9976.579	35234.988
7313	56.65	8143.77	36611.457
70672	56.65	13545.297	37988.363
45833	56.65	10988.614	35929.277
45792	56.61	10964.426	35841.531
61332	56.6	12402.32	39889.039
77515	56.6	14483.081	34339.758
63074	56.6	12438.148	33560.52
10990	56.6	8247.433	37220.48
29	56.58	7920.405	33041.301
42628	56.58	10723.357	38256.262
62344	56.58	12455.126	35092.816
74326	56.56	14167.993	37458.195
37946	56.54	10308.996	39051.738
76755	56.52	14498.772	38158.738
6137	56.52	8190.333	38606.164
52466	56.52	11442.222	38481.895
75407	56.5	14235.548	34543.094
479	56.48	7657.147	33682.074
71708	56.44	13657.473	37143.867
5282	56.44	8039.709	39454.617
64392	56.42	12585.449	36297.414
73988	56.38	14176.265	38830.469
59545	56.35	12095.186	34093.715
18151	56.35	8710.187	35044.832
69713	56.33	13276.96	33494.891
26214	56.33	9273.847	38936.539
9352	56.31	8418.359	33707.5
65044	56.31	12692.546	39603.254
46323	56.31	10967.856	38071.551
77472	56.31	14627.267	34483.188
62248	56.29	12302.014	35699.66
56448	56.27	11828.064	38490.336
65385	56.27	12922.242	39030.949
76646	56.27	14464.699	38890.902
74707	56.27	14132.063	35468.461
17043	56.25	8517.149	33332.973
62124	56.23	12366.96	36291.832
39263	56.23	10193.273	34987.898
33403	56.21	9830.904	37023.871
48159	56.21	11201.429	34942.34
31868	56.19	9682.285	38908.691
7471	56.17	8188.801	36355.195
49769	56.16	11379.216	33466.938
56586	56.14	11651.759	39118.715
2470	56.14	7803.613	36400.383
59346	56.14	12274.439	33545.574
17479	56.1	8740.961	33411.816
37100	56.08	9984.709	38713.547
54656	56.08	11849.144	33428.754
67304	56.08	12941.838	34691.703
20117	56.06	8643.952	38729.207
32094	56.04	9591.278	39432.879
10717	56.02	8272.385	36865.168
71861	56.02	13610.74	36357.969
36858	56	10019.745	37896.176
32117	56	9701.206	39464.66
41738	55.98	10455.203	38655.367
33898	55.96	9905.818	36146.973
72034	55.94	13772.518	35254.879
72373	55.94	13634.302	33791.285
70203	55.94	13427.419	35552.695
47393	55.93	11099.354	37625.148
54341	55.91	11523.84	33191.145
76915	55.91	14474.886	37523.066
35850	55.91	10057.594	34974.465
46349	55.87	10991.747	38175.02
56233	55.87	11814.803	37515.289
24742	55.85	9243.573	34911.82
74243	55.85	14032.925	37759.402
54051	55.85	11573.838	34089.586
61663	55.83	12302.058	38497.594
48480	55.81	11094.622	34200.746
65215	55.79	12905.414	39592.789
73364	55.79	13873.294	38067.543
17262	55.79	8535.31	33037.672
74156	55.77	14183.204	38057.895
53482	55.75	11568.762	35684.957
46780	55.75	10801.058	39998.488
42948	55.75	10748.732	36707.566
51746	55.73	11356.804	38733.457
15472	55.7	8562.56	36849.293
39870	55.7	10349.168	33422.57
31429	55.7	9666.012	37215.566
39615	55.7	10313.045	34014.289
41186	55.66	10480.518	36717.051
68080	55.64	12955.382	38397.609
77105	55.62	14607.789	36790.297
45222	55.62	10815.255	34195.176
47538	55.62	11058.513	36705.109
74733	55.62	14033.306	35288.707
69196	55.6	13197.318	36500.727
39259	55.6	10333.353	34980.406
16785	55.6	8533.646	34118.023
17369	55.58	8846.419	33156.563
76365	55.58	14419.928	39732.945
36477	55.58	9964.675	36420
47866	55.58	11186.032	35601.77
73418	55.56	13801.643	38369.926
20261	55.56	8795.08	39063.43
47622	55.54	11064.865	36419.258
65531	55.54	12915.115	38163.957
56630	55.54	11767.99	39276.07
65069	55.54	12645.012	39695.523
24640	55.54	9195.909	34703.402
58901	55.52	12034.473	33616.887
55411	55.52	11721.26	35378.367
56160	55.5	11738.34	37161.996
29889	55.5	9593.139	33667.008
72215	55.48	13702.27	34601.586
34455	55.48	9813.263	34609.68
73514	55.47	13971.559	38889.887
76115	55.47	14404.668	38344.945
76204	55.45	14320.324	38872.781
68976	55.45	13250.728	37392.887
42689	55.45	10671.385	37846.543
57969	55.45	12005.461	35485.945
28737	55.43	9455.25	35331.426
61496	55.43	12491.395	39150.605
33657	55.43	9917.311	36527.348
47548	55.41	11020.13	36718.766
75042	55.41	14131.372	33921.102
67847	55.39	12947.57	37282.328
54477	55.37	11778.297	33020.348
68898	55.37	13352.77	37679.676
21811	55.35	8900.664	37904.758
6061	55.35	8063	38483.211
75673	55.35	14279.352	35901.98
75388	55.33	14223.609	34423.102
62183	55.33	12436.751	35988.438
38467	55.31	10319.989	37046.078
22715	55.31	8885.147	35700.988
44175	55.29	10670.292	33164.914
28666	55.29	9341.578	35656.977
57229	55.27	11852.9	38464.031
31291	55.25	9519.632	36739.402
25266	55.24	9197.781	36358.898
52477	55.24	11548.419	38527.031
66893	55.24	12719.96	33558.207
70348	55.24	13502.909	36318.406
64507	55.22	12671.817	36957.656
56084	55.2	11639.284	36809.203
71706	55.2	13755.265	37132.375
67964	55.2	13136.712	37875.895
69866	55.16	13360.578	33695.184
43233	55.12	10700.889	35597.059
15347	55.12	8433.788	36897.324
64833	55.1	12646.519	38572.371
73346	55.1	13805.458	37989.645
42607	55.1	10594.121	38159.035
53548	55.08	11471.683	35426.93
45589	55.08	10833.628	35399.441
77213	55.08	14550.965	36198.906
77169	55.06	14628.402	36509.859
63848	55.06	12507.034	34512.512
64329	55.04	12684.726	35892.512
77675	55.04	14502.64	33499.73
64098	55.04	12660.314	34969.496
40748	55.03	10463.138	35115.41
54146	54.99	11592.977	33953.879
56196	54.93	11822.834	37382.074
51400	54.89	11415.007	37202.164
43074	54.87	10646.043	36222.609
76296	54.87	14324.402	39374.527
59845	54.87	12073.387	34781.129
65185	54.85	12890.595	39895.488
70856	54.83	13404.284	39046.531
68781	54.81	13148.799	38394.938
71552	54.8	13664.483	37698.805
39201	54.8	10287.543	35111.078
61451	54.78	12482.308	39324.102
27346	54.78	9310.068	38404.414
68147	54.78	13122.361	38727.18
21929	54.78	9059.298	37634.113
1728	54.76	7658.813	35470.184
68816	54.74	13276.339	38245.777
254	54.74	7731.614	33354.469
68438	54.72	13238.781	39833.484
72011	54.72	13682.608	35454.977
46445	54.72	10821.999	38562.453
60390	54.72	12269.856	35639.34
43542	54.72	10741.513	34787.723
8233	54.72	8038.798	34819.242
67538	54.72	13029.406	35879.031
64296	54.7	12549.195	35740.012
71274	54.7	13771.843	39228.633
77190	54.68	14618.047	36307.086
54523	54.66	11734.595	33142.789
12298	54.64	8398.541	38834.836
41308	54.62	10458.158	37152.488
57389	54.62	11906.366	37554.672
37923	54.62	10333.497	38956.266
55079	54.62	11828.216	34783.141
32809	54.62	9903.37	39370.707
56794	54.6	11665.188	39880.863
69718	54.57	13328.775	33554.5
47231	54.55	11132.344	38178.574
40366	54.55	10524.068	34015.145
75416	54.55	14215.743	34581.539
72041	54.55	13718.368	35279.676
27869	54.53	9359.093	36591.754
53717	54.53	11566.807	35140.07
76344	54.53	14395.227	39611.828
2868	54.53	7714.101	37232.453
70391	54.53	13425.931	36486.152
70679	54.51	13516.812	38053.074
38599	54.49	10332.926	36578.367
24264	54.49	9119.353	33828.32
48265	54.47	11062.041	34631.684
25699	54.47	9063.716	37142.031
66507	54.47	12807.678	34443.023
70910	54.45	13401.366	39308.984
38746	54.45	10138.162	36134.637
31379	54.45	9539.507	37062.074
54240	54.45	11574.579	33520.93
24739	54.43	9223.512	34908.141
52898	54.43	11513.559	36585.563
49240	54.43	11170.182	33061.105
59294	54.41	12264.719	33445.91
68806	54.41	13260.023	38214.633
24633	54.41	9257.469	34688.012
70849	54.39	13475.461	39020.598
57189	54.37	12008.295	38601.98
62668	54.37	12492.454	34524.133
60940	54.37	12209.38	38465.777
34637	54.35	9911.427	34410.891
25103	54.35	9129.468	36043.117
75460	54.35	14405.077	34806.438
24458	54.34	9135.54	34289.957
68516	54.34	13322.632	39449.785
57670	54.32	11873.173	36298.566
53656	54.32	11604.577	35285.16
32894	54.32	9813.628	39012.949
71076	54.3	13538.248	39948.832
9200	54.3	8400.072	33312.453
62374	54.3	12306.275	35142.801
72593	54.3	13846.019	34055.156
69527	54.28	13292.113	34874.559
40844	54.26	10473.333	35472.293
31838	54.24	9613.104	38779.527
17387	54.24	8828.852	33202.449
71132	54.24	13579.091	39945.148
21065	54.22	9034.884	39488.492
67888	54.2	13050.736	37468.738
20373	54.2	8669.499	39322.113
71537	54.18	13730.425	37940.074
36949	54.18	9972.885	38198.289
73363	54.18	13784.204	38064.43
65293	54.16	12755.472	39290.488
26940	54.14	9361.453	39581.594
37309	54.14	10116.3	39457.145
33217	54.14	9863.598	37663.309
76452	54.14	14428.509	39878.051
62112	54.12	12480.084	36216.508
59138	54.11	12231.812	33079.254
71066	54.11	13396.239	39903.141
41304	54.11	10361.794	37144.219
70220	54.11	13468.011	35649.039
59538	54.11	12205.968	34074.348
13092	54.07	8563.224	39892.766
74291	54.07	14151.056	37656.965
63269	54.05	12371.182	33052.492
44148	54.05	10687.489	33440.141
31681	54.05	9693.2	38133.297
361	54.05	7985.704	33491.738
76655	54.01	14427.367	38637.125
1762	54.01	7860.813	35506.289
42749	54.01	10724.724	37806.625
57175	53.99	11912.623	38505.926
51394	53.99	11314.841	37162.633
74562	53.99	13996.056	36371.242
64295	53.99	12561.425	35738.523
16497	53.99	8420.817	34620.965
2391	53.99	7674.893	36259.559
43116	53.97	10591.746	36133.176
38631	53.97	10260.163	36396.824
69109	53.97	13296.103	36750.305
75243	53.95	14362.572	33458.832
18080	53.95	8645.97	34895.273
75682	53.93	14410.897	35961.176
60004	53.91	12111.145	35043.781
52915	53.9	11621.009	36654.371
61389	53.88	12447.063	39738.121
69962	53.88	13566.955	34269.574
42004	53.88	10553.078	39663.5
73730	53.86	13789.431	39918.941
39202	53.86	10304.729	35127.047
29127	53.86	9370.578	34405.852
74428	53.8	14154.937	36942.867
14654	53.8	8560.868	37867.191
64760	53.8	12561.18	38187.023
71020	53.78	13404.662	39710.316
63234	53.78	12352.75	33299.52
1406	53.78	7740.736	35034.359
51611	53.78	11313.96	38196.113
36637	53.78	10100.284	37090.977
24906	53.78	9167.294	35313.742
11440	53.76	8338.903	37624.184
61053	53.76	12268.782	38972
20282	53.72	8752.3	39106.914
77455	53.7	14604.108	34737.852
69051	53.7	13209.322	37077.168
17189	53.68	8520.533	33173.414
15204	53.68	8599.259	37189.824
71072	53.67	13443.878	39933.895
56369	53.67	11838.285	38139.828
72483	53.65	13930.578	33138.313
1966	53.65	7674.083	35713.875
3928	53.63	7858.551	38157.535
46702	53.63	10827.533	39583.668
61370	53.63	12363.678	39632.984
71476	53.61	13653.066	37993.656
43972	53.61	10680.499	33709.379
57513	53.61	11983.269	37122.102
58638	53.61	11910.73	34177.512
67320	53.59	13019.324	34773.34
15938	53.57	8584.648	35961.793
41360	53.57	10511.278	37295.602
41993	53.57	10447.925	39614.996
41081	53.57	10358.866	36210.902
54072	53.55	11596.2	33809.324
33043	53.53	9857.902	38619.953
64821	53.51	12534.066	38514.305
60393	53.51	12087.517	35649.027
71540	53.49	13677.586	37952.84
13484	53.49	8467.071	39334.73
68023	53.49	13129.742	38134.281
41008	53.49	10526.179	35932.164
12517	53.47	8284.742	39193.855
8318	53.47	8166.166	34709.766
22308	53.47	8940.686	36692.188
5970	53.47	8178.88	38647.258
53733	53.47	11579.507	35228.801
6099	53.45	8198.111	38544.434
64945	53.45	12560.015	39201.004
74161	53.44	14015.101	38079.633
57428	53.44	12039.29	37428.105
58088	53.44	12066.422	35294.895
53653	53.42	11450.916	35270.578
66779	53.42	12897.233	33870.91
68701	53.42	13294.688	38642.164
77694	53.4	14558.678	33624.766
67825	53.4	13133.261	37229.844
47860	53.4	11204.056	35892.746
46798	53.4	11204.625	39775.645
25061	53.4	9105.716	35926.742
34733	53.36	9879.347	34028.938
26701	53.36	9125.554	40005.367
66138	53.36	12809.347	35157.961
67177	53.34	13040.646	34079.465
18624	53.34	8713.867	36061.984
47613	53.34	10998.302	36381.816
36530	53.34	10065.868	36652.172
13428	53.32	8426.975	39275.652
67630	53.32	13108.392	36360.895
19599	53.32	8761.788	38051.219
25384	53.32	9224.066	36463.688
53961	53.28	11554.66	34150.375
38171	53.28	10293.729	38198.027
29192	53.26	9321.105	34221.84
22668	53.26	8939.265	35804.457
54255	53.26	11503.571	33566.906
69258	53.26	13142.627	36131.734
2657	53.26	7765.553	36680.957
67126	53.26	12948.162	33860.797
17952	53.26	8738.584	34565.367
34836	53.26	9729.788	33673.258
16119	53.24	8421.847	35667.645
22507	53.24	8972.685	36238.301
1578	53.24	7927.142	35283.473
47317	53.24	11097.2	37889.438
8479	53.24	8097.721	34397.242
567	53.22	7640.096	33830.73
16334	53.22	8549.223	35139.355
45911	53.22	10880.92	36291.363
77655	53.21	14487.221	33727.109
47441	53.21	11121.548	37191.742
57266	53.19	12064.937	37996.332
52607	53.17	11454.948	38120.063
41899	53.15	10426.097	39239.566
10960	53.13	8393.942	37180.758
69887	53.13	13405.612	33830.336
52865	53.11	11529.698	36727.887
65898	53.11	12760.203	36473.496
76230	53.11	14251.481	39030.016
36358	53.09	10044.816	36099.926
24358	53.09	9207.568	34042.293
44504	53.09	10854.732	33176.609
40906	53.07	10431.918	35681.539
46624	53.07	10966.101	39247.887
52667	53.05	11537.515	37746.84
41386	53.05	10531.976	37406.859
3212	53.05	7761.403	37718.586
13218	53.03	8628.026	39681.512
52091	53.03	11348.969	39961.609
67723	53.01	13092.34	36786.152
2797	53.01	7780.334	37028.426
2171	53.01	7714.826	35940.613
27133	52.99	9320.563	38966.555
41122	52.99	10412.865	36410.652
5008	52.99	7793.764	39856.262
42257	52.99	10718.112	39556.652
72288	52.99	13699.642	33967.594
60427	52.99	12166.52	35862.988
24873	52.99	9190.708	35227.203
34876	52.99	9881.973	33785.004
61932	52.99	12398.244	37238.867
27446	52.96	9295.136	37844.336
65075	52.96	12589.677	39724.27
24670	52.96	9150.878	34746.391
53929	52.96	11448.642	34319.359
72047	52.94	13690.384	35306.488
41753	52.94	10561.128	38701.215
62368	52.94	12404.354	35136.801
6024	52.94	8136.602	38729.926
11945	52.94	8308.433	38218.629
35909	52.94	10085.854	35120.703
67866	52.92	13117.37	37342.387
47690	52.92	11091.104	36144.902
1535	52.92	7953.734	35220.629
47435	52.9	11037.678	37489.281
53798	52.9	11494.361	34850.297
67316	52.9	12971.507	34754.34
52606	52.9	11420.753	38120.957
27375	52.88	9314.329	38201.668
52620	52.88	11560.91	37877.906
65263	52.88	12731.732	39455.48
67945	52.88	13090.047	37784.734
24373	52.86	9172.288	34077.289
32929	52.86	9891.049	38837.992
62115	52.86	12424.966	36225.156
8953	52.84	8114.217	33223.371
75448	52.84	14238.309	34766.5
22735	52.84	9019.259	35436.938
67416	52.82	13117.326	35135.688
36813	52.82	10024.619	37724.824
49806	52.82	11235.511	33507.398
21584	52.82	8957.746	38543.742
37204	52.82	9983.627	39054.016
68913	52.8	13273.171	37751.328
60811	52.8	12083.674	37784.953
36432	52.8	10082.008	36203.379
62718	52.78	12486.986	34336.961
64491	52.78	12657.861	36864.367
5017	52.78	7652.356	39888.031
21159	52.77	8887.978	39344.129
68477	52.77	13318.21	39603.742
41860	52.77	10477.729	39115.949
7089	52.77	8093.164	37181.992
61670	52.77	12477.284	38540.336
72319	52.75	13603.374	33840.246
72184	52.75	13653.081	34719.762
55331	52.75	11676.601	35326.98
6981	52.75	8183.409	37639.434
42651	52.73	10699.313	38030.125
11784	52.73	8387.38	37980.461
66556	52.73	12869.11	34175.699
9191	52.73	8412.447	33293.965
74752	52.73	14065.016	35393.391
65841	52.71	12923.343	36850.531
73309	52.71	13844.563	37834.305
50066	52.71	11353.813	33831.875
71415	52.71	13769.96	38615.566
72606	52.69	13817.839	34110.039
36330	52.67	9997.681	36066.426
70677	52.65	13387.034	38031.449
68651	52.65	13336.609	39003.523
49532	52.65	11221.471	33200.637
23426	52.65	8849.596	33960.766
2122	52.65	7739.071	35892.234
68030	52.65	13090.353	38165.172
20799	52.65	8722.971	39994.32
52122	52.65	11496.039	39818.883
64666	52.63	12500.706	37692.523
57582	52.63	11949.701	36735.184
15006	52.61	8421.13	37579.59
61849	52.61	12494	37796.934
31453	52.61	9528.712	37286.367
41319	52.61	10417.568	37192.484
20038	52.59	8635.74	38636.777
69222	52.57	13243.85	36298.172
76741	52.57	14482.155	38406.309
56893	52.55	11978.755	39603.691
48762	52.54	11111.786	33715.059
31791	52.52	9673.279	38593.41
61477	52.52	12319.7	39404.785
46706	52.52	10970.286	39609.688
74470	52.52	14068.309	36545.996
16273	52.5	8431.568	35325.914
60988	52.5	12135.216	38679.035
64966	52.5	12675.271	39267.699
64552	52.5	12548.798	37133.148
60395	52.48	12267.715	35667.676
56519	52.48	11801.214	38812.043
77729	52.48	14589.667	33209.137
21779	52.46	8956.211	38135.195
63132	52.44	12394.169	33363.5
75584	52.44	14332.866	35451.105
75008	52.42	14044.502	34020.594
77250	52.42	14499.776	35808.988
25837	52.42	9071.2	37593.348
74174	52.42	14146.91	38115.199
70043	52.42	13530.476	34773.758
76508	52.4	14573.144	39731.18
39105	52.4	10142.115	35475.93
46883	52.4	10996.682	39726.18
60684	52.4	12172.708	37214.152
44656	52.4	10942.728	33469.102
46969	52.4	10992.853	39389.879
57973	52.38	12029.002	35488.129
39697	52.38	10157.01	33932.656
42398	52.36	10658.483	39083.672
6361	52.36	8086.731	38139.023
16723	52.36	8522.326	34282.973
47940	52.36	11159.634	35685.559
13110	52.36	8477.6	39944.809
71205	52.34	13619.021	39523.766
68460	52.34	13291.976	39942.258
21863	52.34	8970.243	37731.188
2807	52.34	7958.044	37055.113
70240	52.34	13519.388	35731.555
43725	52.32	10694.702	34435.539
57808	52.31	11878.502	35892.578
41578	52.31	10441.595	38203.324
4480	52.29	7896.362	38935.953
51366	52.29	11219.67	37054.883
77652	52.25	14629.344	33721.766
53149	52.25	11577.115	35991.395
77750	52.25	14467.069	33010.602
7216	52.25	8000.319	36866.305
76928	52.23	14539.029	37576.488
72983	52.23	13951.406	36038.281
70598	52.21	13411.96	37583.809
69862	52.21	13506.414	33665.5
30571	52.19	9696.184	35682.02
6706	52.19	8178.322	37713.605
7365	52.17	8105.094	36445.246
30391	52.17	9658.042	34967.941
15696	52.17	8579.453	36507.637
56202	52.17	11664.676	37406.398
37140	52.15	10010.184	38873.609
60144	52.15	12126.835	35261.898
43283	52.13	10777.87	35647.555
75948	52.13	14408.791	37437.828
61887	52.11	12461.879	37373.949
2206	52.11	7661.285	35983.332
16850	52.11	8622.842	33919.051
73027	52.09	13943.649	36254.598
74569	52.09	14176.499	36070.32
37914	52.08	10278.794	39230.395
46968	52.08	11159.315	39383.914
20344	52.08	8679.373	39265.703
68569	52.08	13346.591	39308.184
1912	52.06	7668.619	35669.5
76471	52.06	14471.207	39995.93
72552	52.06	13832.434	33746.477
76371	52.04	14224.053	39742.758
65083	52.04	12685.989	39758.785
31935	52.02	9699.224	39153.742
56440	52	11843.726	38463.453
60906	52	12177.174	38261.453
42197	52	10587.432	39998.18
62249	51.98	12433.913	35697.148
39975	51.98	10183.29	33148.387
52281	51.98	11536.652	39130.902
48489	51.98	11200.06	34220.859
51361	51.96	11335.083	37032.586
33053	51.96	9916.155	38328.18
62088	51.94	12346.74	36390.754
10589	51.94	8274.436	36403.805
27886	51.92	9481.447	36672.309
57820	51.92	11941.537	35603.801
67957	51.92	13086.634	37860.836
65018	51.9	12694.39	39497.785
65402	51.9	12864.523	39106.805
26671	51.9	9102.178	39880.535
59524	51.88	12182.38	34050.211
61178	51.88	12196.605	39464.063
70803	51.88	13356.609	38778.375
68646	51.88	13196.118	38982.793
42991	51.87	10709.568	36822.746
12293	51.87	8415.708	38826.473
71148	51.87	13643.454	39611.863
63024	51.85	12362.688	33510.145
56030	51.83	11813.472	36534.047
74906	51.83	14150.816	34472.074
1911	51.83	7756.63	35667.148
35079	51.83	9805.666	33050.641
10038	51.81	8276.342	35229.68
73118	51.81	13831.793	36799.965
77669	51.81	14435.686	33781.063
70829	51.77	13517.751	38902.813
20680	51.77	8804.223	39726.738
56443	51.75	11691.084	38472.316
65005	51.75	12530.075	39428.41
62159	51.73	12403.393	36147.777
74360	51.73	14031.252	37266.652
54565	51.73	11796.899	33229.957
51974	51.73	11415.324	39542.926
33013	51.71	9790.037	38494.766
8214	51.71	8102.109	34784.219
9132	51.71	8231.245	33119.406
75244	51.69	14334.191	33475.992
65947	51.69	12754.694	36090.602
45844	51.69	10830.181	35967.367
26550	51.69	9159.259	39683.703
22649	51.67	8992.613	36051.895
71397	51.67	13751.845	38493.598
26870	51.65	9333.924	39437.898
53300	51.65	11456.545	35804.309
48890	51.64	11017.741	33562.055
24762	51.64	9072.043	34966.77
73871	51.64	14123.689	39276.734
10987	51.62	8418.096	37219.242
38439	51.62	10203.364	37259.328
21174	51.6	8880.647	39376.387
48141	51.6	11043.021	35197.332
75716	51.6	14235.465	36141.391
10729	51.6	8335.666	36900.281
26673	51.6	9061.624	39888.641
66885	51.6	12921.272	33497.246
56548	51.6	11784.431	38988.723
36178	51.58	9941.992	35891.441
68836	51.58	13165.876	38022.578
54394	51.58	11473.2	33312.098
74241	51.58	14156.582	37749.113
73696	51.58	13835.199	39792.316
987	51.56	7770.352	34477.352
73227	51.56	13797.938	37361.828
21808	51.56	9041.262	37897.586
46216	51.56	10950.038	37669.469
69504	51.56	13353.218	35078.805
64538	51.54	12689.226	37112.117
25916	51.52	9172.316	37912.875
9210	51.52	8313.352	33351.305
52565	51.5	11566.842	38261.648
64672	51.48	12684.622	37724.086
29709	51.48	9663.243	33210.152
34919	51.48	9892.872	33569.145
69358	51.46	13267.942	35675.551
32876	51.46	9853.878	38951.438
38402	51.46	10211.518	37437.402
68293	51.46	13003.016	39482.441
23924	51.44	9171.088	33217.723
62071	51.44	12459.622	36617.145
38195	51.44	10273.737	38252.512
32631	51.42	9810.639	39660.77
42697	51.42	10681.165	37874.68
27711	51.42	9417.599	37076.508
75954	51.42	14377.223	37449.762
71919	51.42	13655.051	36015.465
37496	51.42	10035.889	39825.086
71647	51.42	13625.581	37190.461
67670	51.42	13133.434	36527.98
38244	51.42	10287.269	38072.07
57024	51.41	12025.128	39158.016
51821	51.41	11339.943	39028.199
37895	51.39	10188.948	39179.828
23461	51.39	8963.006	33723.84
41665	51.39	10506.767	38476.313
29391	51.39	9276.485	33491.762
3052	51.37	7843.468	37561.148
27336	51.37	9463.721	38371.633
46395	51.37	10841.623	38347.148
22535	51.35	8992.657	36304.668
74481	51.35	14128.135	36602.371
56932	51.35	12057.455	39437.309
47099	51.35	11120.306	38677.441
69976	51.35	13542.443	34402.102
62870	51.35	12429.687	33845.16
67334	51.35	12936.541	34855.484
71735	51.35	13654.4	36958.766
73651	51.33	13818.684	39543.551
75425	51.33	14226.102	34635.445
39851	51.33	10183.511	33381.035
52838	51.31	11564.3	36922.813
75629	51.31	14413.468	35676.867
37117	51.31	10109.468	38760.801
13766	51.31	8443.196	38959.613
26340	51.31	9261.228	39215.172
32085	51.31	9554.544	39412.32
15543	51.31	8588.208	36630.188
33656	51.29	9875.279	36519.758
10526	51.29	8363.468	36247.746
76187	51.29	14312.693	38795.59
27502	51.27	9329.645	37734.02
64354	51.25	12657.633	36055.996
77308	51.25	14427.314	35540.074
69896	51.25	13453.724	33905.863
34271	51.25	9719.186	35360.742
68857	51.23	13194.547	38135.41
68062	51.23	13118.497	38297.613
65391	51.23	12774.756	39057.359
55483	51.23	11816.857	35424.516
61494	51.23	12363.556	39146.43
52943	51.21	11629.45	36507.199
47654	51.21	11192.726	36250.855
44407	51.21	10871.588	33010.719
9730	51.21	8412.635	34525.508
33241	51.21	9820.032	37742.168
7396	51.19	8139.255	36217.438
60764	51.19	12172.814	37545.656
21814	51.19	9014.069	37918.871
1316	51.19	7983.483	34924.617
25992	51.18	9227.709	38174.602
31852	51.18	9536.245	38841.074
34546	51.18	9878.637	34477.027
73232	51.18	13932.849	37385.492
77255	51.18	14574.008	35821.508
70156	51.16	13538.649	35393.938
56850	51.16	11908.075	39813.277
43393	51.16	10590.628	35278.957
28799	51.16	9490.044	35191.883
1084	51.16	7918.141	34603.555
23152	51.16	8960.677	34559.387
51250	51.14	11421.157	36414.344
42183	51.14	10647.328	39960.848
70811	51.14	13451.28	38802.977
49161	51.14	11096.655	33303.102
2907	51.14	7652.854	37301.512
51180	51.14	11324.134	36102.016
72795	51.14	13864.131	35144.945
36761	51.12	9944.377	37529.344
73681	51.12	13956.968	39685.129
70122	51.12	13552.048	35185.324
47727	51.12	11071.952	35940.656
33014	51.12	9889.993	38496.957
30023	51.1	9703.954	34020.156
20484	51.1	8667.276	39525.102
63473	51.08	12600.419	33726.398
56265	51.06	11765.97	37640.73
51625	51.06	11234.815	38260.578
56965	51.06	11998.057	39580.391
47687	51.06	11003.763	36129.051
36755	51.06	10129.509	37511.238
33843	51.06	9919.947	36091.051
53937	51.06	11484.583	34365.59
73761	51.06	14077.533	39789.785
70098	51.04	13495.912	35071.824
56749	51.04	11835.239	39733.246
17676	51.04	8676.003	33946.746
19987	51.04	8711.488	38560.02
59915	51.02	12093.56	34902.172
62245	51	12317.278	35682.254
10676	51	8403.399	36769.145
15469	51	8540.536	36839.473
23082	51	9040.109	34711.605
65234	50.98	12856.357	39679.781
27060	50.98	9325.193	39164.777
31800	50.98	9648.581	38623.387
47699	50.98	11104.205	36188.086
39753	50.98	10249.093	33776.977
72008	50.96	13596.484	35437.234
5224	50.96	8136.676	39693.109
37571	50.96	9997.178	39951.902
39442	50.93	10166.705	34531.273
24360	50.93	9211.926	34053.387
55876	50.91	11844.81	35901.453
43624	50.91	10728.98	34747.895
15202	50.91	8436.02	37185.359
8597	50.91	8091.568	34019.664
53833	50.89	11625.226	34648.016
75386	50.89	14340.699	34400.977
43598	50.89	10646.486	34657.012
46511	50.89	10796.33	38823.602
64247	50.89	12622.727	35547.98
73869	50.87	14195.178	39272.113
69143	50.87	13342.511	36538.844
35610	50.87	10133.962	34214.645
71981	50.87	13776.609	35605.844
10544	50.87	8412.026	36282.344
74539	50.87	14175.472	36258.172
46048	50.87	10831.199	36934.699
22764	50.85	8921.178	35515.664
8430	50.85	8171.749	34300.449
74019	50.85	14201.223	38649.82
28949	50.85	9373.689	34631.492
46634	50.83	10870.668	39271.48
35747	50.83	10073.446	34576.625
62158	50.83	12480.664	36138.813
32015	50.83	9607.335	39311.266
39143	50.83	10340.685	35258.969
60348	50.83	12256.21	35541.441
68673	50.81	13304.288	38822.438
21932	50.81	8852.228	37645.141
29508	50.79	9443.728	33163.539
38260	50.79	10189.323	38132.125
76664	50.79	14536.92	38666.281
73968	50.79	14069.486	39002.441
67549	50.77	12983.151	35971.23
29113	50.77	9480.555	34364.031
10566	50.77	8398.719	36322.586
71367	50.77	13769.084	38681.273
61262	50.75	12197.531	39858.715
74177	50.75	14062.472	38130.641
74676	50.75	14072.783	35707.383
67716	50.75	12946.942	36774.313
3982	50.75	7985.891	38219.293
70566	50.74	13444.829	37448.477
52399	50.74	11552.213	38873.059
68327	50.74	13087.688	39626.73
36021	50.72	9920.913	35479.762
3622	50.72	7771.504	37987.137
72834	50.72	13890.054	35334.73
77154	50.7	14446.076	36440.332
22075	50.68	8920.567	36887.633
68750	50.68	13328.256	38523.531
31439	50.66	9506.249	37249.156
27776	50.66	9438.133	36936.414
27777	50.66	9402.046	36944.266
65730	50.66	12799.283	37317.477
15701	50.64	8486.928	36515.949
26750	50.64	9360.804	39895.504
34180	50.64	9716.66	35654.699
51572	50.64	11280.071	37991.324
73042	50.62	13897.534	36339.867
729	50.62	7870.273	34094.723
76320	50.62	14307.491	39508.289
2202	50.6	7814.005	35981.332
2698	50.6	7665.182	36761.32
8170	50.6	8126.076	34980.195
76831	50.6	14467.677	37850.727
52334	50.6	11623.318	39240.52
71027	50.58	13493.474	39741.984
39308	50.58	10151.427	34779.656
52747	50.58	11538.759	37454.57
48992	50.58	11105.565	33363.688
64779	50.58	12667.673	38259.141
47422	50.56	11015.723	37410.113
17322	50.56	8648.687	33031.242
76521	50.56	14462.597	39455.73
16624	50.56	8600.733	34315.941
61969	50.56	12495.027	37107.066
13236	50.56	8589.959	39710.43
72459	50.56	13576.82	33111.238
69152	50.52	13341.361	36580.277
57526	50.52	12054.409	37148.496
7810	50.51	8122.483	35624.609
46673	50.51	10961.006	39470.586
2519	50.51	7792.065	36469.777
71291	50.51	13682.023	38975.422
59703	50.49	12212.038	34493.035
16050	50.49	8572.86	35870.398
38434	50.49	10301.228	37231.785
65178	50.49	12834.539	39855.137
68800	50.49	13142.822	38177.078
33528	50.49	9769.228	36821.254
42494	50.49	10753.915	38747.551
41315	50.49	10455.061	37176.754
77191	50.47	14502.611	36309.742
46824	50.47	11165.504	39887.445
26867	50.45	9366.849	39435.695
63218	50.45	12444.275	33225.313
12945	50.45	8226.09	39731.988
44820	50.43	10949.771	33703.141
72044	50.43	13610.741	35284.445
22029	50.43	9050.282	37042.383
36170	50.43	9943.573	35874.902
76135	50.43	14279.351	38450.988
51350	50.41	11316.419	36984.035
75050	50.41	14014.305	33965.34
49514	50.39	11254.352	33181.969
77716	50.39	14494.72	33422.043
72029	50.39	13709.598	35552.09
32074	50.39	9633.039	39392.551
48645	50.39	11196.015	33827.723
72758	50.37	13948.513	34946.762
47193	50.37	11180.395	38373.137
41964	50.35	10531.021	39509.785
58847	50.35	12037.228	33503.707
33483	50.33	9914.521	36968.531
75174	50.33	14236.522	33036.641
71082	50.33	13395.955	39980.902
59568	50.31	12128.047	34157.672
53925	50.31	11631.632	34308.328
38193	50.31	10184.753	38249.895
23222	50.31	9031.221	34392.406
77020	50.31	14536.729	37110.141
43432	50.29	10571.738	35092.898
7411	50.29	8130.754	36245.852
36516	50.28	10099.417	36609.563
24663	50.26	9066.169	34731.84
73690	50.26	13892.433	39733.992
46830	50.26	11079.543	39909.086
58588	50.24	12055.409	34599.09
76947	50.24	14638.178	37359.398
21993	50.24	8870.7	37223.27
1541	50.24	7730.328	35234.137
60726	50.22	12243.514	37398.539
30627	50.22	9669.794	35901.578
53217	50.2	11583.179	35742.793
11346	50.2	8386.854	37528.309
35074	50.2	9805.587	33041.887
7499	50.2	8088.104	36078
42506	50.2	10772.987	38487.5
42835	50.2	10687.593	37194.836
1945	50.2	7914.209	35692.699
69409	50.2	13215.477	35272.793
60912	50.2	12160.716	38308.707
51531	50.2	11363.652	37811.176
57794	50.18	11942.667	35841.227
56594	50.16	11666.764	39133.992
29560	50.16	9448.08	33292.363
69882	50.14	13546.359	33783.855
62195	50.14	12491.802	36028.184
59960	50.14	12102.734	34987.984
52772	50.12	11587.274	37247.391
65917	50.12	12779.99	36229.777
73021	50.12	13924.05	36225.398
41951	50.12	10437.993	39457.031
56534	50.12	11754.12	38946.41
14194	50.12	8581.936	38390.848
3460	50.1	7976.246	37894.242
4700	50.1	7725.484	39227.102
43915	50.1	10577.917	33885.922
63324	50.1	12666.53	33232.559
74775	50.1	14098.973	35150.516
56971	50.08	12055.516	39291.031
23073	50.08	8872.302	34692.773
39929	50.08	10226.283	33010.98
69404	50.06	13295.866	35254.684
710	50.06	7854.727	34070.629
16393	50.06	8628.373	34962.992
70247	50.06	13387.201	35817.121
72861	50.06	13802.21	35431.672
2223	50.05	7685.734	36002.805
35263	50.05	9929.712	33371.133
7558	50.05	8193.49	36177.496
58845	50.05	11969.725	33500.496
40016	50.05	10422.121	33096.969
29052	50.05	9457.073	34538.598
1780	50.05	7972.156	35522.508
65628	50.03	12900.349	37691.613
19792	50.03	8815.828	38288.211
77386	50.03	14620.904	34988.945
65688	50.03	12747.256	37412.387
56746	50.03	11670.388	39713.824
60386	50.03	12222.426	35628.027
8014	49.99	8104.026	35323.695
41548	49.99	10429.825	38087.027
71937	49.99	13765.107	35765.063
74519	49.99	14156.778	36500.801
71458	49.97	13633.742	38206.316
63349	49.97	12511.84	33353.789
14829	49.97	8446.712	37713.824
52555	49.97	11633.759	38203.871
18375	49.97	8682.609	35510.414
14068	49.97	8595.022	38486.422
56366	49.95	11721.795	38130.531
53101	49.95	11500.621	35949.023
35364	49.95	9984.001	33647.039
826	49.95	7656.403	34243.16
26348	49.93	9197.863	39226.762
74250	49.93	14000.236	37777.824
51527	49.93	11253.584	37781.039
38351	49.93	10284.529	37543.422
36912	49.91	10081.412	38092.34
64805	49.91	12496.114	38439.695
76059	49.89	14398.759	38044.117
47403	49.89	11113.402	37655.504
46615	49.89	10953.086	39218.914
75530	49.87	14242.672	35129.457
52670	49.87	11560.49	37764.77
15431	49.87	8442.49	36746.398
29415	49.87	9470.551	33521.93
47455	49.85	11165.771	37250.488
42286	49.85	10708.067	39286.188
60706	49.83	12135.148	37312.727
46074	49.83	10811.128	37032.789
65819	49.83	12727.015	36736.18
58316	49.83	12022.838	34952.852
33281	49.83	9854.963	37540.141
70097	49.82	13546.158	35068.262
55516	49.82	11772.479	35462.867
54014	49.82	11586.74	33993.414
47252	49.82	11106.541	38245.449
65809	49.8	12822.905	36706.289
42860	49.8	10622.886	37323.344
[truncated: 25,492 more rows]
