# Supplementary material for: Insights on the Control of Yeast Single-Cell Growth Variability by Members of the Trehalose Phosphate Synthase (TPS) Complex
Source: Front Cell Dev Biol. 2021 Jan 28;9:607628. doi: 10.3389/fcell.2021.607628 (PMC7876269; doi:10.3389/fcell.2021.607628)
Supplement: Supplementary file 2 [file Data_Sheet_1.ZIP › final_code/input_datasets/Ntd-TSL1_SortedCells1_plus_t2.csv]

Id	Area (µm²)	Centre X Position (µm)	Centre Y Position (µm)
6465	136.93	11802.715	36158.676
5801	114.85	11276.475	37495.5
1037	112.27	8249.251	33544.91
4475	109.68	10552.62	37984.555
5498	109.32	11155.943	35478.688
4397	108.42	10523.273	36557.797
10443	107.46	13939.209	39070.211
2806	106.73	9474.755	36306.754
9765	104.59	13744.629	39046.715
5370	103.09	11187.547	38210.496
3449	102.4	9737.462	38475.848
8833	102.23	13030.154	39100.645
4814	99.13	10775.801	35698.141
10066	97.94	13684.751	33231.191
57	97.63	7903.901	33608.199
1866	97.33	8638.096	36698.402
3784	96.2	10118.463	35971.965
9221	95.62	13318.214	34231.926
199	94.84	7935.498	35087.445
10664	94.51	14015.234	37400.379
6	93.96	7711.522	33042.492
7658	93.9	12435.55	35506.297
5615	93.48	11360.052	33071.426
5718	93.23	11295.462	35321.633
698	92.98	8064.416	38832.035
4803	92.86	10768.002	35743.656
4154	92.46	10313.184	36045.441
4725	92.19	10643.826	37638.77
8323	92.14	12902.041	37564.492
11804	91.96	14609.432	33206.875
5220	91.93	10979.491	39585.449
3272	91.77	9537.291	39253.453
52	91.6	7983.108	33508.996
375	91.35	7660.494	36857.48
1774	91.05	8710.441	34615.332
2301	90.62	9042.439	34394.168
9894	90.34	13631.489	36828.102
1562	89.67	8612.391	36003.957
6572	89.21	11661.684	38110.344
2815	88.79	9385.583	36049.277
10961	88.57	14390.877	33044.473
10879	88.48	13997.766	34511.5
3553	88.29	9897.951	36285.801
2062	88.15	8954.197	39734.336
2710	87.67	9396.34	38434.305
6653	87.27	11696.308	39400.516
5096	87.16	10810.813	37138.656
1217	86.97	8297.997	37614.77
9268	86.54	13264.284	33286.879
10624	86.37	14031.794	38238.551
3356	86.32	9854.842	39803.852
5315	86.16	11101.22	39417.805
10860	86.14	14197.992	35016.855
2680	85.86	9468.132	39245.555
1119	85.72	8231.559	35395.738
515	85.47	7889.338	38170.031
10819	85.15	14183.698	35639.898
9078	85.09	13268.731	37295.098
3025	84.96	9610.076	34673.965
11706	84.69	14485.916	35198.016
10164	84.65	13977.791	34449.762
9709	84.42	13699.859	39861.723
5923	84.42	11211.096	39662.836
7382	84.23	12209.245	39880.242
9103	84.19	13310.826	36658.766
4446	84.06	10513.171	37470.699
10171	83.98	13870.601	34694.758
9224	83.65	13286.429	34271.422
10122	83.42	13811.285	33768.594
5987	83.33	11501.324	39626.395
8731	83.23	12967.923	37333.473
569	83.17	7937.908	38675.41
10720	83.1	14031.573	36799.988
9296	83.06	13556.747	33156.402
2381	83	9064.914	33531.887
462	82.83	7852.849	37669.859
4679	82.81	10665.724	38215.563
935	82.64	8174.62	34509.848
7419	82.56	12483.529	39719.891
4618	82.52	10733.081	39306.102
1991	82.52	8778.287	38992.086
5435	82.5	11084.585	36685.641
7689	81.99	12408.098	34962.371
2490	81.91	9112.578	36903.387
2611	81.72	9211.351	39546.914
8453	81.43	12898.294	34830.848
705	81.3	8164.476	38657.719
2998	81.14	9592.972	33948.863
6045	81.13	11512.845	38363.887
133	80.9	7647.459	34484.504
6105	80.59	11573.518	37211.93
9521	80.3	13499.811	37609.801
3517	80.09	9904.707	37054.43
7734	79.96	12442.689	33985.258
10616	79.86	14167.291	38435.289
10330	79.82	13913.237	37828.707
10251	79.8	13939.696	36325.758
4056	79.78	10174.396	37990.648
11708	79.77	14596.169	35204.848
8276	79.52	12851.247	38349.797
5754	79.44	11295.016	36151.117
9362	79.4	13420.814	34300.129
4453	79.32	10476.25	37589.684
7828	79.25	12637.509	33437.484
4440	79.19	10418.958	37267.488
8681	79.08	13048.309	36026.664
9726	79.04	13587.357	39537.98
6855	78.94	12056.467	37197.559
7822	78.77	12635.366	33356.941
6119	78.73	11570.984	37166.738
9228	78.65	13284.516	34002.004
10761	78.33	14180.719	36382.344
8441	78.31	12853.639	35153.477
1638	78.16	8508.402	34606.301
4546	77.97	10369.032	39616.43
588	77.85	7759.529	38933.133
2362	77.83	9220.122	33113.445
10315	77.6	13787.705	37492.871
1641	77.51	8626.022	34359.637
2090	77.51	8888.593	39078.672
5294	77.47	11065.213	39447.004
3687	77.43	10119.345	33206.254
3862	77.14	9973.569	37846.469
1694	77.1	8438.518	33122.59
6910	77.05	12058.384	35587.098
5520	77.01	11012.636	35102.348
8408	76.99	12858.631	35610.336
2351	76.82	9031.053	33479.109
11418	76.78	14347.301	39839.285
8852	76.76	13122.752	39349.625
8077	76.3	12655.76	38367.621
9219	76.24	13341.157	34220.688
7243	76.2	12086.57	37055.668
10862	76.11	14202.805	35063.969
9333	76.05	13425.776	33803.031
1906	75.99	8808.442	37629.508
11392	75.94	14420.07	39317.422
9955	75.9	13762.522	35632.848
5074	75.86	10976.406	36795.668
3014	75.86	9615.389	34458.516
2093	75.82	8987.152	38819.281
8723	75.82	12989.55	37132.441
6708	75.78	11853.099	39887.086
5743	75.69	11218.104	35929.008
2532	75.59	9231.924	37807.855
10419	75.55	13866.515	38723.309
2359	75.53	9226.661	33038.301
7600	75.53	12352.279	36793.832
10535	75.48	14081.415	39645.988
11027	75.46	14266.954	34431.84
4482	75.21	10434.785	38053.109
3528	75.11	9845.346	36741.23
776	75	8030.565	37220.887
6684	74.94	11659.119	39816.621
1585	74.92	8477.485	35616.543
9082	74.9	13203.014	37072.5
7167	74.84	12117.627	35471.816
6552	74.84	11734.843	37719.555
5296	74.84	11120.156	39477.773
4474	74.82	10387.082	37971.441
4549	74.81	10440.536	39644.359
5503	74.75	11029.011	35512.457
11548	74.63	14529.93	38166.012
1664	74.63	8615.658	33929.875
7222	74.56	12233.521	36612.746
10196	74.42	13872.296	35106.82
9559	74.33	13554.138	38307.945
10057	74.29	13629.696	33637.992
7077	74.15	12076.176	33362.488
10052	74.1	13711.487	33582.656
10884	73.98	14177.293	34312.309
8562	73.94	13075.268	33398.891
11527	73.85	14624.277	38525.711
3423	73.79	9875.901	38670.855
4819	73.79	10619.359	35449.266
9988	73.75	13676.31	35044.887
972	73.69	8019.352	33742.473
11490	73.62	14627.227	39221.34
640	73.56	7650.836	39656.48
3019	73.39	9677.736	34513.121
8993	73.27	13300.37	38520.816
1195	73.18	8314.4	37242.867
523	72.97	7984.469	38243.023
5548	72.93	11177.94	34589.648
11428	72.91	14268.922	40002.652
8273	72.74	12733.937	38310.109
8404	72.62	12754.167	35580.586
11661	72.55	14622.017	36092.074
2153	72.47	8959.64	37556.234
3303	72.43	9505.957	39740.938
8034	72.41	12567.97	37585.23
5216	72.3	10986.914	39511.422
142	72.09	7804.637	34574.16
5844	72.07	11301.133	38457.281
2224	71.95	9036.386	36360.891
615	71.89	7823.912	39327.41
2284	71.86	8904.297	35052.855
1494	71.74	8591.819	36907.848
10697	71.7	14002.98	37013.117
3597	71.65	9840.64	35086.988
1395	71.59	8568.728	38775.273
11118	71.47	14406.035	36348.371
11320	71.47	14233.272	38035.844
658	71.42	8075.313	39843.195
4579	71.4	10663.74	39936.871
1804	71.34	8773.123	35235.125
1827	71.3	8786.503	35886.012
7988	71.3	12663.657	36700.094
11009	71.28	14410.674	34077.816
1629	71.24	8575.933	34851.879
9824	71.17	13741.51	37885.711
4786	71.03	10681.513	36415.789
702	71.03	8039.947	38925.602
2245	71.03	8975.597	35767.43
4998	70.86	10805.173	35040.609
3997	70.82	10199.249	39575.914
3393	70.76	9895.783	39582.055
9565	70.75	13371.318	38437.359
8245	70.71	12732.515	39044.988
11327	70.63	14403.179	38129.691
10365	70.61	13991.138	38209.109
7070	70.59	12146.872	33247.328
9902	70.57	13603.235	36580.207
10281	70.55	13874.01	36808.086
472	70.5	7671.038	37737.797
11336	70.46	14290	38245.176
3073	70.36	9510.099	35198.48
5442	70.32	11119.56	36530.664
1904	70.29	8632.629	37595.895
11609	70.19	14473.172	37223.238
8027	70.17	12518.208	37521.641
9150	70.15	13262.609	35385.992
4746	70.13	10670.422	37264.625
11377	70	14320.767	39064.309
219	69.88	7769.192	35335.715
6227	69.88	11628.912	35136.422
5735	69.79	11227.815	35795.805
2335	69.69	8887.928	33555.605
9174	69.67	13303.239	34831.051
2631	69.65	9273.579	39907.125
9012	69.62	13185.866	38209.258
8675	69.52	12989.739	35948.922
3756	69.48	10038.861	35254.781
9042	69.46	13172.26	37700.324
274	69.37	7905.64	35891.941
10496	69.31	13977.909	39742.234
8830	69.31	13002.127	39026.813
2352	69.29	8993.762	33244.676
7670	69.27	12361.094	35358.844
8409	69.14	12756.317	35636.766
8218	69.08	12775.956	39384.887
1558	68.93	8522.025	35929.781
8103	68.91	12579.696	38885.816
2432	68.75	9184.238	35202.313
7850	68.73	12594.043	33791.922
11447	68.68	14487.567	39735.172
6460	68.54	11644.501	36059.68
11104	68.47	14369.073	36220.754
6336	68.45	11830.934	33072.25
1499	68.41	8569.537	37018.914
1882	68.33	8643.398	37078.391
10323	68.29	13914.566	37718.375
4372	68.27	10399.68	35728.527
11645	68.24	14611.929	36393.719
973	68.24	8002.854	33512.875
7857	68.1	12634.629	34023.227
9612	68.04	13417.513	39017.285
1910	68.03	8808.633	37661.879
3972	67.95	10014.994	39973.547
11674	67.95	14623.724	35810.305
1121	67.87	8268.587	35409.508
10147	67.85	13902.244	34138.258
10354	67.78	13900.761	38101.383
10541	67.76	14055.514	39745.055
11325	67.62	14351.2	38116.066
5252	67.57	10896.845	39874.547
5460	67.57	11054.535	35898.359
8983	67.55	13342.603	38740.703
3146	67.39	9640.202	37333.926
9658	67.37	13538.371	39475.34
904	67.09	8180.813	35039.18
8142	67.07	12505.352	39535.328
3268	67.07	9523.373	39097.789
7101	67.07	12223.056	33790.301
1997	67.05	8787.453	39135.551
166	67.03	7850.679	34815.621
8473	66.93	12805.291	34519.527
7480	66.9	12484.244	38846.82
1716	66.88	8825.044	33464.762
2713	66.86	9313.788	38060.934
3842	66.76	10076.588	37431.973
1711	66.7	8736.708	33336.055
4541	66.68	10391.415	39449.371
4510	66.59	10425.955	38793.473
9253	66.53	13325.135	33643.387
8935	66.51	13202.146	39534.746
7936	66.51	12502.091	35656.543
8815	66.47	13028.058	38810.129
9830	66.46	13717.905	37921.973
3802	66.44	9966.613	36537.949
6637	66.42	11770.942	39244.258
5854	66.4	11230.299	38596.988
8590	66.36	12999.408	33921.793
5866	66.32	11367.922	38837.457
10768	66.19	14159.027	36484.281
11359	66.15	14306.63	38696.16
7226	66.15	12159.85	36741.602
11579	66.11	14613.98	37682.281
8262	66.09	12874.702	38725.328
11324	66.03	14302.941	38094.734
10836	66.01	14027.931	35510.789
1696	65.98	8541.535	33149.445
708	65.9	8185.015	38702.746
4028	65.86	10244.223	38830.246
4583	65.82	10579.908	39599.031
7982	65.77	12704.275	36606.793
9446	65.75	13498.971	35917.742
8539	65.65	12896.852	33064.895
941	65.63	8043.102	34303.773
2218	65.5	8984.808	36523.527
9406	65.48	13520.062	35121.621
9606	65.46	13443.872	38971.828
4900	65.38	10683.857	33381.172
3672	65.34	9840.855	33034.813
7881	65.31	12615.408	34544.641
10896	65.27	14156.988	34253.504
2652	65.25	9350.594	39875.801
2501	65.21	9202.497	37079.844
11106	65.17	14351.223	36229.23
9198	65.17	13256.428	34301.453
10956	65.17	14066.376	33122.094
9630	65.15	13496.357	39171.402
4810	65.15	10674.987	35616.645
5878	65.13	11386.201	39085.668
743	65.08	8161.994	37911.766
8146	64.98	12661.297	39637.227
6183	64.94	11596.293	36180.059
5255	64.81	10899.631	39898.992
6726	64.81	11873.919	39663.359
8741	64.71	13109.115	37509.637
7323	64.71	12242.073	38955.43
2853	64.69	9373.222	34994.93
7682	64.67	12287.761	35247.961
8652	64.65	13041.94	35334.113
9211	64.58	13333.943	34143.027
3255	64.58	9527.533	38956.273
10467	64.58	13897.533	39370.871
10440	64.58	13781.631	39021.395
1583	64.56	8484.501	35890.016
4772	64.48	10642.491	36850.613
6372	64.41	11778.193	33851.008
10783	64.37	14116.521	36315.313
9740	64.37	13767.345	39399.242
10945	64.29	14062.313	33443.781
11058	64.29	14323.031	35111.574
7060	64.27	12222.666	33052.582
5086	64.21	10904.704	36988.277
10305	64.2	13848.762	37243.461
845	64.16	8013.596	35607.68
925	64.1	8151.205	34681.578
1939	64.1	8686.249	38330.434
4729	64.08	10735.818	37365.355
11513	64.06	14529.713	38943.293
7475	63.98	12303.151	39105.801
5243	63.98	10895.589	39761.238
9334	63.93	13535.19	33883.043
9295	63.91	13412.786	33130.984
9617	63.87	13554.227	39077.004
5091	63.87	10862.342	37076.828
2332	63.83	8846.045	33521.84
524	63.81	7729.665	38278.008
2073	63.72	8963.287	39366.926
8429	63.72	12723.818	35284.523
5903	63.7	11328.062	39446.203
1521	63.62	8566.017	36599.141
8452	63.62	12718.766	34827.426
10627	63.6	14194.43	38298.406
4097	63.6	10345.437	37320.066
9925	63.52	13583.934	36271.277
6998	63.52	12002.11	34159.793
39	63.49	7901.32	33411.043
3980	63.49	10238.8	39912.523
4120	63.49	10242.088	36543.977
7232	63.49	12176.113	36839.602
4009	63.45	10140.317	39207.672
2255	63.35	8934.265	35425.402
3534	63.31	9751.883	36797.008
4159	63.22	10325.989	35804.973
5778	63.16	11268.002	36831.156
7646	63.08	12472.128	35833.59
3899	63.08	10029.253	38595.816
2883	63.03	9456.655	34320.738
11093	63.03	14325.919	35955.09
10895	63.01	14186.464	34250.039
176	62.91	7843.147	34877.875
7325	62.91	12125.612	39022.684
3269	62.89	9552.95	39104
9759	62.87	13685.735	39213.133
2918	62.8	9394.944	33214.527
971	62.74	8016.688	33678.656
1553	62.7	8493.537	36196.852
1926	62.64	8792.648	38125.676
9171	62.61	13338.214	34792.758
2933	62.55	9330.403	33115.52
3035	62.51	9685.572	34910.387
7132	62.47	12084.536	34726.801
2865	62.43	9314.842	34700.203
9458	62.41	13405.475	36414.719
10831	62.4	14206.988	35451.34
1880	62.36	8667.881	37004.246
9816	62.36	13647.205	38282.109
7794	62.32	12290.412	33055.523
3876	62.32	10009.144	38260.676
4392	62.3	10554.592	36342.266
8455	62.28	12815.884	34856.602
2996	62.28	9698.527	33931.828
7124	62.26	12185.211	34251.27
5214	62.26	10903.976	39490.781
6679	62.26	11701.231	39778.449
10974	62.24	14267.953	33327.641
5295	62.22	11086.386	39452.414
8031	62.15	12521.049	37574.785
5129	61.94	10984.222	37940.008
6907	61.71	11929.729	36019.57
8079	61.69	12653.776	38386.555
1356	61.63	8588.195	39375.887
6431	61.57	11660.642	35213.152
7112	61.53	12206.32	33951.336
5326	61.53	10994.769	38982.102
8099	61.49	12517.987	38801.914
6006	61.49	11541.58	39395.781
6242	61.48	11558.436	34915.465
11293	61.46	14285.265	37720.953
10033	61.46	13716.065	33843.289
6409	61.42	11774.386	34738.594
2941	61.4	9561.161	33084.441
1283	61.38	8232.454	39312.723
5672	61.38	11295.007	34078.238
5117	61.32	10885.353	37617.531
1767	61.3	8720.951	34437.355
9967	61.28	13659.752	35288.738
10968	61.28	14235.232	33235.301
5368	61.25	11005.639	38157.602
10885	61.23	14186.174	34332.227
7624	61.15	12460.823	36266.984
2007	61.13	8741.276	39353.668
6963	61	11858.698	34626.785
7050	61	11944.666	33012.855
8144	60.96	12574.373	39560.551
3004	60.9	9546.662	34151.543
516	60.9	7907.209	38168.313
8401	60.9	12819.375	35836.941
9989	60.88	13567.41	35047.605
1189	60.81	8396.828	37066.754
9008	60.75	13252.393	38454.047
10952	60.65	14125.247	33290.332
5771	60.61	11277.916	36638.645
6113	60.54	11512.195	37077.738
152	60.48	7803.318	34734.813
3080	60.46	9506.756	35451.758
6481	60.44	11704.851	36528.172
4495	60.38	10491.695	38315.355
1481	60.31	8457.675	37205.875
7038	60.29	12026.727	33181.449
5352	60.27	11088.439	38507.434
6753	60.27	12003.386	39403.586
4554	60.23	10497.434	39764.07
9156	60.21	13138.449	35138.664
9018	60.17	13293.315	38055.695
1623	60.15	8446.113	34980.754
10540	60.14	14145.24	39693.59
8311	60.08	12875.412	37925.816
8615	60.08	13100.497	34508.406
3522	60.06	9910.837	37155.066
6417	60.04	11757.088	34987.668
996	60	8129.128	33458.352
5828	59.98	11316.561	38095.578
8592	59.98	13004.629	33983.547
4688	59.96	10647.168	38297.027
10083	59.94	13758.972	33131.391
11658	59.85	14532.621	36283.645
9048	59.79	13315.452	37740.855
1063	59.77	8411.014	34100.012
10444	59.73	13811.525	39080.336
8509	59.69	12836.699	33697.535
10763	59.69	14171.685	36411.539
1692	59.64	8550.957	33064.344
9719	59.64	13655.576	39481.992
1793	59.62	8820.156	34961.035
1723	59.6	8716.18	33647.574
4976	59.6	10785.495	34379.469
8151	59.54	12598.588	39715.613
10870	59.5	14138.992	34909.547
1319	59.43	8378.419	39806.879
2112	59.39	8937.739	38534.602
8415	59.39	12830.775	35721.484
7801	59.31	12468.941	33126.066
5647	59.31	11209.107	33695.93
2540	59.27	9264.46	37933.996
9867	59.25	13614.748	37467.762
6240	59.24	11614.304	34889.852
8353	59.22	12805.095	36574.609
7345	59.18	12112.802	39346.207
1211	59.14	8270.538	37558.125
6798	59.08	11925.83	38319.051
10207	59.04	13888.136	35326.742
9100	59.04	13156.374	36851.098
4753	59.02	10666.957	37084.988
8622	59.02	13023.675	34632.102
954	59.01	8045.745	34211.957
5143	59.01	10914.039	38286.008
5570	58.99	11099.773	33848.301
6403	58.97	11734.754	34612.125
9272	58.97	13286.848	33003.855
2303	58.95	8929.639	34437.258
9459	58.93	13506.8	36525.309
7426	58.93	12412.002	39486.824
11726	58.91	14523.854	35064.215
8553	58.89	13078.91	33239.52
1653	58.89	8500.469	34001.621
890	58.87	8105.054	34940.926
1282	58.87	8224.061	39271.914
882	58.85	8041.834	35128.496
1630	58.85	8458.521	34852.887
3860	58.85	10059.551	37781.547
8641	58.83	12926.817	35049.324
9792	58.81	13623.751	38483.129
3076	58.78	9670.559	35337.344
6482	58.7	11757.597	36544.402
9739	58.68	13589.258	39394.598
5211	58.66	10872.715	39475.656
763	58.64	7992.231	37637.16
3771	58.64	10121.554	35615.129
6632	58.62	11848.432	39199.527
11730	58.58	14560.994	34775.547
9523	58.55	13456.563	37653.168
843	58.53	8037.493	35582.688
7865	58.47	12568.321	34259.344
8668	58.43	12986.215	35829.012
9259	58.39	13196.003	33417.539
3917	58.39	10106.988	39052.52
10248	58.37	13880.854	36245.336
9558	58.28	13438.107	38240.59
3580	58.2	9892.391	35264.496
7914	58.2	12621.967	35172.762
5322	58.18	11068.808	39177.531
8	58.18	7683.377	33113.902
10268	58.16	13792.717	36689.68
2250	58.16	8861.348	35714.473
2404	58.16	9210.539	34269.094
10081	58.14	13680.265	33117.348
74	58.14	7972.402	33744.039
3309	58.14	9609.501	39797.371
937	58.07	8087.109	34298.953
2354	58.03	8995.472	33060.93
8594	57.97	13131.304	33992.508
3855	57.93	10123.659	37724.566
3186	57.93	9545.066	38067.871
11621	57.91	14451.188	36723.09
7887	57.91	12595.031	34681.43
8890	57.89	13032.138	39750.086
4369	57.88	10400.872	35700.914
8139	57.88	12601.566	39503.617
6160	57.88	11468.481	36691.297
10966	57.8	14278.777	33191.504
9851	57.78	13757.553	37589.023
2574	57.78	9224.28	39037.199
2623	57.76	9137.547	39776.824
9954	57.76	13605.456	35603.895
7214	57.72	12274.157	36409.43
738	57.7	8106.749	37832.109
2227	57.61	8909.477	36071.086
6272	57.55	11573.732	34437.836
11528	57.42	14555.849	38533.863
8206	57.42	12899.551	39486.078
11628	57.42	14485.854	36786.063
2733	57.4	9386.517	37596.344
3518	57.36	9784.465	37100.496
9302	57.34	13397.831	33224.652
10157	57.32	13934.507	34279.832
1671	57.32	8434.461	33506.375
9365	57.24	13461.62	34369.043
8585	57.19	13102.223	33689.375
8643	57.17	13048.446	35152.203
6699	57.13	11771.603	39993.66
1849	57.09	8671.596	36414.805
1762	57.07	8636.192	34312.734
10618	57.07	14007.905	38443.957
10563	57.03	14174.665	39146.676
4867	57.01	10568.77	34151.48
5664	57.01	11354.171	34010.48
2472	57.01	9086.156	36368.27
5273	57.01	11078.549	39883.871
6835	56.98	11907.419	37714.305
5414	56.96	11185.33	37039.633
1397	56.96	8437.563	38571.512
10607	56.96	14138.232	38550.34
5990	56.94	11545.905	39630.563
4628	56.94	10612.125	39191.777
5173	56.94	10829.527	38903.832
7361	56.92	12227.934	39473.414
6283	56.9	11466.642	34273.879
7875	56.86	12603.539	34453.699
4478	56.82	10469.358	38011.508
10786	56.8	14007.105	36073.996
2405	56.78	9073.651	34275.379
5152	56.78	10909.447	38445.586
8471	56.75	12896.732	34722.23
8227	56.71	12807.598	39137.086
5115	56.69	10853.298	37516.039
11011	56.65	14404.122	34090.148
980	56.65	8016.448	33341.789
8928	56.63	13191.606	39684.035
11015	56.63	14224.902	34154.266
2726	56.63	9319.847	37971.113
5831	56.61	11333.658	38127.227
6327	56.59	11557.242	33048.949
10681	56.55	14106.968	37340.324
5501	56.55	11077.33	35489.938
666	56.55	8055.717	40004.117
1387	56.48	8443.589	38708.949
384	56.46	7755.304	36955.676
5600	56.42	11157.249	33233.945
9732	56.4	13775.609	39280.375
9996	56.32	13609.066	34648.488
3742	56.32	10042.583	34938.559
10872	56.3	14042.76	34697.785
3940	56.29	10097.963	39488.895
4788	56.29	10658.544	36423.41
10130	56.27	13833.403	33905.352
6250	56.25	11514.487	34455.469
2413	56.21	9270.674	34608.992
6858	56.19	12019.645	37250.871
1023	56.17	8298.133	33128.305
3963	56.15	10020.901	39863.219
1394	56.15	8423.365	38766.551
839	56.15	8057.875	36002.152
9979	56.04	13759.205	34939.754
5028	56.04	10910.316	35874.648
378	55.92	7735.522	36904.172
10665	55.9	14165.46	37404.387
6210	55.83	11447.168	35625.043
4572	55.81	10584.387	39815.902
2880	55.81	9328.795	34590.73
9489	55.73	13425.402	37164.262
3273	55.73	9581.956	39257.473
3617	55.71	9837.466	34767.375
2334	55.67	8933.875	33547.883
8735	55.67	13125.224	37377.914
1945	55.65	8659.955	38485.934
7438	55.65	12488.773	39284.199
11704	55.62	14629.105	35162.289
158	55.6	7935.27	34767.254
11291	55.6	14240.201	37693.734
1581	55.58	8421.475	35880.262
7888	55.54	12707.212	34697.188
10807	55.54	14054.997	35844.344
2477	55.5	9103.134	36440.281
7880	55.5	12510.25	34489.254
9823	55.46	13771.394	38138.348
2696	55.42	9348.972	38770.848
5398	55.4	11123.161	37419.934
8205	55.37	12721.779	39480.047
10642	55.35	14208.213	37864.301
5404	55.33	11175.473	37206.008
9013	55.29	13248.047	38256.828
10062	55.29	13633.104	33412.875
11650	55.27	14513.599	36428.891
3203	55.25	9611.313	38542.098
8672	55.23	12931.569	35901.273
5905	55.23	11350.154	39490.164
8277	55.23	12832.372	38354.047
11585	55.21	14627.86	37763.109
8994	55.17	13195.159	38522.09
7423	55.16	12346.544	39435.977
5809	55.14	11408.123	37776.27
10644	55.12	14008.035	37936.117
146	55.12	7982.733	34613.641
5796	55.1	11336.652	37307.074
94	55.06	7886.506	34015.246
9679	55.06	13528.896	39779.449
11415	55	14397.775	39763.875
410	54.98	7778.539	37174.215
4920	54.98	10726.145	33093.938
2470	54.95	9202.842	36308.988
6118	54.89	11543.099	37147.055
5421	54.89	11086.692	37170.82
11673	54.87	14486.543	35797.488
6530	54.87	11842.58	37356.148
5633	54.85	11390.719	33382.305
636	54.83	7671.166	39601.434
1050	54.77	8327.581	33897.664
2955	54.75	9675.584	33387.23
5785	54.75	11243.862	36968.691
4560	54.7	10550.161	39833.691
2662	54.66	9331.67	39681.293
8335	54.62	12888.378	37262.457
1232	54.62	8348.322	37859.676
7792	54.6	12452.409	33019.316
1509	54.6	8566.491	36832.98
10891	54.58	14117.169	34435.563
5790	54.54	11309.818	37136.125
8656	54.52	12964.057	35481.992
1917	54.5	8798.889	37974.551
6182	54.49	11536.733	36169.051
1027	54.47	8310.678	33217.363
1035	54.47	8287.508	33482.012
7810	54.45	12529.599	33087.707
2134	54.43	8866.177	38118.922
2264	54.39	8870.52	35254.449
10110	54.39	13872.399	33465.23
10798	54.37	14135.951	35896.492
1637	54.37	8565.59	34586.699
3479	54.35	9761.638	37945.41
9878	54.33	13642.286	37026.184
2165	54.31	8933.332	37456.211
7458	54.29	12342.857	39192.855
2437	54.29	9169.716	35319.336
10695	54.29	14104.906	36975.813
11699	54.29	14442.036	35389.41
7189	54.27	12106.109	35878.684
10437	54.27	13962.247	38954.637
291	54.26	7949.797	36031.281
5345	54.24	11018.445	38948.68
10137	54.22	13940.157	34037.344
1669	54.2	8450.126	33767.383
3090	54.18	9544.273	35786.391
10222	54.12	13914.559	35670.488
11263	54.12	14319.426	37086.609
11569	54.1	14570.263	37893.902
211	54.06	7981.259	35212.492
11810	54.05	14435.814	33286.078
11796	54.03	14552.773	33372.293
11273	53.93	14397.086	37334.738
8863	53.89	13106.192	39450.402
5271	53.85	11054.037	39865.043
7713	53.85	12357.172	34638.324
1632	53.83	8429.358	34726.176
3792	53.83	10045.513	36193.613
7371	53.82	12185.658	39701.906
2825	53.82	9471.741	35868.363
337	53.8	7720.389	36365.844
4792	53.76	10599.341	36358.949
6914	53.72	11898.212	35605.422
5616	53.72	11394.283	33088.969
6594	53.72	11806.829	38557.223
11558	53.68	14475.876	38077.996
8701	53.66	12975.703	36458.07
10877	53.66	14026.538	34463.473
3665	53.64	9821.575	33448.988
10064	53.64	13619.394	33203.078
5621	53.59	11393.265	33162.625
2700	53.59	9302.026	38516.379
8234	53.59	12828.284	39225.227
4530	53.57	10557.77	39215.66
2991	53.55	9495.772	33842.715
7847	53.53	12614.85	33710.941
1755	53.51	8810.012	34120.855
3237	53.51	9579.056	38779.676
6542	53.49	11655.568	37519.93
8073	53.45	12598.417	38256.305
7524	53.43	12358.877	38264.016
9262	53.41	13318.986	33422.402
766	53.39	7998.172	37365.07
10520	53.39	14098.28	39778.93
6356	53.37	11676.754	33526.676
3466	53.37	9910.161	38187.395
809	53.34	8123.467	36462.051
7498	53.32	12416.87	38500.266
5299	53.32	11010.744	39519.969
8308	53.28	12741.139	37905.41
7854	53.26	12560.238	33873.754
4831	53.26	10661.158	35208.031
9670	53.26	13382.271	39631.68
7568	53.22	12408.583	37233.172
4338	53.22	10368.362	34805.859
851	53.2	8198.068	35725.43
4513	53.2	10535.817	38815.227
4662	53.14	10625.104	38476.488
2500	53.14	9072.631	37079.594
9393	53.13	13544.255	34797.824
643	53.13	7869.776	39777.977
130	53.11	7891.765	34463.996
2719	53.07	9488.511	37840.453
5668	53.01	11311.709	34048.348
6556	53.01	11682.188	37836.547
3276	52.97	9647.799	39343.238
8899	52.97	13001.482	39967.145
8778	52.97	13115.472	38287.395
6822	52.93	11946.112	38063.465
11018	52.9	14341.264	34195.492
4089	52.9	10251.572	37194.82
10524	52.86	14150.595	39902.137
6047	52.86	11441.121	38420.242
837	52.84	7995.484	35997.254
1028	52.8	8248.245	33332.504
7031	52.76	12035.401	33397.43
7736	52.7	12371.466	34078.559
11816	52.7	14461.975	33095.051
7487	52.69	12471.639	38908.848
6304	52.67	11577.511	33589.219
9600	52.63	13383.595	38866.699
5496	52.59	11028.987	35732.488
1227	52.51	8285.078	37788.824
290	52.47	7710.547	36024.676
8649	52.46	13090.721	35307.906
1267	52.44	8367.492	38882.914
9251	52.44	13292.098	33626.242
8114	52.42	12517.902	39121
7202	52.4	12149.216	36182.531
10585	52.36	14092.013	38841.266
6078	52.36	11566.613	37875.699
2185	52.36	8983.555	37128.879
3082	52.34	9524.463	35579.949
4699	52.32	10630.823	37892.953
7001	52.26	11902.665	34189.063
6839	52.26	12055.326	37788.195
3577	52.24	9892.286	35518.02
10392	52.23	13927.145	38429.559
9436	52.21	13480.219	35734.414
3894	52.21	10120.464	38477.125
6128	52.13	11593.949	36991.406
11313	52.11	14390.258	37972.402
2554	52.09	9132.802	38441.387
3961	52.07	9992.335	39850.473
7418	52.05	12460.422	39711.922
59	52.02	7944.882	33613.973
11026	52.02	14265.451	34402.055
5361	51.96	10996.74	38363.129
5748	51.92	11288.55	36068.645
7472	51.88	12467.167	39074.969
7451	51.82	12307.563	39119.352
214	51.8	7788.696	35295.406
8097	51.79	12589.445	38774.289
4460	51.79	10371.22	37698.023
8967	51.77	13265.777	39054.828
124	51.75	7974.849	34384.484
6412	51.71	11701.829	34896.098
10529	51.71	14166.247	39977.141
8375	51.69	12844.384	36128.457
1695	51.67	8504.31	33130.609
8880	51.63	13084.085	39640.563
6718	51.61	11898.526	39958.297
3017	51.61	9526.154	34479.281
2086	51.59	9003.737	39003.996
5209	51.57	10918.642	39452.336
9847	51.57	13569.064	37543.547
6086	51.57	11478.921	37542.461
1628	51.56	8506.982	34836.473
1683	51.56	8419.741	33193.398
10183	51.56	13989.395	34986.035
7779	51.54	12406.172	33474.313
8105	51.52	12504.138	38907.281
1547	51.52	8585.451	36085.902
4716	51.5	10771.396	37544.648
8362	51.5	12866.759	36216.898
3970	51.48	10066.172	39875.848
7785	51.46	12483.152	33264.184
7889	51.44	12509.909	34705.805
10914	51.44	14087.178	33865.367
10356	51.4	13911.2	38127.57
1178	51.38	8283.15	36809.84
7260	51.36	12071.044	37393.957
9431	51.29	13542.017	35660.809
9492	51.29	13382.072	37178.727
8712	51.27	13084.888	36700.461
1699	51.25	8803.156	33051.258
1114	51.23	8328.257	35288.367
1316	51.23	8358.188	39753.129
11429	51.23	14471.497	39757.824
3622	51.19	9918.574	34591.875
7723	51.17	12391.115	34592.91
8444	51.17	12905.771	35004.684
3494	51.13	9784.979	37537.277
5244	51.11	10967.42	39777.172
3743	51.04	9923.719	34941.82
5267	51.04	11079.733	39853.18
1821	51.02	8725.889	35718.988
1379	50.98	8575.13	38873.836
9628	50.98	13470.805	39123.355
6279	50.96	11596.771	34200.801
7010	50.96	11982.61	34009.598
11819	50.94	14636.709	33153.625
10150	50.87	13820.872	34151.863
8663	50.87	13032.687	35596.035
2905	50.81	9311.186	33501.395
1418	50.79	8552.251	38182.711
9866	50.77	13663.745	37452.168
9787	50.77	13711.138	38757.59
9515	50.75	13418.44	37568.188
2589	50.71	9245.855	39247.105
9914	50.66	13621.808	36440.262
3768	50.62	10093.49	35565.285
6787	50.62	11886.862	38702.266
4847	50.6	10573.904	34650.48
3906	50.54	9936.522	38813.945
10123	50.48	13938.42	33776.656
2943	50.44	9589.114	33136.379
5432	50.43	11042.304	36596.563
11653	50.41	14468.762	36510.617
5461	50.41	11182.779	35898.977
9105	50.41	13340.1	36410.383
3905	50.39	9955.856	38653.605
3088	50.39	9559.745	35759.402
10963	50.37	14298.142	33120.434
8083	50.37	12594.117	38507.531
280	50.33	7940.847	35959.727
11212	50.33	14351.21	36771.578
4360	50.33	10554.268	35457.129
9947	50.33	13635.06	35783.977
5409	50.33	11165.869	37285.863
3207	50.27	9704.555	38630.309
2241	50.25	8847.408	35969.152
7116	50.25	12238.76	34001.508
422	50.23	7806.049	37319.133
749	50.23	8136.067	37696.586
3881	50.21	10102.92	38298.199
9596	50.21	13484.323	38831.695
10623	50.18	14024.031	38205.148
4944	50.16	10817.483	33414.16
1552	50.16	8574.301	36162.285
1872	50.1	8786.336	36859.281
10913	50.08	14064.54	33825.613
2909	50.06	9315.02	33358.074
4777	50.04	10665.411	36570.078
8221	50.04	12852.414	39394
6123	50.04	11577.315	36905.363
1608	50.02	8485.551	35369.664
8486	50	12714.583	34204.266
15	49.97	7797.912	33152.039
9252	49.93	13350.086	33638.445
9461	49.93	13545.14	36529.867
6579	49.83	11808.778	38234.055
9896	49.79	13672.138	36843.984
87	49.77	7733.108	33916.359
267	49.76	7745.587	35820.816
10335	49.76	13829.089	37926.855
3045	49.72	9619.083	35031.133
11556	49.72	14620.659	38047.578
7397	49.68	12302.299	39818.086
8550	49.66	13103.181	33159.824
4336	49.66	10515.161	34792.324
1125	49.66	8261.173	35468.344
9761	49.66	13607.425	39224.391
2593	49.66	9254.746	39337.613
6031	49.66	11483.516	38862.23
1340	49.64	8500.74	39637.91
311	49.58	7869.037	36188.93
8583	49.56	12950.163	33626.641
6038	49.56	11433.824	38471.27
8220	49.54	12815.369	39390.012
7746	49.45	12445.994	33938.789
8170	49.43	12579.557	39979.977
1542	49.41	8570.581	36367.105
2869	49.41	9322.238	34732.129
3761	49.39	9928.688	35458.738
7147	49.39	12256.144	35007.77
5015	49.39	10797.423	35626.863
9177	49.37	13296.36	34888.758
2069	49.37	8927.328	39273.449
1221	49.37	8393.355	37700.602
3830	49.37	9922.078	37186.031
296	49.35	7811.212	36091.301
4014	49.33	10167.277	38988.879
3079	49.31	9520.451	35446.535
6341	49.3	11647.227	33298.457
868	49.24	8022.196	35560.59
1685	49.24	8448.987	33205.105
7143	49.18	12156.216	34972.984
2496	49.18	9141.75	36967.305
9524	49.16	13522.365	37656.754
3114	49.16	9698.713	36375.27
3098	49.12	9690.398	35891.406
7079	49.12	12248.451	33405.367
6410	49.12	11839.688	34769.789
871	49.1	8007.249	35266.059
2925	49.05	9475.716	33257.023
2887	49.01	9360.694	34418.383
90	49.01	7846.569	33936.262
5007	48.99	10786.851	35301.137
2749	48.99	9431.989	37261.984
4466	48.99	10377.672	37856.859
8612	48.97	13096.156	34413.809
10918	48.91	14081.556	33917.531
5161	48.91	10965.068	38633.449
7153	48.91	12251.365	35074.379
10498	48.89	13920.168	39773.602
7649	48.89	12472.364	35875.492
9372	48.87	13368.193	34516.035
4779	48.86	10567.343	36617.07
1351	48.84	8465.858	39323.035
11550	48.8	14616.975	38195.336
5339	48.74	11102.8	38866.637
108	48.74	7898.317	34262.875
5124	48.7	10983.127	37833.426
5533	48.68	11093.311	34813.059
4441	48.68	10534.278	37333.43
1332	48.66	8628.334	39921.246
4450	48.64	10354.569	37533.066
7402	48.63	12321.01	39902.43
420	48.63	7650.733	37305.664
9074	48.59	13162.156	37471.715
5975	48.53	11420.075	39940.246
8286	48.49	12891.31	38165.059
5153	48.45	10826.578	38473.633
7701	48.43	12434.74	35083.715
9660	48.4	13524.945	39502.574
5159	48.4	10821.55	38605.063
8838	48.38	12998.67	39184.758
2083	48.36	9021.796	38988.18
5248	48.32	10985.542	39832.074
6466	48.3	11718.772	36178.676
8184	48.3	12760.495	39925.16
10670	48.3	14119.021	37212.586
711	48.26	8077.172	38534.137
1485	48.26	8540.849	37337.133
4499	48.2	10398.372	38371.07
7716	48.2	12480.612	34450.766
480	48.2	7915.262	37816.332
7696	48.18	12464.952	34997.785
9474	48.11	13394.161	36808.832
3782	48.11	9945.192	35879.184
1892	48.09	8841.647	37311.609
5055	48.05	10900.674	36475.816
10005	48.03	13738.922	34296.02
10004	48.03	13595.445	34590.176
11084	48.01	14229.206	35722.48
1212	47.99	8337.572	37571.141
8007	47.99	12562.954	37217.406
8293	47.99	12887.064	38220.066
570	47.97	7794.663	38704.586
7648	47.97	12420.276	35846.641
2066	47.97	8965.107	39509.297
6475	47.9	11826.262	36430.887
5877	47.9	11420.859	39083.473
3162	47.88	9672.869	37531.746
8665	47.88	13025.101	35631.141
4939	47.86	10868.46	33303.902
6040	47.84	11606.046	38559.879
5857	47.82	11350.522	38620.629
1405	47.8	8442.758	38362.688
1415	47.8	8590.758	38170.207
2856	47.8	9399.655	34787.078
10949	47.78	14140.198	33225.652
3112	47.76	9555.826	36240.785
6376	47.74	11774.343	33938.563
10423	47.69	13909.899	38783.23
491	47.61	7842.776	37890.016
10428	47.55	13808.995	38823.297
3589	47.53	9822.031	34965.188
8775	47.53	13091.181	38204.605
3155	47.51	9590.974	37432.004
3821	47.51	9984.468	36990.492
4399	47.51	10548.823	36565.414
3509	47.48	9856.53	37449.625
10181	47.48	13923.802	34899.703
357	47.48	7849.169	36685.457
7652	47.46	12375.836	35598.254
8998	47.46	13249.698	38549.293
3360	47.44	9772.088	39831.184
8263	47.44	12774.373	38736.934
8799	47.42	13019.883	38668.395
655	47.4	7712.187	39952.68
5052	47.34	10895.135	36397.953
11279	47.3	14389.236	37418.152
6630	47.3	11835.236	39192.598
1728	47.3	8774.228	33663.785
8256	47.28	12837.047	38856.68
4037	47.27	10152.594	38946.883
7395	47.27	12293.649	39777.855
2479	47.27	9160.699	36523.168
4184	47.27	10317.196	34789.59
10245	47.23	13924.208	36206.34
9033	47.19	13174.99	37947.613
631	47.19	7886.545	39516.719
11667	47.15	14454.067	35911.848
2861	47.15	9363.716	34907.664
2097	47.13	8946.101	38884.141
6882	47.07	11969.084	36767.441
1772	47.05	8650.039	34563.363
2550	47.04	9100.403	38307.738
2840	47	9436.087	35342.473
3530	46.98	9743.94	36764.836
1933	46.94	8722.454	38257.246
8757	46.94	12945.965	37891.578
9993	46.84	13771.413	34834.73
5359	46.82	11164.753	38331.316
10955	46.82	14053.497	33020.258
1672	46.79	8446.317	33508.957
3722	46.73	10050.158	34411.43
5474	46.71	11183.116	35783.547
11099	46.67	14305.756	36089.125
4189	46.65	10303.274	34910.145
486	46.61	7695.474	37846.637
4611	46.56	10722.033	39550.773
9418	46.56	13541.475	35411.152
3614	46.52	9808.611	34706.57
1480	46.52	8624.606	37196.742
9646	46.46	13415.279	39355.699
3633	46.46	9856.07	34225.641
11023	46.44	14254.934	34316.742
75	46.44	7955.965	33755.988
8837	46.44	13118.682	39176.246
8181	46.42	12864.713	39889.977
9132	46.42	13318.135	35799.488
7466	46.4	12427.822	39001.828
2813	46.37	9438.862	35917.789
4055	46.29	10262.15	38182.363
8212	46.27	12829.38	39301.684
10214	46.25	13917.205	35466.047
1602	46.23	8451.874	35288.031
5899	46.23	11337.098	39289.629
804	46.21	8040.376	36640.035
3	46.19	7920.237	33026.156
10813	46.19	14185.374	35576.039
8154	46.17	12544.064	39840.07
2653	46.14	9275.914	39877.668
958	46.14	8178.096	33973.023
5675	46.14	11351.337	34121.938
1823	46.08	8767.88	35760.383
3129	46.08	9563.607	36961.027
2753	46.04	9428.347	37021.328
9328	46.02	13456.137	33703.754
477	46	7967.97	37772.719
3641	45.98	9818.819	33843.645
1751	45.96	8797.937	34037.953
10401	45.94	13887.797	38521.012
10803	45.94	14127.439	35744.637
7207	45.92	12140.153	36277.426
5519	45.87	11194.827	35091.09
742	45.87	8084.02	37901.223
2926	45.85	9487.228	33323.313
10016	45.83	13766.335	34239.043
8633	45.83	12999.061	34883.832
7257	45.83	12248.062	37304.035
4403	45.81	10441.416	36640.5
4910	45.79	10686.087	33475.203
5065	45.79	10850.745	36651.926
1883	45.75	8773.378	37088.828
1324	45.73	8243.33	39859.859
3266	45.73	9671.874	39058.648
6707	45.71	12061.948	39885.117
8431	45.71	12833.768	35303.387
1007	45.7	8160.186	33314.523
9966	45.68	13618.304	35285.363
8959	45.66	13196.175	39188.152
8793	45.64	13102.774	38619.664
8800	45.64	12928.82	38668.27
10010	45.62	13678.732	34394.613
4076	45.58	10185.325	37698.586
10228	45.58	13840.36	35715.539
6374	45.58	11712.272	33891.184
6604	45.52	11798.798	38773.844
7149	45.52	12140.515	35060.961
10234	45.5	13845.639	35930.27
5217	45.5	10937.673	39526.414
11019	45.48	14373.829	34224.641
113	45.47	7903.696	34289.621
6015	45.45	11631.475	39168.988
7032	45.45	11898.447	33403.184
9553	45.43	13501.889	38180.172
11332	45.41	14257.525	38206.332
10466	45.39	13922.201	39298.613
4958	45.37	10815.437	33890.641
8597	45.37	13031.022	34021.609
7011	45.35	11937.246	34037.012
3668	45.35	9716.454	33262.438
4973	45.33	10809.64	34255.273
572	45.33	7890.211	38707.688
1163	45.33	8369.215	36506.438
9339	45.27	13527.081	33967.996
11817	45.27	14548.772	33101.82
6423	45.25	11743.18	35073.293
11073	45.18	14213.77	35572.016
5838	45.18	11405.8	38266.223
8864	45.18	12995.395	39451.656
7433	45.18	12468.977	39561.941
11289	45.16	14251.438	37631.461
2481	45.14	9267.508	36554.234
1761	45.12	8643.947	34300.73
9673	45.04	13531.594	39673.461
10135	45.01	13827.198	34012.242
5832	44.99	11399.658	38161.234
6159	44.99	11446.659	36666.676
10750	44.99	14120.848	36641.641
11328	44.95	14250.214	38132.457
1241	44.95	8211.793	38095.445
10721	44.93	14057.401	36837.379
2596	44.91	9265.144	39394.527
6274	44.87	11488.552	34156.137
9250	44.83	13251.412	33572.738
4630	44.83	10745.783	39215.445
6923	44.81	11870.352	35283.898
4804	44.81	10597.534	35776.969
9237	44.79	13273.762	33669.762
11292	44.76	14411.244	37714.758
5038	44.72	10898.895	36047.035
1362	44.7	8628.812	39189.656
1115	44.68	8340.896	35331.18
5023	44.66	10820.723	35812.289
76	44.64	7860.222	33759.898
6772	44.64	11914.271	39079.887
343	44.6	7883.625	36450.168
8906	44.58	13294.471	39838
6007	44.58	11623.625	39400.547
188	44.57	7882.904	35017.523
5288	44.57	11185.846	39693.211
9668	44.55	13375.629	39590.863
11358	44.55	14248.363	38669.832
537	44.49	7880.487	38424.93
5457	44.47	11185.73	36082.844
9730	44.45	13585.985	39560.57
3867	44.45	10094.48	38005.199
6177	44.45	11550.267	36056.93
5069	44.43	10873.741	36704.301
4480	44.43	10539.348	38031.652
8009	44.41	12631.495	37242.793
7719	44.41	12388.884	34546.652
8503	44.39	12911.029	33868.551
6519	44.32	11772.333	36868.457
1855	44.3	8743.268	36554.488
9063	44.28	13221.731	37646.297
1129	44.28	8389.996	35585.426
3071	44.26	9577.144	35149.246
10092	44.24	13976.89	33089.98
715	44.2	8052.188	38335.633
6005	44.2	11564.961	39378.371
4170	44.18	10180.057	35257.766
10837	44.16	14186.692	35523.359
7897	44.12	12571.565	34872.012
2859	44.12	9297.462	34854.98
4098	44.12	10252.47	37049.691
6469	44.12	11667.187	36354.285
5333	44.09	11047.173	39090.352
7973	44.09	12595.787	36430.117
7473	44.07	12360.359	39074.574
6318	44.07	11573.697	33231.645
10698	44.05	14000.973	36703.391
2597	44.05	9230.715	39430.953
2529	44.05	9223.918	37691.715
2030	44.03	8782.162	39794.484
6761	44.01	11887.247	39222.332
9641	44.01	13414.024	39266.043
1544	43.99	8554.44	36374.625
8240	43.97	12739.049	38950.262
5842	43.95	11397.467	38439.031
9965	43.95	13716.766	35278.617
1191	43.95	8328.455	37198.844
9961	43.91	13761.626	35528.988
6022	43.8	11617.447	38974.055
3890	43.8	10034.579	38396.922
6157	43.8	11546.883	36660.043
5137	43.78	10815.877	38172.617
651	43.78	7821.694	39877.055
4559	43.76	10467.454	39819.43
3148	43.76	9602.042	37346.934
6287	43.74	11551.337	34003.965
1445	43.68	8414.547	37964.668
11721	43.67	14451.958	35048.449
950	43.65	8178.854	34160.262
4793	43.65	10627.522	36366.262
9680	43.63	13388.182	39811.84
7280	43.63	12150.072	37895.016
7026	43.63	12058.445	33515.059
4191	43.61	10148.821	34625.242
9983	43.57	13702.236	34967.188
6175	43.55	11500.796	36364.875
2135	43.47	9000.81	37863.734
3746	43.45	10069.037	35068.684
6754	43.45	11938.209	39405.766
7928	43.44	12621.123	35449.344
1789	43.42	8730.657	34854.031
5372	43.42	11064.153	38222.875
2291	43.42	8855.398	34901.539
2213	43.4	8907.718	36409.598
5819	43.38	11345.144	37948.094
5376	43.34	11087.293	38038.828
2489	43.32	9150.05	36871.621
11057	43.32	14236.093	35109.656
8236	43.3	12853.592	39236.602
7916	43.3	12635.075	35198.352
6831	43.26	11988.863	37976.863
7387	43.24	12157.209	40002.125
3515	43.22	9848.267	37314.586
7144	43.17	12248.328	34973.77
5302	43.15	11190.56	39562.332
5596	43.15	11030.153	33418.105
3654	43.09	9909.221	33497.117
2803	43.09	9326.858	36255.738
6358	43.07	11684.498	33576.195
4830	43.05	10638.462	35206.398
10136	43.03	13834.056	34037.094
8762	43.01	12955.935	38049.938
102	42.99	7762.804	34178.77
2999	42.96	9599.446	33987.23
6619	42.94	11734.201	39027.035
8223	42.92	12813.776	39421.352
8617	42.92	13096.949	34576.34
4438	42.9	10460.99	37232.922
5765	42.9	11250.377	36368.891
7581	42.9	12350.495	37062.727
4207	42.9	10147.171	34204.02
644	42.88	7742.889	39820.645
10430	42.88	13854.96	38832.043
10546	42.86	14001.823	39473.473
11515	42.86	14500.709	38651.863
8968	42.84	13259.322	39098.762
1459	42.82	8593.424	37502.68
5561	42.8	11195.864	34028.879
4118	42.8	10211.636	36833.723
8700	42.76	12960.57	36456.98
493	42.76	7833.129	37899.152
10093	42.69	13927.661	33095.441
4007	42.63	10258.599	39191.969
2677	42.63	9427.891	39205.836
6268	42.63	11521.971	34370.113
5020	42.57	10821.689	35755.566
1293	42.54	8318.216	39581.523
9421	42.54	13530.362	35451.371
3936	42.54	9946.859	39396.992
5603	42.54	11030.472	33058.164
10560	42.52	14006.958	39383.84
1000	42.52	8044.628	33221.883
2004	42.5	8642.602	39302.434
3820	42.5	10001.547	36984.102
3069	42.48	9507.379	35136.293
530	42.42	7947.891	38354.141
9859	42.4	13712.732	37365.195
2317	42.36	9020.102	34064.816
4906	42.34	10722.043	33404.219
4476	42.34	10401.034	38007.063
10284	42.32	13896.598	36836.07
679	42.29	8118.049	39273.695
10472	42.27	13924.78	39503.184
6124	42.27	11506.033	36912.242
3686	42.27	9990.974	33204.785
5010	42.25	10952.625	35495.684
8980	42.25	13181.618	38683.441
7483	42.19	12464.988	38882.297
796	42.15	8202.909	36767.594
7811	42.15	12706.211	33095.113
19	42.13	7874.51	33210.289
1087	42.13	8354.494	34628.102
2730	42.09	9471.629	37537.68
1489	42.09	8600.249	37104.402
1888	42.09	8662.084	37215.32
10587	42.06	14185.929	38855.953
1801	42.06	8680.682	35162.016
5592	41.98	11134.212	33374.836
348	41.96	7666.431	36566.594
5116	41.94	10960.384	37514.887
8495	41.92	12868.93	34039.465
2049	41.88	8876.726	39966.586
6615	41.88	11823.655	38981.504
1589	41.86	8603.713	35675.555
3367	41.83	9753.983	39870.602
7853	41.79	12601.518	33826.516
2661	41.77	9414.87	39649.52
2320	41.77	8974.229	33869.926
10575	41.71	14001.548	39069.227
3109	41.69	9593.439	36097.262
7236	41.69	12246.53	36930.961
8386	41.67	12799.562	36195.438
6311	41.65	11619.635	33401.418
9935	41.65	13755.126	35916.297
5459	41.63	11190.223	36178.824
1807	41.63	8683.622	35345.797
7215	41.63	12207.154	36413.84
7177	41.62	12229.374	35700.996
167	41.6	7734.622	34825.859
4709	41.6	10743.658	37692.313
4775	41.6	10672.523	36551.414
6308	41.58	11495.252	33368.973
8981	41.5	13312.343	38695.68
1064	41.5	8248.133	34109.973
8403	41.5	12791.603	35858.836
9260	41.48	13301.051	33417.648
6333	41.46	11824.941	33025.164
9982	41.44	13681.913	34962.453
1014	41.42	8067.035	33076.742
5261	41.41	10891.608	39997.488
4282	41.37	10424.826	33189.945
10960	41.37	14358.673	33042.867
8296	41.37	12794.842	38286.477
7052	41.37	12036.035	33083.516
2882	41.31	9486.116	34294.793
3470	41.27	9878.342	38001.996
5770	41.25	11302.956	36601.598
576	41.25	7850.237	38766.68
494	41.21	7866.65	37908.09
3982	41.19	10262.462	39919.719
1360	41.19	8513.866	39131.5
4744	41.18	10630.516	37256.488
3605	41.18	9777.558	34855.129
760	41.12	8185.563	37598.254
467	41.12	7687.639	37722.426
1721	41.08	8643.436	33579.914
7432	41.08	12344.843	39548.945
11516	41.08	14487.339	38653.031
3031	41.06	9665.928	34823.332
6462	41.04	11727.169	36108.543
7309	41	12171.707	38617.59
4516	40.95	10554.596	38954.551
7220	40.93	12260.76	36558.445
8847	40.93	12958.561	39273.934
8777	40.91	13102.621	38246.363
5542	40.91	11024.763	34721.996
1329	40.91	8408.382	39986.617
3955	40.87	10118.322	39756.359
9527	40.87	13531.114	37736.934
7804	40.87	12607.845	33019.273
3677	40.83	10074.66	33087.008
7229	40.83	12115.244	36762.707
9883	40.81	13742.886	36859.227
4180	40.81	10279.935	35003.355
6224	40.79	11456.585	35316.023
1234	40.79	8413.806	37860.168
7494	40.79	12405.562	38690.516
4379	40.77	10433.892	35972.555
9828	40.77	13588.63	37915.184
7467	40.73	12486.957	39005.633
1438	40.73	8538.598	38125.105
10024	40.72	13586.807	34012.32
10229	40.72	13858.191	35730.656
6420	40.7	11814.481	35049.402
2189	40.7	8906.023	36889.313
6845	40.68	11959.554	37621.695
8839	40.68	13097.421	39206.992
1488	40.68	8450.911	37096.84
1084	40.62	8221.327	34529.703
4919	40.62	10596.976	33077.707
7205	40.58	12115.45	36217.629
9483	40.58	13529.675	37063.648
797	40.56	8177.098	36817.906
1128	40.54	8334.975	35578.461
10875	40.54	14010.649	34744.262
3084	40.54	9590.393	35662.168
2737	40.49	9285.173	37404.254
9319	40.49	13436.927	33585.211
9298	40.49	13428.072	33175.609
3200	40.49	9543.113	38455.18
4687	40.47	10591.807	38294.922
9019	40.43	13274.929	38093.762
5655	40.41	11310.233	33813.691
6608	40.41	11729.281	38898.254
4151	40.41	10278.812	36110.941
4165	40.39	10245.26	35718.043
8716	40.39	12976.998	37053.289
1819	40.35	8687.504	35694.512
6965	40.33	11912.607	34677.699
962	40.31	8007.782	34100.391
3816	40.29	10043.092	36912.039
1176	40.26	8283.897	36697.277
5043	40.26	10802.61	36184.984
754	40.22	8144.597	37518.383
2100	40.22	8969.979	38902.164
1654	40.22	8615.107	34072.461
1474	40.2	8451.208	37398.414
9777	40.18	13726.982	38920.199
9943	40.18	13668.632	36031.367
7659	40.14	12394.09	35514.922
2963	40.14	9522.657	33583.652
7165	40.12	12169.922	35468.402
3581	40.05	9838.394	35332.84
5925	40.05	11405.582	39671.566
9707	40.03	13778.618	39752.98
6836	40.03	11938.08	37754.625
9928	40.01	13599.923	36063.637
3070	40.01	9636.313	35142.48
9235	39.99	13337.931	33890.164
6099	39.97	11584.257	37461.133
7306	39.93	12069.317	38518.41
1179	39.93	8284.528	36831.094
10674	39.87	14060.326	37246.883
7615	39.87	12491.815	36498.438
2105	39.83	8958.026	38674.828
1388	39.82	8597.301	38735.355
9356	39.8	13444.636	34210.445
5837	39.78	11417.771	38263.691
6588	39.78	11830.615	38368.023
513	39.76	7782.396	38129.117
5594	39.76	11200.688	33388.313
7379	39.74	12143.975	39856.973
6292	39.74	11591.21	34085.578
3506	39.72	9919.061	37428.109
4219	39.72	10338.158	33995.422
9879	39.72	13580.849	37026.809
11702	39.68	14471.826	35150.559
11652	39.68	14630.682	36473.297
10957	39.68	14272.492	33014.707
11798	39.66	14518.586	33477.828
10901	39.66	14202.039	34020.445
5378	39.66	11186.37	38114.863
11035	39.66	14409.702	34592.711
2157	39.64	8921.527	37609.754
2247	39.64	8921.691	35786.613
8127	39.64	12593.529	39353.785
5078	39.62	10963.853	36875.93
3564	39.62	9817.522	35830.5
9263	39.62	13330.617	33174.883
1452	39.6	8502.307	37754.262
48	39.6	7681.351	33456.871
11551	39.59	14541.601	38213.773
11340	39.59	14337.277	38321.949
525	39.57	7871.895	38307.227
9937	39.51	13636.095	35953.133
3395	39.51	9887.021	39282.438
2109	39.51	8925.576	38473.492
6455	39.47	11725.949	35920.32
6433	39.43	11719.222	35243.68
5636	39.43	11394.774	33438.164
855	39.41	8142.488	35423.438
2016	39.41	8819.39	39617.164
1550	39.39	8525.092	36112.012
2498	39.38	9146.192	37024.141
2139	39.38	8954.26	37759.164
8334	39.38	12767.187	37256.426
11812	39.38	14629.66	33036.105
11587	39.36	14519.292	37503.398
10765	39.3	14203.517	36432.027
9497	39.3	13496.677	37286.914
9072	39.3	13215.707	37459.59
3560	39.3	9852.561	35894.238
6834	39.26	11922.533	37689.625
9498	39.26	13553.042	37319.477
2215	39.26	8894.243	36478.391
5327	39.22	11172.949	39004.004
11664	39.22	14597.219	36177.707
7890	39.22	12579.639	34705.207
8730	39.2	13086.137	37301.934
10589	39.2	14189.532	38943.277
8570	39.18	13136.858	33531.34
1706	39.18	8651.235	33178.18
5076	39.16	10850.041	36831.203
9016	39.15	13246.55	38022.238
7941	39.13	12544.566	35736.871
789	39.11	8093.604	36900.996
11339	39.07	14280.779	38313.172
7020	39.07	11921.079	33700.219
10601	39.07	14176.509	38782.777
4733	39.03	10565.089	37404.586
4517	39.01	10423.402	39017.949
10842	39.01	14098.507	35292.191
6602	39.01	11681.831	38740.773
4182	38.99	10299.277	34770.766
10946	38.99	14127.004	33185.836
1607	38.97	8594.653	35324.895
7738	38.97	12364.931	34119.91
8586	38.93	12957.321	33804.848
1661	38.92	8602.728	33867.715
827	38.92	8018.983	36134.734
8126	38.92	12604.713	39293.438
1922	38.92	8686.073	38037.719
4139	38.92	10244.66	36440.754
1995	38.9	8661.159	39055.617
2923	38.88	9389.811	33242.902
8753	38.88	13083.015	37802.445
6926	38.86	11984.01	35340.348
6585	38.82	11831.371	38309.848
9450	38.8	13431.576	36009.434
2917	38.8	9423.064	33198.383
7923	38.78	12664.08	35344.109
2525	38.76	9160.206	37622.402
11560	38.74	14629.641	38127.969
302	38.74	7665.242	36112.504
5684	38.74	11209.566	34250.996
9178	38.7	13168.159	34894.457
4027	38.69	10310.346	38826.852
7378	38.67	12199.161	39811.781
6528	38.65	11822.025	37303.629
458	38.65	7766.179	37638.18
2786	38.61	9422.663	36565.5
5609	38.59	11055.594	33159.621
2929	38.57	9486.998	33038.199
4340	38.57	10415.11	34853.867
3608	38.55	9746.876	34614.68
2216	38.53	8970.345	36493.184
3938	38.49	10100.236	39433.684
2513	38.48	9148.695	37287.563
5562	38.46	11071.781	34061.859
1372	38.46	8420.244	39106.355
9502	38.46	13545.573	37395.785
10265	38.42	13849.117	36668.383
10940	38.42	14008.955	33612.828
7540	38.42	12490.35	37849.695
8488	38.4	12864.39	34249.332
11803	38.38	14626.823	33199.566
9517	38.38	13429.28	37580.016
5846	38.36	11296.441	38486.246
10452	38.36	13958.049	39206.004
9514	38.34	13538.044	37526.68
6843	38.32	12039.651	37584.449
8662	38.32	12993.814	35585.074
9860	38.3	13697.087	37367.973
11382	38.3	14411.473	39130.852
7320	38.3	12235.106	38824.223
11257	38.3	14289.238	36952.129
2676	38.28	9477.453	39184.477
8363	38.28	12855.055	36218.91
5203	38.26	10992.191	39346.719
2420	38.26	9084.339	34813.191
9330	38.25	13492.425	33769.637
3480	38.23	9818.022	37968.234
2515	38.19	9233.642	37371.262
5491	38.19	11011.28	35605.203
11448	38.17	14625.749	39747.191
8965	38.17	13339.07	39043.277
961	38.15	8106	34076.867
9212	38.09	13139.234	34153.473
10992	38.07	14341.651	33642.973
1290	38.02	8343.828	39422.32
317	38	7775.206	36232.176
7088	37.98	12200.89	33550.027
4381	37.98	10543.358	36132.941
1075	37.96	8341.804	34286.66
3861	37.94	10113.909	37806.988
11717	37.94	14488.632	34965.641
9117	37.94	13158.478	36358.93
10301	37.92	13918.087	37150.531
11663	37.92	14497.927	36138.848
3490	37.9	9892.848	37774.004
5337	37.88	11043.243	38859.16
10418	37.88	13824.284	38705.141
5014	37.88	10897.202	35625.605
10987	37.88	14268.347	33547.008
733	37.86	8184.069	38019.426
1529	37.86	8465.676	36490.523
9963	37.84	13746.567	35559.004
2040	37.82	8720.397	39994.738
3544	37.82	9889.705	36450.617
9170	37.82	13341.649	35087.281
6793	37.8	11972.589	38517.668
11504	37.8	14447.271	38836.039
9595	37.79	13453.84	38822.07
10917	37.77	14149.342	33895.184
7583	37.77	12448.167	37119.215
7995	37.75	12500.301	36915.32
7460	37.75	12411.907	38952.086
1461	37.75	8502.631	37546.574
3688	37.75	10043.363	33213.914
9642	37.75	13387.505	39280.879
5031	37.73	10974.994	35901.203
8964	37.71	13324.155	39019.375
5691	37.69	11398.537	34308.414
11785	37.67	14500.593	33931.297
253	37.65	7879.339	35698.734
10811	37.63	14133.646	35871.395
3699	37.61	10083.006	33743.914
1588	37.59	8595.268	35644.184
1105	37.57	8293.046	35024.984
3567	37.57	9744.659	35882.457
3918	37.56	10010.207	39054.809
10610	37.56	14100.589	38593.891
7892	37.54	12701.597	34729.734
2545	37.52	9094.206	38109.883
4988	37.52	10779.44	34746.926
3627	37.52	9891.814	34395.129
9757	37.48	13698.909	39184.125
5979	37.48	11573.092	39989.539
834	37.44	8159.918	35978.238
6584	37.42	11778.904	38268.496
8043	37.4	12619.454	37742.766
4062	37.4	10192.57	37824.648
1656	37.4	8530.603	34082.855
11105	37.38	14243.761	36223.371
4259	37.35	10210.511	33310.715
2226	37.31	8953.572	36368.883
2537	37.31	9248.949	37904.051
4646	37.29	10709.119	38793.629
9791	37.25	13619.828	38465.695
3404	37.25	9841.113	39146.973
3185	37.25	9644.337	38017.109
9999	37.23	13705.054	34763.352
5734	37.23	11251.15	35780.758
7396	37.21	12474.757	39805.711
4871	37.21	10631.524	34035.09
2313	37.21	9011.079	33996.063
10812	37.21	14082.59	35574.148
4327	37.21	10555.464	34563.328
7156	37.19	12257.765	35129.152
8892	37.17	12995.349	39825.227
10070	37.17	13751.028	33292.246
8817	37.17	13071.947	38861.77
4427	37.15	10538.952	36930.484
10947	37.15	14172.198	33199.406
10513	37.15	13876.907	40005.445
7161	37.15	12187.559	35203.746
8505	37.13	12785.054	33955.273
2394	37.12	9126.096	33870.234
11790	37.12	14423.67	33788.109
1082	37.12	8218.771	34429.848
11400	37.12	14351.493	39414.797
11433	37.08	14613.582	39818.203
1561	37.06	8535.378	35980.133
5643	37.06	11310.041	33637.137
7227	37.04	12199.778	36758.336
11367	37.04	14395.298	38759.34
7561	37.04	12288.156	37390.648
8396	37.02	12764.85	35740.527
7633	37.02	12358.828	36197.531
1960	36.98	8701.69	38860.82
8960	36.98	13344.142	39217.129
6532	36.98	11760.52	37359.129
10880	36.96	14039.514	34529.258
1681	36.96	8630.488	33173.688
3353	36.94	9895.926	39767.02
4247	36.94	10193.241	33406.324
3493	36.94	9790.67	37513.551
11690	36.92	14520.799	35275.699
6590	36.92	11778.487	38481.754
573	36.92	7698.774	38717.441
8939	36.9	13330.389	39279.895
4670	36.9	10686.001	38340.277
2118	36.89	8963.191	38341.352
8877	36.89	12924.889	39581.227
8533	36.87	12797.799	33243.238
2123	36.85	8944.939	38451.855
1887	36.83	8812.037	37171.379
5413	36.83	11196.487	37332.07
4158	36.83	10255.194	35802.012
9762	36.83	13587.34	39258.66
8302	36.81	12776.332	38115.207
2526	36.81	9085.28	37642.777
1797	36.81	8634.293	35039.508
1834	36.81	8739.365	36107.355
7002	36.79	12030.154	34190.902
11780	36.79	14506.675	34117.133
10677	36.79	14109.292	37326.594
1941	36.77	8658.436	38375.98
1422	36.77	8619.66	38238.902
9338	36.77	13563.673	33945.043
3769	36.77	10103.331	35574.504
6342	36.73	11764.477	33317.34
4587	36.73	10745.574	39638.02
11122	36.71	14266.816	36385.113
8627	36.69	13130.546	34770.02
10266	36.69	13872.21	36671.398
9767	36.67	13596.247	39100.273
7893	36.67	12686.36	34845.762
1890	36.67	8747.42	37262.656
3373	36.66	9793.511	39960.211
8448	36.64	12891.275	34803.57
2686	36.64	9419.821	38857.297
1345	36.64	8620.065	39466.738
10852	36.62	14170.769	35193.453
5611	36.62	11316.754	33048.516
4685	36.6	10619.311	38284.926
9134	36.6	13303.454	35847.523
9610	36.56	13510.37	39012.508
10856	36.56	14036.654	34987.965
5669	36.56	11255.24	34052.109
210	36.54	7650.252	35196.176
7013	36.54	11928.258	33820.496
682	36.52	8136.914	39395.496
3539	36.52	9780.205	36671.793
2364	36.5	9068.987	33141.289
7730	36.5	12430.072	34379.59
6325	36.5	11574.889	33028.973
8706	36.5	13054.533	36608.051
10892	36.5	14157.011	34167.938
6398	36.46	11749.307	34465.078
6745	36.46	12053.775	39340.105
9875	36.46	13614.305	37335.121
6842	36.44	11968.645	37545.18
11102	36.44	14383.405	36189.754
9885	36.43	13757.395	36864.652
10591	36.41	13996.308	38947.734
10491	36.37	13849.045	39647.641
11077	36.37	14279.64	35652.109
9626	36.37	13456.329	39103.797
9796	36.37	13569.43	38604.004
11419	36.37	14424.554	39848.219
3265	36.35	9669.526	39048.609
186	36.35	7659.48	35014.172
6928	36.35	12022.58	35409.793
558	36.35	7986.241	38569.012
1104	36.35	8299.596	34997.266
923	36.33	8067.194	34649.316
8484	36.31	12827.872	34154.262
1136	36.31	8312.592	35776.688
7336	36.29	12254.15	39165.703
8602	36.29	13076.979	34072.914
16	36.29	7850.314	33154.277
4069	36.27	10202.234	37956.961
3879	36.27	10080.897	38290.512
7436	36.27	12371.305	39274.32
7958	36.27	12563.625	36242.813
7819	36.27	12514	33306.211
10876	36.25	14023.763	34754.191
2221	36.25	8894.707	36281.984
2519	36.25	9218.39	37537.727
812	36.23	8075.126	36518.797
2252	36.23	8874.342	35412.715
9536	36.22	13549.571	37923.605
1622	36.22	8589.485	34968.621
7754	36.2	12442.258	33687.262
7870	36.2	12625.456	34333.133
8971	36.18	13312.816	38807.141
11761	36.18	14625.595	34165.43
6196	36.18	11474.808	35741.57
7933	36.16	12559.105	35594.535
1020	36.14	8161.033	33149.574
2821	36.14	9342.961	35825.262
750	36.14	7996.621	37740.797
5174	36.1	10800.148	38920.148
9051	36.1	13151.997	37503.801
3418	36.1	9750.469	38851.738
554	36.08	7858.712	38509.414
2715	36.08	9338.976	38089.809
1873	36.08	8831.493	36872.48
7104	36.08	12106.081	33897.98
6299	36.08	11455.619	33673.703
5958	36.04	11265.131	40007.184
6638	36.04	11694.151	39245.109
10922	36.02	14148.411	33650.465
6881	36.02	12063.457	36734.211
1433	36	8562.889	38017.191
7753	36	12430.154	33677.477
7866	36	12513.822	34270.297
2543	35.99	9228.887	38052.926
1535	35.99	8462.56	36264.27
9564	35.97	13520.585	38425.473
8677	35.97	13077.441	35968.574
9154	35.97	13157.414	35095.281
1647	35.93	8539.743	34190.207
9201	35.93	13140.576	34359.605
8579	35.93	13116.662	33602.145
9236	35.91	13268.594	33950.578
2524	35.91	9264.654	37602.191
4649	35.91	10745.311	38838.285
9069	35.91	13306.892	37411.453
6276	35.89	11546.777	34185.512
2935	35.89	9481.717	33135.176
4193	35.89	10339.26	34693.199
4064	35.89	10303.414	37866.039
6591	35.87	11799.037	38501.797
3371	35.87	9845.553	39935.199
2204	35.81	8874.267	36798.73
1943	35.79	8766.09	38438.238
838	35.79	8201.138	35997.996
10975	35.79	14360.187	33340.914
7204	35.79	12235.578	36211.602
5538	35.79	11147.379	34928.566
10801	35.79	14111.721	35997.328
8763	35.79	12997.317	38078.57
7234	35.79	12146.073	36873.105
9261	35.79	13229.319	33417.668
8087	35.77	12689.649	38572.734
1233	35.77	8215.582	37861.297
869	35.77	8019.55	35569.672
8268	35.77	12892.645	38484.961
3574	35.76	9878.749	35640.434
10163	35.74	13872.192	34445.09
11794	35.72	14632.467	33331.133
300	35.72	7640.451	36107.156
2416	35.72	9262.796	34666.461
2377	35.7	9273.349	33443.234
3648	35.7	9816.848	33652.652
8859	35.7	12998.01	39396.336
3192	35.7	9669.109	38203.703
9997	35.68	13692.744	34718.191
6282	35.66	11482.084	34269.012
9405	35.66	13379.462	35109.191
10129	35.66	13913.424	33882.402
5468	35.66	11169.072	36037.711
9434	35.66	13477.931	35702.816
5720	35.66	11364.53	35342.824
9586	35.64	13387.835	38770.328
2949	35.64	9703.158	33293.504
10893	35.64	14137.818	34208.48
4263	35.62	10158.92	33024.859
10994	35.58	14412.049	33711.887
2698	35.58	9445.394	38510.402
3638	35.56	9870.776	34047.215
11800	35.56	14588.137	33163.777
30	35.56	7930.381	33311.637
4817	35.54	10593.246	35447.109
2078	35.53	8984.622	39262.195
6245	35.53	11467.482	34651.543
9412	35.53	13470.706	35303.395
11593	35.53	14580.721	37347.887
5891	35.51	11396.941	39158.527
8771	35.51	13043.482	38164.871
2660	35.51	9279.934	39964.563
3028	35.51	9507.981	34780.043
10103	35.49	13796.649	33306.258
10549	35.47	14204.358	39520.996
6782	35.47	12044.779	38935.559
8443	35.43	12804.299	34945.105
4385	35.43	10538.406	36187.734
9139	35.43	13339.954	35435.277
1464	35.43	8470.771	37581.953
2397	35.41	9220.803	34106.551
1458	35.41	8557.607	37782.559
11470	35.41	14635.965	39398.645
6399	35.39	11669.229	34485.055
7288	35.39	12249.266	38053.352
9210	35.39	13228.763	34140.879
1736	35.39	8641.706	33904.844
6873	35.39	12014.093	36886.973
10827	35.37	14003.56	35696.285
10060	35.37	13621.184	33395.59
9157	35.35	13271.74	35150.77
10272	35.35	13864.997	36748.816
8101	35.35	12579.215	38829.906
3689	35.35	9990.456	33251.48
6727	35.33	11926.034	39667.465
5613	35.33	11362.805	33055.258
5658	35.33	11254.565	33843.125
2667	35.33	9319.122	39525.934
9218	35.32	13157.849	34189.641
3593	35.32	9819.693	35005.52
9088	35.3	13282.219	36875.379
601	35.3	7852.592	39105.539
8295	35.28	12755.748	38236.266
9872	35.26	13710.42	37293.656
7062	35.26	12273.614	33142.219
683	35.24	8114.872	39406.027
2306	35.24	8949.262	34142.691
11600	35.24	14546.536	37422.57
7469	35.22	12317.575	39042.051
6463	35.22	11798.711	36127.465
2376	35.2	9234.643	33428.723
7509	35.2	12297.082	38367.645
2433	35.2	9073.478	35243.609
10449	35.16	13874.16	39106.043
8341	35.16	12860.277	37117.613
6533	35.16	11824.34	37367.773
376	35.16	7968.631	36871.945
10262	35.16	13994.109	36609.844
4872	35.14	10692.63	34063.207
4589	35.14	10775.671	39672.359
10828	35.14	13996.761	35707.699
2628	35.12	9243.567	39854.926
10361	35.12	13785.981	38159.195
7843	35.1	12673.878	33682.965
10213	35.1	13789.346	35457.289
11411	35.1	14424.55	39659.875
10851	35.09	14102.86	35179
9501	35.09	13374.493	37374.883
6379	35.09	11798.408	33968.523
201	35.07	7983.3	35106.332
933	35.07	8168.461	34462.492
741	35.07	8156.352	37890.973
10065	35.07	13707.787	33225.984
8406	35.07	12781.609	35604.117
3872	35.05	9989.634	38165.551
11773	35.05	14445.744	33967.465
2656	35.05	9365.142	39906.277
1871	35.03	8789.327	36841.086
4272	35.03	10187.139	33146.066
9234	35.03	13139.621	33820.781
8450	35.01	12904.896	34810.027
3457	35.01	9894.776	38355.789
9427	34.99	13505.506	35580.293
2031	34.99	8813.381	39837.055
710	34.99	8192.957	38522.844
4641	34.97	10673.473	39019.855
10604	34.97	14204.706	38515.016
10683	34.97	14072.531	37033.043
9990	34.97	13625.808	35045.813
8345	34.95	12885.602	36751.859
1846	34.95	8670.514	36395.414
3949	34.95	10085.079	39561.512
11308	34.95	14347.571	37868.754
10890	34.95	14130.625	34361.625
1778	34.95	8644.244	34675.621
9655	34.93	13433.173	39383.098
4927	34.93	10960.682	33048.945
11085	34.91	14258.244	35739.797
7702	34.91	12304.134	34772.793
5823	34.91	11259.9	38002.008
2041	34.89	9034.429	39750.27
774	34.89	8065.773	37183.391
10022	34.87	13697.723	33996.512
6706	34.87	11951.602	39871.059
8123	34.86	12557.887	39284.215
7097	34.86	12227.532	33723.527
970	34.86	8062.763	33660.246
9352	34.84	13425.522	34196.184
7530	34.82	12280.111	38024.027
7643	34.8	12430.371	35792.168
3467	34.8	9738.04	38199.398
5912	34.8	11231.263	39582.484
10782	34.8	14092.571	36310.887
5224	34.8	10815.349	39594.277
4642	34.78	10777.497	39029.969
2000	34.78	8689.582	39257.141
6257	34.78	11452.549	34580.996
10905	34.78	14139.23	34039.273
6549	34.76	11657.905	37606.977
2765	34.76	9464.537	36886.305
2508	34.76	9235.788	37151.117
10930	34.76	14003.22	33764.848
10658	34.76	14166.182	37596.586
10663	34.76	14060.656	37399.328
6668	34.74	11700.481	39611.926
3022	34.74	9518.785	34600.359
171	34.72	7645.326	34861.246
[truncated: 5,146 more rows]
