# Supplementary material for: Insights on the Control of Yeast Single-Cell Growth Variability by Members of the Trehalose Phosphate Synthase (TPS) Complex
Source: Front Cell Dev Biol. 2021 Jan 28;9:607628. doi: 10.3389/fcell.2021.607628 (PMC7876269; doi:10.3389/fcell.2021.607628)
Supplement: Supplementary file 2 [file Data_Sheet_1.ZIP › final_code/input_datasets/Ntd-TPS1_SortedCells1_plus_t2.csv]

Id	Area (µm²)	Centre X Position (µm)	Centre Y Position (µm)
4047	80.29	11021.31	39495.996
438	77.09	8090.088	37677.703
3537	74.22	10706.811	37241.258
7663	69.08	13191.097	36816.16
2545	67.87	9886.352	34013.859
6862	67.26	12522.535	35672.336
2328	67.03	9893.766	39266.195
3210	65.82	10388.913	33877.117
2540	64.96	9831.078	34241.449
1957	64.92	9356.733	34376.211
7605	63.89	13139.163	39581.723
3181	62.86	10402.462	33143.234
1486	61.02	8979.287	33721.906
7875	59.64	13477.238	33698.254
6719	59.46	12516.878	33161.566
589	59.33	8337.138	33229.949
3250	59.23	10435.339	35156.891
2050	59.12	9659.084	34118.539
2546	58.49	9753.024	34080.828
7191	58.33	12836.853	35741.77
1898	57.57	9310.211	35953.727
3457	57.24	10633.691	39511.609
3914	56.76	10911.261	37405.184
7292	56.57	12801.073	33694.547
1552	56.3	9164.672	34878.977
3216	56.25	10394.65	34073.574
1454	55	8908.849	34906.492
1129	55	8682.612	35519.891
9013	54.79	14243.07	35076.547
567	54.62	8173.814	33433.313
8084	54.41	13472.951	38638.605
1185	53.99	8793.406	36741.859
759	53.2	8371.939	38531.871
2039	53.01	9689.483	33833.133
1154	52.78	8666.119	35932.543
800	52.53	8303.433	39884.793
7432	52.43	12979.203	34977.113
1529	52.43	9097.383	33911.613
4365	52.38	11401.94	33311.012
5870	52.17	11948.86	33972.301
8822	51.99	14185.08	36162.824
501	51.57	8136.883	35415.406
7362	51.38	12962.23	33352.031
1075	51.17	8764.893	33946.902
7842	51	13414.285	33054.219
3096	50.81	10257.389	34662.387
7613	50.71	13226.857	38966.457
2099	50.38	9663.367	35233.777
1055	49.98	8683.536	33361.555
2766	49.12	9977.049	36744.563
6644	48.22	12432.108	33406.539
100	47.76	7814.571	34640.184
1013	47.41	8545.922	34710.621
4012	47.38	10886.534	39517.781
1099	47.17	8735.765	34565.055
1456	46.78	8936.513	34617.844
1555	46.28	9244.77	35004.336
2426	46.23	9905.649	37176.727
8457	45.84	13900.877	34920.168
6936	45.63	12606.767	36902.02
556	45.06	8037.725	33352.852
4316	44.9	11204.079	33646.301
4084	44.75	11083.111	38477.027
3121	44.68	10236.919	34229.379
5419	44.46	11680.724	35162.199
7700	44.39	13215.58	35630.555
2627	43.97	9956.89	33384.23
6822	43.81	12690.072	35221.457
7288	43.81	12734.701	33906.473
8438	43.66	13919.382	34403.387
2547	43.54	9787.908	34080.273
1314	43.51	9051.514	39340.613
99	43.43	7949.608	34589.516
6609	43.05	12423.178	34447.645
9489	42.99	14620.2	33184.926
4294	42.93	11080.423	34184.051
4354	42.89	11290.24	33106.594
8405	42.76	13810.009	33315.031
1521	42.66	9177.284	33633.238
6460	42.53	12327.163	36091.441
1482	42.41	8921.567	33809.371
5171	42.34	11628.569	36090.332
1924	42.18	9482.77	35287.074
4985	42.05	11624.513	39845.656
9410	42.03	14612.003	35132.789
2956	41.95	10150.257	38198.52
4807	41.92	11415.92	35423.844
6361	41.84	12307.581	39032.738
1432	41.78	8952.345	35517.895
1923	41.71	9385.395	35270.73
4150	41.61	11059.07	36567.262
3169	41.49	10291.247	33119.234
4326	41.32	11101.175	33557.805
3720	41.3	10984.623	33096.422
7906	41.25	13538.495	34353.242
8207	41.21	13651.091	37096.777
6926	41.13	12527.86	36757.363
6602	41.07	12460.261	34341.043
7077	41.02	12790.363	38411.328
3595	40.98	10755.918	35697.43
7504	40.96	13046.867	36350.297
1993	40.96	9486.92	33338.848
8228	40.82	13646.106	36247.398
160	40.67	7793.46	35814.188
636	40.42	8220.475	35618.707
1041	40.27	8538.53	33361.379
5750	40.1	11934.225	36004.559
1785	40.02	9444.483	38639.43
5810	39.98	12050.852	35011.652
3090	39.96	10163.67	34846.906
268	39.96	7887.336	37811.074
5264	39.94	11570.719	33814.703
8324	39.79	13776.775	34202.484
8301	39.69	13713.576	34850.301
9309	39.54	14639.245	37042.816
5354	39.5	11812.339	33427.488
5875	39.43	12066.004	33814.727
9295	39.41	14628.256	37510.48
3530	39.35	10636.921	37360
5653	39.35	12057.276	38863.469
5839	39.35	12060.97	34724.586
8155	39.29	13748.453	38924.652
6238	39.2	12156.798	38488.008
4308	39.12	11149.25	34086.371
9438	39.06	14472.509	34459.258
4207	39.06	11125.931	35414.18
4117	38.95	11075.326	37321.617
6390	38.83	12293.418	38275.973
3728	38.66	10945.846	33175.488
9469	38.6	14617.248	33919.508
8552	38.56	13947.751	38127.977
8439	38.54	13891.274	34446.703
6307	38.53	12480.611	39563.383
8218	38.53	13764.962	36836.488
560	38.51	8179.069	33388.055
7735	38.43	13302.686	34973.758
2018	38.43	9696.794	33291.031
5169	38.39	11514.534	36362.57
3292	38.33	10539.368	35397.258
3920	38.31	10791.115	37530.926
48	38.31	7717.669	33729.59
3514	38.28	10685.413	37833.285
8430	38.26	13963.416	34223.27
8753	38.26	14169.773	37687.355
5876	38.24	11978.913	33827.254
4290	38.22	11201.863	34442.18
7762	38.18	13352.377	34698.848
8253	38.16	13672.935	36047.496
3713	38.12	10764.447	33060.336
5500	38.08	11802.369	36528.445
7719	38.01	13348.728	35361.031
8630	37.99	14145.256	39049.207
9248	37.99	14576.06	38310.586
6603	37.97	12407.612	34385.438
5258	37.89	11454.262	34280.793
4906	37.87	11365.184	37463.594
81	37.86	7974.201	34142.039
8763	37.86	14196.057	37595.008
7878	37.84	13564.207	33801.945
8102	37.76	13481.501	39025.68
3681	37.74	10773.597	33670.754
2406	37.68	9912.131	37214.215
5448	37.68	11729.326	35668.805
6404	37.68	12303.477	37802.145
9391	37.64	14628.616	35689.703
8926	37.63	14173.727	33428.535
5058	37.63	11539.024	38337.289
4140	37.59	11103.295	37007.578
9182	37.57	14364.588	38268.363
7928	37.57	13546.01	34667.941
1435	37.53	8955.502	35547.645
641	37.53	8416.067	35718.957
7164	37.53	12822.475	36252.629
8841	37.51	14196.088	35694.496
2580	37.51	9817.123	33497.121
5774	37.47	12048.432	35428.547
6471	37.41	12285.019	35974.793
1044	37.4	8554.977	33241.152
8793	37.4	14163.074	36548.254
5251	37.36	11623.618	34149.988
9281	37.34	14544.185	37866.227
499	37.34	8034.303	35680.906
9203	37.32	14365.979	39263.914
7334	37.3	13130.141	33022.574
2674	37.3	10089.337	34558.379
504	37.3	8176.487	35501.438
7127	37.24	12918.681	36930.09
903	37.22	8608.327	37225.648
8377	37.18	13758.646	33042.586
6302	37.18	12473.667	39709.133
8425	37.17	13836.957	34050.969
1006	37.15	8594.096	35189.789
6180	37.15	12123.373	36653.301
964	37.11	8620.932	36359.102
3637	37.07	10775.403	34488.836
7048	37.05	12862.469	39602.383
5181	37.05	11474.23	36012.453
5121	37.05	11499.044	37151.82
8817	37.01	14114.649	36330.07
2789	36.99	10122.425	37288.031
5077	36.99	11537.648	37947.398
6909	36.95	12635.632	36397.281
5069	36.94	11475.394	38070.793
7397	36.94	13022.548	34315.297
820	36.94	8506.382	39730.617
7231	36.94	12746.711	35231.008
5925	36.92	12061.81	33262.188
1022	36.9	8623.547	34173.359
8504	36.88	13949.775	36360.074
2861	36.88	10058.673	39021.461
9110	36.86	14396.551	37570.813
8413	36.82	13822.285	33430.609
3395	36.8	10359.462	38305.828
3375	36.78	10505.742	37814.57
7782	36.72	13326.582	34181.676
6352	36.71	12433.613	39163.492
3203	36.69	10530.385	33643.227
4330	36.69	11144.787	33355.84
4014	36.69	10787.723	39631.543
8267	36.67	13702.427	35449.66
9244	36.67	14582.978	38538.137
494	36.67	8017.676	35625.527
6368	36.67	12307.343	38631.609
5053	36.65	11440.291	38774.891
5025	36.65	11625.605	39269.781
2320	36.65	9914.347	39350.492
2361	36.65	9764.955	38154.492
3699	36.63	10716.777	33164.66
9477	36.63	14470.822	33594.922
8104	36.59	13485.913	39185.668
1328	36.59	9003.987	38816.609
464	36.59	8173.951	36872.156
1364	36.57	8911.836	37797.129
1597	36.55	9136.882	36057.656
4911	36.53	11359.81	37699.813
1944	36.53	9301.718	34829.57
2644	36.53	10065.914	33621.594
5698	36.51	11985.245	37035.215
9239	36.51	14539.517	38900.789
7406	36.51	13116.825	34671.844
8795	36.51	14085.662	36585.906
4832	36.51	11388.974	36079.617
6069	36.49	12165.193	35286.348
1491	36.49	9054.147	33335.449
7059	36.49	12767.383	39241.16
2530	36.48	9916.596	34505.875
7197	36.46	12774.263	35851.719
1606	36.46	9066.175	36272.598
8889	36.46	14049.586	34421.008
8307	36.44	13725.014	34646.164
1868	36.44	9459.004	36538.613
7322	36.44	12920.839	33075.902
3885	36.42	10975.815	36854.332
5799	36.42	11996.247	35129.164
5802	36.42	12025.125	35190.254
5583	36.4	11689.804	38917.438
5016	36.38	11613.229	39407.141
7769	36.38	13303.921	34540.281
175	36.38	7975.849	36194.422
2410	36.36	9718.705	37266.199
8897	36.36	14085.368	33970.504
9186	36.36	14281.389	38420.141
6601	36.36	12377.797	34330.035
8171	36.34	13730.101	38108.574
8313	36.32	13739.151	34752.496
3609	36.3	10669.2	35293.027
2738	36.3	9958.99	35979.977
1825	36.3	9305.603	37811.707
3642	36.28	10732.716	34305.371
9406	36.28	14635.631	35374.105
2843	36.28	10104.075	38520.477
4343	36.25	11170.127	33262.387
9492	36.25	14559.997	33281.098
2966	36.25	10311.753	37897.234
9117	36.25	14400.637	37878.91
9490	36.23	14583.147	33209.016
5282	36.23	11607.522	33571.188
3043	36.21	10303.11	36030.41
621	36.19	8235.858	34973.645
2487	36.19	9781.202	35331.789
8796	36.19	14162.243	36605.402
8754	36.17	14192.799	37759.691
8402	36.17	13968.5	33280.734
8245	36.17	13697.496	35921.121
8790	36.17	14199.038	36719.422
9445	36.17	14626.207	34306.242
1039	36.15	8620.164	33801.273
566	36.13	8160.665	33425.34
5594	36.13	11649.175	39285.645
4161	36.11	11194.472	36487.398
7881	36.11	13534.135	33883.223
1742	36.09	9256.286	39698.375
5087	36.07	11454.104	37572.074
9431	36.05	14612.611	34663.473
4091	36.05	11182.398	38343.465
5950	36.05	12272.725	33037.176
8804	36.05	14098.847	36455.34
8025	36.04	13557.773	36867.836
1611	36.04	9180.736	36393.02
6653	36.04	12396.015	33480.777
1967	36.04	9381.05	34028.883
390	36.02	7994.652	39182.285
7723	36.02	13325.546	35396.445
6568	36.02	12416.707	34835.043
9323	36.02	14574.836	36987.465
1497	36.02	9000.307	33216.551
2430	36	9835.136	36947
2125	36	9558.437	35813.328
9030	35.94	14309.3	35527.715
8290	35.94	13734.148	35223.855
9247	35.92	14639.645	38624.934
2006	35.9	9668.758	33037.199
5845	35.88	12054.073	34465.148
5182	35.88	11554.379	35824.887
6632	35.86	12460.307	33700.273
1279	35.86	8845.746	39392.672
5553	35.86	11836.031	37811.203
5596	35.86	11830.009	39376.895
8938	35.86	14128.755	33116.09
9005	35.86	14220.572	34547.539
7801	35.84	13298.035	33900.66
1167	35.84	8703.296	36281.895
4917	35.84	11417.182	37978.598
9293	35.82	14602.624	37505.57
7090	35.81	12863.621	38292.355
405	35.81	8065.833	38517.664
8409	35.81	13880.409	33362.73
5439	35.79	11746.415	35528.738
7974	35.79	13423.554	35329.449
3635	35.77	10720.561	34466.809
7303	35.77	12785.72	33641.461
5616	35.77	11819.073	39764.813
2823	35.77	9973.777	38045.711
2011	35.77	9584.835	33223.055
3317	35.75	10513.825	36165.469
2100	35.75	9680.149	35242.059
2526	35.75	9809.587	34473.387
250	35.75	7939.363	37488.586
6870	35.73	12686.087	35754.52
5561	35.73	11681.455	38045.391
2550	35.71	9907.632	33809.59
2025	35.71	9554.184	33483.832
7071	35.71	12783.126	38531.465
3136	35.71	10303.89	33656.375
1304	35.69	9049.89	39614.957
9344	35.69	14515.472	36593.016
2536	35.69	9895.385	34185.492
2002	35.67	9353.019	33003.242
7686	35.67	13315.603	35924.496
698	35.67	8359.138	36533.715
5678	35.67	11939.996	37859.848
7603	35.65	13203.105	39677.691
1064	35.65	8843.422	33663.969
4085	35.65	11141.157	38484.352
8110	35.65	13407.118	39548.508
4955	35.65	11217.755	39292.922
5205	35.63	11482.561	35372.309
6291	35.63	12362.488	39893.422
5974	35.63	12122.212	33320.383
8137	35.61	13695.145	39229.223
5338	35.61	11663.175	33260.727
3574	35.59	10746.899	36137.457
7030	35.59	12650.686	39707.266
5180	35.59	11494.297	35924.672
3347	35.58	10558.131	37016.719
8367	35.58	13678.544	33182.043
4320	35.58	11100.824	33765.473
5449	35.58	11712.984	35699.074
469	35.56	8122.933	36763.008
7651	35.56	13183.215	37261.145
3045	35.56	10327.415	35738.508
3505	35.54	10751.584	38182.695
868	35.54	8461.725	38223.793
3074	35.54	10340.28	35154.059
8264	35.54	13763.697	35649.613
1776	35.54	9346.606	38980.391
8717	35.52	14194.67	37873.949
3389	35.52	10469.091	38183.727
3449	35.52	10687.43	39668.844
3154	35.52	10185.4	33341.508
4348	35.52	11163.521	33086.891
3761	35.5	10854.225	33734
2985	35.5	10349.273	37229.02
2454	35.48	9886.51	36369.762
7270	35.48	12907.861	34424.637
6102	35.46	12224.402	35663
8626	35.46	14092.394	38957.051
590	35.46	8388.93	33490.906
6262	35.44	12151.305	39236.48
5581	35.44	11729.437	38750.914
2326	35.42	9735.059	39192.453
4898	35.42	11267.912	37249.211
3564	35.42	10710.278	36444.266
4877	35.38	11339.092	36846.07
7100	35.38	12820.311	37973.945
6954	35.38	12544.587	37403.059
6253	35.38	12194.026	38976.457
1016	35.36	8571.898	34575.816
1601	35.36	9069.405	36207.641
1710	35.36	9244.473	38772.129
8580	35.35	13850.05	38678.965
2079	35.35	9702.283	34847.953
5365	35.35	11636.448	33783.703
6132	35.35	12220.459	35801.434
321	35.35	7708.866	38842.305
490	35.35	8172.682	35847.863
7876	35.33	13474.24	33779.41
7733	35.33	13166.305	35242.047
9475	35.33	14550.212	33553.977
1217	35.31	8820.008	37491.906
5508	35.31	11812.761	36646.313
4965	35.31	11305.108	39755.352
7255	35.31	12741.283	34696.438
5592	35.31	11833.302	39206.285
6401	35.29	12486.728	37728.152
8899	35.29	14195.447	34008.547
8673	35.29	14175.471	38251.434
8935	35.29	14136.932	33033.125
8800	35.29	14144.816	36695.91
9211	35.29	14242.952	39574.039
3366	35.29	10424.236	37648.508
3448	35.27	10689.708	39599.633
5541	35.27	11645.817	37614.27
7556	35.25	12979.383	38180.602
7950	35.25	13560.607	34940.031
158	35.25	7745.83	35760.617
4978	35.23	11257.878	39975.727
6366	35.21	12343.73	38916.043
888	35.21	8559.21	37779.289
4908	35.21	11358.334	37519.387
3046	35.19	10238.697	35870.691
1236	35.17	8820.388	38012.145
5296	35.17	11585.476	33243.793
7076	35.17	12715.474	38362.559
1112	35.15	8738.863	35147.395
3248	35.13	10528.275	35091.148
18	35.12	7796.846	33290.379
1032	35.12	8619.161	33854.199
8876	35.12	14075.169	34587.457
3562	35.12	10570.447	36396.262
1901	35.1	9480.471	36033.563
1609	35.1	9103.104	36362.203
1190	35.1	8655.738	36852.309
4344	35.08	11179.772	33270.758
3730	35.08	10795.009	33197.375
3055	35.06	10308.559	35508.391
5289	35.06	11512.798	33454.813
7765	35.06	13311.16	34465.477
5823	35.06	12000.956	34896.141
6576	35.04	12371.126	34627.988
2210	35.04	9520.565	37607.031
6931	35.04	12520.141	36806.777
8654	35.04	14094.716	38357.16
3092	35.02	10219.648	34904.656
7139	35.02	12773.28	36799.996
7611	35	13196.578	39186.328
7440	35	12964.228	35080.586
1042	35	8599.197	33390.578
1356	34.98	8980.972	38251.676
5303	34.96	11444.818	33000.992
8956	34.94	14421.209	33414.32
3943	34.94	10918.683	38270.168
2423	34.94	9872.325	37157.105
2556	34.94	9878.033	33903.117
6187	34.92	12087.321	36965.109
6165	34.92	12237.509	36328.441
3783	34.92	10966.043	34174.738
2156	34.92	9528.775	36323.664
1922	34.9	9398.838	35252.199
190	34.9	7652.554	36533.594
4921	34.89	11324.881	38055.723
4983	34.89	11625.622	39831.527
5879	34.89	11952.653	33839.66
5435	34.89	11835.004	35441.672
8331	34.89	13766.834	34084.297
8265	34.89	13657.794	35419.43
2034	34.87	9701.94	33780.313
7912	34.87	13544.589	34489.258
9018	34.87	14223.26	35306.203
8388	34.87	13809.755	33058.379
1223	34.87	8739.468	37659.477
3445	34.87	10585.449	39806.098
6878	34.87	12693.079	35913.953
2489	34.85	9714.892	35353.297
2615	34.85	10048.14	33110.578
5582	34.85	11777.965	38907.637
7260	34.85	12831.051	34578.703
1501	34.83	8919.831	33136.039
5912	34.83	11904.559	33439.234
3466	34.81	10766.199	39377.496
648	34.81	8418.605	35926.273
7725	34.81	13309.89	35096.594
7618	34.79	13205.396	38807.012
5893	34.79	11995.348	33750.621
2983	34.79	10156.164	37202.18
5854	34.77	11993.063	34351.18
4927	34.77	11215.218	38295.934
8043	34.77	13430.51	37213.387
3838	34.77	10887.689	35639.664
1484	34.75	8972.394	33883.285
8857	34.75	14115.217	34956.379
3704	34.75	10565.878	33250.164
525	34.75	8200.861	34471.805
3817	34.73	10795.575	35055.121
9403	34.73	14450.695	35260.969
5825	34.73	11940.256	34926.59
8180	34.73	13782.777	37799.133
8214	34.73	13707.212	36707.484
8210	34.71	13638.537	36923.281
1848	34.71	9316.79	37193.988
4212	34.71	11107.58	35513.402
7056	34.71	12752.75	39365.387
720	34.69	8362.267	37326.828
5134	34.69	11428.507	36550.711
7290	34.69	12838.27	33656.871
2211	34.69	9700.457	37610.707
5970	34.67	12140.269	33284.25
2832	34.67	10086.613	38317.777
4840	34.67	11341.347	36298.563
2322	34.67	9780.445	39115.734
1024	34.67	8607.535	33970.645
9374	34.67	14560.113	36138.754
3894	34.67	10921.669	37030.441
7293	34.67	12904.457	33714.414
8674	34.67	14123.371	38260.078
3125	34.66	10172.042	34002.938
1919	34.66	9381.511	35495.008
2369	34.66	9741.849	37996.406
5913	34.64	12004.264	33467.25
1058	34.64	8714.274	33468.105
6407	34.64	12296.175	37534.984
6303	34.62	12376.788	39735.613
7787	34.62	13248.726	34242.336
842	34.6	8628.974	38818.973
1556	34.6	9084.861	35043.543
2073	34.6	9587.481	34711.348
1368	34.6	8972.766	37576.262
358	34.6	7697.113	39936.801
3677	34.6	10772.943	33910.914
5111	34.6	11578.272	37030.164
1130	34.6	8809.716	35544.059
8052	34.58	13516.96	37482.117
6014	34.58	12114.164	34138.824
8861	34.58	14203.289	34776.352
3928	34.56	10888.992	37710.004
2516	34.56	9784.965	34685.648
6562	34.56	12347.299	34786.344
5929	34.56	11895.643	33009.102
1534	34.54	9265.794	34080.023
7024	34.54	12626.295	39391.629
8300	34.54	13730.325	34844.863
2001	34.52	9457.085	33317.004
5749	34.52	11889.982	35992.48
1939	34.52	9432.611	34965.551
7935	34.52	13552.058	34739.977
6721	34.5	12543.551	33197.965
264	34.5	7668.784	37712.324
2120	34.5	9694.69	35707.59
6805	34.48	12619.807	34865.914
8760	34.48	14207.3	37539.672
2279	34.48	9541.316	39616.754
5317	34.46	11516.164	33110.098
7320	34.46	12860.123	33049.82
5672	34.46	11970.484	38183.414
1599	34.46	9120.229	36145.273
2155	34.45	9636.478	36298.07
706	34.45	8406.675	36909.527
2462	34.45	9870.594	35897.313
2387	34.45	9757.787	37775.547
5287	34.43	11569.498	33430.023
5822	34.43	11861.516	34865.301
5564	34.43	11649.187	38275.805
5357	34.43	11716.643	33565.145
2583	34.43	9870.375	33590.945
7844	34.43	13470.097	33177.492
5451	34.41	11752.627	35756.527
5771	34.41	12029.14	35654.813
364	34.41	8180.231	39812.258
8178	34.41	13680.672	37910.625
4127	34.41	11104.756	37178.281
5209	34.41	11465.714	35103.301
8574	34.39	13869.208	38430.332
1150	34.39	8755.584	35841.957
8287	34.37	13637.405	35161.957
8291	34.37	13669.69	34985.719
6221	34.35	12067.122	38063.027
5570	34.33	11652.947	38529.414
1620	34.33	9266.358	36703.414
4827	34.33	11414.392	35968.121
535	34.33	8044.25	33844.383
2630	34.31	10098.404	33447.883
1765	34.31	9431.188	39330.813
5899	34.31	12043.327	33538.652
9054	34.31	14216.728	36009.164
3050	34.31	10256.551	35661.574
8465	34.31	13805.139	35224.273
9298	34.31	14500.856	37645.703
710	34.29	8402.664	37011.316
9232	34.29	14496.639	39228.742
1226	34.29	8811.128	37730.809
8015	34.29	13567.475	36292.891
8019	34.29	13546.243	36552.902
2867	34.29	10107.512	39137.254
3122	34.29	10253.825	34229.07
9020	34.27	14258.902	35325.852
5838	34.27	11904.662	34703.586
2033	34.27	9640.921	33745.219
6631	34.27	12465.083	33689.074
8181	34.27	13625.547	37816.461
8123	34.25	13688.969	39693.188
5992	34.25	12279.188	33631.199
8282	34.25	13756.109	35122.648
5237	34.25	11603.167	34692.844
8554	34.25	13894.987	38145.484
5872	34.25	11983.399	34077.406
7481	34.23	13020.516	35891.328
3875	34.23	10829.173	36510.23
8982	34.23	14405.839	33852.84
89	34.23	7646.176	34293.742
5824	34.23	11990.382	34923.188
587	34.23	8363.212	33167.855
4026	34.22	10972.007	39790.887
6617	34.2	12310.258	33982.609
4017	34.2	10853.469	39691.465
2312	34.2	9705.015	39484.363
4293	34.2	11195.511	34178.105
5131	34.18	11621.057	36858.438
2932	34.18	10202.932	39078.434
7551	34.18	13114.428	37979.52
185	34.18	7713.243	36448.883
8781	34.18	14029.532	37007.008
5813	34.16	11919.792	34770.105
2026	34.16	9587.583	33519.355
1538	34.16	9089.212	34162.73
5605	34.16	11701.664	39598.117
3220	34.16	10450.297	34159.887
42	34.16	7665.486	33636.148
5066	34.16	11573.997	38210.07
7604	34.14	13298.808	39460.445
3682	34.14	10749.478	33692.832
2795	34.14	9926.868	37478.887
608	34.14	8368.079	34258.676
8322	34.14	13767.037	34127.414
6408	34.14	12314.176	37589.613
7520	34.12	13124.431	37065.816
5994	34.12	12211.421	33658.172
2826	34.12	10050.913	38088.383
6264	34.12	12205.447	39268.203
1469	34.12	9036.072	34126.133
4291	34.12	11089.493	34157.754
9333	34.12	14572.94	36810.949
8113	34.12	13501.996	39623.117
441	34.12	8191.398	37734.289
3569	34.1	10757.947	36297.305
4884	34.1	11398.121	37022.316
6437	34.1	12483.964	36766.906
564	34.1	8048.935	33405.43
1862	34.08	9438.336	36749.836
520	34.08	8014.172	34685.871
5427	34.08	11744.832	35293.527
7399	34.08	13098.954	34366.098
3436	34.08	10375.369	39658.074
270	34.08	7901.021	37850.402
6277	34.08	12278.686	39651.301
2813	34.06	10065.552	37881.754
9202	34.06	14229.534	39243.344
5573	34.06	11726.899	38558.207
4919	34.06	11394.08	38001.441
4838	34.06	11338.837	36261.766
7857	34.06	13408.209	33337.008
8203	34.04	13761.531	37334.492
3708	34.04	10686.954	33005.156
7836	34.04	13340.038	33123.941
7407	34.04	12990.704	34718.367
4953	34.04	11272.122	39283.879
2979	34.02	10305.429	37348.645
2656	34.02	10068.041	33905.055
7222	34.02	12831.026	35125.652
5904	34.02	11991.678	33356.504
6944	34	12600.13	37152.863
3107	34	10303.337	34300.059
530	34	8178.038	34200.328
6373	34	12458.427	38704.285
2510	33.99	9760.234	34615.922
2216	33.99	9623.036	37727.48
7872	33.99	13446.047	33603.984
5245	33.99	11594.868	34517.832
6806	33.99	12602.017	34871.836
5584	33.97	11641.344	38936.531
1270	33.97	8669.815	39212.105
7490	33.97	13132.55	36164.391
8923	33.97	14012.01	33393.434
1011	33.97	8481.84	34914.57
3120	33.95	10172.44	34211.488
1763	33.95	9303.975	39554.422
2602	33.95	9861.932	33017.754
5039	33.93	11567.031	39087.266
1525	33.93	9267.961	33748.512
5074	33.91	11586.131	37859.074
1665	33.91	9163.614	37617.445
1519	33.91	9172.635	33516.504
2449	33.91	9761.904	36216.586
6551	33.89	12410.016	34956
6501	33.89	12486.584	35623.633
132	33.89	7678.152	35287.395
6975	33.89	12505.971	38044.73
6378	33.89	12348.066	38581.051
1579	33.87	9084.385	35609.98
3904	33.87	10814.206	37197.215
5218	33.87	11549.159	35056.238
7034	33.87	12616.899	39777.363
8545	33.85	13985.686	37791.617
9263	33.85	14438.256	38159.813
5197	33.85	11602.98	35272.07
2321	33.85	9722.545	39111.914
8347	33.85	13706.871	33630.836
8343	33.83	13732.181	33718.164
923	33.83	8629.066	36738.621
2075	33.83	9683.115	34732.016
727	33.83	8212.787	37620.566
875	33.83	8600.254	38057.504
3919	33.83	10968.179	37490.863
1191	33.83	8815.43	36851.91
4952	33.83	11346.693	39223.738
7860	33.83	13550.342	33369.203
3845	33.83	10842.514	35686.121
9318	33.81	14431.157	36863.703
8009	33.81	13473.266	36121.68
6397	33.81	12298.508	37984.723
7165	33.81	12887.013	36250.73
6986	33.81	12652.481	38309.723
8	33.81	7692.256	33144.047
8330	33.79	13702.56	34029.883
6818	33.79	12520.682	35124.313
1810	33.79	9425.733	37894.977
1346	33.79	8901.915	38422.086
1122	33.79	8734.713	35387.164
5453	33.79	11747.336	35780.438
2592	33.77	9728.158	33407.699
5492	33.77	11649.876	36322.656
3970	33.77	10852.772	38528.711
5388	33.77	11717.65	34313.375
857	33.77	8477.889	38316.297
2215	33.77	9523.571	37715.039
4386	33.77	11304.841	33909.469
743	33.76	8342.997	38141.598
3087	33.76	10291.413	34812.996
5861	33.74	12007.054	34136.371
3005	33.74	10328.086	36746.035
8975	33.74	14402.756	33706.41
2448	33.74	9810.693	36488.555
2294	33.72	9617.377	40001.512
1144	33.72	8820.408	35706.879
5697	33.72	11978.399	37028.551
7096	33.72	12716.914	38131.352
4031	33.72	10866.048	39922.746
6293	33.72	12291.942	39991.281
1331	33.72	8948.929	38915.855
980	33.72	8588.519	35975.598
1088	33.7	8660.769	34073.656
1019	33.7	8583.514	34395.438
1477	33.7	8849.814	34019.992
9417	33.7	14426.258	34939.199
2049	33.7	9657.505	34065.844
2729	33.7	10036.585	35838.465
765	33.7	8227.708	38639.598
961	33.68	8472.984	36315.48
6231	33.68	12223.184	38301.746
6189	33.68	12161.094	36994.875
3124	33.68	10141.594	33969.957
211	33.68	7732.589	36850.5
570	33.68	8174.116	33178.063
1179	33.68	8701.376	36649.512
1822	33.68	9429.086	37758.121
1711	33.68	9123.192	38777.035
5113	33.66	11476.055	37062.301
6239	33.66	12247.842	38504.387
8512	33.66	13871.548	36715.848
3088	33.66	10308.91	34813.672
2632	33.66	10045.097	33456.539
4082	33.66	11201.82	38682.551
1504	33.66	9109.53	33115.703
7219	33.66	12771.985	35411.055
1301	33.66	8942.946	40007.461
8922	33.66	14195.84	33393.188
6523	33.66	12444.007	35464.426
7574	33.64	12967.377	38961.281
219	33.64	7981.352	36986.344
8590	33.64	13958.697	38961.27
2060	33.64	9518.6	34381.855
2778	33.64	10083.923	37103.926
6543	33.64	12488.162	35385.078
3200	33.64	10479.42	33501.98
6524	33.64	12377.155	35466.074
6082	33.62	12224.151	35539.5
4920	33.62	11320.482	38044.484
3780	33.62	10905.479	34124.223
4836	33.62	11392.346	36197
2624	33.62	10004.074	33364.773
5195	33.6	11563.981	35556.367
1015	33.6	8530.199	34539.828
7208	33.6	12903.932	35440.223
7252	33.58	12921.299	34656.777
2014	33.58	9656.754	33273.852
8501	33.56	13970.145	36334.066
4391	33.56	11272.679	33962.469
9001	33.56	14306.363	34439.852
8937	33.56	14032.515	33103.344
5674	33.56	11859.329	38012.324
736	33.56	8233.514	37808.805
7911	33.56	13539.877	34474.559
9049	33.56	14358.841	35910.766
9025	33.56	14267.515	35381.148
9225	33.56	14435.016	39716.688
6021	33.56	12242.415	34255.211
3760	33.54	10947.798	33714.645
5393	33.54	11708.464	34504.02
6284	33.54	12172.245	40012.27
3529	33.54	10701.237	37591.461
6510	33.53	12426.326	35653.629
6507	33.53	12334.645	35638.91
7956	33.53	13499.038	35070.973
7730	33.53	13186.043	35128.84
7309	33.53	12815.277	33430.848
5116	33.53	11527.768	37114.207
8460	33.53	13892.239	35064.461
2869	33.51	10001.479	39208.656
4812	33.51	11417.661	35514.699
5585	33.51	11676.591	38948.395
2626	33.51	10097.515	33370.504
6757	33.51	12502.523	33742.59
584	33.51	8239.269	33034.313
1507	33.49	9273.455	33185.098
1166	33.49	8643.632	36196.273
6009	33.49	12184.616	33964.039
9481	33.47	14437.789	33352.051
3033	33.47	10220.533	35907.98
4317	33.47	11103.079	33678.734
4959	33.47	11327.043	39457.078
6439	33.45	12386.82	36809.773
2087	33.45	9504.184	34969.602
8513	33.45	13831.656	36728.461
77	33.45	7768.108	34105.316
6698	33.45	12385.131	33151.355
4225	33.43	11144.262	35182.18
6965	33.43	12497.852	37754.324
8859	33.43	13997.712	34997.742
8502	33.41	13822.78	36334.637
7028	33.41	12663.037	39619.465
8801	33.41	14134.777	36396.219
8148	33.41	13687.063	38989.914
6003	33.41	12177.46	33901.371
5013	33.41	11606.374	39578.309
3798	33.41	10830.146	34637.551
338	33.39	7802.627	39385.621
1306	33.39	8931.176	39722.438
5737	33.39	11978.398	36077.383
5811	33.39	12001.342	35027.125
8833	33.39	14098.541	35748.891
7294	33.39	12887.942	33715.043
6150	33.39	12198.736	35945.168
8476	33.37	13943.744	35630.313
53	33.37	7940.601	33773.336
5350	33.37	11821.547	33386.789
899	33.37	8445.333	37415.941
8018	33.37	13539.561	36440.703
6618	33.37	12390.513	34057.109
485	33.37	8020.958	35895.066
9027	33.37	14256.228	35456.625
3882	33.37	10807.57	36676.184
507	33.35	8056.743	35383.004
6575	33.35	12327.708	34924.602
1766	33.35	9376.455	39424.484
2796	33.35	10024.994	37511.465
7427	33.35	13047.12	34926.883
4041	33.35	11057.144	39613.094
9384	33.35	14524.074	35798.211
5898	33.33	11865.684	33534.926
3872	33.33	10903.741	36481.254
9405	33.33	14464.42	35312.43
5740	33.33	11963.051	36183.961
981	33.31	8444.936	35978.828
1954	33.31	9443.779	34516.027
5606	33.31	11772.765	39615.676
4010	33.31	10946.715	39463.914
1026	33.31	8605.76	34003.047
1403	33.31	8956.415	36390.547
3880	33.31	10883.503	36636.766
3376	33.31	10534.282	37825.949
1439	33.31	8892.584	35406.543
6592	33.31	12290.531	34578.598
1871	33.3	9286.022	36583.27
3170	33.3	10337.273	33138.32
3060	33.3	10179.108	35359.953
2285	33.28	9590.32	39814.219
3185	33.28	10491.2	33250.766
3039	33.28	10178.36	35991.594
3034	33.26	10297.816	35922.09
9035	33.26	14233.272	35654.332
6212	33.26	12177.58	37791.844
9340	33.26	14546.113	36555.793
5252	33.26	11550.233	34167.121
8448	33.24	13789.897	34678.383
812	33.24	8608.266	39883.875
6191	33.24	12264.698	37088.238
3328	33.24	10458.193	36568.742
352	33.24	7967.854	39787.785
8542	33.24	13968.95	37710.258
1889	33.22	9300.776	36274.297
221	33.22	7832.322	37007.945
618	33.22	8286.658	34858.59
5716	33.22	11918.71	36560.543
4764	33.22	11286.469	34692.969
4803	33.22	11388.536	35322.258
180	33.22	7945.754	36286.594
2805	33.2	10094.275	37665.074
6599	33.2	12352.129	34295.598
7751	33.2	13264.97	34878.887
4811	33.2	11236.248	35478.07
6152	33.18	12101.685	35996.203
687	33.18	8286.138	36261.473
5647	33.18	12037.727	39127.086
3616	33.18	10753.134	35119.637
2476	33.16	9918.327	35515.141
9040	33.16	14359.138	35663.77
5285	33.16	11532.063	33357.277
2970	33.16	10260.546	37686.879
1367	33.16	8998.753	37516.609
4133	33.16	11059.475	36952.711
2124	33.16	9644.025	35796.539
1413	33.16	8961.903	36126.512
7634	33.16	13266.488	38419.531
7767	33.16	13261.261	34508
112	33.16	7946.039	34834.68
609	33.16	8409.928	34304.531
3101	33.16	10278.957	34465.797
6228	33.14	12205.875	38140.66
8136	33.14	13629.797	39229.633
4025	33.14	10880.955	39784.434
317	33.14	7822.052	38704.172
6424	33.14	12399.527	37327.066
1725	33.14	9175.81	39210.785
3158	33.14	10147.675	33469.23
5211	33.12	11632.267	35133.301
2221	33.12	9598.019	37778.848
2681	33.12	10133.661	34656.199
4049	33.12	11105.877	39305.934
6688	33.12	12418.535	33058.293
4216	33.12	11056.789	35265.043
2620	33.1	10003.27	33219.746
2660	33.1	9988.869	34117.883
8247	33.1	13779.23	35944.281
6129	33.1	12243.194	35785.141
995	33.1	8608.338	35513.559
513	33.1	8136.389	34820.969
9468	33.1	14493.333	33880.02
7414	33.1	13135.526	34868.844
5501	33.08	11729.459	36545.195
6038	33.08	12225.814	34585.5
2010	33.08	9494.758	33194.77
1104	33.08	8841.908	34932.379
37	33.08	7869.033	33596.758
383	33.08	8039.981	39288.641
1616	33.08	9253.435	36597.121
3393	33.08	10411.036	38289.051
2297	33.07	9918.913	39921.391
6891	33.07	12501.121	36081.16
486	33.07	8091.414	35999.563
7896	33.07	13448.639	34121.211
2799	33.07	9930.074	37523.703
4817	33.07	11417.222	35685.152
7653	33.07	13229.104	37335.5
7450	33.07	13132.372	35325.492
6211	33.07	12264.345	37769.063
1404	33.07	9025.485	36393.434
7644	33.07	13337.263	37504.977
3709	33.07	10654.099	33006.688
5951	33.07	12257.274	33040.648
8881	33.05	14111.053	34310.43
5602	33.05	11659.245	39582.738
866	33.05	8486.031	38175.742
9245	33.03	14440.607	38594.465
2355	33.03	9759.797	38579.5
7234	33.03	12922.88	34967.996
2641	33.03	10118.862	33548.164
989	33.03	8551.501	35624.707
7609	33.03	13343.1	39164.406
2771	33.01	10100.735	36895.906
2335	33.01	9912.687	38874.781
640	33.01	8359.179	35705.906
3355	33.01	10353.396	37307.379
9097	33.01	14274.327	37157.879
4341	33.01	11090.829	33226.586
8940	33.01	14331.175	33049.004
4954	33.01	11313.094	39282.688
578	32.99	8109.904	33011.711
4900	32.99	11230.645	37321.672
7503	32.99	12976.751	36346.719
5402	32.99	11683.048	34726.094
7727	32.99	13149.1	35099.117
6797	32.99	12620.981	34739.688
8399	32.97	13980.731	33181.211
7685	32.97	13225.628	35920.051
3826	32.97	10951.978	35235.031
2420	32.97	9902.566	37088.066
8828	32.97	14131.512	35937.777
9238	32.97	14627.617	38880.684
7614	32.97	13255.838	39000.297
3447	32.97	10643.583	39930.695
4355	32.97	11285.05	33172.852
8062	32.97	13468.067	37758.508
8121	32.97	13582.788	39647.539
8444	32.97	13864.568	34599.164
6186	32.95	12272.841	36956.23
8192	32.95	13731.646	37487.148
8898	32.95	14006.367	33988.344
8233	32.95	13640.908	36340.941
1048	32.95	8473.858	33055.848
3195	32.95	10384.308	33386.059
4160	32.95	10997.504	36472.426
7511	32.95	12990.9	36655.996
3809	32.95	10785.665	34831.43
3051	32.93	10151.855	35714.18
8350	32.93	13631.38	33346.168
498	32.93	8137.667	35652.266
6441	32.93	12427.074	36601.199
7763	32.93	13355.136	34867.859
783	32.93	8356.112	39399.801
3329	32.93	10362.978	36576.297
1209	32.93	8836.708	37296.789
1490	32.91	8990.773	33605.574
5864	32.91	11897.762	34164.02
140	32.91	7986.542	35374.004
3321	32.91	10486.373	36359.633
3876	32.91	10943.774	36519.266
4125	32.91	11058.716	37174.125
3215	32.91	10488.525	34050.488
4375	32.91	11233.349	33628.43
7101	32.91	12835.326	37715.922
2007	32.91	9704.792	33094.973
1186	32.89	8737.655	36754.82
2031	32.89	9645.488	33644.395
3093	32.89	10223.455	34925.609
5044	32.89	11567.994	38888.926
9375	32.89	14443.05	36156.699
9116	32.87	14227.868	37789.156
6281	32.87	12109.822	39872.363
1896	32.87	9309.843	36164.457
4974	32.87	11212.083	39883.141
1664	32.85	9119.868	37604.633
6094	32.85	12264.576	35625.836
625	32.85	8296.421	35284.879
860	32.85	8522.023	38395.195
1172	32.85	8836.3	36493.5
1970	32.85	9393.624	34082.078
3294	32.85	10506.625	35438.859
5166	32.85	11631.687	36324.93
6630	32.84	12384.269	33681.191
1065	32.84	8781.768	33674.117
9271	32.84	14595.016	38004.406
2982	32.84	10205.488	37403.41
8945	32.84	14405.539	33193.109
3029	32.84	10210.221	36104.098
2104	32.82	9499.91	35359.164
3526	32.82	10760.433	37526.52
7017	32.82	12550.363	39286.387
1061	32.82	8801.815	33596.445
8020	32.82	13545.128	36568.145
6377	32.82	12287.942	38526.914
4318	32.8	11075.597	33710.531
3487	32.8	10589.415	38585.504
1969	32.8	9342.648	34064.609
6521	32.8	12402.557	35434.004
9184	32.8	14298.507	38299.391
6074	32.8	12154.187	35352.18
2223	32.8	9553.866	37805.727
3123	32.8	10270.234	33969.07
6781	32.8	12534.921	34403.922
2421	32.8	9831.651	37096.898
3972	32.8	10797.297	38560.219
4147	32.8	11043.245	36782.313
2621	32.78	10097.383	33223.32
1045	32.78	8514.671	33279.855
1444	32.78	8926.451	35204.309
4372	32.78	11406.261	33579.043
996	32.78	8582.385	35542.941
5149	32.78	11625.709	36425.953
8866	32.78	14103.824	34883.242
3554	32.76	10768.831	36801.492
1771	32.76	9412.967	39190.605
8187	32.76	13746.484	37352.953
4950	32.76	11233.179	39200.156
9062	32.76	14392.636	36206.793
8317	32.76	13780.027	34291.453
4823	32.74	11420.665	35886.387
2657	32.74	10050.976	34025.086
9408	32.74	14545.438	35408.043
8230	32.74	13632.21	36311.297
6467	32.74	12377.852	36208.957
1796	32.74	9331.229	38343.848
6542	32.74	12414.07	35383.73
6482	32.74	12380.809	35792.172
4761	32.74	11250.29	34604.84
7167	32.74	12802.479	36283.578
7664	32.72	13228.235	36673.797
581	32.72	8415.991	33003.703
6430	32.72	12327.497	37154.426
6846	32.72	12654.037	35506.938
6736	32.7	12697.882	33411.012
4982	32.7	11580.165	39820.004
256	32.7	7903.672	37567.102
7637	32.7	13137.962	38290.652
3318	32.7	10378.291	36179.355
7069	32.7	12831.238	38890.359
790	32.7	8264.581	39678.246
3222	32.7	10558.286	34202.18
3193	32.7	10415.306	33352.195
9307	32.68	14561.256	37031.402
3863	32.68	10781.163	36281.113
2787	32.68	10027.802	37265.242
2662	32.68	9982.701	34154.379
3633	32.68	10756.036	34749.039
5177	32.68	11606.281	36214.176
5379	32.66	11798.156	34145.004
1683	32.66	9249.03	37897.352
6819	32.66	12537.14	35174.617
8450	32.66	13937.912	34712.555
2180	32.66	9553.808	36858.133
613	32.66	8254.844	34417.012
1802	32.66	9429.866	38010.875
6282	32.66	12275.869	39930.133
8284	32.64	13616.606	35144.949
7606	32.64	13312.556	39290.809
5253	32.64	11503.593	34173.098
1953	32.64	9443.11	34483.98
1530	32.64	9216.023	33973.324
9075	32.64	14351.188	36484.969
5175	32.64	11617.816	36198.715
5763	32.64	12025.671	35575.164
3632	32.64	10634.841	34720.008
3312	32.63	10530.968	35971.746
3105	32.63	10287.516	34545.973
1723	32.63	9075.559	39072.984
4105	32.63	11109.055	37709.898
6455	32.63	12445.878	36306.672
9315	32.63	14504.904	37143.664
6452	32.63	12441.756	36491.148
35	32.61	7856.189	33570.875
575	32.61	8141.869	33254.383
2567	32.61	9715.222	33657.723
2042	32.61	9498.078	33956.234
6083	32.61	12254.748	35546.77
1774	32.61	9291.652	38957.516
8131	32.61	13578.638	39365.305
3053	32.59	10161.546	35431.543
1097	32.59	8671.267	34522.496
7996	32.59	13412.195	35823.238
5684	32.59	12036.878	37725.633
585	32.59	8343.162	33091.039
9415	32.59	14607.906	35250.949
1394	32.59	8961.443	36699.977
1578	32.59	9170.309	35603.801
747	32.59	8221.654	38351.406
1694	32.57	9250.818	38255.797
55	32.57	7710.045	33788.313
194	32.57	7747.062	36586.453
492	32.57	8173.943	35616.77
8583	32.57	13981.687	38799.188
7555	32.57	13000.637	38147.098
6628	32.57	12406.046	33960.539
8075	32.57	13497.346	38239.613
8994	32.57	14224.317	34145.508
7124	32.57	12820.625	36901.57
4276	32.55	11148.353	34769.598
7642	32.55	13190.317	37895.453
541	32.55	7997.579	33957.848
1493	32.55	8959.459	33354.875
3059	32.55	10215.126	35296.027
2116	32.55	9572.292	35635.496
4004	32.53	10952.221	39326.48
2775	32.53	10130.819	36990.242
2851	32.53	10026.772	38674.832
2137	32.53	9628.453	36026.48
189	32.51	7954.985	36504.207
7043	32.51	12899.713	39808.008
6	32.51	7645.359	33110.195
1982	32.49	9284.37	33658.523
3330	32.49	10357.211	36643.715
3064	32.49	10349.084	35113.219
1081	32.49	8677.393	34003.285
2058	32.49	9695.458	34327.367
8595	32.49	13898.056	39155.148
7621	32.49	13216.795	38835.578
7358	32.49	13040.627	33276.855
7246	32.49	12818.832	34906.699
3011	32.47	10299.221	36632.762
4818	32.47	11213.748	35709.168
6755	32.47	12569.537	33709.699
8042	32.47	13558.766	37202.387
2761	32.47	9935.821	36608.02
7701	32.47	13272.842	35669.066
2537	32.47	9721.582	34197.777
5786	32.47	11913.635	35556.508
8792	32.47	14080.363	36545.836
7841	32.47	13545.664	33021.281
8821	32.47	14084.663	36140.871
8907	32.45	14112.571	33871.668
3418	32.45	10480.084	39086.539
5812	32.45	11982.891	35037.598
8061	32.45	13425.464	37742.27
1692	32.45	9160.684	38215.82
1207	32.45	8831.072	37261.109
7929	32.45	13455.038	34676.961
1215	32.45	8666.166	37416.074
5468	32.45	11670.451	35851.879
5335	32.45	11729.029	33226.906
2906	32.43	10268.247	39680.355
1687	32.43	9242.402	38009.297
5028	32.43	11576.883	39061.211
139	32.43	7665.983	35362.895
3339	32.43	10513.156	36839.074
3150	32.43	10266.738	33532.668
1505	32.43	9176.111	33132.223
2717	32.43	9946.794	35443.227
8894	32.43	14076.599	34241.859
5859	32.43	11921.871	34404.012
8524	32.41	13784.757	37142.602
5123	32.41	11444.136	36877.008
3874	32.41	10874.261	36505.457
2225	32.41	9635.475	37831.629
6263	32.41	12281.895	39248.879
6771	32.41	12626.295	34099.969
8196	32.41	13711.429	37226.719
3607	32.41	10774.418	35266.738
2378	32.41	9802.334	38121.063
487	32.41	8051	36029.281
8169	32.41	13567.029	38047.402
7720	32.4	13281.764	35365.477
3551	32.4	10638.045	36761.852
3356	32.4	10460.336	37308.848
1798	32.4	9377.77	38178.813
9416	32.4	14435.88	35250.496
2422	32.4	9715.589	37104.113
2281	32.4	9563.6	39637.27
7495	32.4	12945.475	36247.602
7607	32.4	13144.75	39321.07
5227	32.4	11588.956	34613.797
3811	32.4	10845.46	34896.473
3772	32.4	10933.29	33998.59
5229	32.38	11481.582	34632.441
3789	32.38	10864.858	34359.148
4924	32.38	11377.933	38213.977
4830	32.38	11297.703	36028.188
7119	32.38	12912.597	37332.102
2282	32.38	9544.612	39771.199
1832	32.38	9325.989	37570.117
1830	32.38	9300.608	37528.68
8616	32.38	14103.914	39979.297
111	32.38	7684.888	34828.145
5705	32.38	11966.571	37175.535
6497	32.36	12297.759	35585.492
4962	32.36	11242.451	39556.188
6379	32.36	12298.746	38623.887
3236	32.36	10470.64	34481.449
1554	32.34	9208.373	34900.047
4116	32.34	11207.851	37314.004
1906	32.34	9468.13	35887.703
8215	32.34	13613.567	36721.691
1588	32.34	9178.918	35817.492
5404	32.34	11786.993	34770.637
1386	32.32	8880.951	37076.324
3357	32.32	10393.727	37325.258
7649	32.32	13232.581	37213.895
9360	32.32	14535.781	36424.117
1289	32.32	8788.805	39746.438
5385	32.32	11704.537	34217.727
3072	32.32	10341.07	35138.074
1884	32.32	9360.68	36217.168
3750	32.32	10927.506	33523.656
1806	32.32	9324.461	37878.488
8373	32.3	13654.984	33259.402
3326	32.3	10504.909	36417.488
5643	32.3	12013.121	39451.063
2821	32.3	10113.195	38012.57
349	32.3	7725.192	39652.57
9061	32.3	14337.815	36160.344
9310	32.28	14603.699	37059.223
8482	32.28	13834.53	35846.766
8532	32.28	13942.273	37323.531
5256	32.28	11451.876	34244.367
532	32.28	8067.925	34232.746
917	32.28	8471.917	36905.41
4929	32.26	11214.142	38400.105
9335	32.26	14476.873	36816.297
5358	32.26	11773.123	33579.504
9421	32.26	14468.835	35061.414
4879	32.26	11288.518	36863.434
9450	32.26	14536.199	34430.836
9332	32.26	14609.613	36796.5
2763	32.26	10116.076	36633.086
4773	32.26	11220.611	34775.68
4111	32.24	11120.159	37500.094
833	32.24	8560.833	39206.484
7158	32.24	12730.845	36445.551
4860	32.24	11354.24	36789.969
6128	32.24	12133.821	35776.492
6056	32.24	12132.523	34965.781
4103	32.22	11123.124	38102.227
4268	32.22	11143.888	34716.855
5648	32.22	11937.084	39142.754
2745	32.22	10066.157	36232.965
5669	32.22	11932.039	38320.211
1502	32.22	9142.254	33022.266
7785	32.22	13296.905	34221.992
5754	32.22	11941.254	35751.359
8149	32.2	13629.915	39007.133
7583	32.2	13059.789	39195.332
7695	32.2	13333.967	35803.129
2055	32.2	9660.145	34192.305
3435	32.2	10422.516	39644.617
5990	32.2	12075.348	33578.48
3095	32.2	10248.575	34611.578
5018	32.2	11582.83	39150.043
8515	32.2	13802.546	36831.293
6391	32.18	12424.422	38066.133
6550	32.18	12461.882	34931.41
9240	32.18	14442.656	38915.844
3319	32.18	10381.789	36221.84
3686	32.18	10742.532	33778.188
5364	32.18	11848.213	33771.516
881	32.18	8593.842	37861.152
351	32.18	7873.826	39774.938
1881	32.18	9404.978	36494.117
6464	32.18	12460.455	36164.191
1249	32.17	8677.275	38275.195
3211	32.17	10552.247	33914.188
2714	32.17	9992.437	35398.172
421	32.17	8064.663	38194.297
6840	32.17	12585.6	35414.91
757	32.17	8219.15	38467.461
9015	32.17	14425.235	35179.578
4162	32.17	11056.098	36499.684
6247	32.15	12104.551	38864.879
3423	32.15	10369.633	39185.469
9278	32.15	14568.481	38140.984
3214	32.15	10493.028	34026.141
391	32.15	8055.946	39053.203
8553	32.15	13938.355	38131.676
1443	32.15	9042.041	35194.031
5316	32.15	11588.492	33097
2424	32.15	9768.571	37169.012
9010	32.15	14399.964	34909.57
8851	32.15	14095.404	35152.41
7462	32.15	13018.88	35586.422
4104	32.15	11101.136	37676.406
718	32.15	8229.421	37245.645
7579	32.13	12966.126	39084.398
4090	32.13	11007.54	38616.945
7636	32.13	13166.527	38149.438
2425	32.13	9890.419	37169.453
8188	32.13	13641.412	37383.301
271	32.13	7694.629	37873.777
4165	32.13	11085.829	36222.375
1265	32.13	8768.473	38890.578
2195	32.13	9559.429	37000.652
5082	32.11	11473.924	37763.016
2937	32.11	10326.283	38911.652
959	32.11	8567.188	36246.938
8714	32.11	14177.043	37826.711
3873	32.11	10932.331	36500.973
8024	32.09	13565.391	36820.563
3240	32.09	10512.768	34722.707
3906	32.09	10859.033	37236.07
86	32.09	7818.561	34241.496
5551	32.09	11831.033	37783.699
722	32.09	8332.364	37409.496
6162	32.09	12267.374	36284.02
5644	32.09	11923.33	39506.395
2544	32.09	9740.178	34001.973
546	32.07	8120.463	33502.902
1485	32.07	8915.7	33931.301
6596	32.07	12427.149	34607.844
5944	32.07	11982.363	33144.805
7633	32.07	13278.433	38364.074
2479	32.07	9882.745	35521.121
3678	32.07	10705.517	33922.078
3654	32.07	10642.683	34232.242
1941	32.05	9361.576	35071.258
7554	32.05	13102.423	38124.508
4810	32.05	11343.104	35437.668
1441	32.05	9060.865	35136.301
4774	32.05	11260.626	34891.883
3523	32.03	10666.602	37774.813
9397	32.03	14464.766	35508.746
4945	32.03	11359.455	38999.254
4333	32.03	11004.465	33423.422
1590	32.03	9087.814	35847.629
5807	32.03	11890.562	34971
6294	32.03	12283.171	39997.906
5546	32.03	11649.037	37668.797
7300	32.03	12841.248	33532.797
3439	32.01	10503.254	39754.766
886	32.01	8566.089	37753.93
5434	32.01	11654.431	35421.691
1960	32.01	9430.509	34131.262
6744	32.01	12611.235	33459.426
2790	31.99	10017.738	37328.047
8358	31.99	13625.631	33415.488
8161	31.99	13722.647	38323.816
8139	31.99	13744.868	38949.41
1634	31.99	9167.101	37109.598
4312	31.99	11076.267	33885.043
6134	31.99	12128.522	35815.734
2671	31.99	10066.013	34459.934
7066	31.99	12893.248	38811.98
3929	31.99	10951.094	37726.277
8535	31.99	13788.78	37442.254
3491	31.97	10591.034	38369.438
2339	31.97	9874.017	38648.223
4170	31.97	11080.107	36311.277
2105	31.97	9509.838	35395.824
3388	31.97	10500.894	38115.578
4033	31.97	11164.041	39779.047
1335	31.97	9013.412	38653.535
3179	31.97	10430.573	33131.824
5869	31.97	11942.829	34286.148
2053	31.97	9690.73	34144.441
3030	31.97	10219.803	36174.313
2017	31.97	9580.821	33288.828
2470	31.97	9835.883	35773.789
531	31.95	8199.784	34208.531
8424	31.95	13934.621	33918.766
7151	31.95	12731.802	36662.832
4265	31.95	11026.37	34655.32
3109	31.95	10293.498	34311.949
5685	31.94	11952.887	37738.566
9373	31.94	14514.125	36117.102
2048	31.94	9557.25	34061.348
2938	31.94	10231.883	38627.574
7598	31.94	13012.072	39931.805
4066	31.94	11208.97	38966.527
286	31.94	7887.169	38091.734
6382	31.94	12413.495	38361.152
7433	31.94	12959.2	34991.523
7190	31.94	12854.124	35739.391
1298	31.94	9036.018	39913.684
9404	31.92	14486.893	35279.148
1740	31.92	9227.823	39681.5
5498	31.92	11664.343	36443.09
1823	31.92	9372.157	37789.055
8606	31.92	13981.146	39781.762
7166	31.92	12795.324	36267.938
1086	31.92	8814.584	34046.477
9380	31.92	14531.957	35996.301
5281	31.92	11504.454	33567.016
8716	31.92	14000.744	37857.031
4060	31.9	11124.077	39143.855
6154	31.9	12150.368	36054.754
9426	31.9	14581.955	34886.016
6251	31.9	12147.865	38951.672
4790	31.9	11348.301	35200.676
7823	31.9	13321.053	33452.34
8748	31.9	14045.211	37958.199
3948	31.88	10887.588	38367.637
3691	31.88	10736.818	33592.336
5486	31.88	11657.045	36177.926
5888	31.88	11990.441	33698.242
1332	31.88	9029.345	38915.621
2503	31.88	9791.06	35082.004
6532	31.88	12488.869	35563.074
2726	31.88	10129.966	35742.891
2373	31.86	9902.426	38047.164
5847	31.86	11980.025	34517.215
815	31.86	8445.036	39626.281
3073	31.86	10148.981	35143.957
8961	31.86	14246.224	33457.949
5571	31.86	11662.881	38531.715
2654	31.86	10128.624	33758.746
932	31.86	8456.15	36446.234
872	31.86	8441.566	38035.035
7395	31.86	13061.259	34266.383
4346	31.86	11145.195	33310.375
2043	31.86	9600.342	33982.305
3615	31.86	10721.309	35102.887
3012	31.84	10240.996	36633.414
7882	31.84	13525.583	33895.543
1231	31.84	8842.842	37827.84
1405	31.84	8887.968	36396.137
9233	31.84	14642.217	38958.668
9371	31.84	14455.679	36066.684
1295	31.84	8986.428	39870.512
707	31.84	8374.196	36910.77
5797	31.84	11920.278	35115.762
732	31.84	8233.009	37772.477
4329	31.84	11114.828	33629.961
5094	31.82	11612.783	37631.445
3052	31.82	10195.006	35416.262
2701	31.82	10127.695	35093.539
6530	31.82	12371.847	35529.758
4347	31.82	11092.375	33031.391
4401	31.82	11304.148	34223.887
6266	31.82	12157.108	39332.41
1792	31.8	9366.851	38608.516
7103	31.8	12749.351	37523.668
3153	31.8	10199.937	33563.055
5085	31.8	11587.021	37508.105
9077	31.8	14320.427	36544.191
6899	31.8	12537.624	36224.594
237	31.8	7651.438	37213.746
906	31.8	8447.862	37308.719
8263	31.8	13639.024	35646.008
1121	31.8	8691.983	35380.785
9068	31.8	14228.916	36317.477
7022	31.8	12560.756	39362.07
1373	31.78	8968.181	37657.844
7437	31.78	13031.895	35073.641
3313	31.78	10474.965	36020.949
7693	31.78	13241.284	35791.738
137	31.78	7833.232	35332.77
8531	31.78	13850.614	37300.422
1268	31.78	8691.933	39033.777
1820	31.78	9385.78	37734.102
1589	31.78	9256.934	35847.906
7905	31.78	13471.472	34314.719
6701	31.78	12538.254	33014.652
2323	31.76	9859.666	39143.852
2266	31.76	9658.235	39040.699
1824	31.76	9489.399	37794.445
1408	31.76	8864.439	36441.949
2358	31.74	9821.503	38364.922
8484	31.74	13794.459	35887.941
4779	31.74	11382.997	34986.234
127	31.74	7879.616	35146.008
2015	31.74	9647.589	33275.234
416	31.74	8149.296	38449.859
3734	31.72	10874.946	33294.785
5015	31.72	11471.177	39370.086
1932	31.72	9366.391	35402.941
1522	31.72	9090.226	33663.984
4843	31.72	11315.639	36365.637
5314	31.72	11491.445	33067.801
6214	31.72	12166.946	37814.086
7954	31.71	13502.131	35017.973
1237	31.71	8743.135	38022.223
6037	31.71	12134.029	34549.281
3706	31.71	10713.863	33276.645
1550	31.71	9119.253	34850.215
7900	31.71	13375.793	34144.664
5675	31.69	11900.114	38122.563
1284	31.69	8745.482	39629.496
555	31.69	8179.506	33350.078
9444	31.69	14426.815	34596.379
7670	31.69	13208.805	36258.852
9423	31.69	14518.247	34826.617
3662	31.69	10696.617	33970.16
50	31.67	7889.792	33741.785
6637	31.67	12364.21	33534.965
8846	31.67	14037.911	35505.172
3829	31.67	10911.352	35320.523
1031	31.67	8450.434	34113.852
2569	31.67	9801.254	33664.988
916	31.67	8457.262	36892.824
1420	31.67	8945.179	35779.199
7480	31.67	12973.346	35861.004
362	31.67	8036.971	39791.168
2389	31.67	9829.493	37793.805
856	31.67	8436.858	38614.109
965	31.67	8545.114	36371.512
4118	31.65	11183.425	37329.168
3912	31.65	10839.711	37319.086
7612	31.65	13308.634	39267.973
544	31.65	8018.021	33695.41
6462	31.65	12432.14	36103.254
3213	31.65	10488.358	33989.328
1094	31.65	8827.589	34428.191
835	31.65	8422.693	39246.863
5844	31.65	12017.015	34762.855
1904	31.65	9316.447	35835.996
1686	31.63	9067.74	38002.754
3764	31.63	10904.919	33796.637
82	31.63	7790.609	34160.902
1575	31.63	9095.79	35492.914
572	31.63	8164.709	33226.09
106	31.63	7785.147	34746.246
9473	31.63	14480.561	33749.305
171	31.63	7890.99	36023.836
5293	31.63	11456.671	33185.074
8592	31.61	13841.448	39015.328
3165	31.61	10168.609	33037.258
739	31.61	8348.08	38068.828
5995	31.61	12157.201	33667.473
5725	31.61	11876.449	36425.098
5461	31.61	11803.814	35796.395
1277	31.61	8677.084	39367.289
2963	31.61	10300.754	37825.379
247	31.61	7747.607	37397.219
7448	31.61	13002.36	35237.762
4349	31.61	11204.968	33123.621
3815	31.61	10922.986	35006.234
1583	31.61	9221.195	35682.559
2153	31.59	9587.898	36235.949
918	31.59	8568.855	37009.457
6201	31.59	12204.852	37473.563
6292	31.59	12357.955	39922.102
8990	31.57	14226.202	34064.609
5027	31.57	11557.718	39004.18
2759	31.57	10127.268	36571.746
2241	31.57	9591.418	38139.359
2907	31.57	10329.77	39704.121
3733	31.57	10834.516	33278.469
7170	31.57	12852.371	36371.504
6389	31.55	12475.768	38164.105
7084	31.55	12721.122	38443.176
5088	31.55	11429.722	37579.219
694	31.55	8318.785	36432.922
8302	31.55	13625.73	34879.32
2653	31.55	10021.488	33755.637
2557	31.55	9731.051	33932.855
1381	31.55	8865.595	37275.969
367	31.55	8094.645	39896.277
9115	31.55	14262.564	37740.426
5062	31.55	11501.004	38428.672
5511	31.55	11822.303	36693.391
2336	31.53	9846.632	38893.613
6737	31.53	12498.901	33420.762
5706	31.53	11914.057	36903.473
5400	31.53	11757.523	34708.348
2384	31.53	9921.154	37764.16
1959	31.53	9391.128	34400.715
5272	31.53	11489.027	33680.266
2052	31.53	9631.272	34126.371
1641	31.51	9119.309	37165.16
8797	31.51	14096.295	36642.891
1759	31.51	9286.043	39633.109
3641	31.51	10678.18	34593.219
7539	31.51	12954.871	37811.32
5415	31.51	11789.541	34981.852
3810	31.51	10985.545	34831.402
3398	31.51	10409.24	38438.488
3338	31.51	10352.794	36813.926
8029	31.51	13416.312	36917.648
1819	31.51	9375.72	37714.199
5490	31.51	11806.783	36255.5
7175	31.51	12874.45	36134.797
3098	31.49	10286.302	34722.172
1670	31.49	9216.849	37708.047
1526	31.49	9236.288	33764.32
6375	31.49	12344.019	38481.492
1352	31.49	8903.351	38178.535
7597	31.49	13109.177	39906.746
1805	31.49	9433.899	37864.273
172	31.49	7938.577	36036.27
3931	31.49	10916.011	37788.738
1180	31.49	8747.015	36676.363
1958	31.49	9316.807	34399.113
5558	31.48	11820.868	37965.516
5742	31.48	12023.665	35922.738
2397	31.48	9743.966	37656.715
2682	31.48	9973.898	34661.578
2850	31.48	10085.765	38668.813
897	31.48	8430.335	37415.648
7920	31.48	13396.387	34591.645
2442	31.48	9772.653	36625.555
6047	31.48	12206.042	34853.688
5315	31.48	11458.115	33076.406
9451	31.46	14606.246	34443.641
6166	31.46	12122.784	36336.004
6039	31.46	12165.046	34587.684
822	31.46	8529.702	39532.523
5294	31.46	11558.029	33223.555
2020	31.46	9590.43	33316.379
4205	31.46	10996.88	35706.832
4958	31.46	11415.886	39344.105
8992	31.46	14260.401	34085.02
374	31.46	8116.858	39641.965
477	31.44	8037.405	36650.332
5491	31.44	11642.847	36303.039
12	31.44	7665.394	33217.973
7742	31.44	13335.294	35037.156
5699	31.44	12020.85	37086.535
2415	31.44	9718.429	37324.707
5130	31.44	11567.921	36801.457
4930	31.42	11256.727	38425.137
1457	31.42	8897.348	34616.438
2896	31.42	9942.634	40003.871
5871	31.42	11948.08	34021.684
6054	31.42	12122.948	34941.566
70	31.42	7678.678	33919.281
6080	31.42	12170.212	35461.84
8582	31.42	13870.61	38779.465
8281	31.4	13771.642	35328.344
162	31.4	7693.911	35839.938
6076	31.4	12132.281	35409.105
8036	31.4	13437.489	37084.363
3196	31.4	10508.395	33390.414
3182	31.4	10487.247	33191.32
4385	31.4	11304.155	33893.961
3992	31.4	10994.161	38923.375
1096	31.38	8693.542	34463.961
741	31.38	8377.723	38124.305
2794	31.38	10113.346	37457.762
3909	31.38	10948.05	37268.492
1782	31.38	9376.249	38842.496
8035	31.38	13422.525	37050.734
9274	31.38	14505.363	38113.371
1732	31.38	9257.975	39384.098
3812	31.38	10912.797	34897.809
3985	31.38	10927.774	38808.664
345	31.38	7944.301	39516.891
7706	31.36	13147.321	35427.68
5803	31.36	11968.162	35198.066
738	31.36	8267.951	37934.066
8849	31.36	14067.558	35333.023
6360	31.36	12437.971	39006.609
588	31.36	8333.803	33167.781
343	31.36	7973.055	39493.875
5050	31.34	11523.79	38650.816
1415	31.34	8946.325	36144.566
1644	31.34	9124.994	37223.406
2074	31.34	9567.432	34719.281
5383	31.34	11852.32	34202.066
5390	31.34	11705.11	34349.879
1220	31.34	8701.455	37549.863
5324	31.34	11772.872	33070.242
5563	31.32	11699.046	38270.141
5	31.32	7916.104	33078.941
6255	31.32	12165.373	39047.512
700	31.32	8301.464	36602.105
5788	31.32	11902.424	35264.719
730	31.32	8295.572	37696.563
5200	31.32	11548.737	35333.469
7802	31.32	13349.962	33914.086
5659	31.32	11859.059	38632.789
4846	31.32	11249.392	36474.121
6096	31.3	12251.554	35638.32
1858	31.3	9492.833	37066.813
6900	31.3	12565.164	36265.836
1263	31.3	8661.459	38879.461
9407	31.3	14434.127	35378.5
8045	31.3	13448.328	37241.43
2973	31.3	10150.013	37519.121
2779	31.3	10031.702	37129.953
8536	31.3	13972.595	37444.289
326	31.3	7889.652	38895.707
1218	31.3	8742.35	37509.332
4221	31.3	11160.185	35408.902
1379	31.28	9021.94	37210.957
559	31.28	8131.248	33385.902
2623	31.28	10054.245	33347.133
5057	31.28	11451.858	38317.559
7575	31.28	13029.782	38991.465
8603	31.28	13830.11	39736.566
9031	31.28	14285.613	35639.52
1790	31.26	9336.65	38478.754
365	31.26	8154.006	39823.598
1671	31.26	9176.864	37721.617
2517	31.26	9756.29	34687.695
1348	31.26	8959.998	38455.281
7599	31.26	12971.548	39956.902
1553	31.25	9225.39	34898.27
2665	31.25	10036.449	34266.719
8677	31.25	14155.509	38288.996
1165	31.25	8738.409	36194.375
4282	31.25	11071.632	34576.875
3848	31.25	10826.073	35761.824
84	31.25	7987.705	34207.078
7093	31.25	12860.692	38046.422
6078	31.25	12181.853	35451.824
2095	31.25	9650.704	35181.898
5692	31.23	11936.285	37655.117
2502	31.23	9842.073	35032.504
2094	31.23	9564.272	35174.43
69	31.23	7976.408	33913.449
7982	31.23	13444.52	35449.559
4388	31.23	11371.022	33930.355
1173	31.21	8789.185	36501.531
4215	31.21	11166.41	35568.836
3821	31.21	10860.259	35169.457
2698	31.21	10113.942	34997.809
404	31.21	8085.339	38503.27
3736	31.21	10920.526	33332.145
1933	31.21	9294.721	35408.547
7026	31.21	12635.846	39457.969
7210	31.21	12912.919	35469.68
4109	31.21	11142.646	37600.188
4839	31.21	11261.557	36271.723
7620	31.21	13174.778	38834.793
3221	31.21	10448.811	34187.664
8647	31.19	14049.546	38502.68
2243	31.19	9627.518	38192.957
8160	31.19	13693.115	38618.523
445	31.19	7992.163	37635.574
7129	31.19	12874.007	36723.527
1935	31.19	9441.193	35115.859
301	31.19	7716.364	38294.555
6276	31.19	12174.998	39629.219
6997	31.19	12543.227	38644.273
3544	31.19	10575.382	36898.199
848	31.17	8508.698	38746.844
1337	31.17	8883.649	38703.832
4094	31.17	11103.953	38416.535
4788	31.17	11351.042	35109.547
1547	31.17	9270.332	34725.004
7168	31.17	12778.65	36327.93
1399	31.17	8965.697	36575.125
3680	31.17	10632.798	33961.73
2984	31.15	10263.308	37211.84
3473	31.15	10603.508	39024.328
2882	31.15	10028.521	39521.531
1733	31.15	9135.154	39562.309
1566	31.15	9073.412	35336.578
9390	31.15	14475.951	35677.262
204	31.15	7978.53	36701.824
2259	31.15	9657.318	38760.063
8437	31.15	13946.039	34377.219
3467	31.13	10568.482	39409.914
6624	31.13	12290.185	33845.949
5452	31.13	11717.965	35757.617
8537	31.13	13985.031	37445.699
3511	31.13	10746.222	38107.746
6168	31.13	12249.15	36381.469
6358	31.13	12325.592	39266.559
2709	31.13	10030.001	35262.605
3225	31.13	10449.129	34289.871
3754	31.13	10857.814	33603.492
2385	31.13	9855.395	37768.617
966	31.13	8564.637	36090.258
6505	31.11	12302.612	35636.531
7431	31.11	13058.066	34971.215
4108	31.11	11136.381	37551.152
3335	31.11	10367.233	36785.926
2298	31.11	9779.121	39981.734
4121	31.11	11149.552	37111.262
7668	31.11	13273.119	36493.547
3768	31.11	10878.74	33858.457
9092	31.11	14424.422	36999.91
64	31.11	7922.87	33864.848
236	31.11	7981.732	37186.594
2722	31.11	10017.682	35640.367
8503	31.11	13964.192	36349.242
24	31.09	7665.351	33389.383
3504	31.09	10618.835	38177.496
4979	31.09	11620.414	39768.559
887	31.09	8628.443	37775.59
7628	31.09	13196.911	38770.695
4102	31.09	11107.45	38033.16
1972	31.09	9347.705	34114.18
3739	31.07	10861.14	33373.508
7592	31.07	13116.044	39789.789
5429	31.07	11727.458	35362.191
8928	31.07	14000.649	33472.082
4243	31.07	10994.61	34781.164
3855	31.07	10812.65	35931.746
716	31.07	8267.725	37234.777
3605	31.05	10697.19	35459.109
5014	31.05	11443.184	39273.043
8440	31.05	13824.624	34489.809
874	31.05	8493.021	38053.84
1472	31.05	8971.778	34184.426
8053	31.05	13540.891	37523.688
3035	31.05	10198.361	35968.188
2649	31.05	10104.4	33703.844
1926	31.04	9454.409	35312.801
1569	31.04	9071.047	35380.316
3738	31.04	10894.26	33346.992
1690	31.04	9167.547	38063.043
619	31.04	8418.361	34900.695
3850	31.04	10879.47	35837.828
5360	31.04	11687.134	33592.051
428	31.02	8154.554	38072.781
898	31.02	8565.833	37416.551
3500	31.02	10613.524	38163.813
2909	31.02	10304.019	39735.129
1260	31.02	8779.504	38779.98
5777	31.02	11916.411	35461.43
7089	31.02	12720.859	38235.164
2733	31.02	10061.541	35905.117
3546	31.02	10666.228	36902.461
3295	31	10525.489	35451.645
649	31	8279.557	35964.602
5076	31	11493.596	37901.77
1709	31	9276.212	38737.605
164	31	7976.596	35912.004
4815	31	11367.524	35641.246
2992	30.98	10263.37	37166.707
2214	30.98	9628.625	37697.629
1808	30.98	9412.078	37879.645
9414	30.98	14446.2	35224.695
2103	30.98	9697.578	35289.801
5891	30.98	11921.926	33722.395
8446	30.98	13943.249	34652.77
1803	30.96	9332.711	38104.176
369	30.96	8103.95	39955.355
2828	30.96	9983.43	38130.961
1105	30.96	8765.681	34998.176
3159	30.96	10233.78	33169.934
6853	30.96	12624.081	35551.438
5202	30.96	11462.329	35342.359
2508	30.96	9862.819	34848.586
5073	30.94	11535.771	37834.168
5384	30.94	11770.327	34207.309
823	30.94	8570.533	39548.84
3692	30.94	10731.393	33610.508
7815	30.94	13187.303	33607.145
3721	30.94	10912.662	33105.633
3482	30.94	10702.183	38737.09
8777	30.94	14018.217	37154.242
2694	30.94	10104.194	34835.602
6642	30.94	12459.867	33368.531
1676	30.94	9255.142	37833.281
6133	30.94	12085.741	35805.398
6828	30.92	12606.766	35287.629
9420	30.92	14603.919	35001.473
1515	30.92	9263.504	33408.047
5447	30.92	11771.203	35659.496
9369	30.92	14625.41	36347.66
7640	30.9	13347.475	38098.422
603	30.9	8280.346	33985.953
5873	30.9	11875.021	34104.914
3621	30.9	10778.385	35235.207
6034	30.9	12279.083	34467.156
1549	30.9	9154.81	34829.117
3742	30.88	10808.999	33443.395
878	30.88	8558.698	38137.746
8327	30.88	13696.631	34240.113
9289	30.88	14499.173	37694.453
646	30.88	8396.699	35903.801
2054	30.88	9603.585	34148.012
1495	30.88	8944.594	33482.727
3800	30.88	10947.15	34668.477
7729	30.88	13196.09	35119.723
5989	30.88	12200.935	33571.266
3814	30.86	10799.328	34970.875
2690	30.86	10118.061	34764.453
8905	30.86	14044.115	33865.559
75	30.86	7701.601	34051.633
3489	30.86	10719.044	38325.465
9000	30.86	14282.152	34402.828
2318	30.86	9841.076	39341.758
7517	30.86	12939.341	36966.34
3532	30.84	10643.793	37418.461
3947	30.84	10963.038	38342.684
705	30.84	8282.434	36900.754
7018	30.84	12607	39311.992
120	30.84	7676.721	35074.199
2437	30.84	9717.076	36796.656
3648	30.84	10650.663	34391.566
4176	30.84	11056.561	36164.379
355	30.82	7928.112	39837.656
1169	30.82	8691.48	36430.473
1034	30.82	8577.096	33929.105
2273	30.82	9538.424	39302.09
5909	30.82	11855.06	33395.129
8189	30.82	13573.313	37409.328
5627	30.82	11769.659	39937.855
6392	30.82	12494.912	38119.488
1467	30.81	8890.514	34435.336
6232	30.81	12257.282	38307.234
7041	30.81	12511.779	39975.922
8461	30.81	13850.983	35096.805
1650	30.81	9068.512	37338.43
2797	30.81	10103.454	37515.27
9187	30.81	14416.009	38501.688
8261	30.81	13583.623	35641.203
130	30.81	7978.487	35251.566
7283	30.81	12738.024	34097.094
6496	30.81	12426.856	35574.324
6993	30.79	12521.247	38517.48
2713	30.79	10002.867	35362.262
7025	30.79	12625.42	39430.387
2154	30.79	9660.468	36259.613
3265	30.79	10483.808	35250.625
6435	30.79	12445.227	36738.332
3674	30.79	10778.377	33834.156
94	30.79	7825.461	34426.734
7299	30.79	12784.949	33499.234
5743	30.79	11871.404	35934.754
7401	30.79	13002.196	34540.777
1952	30.77	9338.724	34756.762
3922	30.77	10883.05	37599.559
2881	30.77	10129.076	39507.887
3204	30.77	10497.002	33720.277
9209	30.77	14325.795	39477.34
4063	30.77	11030.534	39226.609
7070	30.77	12907.159	38776.402
6784	30.77	12520.794	34493.105
1585	30.77	9139.99	35731.227
4785	30.77	11357.715	35096.773
4885	30.77	11394.008	37029.691
5709	30.75	11970.685	36733.734
3782	30.75	10947.313	34130.676
6044	30.75	12235.159	34721.668
3161	30.75	10232.626	33210.168
2300	30.75	9816.996	39630.172
8978	30.75	14369.313	33809.035
5645	30.75	12033.365	39321.844
3334	30.73	10386.762	36743.07
9331	30.73	14634.966	36779.48
1313	30.73	8855.022	39326.078
[truncated: 3,848 more rows]
