# Supplementary material for: Insights on the Control of Yeast Single-Cell Growth Variability by Members of the Trehalose Phosphate Synthase (TPS) Complex
Source: Front Cell Dev Biol. 2021 Jan 28;9:607628. doi: 10.3389/fcell.2021.607628 (PMC7876269; doi:10.3389/fcell.2021.607628)
Supplement: Supplementary file 2 [file Data_Sheet_1.ZIP › final_code/input_datasets/Ntd-TSL1_SortedCells5_minus_t4.csv]

Id	Area (µm²)	Centre X Position (µm)	Centre Y Position (µm)
892	252.83	8538.987	35398.996
3543	226.74	11381.508	35125.586
6380	220.11	13905.252	33581.965
3413	208.41	11163.501	35357.023
6523	206.89	13964.21	37678.699
3416	202.6	11011.187	35378.551
2298	200.61	9910.249	33022.527
1366	195.9	9041.158	35073.93
5659	195.27	13274.31	38198.469
406	194.06	8192.566	38398.066
494	189.67	8141.311	35323.391
1895	188.97	9647.949	33490.848
3729	184.39	11609.117	39456.848
4987	184.18	12591.943	36999.668
7104	182.63	14168.255	33523.512
3939	179.16	11616.863	34139.648
1496	174.94	9261.834	35741.973
2908	174.39	10764.266	38873.84
822	172.84	8458.931	37839.484
2288	172.84	9757.712	33635.816
5002	172.36	12640.371	37387.723
5117	171.42	12729.056	39646.387
402	170.16	8152.878	38487.219
7570	168.35	14433.171	39050.262
7069	167.84	14163.52	34638.48
2973	167.24	10661.709	36222.426
972	167.17	8668.205	33310.926
3300	166.65	11154.605	39359
4455	165.96	12103.66	34068.773
1555	165.65	9212.66	37365.836
6481	164.31	13808.281	36931.621
7741	163.72	14626.013	35888.797
4331	163.26	12049.815	35954.793
4594	162.53	12112.562	38608.914
113	160.27	7689.461	35149.441
2394	159.91	9943.136	36510.395
5173	159.39	12912.321	38031.992
2674	158.91	10351.963	33036.477
1852	158.83	9311.558	33366.441
2615	157.26	10329.824	35092.629
7853	155.94	14470.304	33229.973
4971	155.85	12700.335	36102.395
3745	155.69	11525.563	38674.316
7259	155.62	14413.361	36684.508
4407	155.5	12055.823	33531.879
1640	155.5	9420.677	39847.125
3906	155.46	11600.814	35539.906
6890	155.14	14160.875	38650.207
5949	154.06	13445.954	37174.199
6394	153.32	13984.518	34036.688
1828	153.11	9476.211	34536.059
1215	152.15	8966.749	39123.375
2145	150.85	9848.299	38385.457
209	149.64	7921.001	36856.027
2779	149.35	10535.037	37136.211
2969	149.05	10742.161	36400.762
4490	148.64	12263.741	35148.059
1227	147.34	8847.83	38798.527
2526	147.17	10301.073	38569.531
483	146.56	8145.713	35501.121
4627	145.79	12131.921	39680.762
2208	145.31	9756.392	36645.313
3685	145.31	11205.817	39096.488
3273	145.29	10871.751	39433.68
6891	145.06	14039.611	38654.211
4563	144.99	12272.128	37339.637
2478	144.51	10104.69	39877.305
3580	144.3	11390.137	35787.023
5797	144.26	13203.55	34393.844
3730	144.1	11592.695	39502.48
924	143.8	8605.432	34100.059
2573	143.72	10278.41	36572.406
3554	143.28	11287.236	35303.324
1851	143.13	9421.493	33329.004
838	143.07	8591.558	37429.641
5814	142.82	13325.817	33506.98
361	142.44	8007.432	39777.117
5362	142.25	13084.539	33045.633
1224	142.17	8873.253	39090.754
1467	141.48	9150.125	34810.93
2780	141.31	10389.753	37137.391
4351	141.17	12056.236	35664.047
7122	140.92	14323.056	33032.934
7134	140.62	14398.47	33622.398
7229	140.41	14311.988	36445.813
4123	140.37	11637.772	37642.625
1276	140.23	8978.036	37812.898
449	140.12	8144.43	36555.879
970	140.02	8836.794	33232.016
2748	139.87	10506.011	36179.648
608	139.68	8316.097	33979.855
6715	139.53	14128.383	39764.234
2229	139.41	9898.797	35912.473
529	139.09	8166.012	34293.215
1723	138.93	9356.974	37745.285
3014	138.66	10747.514	35128.355
7295	138.01	14389.344	37642.004
5532	137.94	13131.926	38600.285
2320	137.76	10124.524	33469.672
980	137.61	8646.883	33539.281
1504	137.55	9182.184	35876.5
825	137.34	8449.536	37894.402
7223	137.25	14392.597	36277.023
3599	136.9	11352.709	36205.012
5664	136.71	13327.461	38304.238
6221	136.67	13691.858	37764.242
2157	136.61	9785.599	38139.879
3294	136.4	11179.9	39612.922
2197	136.35	9786.427	37158.219
4543	136.35	12149.144	36797.281
2934	136.17	10731.741	37541.234
2629	136.04	10238.185	34152.406
1175	135.75	8788.683	39340.566
3128	135.47	10971.288	34841.637
6212	135.41	13655.789	37870.395
5078	135.27	12570.783	39242.668
2216	135.24	9848.835	36232.891
5427	134.93	13022.49	34886.434
1680	134.87	9476.101	38776.438
6216	134.85	13762.488	37682.516
4339	134.72	11981.001	35746.398
1490	134.56	9100.121	35503.629
1642	134.35	9410.133	39872.348
821	134.34	8573.255	38043.129
2234	134.14	9887.805	35793.91
1949	134.03	9568.732	35413.113
6274	133.84	13687.925	36239.32
3705	133.76	11217.866	39638.434
4536	133.74	12086.491	36697.113
7812	133.53	14637.802	34778.949
3523	133.3	11242.274	34438.508
3193	133.24	10872.522	36923.605
432	132.96	8138.7	37385.875
3464	132.53	11082.861	33790.344
5417	132.52	12981.366	34598.633
4876	132.36	12489.685	33072.75
2120	132.27	9844.757	39211.203
6190	132.19	13701.576	38502.691
2989	131.94	10690.601	35990.906
2242	131.94	9721.461	35473.121
2146	131.79	9911.604	38434.875
7652	131.77	14529.377	36550.988
5917	131.56	13494.515	35970.305
4968	131.5	12617.201	36009.215
2952	131.17	10747.258	36876.031
1457	130.98	9164.133	34510.363
4475	130.96	12246.021	34821.5
2570	130.79	10313.013	37012.07
4410	130.75	11906.814	33366.113
2363	130.66	9950.718	35365.645
2869	130.66	10390.195	39953.574
5266	130.52	12767.203	35779.777
5061	130.5	12660.103	39066.594
3672	130.45	11303.789	38548.133
4826	130.37	12490.078	34616.414
3340	130.31	11068.911	38118.461
2746	130.1	10480.661	36084.617
3845	130.04	11631.92	36839.039
5581	129.83	13338.085	39800.301
3966	129.49	11538.502	33407.914
841	129.47	8629.242	37242.742
2486	129.35	10334.866	39862.324
5634	129.26	13225.478	38828.129
190	129.03	7791.003	36405.625
2463	128.97	10116.125	39301.375
2101	128.97	9783.48	39839.43
2515	128.95	10291.529	39014.527
1807	128.59	9467.739	34948.238
7243	128.55	14387.125	36478.5
4078	128.3	11710.607	36385.57
7356	128.28	14271.144	39067.129
2910	128.28	10764.106	38934.48
5322	128.26	12794.287	34339.41
2658	128.19	10145.147	33433.891
6581	128.01	13973.213	38806.59
5366	127.92	12935.177	33201.133
3328	127.69	11089.816	38317.172
3885	127.46	11555.583	36175.258
1408	127.29	8978.99	33015.852
1647	127.19	9307.417	39663.547
4148	127.17	11691.503	38416.672
5316	127.09	12734.18	34538.469
2111	126.79	9778.715	39699.184
5332	126.75	12832.579	34209.492
6687	126.58	13884.681	39602.977
4834	126.42	12452.012	34533.23
2411	126.37	9981.408	37091.035
1892	126.25	9572.265	33470.668
4610	126.12	12253.914	39312.805
2627	125.89	10299.548	34417.16
63	125.83	7737.268	34005.492
2770	125.81	10370.642	36875.695
267	125.72	7876.531	38087.09
5303	125.68	12885.524	34644.797
3222	125.49	10978.03	37964.168
7594	125.27	14576.134	38758.152
2745	125.26	10547.785	36059.672
765	125.22	8408.641	39094.512
548	125.1	8040.459	33943.93
1369	125.08	8854.165	34674.43
88	125.06	7714.624	34566.895
2292	125.04	9805.541	33415.828
4448	124.99	12174.283	33755.371
5938	124.91	13372.868	36895.852
2698	124.83	10400.494	33985.266
5317	124.74	12849.706	34546.402
1050	124.53	8673.747	35673.539
932	124.45	8575.255	33800.293
261	124.24	7849.295	38047.055
4383	124.2	12034.138	34513.191
7266	124.03	14361.413	36919.152
7256	123.99	14335.389	36639.18
4441	123.88	12221.508	33436.715
801	123.74	8440.465	39251.66
5971	123.59	13547.435	37571.992
2100	123.53	9902.397	39780.422
780	123.32	8261.588	39950.305
4566	123.23	12148.625	37486.504
7631	123.05	14622.446	37634.168
4172	123.01	11822.185	39428.965
2227	123.01	9812.728	36209.695
3442	122.98	11003.218	34332.488
5451	122.94	13119.231	35685.941
265	122.9	7914.056	38059.801
6294	122.9	13733.412	35747.289
6203	122.63	13577.189	38278.098
270	122.46	7725.97	38143.746
3602	122.17	11391.8	36224.926
1421	122.13	9272.925	33298.984
532	122.04	8191.011	34190.902
6246	122	13677.496	36921.18
6255	121.98	13770.122	36794.566
6185	121.67	13594.855	38701.094
6318	121.48	13661.635	34610.68
2470	121.42	10035.834	39423.352
6488	121.41	13985.523	37066.008
5183	121.29	12901.6	37730.578
5376	121.27	13059.435	33513.129
7822	121.04	14630.938	34741.125
1147	120.96	8768.19	38499.43
3378	120.89	11013.225	36515.277
5811	120.79	13226.031	33803.883
5214	120.73	12753.863	36929.777
1736	120.68	9465.454	37467.941
7441	120.66	14298.159	39843.121
4024	120.64	11749.703	34738.238
897	120.54	8509.312	35236.73
7071	120.51	14004.501	34725.242
534	120.45	8110.332	34198.18
151	120.31	7982.255	35837.496
930	120.28	8442.08	33748.805
5184	120.26	12743.434	37739.348
2346	120.26	10104.37	34586.16
6705	120.16	13856.07	39854.781
3458	120.14	11194.361	33921.172
6324	120.1	13628.322	34689.348
3124	120.05	10977.171	34723.031
4429	119.89	12197.93	33009.754
2466	119.87	10003.828	39356.758
1340	119.87	9025.168	35592.012
5830	119.59	13289.683	33030.375
3043	119.55	10569.313	34223.902
5727	119.55	13245.413	37015.32
1159	119.51	8841.482	38911.641
5860	119.51	13548.709	33667.969
4756	119.47	12406.507	36756.473
3098	119.36	10969.838	33502.352
3002	119.36	10762.998	35610.797
6914	119.34	14139.102	38194.434
942	119.26	8566.163	33433.105
3178	119.24	10838.429	36501.137
5287	119.11	12848.801	34978.684
2599	119.09	10339.216	35505.414
5441	119.07	12929.274	35343.543
3276	118.95	10790.994	39543.648
2212	118.88	9886.983	36430.91
309	118.86	7922.855	38894.117
413	118.86	7993.621	38047.168
2890	118.67	10612.136	39314.594
6911	118.57	14060.589	38440.961
3921	118.55	11581.174	34782.047
5197	118.49	12883.618	37322.387
5419	118.46	13130.632	34635.242
101	118.44	7951.158	34899.227
6178	118.26	13574.687	39000.32
3350	118.23	11067.839	37640.215
5224	118.23	12736.646	36838.434
5165	118.15	12754.036	38415.844
2484	118.13	10343.902	39774.988
3091	118.01	10970.213	33161.441
4817	118	12436.936	35044.266
3176	117.98	10984.418	36350.465
4868	117.94	12484.47	33360.746
6376	117.8	13968.209	33503.32
3754	117.8	11497.114	38224.145
6696	117.63	13942.4	39724.707
5420	117.52	13066.309	34654.5
2372	117.42	10069.069	35768.773
1715	117.29	9463.751	37891.656
6484	117.21	13931.728	36974.047
6314	117.21	13763.368	35014.133
3891	117.19	11613.926	36000.605
881	117.06	8447.472	35634.855
232	116.96	7947.282	37425.184
7137	116.96	14225.622	33743.637
1173	116.92	8684.179	39239.477
928	116.92	8570.271	33916.938
7448	116.88	14385.077	39969.379
1111	116.77	8639.154	37542.906
287	116.75	7804.818	38523.805
5582	116.71	13320.366	39829.691
2609	116.71	10249.54	34952.871
3474	116.71	11109.018	33332.93
5575	116.62	12978.427	39802.32
4875	116.6	12358.773	33057.234
89	116.54	7921.679	34571.094
1395	116.52	9004.085	33794.699
5231	116.5	12723.81	36580.855
3039	116.44	10749.695	34426.688
5698	116.31	13235.568	37197.434
5662	116.31	13332.13	38262.211
4042	116.25	11641.986	35449.621
774	116.25	8386.819	39433.203
1450	116.23	9189.16	34317.383
4004	116.1	11835.549	33933.156
5269	116.06	12729.03	35586.82
3084	115.95	10961.058	33038.395
6694	115.93	13800.335	39719.383
249	115.91	7699.41	37825.121
1773	115.89	9431.503	36124.246
778	115.81	8259.303	39733.277
1877	115.7	9691.223	33163.91
2185	115.56	9884.061	37295
4287	115.31	11864.406	37120.223
5128	115.31	12815.459	39583.961
4780	115.31	12318.368	36279.813
158	115.29	7668.576	36018.727
968	115.26	8792.445	33195.27
882	115.22	8576.644	35640.566
6910	115.2	14103.585	38432.168
3899	115.1	11580.098	35593.293
6359	115.1	13740.159	33083.824
2948	115.1	10575.905	37069.707
5737	115.03	13301.607	36568.473
2477	115.03	9979.56	39721.738
1432	114.99	9128.542	33692.672
1614	114.91	9249.678	39089.289
788	114.89	8570.473	39614.176
7094	114.87	14148.006	34061.668
3069	114.78	10709.765	33423.742
1835	114.62	9476.876	34180.5
7119	114.59	14222.259	33016.309
3674	114.55	11219.925	38574.297
4500	114.51	12253.058	35413.977
3989	114.51	11635.328	33323.809
7613	114.49	14594.139	38433.273
2793	114.47	10348.623	37267.785
6530	114.38	13813.316	37756.863
5219	114.36	12892.588	36991.207
2306	114.3	10092.689	33116.156
1378	114.28	9039.526	34423.68
7818	114.26	14611.328	34673.113
4159	114.2	11818.076	38780.719
426	114.18	8198.987	37687.84
2232	114.09	9904.435	35994.23
6317	114.01	13692.4	34921.125
1864	114.01	9439.048	33018.621
6423	113.92	13788.041	35017.277
84	113.82	7845.997	34485.656
2902	113.74	10728.176	39053.164
4121	113.72	11761.382	37523.652
6297	113.63	13591.535	35809.801
522	113.59	8181.723	34716.691
3905	113.51	11490.654	35507.871
2318	113.48	9999.019	33449.816
4593	113.48	12114.446	38581.527
3174	113.46	10880.15	36319.691
7340	113.4	14393.029	38890.465
3736	113.38	11584.15	39324.402
4907	113.32	12533.097	33993.617
1092	113.32	8793.771	37017.699
4393	113.28	11884.986	34108.563
577	113.19	8373.971	33079.164
5517	113.15	13127.386	37951.051
6534	113.13	13929.159	37837.242
2448	113.13	10003.644	39015.105
6919	113.13	14136.125	38020.047
7095	113.09	14166.198	34067.637
4777	112.98	12385.853	36220.316
5652	112.94	13202.16	38542.816
3990	112.88	11649.29	33440.43
2184	112.73	9915.806	37268.691
553	112.71	8113.363	33801.773
4964	112.65	12688.568	35897.059
3347	112.63	11161.498	37532.758
108	112.59	7721.683	35089.672
4451	112.59	12261.941	34014.871
2434	112.54	10094.994	38452.449
6013	112.46	13369.461	39014.215
7429	112.4	14294.513	39564.453
5574	112.36	12922.619	39779.973
4314	112.21	11877.803	36676.141
4617	112.15	12190.672	39412.402
1021	112.13	8821.316	34917.879
7846	112.1	14504.841	33540.305
810	112.06	8587.613	38508.789
2650	112.04	10288.871	33595.492
6205	111.94	13719.236	37997.434
3400	111.92	11080.775	35610.438
7842	111.79	14591.715	33909.742
5588	111.77	13143.906	40002.461
1753	111.71	9383.134	36942.641
1295	111.69	8954.018	37213.648
5533	111.58	13030.705	38613.461
4658	111.52	12414.4	39335.91
4425	111.46	12047.17	33060.52
2350	111.41	10027.82	34678.277
5276	111.35	12897.52	35271.016
5911	111.35	13441.846	35775.703
5191	111.33	12848.337	37355.383
1590	111.33	9176.049	38174.191
1846	111.33	9451.998	33912.516
499	111.31	8167.318	35097.84
5784	111.29	13199.87	34655.801
1755	111.29	9395.334	36966.949
6332	111.25	13727.975	34598.219
1564	111.23	9139.759	37653.094
2519	111.18	10295.867	38692.434
3875	111.14	11580.187	36247.957
956	111.08	8597.145	33058.266
1438	111	9158.472	34009.793
4446	110.87	12147.011	33624.77
3884	110.87	11428.951	36113.523
302	110.77	7933.916	38713.676
4364	110.77	11985.34	35239.965
1524	110.74	9095.913	36403.512
3374	110.66	11125.76	36404.137
6007	110.58	13541.167	38883.973
4555	110.53	12167.363	36978.73
4810	110.45	12343.123	34953.938
6240	110.39	13664.837	37078.492
1241	110.3	8928.334	38353.215
1078	110.26	8657.777	36578.758
5606	110.24	13165.39	39518.438
3105	110.12	10974.482	33995.648
4623	110.12	12249.984	39564.074
1380	110.08	8963.609	34148.949
6689	110.07	13785.276	39651.484
7200	110.05	14409.34	35722.66
5627	110.03	13343.559	39006.926
3946	109.95	11610.391	34092.434
4932	109.93	12510.116	35220.297
759	109.89	8393.8	38784.797
4307	109.85	11930.33	36838.777
2048	109.8	9563.368	38338.414
1629	109.72	9254.522	39704.391
4240	109.72	11862.984	38425.48
7105	109.7	14195.314	33522.414
5632	109.66	13259.331	38798.098
5080	109.62	12589.238	39268.063
4828	109.61	12295.324	34645.641
4361	109.61	12031.705	35351.723
306	109.59	7720.864	38831.145
2581	109.59	10329.159	36470.355
1105	109.55	8761.466	37460.488
6277	109.49	13720.557	36347.805
2357	109.45	10132.72	34962.488
1898	109.45	9625.974	33503.918
7086	109.34	14151.286	34149.688
3687	109.34	11280.793	39135.703
4599	109.28	12156.562	38850.383
3714	109.24	11277.721	39902.43
4836	109.24	12282.878	34553.152
3507	109.18	11336	33678.785
7318	109.18	14324.077	38424.063
280	109.17	7834.056	38421.594
7813	109.15	14578.966	34793
5278	109.07	12755.485	35290.039
1733	108.94	9432.546	37391.598
858	108.84	8472.757	36543.316
4213	108.84	11885.01	39306.004
2512	108.76	10276.402	38965.977
5222	108.72	12776.911	36788.434
5487	108.71	13000.457	36596.777
1399	108.63	9024.192	33394.145
1857	108.63	9483.654	33216.367
2317	108.63	9947.115	33371.707
2559	108.59	10190.877	37096.195
1930	108.57	9547.455	34653.793
3298	108.55	11081.24	39297.281
5182	108.55	12919.86	37723.059
5045	108.51	12507.598	39029.012
5828	108.49	13315.596	33237.145
1842	108.49	9345.06	33818.445
5987	108.23	13510.889	38356.176
4259	108.21	12011.196	37964.879
2679	108.19	10553.807	33144.328
2054	108.19	9694.042	38543.891
7127	108.17	14418.732	33345.551
3560	108.13	11259.121	35440.219
1623	108.11	9198.024	39491
1819	108.09	9298.55	34904.379
3882	108.04	11628.339	36059.18
797	108.02	8433.772	39299.539
5738	107.98	13345.476	36404.457
1604	107.81	9211.802	38723.563
599	107.75	8283.769	33788.215
4751	107.75	12430.174	36957.332
4611	107.73	12117.926	39344.113
7820	107.65	14634.652	34690.363
2138	107.65	9787.389	38528.637
2431	107.61	9953.028	38294.852
4691	107.61	12326.743	38472.164
1978	107.59	9633.153	36151.543
57	107.54	7685.864	33927.727
194	107.5	7958.027	36590.77
2217	107.44	9735.929	36234.242
408	107.42	8186.709	38426.906
2936	107.4	10640.149	37630.883
3784	107.31	11429.768	37329.004
1398	107.31	9012.082	33636.332
5658	107.25	13207.69	38169.676
3475	107.21	11201.471	33353.914
1344	107.21	8892.872	35714.355
4491	107.13	12224.026	35155.961
4052	107.12	11722.821	35685.094
5126	107.1	12903.732	39511.957
6315	107	13737.054	34786.688
5091	106.98	12503.746	39594.293
6982	106.87	14081.807	36798.34
1396	106.81	8887.028	33503.137
5122	106.71	12898.588	39721.305
3079	106.66	10680.546	33122.949
7627	106.64	14635.501	37547.883
7099	106.56	14043.779	33923.363
7271	106.54	14404.953	36994.191
455	106.54	8058.953	36430.578
3129	106.52	10915.854	34872.969
3284	106.5	10900.87	39974.613
4969	106.39	12631.718	36082.598
2142	106.39	9914.152	38322.742
808	106.39	8533.601	38723.059
4133	106.37	11754.955	37981.945
5519	106.37	13074.31	37955.684
7108	106.35	14113.215	33333.129
2272	106.33	9868.748	33983.047
7602	106.33	14493.465	38585.465
6024	106.31	13555.979	39297.031
3767	106.18	11482.788	37519.902
5771	106.12	13152.195	35173.375
3530	106	11373.691	34595.73
5932	106	13355.682	36663.039
6428	106	13954.078	35068.867
3513	106	11237.104	33970.684
6292	105.95	13712.164	35943.008
4865	105.93	12302.156	33559
3638	105.89	11275.571	36895.781
1984	105.89	9580.67	36501.758
6316	105.87	13727.927	34878.039
4192	105.87	11641.259	39865.039
3386	105.77	11127.573	36097.859
5812	105.74	13197.794	33805.102
458	105.72	8171.688	36518.227
5826	105.7	13230.121	33181.383
5088	105.7	12623.429	39412.387
4869	105.68	12468.114	33389.43
161	105.62	7730.553	36043.191
6582	105.58	13987.355	38807.422
4757	105.53	12324.802	36767.605
2613	105.47	10252.625	35004.031
4978	105.45	12534.64	36569.367
1493	105.45	9102.274	35619.523
3467	105.41	11153.752	33536.102
80	105.31	7776.876	34309.113
5986	105.28	13467.248	38324.477
7252	105.26	14355.123	36624.305
5916	105.22	13391.018	35932.305
3679	105.18	11241.295	38904.902
4032	105.16	11641.7	35161.242
2063	105.14	9502.708	38816.809
2409	105.14	10121.559	37059.996
5004	105.14	12632.78	37470.246
3209	105.12	10941.82	37561.125
1018	105.09	8752.173	34756.516
6228	105.09	13712.623	37657.406
308	105.03	7905.16	38880.285
5817	104.97	13325.092	33555.191
947	104.86	8587.072	33475.465
5172	104.84	12803.892	38256.063
580	104.84	8205.708	33187.148
3971	104.72	11436.187	33067.102
542	104.64	8091.622	33832.074
1108	104.64	8742.649	37495.004
7847	104.59	14549.768	33593.426
6355	104.53	13573.498	33354.406
5070	104.47	12691.554	39171.328
2026	104.41	9564.913	37583.457
835	104.36	8571.412	37355.691
3993	104.3	11650.437	33597.891
2868	104.24	10369.936	39860.703
1552	104.22	9267.742	37316.488
6193	104.18	13592.606	38566.688
1607	104.15	9065.885	38950.48
6342	104.15	13748.226	33910.355
618	104.13	8386.477	34373.273
1626	104.05	9168.592	39564.391
6444	104.01	13957.447	35471.523
3873	104.01	11563.95	36233.262
3969	103.94	11539.285	33206.652
3082	103.94	10693.814	33139.688
762	103.94	8233.685	39013.879
1797	103.92	9301.357	35556.641
3172	103.88	10860.196	36302.332
5827	103.78	13144.074	33217.352
6590	103.78	13904.369	39052.73
3976	103.76	11608.005	33145.547
5431	103.76	13079.102	35011.926
1988	103.74	9626.603	36524.938
7579	103.69	14455.313	39091.828
4584	103.67	12207.307	38057.238
4893	103.59	12674.404	33519.91
2634	103.53	10151.082	34098.199
636	103.51	8257.39	35240.633
5902	103.5	13351.774	35425.512
452	103.48	8074.879	36675.52
908	103.48	8521.611	34696.453
7486	103.4	14492.074	39501.672
1737	103.36	9398.578	37474.91
7156	103.32	14364.67	34742.426
3436	103.3	11166.201	34454.777
2610	103.28	10235.857	34965.039
436	103.27	8130.076	37212.652
7768	103.25	14435.514	35467.648
4338	103.23	11992.749	36056.5
1820	103.19	9384.289	34659.477
5840	103.05	13527.674	33118.102
119	103.04	7957.918	35220.758
96	103	7684.869	34766.254
497	102.94	8017.634	35094.168
5186	102.94	12715.79	37518.293
6194	102.94	13599.682	38593.906
1766	102.92	9384.543	36417.449
5361	102.86	12777.547	33084.484
472	102.81	8042.519	35632.738
3073	102.77	10719.602	33029.52
3740	102.75	11580.52	39260.07
3967	102.73	11463.166	33463.898
2990	102.67	10764.161	36023.621
1283	102.63	9043.779	37588.898
7420	102.58	14420.3	39372.91
1609	102.54	9180.176	38989.016
2370	102.52	9941.738	35712.43
5755	102.5	13277.85	35963.871
7620	102.48	14624.066	37893.238
2492	102.4	10306.146	39969.395
4389	102.33	11884.46	34426.656
4745	102.31	12479.853	37044.848
3478	102.29	11139.235	33171.59
7115	102.29	14005.9	33219.68
3495	102.29	11365.317	33288.227
2383	102.25	10006.222	36077.707
6945	102.23	14051.735	37818.746
784	102.21	8478.887	39815.133
3961	102.21	11526.25	33516.789
487	102.21	8135.933	35563.285
2710	102.12	10418.076	34439.18
4525	102.1	12241.729	36382.832
422	102.08	8042.478	37861
2855	102.06	10418.117	39399.754
1829	102.06	9403.703	34292.258
2905	102.02	10708.099	38796.273
6214	102.02	13583.853	37951.074
3888	101.98	11439.107	35946.922
661	101.98	8413.722	36006.504
6204	101.92	13639.808	38280.645
551	101.92	8192.698	33692.133
1404	101.91	8871.637	33235.363
570	101.89	8061.554	33119.516
358	101.73	7857.705	39966.055
2044	101.69	9682.243	38266.805
4355	101.66	11968.373	35704.703
1500	101.64	9137.967	35787.07
7263	101.64	14395.717	36798.926
6337	101.58	13756.826	33980.09
2297	101.58	9843.948	33284.414
6467	101.58	13867.128	36487.973
1874	101.54	9552.396	33036.176
703	101.52	8281.982	36987.23
3423	101.52	11149.127	35113.23
4800	101.5	12448.469	35463.617
507	101.5	8045.736	35231.727
567	101.48	8183.684	33287.395
3025	101.48	10656.473	34711.527
2315	101.48	10038.806	33293.746
5101	101.45	12593.306	39882.617
6583	101.43	13835.094	38876.797
3519	101.41	11225.986	34152.719
940	101.41	8578.12	33602.301
2117	101.31	9901.891	39429.773
6940	101.22	14181.835	37724.168
2631	101.2	10341.774	34181.258
3158	101.16	10877.916	35819.199
6998	101.14	13996.214	36316.93
1511	101.14	9215.127	36004.695
1686	101.1	9449.891	38402.504
6386	101.06	13909.424	33765.535
1813	101.01	9379.242	34799.742
6996	101.01	14034.495	36223.621
563	100.95	8036.183	33390.797
5463	100.89	13091.795	36061.746
2155	100.89	9764.631	38042.977
1800	100.87	9385.023	35365.57
5465	100.81	12988.809	36132.449
5866	100.78	13445.709	33836.395
2678	100.76	10459.702	33139.082
7658	100.66	14622.707	36431.602
2241	100.64	9815.554	35470.586
3270	100.64	10987.654	39400.902
4649	100.62	12294.236	39451.539
7359	100.62	14417.545	39094.461
5724	100.6	13319.193	36936.309
397	100.56	8054.62	38724.289
44	100.56	7972.923	33709.086
700	100.53	8300.321	36842.621
3970	100.51	11466.661	33293.453
2056	100.51	9625.321	38566.105
5215	100.49	12799.189	36932.898
1717	100.45	9282.25	37669.086
4547	100.45	12219.582	36947.965
1876	100.43	9698.619	33072.934
5168	100.41	12747.642	38165.66
2130	100.39	9890.251	38636.844
4110	100.37	11821.67	36962.98
5012	100.33	12499.402	37818.133
5248	100.33	12862.988	36233.52
3134	100.3	10793.151	35008.496
6567	100.3	13883.015	38346.086
923	100.28	8515.954	34091.465
1400	100.22	9039.907	33439.578
5808	100.22	13244.922	33677.363
5008	100.18	12592.793	37685.266
229	100.16	7960.864	37330.063
457	100.14	7986.875	36464.754
6343	100.1	13593.499	33913.59
1030	100.07	8685.355	35122.797
5388	100.05	12949.086	33713.191
2002	100.05	9566.526	36751.484
4820	100.05	12464.13	34820.602
2654	99.93	10181.437	33357.387
1587	99.86	9091.975	38127.543
3978	99.84	11754.891	33060.688
148	99.8	7696.923	35778.703
1123	99.78	8745.336	37828.625
1064	99.78	8676.682	36185.27
3910	99.78	11551.488	35098.953
6285	99.74	13571.185	36181.344
6365	99.74	13924.056	33139.094
184	99.74	7829.59	36306.301
3662	99.72	11379.684	38160.973
4909	99.7	12508.236	34086.73
5925	99.7	13369.716	36413.031
3496	99.68	11280.232	33301.422
2602	99.63	10267.285	35273.457
4686	99.63	12470.329	38695.242
1412	99.63	9242.302	33032.207
3731	99.61	11430.2	39514.902
6722	99.61	14162.938	39844.898
4514	99.57	12253.993	35973.98
8	99.55	7928.693	33144.625
2955	99.53	10689.994	36937.754
2939	99.51	10765.458	37434.344
2805	99.51	10503.118	37615.824
3118	99.49	10850.488	34439.328
4232	99.47	12030.22	38861.816
5873	99.47	13400.781	34191.227
5370	99.47	13063.484	33244.414
2311	99.47	9995.29	33220.258
7145	99.45	14247.2	34195.352
975	99.4	8711.701	33372.91
4682	99.4	12379.338	38900.18
5274	99.36	12756.665	35471.973
5642	99.34	13185.536	38632.598
3788	99.3	11546.966	37025.684
4852	99.28	12409.132	33830.242
4925	99.24	12681.108	34897.395
5029	99.22	12688.466	38521.973
4516	99.2	12183.885	36106.426
7748	99.19	14543.223	35602.988
649	99.13	8271.623	35696.695
2735	99.13	10354.284	35529.871
5802	99.13	13221.507	34171.734
2624	99.11	10133.98	34573.352
1405	99.11	9025.539	33257.066
627	99.11	8223.734	34926.301
3407	99.11	11106.239	35514.316
3220	99.09	10807.601	37906.711
5612	99.03	13278.368	39429.949
5265	98.99	12721.739	35767.043
2903	98.97	10694.633	39096.984
6877	98.97	14172.686	38839.301
1923	98.94	9664.854	34373.453
635	98.9	8258.548	35214.578
6308	98.88	13630.593	35198.195
1670	98.84	9451.852	38981.813
2274	98.84	9878.84	34016.66
1527	98.78	9135.514	36442.48
4693	98.78	12429.043	38539.359
1796	98.73	9318.206	35543.922
1338	98.69	8899.888	35778.336
3991	98.69	11705.462	33487.613
1758	98.61	9392.255	36763.887
1000	98.57	8683.563	34090.672
960	98.55	8649.093	33114.664
3707	98.55	11233.085	39654.867
3334	98.48	11170.238	38009.828
252	98.42	7765.656	37904.809
919	98.4	8499.214	34013.609
1332	98.38	8999.384	36216.102
6510	98.38	13843.075	37491.574
7308	98.36	14344.981	38214.227
6913	98.29	14112.124	38457.051
666	98.25	8399.768	36142.09
4853	98.15	12281.762	33863.211
4426	98.13	11912.131	33069.84
756	98.13	8339.332	38631.668
3913	98.11	11556.688	35163.273
1495	98.07	9266.197	35657.262
3681	98.06	11363.546	39075.102
4311	98.04	11918.117	36612.668
3119	98.04	10948.328	34442.531
2727	98.02	10381.181	35363.504
4644	98	12322.239	39604.59
2127	98	9811.099	38820.688
2366	97.96	9923.227	35489.547
2359	97.94	10126.203	35153.559
3965	97.94	11633.742	33397.449
5572	97.92	13071.008	39761.18
2123	97.9	9884.81	38968.887
5018	97.86	12585.923	38142.336
1052	97.86	8773.538	35788.371
5181	97.79	12888.109	37714.754
4174	97.75	11827.45	39488.715
5315	97.71	12735.146	34521.82
3096	97.71	10776.949	33412.762
4380	97.69	11873.673	34495.063
1641	97.67	9305.258	39871.984
3950	97.65	11540.636	33837.836
3790	97.61	11615.862	37066.965
5617	97.58	13158.917	39164.301
339	97.54	7889.527	39584.605
675	97.54	8343.242	36303.496
1615	97.52	9264.335	39127.82
1644	97.5	9488.234	40008.207
5090	97.48	12694.005	39552.215
2930	97.46	10706.947	37975.887
4208	97.46	12062.428	39513.98
6397	97.4	13844.634	34113.609
7477	97.38	14610.375	39729.719
1464	97.37	9185.314	34765.344
1716	97.35	9293.843	37915.926
7187	97.33	14218.842	35499.293
1637	97.31	9269.206	39966.309
3154	97.29	10942.543	35651.66
5776	97.25	13270.493	34970.488
3355	97.23	10994.5	37188.77
3593	97.19	11328.102	36068.238
4138	97.19	11774.789	38030.875
5314	97.15	12891.96	34516.09
4520	97.15	12099.393	36258.652
5831	97.14	13143.892	33036.426
4815	97.14	12389.977	35004.242
843	97.14	8556.065	37300.934
3494	97.1	11396.558	33256.02
913	97.04	8449.268	34321.297
1335	96.96	8853.23	35964.027
66	96.94	7946.866	34116.008
6894	96.93	14167.475	38698.359
4343	96.93	12061.882	35812.684
3150	96.89	10835.039	35397.523
3880	96.89	11619.103	36373.496
3081	96.87	10775.92	33138.121
4473	96.87	12266.885	34747.316
3204	96.83	10830.022	37255.816
2033	96.79	9600.137	37781.125
4199	96.77	12032.192	39929.703
3040	96.77	10772.865	34437.496
3774	96.7	11513.551	37367.113
4786	96.68	12483.356	36087.668
1318	96.66	9019.919	36729.609
5221	96.64	12781.435	36703.688
2017	96.58	9584.051	37236.707
4816	96.58	12338.172	35003.004
2845	96.58	10487.423	39088.059
751	96.54	8283.66	38499.746
5569	96.5	13024.494	39686.676
5522	96.48	13121.729	38089.266
5193	96.48	12869.92	37397.598
4387	96.45	12031.844	34367.461
2943	96.43	10626.986	37263.563
318	96.41	7666.505	39063.992
4614	96.41	12170.518	39373.988
4463	96.39	12270.909	34339.289
2830	96.37	10437.395	38553.293
334	96.37	7674.148	39538.543
1300	96.35	9051.239	37041.332
7284	96.33	14354.811	37360.145
4867	96.33	12473.469	33346.445
7569	96.31	14542.086	39032.484
5203	96.29	12915.626	37149.48
3735	96.29	11435.658	39291.762
556	96.27	8028.897	33563.109
2999	96.27	10631.743	35799.465
4981	96.25	12646.969	36670.707
2224	96.25	9794.383	36370.172
2174	96.24	9852.996	37472.82
3703	96.24	11403.183	39556.91
982	96.22	8649.556	33629.203
440	96.2	8187.957	37303.781
1381	96.18	9020.755	34180.828
1448	96.16	9186.014	34244.043
754	96.04	8387.452	38574.855
1441	95.99	9072.143	34130.242
1718	95.97	9382.781	37687.98
590	95.97	8367.005	33547.816
5791	95.95	13234.992	34579.027
4220	95.93	12039.164	39204.305
2225	95.91	9758.534	36105.371
3771	95.89	11423.899	37611.297
3343	95.85	11203.04	37910.781
1103	95.85	8659.979	37411.988
6210	95.83	13627.501	38134.703
2651	95.83	10188.402	33619.754
4999	95.81	12649.387	37302.051
7051	95.78	14084.193	35045.207
864	95.78	8508.174	36229.016
1329	95.78	8883.769	36092.953
1694	95.76	9452.997	38205.242
880	95.74	8527.035	35852.695
3112	95.7	10797.682	34328.98
399	95.68	8083.197	38757.629
5619	95.68	13295.972	39180.914
2401	95.66	10034.676	36724.453
6468	95.64	13816.314	36488.809
3746	95.64	11454.877	38677.426
3755	95.64	11528.757	38035.734
7635	95.62	14520.84	37181.934
2330	95.62	10118.777	33918.309
5443	95.6	13080.182	35440.328
6022	95.6	13457.361	39266.699
2917	95.6	10664.127	38580.785
2210	95.57	9878.495	36394.113
1072	95.55	8751.854	36364.887
799	95.55	8486.234	39365.16
4704	95.53	12368.817	38192.984
1847	95.53	9343.407	33715.746
3320	95.49	11055.456	38667.734
1558	95.45	9272.634	37461.164
5829	95.39	13263.921	33012.406
564	95.39	8083.511	33399.758
4015	95.37	11668.636	34380.121
7113	95.34	14087.228	33396.723
4522	95.34	12231.149	36334.699
3576	95.34	11390.847	35669.211
2775	95.26	10456.403	37062.438
4117	95.26	11719.4	37356.719
3321	95.22	11180.581	38678.754
1916	95.22	9531.341	34107.309
1065	95.14	8817.958	36189.516
2377	95.14	10026.132	35999.984
4030	95.12	11685.818	35127.852
1943	95.12	9651.342	35102.543
663	95.12	8241.912	36070.227
2966	95.11	10700.591	36788.188
5598	95.11	13310.537	39738.777
4394	95.11	11951.562	34123.457
6471	95.07	13957.518	36763.414
6908	95.07	14038.555	38351.758
2279	95.05	9791.62	33672.305
2516	95.05	10155.893	39029.871
6594	95.03	13919.711	39098.129
5688	95.01	13182.694	37651.316
1798	94.97	9478.898	35308.148
4984	94.97	12637.277	36914.496
1303	94.97	9003.533	37071.344
1216	94.95	9042.744	39162.313
2683	94.91	10537.586	33250.383
5779	94.91	13179.102	34775.922
2378	94.82	10084.79	36032.746
5324	94.82	12806.53	34442.379
7154	94.8	14288.613	34459.242
7305	94.8	14263.73	38158.516
5393	94.76	13022.531	33938.391
245	94.74	7857.982	37651.887
5086	94.74	12643.22	39348.449
2628	94.72	10152.631	34434.145
4040	94.7	11675.672	35432.664
2444	94.66	10015.978	38800.047
644	94.66	8254.478	35561.664
7828	94.63	14590.569	34602.988
7129	94.61	14422.504	33392.688
953	94.59	8608.484	33304.047
5130	94.59	12790.168	39366.691
5268	94.59	12773.226	35898.707
4678	94.57	12471.432	39051.438
5633	94.55	13334.336	38805.984
11	94.53	7935.621	33217.105
4337	94.51	12060.691	36014.063
576	94.51	8379.061	33062.277
414	94.51	8029.25	38062.938
7836	94.49	14468.402	34103.668
10	94.47	7647.344	33213.625
4862	94.45	12410.968	33504.367
7124	94.43	14416.942	33171.531
451	94.4	8146.745	36613.441
2975	94.4	10730.909	36242.109
4528	94.4	12270.631	36514.656
2457	94.38	10083.497	39168.297
4118	94.36	11780.589	37362.305
4341	94.36	11943.917	35781.656
4398	94.32	12035.754	33857.484
3996	94.32	11748.742	33774.102
2544	94.32	10307.519	37758.898
7829	94.28	14528.563	34340.922
1653	94.24	9393.496	39536.688
5553	94.19	13018.204	39233.613
812	94.17	8597.764	38321.73
284	94.15	7706.743	38440.816
2368	94.11	10108.764	35629.598
1107	94.11	8808.977	37492.328
4879	94.05	12697.603	33169.23
5889	94.03	13499.74	34976.371
696	94.03	8383.914	36761.09
4131	94.03	11751.842	37963.77
5385	94.01	12927.136	33678.195
2471	94.01	9948.764	39436.977
1085	93.98	8799.147	36811.48
566	93.94	8142.502	33284.813
2738	93.94	10487.075	35612.629
1838	93.9	9479.218	34207.215
3546	93.9	11337.169	35197.531
3783	93.84	11504.24	37317.855
2588	93.8	10269.562	36153.309
1875	93.8	9647.702	33034.613
6682	93.76	13786.649	39542.422
3524	93.75	11321.315	34437.336
191	93.75	7700.519	36448.563
3980	93.73	11790.555	33065.113
3925	93.73	11554.779	34652.055
5979	93.71	13540.061	38027.309
1196	93.69	8837.992	39819.184
181	93.69	7692.021	36268.164
4863	93.67	12480.072	33535.355
7839	93.65	14536.133	33849.855
7481	93.63	14513.952	39749.789
6734	93.61	14128.073	39617.004
5927	93.61	13544.101	36467.875
2040	93.61	9553.965	38096.023
3185	93.59	10874.557	36592.449
606	93.59	8353.173	33961.992
955	93.5	8604.621	33034.902
1839	93.5	9370.692	34214.398
6242	93.5	13654.81	37138.938
3849	93.48	11608.625	36852.273
3461	93.48	11003.451	33685.105
4209	93.46	12037.601	39533.277
2575	93.46	10216.983	36573.156
6018	93.44	13358.078	39213.898
7431	93.44	14421.342	39602.871
7843	93.38	14440.664	33945.02
7101	93.38	14097.545	33664.48
2919	93.34	10585.926	38359.043
1915	93.34	9637.813	34102.461
3488	93.34	11084.396	33117.289
5772	93.32	13298.281	35187.422
1430	93.32	9134.822	33572.328
4534	93.32	12105.205	36642.27
4489	93.3	12228.778	35129.957
879	93.29	8597.532	35831.414
3908	93.29	11422.006	35300.566
5349	93.27	12792.351	33405.801
533	93.27	8152.614	34196.926
1617	93.27	9120.114	39229.848
503	93.25	8200.293	35153.434
3534	93.23	11265.63	34798.141
7098	93.23	14115.362	33900.766
1230	93.23	8857.836	38653.668
2236	93.21	9880.641	35599.297
2695	93.21	10484.752	33792.742
6407	93.19	13892.996	34600.223
5418	93.15	13069.108	34633.109
857	93.13	8438.03	36861.727
2154	93.13	9856.835	38004.344
6390	93.09	13854.372	33952.93
6319	93.06	13683.037	34617.078
3669	93.04	11270.593	38374.82
4083	93.02	11764.019	36489.766
5512	93.02	13083.69	37710.547
1672	93	9440.359	39055.266
6256	92.98	13597.757	36804.727
7821	92.98	14432.363	34732.383
3940	92.96	11507.467	34207.586
4250	92.94	11863.1	38072.547
1497	92.9	9086.761	35749.211
6457	92.88	13971.065	35796.332
1489	92.86	9101.605	35469.469
3034	92.81	10719.702	34369.813
6413	92.81	13929.115	34821.059
7107	92.81	14162.089	33545.762
6737	92.75	14190.016	39629.863
3035	92.73	10663.883	34371.777
2893	92.69	10753.318	39412.816
4458	92.65	12128.097	34115.105
4657	92.65	12448.276	39280.586
2115	92.65	9830.622	39352.816
852	92.63	8622.147	37015.199
98	92.58	7693.19	34795.402
5076	92.58	12676.191	39221.859
1135	92.56	8634.037	38173.422
717	92.54	8218.663	37375.66
3027	92.52	10741.096	34738.527
5625	92.52	13302.161	38962.219
7837	92.48	14447.854	34108.773
3205	92.48	10902.17	37309.227
7066	92.46	14092.754	34919.66
7686	92.46	14460.969	36116.969
5081	92.46	12685.059	39288.262
3076	92.44	10699.474	33078.254
2785	92.4	10383.836	37186.691
773	92.4	8277.321	39418.484
2198	92.39	9814.204	36917.906
550	92.37	8118.167	33686.766
4919	92.37	12682.108	34601.078
6300	92.35	13681.424	35428.664
4972	92.35	12685.352	36156.766
2167	92.33	9860.975	37562.945
7084	92.33	14175.485	34420.648
431	92.33	8195.414	37626.703
4992	92.29	12605.531	37139.309
5152	92.25	12838.148	38904.891
4894	92.25	12585.225	33574.352
4806	92.25	12313.26	35158.57
1067	92.25	8739.935	36230.078
4360	92.21	12036.785	35326.605
1803	92.21	9385.234	35201.27
4043	92.19	11671.897	35457.613
2880	92.19	10568.807	39654.883
3743	92.17	11577.15	39070.914
97	92.12	7984.38	34774.988
4020	92.1	11839.67	34567.871
5870	92.08	13368.555	33979.129
6900	92.08	14089.891	38522.324
5478	92.08	13063.937	36412.699
3259	92.06	10835.324	39125.66
438	92.04	8039.213	37229.414
2407	92	10011.805	37022.309
5787	92	13308.997	34483.688
7543	92	14600.523	38958.656
769	92	8255.086	39336.223
1146	91.93	8737.648	38446.219
1830	91.89	9308.471	34343.887
7067	91.87	14194.388	34925.781
2305	91.85	10081.473	33111.422
5433	91.85	13050.874	35127.176
1863	91.83	9359.982	33304.074
1363	91.81	8977.861	35181.656
680	91.79	8388.447	36363.777
2898	91.75	10735.004	39221.68
4464	91.75	12275.273	34385.336
3933	91.75	11506.806	34577.387
802	91.73	8586.981	39251.148
7135	91.7	14315.153	33646.273
643	91.68	8367.255	35487.695
7727	91.68	14510.649	35800.297
7047	91.64	14138.904	34972.23
70	91.62	7661.383	34165.117
2491	91.62	10266.497	39958.102
4872	91.56	12385.081	33009.703
7605	91.52	14596.016	38316.578
4400	91.5	11895.3	33683.004
4058	91.5	11705.084	35793.961
3636	91.45	11301.501	36809.652
2633	91.43	10181.1	33970.973
5700	91.41	13327.317	37208.512
4640	91.41	12307.272	39783.496
23	91.39	7931.773	33366.539
2156	91.39	9891.718	38061.195
3239	91.37	10991.55	38544.875
1942	91.27	9573.345	35023.984
5364	91.24	12993.318	33120.352
2561	91.22	10254.044	37118.934
4537	91.2	12247.814	36718.148
3959	91.18	11633.408	33733.949
7246	91.18	14419.069	36524.023
2643	91.18	10276.065	33662.512
795	91.14	8602.569	39561.496
2835	91.12	10403.508	38678.813
50	91.12	7653.989	33787.938
1320	91.1	8856.093	36636.508
4939	91.1	12603.024	35292.141
5131	91.1	12836.032	39418.035
4442	91.08	12275.997	33438.012
5806	91.08	13301.802	33834.406
4567	91.08	12250.005	37572.262
164	91.08	7885.695	36064.234
2648	91.06	10235.953	33511.598
4694	91.04	12297.492	38599.172
541	91.04	8158.224	34126.789
1444	91.01	9096.499	34157.227
1466	91.01	9202.717	34809.68
2007	91.01	9662.788	36903.703
1519	91.01	9226.174	36314.773
5247	90.99	12825.839	36527.043
3389	90.99	11130.676	36136.992
5273	90.97	12914.586	35425.324
7079	90.93	13998.881	34314.117
2106	90.85	9712.131	39955.746
6980	90.85	14021.388	36721.109
603	90.85	8214.216	33939.113
5928	90.81	13469.951	36495.695
884	90.81	8425.911	35432.633
4884	90.8	12521.826	33308.328
1961	90.8	9681.675	35800.684
7838	90.76	14511.709	33825.113
355	90.76	7851.571	39867.285
3776	90.76	11597.603	37448.039
475	90.74	8161.608	35721.84
755	90.68	8293.035	38593.496
2480	90.66	9929.494	39932.094
1362	90.64	8867.647	35160.613
2263	90.64	9835.72	34485.133
7483	90.62	14526.64	39451.191
7270	90.6	14323.668	36975.938
5888	90.6	13467.396	34967.848
4016	90.58	11668.785	34414.07
3083	90.55	10729.929	33161.594
4858	90.53	12412.502	33665.891
5887	90.53	13475.394	34929.836
7642	90.53	14491.028	37061.086
6486	90.49	13799.232	36974.578
3206	90.49	10829.303	37402.387
3753	90.49	11593.284	38207.426
4202	90.49	12043.743	39681.883
3945	90.47	11420.503	34079.688
888	90.45	8503.465	35544.031
3183	90.39	10899.555	36553.836
848	90.39	8570.903	37337.219
1652	90.39	9320.923	39515.5
4248	90.39	11985.839	38010.488
5297	90.39	12704.285	35086.129
3044	90.39	10735.268	34253.531
3280	90.39	10813.918	39666.527
4933	90.37	12698.43	35219.195
916	90.34	8506.565	34379.762
4710	90.34	12454.904	38109.469
1036	90.32	8683.679	35291.051
3512	90.3	11410.901	33954.273
688	90.28	8310.783	36483.473
4381	90.26	11915.606	34500.73
3364	90.26	11182.237	36908.789
7374	90.22	14270.503	39142.352
1606	90.22	9238.145	38908.199
2672	90.22	10455.824	33022.305
4668	90.2	12448.398	39016.277
722	90.2	8275.681	37488.676
2134	90.2	9897.838	38689.84
7841	90.18	14522.864	33892.105
403	90.16	7997.237	38552.754
2354	90.16	10067.771	34903.289
373	90.16	7991.785	39653.539
2978	90.12	10737.331	36331.719
4982	90.11	12588.749	36842.5
1319	90.09	9054.184	36755.906
2860	90.07	10552.706	39553.516
2114	90.05	9816.238	39562.168
6466	90.03	13793.048	36273.824
76	90.01	7807.661	34262.008
5363	90.01	13040.666	33057.246
7275	90.01	14351.195	37037.445
6271	89.97	13591.664	36499.535
3028	89.95	10723.614	34482.27
4719	89.93	12328.811	37963.262
197	89.91	7795.779	36650.637
1927	89.86	9647.175	34459.781
4880	89.84	12643.71	33191.141
1873	89.82	9589.072	33006.652
2980	89.8	10574.142	36155.754
1980	89.8	9553.403	36386.641
3038	89.74	10584.539	34410.863
3141	89.7	10817.945	35242.465
1554	89.67	9199.938	37329.047
1729	89.65	9274.775	37804.371
5371	89.63	12997.473	33284.715
480	89.59	8194.256	35466.828
2701	89.59	10476.298	34179.375
3594	89.57	11344.835	36094.797
679	89.57	8211.007	36347.609
3305	89.57	11076.542	39148.578
1994	89.53	9623.419	36583.43
6070	89.53	13514.821	39935.281
5464	89.53	13105.515	36123.898
5759	89.51	13161.402	35806.508
5639	89.49	13244.037	38882.074
2572	89.49	10296.197	36830.602
5125	89.49	12781.135	39443.934
3982	89.47	11759.679	33098.172
3504	89.47	11350.415	33442.363
2097	89.45	9582.694	39983.016
3390	89.44	11028.154	36200.887
731	89.4	8325.726	37735.332
7197	89.36	14336.076	35571.945
5164	89.32	12808.506	38319.953
1143	89.3	8833.524	38405.453
4598	89.3	12261.129	38804.164
2983	89.28	10618.101	36206.828
5365	89.28	12940.885	33154.484
7077	89.26	14063.341	34589.527
2006	89.26	9555.045	36860.039
915	89.24	8556.185	34358.398
1779	89.24	9449.535	36045.73
585	89.19	8259.714	33303.43
3510	89.19	11394.977	33781.938
4152	89.19	11811.38	38570.734
360	89.13	7674.486	39969.137
213	89.13	7792.82	36981.98
5855	89.11	13539.241	33588.313
689	89.11	8353.159	36560.195
238	89.09	7755.675	37520.211
1887	89.07	9642.756	33375.191
3760	89.05	11531.348	37967.441
3497	89.05	11320.559	33305.039
3744	89.03	11623.451	38810.016
4348	88.98	11859.441	35884.855
326	88.98	7773.185	39346.305
3071	88.98	10730.479	33485.32
1034	88.96	8834.422	35265.836
6310	88.94	13696.335	35227.48
2907	88.88	10724.741	38872.957
3968	88.88	11584.69	33480.695
3163	88.88	10968.639	35925.094
3171	88.88	10965.268	36243.531
2454	88.84	9942.641	39090.203
6462	88.82	13829.577	36000.594
4920	88.82	12634.294	34693.938
2018	88.82	9628.954	37401.277
1031	88.8	8650.822	35150.484
6338	88.78	13575.125	34035.801
3142	88.75	10959.591	35244.34
1517	88.75	9074.045	36161.801
2329	88.73	10038.85	33910.227
7149	88.71	14231.945	34271.129
4730	88.69	12493.287	37575.711
6517	88.69	13833.733	37621.563
866	88.67	8473.446	36322.297
5039	88.67	12602.613	38846.047
2079	88.65	9686.39	39274.391
4340	88.65	12029.214	35776.695
95	88.63	7822.92	34762.469
91	88.61	7752.674	34600.41
5405	88.61	12978.387	34284.809
1937	88.59	9558.428	34765.926
463	88.57	8091.15	36078.563
6750	88.55	14001.685	39517.059
2262	88.54	9801.626	34665.18
3591	88.54	11305.731	35989.531
806	88.54	8607.994	38920.852
3235	88.54	10930.009	38290.313
4504	88.52	12254.585	35509.371
3682	88.5	11401.656	39074.742
7825	88.5	14557.003	34537.766
3066	88.48	10615.718	33334.129
462	88.46	8068.892	36332.148
271	88.46	7926.896	38156.031
4508	88.46	12114.39	35630.961
3401	88.46	11051.748	35696
154	88.46	7650.804	35956.914
4423	88.46	11961.2	33015.766
3199	88.44	10937.623	37191.109
660	88.4	8347.131	35965.762
1817	88.4	9404.287	34862.246
468	88.4	8084.227	35845
2489	88.34	10312.314	39870.68
2961	88.32	10638.269	37011.348
1417	88.31	9245.283	33180.281
926	88.31	8604.658	33886.527
1468	88.29	9139.413	34901.586
3587	88.29	11356.076	35921.859
4193	88.27	11633.8	39911.996
6441	88.27	13894.542	35373.543
5679	88.25	13306.501	37709.648
1911	88.23	9529.872	33913.676
6261	88.21	13574.091	36603.594
1752	88.21	9434.333	36870.262
4825	88.21	12451.302	34610.754
3332	88.19	11084.208	38272.117
4717	88.13	12282.796	37892.188
260	88.13	7680.121	38027.473
117	88.11	7949.242	35177.07
5245	88.09	12736.841	36480.297
538	88.09	8183.313	34020.094
4029	88.09	11843.988	35072.969
5863	88.04	13506.185	33738.891
2043	88.04	9585.527	38263.793
5635	88.02	13272.393	38838.398
5467	88.02	13034.496	36187.563
2078	88	9548.946	39262.34
4006	88	11781.157	34023.48
2626	87.98	10300.546	34346.301
5330	87.98	12863.97	34177.465
6559	87.94	13854.223	38237.82
946	87.94	8547.139	33461.559
2984	87.92	10776.414	36240.855
390	87.9	8179.065	38804.598
6215	87.9	13664.425	37966.656
3668	87.9	11369.289	38342.465
6448	87.88	13820.237	35553.684
783	87.88	8539.817	39791.891
5300	87.86	12727.494	34831.66
7459	87.85	14481.274	39965.895
4231	87.85	11960.887	38818.977
45	87.83	7877.394	33710.344
1199	87.81	8888.789	39801.59
1364	87.79	8888.987	35189.438
2438	87.79	9976.808	38551.398
539	87.79	7991.178	34032.906
6168	87.77	13724.609	39134.848
282	87.75	7787.551	38435.922
1646	87.73	9305.638	39605.289
7622	87.73	14492.705	37970.516
3935	87.73	11543.136	34314.965
2081	87.67	9648.116	39323.488
4851	87.67	12449.011	33828.746
4221	87.65	11895.094	39221.285
186	87.65	7944.866	36369.727
3329	87.65	11098.204	38344.668
4565	87.63	12206.381	37406.129
149	87.62	7909.597	35826.77
1993	87.56	9491.94	36583.527
5820	87.54	13316.642	33398.492
6031	87.5	13470.164	39407.18
1658	87.5	9484.487	39344.496
3708	87.44	11365.337	39653.129
2522	87.44	10213.682	38771.824
1900	87.42	9517.201	33650.715
445	87.42	7996.775	36772.316
4384	87.42	12008.718	34516.68
4430	87.39	12086.411	33011.102
4408	87.37	12030.405	33541.621
1996	87.35	9572.11	36630.844
4362	87.35	12000.142	35355.215
3384	87.33	11004.333	36095.672
2371	87.31	9996.302	35731.711
37	87.29	7980.516	33604.879
2260	87.29	9886.723	34645.242
3021	87.27	10607.49	35087.457
277	87.25	7863.114	38365.98
1832	87.25	9279.531	34131.305
3612	87.23	11329.533	36525.367
1636	87.19	9149.535	39952.031
5359	87.14	12790.667	33036.594
842	87.1	8620.426	37272.063
5506	87.1	13060.491	37518.453
1239	87.04	8933.391	38320.441
4266	87.02	11917.719	37408.559
6237	87.02	13771.678	37327.598
2843	86.91	10510.022	39013.453
6313	86.91	13586.655	34980.391
3603	86.91	11373.424	36253.184
2680	86.89	10475.925	33177.484
2997	86.89	10669.756	35763.02
3552	86.87	11404.049	35299.664
1795	86.87	9461.509	35510.098
1934	86.85	9628.508	34702.602
957	86.85	8482.903	33083.809
6200	86.85	13708.633	38151.832
6436	86.85	13869.002	35312.953
6189	86.79	13744.47	38784.41
4601	86.79	12211.287	38972.145
2539	86.77	10132.874	38086.441
2645	86.77	10259.232	33738.32
7304	86.77	14271.025	38051.773
605	86.75	8412.748	33959.516
5869	86.75	13545.073	33905.258
3409	86.73	11025.01	35566.492
4003	86.72	11844.372	33918.07
2685	86.72	10519.511	33392.719
7006	86.68	14118.379	35935.977
5440	86.6	12953.069	35335.02
3357	86.6	11148.877	37316.125
823	86.58	8580.982	37845.355
4299	86.58	11998.519	37006.613
3652	86.56	11241.603	37693.488
7153	86.56	14339.028	34416.227
5756	86.56	13141.319	35736.625
7076	86.56	14153.884	34584.203
3452	86.54	11116.23	34095.504
5475	86.52	13069.379	36332.719
4037	86.52	11684.623	35420.387
2035	86.52	9507.794	37848.109
5941	86.49	13465.061	37022.434
2844	86.49	10477.768	39025.004
1312	86.49	8902.751	36906.465
1909	86.47	9626.669	33875.824
2696	86.47	10406.815	33915.516
3187	86.47	10916.46	36729.656
1060	86.45	8741.133	36048.895
82	86.45	7899.298	34378.949
7712	86.43	14572.945	36025.656
5763	86.39	13230.581	35460.891
6349	86.37	13770.691	33782.313
768	86.35	8281.645	39322.512
3170	86.35	10840.728	36227.746
1039	86.33	8725.01	35446.262
1553	86.33	9162.733	37323.063
3521	86.33	11286.356	34342.27
560	86.31	8024.059	33637.688
7303	86.31	14276.354	38003.078
981	86.29	8832.408	33620.961
6352	86.29	13732.748	33615.988
2248	86.29	9714.367	35131.23
6339	86.26	13630.486	34115.555
5482	86.26	12941.565	36492.215
4197	86.26	11925.432	39819.199
4478	86.2	12185.903	34864.965
5170	86.2	12877.781	38217.559
2261	86.16	9720.029	34665.414
7083	86.16	14052.458	34365.629
3501	86.14	11400.998	33373.434
4638	86.14	12089.908	40008.508
2461	86.14	10132.511	39252.074
1424	86.12	9203.311	33355.375
948	86.12	8486.787	33478.254
3339	86.1	11011.488	38110.672
4499	86.1	12149.174	35407.848
5983	86.08	13402.984	38156.813
1137	86.08	8764.711	38246.105
5409	86.08	13132.245	34333.402
7123	86.06	14297.766	33160.188
3915	86.04	11566.799	35193.34
3655	86.04	11314.75	37918.871
910	86.03	8535.165	34511.973
2264	86.03	9902.36	34525.129
4633	86.01	12209.793	39873.551
102	86.01	7712.367	34930.77
7150	85.99	14239.553	34306.477
4470	85.97	12181.968	34550.102
5748	85.97	13245.408	36289.453
1187	85.95	8701.396	39588.527
6455	85.95	13824.333	35755.016
5666	85.87	13162.073	38062.633
1669	85.85	9445.478	39259.172
2089	85.85	9580.29	39649.148
1735	85.85	9455.536	37435.246
382	85.82	8103.439	39291.438
372	85.8	8196.882	39645.016
2828	85.8	10423.064	38450.07
561	85.8	8164.571	33365.023
7117	85.8	14206.83	33093.172
6854	85.8	14210.221	38976.277
4365	85.78	11849.84	34939.684
7074	85.76	14099.74	34504.527
7343	85.74	14401.013	38941.871
4061	85.72	11771.975	35897.922
4459	85.72	12246.17	34135.457
7042	85.7	14108.428	35199.438
4175	85.7	11634.962	39543.164
3403	85.68	11078.173	35717.906
4235	85.66	11970.512	38702.633
5781	85.64	13210.741	34913.277
2072	85.64	9577.399	39104.395
555	85.62	8192.507	33513.961
2201	85.6	9732.566	36720.691
6030	85.6	13378.081	39382.848
6574	85.6	13945.144	38540.844
861	85.59	8619.288	36467.781
1040	85.59	8632.516	35453.395
4775	85.57	12481.452	36446.285
4561	85.55	12174.407	37225.809
886	85.55	8558.59	35520.766
3067	85.55	10735.496	33372.613
7373	85.53	14391.848	39122.172
2099	85.53	9769.855	39765.359
501	85.53	8187.196	35101.348
1951	85.51	9680.669	35479.637
5220	85.49	12812.535	36995.258
744	85.47	8326.425	38317.309
2375	85.47	9972.774	35916.883
5906	85.45	13478.755	35540.145
5568	85.43	13001.035	39565.141
1955	85.39	9613.62	35668.859
1195	85.37	8681.3	39795.719
5597	85.37	13336.569	39692.125
3614	85.34	11262.934	36586.465
1991	85.3	9489.383	36538.926
1089	85.3	8820.983	36936.555
1294	85.28	8935.085	37496.301
2940	85.26	10771.155	37188.504
3941	85.26	11582.848	34219.68
941	85.24	8550.79	33365.121
7430	85.24	14304.72	39597.598
2596	85.22	10341.517	35607.051
464	85.22	8098.648	35966.098
2901	85.18	10769.442	39007.219
6592	85.16	13844.659	39073.969
895	85.14	8616.057	35179.684
1481	85.14	9126.864	35293.445
1372	85.13	8996.661	34492.859
2003	85.13	9681.655	36758.363
5773	85.13	13191.299	35241.324
6071	85.13	13394.974	39947.691
3371	85.03	11086.447	36634.008
6267	85.03	13687.797	36408.863
5092	85.01	12557.032	39593.598
1778	84.99	9444.279	35986.406
2523	84.97	10150.044	38471.453
5546	84.95	12976.862	39105.457
72	84.93	7812.04	34204.762
3094	84.91	10928.392	33369.758
1772	84.9	9276.443	36105.844
7131	84.88	14278.557	33516.547
2113	84.86	9727.366	39467.227
1298	84.86	8940.143	37254.578
384	84.84	8170.006	39177.453
5234	84.84	12739.45	36603.184
6000	84.8	13558.243	38691.145
2440	84.8	10066.382	38641.512
2285	84.78	9747.326	33495.758
6015	84.78	13534.028	39083.074
7610	84.78	14625.871	38333.641
5372	84.76	12983.082	33311.098
5499	84.76	13111.925	37218.012
4983	84.76	12630.36	36883.691
4205	84.74	12003.924	39730.438
7081	84.7	14114.444	34340.516
1289	84.7	9026.702	37625.129
15	84.7	7731.169	33277.547
4438	84.7	12153.791	33290.164
2647	84.65	10157.121	33503.699
3125	84.65	10840.234	34766.176
2842	84.63	10376.393	38949.77
1902	84.59	9544.702	33721.281
1649	84.59	9356.606	39692.996
470	84.57	8013.446	35613.246
2088	84.57	9678.977	39591.516
687	84.53	8295.758	36420.391
4954	84.53	12654.682	35713.816
7649	84.51	14570.507	36999.668
2030	84.51	9519.567	37717.629
4308	84.49	11916.523	36552.703
520	84.49	7998.363	34927.008
363	84.46	8142.686	39821.031
6838	84.46	14033.322	39180.563
2740	84.44	10537.552	35765.023
2859	84.42	10403.941	39468.344
6288	84.4	13688.38	36194.543
5267	84.38	12865.252	35885.457
4988	84.38	12538.771	37011.652
3695	84.36	11273.165	39311.762
6917	84.36	14121.878	38307.668
5355	84.34	12733.212	33296.715
2074	84.34	9694.069	39186.195
2314	84.34	9990.237	33272.176
2373	84.32	9945.837	35859.957
890	84.28	8539.013	35289.469
7151	84.26	14286.809	34393.133
3506	84.26	11361.618	33617.176
3147	84.24	10846.481	35318.602
2552	84.23	10182.478	37339.906
7830	84.23	14605.043	34355.594
2671	84.23	10384.523	33003.875
1037	84.21	8746.642	35426.41
3562	84.21	11339.218	35483.367
691	84.19	8338.855	36613.449
5857	84.17	13371.263	33608.551
4264	84.17	11960.13	37509.625
275	84.15	7856.005	38348.723
49	84.15	7885.717	33779.051
2867	84.13	10371.34	39639.902
5807	84.13	13222.252	33844.105
5835	84.11	13184.046	33148.453
7364	84.11	14412.618	39112.48
2328	84.11	9941.356	33845.988
5798	84.09	13274.062	34393.309
7148	84.07	14266.034	34257.617
5638	84.05	13217.933	38855.828
5943	84.03	13545.969	37046.262
5550	84.01	12994.455	39131.73
4952	83.98	12614.187	35578.313
521	83.98	8008.821	34635.117
4590	83.98	12167.361	38359.07
752	83.96	8403.621	38538.668
847	83.96	8531.983	37317.016
4718	83.96	12439.654	37903.563
4301	83.96	11941.859	36708.66
7286	83.96	14380.715	37402.785
1046	83.94	8804.992	35661.832
7460	83.94	14567.495	39975.367
2826	83.92	10381.374	38259.262
3324	83.92	11146.289	38494.367
467	83.92	8166.149	35834.293
2052	83.92	9527.114	38500.129
1754	83.86	9340.509	36948.738
6202	83.86	13636.52	38226.43
7002	83.84	14112.888	36088.953
753	83.82	8288.491	38539.539
4922	83.82	12590.837	34793.078
3019	83.8	10728.855	35239.574
757	83.78	8393.34	38635.078
6260	83.77	13746.511	36595.844
535	83.75	8084.875	34214.031
222	83.71	7926.914	37240.699
2876	83.69	10683.351	39988.156
1157	83.67	8789.323	38884.672
3977	83.67	11509.696	33146.941
6275	83.63	13630.555	36250.586
145	83.63	7708.413	35684.762
7144	83.61	14407.476	34124.906
1296	83.59	9016.267	37214.867
5687	83.59	13318.396	37559.98
620	83.59	8233.604	34387.832
5584	83.59	13344.829	39831.617
2593	83.59	10165.386	35880.617
2885	83.57	10565.383	39467.383
1894	83.57	9555.268	33483.422
4218	83.57	11988.643	39156.387
3666	83.55	11379.043	38317.914
4274	83.55	11912.092	37286.441
5148	83.54	12791.307	38827.094
1698	83.54	9395.067	38295.895
3301	83.48	11024.516	39364.195
3175	83.42	10839.947	36339.887
2584	83.38	10219.668	36258.23
4210	83.38	12060.703	39553.664
6086	83.38	13720.365	39634.316
1321	83.36	8906.844	36418.016
56	83.34	7960.541	33910.293
2066	83.34	9645.014	38939.039
6451	83.32	13953.35	35669.293
456	83.27	8097.1	36462.016
958	83.27	8621.78	33131.07
718	83.27	8324.815	37399.645
2511	83.25	10198.221	39248.762
5999	83.25	13380.519	38655.16
215	83.23	7969.694	37025.266
3242	83.23	10800.044	38646.523
2923	83.19	10753.363	38268.141
160	83.19	7930.209	36024.293
1841	83.19	9327.564	34049.008
5579	83.17	13113.004	39969.387
7681	83.11	14638.555	36060.754
3750	83.1	11451.393	38586.48
416	83.1	7989.852	38088.445
3938	83.08	11565.153	34399.996
3342	83.08	11188.659	37873.434
846	83.04	8600.272	37303.289
2933	83.04	10737.509	37811.516
988	83.02	8688.559	33789.742
55	83.02	7794.149	33889.309
1451	83.02	9073.966	34362.355
3398	82.98	11116.522	35828.59
7016	82.94	14180.511	35672.508
1055	82.92	8715.954	35892.27
1194	82.92	8669.251	39741.438
845	82.9	8566.614	37301.91
1602	82.9	9267.168	38673.828
1603	82.9	9271.875	38720.926
5751	82.88	13250.016	36125.719
3466	82.88	10989.038	33531.48
4985	82.87	12672.466	36934.051
3641	82.85	11257.03	37077.195
6419	82.85	13912.733	34931.434
3059	82.83	10584.161	33795.883
3346	82.83	11162.06	37758.711
4195	82.83	12052.924	39785.207
1237	82.81	8987.596	38309.48
1422	82.73	9070.059	33308.668
329	82.71	7799.705	39366.652
6209	82.71	13648.441	38096.238
5311	82.71	12851.51	34482.977
3709	82.69	11421.445	39801.395
2743	82.67	10552.974	35824.203
7139	82.67	14220.666	33816.496
5885	82.65	13391.366	34887.043
5578	82.65	13109.814	39918.453
2684	82.6	10489.703	33344.988
992	82.6	8791.887	33927.27
4497	82.58	12275.62	35320.82
3748	82.58	11559.22	38477.027
1044	82.54	8668.296	35569.043
3049	82.54	10711.477	34083.039
1783	82.54	9438.382	35821.07
165	82.52	7684.303	36069.883
836	82.52	8530.741	37377.926
5556	82.52	12984.625	39290.688
3505	82.52	11231.554	33510.852
4956	82.5	12510.98	35745.602
3214	82.5	10783.649	37830.609
1633	82.48	9082.3	39853.832
5043	82.46	12669.974	38984.723
3335	82.46	11107.761	38039.676
1140	82.46	8678.458	38287.785
2818	82.44	10552.358	37957.102
183	82.42	7920.557	36286.223
2137	82.42	9763.391	38499.227
2954	82.42	10689.783	36918.387
4949	82.42	12694.306	35499.66
630	82.41	8408.368	35057.453
4145	82.39	11770.142	38315.383
935	82.37	8458.49	33532.969
5442	82.37	13036.496	35413.441
2199	82.37	9732.386	36989.57
2057	82.35	9518.06	38597.605
2861	82.33	10412.999	39562.191
7332	82.31	14249.194	38868.23
1776	82.31	9478.911	36203.621
2238	82.31	9826.551	35415.547
2275	82.31	9765.171	34097.906
32	82.27	7975.441	33533.617
4624	82.27	12248.424	39593.648
139	82.27	7868.979	35600.406
6258	82.25	13583.313	36575.539
1118	82.25	8794.732	37705.984
1750	82.23	9464.093	37143.199
4811	82.19	12317.35	34982.328
1843	82.19	9449.646	33892.066
3056	82.19	10713.336	33700.648
1509	82.19	9075.526	35949.852
1219	82.19	9057.835	39219.293
5558	82.18	13033.018	39339.973
294	82.16	7764.18	38603.66
692	82.14	8346.612	36682.102
6427	82.12	13916.453	35038.191
4444	82.08	12165.666	33485.605
3261	82.06	10957.534	39138.426
5990	82.04	13515.126	38392.539
7848	82.02	14481.686	33340.328
1217	82.02	9013.507	39186.504
6357	82.02	13639.649	33294.199
2388	82	10032.448	36313.656
4602	81.96	12215.207	38991.297
1728	81.96	9342.196	37801.789
90	81.95	7697.937	34576.559
1853	81.95	9344.717	33423.063
3227	81.93	10935.987	38052.297
1013	81.89	8685.71	34644.227
921	81.87	8524.012	34048.285
5974	81.85	13474.728	37751.059
2395	81.83	10001.898	36512.305
5980	81.81	13393.708	38072.938
3208	81.77	10981.633	37529.055
4245	81.75	11980.757	38273.551
3281	81.75	10785.929	39850.309
1956	81.75	9533.662	35681.746
2085	81.73	9648.033	39547.734
4368	81.73	11981.863	35037.773
2877	81.73	10590.196	39992.621
4807	81.72	12333.445	35212.887
3949	81.72	11429.626	33823.074
1616	81.72	9218.008	39202.941
351	81.7	7698.678	39770.945
1	81.68	7987.362	33008.406
973	81.64	8729.315	33362.715
1198	81.62	8702.415	39983.328
789	81.6	8442.083	39693.941
1855	81.6	9443.452	33472.227
6557	81.6	13903.537	38218.539
1233	81.58	8874.233	38482.68
5493	81.58	12988.572	36879.555
7292	81.58	14246.366	37625.148
4709	81.58	12425.618	38090.141
559	81.56	8090.507	33612.48
1174	81.54	8758.749	39263.281
2706	81.54	10448.315	34342.836
1699	81.52	9477.22	37993.395
831	81.52	8496.346	37794.652
2299	81.52	9844.772	33028.223
5982	81.52	13526.705	38103.219
4829	81.52	12461.265	34654.547
6366	81.51	13835.51	33240.633
3698	81.51	11339.402	39363.266
885	81.51	8502.132	35498.555
730	81.49	8404.644	37733.316
3086	81.49	10970.057	33070.484
4222	81.47	12000.705	38974.77
1210	81.47	8877.615	39503.773
5373	81.47	13038.011	33322.633
544	81.45	8202.389	33860.652
6236	81.45	13763.72	37295.52
4409	81.45	11999.138	33573.004
1906	81.45	9678.16	33828.656
5649	81.41	13301.833	38501.691
6112	81.39	13691.26	39507.711
5913	81.39	13486.505	35837.438
5009	81.35	12615.804	37688.199
5647	81.35	13195.894	38789.758
4018	81.35	11704.627	34487.957
6010	81.35	13469.327	38890.48
5780	81.35	13319.3	34907.293
6392	81.33	13947.967	34014.531
3491	81.33	11348.366	33113.656
6280	81.33	13637.469	36100.254
3525	81.31	11263.906	34483.938
3061	81.29	10708.64	33531.051
5681	81.28	13195.984	37726.543
301	81.28	7912.582	38690.332
6999	81.26	14202.897	36375.574
1003	81.24	8665.253	34265.664
5201	81.22	12806.412	37133.813
1763	81.22	9363.125	36669.621
83	81.2	7974.307	34423.98
441	81.2	8136.343	37025.566
3181	81.2	10886.096	36543.371
4461	81.18	12240.827	34250.988
803	81.16	8541.713	38987.195
706	81.14	8369.04	37028.805
3678	81.14	11304.599	38861.805
1770	81.12	9340.984	36303.719
2399	81.1	9967.606	36672.57
1958	81.06	9569.656	35717.293
1713	81.06	9401.804	37854.621
1006	81.05	8825.041	34294.742
1163	81.05	8668.454	38968.559
4244	81.05	11988.8	38227.477
4027	81.05	11714.681	34984.691
6644	81.01	13823.133	39378.957
4144	81.01	11700.157	38298.023
3164	81.01	10971.696	35938.887
6456	80.99	13893.017	35762.262
638	80.99	8375.498	35294.512
3609	80.97	11271.355	36398.363
4588	80.97	12266.227	38352.613
2836	80.93	10544.027	38705.242
259	80.89	7711.919	38009.316
1020	80.89	8652.948	34884.02
4390	80.87	12050.98	34432.934
1673	80.87	9289.39	38906.586
316	80.87	7782.213	39053.5
1170	80.85	8739.163	39202.203
4651	80.82	12335.993	39531.555
5846	80.82	13403.785	33388.016
5119	80.82	12860.453	39672.297
4995	80.8	12533.293	37220.16
224	80.8	7720.042	37275.281
5158	80.8	12832.955	38790.008
5238	80.78	12909.928	36659.004
4450	80.78	12208.054	33848.848
5171	80.76	12713.187	38254.086
5242	80.76	12750.968	36447.121
1035	80.76	8766.352	35274.652
2139	80.72	9910.316	38560.793
2338	80.68	9942.828	34353.121
4036	80.68	11752.256	35365.199
389	80.68	8081.686	39090.066
2726	80.64	10360.235	35327.914
4065	80.64	11849.323	36051.637
2253	80.62	9828.126	34991.551
5665	80.59	13281.74	38014.66
4505	80.59	12243.842	35533.84
1881	80.57	9547.266	33234.773
2133	80.55	9909.851	38683.844
285	80.53	7896.766	38447.125
3697	80.53	11389.557	39349.965
2202	80.53	9889.139	36719.699
6479	80.51	13903.397	36894.566
1696	80.49	9327.96	38252.457
7013	80.49	14123.284	35854.227
5240	80.47	12863.308	36693.652
6652	80.47	13887.852	39441.801
7112	80.45	14147.032	33392.73
4634	80.43	12170.378	39901.355
5760	80.43	13348.571	35866.34
4798	80.43	12369.158	35726.629
4316	80.39	11992.799	36435.617
7633	80.39	14443.112	37447.32
364	80.37	8082.914	39893.516
7301	80.36	14393.965	37947.133
61	80.32	7812.809	33990.383
4071	80.32	11736.48	36157.281
505	80.3	8149.678	35194.816
3931	80.3	11590.967	34564.016
2095	80.26	9693.376	39893.945
2963	80.26	10651.762	36740
1661	80.26	9309.195	39138.031
2141	80.26	9819.354	38608.113
5016	80.22	12538.096	37960.504
1513	80.22	9215.991	36036.477
5583	80.22	13209.004	39829.707
4930	80.2	12615.958	35153.906
6878	80.2	14079.157	38897.895
4822	80.18	12491.272	34891.211
6627	80.18	13856.957	39216.207
421	80.16	8093.859	37838.238
3249	80.16	10885.124	38865.621
6434	80.15	13937.601	35297.453
3928	80.11	11424.013	34734.246
1945	80.07	9539.213	35247.125
319	80.07	7922.432	39087.648
3727	80.07	11609.718	39668.277
1502	80.07	9204.516	35855.742
2783	80.03	10534.037	37166.172
[truncated: 3,416 more rows]
