# Supplementary material for: Insights on the Control of Yeast Single-Cell Growth Variability by Members of the Trehalose Phosphate Synthase (TPS) Complex
Source: Front Cell Dev Biol. 2021 Jan 28;9:607628. doi: 10.3389/fcell.2021.607628 (PMC7876269; doi:10.3389/fcell.2021.607628)
Supplement: Supplementary file 2 [file Data_Sheet_1.ZIP › final_code/input_datasets/Ntd-TSL1_SortedCells2_minus_t4.csv]

Id	Area (µm²)	Centre X Position (µm)	Centre Y Position (µm)
13221	1246.01	14403.323	34967.563
7410	1213.62	11224.233	36023.109
13357	929.9	14228.488	37566.211
4616	876.56	10222.29	38932.977
9509	874.34	12422.798	36697.332
3912	825.66	9726.848	37401.363
4056	821.09	9793	34832.898
5472	810.49	10601.105	37643.695
8295	809.75	11826.584	36328.645
10360	803.58	12740.168	35915.125
13454	800.3	14535.179	39775.988
13299	797.8	14324.653	36397.164
12826	791.61	14038.916	38120.969
4868	785.63	10289.895	34314.82
11183	755.31	13134.649	37152.207
9406	744.14	12275.768	38446.68
13370	742.08	14314.747	37649.945
2885	721.98	9208.484	39365.027
10144	721.87	12556.018	39779.895
7571	709.72	11356.847	39857.141
12492	707.25	13840.947	35071.699
8721	706.35	11868.422	37284.203
10134	703.15	12621.532	39584.449
7544	696.47	11307.096	39277.727
13051	694.69	14013.342	34093.285
7428	689.9	11332.48	36367.027
9140	684.82	12121.623	36328.773
7963	670.29	11418.807	35188.637
4690	668.33	10206.752	37049.715
9906	664.62	12597.741	35193.074
9847	661.67	12620.29	34406.402
9850	660.44	12670.7	34415.789
5379	657.3	10714.314	39376.125
8570	652.76	11769.393	39090.262
6645	651.55	11137.625	39434.32
11948	646.94	13524.107	39317.336
10103	646.15	12516.932	39119.234
11903	644.48	13529.535	38626.07
7381	639.45	11328.05	35227.113
10220	637.61	12812.904	38586.371
283	634.39	7775.689	36985.102
6670	632.03	11163.175	38826.094
3825	631.06	9821.405	39399.863
1378	628.45	8492.436	37367.469
10133	628.17	12604.993	39562.133
9913	627.67	12566.992	35308.426
4497	626.77	10048.043	38800.707
503	619.11	8140.253	39640.289
7652	616.25	11315.285	38399.98
9574	610.77	12305.945	35737.043
13336	608.44	14259.417	37163.352
8267	600.99	11719.883	35901.906
2608	599.84	9189.85	35637.82
9337	598.74	12463.676	39573.879
3920	597.48	9823.431	37040.164
8753	596.5	11844.37	36445.535
8694	596.1	11916.048	37831.734
12448	590.68	13766.553	34147.93
10298	589.74	12874.112	36809.035
13598	587.16	14462.852	37464.152
9074	585.34	12189.938	35293.023
11838	583.42	13445.356	37617.008
11482	582.33	13433.74	33112.602
7289	582.21	11333.703	33812.09
10290	580.85	12753.322	36994.281
9164	579.57	12219.865	37006.395
1745	576.81	8656.5	35952.203
9137	576.33	12126.67	36278.875
10953	575.13	12952.123	38406.875
1580	571.05	8492.076	33945.699
1299	570.43	8573.726	38654.902
12205	566.7	13662.291	36375.934
3105	563.19	9467.694	36908.77
4426	562.71	9973.891	37224.586
4394	562.66	10073.917	36604.129
9665	561.97	12283.814	34382.141
553	561.68	8073.367	38404.566
7547	560.84	11333.596	39460.191
5537	560.4	10598.683	36352.406
7556	559.86	11207.575	39562.094
9650	558.48	12347.82	34572.977
12026	558.44	13745.349	39488.852
1326	558.41	8416.971	38448.285
12775	556.2	14074.782	39133.164
411	555.65	7667.823	38637.313
11852	553.71	13468.595	37821.934
10428	548.58	12844.251	35070.555
1209	546.72	8322.635	39966.855
4181	542.89	9859.226	33421.102
5294	542.01	10388.619	38429.43
13743	540.4	14527.09	34535.625
11986	537.32	13496.227	39823.238
4622	536.21	10289.02	38741.152
10223	531.88	12714.837	38402.023
13697	531.34	14456.201	35844.734
5273	531.3	10405.279	37837.145
10971	529.06	13034.13	38860.367
12181	527.36	13763.103	36843.859
11391	526.4	13163.621	34920.742
13193	525.57	14203.776	34223.914
9287	525.46	12096.812	39660.586
8647	525.21	11882.1	39032.133
3629	522.89	9573.209	36233.52
12094	522.2	13752.954	38284.598
9038	520.96	12126.401	34794.402
12685	519.35	13911.496	38338.227
10867	518.97	12985.941	37128.516
8322	518.79	11837.981	36773.211
13255	518.43	14379.608	35514.285
13606	518.26	14427.922	37276.48
8858	518.26	11965.123	34571.242
9262	514.41	12124.257	38927.336
8889	513.83	11938.281	34126.609
7439	513.47	11268.997	36749.02
518	512.51	8097.671	39345.77
11564	511.36	13381.39	34546.172
2523	510.79	9117.316	34881.309
4872	510.77	10334.784	34419.348
13477	510.1	14488.1	39567.602
10896	509.81	13023.723	37608.563
4407	509.71	10078.387	36820.473
5425	508.93	10598.082	38633.227
1061	508.37	8357.732	37508.805
12268	508.37	13683.816	34988.852
2086	507.55	9035.5	38214.773
8251	507.22	11689.812	35586.305
5054	506.54	10500.282	34161.574
5550	505.35	10732.796	35976.285
5842	505.23	10921.998	34417.484
12787	504.01	14178.19	38862.91
4469	502.55	10119.125	38251.578
12730	501.42	13945.053	39471.285
5276	500.69	10436.889	37989.465
8766	500.65	11864.15	36129.926
6694	497.99	11159.414	38499.715
11821	495.79	13401.336	37347.273
8620	493.99	12017.93	39588.043
10073	493.7	12681.245	38628.43
11258	493.55	13217.466	36285.609
10297	493.51	12912.954	36792.676
3862	492.48	9886.32	38693.754
10658	492.46	13061.071	34702.16
9259	490.87	12228.069	38829.809
11979	489.78	13533.231	39693.051
10464	489.76	12806.103	34614.859
11945	489.45	13439.562	39207.008
11437	487.84	13206.947	34082.027
9118	487.74	12090.119	35913.961
4055	487.57	9867.251	34815.535
7542	487.07	11328.321	39204.219
12766	486.86	14047.3	39298.391
12314	485.77	13603.082	34137.738
13441	485.58	14394.991	39503.031
2613	485.22	9155.727	35757.93
12679	483.65	13904.038	38195.773
4401	483.61	10062.321	36750.867
2968	483.24	9321.559	39513.836
13465	482.42	14413.681	39867.32
9978	482	12541.953	36684.656
9119	481.65	12165.219	35933.078
13450	481.12	14257.6	39885.871
8580	481.12	11827.421	39299.43
13728	480.52	14550.589	34835.781
5215	479.97	10457.152	36668.773
4110	479.89	9787.317	34230.641
8592	479.39	11785.87	39676.496
13731	478.46	14605.625	34872.938
11198	476.77	13132.144	36769.641
4382	473.93	9987.006	36306.422
1708	472.96	8737.77	35227.816
13448	472.46	14204.741	39769.711
7611	472.46	11474.672	39395.539
9347	472.23	12276.914	39189.309
11708	471.69	13475.507	36242.465
10059	471.66	12550.548	38455.598
8862	470.93	11973.549	34340.355
12980	470.91	14183.35	35606.813
12825	470.08	14177.566	38105.988
10196	468.97	12865.259	39081.277
10646	468.09	13116.056	34608.563
12013	467.61	13601.821	39986.148
3619	466.96	9540.074	36105.203
2330	466.89	9008.989	34251.68
851	466.43	8220.741	33440.926
10972	466.39	12991.603	38858.875
5471	465.76	10716.394	37633.203
1041	465.55	8265.26	37156.695
201	465.49	7679.704	36009.105
13342	465.37	14387.703	37319.996
9968	464.66	12681.442	36477.531
9261	464.15	12092.325	38875.277
8299	463.9	11706.613	36388.797
10023	463.86	12677.485	37496.945
13610	463.84	14425.552	37330.469
3819	462.79	9851.856	39537.844
10803	461.56	12995.731	36568.117
8834	460.55	12009.754	35013.691
7393	459.84	11227.911	35539.043
13613	458.71	14472.927	37086.355
7398	458.4	11218.532	35724.594
9117	458.34	12134.014	35763.398
3831	458.32	9901.684	39153.652
6640	458.17	11055.67	39566.48
12254	457.88	13715.723	35182.566
5378	457.69	10748.583	39334.051
4738	457.62	10129.965	36365.422
7401	457.35	11224.892	35802.422
11470	456.75	13382.903	33058.746
932	456.16	8339.406	35057.422
373	455.97	7698.902	38234.406
3823	455.11	9898.967	39286.406
10192	454.82	12878.786	39018.996
10123	454.17	12604.187	39371.027
6683	454	11087.632	38769.484
10560	453.55	12810.691	33130.309
9245	453.4	12115.008	38435.359
10893	453.4	13110.839	37572.691
1539	453.31	8611.734	34776.191
12757	453.21	14118	39714.223
9320	453.06	12407.937	39853.18
5299	452.62	10453.674	38625.527
9280	452.5	12167.912	39507.203
4783	452.16	10320.521	35446.637
5927	451.72	10834.245	35456.703
8149	451.1	11633.106	33819.504
13010	450.7	14176.854	35205.875
4791	450.49	10304.561	35303.711
12625	449.76	13874.731	37068.723
7425	449.24	11202.855	36282.363
566	447.37	8183.766	38073.281
10735	447.1	12941.145	35677.828
3884	446.93	9862.38	38318.227
3248	446.74	9475.624	34539.191
13372	446.47	14392.648	37664.637
12604	446.37	13793.934	36746.59
11074	446.12	13161.256	39224.145
1766	445.85	8685.14	36195.406
6740	445.84	11184.825	37538.359
8366	445.78	11726.57	37272.938
11641	445.7	13509.146	35210.23
7088	445.59	11031.317	34984.461
3939	444.49	9806.081	36962.285
13023	443.86	14041.029	34820.355
8273	443.77	11662.751	36008.273
8656	442.85	12056.799	38755.223
13197	441.7	14381.437	34310.93
9335	441.45	12434.596	39467.156
545	441.37	8142.307	38513.227
9360	440.66	12460.614	38854.723
5498	440.28	10722.743	37162.297
2978	440.03	9479.824	39365.422
3230	439.11	9412.961	34636.141
13468	439.11	14466.902	39912.195
12073	438.84	13582.282	38328.434
2586	437.45	9171.122	35300.293
9233	437.39	12210.181	38261.746
7988	437.25	11477.312	34634.355
13308	436.85	14398.265	36562.215
12046	436.33	13707.069	38815.633
3476	436.01	9497.089	33937.324
5204	435.88	10480.702	36542.449
12072	435.82	13678.128	38616.48
7507	435.59	11213.753	38332.68
9260	435.03	12074.271	38827.129
10976	434.92	13125.996	38934.129
12136	434.59	13707.213	37607.266
10013	434.53	12631.087	37423.195
8655	434.25	12009.758	38870.117
8020	434.07	11574.548	34445.465
7586	433.84	11619.093	39853.234
4374	433.06	9993.961	36161.496
7370	432.25	11281.645	35044.906
10269	431.83	12786.136	37348.844
12776	431.37	14179.129	39224.473
10979	431.09	12966.041	39000.117
12915	431.07	13990.684	36894.336
12486	430.19	13809.434	34921.762
5431	429.99	10566.864	38356.387
10627	429.82	13112.5	34157.688
12497	429.55	13773.541	35102.035
11465	429.54	13300.007	33087.98
9645	428.6	12419.031	34677.348
11036	428.16	13292.773	39865.906
10941	428.16	13062.106	38031.684
4245	427.96	10070.283	34086.566
7383	427.16	11363.906	35285.367
6738	427.14	11155.86	37816.602
1741	426.68	8771.474	35865.281
7561	426.3	11282.123	39686.27
12187	425.93	13723.691	36545.676
9874	425.86	12652.752	34804.957
12233	425.51	13579.543	35428.477
5169	425.15	10399.803	36021.844
4714	424.67	10306.9	36752.336
5405	424.61	10637.177	38946.297
12918	424.33	14108.271	37000.504
8649	424.21	11847.707	39054.836
7167	423.06	11045.393	34113.605
12717	422.83	13905.535	39179.473
5500	422.28	10733.62	36888.965
10842	422.26	13076.334	36786.719
11388	422.24	13130.38	34880.848
5531	422.08	10580.851	36492.898
13713	421.74	14554.112	35300.207
2602	421.61	9234.15	35516.434
1103	420.92	8231.478	38202.898
8885	420.23	11919.848	34019.281
6916	419.96	10988.547	36589.293
6038	419.92	10910.098	36690.176
1167	419.52	8395.334	39370.895
12601	419.5	13863.793	36611.492
2999	418.9	9270.368	39046.48
9848	418.79	12510.259	34406.793
13408	418.56	14246.619	38661.695
10978	418.48	13123.941	38979.891
9545	418.48	12432.01	35903.465
1949	418.46	8789.606	39580.625
12751	418.35	14039.463	39935.762
9873	418.14	12672.42	34741.676
12146	417.97	13626.457	37485.973
12984	417.97	14107.744	35733.82
12067	417.87	13675.474	38523.684
5972	417.72	10981.669	36101.375
7970	417.7	11549.076	34982.785
12229	417.28	13687.329	35662.07
3428	417.24	9652.03	33461.332
1122	417.08	8217.85	38590.891
11384	416.91	13225.806	34844.156
13678	416.74	14581.521	36201.352
11887	416.63	13430.865	38400.133
4784	416.34	10333.675	35493.574
7065	416.32	11187.706	35659.016
1425	416.32	8430.241	36403.617
11540	416.17	13364.497	34072.766
8514	415.92	11701.806	37729.992
9519	415.8	12394.537	36443.563
12852	415.61	14019.97	37513.293
7411	415.55	11323.979	36036.23
10759	414.33	12935.684	36117.066
11161	414.33	13257.017	37800.402
3719	414.06	9500.001	38339.27
13515	414.04	14543.703	38645.566
11177	413.91	13237.023	37294.512
1521	413.27	8589.879	34891.695
9640	412.79	12387.556	34912.652
12310	412.09	13682.106	34344.742
7622	411.57	11418.129	39261.621
11373	411.32	13199.64	34993.555
10750	411.22	13005.09	35850.563
2930	411.01	9244.604	39917.402
7964	410.99	11615.538	35191.059
7535	410.94	11296.74	38992.309
7030	410.73	11059.638	36212.371
4552	410.48	10132.191	39795.969
11336	409.94	13187.337	35698.52
10945	409.58	13113.019	38093.371
8588	408.73	11708.711	39550.957
12209	408.64	13606.478	36112.066
8626	408.45	11901.819	39351.105
10949	408.18	13110.017	38233.492
1056	408.06	8270.839	37343.109
11347	407.28	13189.422	35574.094
9308	407.24	12268.039	39889.801
12227	406.95	13578.396	35896.828
333	406.65	7673.446	37452.883
10784	406.51	12930.734	36380.863
9993	405.8	12654.385	37037.676
1612	405.71	8648.002	33047.203
5083	404.9	10500.155	34681.566
8724	404.75	11918.175	37318.254
542	404.71	7995.935	38481.234
2913	404.21	9179.231	39765.422
4006	403.98	9889.945	35394.023
9472	403.87	12303.124	37054.23
13328	403.87	14344.402	36982.238
13655	403.83	14548.592	36526.891
5398	402.91	10580.997	39014.906
7408	402.55	11373.562	36022.387
11896	402.34	13509.178	38489.613
9635	401.95	12443.429	34899.004
3524	401.88	9629.607	34452.422
2854	401.78	9081.65	39019.277
11741	401.55	13474.238	36524.949
1095	401.44	8297.047	38087.66
8671	401.01	11840.878	38436.168
7376	400.63	11326.7	35123.609
5408	400.36	10751.69	38642.313
7959	400.31	11604.462	35105.727
12160	400.23	13575.946	37173.074
8264	400.04	11756.059	35851.477
12000	399.94	13597.651	39775.648
4656	399.56	10284.916	37550.16
5580	399.52	10563.871	35578.047
6586	399.46	10790.119	39320.719
1909	399.46	8679.347	38873.309
9967	399.16	12579.115	36472.625
4329	398.75	10044.014	35530.016
12932	398.73	14178.406	36703.438
2451	398.72	9264.341	33739.363
10350	398.18	12855.864	36332.73
9191	398.05	12084.489	37409.59
8546	396.72	11800.438	38433.496
5875	396.34	10938.643	34706.113
10266	395.73	12869.426	37207.379
321	395.46	7709.501	37318.902
11112	395.19	13291.014	38690.441
7657	394.64	11531.328	38184.77
8181	394.62	11672.257	34346.473
10149	394.41	12687.389	39871.805
4534	394.37	10026.584	39616.262
12538	393.83	13848.824	35602.809
11051	393.39	13136.668	39705.266
4293	393.39	9961.436	34843.52
9956	393.14	12518.909	36327.652
10351	393.08	12808.13	36334.344
4893	392.39	10333.874	34123.879
7623	392.11	11467.207	39035.215
5443	391.97	10628.274	38241.891
666	391.65	8054.955	35670.449
3999	391.57	9814.202	35741.074
4614	391.34	10179.754	38853.148
12583	390.88	13906.27	36428.246
11809	390.82	13498.15	37259.023
11904	390.77	13392.675	38663.391
11201	390.71	13290.839	36811.543
8246	390.21	11681.718	35402.063
9190	390.12	12081.75	37372.191
12537	390.12	13794.438	35589.941
7111	389.52	11012.006	34702.758
13532	389.23	14628.457	38359.309
12889	389.18	14077.946	37325.551
13282	389.02	14266.171	36149.832
6487	388.51	10811	37792.484
11960	388.26	13443.235	39497.66
4843	388.24	10248.555	34910.336
8629	388.22	11985.694	39395.793
845	388.16	8217.958	33330.48
5463	388.16	10628.568	37793.793
9105	388.01	12132.011	35608.113
5195	387.89	10542.663	36349.113
12692	387.59	13965.991	38679.164
5145	387.43	10363.988	35675.016
8637	387.28	12034.378	39191.691
7533	386.94	11315.158	38909.617
3630	386.9	9503.611	36235.938
2127	386.8	8864.447	37589.742
7463	386.15	11239.05	37212.648
7859	384.98	11488.482	37099.707
3775	384.62	9561.065	39534.563
10062	384.56	12608.979	38508.438
7483	384.54	11235.256	37697.848
9171	384.24	12270.262	37179.633
9577	384.2	12449.216	35451.008
974	383.89	8319.737	35899.578
4618	383.64	10163.796	38703.57
13411	383.47	14248.869	38765.996
10270	383.26	12877.841	37029.469
2271	382.84	8949.019	34920.355
13708	382.76	14491.967	35733
3792	382.05	9668.178	39963.828
11120	382.03	13245.13	38613.016
9564	381.86	12342.616	35850.391
7673	381.46	11427.147	37881.078
4471	381.36	9924.77	38335.719
11534	381.29	13511.241	34003.715
8333	381.02	11674.521	36870.719
12083	380.96	13562.646	38459.676
4427	380.75	10101.495	37233.094
10267	380.65	12726.773	37225.637
7905	380.61	11543.518	36387.109
12076	380.16	13579.506	38358.898
8697	380.1	11939.272	37518.105
5513	379.89	10586.877	36767.754
11556	379.06	13371.846	34311.301
11164	378.89	13280.604	37534.398
3894	378.85	9741.006	37947.395
8211	378.66	11685.844	34929.273
493	378.3	8120.432	39836.805
12550	378.2	13854.08	35878.063
12128	378.14	13711.083	37761.52
8367	377.93	11716.912	37361.09
10179	377.67	12910.274	39321.754
13680	377.63	14467.751	35933.016
4859	377.63	10263.437	34542.488
8786	377.21	12001.005	35783.602
11624	377.09	13346.085	35080.008
8243	377.09	11823.742	35320.52
12089	377.05	13606.498	38219.508
5536	377.01	10624.341	36327.531
5593	376.9	10620.455	35119.98
12849	376.34	14033.7	37740.719
1515	376.27	8540.451	34799.93
13326	376.27	14412.589	36927.355
3356	375.52	9473.862	33728.445
1615	374.85	8660.608	33125.449
575	374.75	8026.937	37830.605
5151	374.7	10473.289	35752.863
11113	374.49	13234.025	38697.688
5636	374.24	10705.631	34552.699
11194	374.08	13283.648	36716.043
7027	373.93	11027.108	36182.977
1360	373.72	8421.564	37891.789
1413	373.6	8418.594	36814.883
5291	373.51	10497.742	38392.121
13421	373.13	14333.347	39093.844
6472	373.03	10832.884	37351.113
13732	372.97	14562.816	34878.785
1175	372.88	8329.63	39488.367
13009	372.84	14013.808	35182.594
10030	372.69	12636.911	37746.035
6649	372.67	11192.042	39134.387
3554	372.61	9595.194	34707.852
13395	372.59	14271.244	38230.371
5250	372.44	10360.113	37277.434
4615	372.28	10278.277	38855.195
11839	372.23	13478.935	37634.895
13246	372.19	14357.955	35374.664
13580	371.96	14560.532	37719.172
13438	371.65	14213.061	39421.766
4602	371.46	10338.649	39097.949
6551	371.36	10882.343	38844.086
11118	371.08	13304.529	38520.898
8022	370.08	11457.793	34454.289
11682	370.08	13503.251	35722.922
3709	369.97	9529.349	37761.547
12091	369.79	13580.067	38235.863
7075	369.7	11005.402	35296.566
368	369.54	7732.37	38130.988
11060	369.52	13225.269	39335.027
8723	369.39	11871.6	37317.984
5582	369.2	10609.867	35577.41
12681	368.74	13951.535	38267.074
5441	368.49	10584.194	38211.293
1238	368.43	8496.347	39524.289
8287	368.2	11702.894	36229.699
7101	368.18	11112.586	34907.371
10846	368.07	12962.17	36825.578
7865	367.61	11508.312	36888.898
1454	367.53	8534.704	36152.258
11824	367.42	13514.833	37368.469
7355	367.21	11337.58	34861.813
12778	367.15	14097.368	38971.266
143	367.07	7947.84	35058.129
12748	366.82	13903.577	39947.543
5342	366.42	10421.396	39532.961
11693	366.33	13538.554	36018.945
13555	366.31	14560.853	38235.277
12465	366.04	13893.882	34557.5
1071	365.96	8234.933	37785.715
13031	365.92	14029.071	34664.98
9594	365.89	12360.643	35410.309
1286	365.71	8574.415	38802.629
10082	365.64	12596.22	38707.414
10832	365.41	12929.381	36723.977
323	365.02	7781.716	37332.719
8556	364.77	11697.317	38769.137
5901	364.77	10966.597	35107.027
3773	364.66	9526.96	39484.316
2749	364.62	9167.531	38070.637
13030	364.54	14083.139	34632.676
2191	364.41	8905.445	36551.703
13715	364.37	14483.416	35393.145
191	364.24	7675.304	35821.633
7675	364.22	11525.513	37935.734
494	364.18	8186.237	39846.215
12506	364.18	13927.041	35180.266
8729	364.16	11918.487	37137.672
8157	363.99	11750.921	33963.93
9644	363.8	12438.499	34636.828
2198	363.51	8975.364	36417.047
10708	363.43	12999.538	35130.816
6721	363.43	11116.516	38073.063
3014	363.4	9298.709	38939.777
1886	363.28	8706.74	38284.02
9521	363.07	12288.278	36532.316
4623	362.74	10251.352	38750.887
11939	362.4	13405.063	39131.715
6583	362.25	10954.628	39250.871
4717	362.17	10200.026	36824.109
1713	361.94	8743.156	35278.109
579	361.79	8186.984	37886.352
4108	361.71	9709.65	34192.844
7078	361.61	11084.982	35315.848
11609	361.61	13415.474	34884.031
11688	361.35	13482.533	35892.77
13281	361.08	14271.221	36102.801
3864	361	9797.386	38773.816
11560	360.58	13410.827	34434.719
13382	360.46	14363.519	37793.16
9387	360.31	12335.644	38484.016
8657	360.31	11875.077	38771.863
12069	360.25	13744.855	38551.227
3772	359.66	9661.845	39452.012
2753	359.58	9160.548	38100.73
8994	359.49	12164.483	34061.848
12880	359.47	14094.194	37250.551
1169	359.35	8304.62	39439.371
3623	358.89	9656.142	36123.656
11367	358.45	13287.232	34951.938
1102	358.32	8306.197	38166.414
4079	358.22	9910.757	34769.535
13647	358.17	14536.735	36451.191
6527	358.03	10814.473	38319.445
9980	357.74	12576.782	36688.438
9431	357.4	12463.867	37724.809
5587	357.38	10768.933	35335.547
13775	357.09	14612.347	33859
9319	357.09	12298.016	39837.652
7650	357.07	11457.368	38319.34
12572	356.96	13823.604	36233.594
318	356.6	7755.834	37264.879
6449	356.52	10947.784	36867.305
7955	356.42	11526.328	35357.273
13510	356.15	14499.899	39023.91
3541	355.66	9566.659	34604.234
2819	355.5	9135.592	38487.863
10515	355.43	12734.177	33947.754
11794	355.33	13501.277	37085.797
9937	355.31	12635.187	35750.527
5203	355.29	10405.268	36522.16
3563	355.12	9572.406	35020.473
8612	355.06	12035.777	39969.543
5604	355.01	10567.821	35100.469
741	354.28	8074.25	34306.031
12020	354.16	13566.108	39735.344
10021	353.65	12684.599	37453.844
6701	353.43	11135.457	38361.102
10212	353.36	12838.15	38757.363
2133	353.3	8844.66	37628.469
1069	353.11	8237.099	37746.094
7866	353.05	11573.09	36900.621
12243	353.01	13712.386	35127.707
8213	352.99	11786.163	34961.891
11419	352.96	13260.734	34414.516
5297	352.96	10548.404	38451.375
13428	352.84	14346.428	39194.59
3635	352.78	9605.896	36314.727
3490	352.73	9512.765	34101.113
13187	352.67	14393.059	34173.172
4098	352.48	9852.322	34440.969
4941	352.46	10292.548	33028.605
3881	352.42	9890.205	38208.332
12605	352.4	13894.065	36774.473
7638	352.27	11479.246	38724.684
457	352.25	7653.813	39212.473
7977	352.08	11451.691	34796.004
7307	351.9	11410.826	34073.941
4357	351.86	9919.713	35993.113
13571	351.62	14476.858	38118.004
11558	351.5	13433.429	34377.371
5324	351.08	10512.1	39168.238
5903	351	10962.034	35150.711
3970	350.7	9875.298	36081.887
8166	350.64	11708.764	34131.359
3026	350.41	9365.285	38560.309
8224	350.31	11658.255	35181.035
6477	350.2	10787.437	37431.246
9355	350.12	12351.105	39067.125
5595	349.83	10764.101	35119.395
471	349.8	7872.048	39556.5
11834	349.7	13395.918	37455.734
6517	349.58	10963.118	38123.777
297	349.53	7673.774	37007.289
13333	349.43	14216.656	37083.262
3766	349.3	9620.22	39200.355
4655	349.18	10145.728	37541.84
8345	349.14	11656.053	37084.852
9154	348.97	12154.058	36760.063
3874	348.97	9728.637	38361.563
5070	348.93	10408.788	34415.32
10194	348.8	12751.472	39038.672
13186	348.78	14316.837	34171.73
7430	348.67	11397.287	36476.867
2996	348.28	9398.996	39012.496
7038	348.19	11106.567	36007.406
10895	348.19	12958.628	37599.527
1499	348.17	8478.812	35185.027
11876	347.88	13420.679	38250.926
7363	347.61	11334.849	34938.934
3110	347.5	9377.476	36940.184
9891	347.5	12635.018	35053.691
1187	347.42	8387.159	39694.215
4720	347.29	10274.086	36578.242
13287	347.08	14391.276	36285.715
5954	346.85	10853.193	35860.098
11142	346.73	13233.598	38008.375
5620	346.71	10556.109	34623.34
466	346.62	7868.1	39387.129
2985	346.18	9461.19	39202.977
7610	345.72	11439.101	39392.305
8759	345.39	11858.229	36282.566
8791	345.35	12005.778	35703.223
12741	344.82	13929.114	39655.43
4483	344.78	9987.584	38482.273
1079	344.68	8354.14	37882.344
5224	344.6	10426.345	36916.539
3661	344.53	9643.825	37012.898
12203	344.47	13577.662	36354.234
4422	344.15	9999.328	37137.746
5363	344.01	10572.938	39957.707
5545	343.9	10728.975	36186.359
7592	343.86	11595.674	39665.664
8053	343.55	11567.375	33501.055
2096	343.23	8998.688	38286.684
5785	342.8	10836.505	33773.645
13741	342.57	14523.576	34486.789
9189	342.33	12081.77	37334.652
13443	342.23	14216.613	39502.695
12485	342.19	13828.053	34875.828
11139	341.77	13210.356	38305.641
4543	341.69	9970.089	39864.57
4887	341.6	10218.079	34055.195
11320	341.46	13254.181	36008.711
5980	341.29	10983.336	36309.031
8583	341.12	11773.818	39443.695
5094	341.12	10549.56	34949.215
9925	341.04	12651.657	35529.598
4795	341	10124.636	35341.613
9601	340.89	12321.053	35236.961
10340	340.85	12755.228	36480.496
989	340.77	8202.318	36248.402
2664	340.6	9247.371	36789.746
7857	340.53	11506.935	37067.902
12093	340.22	13688.653	38257.145
292	340.18	7746.522	36996.172
11878	340.16	13473.615	38266.352
8903	340.12	12053.696	34015.129
6528	339.89	10905.74	38334.816
12641	339.89	13878.775	37357.516
2878	339.8	9104.853	39179.441
5429	339.62	10752.957	38349.063
12518	339.47	13808.283	35244.789
6505	339.43	10873.006	37965.473
11486	339.15	13471.059	33127.188
6485	339.03	10874.113	37660.844
12569	338.95	13825.812	36215.676
1414	338.92	8449.712	36828.484
7614	338.88	11536.435	39434.406
5352	338.61	10374.362	39788.07
13267	338.53	14234.125	35821.359
10629	338.26	12944.675	34174.891
1156	338.23	8398.122	39229.27
9674	338	12401.433	34198.508
7285	337.96	11282.051	33754.734
3643	337.96	9639.888	36467.379
3840	337.94	9849.755	39046.191
9537	337.69	12397.669	36070.941
11666	337.59	13495.296	35630.219
4513	337.52	10038.088	39149.703
3870	337.48	9765.976	38529.52
6606	337.46	10818.9	39790.227
10751	337.31	13066.161	35869.469
4773	337.25	10186.677	35613.863
1802	337.17	8631.969	36707.258
3632	336.94	9637.044	36293.887
1007	336.85	8319.67	36566.156
6637	336.85	11172.127	39448.5
7885	336.73	11538.66	36606.145
8991	336.52	12181.274	34010.453
10366	336.27	12852.42	35955.938
11152	336.18	13235.502	37956.891
1716	336.16	8809.298	35292.184
12174	336.06	13571.928	36959.656
2957	336.02	9416.875	39651.527
9833	335.97	12569.926	34103.367
5921	335.7	10912.731	35387.883
6744	335.49	11039.016	37645.93
9565	335.47	12323.555	35887.195
3075	335.2	9331.276	37599.313
12947	335.14	14087.287	36138.629
12907	335.03	14153.251	37111.063
433	334.99	7924.654	38764.473
538	334.99	8194.647	38747.477
3888	334.87	9780.921	38093.652
10731	334.82	13063.38	35633.574
11996	334.82	13495.153	39973.633
12300	334.53	13706.839	34772.98
4601	334.47	10169.309	39078.652
8036	334.26	11458.149	33848.035
3669	334.17	9512.754	37233.387
3750	334.15	9572.99	39022.18
9615	334.15	12369.285	35020.059
7049	334.07	11164.305	35848.484
3889	334.03	9857.58	38148.168
4067	333.92	9860.657	34925.855
9007	333.71	12225.797	34188.902
5591	333.59	10725.792	35112.172
3919	333.5	9847.849	37342.574
5290	333.44	10376.506	38367.563
4397	333.23	10067.306	36678.637
10039	333.13	12614.57	38024.945
2962	332.84	9352.308	39745.414
8236	332.84	11720.569	35210.168
11108	332.73	13240.893	38908.109
9265	332.67	12142.36	38959.477
5897	332.54	10918.598	35026.086
9326	332.46	12471.761	39958.16
532	332.44	8152.638	38941.484
13377	332.27	14322.796	37746.586
10308	332.25	12858.258	36608.832
11370	332.08	13248.762	34964.047
9534	332.02	12414.277	36377.887
9834	331.79	12666.619	34203.574
4378	331.58	9962.511	36222.785
5372	331.29	10683.454	39650.719
591	331.24	7988.445	37527.691
8268	331.08	11829.101	35906.199
9315	330.93	12359.465	39803.254
13653	330.74	14450.348	36502.461
5306	330.41	10530.929	38789.574
12580	330.35	13779.391	36384.492
7628	330.12	11497.263	38798.457
4571	330.09	10297.443	39703.625
7992	330.01	11582.668	34654.297
2022	329.86	9043.729	39210.203
4837	329.82	10310.358	34829.617
1327	329.8	8453.529	38158.891
4341	329.68	9938.515	35747.242
8396	329.66	11844.296	37482.523
3906	329.47	9794.008	37603.227
4828	329.34	10230.756	35039.98
4836	329.13	10150.494	34818.129
13215	329.03	14271.569	34772.414
6624	328.88	11183.195	39942.586
11327	328.78	13203.171	35855.461
10108	328.78	12499.087	39178.781
4090	328.76	9755.054	34328.23
10876	328.75	13072.995	37296.156
11255	328.48	13279.141	36242.281
7451	328.19	11247.057	36905.578
8568	328.13	11744.334	39047.422
7861	328.07	11532.8	37154.949
2742	328.06	9119.967	37966.914
5295	327.84	10447.558	38430.887
7867	327.84	11472.399	36914.086
1679	327.81	8724.691	34372.188
8813	327.81	12007.117	35378.516
8274	327.73	11723.228	36047.613
4365	327.67	10038.867	36072.848
8640	327.63	11858.413	39276.137
7537	327.56	11392.019	39003.66
10662	327.37	12970.798	34767.602
3964	327.19	9875.538	36311.309
8141	327.17	11681.749	33635.676
9139	327.04	12095.479	36301.559
8335	327	11769.871	36940.855
8182	326.85	11789.135	34351.355
821	326.83	8027.028	33280.172
2987	326.79	9292.565	39235.887
3043	326.47	9466.801	38401.93
9668	326.35	12488.195	34402.832
11431	326.33	13133.128	34451.848
3863	326.12	9827.401	38755.113
13685	326.12	14421.297	36016.773
11802	326.03	13438.885	37111.984
8561	325.93	11664.525	38940.875
2207	325.72	8850.615	36259.211
13759	325.55	14463.462	34192.828
12553	325.41	13870.074	36016.871
3584	325.05	9629.605	35344.973
10252	325.01	12891.447	37537.867
9949	324.99	12626.202	36120.883
7647	324.74	11463.573	38603.625
8624	324.72	11867.339	39310.496
1677	324.61	8662.94	34354.961
8035	324.53	11485.913	34119.277
3188	324.47	9484.124	34992.555
9295	324.34	12145.658	39815.781
557	324.22	8180.152	38150.973
12677	324.21	13879.594	38158.793
237	324.13	7809.464	36666.621
4354	324.11	9977.093	35956.008
11364	323.73	13250.172	35246.141
635	323.67	8128.668	36346.168
11392	323.65	13224.936	34926.184
4436	323.5	10062.71	37436.328
3228	323.31	9274.513	34621.441
12549	323.31	13970.698	35838.055
13082	323.25	13986.883	33585.336
11028	323.23	13033.831	39850.934
13392	323.19	14261.018	38151.16
4646	323.15	10245.555	37931.297
4035	323.06	9803.906	34954.66
347	322.98	7737.136	37759.813
2166	322.86	8979.69	36878.465
4632	322.86	10269.773	38439.074
2982	322.81	9322.65	39502.434
2579	322.77	9173.939	35151.457
10398	322.77	12916.031	35455.16
4818	322.75	10285.814	35241.785
1669	322.62	8808.455	34241.484
7630	322	11620.31	38865.637
8340	321.96	11793.657	37011.145
7509	321.79	11309.985	38391.402
5497	321.77	10619.435	37133.922
5975	321.66	10848.154	36155.723
3120	321.43	9448.065	36566.586
13244	321.2	14205.623	35317.785
10035	321.06	12622.599	37901.645
7332	321.05	11238.877	34478.23
2582	321.01	9124.523	35160.266
2357	320.87	9021.47	33730.648
11131	320.83	13176.527	38200.492
12888	320.8	14182.244	37311.07
8497	320.76	11804.484	37600.203
5555	320.72	10733.921	36044.691
12551	320.68	13845.493	35950.328
12154	320.64	13726.524	37051.543
1986	320.64	9036.13	39673.902
481	320.62	7664.768	39744.613
228	320.49	7925.764	36562.41
13239	320.49	14335.385	35203.363
13050	320.39	14139.516	34068.801
4767	320.36	10186.581	35877.012
7387	320.3	11247.135	35401.441
12207	320.22	13715.594	36100.242
3429	320.07	9497.368	33478.52
9501	320.05	12353.86	36781.598
12962	319.93	14052.246	35750.258
7926	319.88	11625.128	35943.891
7676	319.57	11451.535	37941.234
13721	319.49	14560.825	35028.137
8651	319.36	11918.641	39090.07
13284	319.09	14352.048	36227.273
3769	319.05	9569.879	39287.895
12594	318.8	13881.687	36487.734
10091	318.75	12502.361	38875.777
11144	318.73	13321.077	38049.211
4264	318.71	10062.372	34528.02
4725	318.67	10200.84	36459.848
9352	318.65	12384.749	39255.117
3654	318.61	9577.271	36688.441
10964	318.56	12917.702	38787.711
12045	318.54	13577.582	39033.543
2179	318.54	8893.324	36724.02
9532	318.46	12478.339	36346.41
3142	318.38	9451.544	36050.168
8730	318.36	12000.141	37151.766
2848	318.19	9177.874	38925.391
1184	318.06	8210.539	39583.23
12660	318.02	13984.021	37674.301
11921	317.94	13356.4	38778.781
7020	317.88	11118.476	36371.516
13646	317.85	14579.382	36426.195
4642	317.62	10316.505	38103.414
4550	317.31	9993.07	39975.281
10028	317.23	12524.592	37656.941
8308	317.2	11662.225	36524.137
9134	316.83	12244.342	36207.703
9162	316.75	12242.462	36884.207
13280	316.7	14418.818	36098.543
10116	316.66	12614.666	39234.328
11467	316.62	13260.783	33147.207
7608	316.52	11610.688	39312.875
3345	316.26	9477.823	33899.457
13449	316.14	14384.653	39886.094
9560	316.1	12454.037	35814.219
2358	316.05	8868.343	33736.059
9867	315.87	12653.515	34605.895
8144	315.87	11743.71	33673.121
9950	315.82	12571.529	36191.605
7021	315.76	11071.329	36373.063
62	315.7	7664.685	34139.395
9445	315.45	12367.697	37556.523
3861	315.41	9821.945	38687.41
7564	315.39	11259.133	39833.43
308	315.05	7756.672	37121.848
13385	314.99	14367.973	37964.785
8630	314.8	11941.831	39422.566
3716	314.78	9608.802	38162.594
11722	314.71	13536.055	36375.215
4636	314.69	10222.271	38226.031
8177	314.61	11732.08	34255.578
445	314.53	7700.637	39047.953
9961	314.46	12511.96	36372.602
6658	314.44	10987.407	39213.633
13383	314.38	14325.116	37840.352
9649	314.3	12410.122	34511.824
56	314.3	7714.884	33958.828
7450	314.28	11341.349	36895.18
12578	314.15	13855.717	36386.078
9498	314	12311.306	37020.973
1355	313.94	8471.075	37861.844
9573	313.84	12405.605	35670.168
4002	313.8	9774.763	35503.363
11776	313.57	13399.921	36832.504
7929	313.54	11524.926	35755.031
9253	313.54	12171.316	38731.484
11499	313.5	13533.543	33462.293
12666	313.4	13794.4	37791.184
6611	313.38	10926.52	39871.914
12847	313.38	14159.497	37690.852
5081	313.27	10415.357	34666.863
3824	313.02	9868.531	39337.387
2898	312.83	9175.871	39592.289
7653	312.46	11440.941	38406.621
8867	312.46	12016.867	34401.094
13442	312.23	14313.348	39496.844
5249	312.04	10557.616	37244.668
7966	311.99	11457.51	35217.148
13720	311.97	14543.558	35224.563
9331	311.95	12390.064	39632.988
9330	311.91	12473.456	39621.051
10499	311.79	12841.012	34258.602
11355	311.79	13321.586	35414.203
8754	311.7	12020.277	36459.266
13310	311.58	14309.805	36640.523
618	311.56	8126.439	36765.578
10148	311.41	12580.491	39861.414
13080	311.28	14175.199	33566.359
13047	310.99	13999.219	33995.336
8338	310.76	11752.83	37005.891
12221	310.49	13614.827	35746.973
4050	309.97	9827.709	34796.086
10265	309.78	12867.165	37506.078
1108	309.76	8242.361	38269.961
2027	309.71	8960.689	38966.098
7536	309.69	11247.188	38992.793
12649	309.59	13933.051	37480.039
10681	309.46	13028.361	34864.336
5978	309.44	10898.657	36262.336
10190	309.17	12809.521	38979.758
10115	309.11	12516.977	39200.852
12973	309.09	14035.036	35809.57
2119	309.05	9029.894	37512.285
7588	308.94	11608.904	39890.02
6644	308.5	11032.432	39419.168
456	308.4	7701.291	39208.141
5178	308.08	10397.61	36071.512
7070	308.02	11173.466	35502.164
497	307.96	8066.999	39941.508
147	307.87	7692.637	35117.504
10365	307.77	12712.191	35954.199
13044	307.73	14070.95	34212.902
10159	307.62	12760.848	39895.555
10758	307.56	13065.15	36084.453
10466	307.56	12808.789	34329.805
11002	307.5	13085.208	39462.746
10105	307.39	12671.131	39159.77
10281	307.27	12904.518	36913.461
7051	307.23	11117.973	35899.23
12134	307.23	13641.969	37569.789
8711	307.2	11950.189	37389
9070	307.14	12173.963	35083.953
4519	306.99	9994.822	39268.566
8550	306.97	11795.054	38520.406
5817	306.81	10809.381	34350.832
13404	306.2	14235.981	38430.504
8643	306.18	11996.827	38973.293
4771	305.78	10305.596	35604.316
3952	305.49	9873.768	36616.82
9388	305.49	12454.984	38495.215
4536	305.43	10065	39650.168
6786	305.4	11174.801	37020.926
4447	305.32	9921.553	37652.41
7409	305.28	11402.21	36021.281
5289	305.19	10404.192	38349.078
1406	305.07	8427.462	36896.105
9857	304.67	12634.801	34455.715
10391	304.57	12743.995	35606.895
2917	304.3	9144.592	39840.242
3946	304.09	9777.99	36766.82
954	303.94	8199.764	35404.742
8248	303.63	11770.335	35489.805
5437	303.54	10735.177	38455.762
11900	303.46	13443.871	38504.969
5065	303.42	10490.924	34266.445
476	303.17	7696.066	39574.375
4532	303.08	9980.747	39538.137
5257	302.96	10350.039	37498.293
13774	302.85	14452.774	33833.602
8829	302.73	11890.559	34951.656
12726	302.62	13909.779	39360.727
6883	302.5	11031.925	36759.938
7874	302.41	11454.704	37010.516
2448	302.35	9167.849	33724.145
13563	302.31	14481.554	38285.113
12049	302.29	13721.376	38852.238
10967	302.24	13076.435	38816.348
11656	302.24	13426.775	35483.574
1170	302.18	8403.529	39456.164
7617	302.18	11574.187	39177.203
12191	302.1	13613.748	36385.887
7855	301.87	11608.995	37350.441
12886	301.74	14050.61	37296.688
6745	301.58	11147.174	37657.484
3336	301.37	9411.991	33813.133
11573	301.3	13399.626	34710.113
9607	300.76	12394.63	34976.523
12412	300.47	13863.083	33477.816
12707	300.21	13925.849	38911.387
12689	300.15	13986.413	38511.609
2230	300.09	8940.179	35867.266
4666	299.9	10218.607	37644.691
7286	299.71	11218.255	33756.156
13415	299.63	14261.458	38940.711
4765	299.61	10209.005	35807.781
11985	299.59	13529.607	39797.281
3807	299.46	9656.005	39937.699
194	299.4	7786.058	35901.242
7345	299.4	11284.034	34725.172
371	299.23	7667.197	38198.086
4569	298.86	10166.702	39658.09
11565	298.77	13357.023	34576.566
7338	298.73	11247.182	34651.184
7441	298.71	11376.476	36761.852
10456	298.54	12801.231	34769.676
10150	298.54	12521.296	39898.734
12324	298.29	13660.219	34226.164
7570	298.27	11416.1	39848.289
8641	298.19	11962.097	38965.539
8803	298	12012.464	35550.621
5121	297.98	10361.138	35287.59
10172	297.96	12821.981	39495.016
8769	297.96	12027.689	35952.266
9600	297.85	12469.286	35150.73
5182	297.73	10417.314	36153.066
13073	297.12	14003.129	33806.941
13511	297.03	14542.931	39065.742
9254	297.01	12257.475	38793.254
6463	296.93	10873.278	37219.77
13229	296.91	14333.164	35084.27
1829	296.72	8735.615	37180.848
1121	296.68	8213.585	38513.168
13505	296.45	14523.656	39273.008
11820	296.45	13420.176	37320.98
3738	296.37	9652.286	38740.078
10957	296.36	13081.749	38492.602
12723	296.32	13829.082	39257.254
9603	296.11	12468.191	34937.109
12531	296.09	13940.155	35439.176
7087	295.95	11001.273	34973
10648	295.68	12934.256	34664.066
3722	295.53	9560.369	38414.313
12976	295.42	14160.79	35850.961
2001	295.4	9012.715	39357.633
4328	295.36	10102.363	35516.844
5172	295.3	10368.22	36035.957
4710	295.28	10247.786	36988.668
10697	295.24	13125.859	34988.668
316	294.94	7774.058	37218.031
2801	294.86	9071.545	38384.227
11563	294.82	13545.977	34497.391
10807	294.32	12986.515	36625.66
9273	294.21	12149.097	39229.41
11015	294.15	13054.235	39669.23
11159	294.13	13205.703	37748.188
1232	294.08	8450.202	39689.168
3712	293.96	9622.753	37886.797
4575	293.83	10196.158	39503.906
11160	293.81	13329.295	37776.086
377	293.73	7847.261	38261.773
5478	293.69	10630.392	37465.965
10723	293.6	13062.297	35454.297
2761	293.35	9191.983	38157.516
13789	293.31	14561.551	33563.309
13622	293.21	14508.086	36955.387
12668	293.08	13813.779	37846.41
8823	293.04	11907.315	35163.348
378	292.72	7913.604	38282.645
5608	292.47	10757.027	34812.703
10756	292.45	13056.818	35964.324
3656	292.28	9490.913	36753.836
1971	292.26	8868.81	39901.363
1172	291.97	8357.789	39471.734
10755	291.82	13130.012	35922.125
7505	291.8	11245.891	38222.141
5316	291.8	10551.699	38981.301
2784	291.78	9260.73	38305.105
8908	291.76	12048.686	33718.285
8574	291.72	11834.48	39185.488
8250	291.59	11757.42	35525.371
1112	291.55	8313.213	38341.191
3858	291.53	9795.816	38640.754
13062	291.49	14052.553	33895.863
11902	291.47	13451.663	38600.691
7917	291.13	11470.127	36341.984
9272	290.88	12242.334	39166.969
4040	290.82	9807.793	34997.887
438	290.76	7804.299	38925.852
11566	290.7	13379.887	34607.676
3525	290.7	9666.772	34454.766
12923	290.21	14197.928	36814.477
10950	290.19	13042.691	38255.555
3427	290.19	9616.911	33446.617
13459	290.17	14511.14	39826.535
4600	289.94	10325.34	39051.203
11837	289.86	13537.229	37605.801
1393	289.75	8534.228	37283.254
13000	289.67	14068.168	35290.078
10389	289.59	12915.737	35872.156
326	289.52	7957.942	37370.215
9527	289.36	12352.983	36543.941
12135	289.34	13758.678	37582.961
238	289.31	7767.321	36683.629
1833	289.25	8700.116	37229.32
4888	289.19	10258.737	34061.539
11593	289.19	13469.28	34811.902
10991	289.13	13040.258	39156.438
5885	289.1	10810.949	34925.59
4662	289	10232.679	37624.387
5160	288.89	10378.892	35871.52
13639	288.87	14484.624	36655.371
13470	288.6	14544.027	39631.484
6702	288.48	11074.963	38371.48
3233	288.39	9336.294	34652.336
8781	288.37	11959.568	36047.043
3958	288.31	9699.941	36463.758
3517	288.25	9641.054	34381.844
1282	288.14	8544.234	39010.801
5134	288	10408.864	35581.043
11892	287.93	13424.21	38430.313
6696	287.89	11193.473	38525.98
4400	287.7	9952.144	36725.359
13409	287.53	14361.658	38707.105
613	287.41	8072.329	36980.664
6617	287.35	10856.712	39897.523
12532	287.14	13852.953	35486.84
4129	287.14	9815.129	34115.625
12535	287.12	13894.18	35569.051
11691	286.91	13505.744	35979.82
10310	286.72	12782.08	36673.156
12339	286.68	13615.024	34106.961
10053	286.53	12559.491	38307.059
10596	286.43	12987.127	33660.387
10620	286.34	13028.346	34076.969
11157	286.03	13237.307	37713.488
6918	286.01	11121.964	36664.734
3604	285.9	9649.155	35805.246
11024	285.9	13123.846	39842.211
7457	285.88	11362.548	37083.852
12197	285.82	13591.123	36466.656
3704	285.74	9651.683	37630.23
13212	285.72	14304.158	34719.109
7016	285.67	11135.758	36259.945
1749	285.61	8737.849	36037.926
4118	285.4	9826.27	33995.328
13716	285.38	14515.713	35125.137
2217	285.28	8972.476	35976.621
1438	285.25	8520.296	36541.883
5300	284.92	10346.682	38648.184
12293	284.81	13639.859	34701.305
8652	284.56	11977.794	39110.059
8672	284.44	11929.642	38461.492
13039	284.42	14195.898	34532.641
4454	284.38	9983.524	37865.027
9423	284.35	12417.257	37962.602
8958	284.33	12203.709	33418.848
1686	284.25	8790.604	34630.305
577	284.23	8040.197	37875.832
7295	284.19	11220.48	33827.438
980	284.13	8385.804	36005.176
12719	283.92	13814.196	39195.297
10025	283.87	12627.08	37572.07
11664	283.81	13364.407	35561.043
13004	283.77	14018.464	35408.617
10383	283.64	12866.195	35767.957
7947	283.5	11572.359	35459.039
2452	283.45	9135.99	33776.957
8789	283.41	11921.2	35687.297
12529	283.22	13838.64	35415.262
2950	283.2	9325.3	39967.063
12749	282.93	14103.773	39771.262
496	282.89	8109.129	39882.227
9333	282.83	12335.936	39656.297
9042	282.76	12105.104	34858.93
918	282.62	8321.74	34647.02
10985	282.43	13017.266	39066.531
8674	282.33	11846.574	38173.789
3370	282.33	9391.193	33590.59
3655	282.2	9606.82	36735.109
9103	282.05	12099.786	35540.352
1770	281.93	8655.176	36260.648
13432	281.8	14379.586	39314.566
1798	281.8	8669.048	36581.824
9252	281.74	12217.089	38646.781
10268	281.64	12890.511	37334.461
6049	281.63	10824.58	36693.613
7651	281.61	11500.125	38352.824
1587	281.55	8495.819	33729.113
6521	281.26	10958.249	38207.289
4049	281.17	9723.459	34789.102
7953	280.97	11505.939	35311.176
13752	280.86	14530.584	34528.844
11926	280.84	13351.168	38859.457
12805	280.84	14059.765	38783.055
4722	280.8	10237.875	36627.223
2612	280.78	9233.618	35734.746
9552	280.71	12362.114	36020.555
11546	280.38	13498.39	34135.176
10323	280.34	12775.772	36441.621
8543	280.15	11720.032	38355.43
10452	280.13	12836.196	34732.063
5916	280.05	10850.627	35247.723
4593	279.92	10323.667	39175.637
11830	279.75	13470.579	37412.82
2887	279.67	9222.85	39399.828
1334	279.65	8513.621	38236.117
8725	279.56	11995.825	37071.785
7172	279.54	11179.574	33707.617
13298	279.5	14268.029	36385.426
6679	279.48	11006.036	38723.324
12784	279.37	14194.603	39107.801
2847	279.33	9141.798	38914.203
12687	279.27	13818.354	38358.016
4042	279.17	9805.898	35034.93
464	279.15	7687.967	39338.813
5527	279.14	10732.332	36684.066
3069	279.06	9429.178	37802.656
13304	279.04	14328.31	36533.297
9541	279.04	12378.321	36149.676
9183	279.02	12158.973	37221.836
528	278.89	8024.396	39095.934
9031	278.68	12104.768	34674.914
10367	278.64	12822.601	35965.371
13019	278.64	14080.737	35046.563
11324	278.58	13200.658	35770.488
3062	278.45	9394.295	37936.613
10607	278.27	12976.664	33855.484
889	278.24	8401.432	33953.41
8837	278.2	12027.4	34827.664
10632	278.01	12951.542	34282.059
7516	278.01	11348.987	38431.727
1370	277.91	8527.209	37829.223
10721	277.74	13045.962	35373.664
1807	277.74	8696.083	36840.828
11354	277.51	13262.111	35306.859
10707	277.47	13041.762	35089.195
3885	277.37	9723.7	38002.965
5977	277.33	10918.655	36234.785
7497	277.24	11333.556	37919.809
40	277.2	7977.964	33671.996
10099	277.11	12609.357	39061.516
11826	276.99	13410.455	37396.598
13632	276.93	14518.465	36545.406
5045	276.88	10365.36	34008.066
6504	276.7	10985.895	37965.73
10027	276.68	12634.183	37644.879
7455	276.65	11324.774	36980.375
11372	276.57	13161.583	34990.625
1026	276.51	8249.611	36898.988
13574	276.32	14622.999	37907.008
9067	275.88	12233.708	34986.332
7186	275.69	11190.888	33615.039
13300	275.61	14402.227	36399.477
13381	275.57	14390.319	37758.484
6675	275.53	11104.98	38931.426
13614	275.36	14460.34	36870.426
7501	275.15	11268.734	38042.129
226	275.11	7966.402	36544.496
1372	275.02	8544.014	37539.41
4360	274.88	9998.207	36019.637
4620	274.84	10144.457	38725.449
5192	274.83	10351.402	36334.18
10248	274.81	12756.132	37880.109
546	274.62	8099.143	38623.512
4490	274.6	10127.183	38662.395
7920	274.48	11551.916	36103.977
13198	274.46	14345.036	34341.484
4824	274.37	10262.626	34994.996
602	274.23	8156.25	37208.891
8722	274.12	12049.859	37293.766
11585	274.08	13396.583	34758.543
4707	274.04	10275.6	36946.883
7384	273.94	11402.736	35341.848
12788	273.93	14019.235	38905.426
7661	273.89	11588.259	38250.012
12175	273.77	13673.909	36985.801
13405	273.77	14378.886	38448.871
1845	273.77	8661.845	37317.863
10892	273.71	13006.033	37544.492
4566	273.7	10279.382	39614.617
6716	273.43	11167.771	38308.672
12634	273.41	13886.029	37199.059
3672	273.26	9546.92	37263.16
3198	273.18	9282.191	34825.238
11413	272.91	13289.119	34317.453
11023	272.89	13042.423	39807.738
2981	272.81	9403.994	39434.871
460	272.8	7935.485	39253.457
3754	272.72	9585.176	39065.855
7658	272.51	11475.713	38180.133
5388	272.43	10744.388	39431.141
13216	272.22	14306.169	34789.191
4685	272.09	10133.916	37221.555
11512	272.03	13427.885	33584.289
4839	272.03	10199.939	34835.375
6677	271.86	11139.662	38654.859
382	271.78	7808.433	38356.98
857	271.76	8329.753	33560.48
2385	271.74	8955.103	33100.426
13627	271.68	14533.849	36778.531
10737	271.4	13012.182	35717.074
9832	271.26	12554.301	34069.359
1093	271.22	8236.486	38004.996
3100	271.21	9390.594	36874.809
5969	271.19	10982.05	36013.559
3607	270.96	9684.315	35940.859
10127	270.8	12666.384	39466.93
10276	270.73	12779.191	37152.617
4411	270.73	10113.864	36860.332
9682	270.65	12278.473	34012.344
11969	270.57	13464.474	39618.938
4437	270.52	10031.08	37442.215
9159	270.5	12062.318	36801.863
6529	270.5	10877.692	38373.77
13217	270.31	14352.608	34815.395
11516	270.23	13494.362	33772.34
3793	270.09	9619.808	39997.758
7616	270.04	11547.036	39156.531
10034	270.04	12681.397	37854.543
12686	269.73	13940.001	38348.992
13038	269.63	14107.81	34758.777
638	269.54	8002.59	36363.5
12981	269.48	13994.913	35621.816
12366	269.33	13705.738	33635.984
13654	269.19	14594.638	36520.668
7459	269.18	11250.244	37124.332
10938	269.18	12947.371	38012.605
8202	269.18	11760.993	34613.352
7072	268.93	11058.71	35551.031
1322	268.85	8452.941	38417.391
8303	268.75	11758.888	36430.773
8339	268.7	11814.677	37010.789
4431	268.64	10086.982	37268.215
4846	268.6	10154.22	34633.406
2877	268.52	9158.98	39171.934
13704	268.45	14515.546	35699.395
4307	268.33	10046.857	35043.422
597	268.26	8127.767	37417.527
6593	268.22	10867.878	39423.207
6660	268.22	11067.766	39003.738
12703	268.16	13981.35	38808.867
11401	268.14	13285.122	34489.375
13420	267.95	14276.912	39058.676
8627	267.87	11926.398	39384.449
13274	267.7	14236.063	36013.691
8824	267.6	11950.054	35200.898
7580	267.51	11238.094	39945.301
5125	267.49	10495.753	35413.617
3534	267.45	9603.333	34495.82
6998	267.14	11027.356	36390.781
380	266.99	7882.69	38333.793
2563	266.93	9121.557	34935.871
10757	266.82	13102.666	35983.824
5447	266.82	10599.365	38107.902
5359	266.78	10615.845	39777.949
13302	266.51	14254.904	36409.762
10064	266.4	12542.567	38527.457
13295	265.86	14294.255	36349.027
9827	265.78	12576.291	34022.707
9919	265.69	12494.234	35469.73
1285	265.61	8600.325	39071.465
5320	265.52	10492.062	39055.23
4003	265.42	9854.661	35534.168
11620	265.4	13442.936	34969.238
13509	265.23	14561.116	39015.039
12925	264.69	14152.797	36863.676
2041	264.41	8992.532	38745.902
10889	263.98	12959.012	37489.016
5265	263.97	10530.032	37680.824
5124	263.93	10457.146	35345.32
4326	263.93	10061.607	35432.027
4716	263.89	10256.165	36823.508
4325	263.56	9928.945	35419.078
4292	263.47	10057.549	34842.719
1160	263.45	8253.227	39348.336
6664	263.45	11122.22	39087.914
3832	263.41	9779.541	39223.926
1100	263.39	8355.64	38134.719
11857	263.05	13369.523	37867.203
6582	262.93	10887.311	39224.293
7349	262.85	11344.114	34818.719
13277	262.76	14212.462	36063.316
1706	262.7	8778.948	35094.031
4495	262.66	9959.228	38746.82
7965	262.61	11608.475	35216.109
819	262.59	8068.945	33264.973
10768	262.55	12988.312	36265.598
218	262.47	7963.65	36398.012
9953	262.22	12491.178	36298.398
4041	261.97	9907.526	35021.02
2873	261.84	9231.52	39078.332
2851	261.46	9160.3	38989.836
12056	261.44	13693.448	38733.289
6601	261.4	10860.294	39636.484
13314	261.3	14247.227	36784.57
2052	261.3	8948.278	38318.309
5791	261.05	10843.597	33832.078
2599	261.03	9220.124	35467.871
7635	260.98	11464.085	38653.246
13584	260.9	14592.835	37514.535
9296	260.5	12196.516	39816.926
13671	260.31	14559.379	36141.434
13548	260.19	14594.639	38181.43
5902	259.92	10856.78	35102.441
1828	259.67	8784.494	37126.816
7175	259.52	10985.084	33759.293
9246	259.04	12232.801	38455.277
11686	258.83	13525.203	35793.27
5085	258.77	10370.565	34708.191
12433	258.72	13905.571	33911.953
7403	258.33	11241.302	35860.516
4653	258.08	10220.65	37512.078
7392	258.05	11414.209	35482.973
747	257.84	8175.734	34368.293
10779	257.72	13052.666	36355.477
893	257.7	8345.169	34095.176
11935	257.66	13356.097	38977.344
10288	257.41	12880.933	36963.598
10306	257.38	12890.876	36580.285
12460	256.99	13954.111	34479.895
10356	256.94	12709.86	36152.996
13296	256.69	14342.935	36357.219
5397	256.59	10724.269	38995.879
9334	256.4	12405.836	39735.289
7924	256.38	11447.622	36204.121
10827	256.15	13076.128	36666.289
1663	256.07	8768.676	34012.535
12614	256.05	13834.073	36904.613
3899	256.04	9781.442	37695.758
3185	256	9467.021	35245.828
1335	255.75	8505.496	38290.227
7488	255.65	11388.047	37787.164
12946	255.54	14046.64	36110.711
1926	255.48	8767.354	39172.68
9455	255.29	12464.229	37366.508
11835	255.17	13375.99	37480.742
9558	255.15	12372.586	36055.758
2592	255.15	9077.727	35394.246
6633	255.06	11027.098	39678.461
3430	254.79	9619.875	33532.566
252	254.6	7886.94	36722.527
10898	254.48	13010.714	37705.602
5146	254.43	10393.318	35674.594
8544	254.43	11710.135	38384.609
5931	254.22	10807.774	35489.18
13660	254.2	14474.406	36341.832
425	253.89	7879.816	38674.809
118	253.87	7686.43	34739.699
12439	253.66	13843.526	34025.758
9367	253.55	12441.55	38918.805
719	253.18	8013.673	34657.508
9036	253.12	12161.019	34733.961
1015	252.95	8252.908	36701.391
1762	252.95	8634.069	36163.93
7196	252.87	11029.927	33449.547
11380	252.65	13190.169	35095.066
5369	252.63	10645.626	39633.188
8184	252.59	11692.252	34383.734
2227	252.49	9003.783	35826.219
32	252.43	7835.767	33503.734
12853	252.4	14084.87	37521.496
552	252.09	8108.672	38380.461
3679	252.07	9579.441	37413.688
7534	252.07	11368.467	38945.32
6635	251.97	11175.051	39745.574
4465	251.92	10013.918	38229.52
9593	251.82	12301.019	35407.52
6541	251.8	10796.763	38719.957
4548	251.67	9974.381	39947.648
726	251.65	8139.343	34717.16
1750	251.5	8785.142	36070.996
8788	251.48	11902.503	35640.262
7670	251.42	11528.867	38135.508
7506	251.38	11239.835	38254.785
10349	251.17	12867.689	36265.195
2994	251.13	9357.483	38969.961
9285	250.79	12075.858	39632.293
11907	250.79	13448.002	38702.656
11339	250.73	13164.256	35419.125
11771	250.4	13393.999	36688.82
176	250.23	7941.855	35578.91
3845	249.94	9717.627	38849.457
11410	249.93	13257.667	34555.789
8981	249.89	12152.721	33881.297
11633	249.75	13492.903	35158.656
158	249.75	7810.256	35240.41
4369	249.71	9983.897	36131.168
9452	249.52	12330.158	37603.445
12651	249.5	13911.131	37558.098
10474	249.35	12897.619	34448.977
11788	248.97	13359.674	36983.844
8225	248.85	11787.259	35178.801
12807	248.78	14037.647	38552.527
6774	248.51	11073.109	37221.281
5110	248.49	10473.387	35089.246
5882	248.39	10796.846	34893.633
10769	248.39	13079.586	36308.426
3965	248.24	9837.229	36318.711
11439	248.22	13289.846	34109.824
4592	248.18	10141.647	39153.109
12334	248.12	13607.875	34026.168
13427	248.11	14304.846	39176.555
10642	248.09	13049.716	34472.883
5368	247.78	10565.946	39629.746
344	247.26	7694.457	37698.961
8736	247.22	11884.473	36907.82
3714	246.94	9570.799	38046.285
7941	246.88	11562.605	35698.332
340	246.76	7819.716	37583.148
12469	246.67	13826.047	34619.148
13576	246.63	14446.868	37916.711
8170	246.57	11680.623	34162.367
5315	246.55	10479.118	38978.5
6767	246.52	11200.157	37269.992
5812	246.38	10914.577	34212.094
5135	246.34	10526.753	35601.703
3059	246.32	9319.827	38139.66
7514	246.29	11325.871	38413.156
10766	245.77	13115.014	36238.195
10033	245.71	12504.097	37829.352
10601	245.52	12917.296	33778.098
7576	245.5	11356.026	39891.91
13172	245.48	14230.484	34005.133
10063	245.46	12567.08	38511.848
248	245.37	7966.081	36711.434
13178	245.27	14228.274	34032.703
11127	245.21	13310.414	38425.297
10329	244.96	12742.305	36442.027
10189	244.85	12786.366	39269.996
11568	244.83	13409.204	34617.906
11825	244.83	13493.02	37386.723
8584	244.83	11789.774	39498.016
5374	244.7	10635.636	39473.332
5669	244.66	10769.435	34122.141
5816	244.64	10892.942	34341.285
4463	244.64	9980.77	38171.098
31	244.52	7891.465	33503.793
449	244.45	7822.324	39094.68
9497	244.33	12372.289	37002.555
4523	244.12	10057.518	39347.305
13504	244.08	14421.216	39242.184
925	244.06	8322.041	34880.094
10130	244.03	12620.081	39532.164
12755	243.97	14148.206	39671.148
10101	243.93	12648.181	39075.145
1150	243.55	8349.147	39122.445
5589	243.37	10699.639	35366.516
451	243.2	7648.334	39149.516
5439	243.13	10587.488	38159.762
8369	242.86	11691.134	37370.785
9664	242.76	12357.668	34377.379
11789	242.42	13409.722	37001.34
4781	242.28	10274.553	35740.254
9291	242.19	12221.167	39723.523
11709	242.19	13409.178	36279.27
5948	242.15	10954.848	35665.926
4353	242.01	9959.728	35889.293
5464	241.88	10757.738	37794.316
13683	241.88	14538.448	35999.156
12007	241.82	13579.963	39849.379
11819	241.8	13541.432	37275.68
9559	241.77	12470.79	35749.801
11842	241.71	13379.287	37705.523
9336	241.65	12368.222	39493.387
3586	241.48	9610.169	35417.574
2569	241.44	9193.851	35035.41
12222	241.42	13574.705	35862.508
5228	241.27	10468.054	37002.863
1681	241.23	8672.917	34462.492
7284	241.06	11323.906	33750
10054	240.85	12651.011	38311.809
11039	240.62	13164.607	39881.262
8653	240.44	11970.219	38804.555
7569	240.23	11222.856	39846.266
7025	240.23	11158.953	36080.02
3081	239.96	9364.098	37636.375
904	239.87	8377.969	34345.832
701	239.7	8180.194	35031.426
4746	239.51	10149.93	36193.648
1452	239.37	8621.219	36365.141
8727	239.33	11896.103	37075.641
10009	239.01	12677.956	37278.906
480	238.93	7654.491	39712.746
987	238.89	8198.669	36203.93
5278	238.83	10514.499	38089.941
847	238.72	8283.329	33394.027
12467	238.68	13782.501	34569.891
13758	238.66	14587.363	34183.324
5202	238.45	10454.071	36504.723
7969	238.3	11448.517	34944.371
9887	238.09	12596.329	35023.172
1281	238.07	8436.522	38986.441
5651	237.99	10748.462	34379.449
448	237.88	7713.037	39089.145
4489	237.88	10037.745	38657.883
11179	237.76	13244.006	37334.719
439	237.67	7736.012	38955.586
4030	237.63	9746.531	35258.066
10475	237.49	12863.831	34445.254
13601	237.42	14482.699	37497.609
12994	237.42	14199.185	35564.137
7494	237.21	11261.45	37810.215
10530	236.84	12779.867	33785.863
8249	236.63	11732.923	35522.887
11653	236.52	13504.052	35383.355
1225	236.29	8466.895	39997.074
10549	236.17	12892.038	33285.02
527	236.02	8061.739	39078.82
3911	236.02	9738.503	37379.887
2644	235.96	9139.102	36336.676
3178	235.69	9419.721	35174.961
11803	235.56	13470.521	37110.242
5154	235.46	10429.134	35824.891
561	235.43	7995.858	38207.422
4421	235.16	10100.821	37130.223
4567	235.08	10196.834	39634.305
10659	235.08	12947.114	34762.551
10441	234.89	12714.53	34899.926
13055	234.83	14001.728	34113.191
2727	234.77	9193.372	37667.527
12890	234.6	14042.33	37330.469
3056	234.54	9394.814	38075.992
11493	234.3	13546.379	33258.398
459	234.12	7662.037	39255.48
3054	233.93	9390.962	38051.02
7375	233.91	11394.789	35120.742
1094	233.8	8224.841	38071.547
12264	233.57	13613.81	34945.445
3006	233.53	9388.901	38830.438
9562	233.45	12327.983	35821.113
385	233.2	7829.818	38384.898
11858	233.15	13374.169	37892.445
560	233.13	8053.454	38158.953
4249	232.94	9921.852	34149.598
5039	232.72	10551.21	33910.078
12983	231.84	14072.358	35666.797
6638	231.61	11017.779	39464.797
10789	231.29	12937.362	36429.91
11553	231.04	13381.109	34252.367
9960	230.92	12654.531	36358.621
5366	230.92	10571.268	39609.879
10126	230.77	12494.632	39456.613
13254	230.75	14279.033	35491.055
670	230.6	8079.055	35691.094
11649	230.58	13418.382	35336.496
384	230.41	7924.429	38362.531
13334	230.35	14328.104	37104.754
7445	230.2	11357.241	36819.676
702	230.12	8080.387	35059.105
1067	230.08	8245.529	37658.332
964	229.7	8204.369	35628.141
8178	229.68	11812.74	34276.832
2131	229.68	9010.569	37618.113
4338	229.62	10068.875	35696.426
9346	229.35	12308.916	39164.656
12661	229.32	13906.202	37683.176
7467	229.28	11372.568	37304.906
13201	229.12	14349.846	34420.148
9646	228.99	12459.192	34729.504
9235	228.8	12240.387	38281.617
4414	228.76	10012.618	36904.09
3659	228.55	9607.786	36872.598
8850	228.41	11866.599	34738.938
1097	228.3	8325.257	38113.93
9789	228.07	12554.078	33632.465
11917	227.84	13373.996	38744.391
663	227.74	8151.333	35595.703
8168	227.69	11768.452	34138.566
3543	227.51	9617.7	34633.422
12291	227.27	13737.832	34669.602
4678	227.21	10284.153	37364.023
4530	227.11	9991.549	39501.906
4502	227.09	10013.257	38853.41
12406	226.92	13949.423	33393.105
2707	226.83	9183.786	37308.18
3763	226.54	9505.163	39160.996
7563	226.48	11311.036	39805.23
5254	226.48	10483.454	37415.18
1153	226.27	8233.061	39175.52
3686	225.91	9653.977	37519.84
11390	225.91	13252.494	34909.457
769	225.85	8103.165	34027.441
8289	225.5	11659.215	36291.934
1116	225.25	8222.314	38402.156
11033	225.22	12927.98	39928.078
7846	225.1	11480.699	37184.84
6481	224.95	10802.444	37588.199
11804	224.74	13531.343	37147.211
10056	224.64	12530.539	38406.395
3901	224.43	9852.149	37760.574
2933	224.16	9245.012	39951.113
9976	223.84	12641.473	36632.488
8784	223.68	11943.643	35754.992
791	223.57	8061.759	33710.629
9125	223.55	12156.483	36015.043
3535	223.38	9550.041	34516.148
3878	223.38	9869.846	38456.379
3618	223.3	9516.85	36054.371
8038	223.26	11499.918	33851.391
682	223.03	8007.44	35555.414
4820	222.98	10271.038	35253.813
6515	222.67	10885.661	38092.039
5599	222.53	10757.559	35247.055
8836	222.4	12005.792	34813.551
1159	222.27	8374.928	39346.766
478	222.27	7761.605	39594.441
2173	222	8854.629	36959.766
4842	222	10341.461	34899.016
3237	221.86	9470.393	34692.598
12237	221.77	13603.95	35551.301
7925	221.73	11471.371	35929.902
13562	221.67	14612.177	38277.277
13507	221.4	14448.309	38958.059
12862	221.27	14172.651	37556.332
53	221.14	7896.243	33944.457
2605	221.12	9212.026	35560.531
624	220.98	8108.316	36577.066
13020	220.35	14186.092	35076.707
10899	219.99	13005.094	37752.898
9324	219.95	12419.278	39896.949
313	219.76	7840.659	37181.105
4299	219.51	10023.621	34938.602
1125	219.49	8312.738	38729.527
11054	219.37	13237.293	39449.887
5198	218.78	10494.02	36427.793
12708	218.65	13854.215	38910.383
9016	218.63	12068.327	34291.074
12487	218.61	13843.67	34979.711
5281	218.57	10411.257	38253.961
3001	218.4	9324.811	39050.898
5520	218.19	10632.438	36552.035
4308	218.09	9975.979	35083.152
10022	217.73	12668.318	37469.441
5261	217.5	10392.375	37575.34
13670	217.29	14446.44	36135.043
10562	217.21	12740.666	33154.063
11488	217.13	13372.074	33143.852
634	217.02	8029.068	36340.824
1065	216.69	8206.338	37600.953
8209	216.64	11732.038	34846.672
4554	216.62	10241.342	39820.008
939	216.48	8375.392	35210.773
13423	216.25	14273.177	39109.957
10660	216.23	13100.375	34756.059
2056	216.08	8900.708	38395.711
5337	216.04	10476.552	39401.426
5188	215.98	10366.264	36275.84
4424	215.87	9929.33	37186.625
10720	215.43	13065.458	35361.77
11970	215.39	13502.329	39625.457
3745	215.35	9686.883	38934.973
11684	215.1	13493.587	35740.859
1756	215.08	8815.118	36120.941
7680	215.08	11510.142	37823.039
9288	214.93	12148.713	39677.66
9628	214.68	12325.293	34799.656
799	214.64	8095.823	33512.617
2719	214.55	9117.38	37526.773
7155	214.43	11053.557	34175.051
3783	214.41	9543.436	39699.703
11369	214.22	13205.439	34957.367
206	214.22	7891.014	36137.207
363	213.9	7886.832	37994.68
10946	213.72	13073.685	38131.617
11087	213.61	13319.869	39102.215
9020	213.36	12179.89	34528.695
3903	213.3	9889.546	37803.098
4511	213.17	9948.883	39089.715
7153	213.15	10989.881	34153.973
3080	212.71	9280.533	37628.867
12693	212.21	13976.099	38717.141
397	212.11	7857.895	38550.734
5771	211.5	10951.488	33528.242
12356	210.83	13707.601	33724.652
10211	210.37	12772.4	38728.156
11622	210.31	13537.921	35069.547
5539	210.28	10579.795	36108.801
11520	209.87	13531.849	33884.813
4179	209.74	9820.337	33392.727
13169	209.45	14218.365	33925.172
3677	209.38	9549.523	37329.883
5665	209.32	10566.403	34066.121
12155	209.18	13582.401	37058.648
609	209.15	8006.249	37158.371
11400	209.11	13136.259	34483.375
3079	209.09	9461.634	37604.066
4259	209.03	10076.148	34332.566
5766	208.97	10895.984	33479.719
10856	208.84	12998.932	36939.309
11343	208.8	13324.381	35531.578
13662	208.74	14425.734	36355.461
4633	208.74	10242.996	38445.578
790	208.67	8128.41	33679.043
11059	208.55	13264.146	39307.598
2091	208.3	8975.801	38242.809
5782	207.63	10832.098	33714.172
1631	207.58	8770.852	33301.984
352	207.54	7842.134	37785.73
11984	207.54	13441.376	39791.52
2183	207.25	9041.212	36761.297
11567	207.15	13452.501	34617.52
11616	207.15	13452.536	34931.438
11481	206.16	13393.503	33108.039
12029	205.81	13606.886	39512.57
2880	205.49	9107.734	39209.215
12874	205.43	14048.92	37473.281
3915	205.39	9750.04	37475.125
11561	205.3	13362.743	34443.457
3860	205.07	9790.079	38662.922
6553	205.05	10868.725	38863.359
9126	205.05	12245.913	36016.625
6682	204.99	11184.887	38748.371
12671	204.72	13812.286	37941.43
4200	204.43	9917.51	33143.754
6533	204.34	10970.186	38484.996
12453	204.28	13828.859	34216.59
5560	204.24	10739.286	35762.941
4204	204.2	9971.86	33227.539
8901	204.11	11850.919	33928.313
5089	204.01	10357.399	34738.047
6604	203.99	10919.999	39747.777
12395	203.94	13931.101	33160.078
13127	203.9	14326.672	33271.652
7399	203.67	11356.128	35727.934
479	203.57	7810.578	39690.797
5586	203.48	10558.643	35317.363
1935	203.34	8764.61	39299.02
311	203.28	7947.799	37155.656
5915	202.92	10941.801	35241.977
2050	202.79	8948.007	38521.633
9271	202.67	12183.391	39150.266
9631	202.59	12321.795	34829.828
11580	202.27	13459.264	34737.305
6559	202.02	10894.23	38884.445
651	201.92	8022.612	35755.355
1040	201.5	8340.316	37131.73
3941	201.22	9764.737	37024.789
11081	201.12	13336.229	38980.332
3787	201.01	9522.8	39831.086
13242	200.53	14381.02	35237.16
520	200.49	8140.249	39154.051
258	200.43	7893.053	36756.629
740	200.2	8127.523	34299.059
13431	200.07	14209.241	39258.02
9370	199.84	12338.675	38942.844
2064	199.53	9044.36	38429.305
3439	199.38	9650.396	33644.449
12616	199.2	13826.134	36927.152
13176	199.01	14250.973	34028.625
4449	198.88	10121.404	37741.242
50	198.82	7812.263	33881.629
7649	198.82	11610.49	38610.371
12800	198.53	14127.188	38726.43
5096	197.94	10372.357	34956.555
599	197.92	8185.111	37470.129
1773	197.9	8835.142	36353.992
1613	197.77	8809.132	33082.773
13226	197.52	14229.977	35054.152
7251	197.27	11210.856	33196.84
10444	196.98	12728.296	34911.805
13618	196.79	14584.124	36890.656
11795	196.35	13470.647	37092.484
1639	196.12	8687.923	33372.738
12796	195.95	14112.5	38677.551
1918	195.83	8682.575	38981.363
5502	195.72	10662.174	36886.148
10106	195.57	12552.25	39168.211
3044	195.3	9294.259	38421.465
7373	195.11	11337.116	35084.586
899	194.45	8215.173	34192.289
4348	194.32	10024.464	35837.441
12350	194.26	13615.209	33964.762
731	194.22	8107	34514.953
4069	193.69	9743.447	34928.723
13750	193.36	14522.69	34478.848
1046	193.36	8241.666	37247.91
1110	193.09	8324.315	38322.742
5603	192.9	10588.895	35020.168
10246	192.75	12779.026	38145.668
8247	192.71	11733.342	35478.438
11433	192.5	13165.978	34019.809
5384	192.39	10582.236	39410.324
11363	192.1	13207.863	35194.953
8252	192	11725.117	35655.156
8516	191.96	11781.802	37768.523
983	191.93	8304.374	36050.688
5426	191.6	10745.169	38636.961
8277	191.47	11825.014	36060.863
1755	191.41	8780.532	36122.344
1603	190.85	8623.875	33470.367
5126	190.55	10526.729	35431.168
10970	190.39	13010.086	38826.879
8161	190.36	11708.486	34069.152
4384	189.78	10070.624	36320.906
3985	189.42	9804.156	35819.832
11982	189.42	13551.256	39705.953
13002	189.24	14118.939	35365.594
117	188.88	7912.441	34721.551
3041	188.84	9414.827	38370.195
2312	188.84	8936.969	34165.793
4891	188.8	10199.01	34106.715
10497	188.78	12888.273	34210.926
12507	188.78	13856.273	35184.824
10897	188.48	13064.926	37607.266
5655	188.48	10573.098	34161.125
13776	188.17	14459.946	33899.93
376	188.1	7767.632	38240.672
[truncated: 2,335 more rows]
