# Supplementary material for: Insights on the Control of Yeast Single-Cell Growth Variability by Members of the Trehalose Phosphate Synthase (TPS) Complex
Source: Front Cell Dev Biol. 2021 Jan 28;9:607628. doi: 10.3389/fcell.2021.607628 (PMC7876269; doi:10.3389/fcell.2021.607628)
Supplement: Supplementary file 2 [file Data_Sheet_1.ZIP › final_code/input_datasets/Ntd-TPS1_SortedCells2_control_t4.csv]

Id	Area (µm²)	Centre X Position (µm)	Centre Y Position (µm)
4651	238.11	9928.729	33355.094
2349	237.9	9011.006	38678.539
3801	221.89	9675.955	34533.094
10226	218.9	12420.479	34947.504
9000	217.87	11981.181	39538.574
5206	215.49	10253.58	38179.031
1593	213.17	8566.327	37455.059
2339	212.69	9042.934	39073.684
11723	200.97	13337.756	38659.551
11576	200.78	13039.219	37954.711
12993	196.87	13834.703	36220.949
12482	192.01	13707.466	37944.844
13459	190.49	14004.148	36539.074
4411	189.99	9884.264	35769.527
13927	188.31	14276.761	37445.566
2258	187.73	8696.486	39400.914
11274	186.33	13122.433	33308.563
7319	184.84	11188.127	36807.68
5010	184.42	9967.221	38064.715
13575	184.15	14037.313	34536.938
11505	183.31	12997.188	36753.559
13357	183.29	14149.326	37350.766
4040	181.78	9655.364	38023.676
899	176.37	8139.325	35892.961
11163	175.34	12912.86	33841.117
12672	173.42	13566.907	35007.547
1109	171.74	8309.266	33927.68
8788	171.6	11769.559	37117.949
3523	170.57	9281.645	36039.559
4359	169.36	9781.613	36390.395
6103	168.67	10385.895	38380.941
2919	168.25	9140.473	35538.66
4670	168.19	10082.391	33596.879
1638	166.95	8544.888	36843.82
4134	166.87	9515.118	39818.32
11693	166.8	13291.771	39590.824
14048	166.24	14268.544	39421.313
7601	166.22	11291.727	33349.004
11866	166.03	13336.757	35926.398
7213	165.53	11016.926	37861.016
11266	165.34	13122.962	33203.969
4562	164.78	9764.636	33934.086
12635	161.85	13691.419	35477.883
10202	161.53	12382.364	35591.734
12400	160.76	13620.231	39717.688
10651	160.21	12644.086	37281.789
2220	158.58	8741.451	38681.926
11308	157.96	13013.385	33658.883
12406	156.85	13574.382	39557.641
11671	156.6	13310.426	39758.953
4305	156.05	9819.776	37299.367
2273	155.93	8743.303	39831.277
12696	155.51	13733.34	34694.738
4106	155.49	9572.325	39108.289
13811	154.23	14212.686	35785.684
9922	153.81	12256.118	39672.508
3457	153.69	9387.738	36640.844
7593	153.39	11205.93	33204.914
9934	153.1	12213.048	39959.461
13061	152.75	13810.411	37321.164
12241	152.73	13532.174	36505.691
11881	152.72	13145.115	35864.824
252	152.01	7705.59	35739.91
2690	151.78	9034.109	33695.91
1832	151.58	8573.142	33543.211
6226	151.2	10725.601	39540.566
5907	149.96	10380.101	35474.773
5158	149.63	10320.54	39044.953
9921	149.42	12153.346	39643.688
2293	148.52	9011.784	39921.82
11019	148.42	12875.502	36304.578
14133	148.37	14603.624	38192.895
8826	148.1	11839.012	37620.426
14208	148.02	14626.889	36679.406
10368	147.47	12388.428	33066.176
6166	147.26	10359.656	39503.84
7308	146.93	11040.105	36911.039
13385	146.64	14176.95	37157.52
3197	146.6	9249.005	39312.867
9701	146.3	12099.205	37383.977
9398	146.16	12037.258	33068.375
6670	145.36	10898.453	33584.434
12628	144.09	13682.186	35705.391
10637	143.98	12695.528	37177.578
12427	143.96	13733.105	38954.168
6221	143.71	10698.636	39718.27
7056	143.63	10934.811	39828.371
9045	141.82	11987.566	38640.703
8670	141.39	11836.44	35526.508
11549	141.14	13043.681	37342.152
3117	141.11	9174.773	38199.742
5720	140.99	10475.364	34344.398
2359	140.84	9042.454	38754.855
14100	140.76	14609.806	39165.82
11347	140.65	12945.998	34439.633
443	140.61	7748.187	37945.055
12299	140.36	13448.168	37737.141
968	140.32	8162.298	34927.023
13231	139.71	14201.308	39643.289
1075	139.57	8408.206	33336.258
10988	139.08	12711.064	36861.914
351	138.87	7770.651	36972.086
2031	138.73	8826.82	35563.492
6203	138.73	10624.533	39852.566
7412	138.39	10997.02	35124.297
3589	138.29	9451.509	34841.668
2993	138.23	9265.754	36540.91
13749	138.04	14255.13	34680.27
3109	138	9129.201	38107.723
6124	137.96	10488.84	38726.688
3565	137.64	9306.88	35414.293
4325	137.58	9861.485	36921.973
1956	137.56	8834.027	34303.801
2212	137.28	8831.625	38431.355
14009	137.08	14241.616	38928.387
1532	136.43	8603.651	38372.086
2362	136.41	8923.923	38546.195
9959	136.36	12385.486	39636.559
10510	136.28	12583.679	34938.168
6816	136.2	10792.924	35828.359
3293	135.86	9400.194	39167.762
2549	135.78	8876.947	35895.746
13411	135.65	14168.19	36550.191
11721	135.47	13351.795	38861.359
2828	135.38	9153.705	33863.434
3762	135.36	9531.668	33845.27
11624	135.19	13103.787	38712.117
12514	135.11	13595.565	37292.359
7143	134.98	11133.562	38346.254
11666	134.29	13059.885	39826.16
13171	134.27	13958.018	39057.926
14145	134.19	14629.323	37885.422
6525	133.92	10757.813	34374.551
54	133.62	7789.416	33543.504
2713	133.58	8865.615	33597.813
8474	133.48	11537.137	33183.852
6154	133.25	10535.457	39240.809
8851	133.21	11726.735	38026.641
7119	132.73	11083.592	39089.059
8435	132.66	11620.098	33875.91
7345	132.58	11166.141	36238.469
10889	132.56	12859.265	38370.988
1782	132.49	8575.699	34543.699
1422	132.47	8407.028	39091.281
9576	132.08	12065.021	35323.852
5251	132.06	10141.95	37387.238
10066	131.99	12488.467	37681.379
13315	131.95	14093.052	38173.395
2044	131.83	8817.021	35831.914
6076	131.82	10375.082	37829.863
6511	131.62	10675.994	34502.07
6254	131.55	10718.514	38859.297
7473	131.53	11135.545	34428.484
12623	131.15	13728.182	35845.129
3775	131.07	9615.846	34072.57
6169	130.17	10467.725	39544.043
8062	130.09	11227.705	39323.398
4101	129.8	9636.886	39030.023
6360	129.78	10719.475	36552.203
8219	129.13	11502.004	37920.859
8341	128.92	11500.038	35482.797
8090	128.77	11268.129	39936.957
3064	128.64	9267.839	37550.676
13286	128.62	14126.376	38944.031
3575	128.6	9382.423	34960
1438	128.48	8212.615	39483.695
3464	128.48	9346.232	36401.832
2569	128.46	9051.595	35341.469
3326	128.44	9449.412	38724.789
5857	128.42	10440.769	34766.461
12368	128.31	13396.555	39253.988
7084	128.16	10992.925	39458.563
11140	128.1	12877.29	34248.828
9563	128.06	12190.044	35169.184
2717	128.06	8857.164	33643.887
12407	127.98	13773.2	39293.328
2327	127.83	8990.396	39170.016
10690	127.81	12504.924	37786.527
4199	127.81	9876.471	38880.969
7115	127.77	11087.175	39273.043
10040	127.75	12358.726	38420.059
5159	127.68	10343.79	39047.285
6440	127.64	10675.18	35525.969
3155	127.35	9068.454	38785.168
4286	127.2	9906.513	37653.563
6162	126.99	10402.227	39377.676
10862	126.95	12839.271	39189.57
13317	126.85	14099.235	38195.676
14182	126.6	14494.558	37071.961
1128	126.45	8345.849	34344.004
9088	126.45	11871.464	37934.191
2334	126.34	8998.357	38954.191
11287	126.3	13083.361	33463.016
11640	126.26	12956.922	39169.621
12486	126.22	13583.423	37715.879
6307	126.2	10591.593	37722.23
14155	126.18	14621.481	37725.809
11116	126.16	12897.933	34765.18
621	126.15	7667.517	39726.965
14299	126.13	14479.925	35117.305
9978	125.99	12445.525	39382.809
6264	125.93	10636.825	38772.691
12523	125.67	13670.551	37088.441
1701	125.63	8432.988	35663.871
7546	125.63	11025.347	33421.332
10006	125.36	12483.922	39099.563
9938	125.24	12334.708	39813.273
13625	125.15	14133.41	33785.293
952	125.11	8062.963	35078.969
10233	125.03	12386.202	34794.871
4775	125	10084.579	34715.109
1975	125	8788.495	34733.348
3294	124.94	9301.619	39179.449
2257	124.9	8798.741	39361.445
204	124.84	7816.387	35234.133
14160	124.8	14539.013	37566.09
13085	124.71	13859.899	37752.746
6045	124.69	10527.918	37298.793
10848	124.67	12812.277	39628.34
10808	124.38	12646.762	39650.602
1511	124.36	8573.386	39085.102
4487	124.34	9874.61	34821.313
10861	124.31	12848.661	39159.887
4676	124.23	10065.917	33690.672
10375	124.19	12655.972	33030.117
8247	124.17	11558.005	37463.074
10736	124.1	12641.143	38548.82
230	124.08	7971.651	35538.059
8988	123.94	11992.825	40006.016
674	123.94	8051.322	39363.973
5461	123.92	10331.587	34187.41
10199	123.75	12321.828	35824.434
6200	123.64	10575.926	39819.301
248	123.6	7698.285	35677.344
8716	123.54	11669.337	35693.383
2404	123.46	9053.855	38066.09
3772	123.33	9662.151	34027.145
6121	123.25	10558.92	38669.797
2155	123.1	8787.205	37470.969
1364	123.08	8334.893	38078.18
12399	123.06	13669.592	39697.676
6141	123.06	10403.676	38882.855
7174	123.04	11181.065	38258.996
3533	122.91	9359.597	35808.117
12657	122.91	13752.186	35150.184
8834	122.85	11785.822	37764.844
9011	122.74	11965.895	39432.844
4211	122.74	9737.524	38497.461
1459	122.72	8270.365	39810.789
10091	122.68	12293.319	37352.469
9933	122.6	12261.666	39939.066
8147	122.51	11554.846	39004.629
4228	122.37	9763.455	38366.949
196	122.29	7690.869	35161.371
1055	122.18	8151.689	33084.094
6238	122.12	10696.559	39153.469
1397	122.1	8285.384	38622.563
8906	122.06	11691.417	38841.027
8067	121.95	11265.192	39505.43
9943	121.89	12350.038	39926.66
13313	121.85	14173.201	38426.125
10802	121.76	12622.601	39613.02
9313	121.7	12020.743	34457.82
2512	121.62	8988.762	36080.902
10780	121.57	12545.677	39262.152
14086	121.53	14545.986	39469.711
11340	121.49	13004.908	34154.559
108	121.39	7705.411	34177.93
10459	121.39	12553.417	34094.109
4533	121.38	9905.495	34209.961
4186	121.34	9778.976	39180.176
5148	121.24	10210.189	39202.449
9384	121.18	12047.152	33185.461
436	121.16	7953.113	37895.895
13137	121.15	13793.822	38517.719
4262	121.11	9880.938	37973.141
4119	121.03	9635.566	39360.973
4250	121.01	9798.765	37854.883
9768	120.88	12210.138	38169.09
12716	120.88	13568.033	34329.594
5217	120.86	10341.7	38085.469
3948	120.67	9692.45	36543.039
3388	120.55	9355.085	37618.805
3554	120.49	9475.878	35473.867
9024	120.46	11998.925	38967.363
12460	120.44	13683.847	38374.664
9427	120.4	12194.907	33335.844
5967	120.38	10438.796	36373.305
1681	120.36	8500.642	36208.746
13925	120.36	14400.911	37415.742
9409	120.3	12251.028	33095.945
9002	120.11	11905.686	39591.188
10038	119.88	12366.007	38345.676
10726	119.82	12692.602	38447.266
6296	119.73	10633.035	37918.301
243	119.69	7890.091	35620.527
3270	119.56	9482.797	39551.262
8838	119.25	11773.919	37788.102
2907	119.23	9263.474	35307.984
12616	119.17	13774.865	35797.457
7300	119.15	11116.544	37136.398
10896	119.13	12714.185	38256.637
2152	119.08	8783.421	37371.34
7145	119.08	11197.949	38383.328
12432	118.98	13676.276	38825.656
13221	118.94	14117.837	39879.504
8592	118.71	11845.397	34453.07
7446	118.71	11145.28	34623.566
12211	118.67	13550.035	35929.48
10455	118.65	12593.139	34040.934
2693	118.43	9050.772	33744.191
1864	118.43	8419.539	33117.457
14063	118.35	14290.442	39765.18
10166	118.33	12408.006	36504.449
11741	118.31	13321.548	38160.332
13345	118.29	14142.192	37784.449
9908	118.2	12179.591	39432.188
4113	118.16	9609.787	39262.445
10125	118.16	12347.028	36895.621
1416	118.14	8388.313	38949.629
6474	118.1	10750.208	35080.379
4265	118.04	9707.519	37689.406
2246	117.97	8650.561	39115.715
7024	117.93	10990.376	39158.625
11677	117.89	13341.934	39882.336
5615	117.85	10502.358	33665.488
11812	117.79	13177.648	36934.18
12692	117.72	13608.277	34929.66
14152	117.7	14562.762	37702.691
2627	117.68	8904.87	34531.48
13133	117.64	13992.901	38437.816
7578	117.45	11300.105	33087.867
3580	117.43	9289.538	35020.059
2405	117.33	8909.095	38075.688
12632	117.22	13757.129	35415.559
1583	117.2	8448.968	37529.781
9600	117.18	12271.993	35570.316
11734	117.18	13284.973	38556.195
11303	117.16	13071.065	33633.188
134	117.16	7822.206	34496.012
11749	117.1	13215.736	38270.891
6211	117.03	10677.778	39908.938
826	117.01	8080.881	36957.379
3284	116.97	9381.785	39412.184
8110	116.89	11632.25	39615.52
14018	116.84	14210.248	39035.738
5442	116.82	10139.041	34478.461
8331	116.78	11578.202	35684.488
5097	116.7	10038.176	39568.422
1285	116.64	8224.611	36893.73
12528	116.62	13680.834	36880.996
2369	116.45	8904.045	38354.246
2153	116.36	8632.407	37385.773
8601	116.36	11798.341	34569.145
14435	116.34	14559.087	33033.629
14181	116.34	14616.166	37057.012
6168	116.3	10445.453	39535.586
10047	116.24	12411.192	38157.84
3517	116.22	9330.443	35951.672
13220	116.16	14021.779	39778.52
8351	116.09	11493.058	35370.293
5003	116.03	10038.068	37892.879
6189	115.97	10391.682	39973.32
3224	115.95	9229.865	39687.551
7592	115.93	11290.911	33201.93
7117	115.92	11010.875	39042.629
8543	115.92	11653.32	33751.328
9558	115.92	12182.524	35118.113
5379	115.88	10296.768	35461.359
13912	115.82	14374.843	37230.109
14039	115.74	14405.788	39297.328
7333	115.7	11191.489	36389.973
11570	115.65	13130.12	37772.625
13607	115.59	14130.693	34111.047
13712	115.48	14227.053	33910.938
7028	115.44	10919.867	39273.148
5225	115.4	10290.733	37866.691
4293	115.36	9741.613	37424.578
5199	115.3	10195.016	38410.641
14139	115.28	14448.874	38107.172
4934	115.15	10127.794	36915.875
5031	115.11	9976.623	38369.277
8895	115.05	11668	38664.527
5892	115.03	10421.495	35282.473
8070	114.98	11313.199	39540.07
4349	114.98	9906.506	36610.969
3624	114.82	9385.175	34137.473
14374	114.56	14431.05	33925.305
1160	114.52	8338.536	34876.98
1917	114.36	8722.472	33769.234
2499	114.31	9013.531	36467.336
13642	114.25	14043.135	33175.039
8085	114.25	11382.254	39895.352
2226	114.17	8645.052	38797.766
14069	114.15	14261.948	39987.152
2213	114.1	8687.091	38462.438
6295	114.06	10656.015	37917.465
2223	114.06	8646.164	38739.152
10529	114.04	12701.579	35257.145
1064	114.04	8323.852	33010.566
14107	114	14486.883	39073.789
3792	113.9	9684.842	34394.887
10010	113.87	12486.541	38899.969
9994	113.83	12474.103	39223.09
13247	113.81	14129.83	39340.297
3103	113.79	9163.307	38074.031
4437	113.79	9831.345	35457.262
3165	113.75	9204.695	38927.414
12757	113.69	13759.808	33761.453
14135	113.67	14591.274	38270.813
5387	113.66	10337.939	35278.945
3638	113.62	9337.066	34037.91
14090	113.58	14531.819	39507.383
7232	113.5	11123.138	37906.805
4851	113.43	9960.796	35735.809
3301	113.41	9455.877	38983.836
3550	113.37	9281.898	35451.379
12065	113.35	13356.538	33737.035
10605	113.29	12622.744	36637.828
6300	113.29	10654.196	37957.316
409	113.25	7911.125	37643.738
13838	113.1	14365.081	36133.258
9964	113.04	12488.436	39744.539
5658	113	10543.932	34180.234
10675	112.98	12669.306	37649.621
9362	112.98	11917.583	33550.242
11764	112.95	13174.383	37840.977
4270	112.95	9703.022	37718.895
1431	112.93	8339.491	39283.605
2392	112.91	9035.598	38008.422
2777	112.85	9120.367	33204.055
4981	112.81	9944.917	37420.891
12736	112.77	13734.069	33980.113
3411	112.77	9371.165	37031.352
3888	112.75	9591.636	35922.406
6765	112.75	10874.68	35093.602
706	112.74	8148.341	38759.07
8469	112.72	11548.269	33423.031
9320	112.66	11995.039	34313.207
1481	112.64	8613.661	39917.227
5007	112.6	9932.963	38008.578
12105	112.6	13546.176	34542.094
12386	112.54	13522.605	40010.07
13592	112.52	14140.043	33992.422
3389	112.47	9430.635	37617.746
4916	112.47	9989.011	36753.738
13157	112.45	13972.582	38826.328
3260	112.43	9426.504	39749.398
8167	112.43	11512.921	38656.012
5122	112.39	10244.47	39885.746
9339	112.37	11880.798	33984.945
11255	112.33	13035.9	33091.199
3994	112.31	9663.062	37161.445
8308	112.3	11447.49	35948.891
203	112.12	7932.354	35211.641
11697	112.05	13136.943	39351.465
10852	111.95	12836.143	39472.258
11493	111.89	13043.74	36500.824
11739	111.87	13335.18	38453.355
13080	111.82	13961.527	37630.27
7489	111.78	11152.296	34223.301
13980	111.78	14336.632	38401.258
9712	111.7	12257.738	37499.07
10330	111.64	12441.232	33731.93
11372	111.64	12922.205	34987.301
14116	111.62	14481.663	38697.273
6001	111.62	10559.932	36693.652
10144	111.59	12479.416	36760.766
3453	111.57	9466.696	36613.066
3350	111.57	9282.106	38303.316
7471	111.51	11143.073	34409.625
11940	111.49	13261.048	34796.836
12942	111.49	13786.022	35284.852
8881	111.47	11780.926	38503.438
3481	111.43	9345.966	36275.426
14113	111.41	14526.739	38650.262
4464	111.39	9802.943	35148.086
3431	111.39	9375.928	36726.016
8848	111.34	11710.979	37931.031
10963	111.3	12717.539	37169.133
12024	111.26	13273.879	33290.375
11439	111.26	13127.044	35767.148
11828	111.13	13344.466	36611.172
149	111.11	7861.57	34683.016
1010	111.05	8155.604	33915.285
9338	110.97	11867.933	33978.773
13332	110.95	14066.849	37846.027
12473	110.93	13772.338	38011.574
2300	110.92	8850.829	39645.879
14232	110.88	14633.985	36332.977
617	110.86	7667.425	39661.637
3069	110.86	9074.41	37608.656
2757	110.78	8943.259	33086.305
4314	110.76	9798.043	37052.293
11645	110.74	13079.213	39224.695
11160	110.74	12865.177	33825.102
8727	110.74	11714.126	35896.328
5157	110.74	10136.845	39014.801
11213	110.72	12901.644	33384.367
4144	110.65	9873.195	39763.293
8017	110.63	11258.328	38644.488
2047	110.63	8749.518	35901.367
635	110.61	7672.93	39913.656
4254	110.59	9884.935	37896.117
6163	110.49	10554.518	39382.34
8964	110.49	11687.426	39781.152
401	110.48	7710.583	37578.18
3540	110.46	9305.346	35607.641
4457	110.42	9817.942	35349.047
6512	110.36	10698.138	34526.059
13182	110.36	13835.74	39339.125
7036	110.3	10865.641	39407.109
8100	110.28	11424.072	39845.336
12362	110.25	13458.602	39033.617
10576	110.23	12623.023	36192.719
6909	110.23	10934.982	36966.809
8273	110.21	11463.186	36771.637
4592	110.21	9756.831	33360.117
10407	110.21	12698.028	33502.309
13337	110.13	14042.277	37897.816
301	110.09	7983.739	36381.805
4191	110.07	9872.663	39049.191
4467	110.03	9862.854	35179.098
1229	110.03	8344.995	35823.848
5494	109.98	10320.718	33658.672
11858	109.94	13208.966	36113.734
7061	109.88	11002.26	39794.121
7356	109.88	11113.077	36150.375
406	109.84	7888.471	37612.836
9242	109.84	11855.88	35438.531
2642	109.77	9023.202	34131.34
8724	109.73	11770.086	35850.047
11757	109.67	13176.969	38114.512
10823	109.65	12681.141	39847.781
5064	109.61	10124.116	38985.664
470	109.61	7872.994	38210.273
6953	109.59	10828.51	37711.719
584	109.57	7709.594	39248.578
859	109.56	8165.671	36319.055
7314	109.44	11062.007	36730.102
7549	109.4	11151.515	33178.824
11197	109.36	12834.613	33538.586
1870	109.36	8711.503	33168.27
14206	109.34	14465.201	36586.949
6980	109.33	10861.18	38149.887
2147	109.33	8688.893	37345.109
7453	109.29	11102.55	34686.453
5877	109.27	10366.248	34983.984
8114	109.25	11433.263	39685.219
12387	109.17	13751.763	39785.613
5141	109.17	10234.245	39588.059
13890	109.17	14318.114	36920.875
4302	109.15	9710.217	37235.125
3145	109.15	9208.706	38594.5
10009	109.1	12359.698	38864.039
4749	109.04	10103.533	34447.762
4223	109	9783.626	38313.344
3322	109	9455.349	38694.113
11909	108.98	13305.325	35371.238
208	108.94	7968.751	35281.102
12868	108.94	13924.836	34085.609
12360	108.9	13509.358	38965.004
459	108.9	7759.054	38090.535
5508	108.89	10302.482	33589.488
5098	108.83	9950.492	39647.047
1877	108.83	8813.17	33269.227
10748	108.81	12588.819	38760.508
13569	108.81	14107.565	34675.324
8184	108.81	11443.284	38535.199
10744	108.79	12648.79	38750.344
2839	108.79	9246.142	34058.758
12546	108.73	13769.792	36741.992
12988	108.71	13820.602	36120.164
1152	108.64	8367.877	34819.813
4021	108.62	9693.89	37590.871
1724	108.6	8565.695	35321.016
12850	108.54	13936.747	33806.758
5008	108.54	9929.106	38048.363
4173	108.52	9831.634	39534.484
6992	108.46	10783.949	38462.641
13012	108.41	13938.567	36463.035
3009	108.39	9265.919	36862.301
2854	108.39	9269.978	34426.781
8775	108.37	11754.535	36826.168
6581	108.37	10564.95	33688.711
3060	108.35	9100.685	37481.617
3129	108.35	9154.592	38347.762
12429	108.31	13669.416	39022.52
10186	108.31	12381.756	36097.684
2687	108.29	9002.175	33964.676
14005	108.25	14406.289	38756.023
8992	108.23	11935.936	39701.848
11992	108.21	13295.869	33824.91
8217	108.21	11483.47	37917.227
903	108.2	8093.422	35721.102
13100	108.2	13792.307	37960.395
8980	108.18	11936.908	39864.824
3395	108.16	9292.22	37450.078
10849	108.14	12873.277	39742.883
11673	108.1	13202.741	39797.277
9111	108.1	11980.398	37655.156
8387	108.06	11619.782	34686.266
3017	108.02	9069.175	37013.879
4455	108	9858.577	35334.438
7132	107.98	11177.673	38646.105
1827	107.98	8625.947	33778.176
7416	107.93	11106.381	35178.016
5949	107.91	10361.882	35997.813
6530	107.89	10572.189	34399.73
10050	107.81	12474.513	38192.336
2998	107.72	9064.517	36613.242
11444	107.7	13128.769	35820.117
12374	107.7	13519.461	39524.152
1219	107.68	8387.624	35500.648
8198	107.66	11470.327	38211.691
5493	107.66	10139.983	33952.629
6712	107.64	10846.831	34221.828
13322	107.64	14166.93	38275.473
8080	107.62	11263.357	39763.199
279	107.58	7899.47	36171.711
5227	107.58	10179.556	37931.332
1517	107.58	8621.073	38890.242
13370	107.56	14111.575	37307.242
4833	107.54	10056.108	35544.887
12029	107.54	13174.67	33013.48
12838	107.54	13974.687	33642.84
8485	107.53	11570.281	33087.996
2321	107.47	9039.672	39114.746
13536	107.41	14037.445	35098.801
2658	107.33	8928.43	34287.789
7377	107.3	11163.101	35625.867
103	107.26	7980.533	34065.254
1585	107.22	8617.313	37600.973
13134	107.2	13910.202	38464.688
4297	107.2	9840.064	37481.738
11976	107.16	13279.038	34206.98
10104	107.14	12293.509	37469.355
5235	107.12	10274.655	37726.137
10806	107.12	12521.431	39640.121
1016	107.1	8185.639	33702.539
1405	107.03	8316.41	38811.41
1361	107.03	8207.883	38059.832
2524	106.99	8928.615	35928.77
11258	106.99	13098.065	33114.184
12691	106.97	13713.648	34926.723
11688	106.97	13163.713	39703.477
11360	106.97	12927.158	34700.629
8384	106.97	11577.566	34914.238
7867	106.95	11321.012	37512.82
9939	106.91	12482.498	39831.633
365	106.91	7929.723	37128.055
9365	106.87	12058.897	33620.48
5852	106.85	10466.652	34741.133
11675	106.82	13255.964	39858.555
9761	106.78	12155.155	38091.699
12321	106.76	13542.39	38053.285
13308	106.76	14011.893	38312.359
1590	106.72	8606.726	37400.398
8908	106.66	11758.281	38847.199
3344	106.66	9475.19	38353.363
602	106.59	7903.916	39548.219
7086	106.53	11032.358	39467.816
2225	106.53	8709.994	38753.414
1193	106.53	8402.355	35210.934
3711	106.51	9563.657	33162.836
5436	106.49	10136.684	34687.117
6151	106.47	10414.346	39170.184
5411	106.43	10147	35005.855
3314	106.41	9368.155	38852.867
6387	106.38	10574.594	36305.949
1671	106.32	8530.046	36373.832
3340	106.32	9387.049	38597.074
11668	106.32	13026.126	39909.129
11710	106.26	13273.875	39040.797
4607	106.24	9736.446	33231.285
6159	106.24	10398.139	39300.234
13244	106.24	14061.068	39286.172
11017	106.22	12759.514	36287.266
3660	106.2	9407.998	33735.457
4373	106.18	9776.631	36247.691
12380	106.18	13378.897	39737.797
7654	106.09	11262.587	34089.59
2195	106.07	8822.517	38050.535
2778	105.99	9060.16	33218.336
3656	105.99	9330.848	33713.211
1208	105.94	8373.315	35384.371
10118	105.92	12296.645	37111.824
6108	105.92	10412.665	38426.129
4133	105.86	9636.635	39810.027
3396	105.84	9341.29	37451.551
13779	105.8	14296.698	35220.199
14070	105.76	14401.543	40003.266
10005	105.74	12324.818	39072.652
11434	105.72	13088.203	35727.148
3020	105.71	9064.331	37058.848
7688	105.69	11418.075	34702.879
652	105.69	8082.727	39987.195
10754	105.65	12704.824	38811.074
5479	105.65	10261.477	33816.281
3226	105.61	9202.823	39707.875
9123	105.59	12027.491	37499.801
1645	105.57	8505.405	36385.738
6840	105.57	10863.266	36088.129
13399	105.55	14140.787	36824.758
3336	105.49	9400.709	38480.098
12848	105.48	13830.136	33797.863
8065	105.44	11248.351	39421.871
468	105.44	7655.324	38163.871
14082	105.44	14428.508	39751.656
6448	105.42	10652.242	35351.113
10069	105.42	12465.554	37726.594
10159	105.42	12424.515	36405.746
7371	105.42	11003.734	35891.41
10134	105.38	12341.107	36965.031
12410	105.34	13638.439	39414.477
12173	105.32	13414.208	35442.09
4726	105.3	9944.13	34105.336
9779	105.25	12223.135	38429.148
2567	105.25	8991.216	35310.344
11381	105.23	12977.981	35132.277
13967	105.21	14337.44	38158.07
12554	105.19	13651.383	36831.148
6884	105.17	10958.654	36688.266
8936	105.13	11743.999	39388.414
3445	105.13	9445.635	36854.965
11855	105.11	13341.119	36353.871
10275	105.09	12447.985	34140.43
13542	105.09	14060.455	35190.398
13965	105.05	14373.744	38146.816
239	105.02	7715.196	35585.973
11078	105.02	12789.957	35522.168
5078	105.02	10042.123	39232.738
10206	104.98	12386.412	35705.848
966	104.94	8044.707	34878.59
14154	104.88	14491.509	37718.602
6986	104.88	10783.852	38299.172
6582	104.82	10755.146	33691.027
13567	104.77	14065.789	34646.871
12787	104.75	13636.556	33238.07
7747	104.73	11322.863	35447.801
973	104.71	8041.579	34743.82
14077	104.71	14454.316	39600.445
14164	104.69	14590.398	37620.398
3244	104.67	9473.285	39863.355
14081	104.65	14633.741	39703.879
11330	104.61	13129.145	34020.016
925	104.59	8193.155	35093.684
14307	104.59	14504.623	35238.324
12389	104.59	13656.388	39795.699
11047	104.56	12876.234	35986.363
14102	104.54	14636.204	38955.441
4165	104.54	9716.977	39435.191
4264	104.5	9701.334	37983.273
6915	104.48	10888.575	37167.313
4422	104.46	9756.369	35887.055
9010	104.46	11997.14	39384.863
1484	104.46	8619.774	39933.055
13254	104.44	14080.03	39196.777
7894	104.38	11310.002	37771.445
4212	104.38	9911.824	38512.449
1534	104.36	8588.319	38455.426
10282	104.36	12439.504	34223.641
4075	104.36	9549.538	38484.707
9079	104.35	11955.092	38070.219
5546	104.35	10237.142	33092.406
12019	104.35	13180.515	33167.102
6004	104.33	10506.174	36751.258
4129	104.33	9589.343	39701.402
8721	104.29	11811.942	35812.598
2364	104.29	8994.898	38602.941
14383	104.27	14471.001	33758.945
7463	104.19	11044.757	34561.07
9553	104.15	12223.834	34966.02
2818	104.1	9107.407	33731.059
11071	104.06	12762.179	35677.93
14019	104.04	14258.387	39038.563
8780	104.02	11716.374	36932.805
5021	104	10085.15	38276.965
14336	103.98	14604.614	34732.637
11029	103.9	12768.8	36166.957
5071	103.85	9964.499	39095.117
10081	103.83	12475.273	37569.73
1270	103.81	8294.54	36629.785
8979	103.79	11908.828	39866.832
1904	103.79	8711.424	33626.438
7836	103.75	11324.666	37116.273
3247	103.73	9478.291	39894.383
904	103.73	8090.498	35452.559
5565	103.71	10496.913	33157.223
7090	103.69	11086.592	39526.152
12073	103.67	13511.566	33956.684
13169	103.64	13987.595	39036.211
11362	103.58	13131.576	34751.492
12304	103.54	13443.688	37806.434
5628	103.52	10553.237	33848.367
6244	103.46	10682.284	38989.207
857	103.44	8118.206	36282.879
12591	103.43	13721.351	36109.184
13179	103.43	13955.585	39279.555
8041	103.35	11247.747	38988.594
9069	103.33	12058.217	38268.578
5563	103.33	10555.335	33144.184
8096	103.31	11308.181	39991.426
10346	103.31	12478.686	33644.516
486	103.27	7930.998	38370.871
12796	103.25	13759.933	33146.336
2288	103.25	8910.648	39793.078
463	103.23	7675.233	38122.699
1825	103.23	8555.362	33764.156
7403	103.23	11191.824	35383.098
13194	103.21	13817.521	39555.973
8827	103.18	11803.841	37624.98
5430	103.18	10302.454	34928.336
9140	103.16	11904.996	37009.617
12269	103.16	13478.185	36973.668
141	103.14	7826.842	34596.699
6217	103.1	10568.912	39986.188
12468	103.1	13659.535	38221.516
12663	103.06	13627.538	35220.816
13069	103.06	13801.37	37432.465
12340	103.02	13505.111	38499.891
10121	103	12465.544	37165.352
14172	102.97	14480.193	37190.449
1249	102.93	8266.645	36195.82
13392	102.93	14163.179	37001.324
6135	102.91	10472.017	38821.914
7494	102.89	11063.178	33984.668
13671	102.89	14418.9	33196.809
9385	102.87	11947.309	33193.02
11777	102.85	13187.014	37530.301
13943	102.83	14334.739	37812.223
2046	102.83	8643.395	35883.219
126	102.83	7806.625	34360.129
8334	102.81	11555.382	35719.453
4534	102.76	9890.264	34221.168
3154	102.76	9099.944	38742.785
5168	102.74	10163.804	38828.254
8239	102.74	11420.331	37587.301
6260	102.74	10668.925	38689.266
4110	102.72	9580.549	39185.91
12174	102.62	13432.33	35445.121
11963	102.6	13311.046	34547.398
3843	102.53	9588.07	35273.688
5214	102.49	10314.155	38000.617
3242	102.45	9441.822	39828.488
11523	102.39	12994.1	36900.207
11987	102.39	13307.577	34065.707
3910	102.39	9668.769	36081.098
13237	102.35	14040.82	39495.707
12376	102.33	13460.246	39566.313
382	102.28	7810.393	37245.809
1752	102.26	8453.758	35041.176
13512	102.2	14104.016	35470.668
12909	102.18	13951.868	34824.789
13582	102.16	14044.939	34345.316
1938	102.16	8642.995	34124.059
235	102.14	7835.435	35572.465
12143	102.14	13564.709	35150.277
2121	102.12	8817.181	37003.086
7655	102.12	11294.066	34119.277
14085	102.01	14622.103	39442.141
12983	102.01	13938.39	36069.77
917	101.99	8102.544	35359.813
9818	101.99	12190.199	39010.867
13402	101.97	14112.876	36826.527
12245	101.95	13353.233	36531.512
7439	101.93	11039.454	34806.484
10860	101.93	12877.108	39138.598
10326	101.89	12409.3	33693.414
12535	101.89	13595.618	36947.777
7435	101.89	11066.699	34776.633
8944	101.87	11771.486	39496.625
1240	101.87	8230.432	36024.887
11117	101.82	12867.795	34480.227
6519	101.82	10579.051	34310.504
119	101.8	7860.7	34313.02
11003	101.8	12811.996	36437.348
13962	101.8	14232.877	38117.223
2820	101.72	9207.678	33745.027
12002	101.72	13294.528	33771.496
3004	101.7	9252.458	36743.402
2488	101.68	8909.718	36614.781
10812	101.68	12593.187	39706.512
13187	101.66	13973.851	39432.289
3312	101.62	9355.516	38838.664
12974	101.62	13923.501	35827.816
2744	101.59	9024.137	33257.305
12409	101.57	13692.424	39400.059
9388	101.53	11887.489	33218.383
4115	101.53	9678.32	39273.164
3793	101.53	9668.651	34409.711
11895	101.51	13326.364	35449.602
5622	101.49	10556.542	33772.188
11789	101.47	13159.409	37355.563
13162	101.45	13848.912	38886.16
8063	101.41	11379.188	39337.84
3150	101.4	9218.407	38723.176
8928	101.38	11767.83	39234.648
2836	101.36	9231.527	33985.09
12588	101.36	13604.424	36081.887
10800	101.32	12591.397	39581.996
2566	101.26	8920.343	35294.855
6032	101.26	10405.481	37165.668
11514	101.22	13058.663	36814.914
9126	101.2	11867.307	37254.758
12405	101.18	13696.582	39478.133
4789	101.17	10110.972	34953.359
6201	101.15	10720.149	39824.152
14262	101.09	14598.16	35832.992
8409	101.07	11529.903	34353.457
7284	100.99	11199.693	37193.508
2079	100.95	8827.401	36381.898
12457	100.94	13596.553	38609.496
13191	100.92	13805.989	39476.605
8735	100.9	11732.514	35991.262
7070	100.9	11197.672	39935.254
14214	100.88	14565.789	36484.734
308	100.84	7949.713	36458.902
9166	100.78	11909.616	36672.984
13815	100.78	14411.975	35797.316
2337	100.76	8931.389	39022.805
12287	100.69	13397.76	37490.484
13739	100.67	14243.096	34405.773
981	100.65	8140.328	34305.766
13075	100.65	13990.796	37558
4361	100.65	9879.626	36430.113
8128	100.65	11555.398	39293.867
5247	100.63	10344.085	37518.754
2083	100.59	8759.49	36440.844
12931	100.59	13945.28	35074.531
8418	100.55	11609.32	34226.465
1283	100.51	8409.791	36825.711
1732	100.49	8470.049	35389.309
6906	100.42	10781.542	36860.426
8104	100.4	11424.326	39895.883
4257	100.38	9826.95	37926.387
11767	100.3	13295.12	37915.742
7064	100.26	11070.409	39826.352
13340	100.26	14106.232	37964.055
8302	100.26	11448.968	36100.02
2671	100.25	8943.352	33815.34
3592	100.23	9307.756	34907.27
13185	100.21	13796.18	39404.926
7256	100.19	11062.424	37686.809
5197	100.17	10272.823	38391.574
9292	100.17	11968.189	34888.758
2173	100.15	8812.793	37774.293
1052	100.15	8151.187	33010.512
1458	100.13	8259.409	39777.969
10973	100.07	12838.809	36950.762
1321	100.07	8323.338	37505.066
4674	100.07	10090.005	33663.547
988	100.03	8029.958	34448.738
10910	100.02	12878.199	37939.273
9899	100.02	12250.558	39309.551
3310	99.98	9336.16	39083.5
1068	99.94	8313.793	33088.719
14052	99.94	14255.368	39455.945
3332	99.94	9381.798	38760.461
3986	99.94	9629.538	37028.242
5613	99.92	10559.748	33640.688
7880	99.86	11283.533	37641.121
1648	99.86	8608.28	36407.105
4287	99.84	9896.705	37348.137
14183	99.84	14599.96	37109.453
10926	99.82	12760.527	37563.098
13027	99.79	13980.543	36640.777
6626	99.79	10569.832	33315.34
8094	99.75	11360.104	39984.422
2981	99.75	9095.802	36417.668
3124	99.75	9195.08	38286.652
6984	99.75	10970.378	38242.391
2833	99.73	9211.683	33951.438
6647	99.71	10809.49	33139.184
10494	99.69	12602.123	34645.598
3650	99.69	9476.656	33952.527
6900	99.69	10786.718	36816.508
10950	99.69	12734.04	37043.969
8755	99.67	11830.718	36373.703
6653	99.65	10903.65	33262.41
13321	99.63	14115.947	38275.32
798	99.63	8088.94	37223.973
7647	99.61	11360.11	34001.238
7423	99.61	11144.368	34966.34
9013	99.61	11868.741	39136.57
2550	99.59	9047.533	35897.031
12643	99.58	13626.223	35271.227
13719	99.58	14394.055	33991.895
7000	99.52	10925.996	38607.09
7685	99.52	11295.506	34664.109
11552	99.52	12950.115	37377.809
2851	99.52	9076.209	34354.051
146	99.52	7751.381	34669.434
10176	99.5	12451.191	36279.488
10026	99.4	12370.461	38529.387
10864	99.38	12775.938	39268.758
11656	99.36	13100.352	39482.637
13256	99.35	14055.679	39028.914
3208	99.35	9094.833	39487.023
11717	99.33	13188.788	38811.883
11202	99.33	12862.602	33559.387
4157	99.31	9790.481	39628.273
13973	99.31	14210.87	38269.492
6011	99.27	10417.324	36809.758
9052	99.12	12022.624	38477.324
7652	99.12	11231.288	34044.57
6326	99.1	10617.414	37303.953
12194	99.08	13510.446	35675.59
5052	99.08	10063.644	38804.711
8839	99.06	11789.279	37803.145
11492	99.04	13095.969	36496.793
11981	99.04	13177.546	34269.629
10293	99.02	12378.36	34078.98
5074	98.98	10110.591	39113.711
6075	98.96	10533.92	37826.691
9658	98.94	12193.329	36740.844
215	98.9	7751.406	35365.219
9539	98.89	12116.348	34819.973
12053	98.89	13547.323	33425.23
11951	98.87	13240.033	34704.266
11177	98.87	12786.432	33669.895
8904	98.87	11776.538	38756.188
10083	98.87	12430.396	37603.613
1042	98.87	8168.736	33235
14187	98.85	14612.733	37165.887
12008	98.83	13294.206	33545.426
6606	98.81	10576.985	33377.086
11676	98.81	13284.527	39865.574
839	98.81	8002.824	36578.824
11002	98.79	12735.838	36424.828
2096	98.79	8794.522	36588.668
3440	98.77	9427.664	36798.934
9163	98.77	11932.375	36637.129
12956	98.73	13878.849	35486.563
1132	98.73	8230.149	34393.629
11131	98.71	12732.185	34427.914
11182	98.69	12853.137	33730.219
1247	98.69	8393.135	36099.227
1734	98.67	8514.246	35403.5
5130	98.67	10335.139	39628.777
12782	98.66	13767.016	33478.438
147	98.66	7926.465	34673.488
6059	98.64	10496.111	37617.977
10048	98.62	12336.001	38174.988
4406	98.6	9875.647	35986.527
1430	98.58	8322.303	39226.938
5567	98.56	10380.634	33173.691
1470	98.56	8304.833	39985.836
367	98.52	7880.784	37128.086
10154	98.52	12291.905	36624.738
206	98.5	7885.079	35242.145
1301	98.48	8399.816	37147.949
9759	98.48	12228.351	38068.488
13219	98.46	14001.894	39778.539
6949	98.44	10827.701	37671.613
726	98.44	8023.872	38335.754
6941	98.43	10967.438	37473.152
585	98.43	7935.881	39252.191
7785	98.43	11253.004	36104.656
11588	98.41	13083.721	38119.996
14023	98.41	14245.163	39060.48
13009	98.41	13950.487	36401.965
1931	98.37	8815.136	34002.656
13777	98.37	14365.888	35192.129
747	98.35	8140.386	38055.68
4613	98.35	9848.723	33316.262
6578	98.35	10751.255	33945.141
4112	98.35	9489.483	39232.727
1299	98.33	8392.139	37070.762
13107	98.31	13918.412	38013.457
13813	98.31	14368.796	35794.445
13025	98.31	13901.025	36624.719
3297	98.29	9486.962	39191.109
3309	98.27	9468.162	39053.203
4549	98.25	9900.319	34028.863
10720	98.25	12582.558	38293.996
5032	98.23	10006.42	38393.922
8804	98.23	11682.97	37332.848
4300	98.22	9805.372	37202.188
4246	98.2	9885.516	38073.773
263	98.18	7913.947	35871.578
10931	98.16	12863.436	37630.707
4192	98.14	9717.278	39102.922
6979	98.12	10951.964	38104.488
12935	98.08	13913.229	35175.48
10669	98.06	12596.737	37567.645
14129	98.04	14498.861	38166.844
7089	98.02	11200.985	39521.531
802	98.02	8198.65	37279.855
10838	98	12735.976	39792.195
13922	97.95	14219.049	37390.367
14098	97.93	14542.122	39133.586
4850	97.93	10107.256	35702.453
625	97.87	7849.329	39790.113
6364	97.87	10742.402	36614.777
10721	97.83	12610.861	38298.234
746	97.81	8191.2	38023.191
3408	97.79	9452.442	37280.305
1238	97.76	8225.129	35940.863
1601	97.76	8422.346	37214.285
12807	97.74	13827.317	33208.941
7077	97.72	11027.468	39694.648
10220	97.7	12324.918	35128.727
9526	97.7	12129.841	34646.664
1061	97.68	8170.899	33155.586
2113	97.68	8787.284	36902.586
12639	97.68	13661.773	35517.074
10692	97.64	12504.514	37831.746
8559	97.64	11793.844	33996.66
6583	97.6	10688.228	33693.402
828	97.56	8015.164	36723.078
140	97.54	7698.869	34595.578
1369	97.54	8382.959	38120.883
13686	97.53	14263.429	33382.414
8223	97.51	11446.198	37981.027
10528	97.51	12511.647	35227.93
6325	97.49	10620.628	37240.109
1891	97.49	8818.627	33425.66
890	97.49	8079.42	35819.031
1609	97.41	8534.466	37322.059
7514	97.41	11185.574	33926.242
11607	97.39	13105.899	38507.934
947	97.33	8148.983	35047.176
4465	97.33	9859.148	35150.203
6988	97.31	10863.612	38353.797
8305	97.26	11557.238	36141.012
3693	97.26	9360.626	33041.895
12937	97.26	13845.198	35188.746
7805	97.22	11350.197	36531.023
14229	97.18	14613.277	36318.215
7696	97.18	11243.745	34773.199
14120	97.18	14576.034	38593.891
9293	97.12	11865.651	34910.156
12912	97.12	13970.574	34862.395
1772	97.08	8533.714	34649.348
167	97.07	7975.441	34842.766
7740	97.07	11390.535	35361.176
125	97.07	7758.027	34354.715
3418	97.03	9449.366	37166.031
12459	97.01	13766.133	38357.578
6551	96.99	10600.864	34266.035
10197	96.99	12456.058	35774.93
13612	96.97	14084.62	33898.723
11357	96.95	12964.73	34605.852
11653	96.93	13083.717	39424.359
8345	96.93	11591.439	35523.023
7318	96.93	11129.099	36792.492
12674	96.91	13701.659	35029.055
10400	96.91	12697.151	33423.113
1245	96.87	8415.764	36085.43
5853	96.84	10547.152	34741.281
11932	96.84	13252.218	34972.242
1038	96.84	8066.274	33197.059
6127	96.82	10512.55	38735.012
7554	96.82	11063.531	33235.602
12869	96.82	13919.991	34126.613
9599	96.82	12241.924	35555.578
8748	96.82	11794.391	36227.742
3356	96.8	9351.065	38026.527
6324	96.8	10570.742	37227.727
1862	96.78	8545.496	33059.203
3082	96.78	9191.876	37837.664
2514	96.74	9045.686	36129.688
5284	96.74	10182.774	36977.742
707	96.74	8178.247	38765.293
9798	96.72	12171.714	38782.066
5239	96.68	10242.086	37773.488
11038	96.68	12720.531	35922.668
7460	96.66	11040.925	34511.223
8083	96.64	11354.463	39818.641
13167	96.64	13821.023	38956.336
2472	96.63	8867.988	36874.52
6813	96.61	10800.767	35764.941
271	96.55	7874.984	35981.531
9395	96.53	12057.915	33317.48
9650	96.51	12080.771	36597.637
244	96.51	7957.926	35634.348
6520	96.45	10737.073	34311.848
10108	96.45	12379.889	37204.379
510	96.43	7983.348	38627.762
50	96.43	7948.201	33466.859
2314	96.4	9043.366	39578.988
6346	96.4	10716.044	36937.797
14138	96.38	14550.852	38084.852
8297	96.34	11490.676	36336.914
11894	96.28	13239.731	35429.277
3063	96.28	9127.81	37505.188
9135	96.28	11957.627	37177.527
3790	96.28	9559.599	34357.426
6313	96.26	10702.533	37782.902
8978	96.24	12023.047	39798.309
10584	96.22	12695.573	36294.656
1820	96.22	8464.331	33650.109
5943	96.2	10454.334	35923.055
9757	96.18	12213.969	38050.141
9769	96.17	12065.658	38188.82
9218	96.17	11922.36	35862.035
13935	96.13	14385.671	37626.539
8158	96.11	11452.769	38822.957
13551	96.07	14177.684	35011.402
11166	96.07	12768.326	33882.629
1591	96.07	8614.448	37426.344
11231	96.07	12842.123	33047.926
11104	96.05	12851.338	35034.941
10989	96.01	12857.137	36571.008
14348	95.97	14550.775	34318.48
11477	95.97	13038.585	36262.902
9696	95.97	12231.606	37326.504
8242	95.94	11544.799	37422.434
3349	95.94	9399.113	38266.508
4163	95.92	9838.846	39749.063
4148	95.92	9777.809	39835.117
12033	95.92	13235.937	33037.922
8587	95.9	11812.493	34424.168
7897	95.88	11305.041	37832.703
14064	95.86	14362.657	39775.988
3136	95.86	9182.633	38482.531
2348	95.84	9032.176	38666.035
12966	95.84	13981.154	35633.551
6488	95.82	10718.646	34872.289
8152	95.82	11458.488	39076.59
1201	95.8	8324.563	35317.004
1893	95.78	8749.056	33459.375
12704	95.78	13672.722	34465.113
5149	95.76	10146.132	39218.164
9540	95.72	12191.279	34861.359
8910	95.72	11824.938	38878.227
169	95.71	7680.996	34897.359
3866	95.65	9529.351	35564.012
8116	95.59	11616.763	39715.621
6133	95.59	10385.335	38806.602
12823	95.55	13966.124	33416.414
4778	95.55	10089.173	34820.492
3939	95.51	9605.184	36387.34
3815	95.49	9700.519	34805.609
13058	95.48	13885.113	37211.816
3627	95.48	9304.35	34184.824
14213	95.46	14436.712	36453.938
6148	95.46	10419.834	39021.566
8842	95.44	11679.885	37851.754
7813	95.42	11413.799	36677.031
4208	95.38	9713.782	38741.941
10351	95.36	12408.148	33415.516
5212	95.34	10294.398	38288.008
3537	95.32	9307.248	35855.691
684	95.32	8183.858	39192.563
8137	95.28	11434.78	38958.387
9735	95.28	12221.459	37759.227
402	95.28	7955.335	37582.852
12668	95.25	13677.151	34980.949
9906	95.23	12155.996	39419.805
601	95.23	7669.527	39504.379
1087	95.23	8358.629	33489.617
343	95.19	7734.958	36888.301
4497	95.15	9849.955	34673.676
5635	95.13	10531.069	33918.297
3099	95.09	9183.106	38026.105
2879	95.09	9220.784	34769.625
14373	95.07	14600.416	33914.352
10059	95.05	12400.604	37878.867
3759	95.04	9502.143	33818.758
1373	95.04	8304.023	38173.891
380	95.04	7662.11	37222.852
12472	95	13603.381	38002.207
11024	94.98	12902.371	36105.055
10841	94.96	12796.839	39864.371
8861	94.96	11831.024	38141.492
330	94.96	7939.131	36753.68
13089	94.94	13893.591	37802.23
6624	94.88	10728.142	33259.875
6700	94.88	10973.604	34118.895
12373	94.82	13489.641	39512.637
2633	94.82	9048.078	34592.855
2643	94.81	8984.041	34139.914
8783	94.79	11682.661	36961.508
7480	94.73	11184.165	34147.063
8687	94.73	11843.313	35618.957
13319	94.71	14147.949	38196.652
4176	94.65	9719.949	39306.43
6676	94.63	10938.579	33717.484
5544	94.61	10204.535	33090.598
1495	94.61	8559.391	39490.336
5391	94.61	10323.211	35314.207
4994	94.59	9954.64	37596.047
4640	94.58	10020.199	33110.012
7846	94.58	11373.285	37272.633
13685	94.48	14376.322	33381.676
697	94.46	8140.017	38884.281
13970	94.46	14394.696	38223.438
13577	94.44	14084.079	34548.117
10837	94.42	12803.707	39760.711
8669	94.42	11705.233	35515.621
11512	94.4	13107.949	36796.129
1525	94.4	8481.163	38511.203
2830	94.36	9166.788	33887.953
1876	94.36	8733.134	33234.949
11638	94.35	13124.833	39048.734
14364	94.33	14557.319	34035.34
2280	94.33	8798.177	39948.371
4006	94.29	9629.18	37383.594
12667	94.29	13576.071	34979.016
14179	94.27	14501.808	37337.906
13624	94.25	13999.612	33749.781
4630	94.25	9983.787	33049.652
5590	94.23	10433.605	33364.426
14066	94.21	14296.163	39893.742
13618	94.21	14073.811	33962.703
13386	94.19	14064.266	37182.551
7277	94.19	11060.596	37445.555
11984	94.17	13212.41	34000.527
13856	94.17	14419.029	36518.23
1935	94.15	8687.402	34063.957
1138	94.15	8348.398	34522.426
11075	94.15	12794.048	35709.125
1396	94.13	8229.447	38618.453
13983	94.13	14394.532	38551.383
14093	94.1	14596.075	39591.316
10892	94.1	12917.266	38185.551
10043	94.1	12346.868	38458.566
1962	94.08	8664.151	34540.941
13136	94.06	13872.448	38501.617
6769	94.04	10945.8	35127.195
13785	94.04	14365.434	35385.078
9221	94.04	12029.243	35601.18
14118	94.04	14515.402	38736.773
2106	94.02	8638.126	36752.91
4216	94.02	9832.386	38556.488
3251	94	9314.431	39958.598
1537	93.98	8566.755	38193.07
867	93.96	7987.534	36056.863
6340	93.96	10588.086	36876.48
1380	93.94	8366.681	38301.922
11092	93.94	12780.772	35415.113
9963	93.92	12487.742	39709.863
13775	93.85	14244.147	35124.23
11413	93.85	13030.861	35565.305
11647	93.85	13125.48	39325.371
10550	93.83	12554.824	35660.078
4380	93.83	9733.461	36066.066
6116	93.81	10356.187	38552.746
76	93.79	7643.128	33832.734
11309	93.79	13058.044	33661.84
12366	93.75	13471.003	39176.191
2562	93.75	9011.72	35505.293
5089	93.75	9927.527	39400.52
11744	93.73	13333.122	38219.152
2584	93.73	8854.894	35213.879
11157	93.71	12893.325	34112.781
8344	93.69	11461.547	35513.797
7302	93.69	11041.551	37158.504
315	93.66	7646.042	36568.523
3079	93.66	9058.427	37805.328
426	93.66	7783.749	37840.699
3562	93.64	9419.253	35402.113
78	93.58	7912.365	33864.828
5346	93.56	10165.836	35965.086
6887	93.5	10892.879	36708.262
10673	93.5	12547.37	37643.668
9085	93.5	11959.508	37845.715
2406	93.48	9015.993	38137.898
10183	93.48	12465.355	36366.676
668	93.48	8065.238	39454.211
289	93.46	7955.066	36235.398
9311	93.45	12014.906	34714.598
12737	93.45	13598.36	34032.371
2509	93.43	8924.018	36335.344
1993	93.41	8782.002	35001.855
11790	93.41	13204.481	37374.078
1865	93.41	8475.396	33116.129
9811	93.39	12115.203	39001.855
4330	93.39	9729.716	36996.785
8835	93.39	11694.205	37764.867
10509	93.35	12667.595	34896.027
11578	93.35	13113.733	37967.652
3236	93.33	9166.843	39893.805
9937	93.33	12381.235	39800.559
11808	93.33	13262.738	37167.742
1491	93.31	8487.283	39669.426
2036	93.31	8668.325	35666.145
14128	93.27	14440.27	38155.324
5278	93.25	10324.722	36908.738
10935	93.23	12814.029	37377.063
11355	93.18	13083.835	34564.094
11496	93.16	12989.661	36597.73
7569	93.14	11093.952	33137.094
2400	93.14	8951.574	38044.695
4526	93.14	9799.128	34406.68
2807	93.12	9246.387	33602.934
1547	93.08	8625.289	38032.707
9036	93.06	12005.663	38843.91
12754	93.06	13774.885	33650.406
1447	93.06	8291.563	39575.957
1165	93.04	8367.485	34939.063
4066	93	9679.605	38418.465
14398	93	14631.841	33569.371
8602	92.97	11849.676	34569.832
13195	92.95	13906.346	39612.023
14367	92.93	14534.097	34092.359
13213	92.89	13788.167	39821.832
9450	92.89	12168.634	33549.637
13885	92.87	14375.941	36892.887
13852	92.87	14362.356	36476.039
10567	92.87	12523.65	36025.598
12364	92.85	13462.445	39090.863
3407	92.83	9283.422	37264.453
6289	92.81	10634.095	38007.723
12654	92.81	13702.757	35400.273
2123	92.79	8695.35	37073.305
7316	92.77	11007.601	36738.715
13383	92.74	14152.185	37146.348
14053	92.74	14227.048	39475.27
5903	92.72	10530.427	35420.852
6082	92.72	10544.902	37950.176
3717	92.72	9539.235	33241.02
3865	92.7	9598.387	35518.676
13497	92.66	14101.66	35763.313
4687	92.66	9939.856	33782.93
7039	92.66	10904.781	39488.285
3469	92.64	9431.114	36433.777
12981	92.53	13839.288	35998.91
5468	92.53	10345.686	34280.09
12576	92.53	13744.438	36421.633
9090	92.53	11849.366	37966.824
8431	92.51	11630.726	33822.266
999	92.51	8178.429	34221.527
12603	92.51	13776.337	35965.059
13042	92.49	13975.045	36906.164
14280	92.49	14619.904	35464.645
7348	92.47	11150.673	36268.703
9124	92.41	11958.044	37231.203
8836	92.41	11754.638	37765.629
2626	92.41	9000.675	34531.117
5859	92.41	10547.196	34789.09
10321	92.39	12340.428	33661.945
3306	92.37	9423.528	39029.867
2305	92.37	8884.645	39727.297
8805	92.37	11828.102	37334.43
6242	92.35	10624.129	39248.93
13316	92.33	14025.679	38183.371
3188	92.31	9220.096	39214.129
3586	92.3	9334.529	35076.754
1498	92.3	8480.478	39320.059
6576	92.26	10609.028	33937.289
13348	92.22	14154.697	37545.063
9076	92.2	11977.731	38022.934
6645	92.2	10977.411	33057.516
4149	92.2	9836.015	39965.875
4324	92.14	9903.985	36881.688
6407	92.14	10619.216	36017.828
10420	92.14	12580.969	33703.43
1291	92.12	8335.014	36953.113
655	92.1	8091.346	39607.043
13950	92.07	14412.209	37974.238
8181	92.07	11493.182	38526.102
712	92.03	8046.188	38496.453
7122	92.03	11078.736	38814.27
14065	92.01	14255.948	39811.051
13329	91.99	14105.766	38097.73
9462	91.95	12274.125	33706.199
10938	91.93	12774.063	37489.141
2015	91.89	8814.11	35343.152
14176	91.87	14439.466	37260.004
13496	91.87	14081.085	36046.805
4010	91.87	9674.667	37414.793
8867	91.87	11801.515	38219.77
9060	91.87	11978.878	38393.34
10138	91.86	12478.074	37014.855
4576	91.86	9919.029	33494.277
11972	91.86	13349.356	34414.129
1015	91.84	8193.259	33685.016
11518	91.8	12952.301	36871.059
4591	91.8	9915.822	33339.676
2792	91.8	9225.084	33364.246
11138	91.8	12908.449	34213.504
4142	91.78	9695.811	40006.305
13979	91.78	14247.329	38382.871
11471	91.78	13137.051	36136.891
9383	91.78	11914.944	33173.906
12130	91.76	13536.323	34902.445
7445	91.76	10996.873	34611.977
1139	91.72	8342.239	34536.723
12874	91.72	13891.787	34246.613
395	91.72	7791.071	37480.449
8573	91.68	11783.283	34223.188
2651	91.66	8878.534	34209.305
8037	91.66	11331.679	38930.824
3539	91.64	9422.076	35885.398
13503	91.63	14187.314	35608.699
9129	91.63	11951.337	37067.723
13669	91.61	14342	33159.445
9897	91.61	12214.132	39285.848
127	91.57	7890.847	34361.965
12655	91.55	13718.727	35400.102
10088	91.53	12306.677	37653.789
3086	91.51	9174.71	37917.102
43	91.49	7912.035	33404.492
4038	91.49	9630.939	37967.629
9415	91.49	12175.042	33236.137
14365	91.41	14615.918	34039.668
12273	91.4	13511.191	37082.539
12792	91.4	13730.153	33069.641
2307	91.38	9018.849	39448.578
12589	91.36	13689.696	36091.605
9634	91.3	12249.016	36217.574
3173	91.3	9233.859	39042.039
8088	91.28	11394.743	39908.266
14286	91.28	14609.486	35554.531
8864	91.26	11814.118	38166.223
7477	91.26	11158.684	34140.914
1046	91.24	8112.218	33262.516
11513	91.24	13092.558	36805.668
680	91.24	8190.328	39156.781
2291	91.22	8989.98	39829.227
916	91.18	8001.467	35329.836
7296	91.17	11025.025	37048.43
10413	91.17	12684.966	33631.883
8105	91.17	11601.095	39918.078
11089	91.13	12880.499	35376.742
3243	91.11	9303.359	39836.988
13178	91.11	13823.562	39248.23
6749	91.09	10934.818	34904.191
9464	91.07	12178.556	33719.699
10593	91.05	12524.435	36498.543
1202	91.01	8345.553	35318.402
8761	91.01	11775.797	36459.977
3311	91.01	9308.902	38828.051
1294	90.99	8367.172	37018.727
13188	90.99	13991.136	39451.629
5161	90.99	10147.821	39086.934
9084	90.99	11927.133	38133.473
13301	90.97	14080.954	38586.285
528	90.97	7708.484	38755.941
1727	90.97	8518.481	35339.594
14438	90.95	14610.141	33042.594
3028	90.95	9112.213	37176.277
6237	90.94	10761.069	39136.32
11698	90.88	13194.021	39350.133
5092	90.88	10125.662	39494.176
4745	90.86	9925.886	34418.555
7869	90.86	11419.987	37517.375
6617	90.84	10760.157	33452.395
7072	90.84	11075.397	39995.094
13772	90.84	14293.711	35076.469
14325	90.82	14547.332	34857.813
6725	90.82	10885.224	34464.531
12873	90.78	13931.184	34235.758
10215	90.78	12293.744	35105.633
4068	90.78	9661.564	38441.512
1089	90.76	8385.906	33524.555
9406	90.74	12231.713	33029.219
4743	90.74	9968.017	34407.793
7684	90.71	11236.926	34646.563
6404	90.69	10709.013	35931.656
12367	90.67	13424.676	39217.734
6805	90.67	10977.19	35702.074
9245	90.67	11966.254	35469.719
8953	90.67	11745.517	39639.801
12119	90.65	13493.835	34805.184
4050	90.63	9616.517	38157.82
6354	90.63	10574.453	36804.238
3128	90.59	9188.845	38335.941
2227	90.59	8676.556	38811.965
1576	90.57	8626.333	37730.09
2378	90.57	8868.225	38176.094
11443	90.55	13070.429	35786.824
6145	90.51	10365.703	38961.461
12388	90.51	13678.078	39784.559
7102	90.51	11047.37	39393.031
9118	90.48	11899.535	37393.969
12027	90.46	13210.571	33318.727
12183	90.46	13439.148	35515.773
9983	90.46	12288.17	39433.516
11661	90.44	12994.997	39643.68
9055	90.42	12052.15	38539.926
7812	90.42	11216.351	36663.355
12335	90.4	13529.392	38403.5
9915	90.4	12147.034	39514.734
11990	90.38	13213.953	34121.348
14291	90.38	14535.608	35258.801
14162	90.32	14562.85	37602.895
7650	90.32	11400.275	34026.496
9961	90.3	12488.802	39643.363
7043	90.3	10841.904	39559.797
13360	90.28	14157.772	37431.184
8390	90.28	11426.171	34721.715
517	90.25	7913.502	38661.602
7822	90.25	11310.316	36857.988
13333	90.23	14073.111	37877.699
3376	90.23	9304.154	37732.844
8500	90.21	11742.976	33060.164
10227	90.21	12422.643	34982.352
11941	90.19	13328.278	34851.93
2310	90.19	8914.369	39481.023
9481	90.15	12181.867	33970.359
2558	90.13	8913.423	35444.711
9162	90.07	11973.28	36620.98
7853	90.07	11261.544	37357.836
13819	90.07	14226.778	35858.117
11069	90.02	12799.48	35613.207
2477	90	8848.53	37002.969
6836	89.98	10781.9	35995.117
4008	89.98	9578.543	37402.27
13223	89.96	14079.963	39907.637
7509	89.96	11085.693	34099.762
14243	89.94	14590.803	36157.262
6958	89.94	10919.001	37768.922
13470	89.94	14060.009	36347.262
5480	89.94	10198.119	33825.074
14073	89.94	14442.416	39929.051
4550	89.92	9838.313	34038.504
9050	89.92	11906.342	38768.168
14101	89.9	14439.138	39179.121
7392	89.9	11044.767	35525.371
2495	89.88	8962.735	36399.445
4725	89.88	10084.42	34104.293
12686	89.88	13755.266	34854.457
960	89.86	8103.219	34796.398
12788	89.86	13617.114	33280
272	89.84	7945.957	35987.543
9315	89.84	11950.74	34469.625
11127	89.82	12785.228	34356.73
4744	89.82	10021.31	34409.348
3065	89.81	9122.331	37558.91
786	89.79	8172.191	37659.293
9646	89.77	12268.815	36507.813
4552	89.73	9900.652	34053.555
1206	89.73	8346.922	35356.422
11569	89.73	12924.834	37743.332
12356	89.71	13442.377	38851
2301	89.71	8900.122	39656.93
68	89.71	7825.078	33715.477
11265	89.69	13095.781	33193.594
11440	89.69	12923.414	35772.223
4829	89.69	10017.614	35461.199
9976	89.67	12389.219	39367.793
2577	89.65	8987.971	35156.684
10049	89.65	12379.023	38190.469
10136	89.61	12351.858	36987.934
4590	89.59	9751.877	33328.371
8629	89.59	11765.825	34978.574
704	89.58	7996.363	38702.66
8202	89.58	11611.511	38033.441
11043	89.58	12830.058	35952.691
3178	89.58	9247.834	39069.031
12220	89.58	13557.86	36023.629
11715	89.56	13170.933	39112.402
2219	89.52	8719.488	38666.27
7313	89.52	11060.417	36986.137
10869	89.5	12836.737	39106.711
6277	89.5	10705.174	38450.371
6222	89.48	10666.1	39749.133
6088	89.48	10418.663	38096.949
1043	89.48	8057.058	33245.445
8569	89.48	11837	34135.246
8734	89.46	11756.052	35989.34
2598	89.42	8884.276	34777.332
12771	89.42	13627.78	33389.445
1332	89.4	8340.595	37657.895
10979	89.4	12912.073	36817.773
10130	89.4	12284.037	36925.676
6356	89.38	10613.343	36818.348
5140	89.36	10251.156	39579.57
4638	89.35	10004.532	33098.734
7017	89.35	10890.748	38959.109
1122	89.35	8355.838	34228.805
8266	89.33	11458.309	36882.895
11319	89.31	13071.871	33791.191
3011	89.29	9181.867	36912.391
10540	89.29	12510.506	35487.891
6815	89.29	10853.266	35791.371
14376	89.29	14533.945	33951.461
4724	89.27	10065.465	34085.152
11843	89.25	13313.227	36523.922
13229	89.25	14157.25	39628.707
14050	89.23	14220.051	39451.02
9023	89.21	11915.187	38954.598
4619	89.21	9715.98	33074.535
9758	89.21	12271.762	38065.547
2900	89.19	9206.746	35226.301
3569	89.17	9335.772	35140.449
8841	89.17	11710.555	37843.746
12398	89.17	13737.324	39662.934
8522	89.17	11727.979	33429.211
7029	89.15	10923.606	39313.129
10515	89.15	12659.172	35009.77
11342	89.15	13080.314	34258.508
14199	89.13	14506.328	36743.176
3505	89.13	9324.764	36121.168
6831	89.13	10824.265	35834.328
3607	89.12	9304.998	34499.633
6101	89.12	10519.464	38366.301
9191	89.12	12051.383	35979.191
12042	89.08	13296.908	33117.996
5396	89.08	10287.318	35347.762
10770	89.08	12501.957	39035.805
8596	89.08	11707.134	34524.82
4069	89.06	9580.867	38443.441
9077	89.04	11891.423	38024.992
487	89.04	7821.613	38382.754
6867	89.02	10896.224	36392.906
9796	88.96	12194.53	38750.836
12140	88.96	13503.442	35056.938
2918	88.96	9185.89	35525.637
3006	88.94	9151.243	36792.055
13352	88.92	14012.981	37643.523
6603	88.91	10633.297	33354.84
3292	88.89	9301.383	39155.242
8025	88.89	11354.946	38734.305
14184	88.89	14503.802	37120.242
7027	88.87	10779.881	39225.738
1172	88.87	8375.758	35042.238
12305	88.85	13402.036	37821.449
2811	88.85	9062.362	33642.605
6186	88.83	10356.377	39831.93
5219	88.83	10293.95	38108.934
2629	88.83	8850.825	34556.539
8303	88.81	11608.731	36100.523
1769	88.81	8519.189	34627.57
10111	88.81	12470.74	37030.801
2694	88.77	9029.829	33805.707
11753	88.75	13153.811	38034.73
3885	88.75	9622.627	35889.773
13934	88.75	14373.591	37590.07
8106	88.75	11586.814	39945.387
2740	88.73	8926.883	33217.723
11814	88.73	13183.75	36951.309
11636	88.73	12933	39035.168
8560	88.71	11664.372	34060.164
1845	88.66	8468.828	33470.098
13164	88.66	13946.294	38936.496
3363	88.66	9299.058	37903.707
5352	88.62	10224.695	36047.063
2768	88.62	9249.534	33078.875
11707	88.62	13190.211	39215.289
4967	88.58	10082.857	37230.16
3782	88.58	9534.65	34239.625
3950	88.58	9609.891	36557.605
10354	88.56	12389.235	33447.848
13615	88.54	14136.586	33924.09
13158	88.54	13889.082	38838.523
13294	88.5	14178.882	38761.016
8318	88.5	11621.813	35788.551
12574	88.48	13664.071	36385.758
4154	88.46	9709.137	39606.691
1031	88.46	8134.987	33335.266
10168	88.45	12328.971	36510.148
1666	88.45	8549.912	36280.133
10632	88.43	12610.747	37123.672
1237	88.41	8314.498	35938.18
10731	88.41	12670.404	38485.039
616	88.41	7663.215	39646.094
12958	88.41	13971.869	35495.645
14067	88.39	14254.996	39911.836
2020	88.39	8645.945	35420.711
7303	88.39	11148.729	37167.43
12434	88.37	13758.639	38893.293
10155	88.37	12481.386	36658.297
6272	88.35	10699.439	38326.039
5604	88.35	10551.466	33596.57
13222	88.35	14003.913	39905.52
13663	88.33	14238.733	33011.172
5304	88.31	10157.632	36617.773
1806	88.31	8601.242	34233.301
11106	88.29	12811.922	35065.895
555	88.25	7862.137	38962.617
12137	88.23	13467.596	35034.055
6923	88.22	10982.5	37283.762
9051	88.22	12031.524	38769.77
8672	88.2	11781.765	35538.461
12014	88.2	13200.408	33412.766
2005	88.2	8667.53	35190.586
10245	88.16	12297.607	34655.156
846	88.16	8101.52	36693.438
6429	88.16	10683.205	35673.5
11993	88.14	13290.434	33888.492
378	88.12	7784.465	37188.422
12980	88.12	13978.477	35960.691
5540	88.12	10271.453	33071.492
13260	88.1	14170.861	39093.867
1440	88.1	8307.984	39517.016
6018	88.08	10429.957	36888.914
12627	88.06	13633.241	35653.82
14146	88.04	14427.293	37887.199
7673	88.04	11279.975	34459.363
9253	88.04	11902.695	35577.586
9087	87.99	12053.064	37911.82
650	87.99	8023.173	39967.781
10258	87.95	12369.73	34533.863
11968	87.95	13153.672	34353.613
4940	87.93	10008.425	36965.668
13993	87.91	14403.702	38604.492
9778	87.91	12096.384	38404.84
2233	87.89	8741.211	38915.102
3987	87.89	9533.908	37038.906
1425	87.87	8411.625	39106.656
2076	87.85	8697.086	36359.105
10469	87.83	12658.515	34225.348
1328	87.83	8380.201	37628.965
2701	87.81	8878.688	33527.078
9618	87.81	12250.049	35944.746
8095	87.81	11218.43	39984.668
10054	87.81	12428.649	38294.57
10991	87.81	12871.558	36586.746
11112	87.79	12790.212	34638.328
833	87.77	8089.601	36812.453
9067	87.77	12022.468	38187.699
10389	87.77	12655.131	33280.969
11383	87.76	13123.004	35206.977
1722	87.74	8552.299	35284.594
3215	87.74	9176.083	39572.816
6907	87.74	10816.928	36924.258
5004	87.72	10014.449	37932.922
6263	87.72	10746.946	38723.66
607	87.72	7889.83	39574.059
6227	87.72	10643.544	39568.34
2621	87.7	9046.776	34766.855
13500	87.64	14191.621	35865.969
8159	87.62	11512.123	38830.695
14403	87.62	14442.095	33623.023
5123	87.62	10137.038	39887.895
1824	87.6	8619.969	33709.832
12141	87.6	13393.163	35075.602
7538	87.58	11062.32	33568.629
6735	87.58	10785.918	34608.797
10342	87.58	12310.221	33635.555
9178	87.58	11888.345	36230.605
2433	87.58	9060.145	37824.246
8320	87.56	11550.929	35838.316
3796	87.56	9634.957	34466.047
11056	87.53	12808.003	35753.441
3529	87.51	9296.767	35783.391
11243	87.47	12712.368	33144.789
14028	87.45	14253.168	39142.938
5155	87.45	10181.487	38962.145
14316	87.45	14625.159	35065.785
10957	87.43	12865.306	37092.832
4711	87.43	10054.591	34046.387
7124	87.41	11158.675	38822.441
14328	87.41	14631.92	34911.898
12289	87.37	13409.583	37539.875
10030	87.37	12376.461	38585.273
3405	87.35	9476.199	37246.344
11367	87.33	13057.654	34813.332
3685	87.33	9489.702	33249.527
13172	87.33	13949.118	39077.09
7455	87.33	11115.751	34726.18
9661	87.33	12261.995	36816.672
14340	87.32	14441.691	34755.234
4703	87.32	9961.59	33914.652
9544	87.3	12228.164	34904.469
1565	87.3	8420.422	37921.824
14445	87.28	14580.07	33150.035
4885	87.24	10032.615	36245.738
2470	87.24	8933.92	37168.59
511	87.24	7784.47	38629.879
1738	87.22	8502.937	35106.785
2978	87.2	9145.299	36388.906
9468	87.2	12120.725	33757.098
7784	87.18	11345.211	36091.266
3271	87.16	9307.325	39561.977
3795	87.16	9674.757	34430.309
5259	87.14	10344.605	37216.805
1937	87.12	8659.923	34114.766
7508	87.1	11114.81	34083.004
11782	87.1	13205.871	37619.016
14248	87.09	14532.303	35933.207
3339	87.09	9403.96	38529.109
10446	87.07	12702.156	33967.355
2944	87.05	9165.054	35966.738
7368	87.05	11070.876	35829.34
7693	87.05	11245.487	34709.195
4077	87.03	9517.849	38522.996
1788	87.03	8535.3	34310.309
14171	87.03	14634.005	37456.441
12677	87.01	13690.612	35054.098
5077	87.01	9936.015	39207.734
1446	87.01	8397.933	39568.098
6756	86.99	10921.346	35002.82
2254	86.99	8709.322	39291.258
10315	86.95	12467.479	33931.375
10779	86.95	12629.59	39230.961
12124	86.93	13411.915	34818.148
7536	86.89	11027.513	33534.871
12568	86.89	13689.018	36687.98
10415	86.89	12508.361	33670.121
3829	86.87	9687.331	34963.781
10200	86.86	12361.489	35834.117
2476	86.82	8878.182	36984.617
1076	86.8	8404.28	33384.176
5414	86.78	10184.087	35042.277
9071	86.76	12036.983	38271.188
334	86.76	7872.139	36771.563
10444	86.74	12651.019	33954.441
8519	86.72	11810.538	33419.754
13476	86.72	14149.028	36091.207
9404	86.7	11912.606	33158.895
12682	86.7	13719.446	34792.359
12867	86.68	13882.95	34035.102
651	86.66	8056.807	39966.664
9441	86.66	12265.27	33470.148
10507	86.66	12510.503	34823.559
7315	86.64	11117.15	36731.555
5477	86.64	10293.618	34080.152
1519	86.63	8609.314	38928.813
3943	86.59	9676.985	36467.047
26	86.55	7755.484	33243.816
8391	86.55	11572.331	34729.836
1348	86.55	8315.132	37800.77
14263	86.53	14451.034	35865.508
9249	86.53	11977.45	35532.105
8403	86.51	11518.998	34577.074
3503	86.49	9330.577	36102.977
14026	86.49	14216.565	39078.402
9449	86.49	12253.392	33548.066
11763	86.49	13301.502	37831.207
4899	86.49	10085.285	36502.727
192	86.43	7671.538	35140.07
9485	86.41	12140.378	34051.195
13524	86.41	14189.091	35562.039
10668	86.4	12696.101	37508.617
9054	86.38	11875.108	38534.262
12134	86.38	13466.893	34948.191
12491	86.38	13672.397	37802.961
4071	86.38	9643.027	38454.383
10244	86.36	12324.072	34635.934
11985	86.36	13164.083	34053.512
11217	86.3	12840.753	33174.07
12553	86.28	13733.022	36809.121
8213	86.28	11526.257	37839.051
11448	86.26	13134.419	35846.051
8678	86.24	11744.742	35617.805
1391	86.24	8242.001	38556.84
10787	86.24	12702.711	39417.699
14356	86.22	14572.622	34271.941
10952	86.2	12710.887	37066.613
13045	86.2	13978.999	37046.594
12104	86.18	13444.413	34542.168
8855	86.18	11662.335	38055.68
1223	86.18	8223.323	35676.238
13891	86.17	14254.034	36948.652
4187	86.17	9837.698	39248.18
2232	86.17	8736.581	38886.125
6365	86.17	10753.115	36625.398
13974	86.15	14283.664	38270.43
2421	86.15	8866.796	37953.848
12828	86.15	13870.707	33447.953
5099	86.15	10024.802	39671.84
13740	86.15	14367.814	34439.484
1594	86.15	8492.603	37475.578
12864	86.11	13986.223	33943.855
7786	86.09	11284.317	36147.613
9407	86.07	12145.021	33035.738
6983	86.07	10900.842	38227.945
11838	86.07	13330.493	36451.305
172	86.07	7723.877	34912.844
11632	86.05	13052.118	38892.434
12093	86.03	13480.098	34272.137
8153	86.03	11514.386	39078.109
5510	85.99	10261.917	33628.453
6090	85.99	10395.274	38147.852
4758	85.97	10117.91	34533.93
6072	85.95	10405.043	37769.535
2338	85.94	9039.446	39048.066
11577	85.94	12945.963	37965.375
2954	85.92	9116.685	36065.199
10401	85.9	12613.256	33447.305
11794	85.9	13250.259	37490.227
11667	85.9	12999.038	39894.328
8402	85.88	11616.822	34571.988
11370	85.86	12954.139	34976.152
7502	85.82	11103.221	34028.152
2988	85.82	9199.254	36494.559
8098	85.8	11543.796	39756.656
1909	85.76	8682.343	33677.973
7544	85.76	11126.197	33376.5
1402	85.74	8405.01	38751.438
7434	85.74	11026.705	35091.531
2599	85.73	8874.365	34810.977
6486	85.71	10685.007	34864.098
10939	85.69	12815.366	37211.832
13553	85.69	14106.97	35060.875
2922	85.67	9235.43	35612.32
13318	85.67	14209.53	38194.777
7323	85.65	11104.322	36819.293
6316	85.65	10569.003	37607.434
4419	85.63	9853.877	35845.539
8947	85.63	11639.194	39527.59
1725	85.63	8505.323	35324.035
3756	85.61	9569.857	33805.734
12332	85.59	13512.373	38332.477
9463	85.57	12154.995	33712.605
9366	85.57	11850.008	33626
2961	85.57	9203.778	36150.246
13226	85.55	14177.712	39971.078
10065	85.55	12390.024	37677.496
11821	85.53	13154.867	36811.527
6361	85.53	10728.476	36591.215
7607	85.51	11418.883	33425.297
14230	85.51	14478.227	36325.578
[truncated: 4,189 more rows]
