# Supplementary material for: Insights on the Control of Yeast Single-Cell Growth Variability by Members of the Trehalose Phosphate Synthase (TPS) Complex
Source: Front Cell Dev Biol. 2021 Jan 28;9:607628. doi: 10.3389/fcell.2021.607628 (PMC7876269; doi:10.3389/fcell.2021.607628)
Supplement: Supplementary file 2 [file Data_Sheet_1.ZIP › final_code/input_datasets/Ntd-TSL1_SortedCells4_minus_t3.csv]

Id	Area (µm²)	Centre X Position (µm)	Centre Y Position (µm)
8956	102.71	11097.47	37318.969
13309	99	13421.779	33107.48
938	97.77	8187.951	34358.664
10498	96.37	11936.534	38987.695
9039	95.28	11151.789	36027.688
10763	95.21	12052.692	34457.219
8175	93.16	10583.155	35854.859
5997	91.45	9646.183	39686.047
3731	90.55	8912.059	39864.676
9036	89.38	11084.357	35951.145
14042	89.02	13710.203	34277.801
14824	87.43	14155.605	34213.016
15115	87.31	14323.136	38228.148
15368	86.99	14451.308	36788.102
5716	85.09	9617.628	35920.457
6243	85.01	9704.246	36467.523
6572	84.48	9988.153	36132.012
12177	84.4	12840.348	37890.195
4925	84.08	9062.723	38745.508
11025	83.94	12087.284	36290.5
4118	83.81	8900.616	34665.063
14488	83.06	14099.148	39897.895
10259	82.93	11680.803	37356.496
6787	82.58	10017.661	38844.98
9990	82.58	11455.991	34430.676
5396	82.26	9483.642	35287.176
13379	82.2	13494.413	34564.293
14732	81.32	14201.522	35711.641
10600	80.99	11944.409	37313.344
14120	79.27	13934.447	33514.359
14942	78.83	14387.23	34263.031
9961	78.67	11629.272	34731.609
3361	77.97	8789.604	34222.953
8314	77.89	10589.498	33576.113
12773	77.64	13101.664	38642.266
15273	76.85	14472.783	38521.508
7294	75.55	10342.864	34450.184
11762	75.38	12532.845	35163.246
10504	74.19	12059.961	38793.645
3540	73.71	8777.332	36710.934
3009	73.14	8623.037	36964.82
11276	73.12	12467.186	39494.789
8190	72.56	10760.931	35450.758
13015	72.37	13161.423	37558.855
11755	72.18	12529.982	35018.574
10361	71.89	11810.905	39153.965
14002	71.07	13732.63	34857.973
9231	70.34	11247.979	33301.234
9009	70.15	11137.874	36247.594
2667	70	8303.741	37561.359
9098	69.92	11045.804	34981.754
946	69.63	8152.489	34000.145
5889	69.61	9568.674	38726.301
9926	69.46	11626.984	35134.707
13611	68.89	13427.626	38554.203
10981	68.87	12264.171	35536.754
10743	68.79	12032.555	34956.313
15436	68.75	14515.771	35626.707
10618	68.41	12030.043	36731.969
14695	68.33	14025.587	36414.895
10588	68.2	11990.928	37454.535
615	68.12	8114.394	39839.09
10249	67.91	11846.845	37029.84
13119	67.85	13282.15	35862.551
10526	67.72	11886.291	38486.645
13529	67.66	13497.633	37203.359
11105	67.22	12123.87	37603.27
14854	67.2	14142.995	33331.203
11904	67.18	12622.353	37626.789
592	67.05	7802.597	39806.977
9971	66.99	11441.182	34481.09
11929	66.89	12688.508	38109.305
6302	66.8	9730.97	35667.848
3142	66.59	8552.967	34971.77
15489	66.53	14509.28	34524.277
10160	66.32	11848.776	35348.332
5367	66.32	9423.584	35593.527
488	66.13	7835.436	38676.477
14035	65.9	13683.405	34326.512
12940	65.55	13346.813	38918.578
3027	65.48	8592.372	36790.199
8202	65.23	10702.978	35346.363
12529	65.21	13082.623	34096.297
7394	65.07	10363.096	33019.27
6739	65.02	9934.094	37914.164
7910	64.98	10657.566	39483.246
7250	64.98	10196.227	35400.934
13394	64.8	13538.944	34789.613
15292	64.77	14615.78	38200.5
9225	64.63	11409.693	33221.105
3910	64.58	9014.466	37173.438
7928	64.46	10776.022	39379.145
13892	64.42	13649.595	36800.945
6689	64.27	9971.767	37188.219
12036	64.19	12673.831	39633.879
6122	64.06	9871.331	38255.328
13472	64.02	13434.964	36092.348
13031	63.92	13174.499	37461.297
3234	63.56	8571.616	33490.395
6139	63.52	9744.872	37887.219
14075	63.5	13577.772	33332.16
14463	63.44	13914.509	39623.758
11699	63.41	12658.087	34092.617
6998	63.37	10159.823	37431.258
13907	63.25	13569.186	36499.801
14725	63.2	14130.712	35770.352
11527	63.02	12451.788	35136.629
12670	62.95	13129.518	36824.711
12474	62.95	12864.051	33178.898
15511	62.93	14579.89	33988.832
15465	62.76	14584.068	35245.895
10461	62.64	11961.205	39704.848
11486	62.62	12431.808	36136.617
14878	62.6	14164.429	33066.402
264	62.51	7921.708	36369.02
11799	62.45	12662.721	35656.051
12243	62.39	12764.984	36965.863
7847	62.39	10554.631	39566.988
6877	62.26	10288.974	39617.227
4070	62.18	8883.229	35115.727
64	62.18	7871.322	33800.707
12401	61.85	12920.482	34470.52
7014	61.85	10163.549	37325.805
11062	61.8	12198.807	36971.699
10915	61.78	12155.61	34123.883
15216	61.68	14621.225	39610.281
11089	61.41	12266.723	37341.191
6295	61.4	9915.322	35842.223
6706	61.32	9929.966	37421.887
3809	61.32	8923.786	38521.867
3544	61.24	8812.325	36811.793
15319	61.2	14516.279	37736.625
14923	61.15	14360.187	33772.422
3337	61.13	8642.132	33942.305
6944	61.01	10292.394	38368.02
4008	60.99	8875.441	35717.414
13781	60.94	13751.215	38786.422
14886	60.9	14284.55	33024.828
9526	60.88	11267.309	38761.211
6905	60.72	10216.206	39239.336
2769	60.69	8302.47	39216.199
8882	60.61	11079.659	38087.309
12563	60.59	13053.994	34831.773
14641	60.55	14188.977	37361.414
9216	60.55	11204.264	33109.02
13152	60.46	13203.908	35385.633
2463	60.38	8348.432	34252.129
3957	60.34	9035.339	36508.313
15146	60.34	14310.855	38836.324
10148	60.28	11756.465	35060.16
8922	60.28	11193.318	37540.887
14774	60.26	14109.377	34881.844
13956	60.23	13717.055	35300.785
14703	60.21	13998.741	36243.184
14241	60.13	13992.692	35633.961
13148	60.11	13207.026	35346.977
6864	60.04	10318.877	39834.352
11297	59.98	12464.095	39173.164
6001	59.9	9597.952	39707.293
14381	59.88	13969.217	38170.281
8930	59.84	11042.541	37363.73
15556	59.82	14606.363	33181.57
10037	59.77	11517.411	33397.43
10610	59.75	11936.919	37180.715
3790	59.67	8983.07	39095.797
11662	59.63	12673.618	33283.73
2319	59.63	8288.924	33283.719
9677	59.61	11565.59	38835.035
10279	59.61	11847.785	37708.844
11484	59.58	12475.749	36108.281
7184	59.56	10221.056	35947.113
111	59.56	7860.994	34532.293
13071	59.56	13304.357	36546.414
14964	59.52	14383.588	34806.316
15304	59.5	14633.4	37833.559
10413	59.48	12002.105	39755.332
11377	59.44	12356.699	37908.266
6372	59.42	9746.621	33787.875
4932	59.4	9214.252	38932.957
12149	59.36	12758.592	38386.219
12110	59.31	12818.944	39226.543
5631	59.31	9644.66	34514.473
7325	59.27	10327.698	34107.785
13779	59.19	13583.673	38783.105
12452	59.06	12822.039	33525.508
8560	59.04	10978.728	36647.766
12003	58.98	12525.91	39297.277
11502	58.98	12428.663	36031.555
4879	58.96	9263.807	37826.84
15166	58.96	14369.084	39266.234
15234	58.9	14615.643	39333.586
6130	58.89	9844.135	38064.055
13575	58.85	13549.574	38142.719
6170	58.81	9841.788	37375.336
9696	58.71	11462.994	38473.063
9290	58.69	11319.856	34401.512
9393	58.64	11261.723	36456.488
294	58.52	7921.9	36805.906
3556	58.48	8671.951	37043.664
749	58.45	8179.703	37738.023
5259	58.45	9438.28	37615.742
14566	58.35	14026.835	38892.281
13799	58.31	13709.194	38150.09
12753	58.27	13025.862	38325.801
13193	58.2	13259.569	34682.016
15005	58.1	14388.935	35673.199
13677	58.08	13424.089	39817.91
12759	58.04	13093.888	38405.914
13945	57.95	13625.863	35434.652
10721	57.93	11908.102	35693.266
13666	57.91	13447.088	39689.043
12990	57.87	13298.888	37852.281
7187	57.85	10316.43	35964.617
13117	57.83	13222.323	35817.813
11558	57.83	12426.891	34689.02
7018	57.76	10304.313	37056.383
10939	57.7	12256.339	34798.336
3686	57.62	8641.343	39369.867
5509	57.58	9310.965	33904.09
6424	57.54	9929.345	33594.449
14826	57.53	14140.712	34228.715
5728	57.53	9596.479	36174.695
6027	57.53	9661.629	40006.484
12246	57.51	12875.42	36976.387
11760	57.37	12684.607	35127.66
7524	57.37	10408.139	35096.055
3920	57.35	8955.786	36964.727
13658	57.33	13536.938	39596.168
13899	57.31	13779.777	36605.848
5720	57.31	9638.744	36025.934
10777	57.31	11909.34	34435.266
9768	57.31	11581.25	37423.852
2946	57.28	8474.816	37860.301
11178	57.26	12077.029	38805.707
14350	57.24	13868.648	37662.957
9586	57.2	11211.406	39670.414
9200	57.16	11037.02	33465.098
8707	57.14	10876.344	39091.949
12499	57.12	12977.083	33308.609
3599	57.09	8668.182	37667.789
8993	57.07	11130.718	36623.512
12948	57.05	13143.703	38703.801
13704	56.97	13715.965	39593.852
13488	56.95	13543.187	36356.414
6519	56.91	9963.928	35476.719
2912	56.89	8422.353	38393.156
12184	56.89	12718.092	37679.379
3870	56.89	8929.123	37612.129
10398	56.86	11727.392	39664.117
6788	56.7	10087.245	38853.613
8115	56.68	10746.74	36605.363
14815	56.66	14188.04	34163.523
6394	56.59	9904.311	33052.93
136	56.59	7676.017	34864.16
9100	56.53	11202.111	34777.133
13911	56.51	13575.551	36308.074
2429	56.43	8313.178	33544.301
11349	56.43	12405.317	38606.676
11301	56.43	12356.652	38962.477
10948	56.43	12171.976	34971.891
2415	56.41	8284.335	33360.402
2957	56.41	8592.785	37752.441
5601	56.38	9651.35	33620.707
6112	56.34	9784.427	38455.984
9294	56.32	11373.057	34421.129
12921	56.3	13194.111	39260.289
7315	56.3	10191.163	34195.273
14082	56.22	13732.693	33167.695
14811	56.22	14021.859	34414.414
5865	56.2	9519.921	38313.258
8859	56.15	11064.992	38449.379
9414	56.13	11263.181	36677.605
13818	56.13	13749.173	38111.645
6348	56.11	9760.663	34356.973
13310	56.07	13455.791	33126.809
13038	56.05	13227.699	37220.738
12357	56.05	12817.722	35208.09
3203	56.05	8507.851	34260.234
9449	56.05	11297.861	37231.922
950	56.05	8092.767	34046.121
11041	56.03	12100.912	36553.426
10584	56.01	12024.413	37399.078
10521	56.01	11873.627	38739.117
14318	55.99	13922.7	37152.898
10201	55.99	11738.375	36337.242
3539	55.99	8818.227	36679.641
9114	55.95	11134.842	34472.238
15332	55.92	14585.874	37447.836
7404	55.9	10478.483	33178.203
1997	55.9	8190.191	33097.699
7635	55.88	10380.025	36272.602
13883	55.84	13722.666	36925.711
6725	55.8	10089.168	37694.762
7979	55.78	10673.206	38837.332
3679	55.78	8677.805	39234.016
8962	55.74	11076.072	37083.648
10640	55.72	12043.515	36668.367
3871	55.72	8999.122	37622.352
11419	55.72	12457.941	37052.633
3136	55.65	8627.876	35243.152
14276	55.59	13820.085	36240.691
11761	55.57	12635.029	35142.211
10847	55.57	11968.275	33024.473
6161	55.55	9746.014	37550.031
3709	55.55	8768.469	39718.352
12930	55.53	13236.718	38805.938
3183	55.5	8565.432	34324.762
8634	55.4	10849.799	37884.078
15529	55.38	14597.663	33664.02
2900	55.36	8452.332	38536.414
7743	55.34	10413.675	37819.176
14829	55.3	14179.172	33968.996
828	55.21	8163.012	36464.293
2731	55.21	8388.813	38699.891
14446	55.17	13993.825	39389.043
10623	55.17	11923.195	36795.078
5521	55.15	9343.651	33508.063
14780	55.13	14191.257	34921.02
11532	55.11	12455.825	35249.801
8517	55.11	10821.331	36123.289
11410	55.07	12428.278	37231.965
5992	54.98	9579.493	39531.871
7789	54.96	10454.697	38543.793
14064	54.92	13745.046	33966.441
10316	54.9	11811.372	38428.609
11055	54.9	12135.868	36844.191
2454	54.86	8243.884	33935.742
10979	54.82	12113.049	35505.352
3494	54.79	8767.458	36088.98
5256	54.75	9489.085	37556.211
14551	54.73	14144.006	39052.914
296	54.71	7923.162	36858.398
344	54.69	7656.026	37310.574
8811	54.67	11185.156	39202.953
10063	54.67	11778.553	33101.172
10742	54.65	11979.412	34939.703
13190	54.65	13320.376	34641.207
15026	54.59	14395.608	36206.637
10573	54.58	11931.563	37790.566
4354	54.56	9244.297	35204.48
9556	54.56	11251.242	39351.203
10081	54.54	11768.947	33498.008
11372	54.54	12362.061	37832.895
11316	54.54	12491.03	38856.059
3839	54.52	8872.225	37885.969
3769	54.5	8856.433	39331.223
7037	54.5	10246.891	36980.441
6893	54.5	10318.65	39534.762
831	54.46	8099.751	36494.82
13054	54.44	13254.597	37126.73
7052	54.44	10268.681	36588.844
14471	54.44	13872.202	39812.91
13248	54.4	13304.813	34040.039
7753	54.4	10414.629	37998.105
10500	54.38	12048.107	38991.785
12021	54.38	12674.167	39457.09
9213	54.36	10999.559	33058.652
5995	54.36	9663.007	39626.449
8260	54.35	10671.482	34301.023
6946	54.33	10245.56	38414.531
9303	54.31	11225.126	34649.957
12002	54.29	12501.503	39295.18
11110	54.25	12147.722	37789.355
11240	54.23	12214.996	39815.836
10858	54.23	12205.937	33136.379
6179	54.23	9761.924	37455.469
12812	54.23	12980.401	39327.48
6222	54.21	9805.246	36539.496
14697	54.21	14000.606	36495.828
5019	54.21	9365.105	39839.125
10545	54.19	11854.372	38219.566
5240	54.17	9415.422	37980.93
13044	54.14	13242.531	37342.023
4059	54.12	8985.22	35287.309
7882	54.1	10768.53	39834.762
11778	54.1	12638.937	35373.977
7275	54.08	10192.875	34879.625
295	54.06	7981.482	36819.168
14208	54.06	13923.214	35080.195
9884	54.06	11586.437	36039.746
13987	54.02	13636.114	35000.309
13845	54.02	13708.639	37558.387
14240	54.02	13799.503	35619.145
13915	54	13664.824	36376.922
14304	54	13897.416	36771.449
5791	54	9616.697	37299.699
12488	54	13070.803	33081.207
9701	53.98	11583.569	38553.848
12760	53.98	12956.675	38446.121
3278	53.96	8636.913	33131.262
6204	53.94	9801.046	36930.523
13763	53.92	13753.372	38832.621
9816	53.91	11579.849	36792.18
14512	53.91	14124.901	39485.355
2959	53.89	8562.488	37758.793
12035	53.89	12638.774	39633.051
13137	53.89	13271.706	35491.199
14966	53.87	14283.388	34865.742
14778	53.85	14090.003	34907.82
13459	53.85	13475.354	35915.676
4250	53.83	9240.853	33595.891
14639	53.83	14035.476	37617.344
2818	53.83	8605.689	39762.035
10158	53.79	11841.191	35286.387
6444	53.79	9995.976	34116.352
13126	53.75	13180.877	35664.414
6745	53.73	9987.223	38014.992
2433	53.69	8393.664	33637.875
8047	53.68	10604.345	37760.715
8441	53.66	10814.254	34523.414
8401	53.66	10961.98	34094.539
6796	53.66	9996.039	38990.91
598	53.66	7697.015	39873.191
15257	53.6	14609.938	38806.059
4066	53.58	8980.824	35398.961
9123	53.56	11008.38	34353.141
8923	53.56	11108.52	37543.262
3067	53.56	8457.705	36158.523
11733	53.56	12645.288	34606.891
6003	53.48	9562.6	39781.605
15445	53.46	14474.247	35263.371
15289	53.45	14532.306	38161.332
3905	53.43	9014.29	37109.063
13582	53.35	13449.949	38186.84
13995	53.33	13611.473	35090.242
5994	53.33	9674.045	39600.648
4005	53.33	9004.1	35699.336
6338	53.31	9729.215	34482.473
4124	53.29	8975.857	34515.648
4719	53.29	9236.327	35384.32
12566	53.29	13102.663	34854.402
14413	53.27	13993.889	38929.18
12057	53.22	12834.552	39797.023
363	53.22	7831.88	37574.828
11772	53.2	12703.739	35260.305
2679	53.18	8381.267	37792.648
6853	53.16	9957.323	39826.926
3745	53.14	9058.902	39638.871
14554	53.12	14047.122	39100.461
13560	53.1	13367.057	37707.617
3570	53.1	8781.627	37319.688
14785	53.1	13997.95	34646.816
14742	53.1	14134.674	35301.445
11746	53.08	12611.307	34861.289
5801	53.08	9552.704	37412.332
12625	53.06	12991.012	35961.543
5223	53.06	9378.44	38028.789
9164	53.04	11076.657	33662.617
3301	53.02	8731.714	33607.652
15294	53.02	14638.994	38211.676
13562	53	13386.175	37748.594
5056	53	9479.45	39138.457
6914	52.99	10341.251	39010.898
8457	52.99	10896.545	34737.691
13830	52.99	13714.889	37929.848
10355	52.99	11676.32	39059.676
2899	52.99	8553.437	38530.41
5017	52.95	9462.657	39794.594
11012	52.95	12207.504	36121.488
14237	52.95	13795.479	35528.117
11903	52.95	12533.364	37620.551
12826	52.93	12933.034	39534.156
374	52.91	7987.778	37711.941
11205	52.91	12265.171	39276.105
6962	52.91	10284.851	38131.836
15283	52.87	14562.69	38399.453
7313	52.87	10171.264	34179.438
955	52.87	8079.073	33856.734
14858	52.83	14024.062	33433.094
15151	52.83	14343.94	38926.977
15371	52.81	14444.106	36823.684
14704	52.81	14074.765	36263.48
6333	52.79	9839.86	34619.266
15563	52.76	14603.825	33062.316
15538	52.76	14496.984	33508.824
14277	52.74	13956.21	36278.398
30	52.74	7693.57	33355.527
2992	52.74	8583.305	37121.625
4125	52.74	8962.022	34532.953
7459	52.72	10497.095	34188.426
8137	52.72	10618.004	36288.523
4807	52.72	9167.656	36709.141
13749	52.72	13770.733	39126.797
3583	52.7	8787.119	37508.758
11257	52.68	12323.082	39804.945
15007	52.66	14349.77	35761.051
8336	52.66	10680.775	33197.539
4936	52.64	9265.694	39054.766
14055	52.62	13739.365	33875.238
10530	52.6	12008.172	38603.57
15232	52.6	14448.073	39545.465
8326	52.56	10730.506	33357.855
2497	52.56	8290.419	34759.672
11168	52.56	12230.875	38662.02
2892	52.55	8545.847	38468.645
11299	52.55	12300.433	39229.785
3641	52.55	8843.948	38336.973
6734	52.53	9961.914	37853.246
10265	52.51	11810.992	37424.457
14009	52.51	13608.435	34911.605
10296	52.49	11838.397	37942.652
5054	52.47	9465.153	39129.734
3527	52.45	8829.015	36502.855
15144	52.43	14239.852	38774.313
12234	52.43	12718.468	37180.07
10165	52.41	11804.314	35514.836
15129	52.39	14238.062	38566.281
3002	52.39	8521.693	36905.422
9295	52.37	11248.551	34488
13816	52.37	13685.681	38050.27
10402	52.35	11779.85	39748.758
11956	52.35	12547.547	38579.992
7967	52.32	10620.668	39029.059
4366	52.3	9249.816	35319.313
15375	52.3	14475.006	36578.121
6996	52.28	10148.749	37396.098
15316	52.28	14596.01	37957.531
7191	52.28	10139.67	35981.715
13203	52.26	13186.068	34752.348
7913	52.26	10739.608	39531.117
11487	52.24	12476.394	36136.598
3003	52.22	8558.111	36909.574
13975	52.2	13742.882	35163.906
12750	52.2	13098.738	38314.891
9486	52.18	11338.901	37968.223
11562	52.18	12416.277	34730.906
13085	52.14	13138.336	36435.344
11411	52.14	12302.699	37256.797
13312	52.12	13539.514	33159.559
3614	52.12	8745.131	37978.668
3449	52.09	8787.101	35557.566
6525	52.07	10010.038	35531.102
14497	52.07	14071.186	39637.992
46	52.03	7799.839	33606.859
9480	52.03	11284.281	37880.59
8329	52.03	10629.86	33395.113
13284	52.01	13308.12	33366.523
7240	51.97	10307.168	35269.07
8714	51.97	10858.342	39183.922
2806	51.97	8418.383	39833.996
8287	51.91	10632.92	34111.715
8522	51.91	10971.647	36232.746
6068	51.91	9890.858	39141.688
7007	51.89	10265.75	37232.195
9349	51.89	11352.136	35675.109
12306	51.87	12786.235	36166.277
13057	51.87	13242.561	36885.707
11744	51.87	12649.941	34835.215
4777	51.84	9090.205	36191.891
8092	51.82	10745.048	36712.434
4065	51.82	9059.152	35395.148
7560	51.82	10466.414	35708.5
10513	51.82	11976.898	38908.02
9008	51.8	11204.047	36242.328
3621	51.8	8835.837	38080.074
13279	51.8	13245.283	33575.656
967	51.78	8027.774	33731.637
6779	51.76	10011.388	38639.656
2444	51.76	8305.435	33810.188
8895	51.76	11166.311	37865.707
8644	51.74	10879.525	38019.297
8196	51.72	10592.692	35549.527
3779	51.72	8974.449	39119.246
11196	51.72	12073.151	39188.734
15121	51.7	14400.688	38338.223
7362	51.7	10212.362	33503.055
14808	51.7	14204.583	34357.008
14004	51.68	13645.902	34866.543
9354	51.66	11299.713	35814.094
9520	51.66	11337.181	38657.613
7430	51.66	10490.61	33617.805
8832	51.64	11078.829	38858.09
9622	51.64	11627.141	39947.938
13114	51.63	13219.14	35767.512
8066	51.63	10644.731	37212.969
8927	51.63	11167.234	37622.961
10237	51.61	11677.874	36855.195
9258	51.59	11359.363	33887.332
14567	51.59	14168.988	38897.473
15031	51.57	14409.792	36382.563
2999	51.57	8444.011	36887.449
7279	51.57	10218.259	34641.141
2668	51.57	8265.693	37559.68
571	51.55	7803.664	39590.938
10126	51.53	11799.742	34584.262
5038	51.51	9384.677	39738.551
14634	51.49	14064.176	37528.492
9686	51.47	11554.409	38653.965
10371	51.47	11685.893	39350.527
3454	51.47	8722.369	35601.242
5345	51.47	9463.178	35918.98
9201	51.43	11105.863	33166.004
7649	51.41	10516.395	36496.07
11882	51.41	12689.496	37190.441
5474	51.41	9388.172	34371.848
3341	51.41	8846.024	33975.016
10628	51.4	11935.383	36829.535
13443	51.4	13530.12	35626.883
96	51.38	7898.07	34258.016
4325	51.38	9104.435	34969.777
7444	51.36	10510.03	33875.406
8994	51.32	11179.212	36624.738
3850	51.32	8966.218	37697.172
7466	51.32	10519.397	34279.898
8349	51.32	10887.287	33022.516
11759	51.32	12521.881	35121.684
4743	51.3	9163.719	35553.477
9981	51.3	11586.961	34319.641
2787	51.28	8376.246	39518.375
6378	51.28	9885.921	33377.719
13688	51.26	13625.411	39779.422
10991	51.24	12263.671	35856.293
8841	51.22	11178.284	38656.512
12398	51.17	12858.065	34449.34
5896	51.13	9593.634	38748.031
15557	51.13	14530.005	33208.414
5227	51.11	9421.882	38060.82
4937	51.11	9082.164	39111.777
5470	51.07	9350.017	34349.586
15506	51.07	14529.367	34236.461
11968	51.07	12653.884	38738.645
12991	51.07	13347.342	37860.508
15241	51.07	14557.767	39188.34
415	51.05	7736.005	38010.152
13023	51.01	13285.887	37370.477
6099	50.99	9749.412	38575.348
11709	50.99	12584.504	34165.57
13010	50.97	13330.993	37788.719
2494	50.96	8283.961	34723.375
2701	50.94	8231.472	38202.984
8483	50.9	10879.529	35484.438
555	50.88	7882.064	39458.426
7229	50.88	10306.239	35513.68
453	50.88	7654.049	38290.172
15125	50.88	14374.189	38453.852
10754	50.88	11879.043	34904.504
8581	50.86	10875.745	36982.566
2833	50.86	8605.809	39985.434
14988	50.84	14381.862	35258.602
12042	50.84	12672.385	39709.781
14476	50.84	13991.31	39907.262
3825	50.84	9033.787	38165.727
15393	50.82	14576.453	36336.652
12923	50.82	13140.99	38995.648
14058	50.78	13657.151	33889.648
8591	50.78	10798.328	37098.07
12308	50.78	12772.231	36175.461
6861	50.78	10281.683	39808.305
9446	50.76	11422.138	37176.383
6666	50.76	10130.221	36762.004
13033	50.74	13187.274	37471.789
4933	50.74	9072.735	38947.969
13055	50.69	13148.031	37151.973
350	50.67	7885.054	37410.73
7918	50.65	10675.502	39297.477
10185	50.63	11690.208	36091.945
5448	50.63	9375.77	34711.148
4345	50.63	9096.567	35133.465
6993	50.61	10333.26	37370.984
5499	50.59	9333.672	33830.055
8040	50.59	10715.908	37682.516
510	50.59	7745.253	38951.773
14460	50.57	13924.034	39566.516
12806	50.55	13013.197	39218.145
14958	50.55	14347.697	34654.957
3036	50.55	8471.586	36662.949
11560	50.53	12449.764	34700.844
8851	50.53	11070.686	38599.176
480	50.51	7645.38	38582.371
8757	50.5	10785.343	39797.613
14367	50.46	13867.833	37861.191
9837	50.46	11545.483	36666.727
742	50.46	8098.889	37664.129
8279	50.46	10627.79	34275.273
9080	50.44	11190.478	35381.199
9263	50.44	11251.355	33940.68
13943	50.44	13572.755	35715.039
9746	50.44	11555.142	37686.152
3164	50.42	8576.194	34679.121
7983	50.4	10619.731	38878.355
15412	50.4	14593.395	35907.488
6023	50.38	9657.435	39958.313
11729	50.38	12688.689	34515.137
10212	50.38	11762.969	36512.996
12914	50.38	13161.628	39171.305
13931	50.36	13600.767	35763.402
13048	50.34	13194.61	37074.254
7298	50.34	10194.306	34531.684
9416	50.34	11394.366	36698.844
9095	50.34	11189.865	34959.566
14429	50.32	13973.275	39095.344
10970	50.32	12246.895	35323.254
6984	50.32	10185.096	37594.82
702	50.32	8107.827	38573.309
14307	50.32	13829.853	36923.012
9189	50.32	11025.119	33404.949
11092	50.3	12141.87	37433.531
9219	50.3	11077.365	33160.625
11462	50.28	12436.23	36396.953
5429	50.27	9401.869	35240.445
14595	50.27	14123.368	38150.773
840	50.27	8065.361	36067.551
11691	50.25	12501.708	33820.035
11027	50.23	12189.785	36309.758
3529	50.21	8748.902	36555.406
8730	50.21	10792.235	39345.398
12390	50.19	12740.276	34680.531
13991	50.19	13782.328	35029.367
2784	50.17	8284.352	39500.719
10909	50.17	12173.359	34101.801
14282	50.15	13847.266	36426.902
14425	50.15	13906.848	39049.148
11063	50.13	12115.382	36977.746
8139	50.13	10767.481	36307.355
10582	50.11	11894.947	37378.035
9101	50.09	11005.416	34778.332
9012	50.07	11019.027	36287.645
8482	50.07	10834.724	35471.996
3837	50.05	8912.146	38139.965
13397	50.05	13544.616	34825.832
4225	50.05	9220.479	33203.023
12219	50.04	12856.614	37243.43
15148	50.04	14239.673	38891.457
3045	50.04	8457.31	36525.621
102	50.02	7938.646	34335.215
6019	50.02	9550.974	39918.332
12748	50.02	13087.803	38295.121
600	50	7852.736	39909.406
7452	49.96	10483.222	34037.672
14726	49.96	14029.679	35774.281
5537	49.94	9452.957	33358.637
14107	49.94	13829.984	33159.598
12924	49.92	13188.623	39008.953
9790	49.92	11586.055	37027.375
12873	49.9	13160.306	39967.789
2727	49.9	8406.341	38647.637
12928	49.88	13214.495	39073.383
4761	49.86	9242.943	35892.133
8166	49.84	10635.81	35736.34
9631	49.82	11529.715	39636.301
5882	49.82	9635.971	38596.906
8042	49.81	10577.862	37688.965
9168	49.81	11087.974	33697.195
8345	49.81	10745.259	33038.777
10450	49.77	11861.837	39609.922
15473	49.77	14505.063	34813.926
10013	49.77	11631.434	33905.23
5110	49.75	9485.981	39055.027
13601	49.73	13467.036	38436.184
4180	49.73	8989.383	33572.813
15428	49.73	14493.511	35829.68
5010	49.73	9168.7	39958.277
8408	49.71	10924.205	34145.684
9155	49.71	11005.675	34122.641
12162	49.69	12816.07	38016.637
15279	49.69	14601.59	38341.344
3239	49.69	8500.127	33536.574
15549	49.69	14565.926	33437.418
678	49.69	8119.659	38855.676
15322	49.69	14458.787	37817.438
607	49.69	7985.672	39983.688
4790	49.67	9140.411	36464.148
11931	49.67	12561.755	38132.773
9949	49.65	11461.095	34841.738
2439	49.65	8320.895	33748.074
11473	49.61	12299.548	36239.453
606	49.61	7924.522	39979.93
2584	49.6	8268.119	36264.938
14376	49.6	13880.536	38017.93
3915	49.58	8928.89	36885.168
14758	49.58	14060.384	34931.188
953	49.56	8000.837	34115.57
9665	49.56	11524.98	39207.902
7970	49.52	10756.621	39066.902
15512	49.52	14474.477	34001.637
1098	49.52	8088.838	33358.66
11078	49.48	12255.989	37124.688
8596	49.44	10877.724	37234.531
6091	49.44	9709.139	38470.32
13728	49.4	13769.109	39496.711
3159	49.4	8426.542	34895.492
941	49.4	8169.353	34442.586
8350	49.38	10803.764	33057.066
14216	49.38	13859.773	35183.902
7912	49.38	10574.289	39510.328
6675	49.37	10114.469	36928.008
4339	49.37	9157.387	35088.039
8083	49.37	10776.549	36939.102
13212	49.35	13337.681	34493.379
15389	49.35	14497.598	36533.328
10351	49.33	11787.147	39000.137
2803	49.33	8343.181	39779.031
9500	49.33	11353.802	38181.602
13214	49.31	13183.938	34521.863
8762	49.31	10846.863	39946.441
14360	49.31	13915.651	37816.887
81	49.31	7716.138	34027.328
12076	49.29	12774.009	39602.023
11334	49.29	12359.678	38731.781
6988	49.27	10261.388	37636.809
5513	49.27	9330.97	33686.563
5138	49.25	9337.08	38680.445
14717	49.25	14055.457	36180.258
5558	49.25	9482.929	33057.18
13524	49.25	13504.51	37143.988
12290	49.23	12891.983	36245.656
5797	49.23	9619.79	37370.813
944	49.21	8142.929	34246.039
8102	49.21	10713.368	36817.422
3937	49.21	9037.458	36790.078
10103	49.21	11761.345	34161.781
14686	49.21	14211.269	36611.609
13850	49.17	13585.908	37578.574
10636	49.17	12039.872	36593.805
6543	49.15	10045.881	35788.375
9672	49.15	11588.03	39267.691
5661	49.14	9578.508	35118.699
8728	49.14	10812.39	39325.125
14065	49.14	13710.557	33662.953
6375	49.14	9833.412	33507.738
13049	49.14	13300.887	37077.484
14642	49.14	14132.354	37389.16
12391	49.12	12833.169	34681.023
8711	49.12	10840.892	39175.258
9255	49.1	11348.97	33779.59
13398	49.1	13392.692	34840.953
2471	49.1	8289.109	34343.742
8825	49.08	11106.721	39069.988
9267	49.08	11226.349	34051.438
5289	49.06	9349.471	37056.875
9429	49.06	11292.806	36957.102
15143	49.04	14356.134	38767.355
10554	49.02	11953.218	38039.484
2877	49.02	8563.327	38642.242
3995	49	9048.32	35885.273
2743	49	8318.871	38931.051
5855	49	9602.03	38128.117
7457	49	10541.038	34165.965
2577	48.98	8306.839	36075
13306	48.98	13382.642	33084.559
7079	48.96	10337.47	36340.566
9137	48.94	11084.296	34256.48
7446	48.91	10527.022	33900.461
12519	48.91	12966.014	33834.508
5770	48.89	9703.812	36926.18
6459	48.87	10032.871	34569.113
497	48.87	7749.166	38772.645
2430	48.87	8359.799	33548.508
14194	48.87	13941.079	34862.48
9001	48.87	11106.237	36430.273
378	48.87	7760.203	37728.5
14957	48.87	14382.022	34652.32
13505	48.87	13511.886	36747.09
10711	48.87	12006.742	35639.023
10223	48.87	11733.354	36655.867
4867	48.85	9240.792	37649.684
10920	48.85	12275.807	34235.023
5242	48.83	9478.854	37666.633
3196	48.83	8526.444	34181.684
9417	48.83	11380.996	36702.223
9893	48.81	11573.866	35817.699
7270	48.81	10260.124	34827.098
14772	48.79	14160.61	34858.426
7247	48.79	10306.458	35374.402
5039	48.79	9468.523	39463.098
3107	48.77	8472.554	35883.609
12223	48.77	12771.321	37263.676
13219	48.77	13278.984	34350.875
13646	48.75	13359.376	39297.594
13669	48.73	13444.317	39709.609
14579	48.73	14206.331	38777.254
13065	48.73	13142.375	36742.941
11578	48.69	12417.477	34430.621
10397	48.69	11751.14	39649.598
14968	48.68	14401.369	34882.086
10936	48.68	12097.453	34666.063
10552	48.66	11997.842	38289.387
8616	48.66	10857.819	37592.879
9921	48.64	11470.644	35329.895
5525	48.64	9378.787	33595.629
6723	48.64	10022.068	37685.441
918	48.62	8185.508	34705.805
12537	48.6	13038.465	34171.711
7804	48.6	10435.305	38822.18
6644	48.58	10115.086	36426.637
6430	48.56	10009.475	33761.879
11908	48.56	12646.95	37676.887
12918	48.56	13271.726	39212.43
15038	48.54	14271.744	36508.34
10186	48.54	11762.036	36116.473
13500	48.54	13466.847	36690.023
7408	48.54	10438.813	33306.797
6236	48.54	9836.761	36389.656
6447	48.52	10119.816	34226.828
9376	48.52	11358.817	36115.219
6937	48.52	10334.787	38556.223
13300	48.52	13475.303	33004.926
11154	48.52	12091.109	38439.27
13374	48.52	13516.857	34461.609
621	48.5	8053.537	39888.281
12525	48.5	13065.311	34022.891
11273	48.5	12407.527	39473
9409	48.5	11311.98	36598.438
10531	48.5	11913.108	38608.262
14857	48.5	14001.419	33397.852
6683	48.5	10100.16	37074.617
13740	48.5	13724.133	39368.09
13765	48.48	13642.466	38886.914
15300	48.48	14521.154	38051.48
8820	48.45	11153.448	39019.539
4138	48.45	8949.284	34412.996
13369	48.45	13420.721	34306.102
11702	48.45	12661.971	34111.672
13490	48.45	13414.601	36421.238
6052	48.43	9905.292	39490.27
12392	48.43	12827.872	34690.672
6775	48.43	10008.666	38561.422
15084	48.41	14217.992	37530.684
3897	48.41	8950.598	37036.207
12542	48.41	12930.792	34353.871
893	48.41	8176.73	35238.367
8509	48.39	10871.872	35992.426
9733	48.37	11587.531	37861.203
5636	48.35	9643.368	34579.988
11422	48.35	12325.508	37100.648
10627	48.35	11887.475	36818.504
8645	48.33	10942.081	38019.238
2828	48.31	8611.652	39912.945
9934	48.29	11588.678	34978.469
8666	48.29	10980.82	38565.078
12639	48.27	13001.205	36158.223
4004	48.27	8858.702	35696.891
4787	48.27	9129.893	36434.113
7921	48.27	10641.553	39310.125
135	48.25	7887.779	34836.688
8675	48.25	10908.651	38769.09
11438	48.25	12377.119	36732.98
11075	48.25	12203.597	37112.207
4898	48.23	9247.547	38127.012
882	48.22	8127.648	35400.797
2632	48.22	8265.832	37017.648
14474	48.22	13922.172	39872.438
14036	48.22	13745.001	34362.512
5431	48.2	9365.907	35251.457
13247	48.2	13234.021	34025.238
2565	48.2	8238.319	35838.293
12960	48.2	13294.929	38339.969
15451	48.2	14542.46	35378.684
310	48.18	7716.727	36970.598
8017	48.18	10751.348	38440.117
14288	48.18	13993.105	36501.434
12954	48.18	13329.62	38544.855
8340	48.18	10619.822	33240.18
8024	48.16	10591.6	37995.949
13363	48.16	13495.884	34145.352
3121	48.16	8433.061	35263.02
6018	48.16	9547.878	39898.523
12505	48.14	13009.361	33448.191
9580	48.14	11324.403	39543.348
9032	48.14	11154.783	35918.797
299	48.12	7968.843	36866.016
4131	48.12	8858.236	34338.902
6427	48.1	10104.654	33679.566
550	48.1	7888.482	39418.461
10617	48.08	12019.988	36709.262
8672	48.06	10837.522	38755.449
3900	48.06	8990.732	37053.902
4341	48.04	9154.214	35112.234
14095	48.04	13600.246	33110.48
12874	48.04	13275.091	39969.164
8831	48.04	11084.14	38836.672
9436	48.04	11307.438	37018.602
8346	48.04	10675.56	33129.875
5719	48.04	9535.92	36015.844
15455	48.02	14613.173	35125.328
10313	48.02	11772.558	38373.41
10785	48.02	12020.94	34215.906
14321	48.02	13953.926	37263.063
3680	48.02	8769.307	39257.285
12340	48.02	12893.757	35538.844
586	48.02	7727.345	39728.949
13663	48.01	13558.133	39665.883
12088	48.01	12765.506	39448.293
14054	48.01	13745.851	33853.613
3015	48.01	8510.165	37004.188
11822	48.01	12669.272	35997.277
12831	48.01	13092.582	39646.07
12250	47.99	12899.343	36994.625
12116	47.99	12780.486	39043.652
9188	47.97	11206.992	33339.203
9518	47.97	11303.982	38580.141
13852	47.97	13735.075	37598.098
8205	47.95	10753.004	35383.156
13462	47.95	13535.344	35966.988
776	47.93	8156.92	37220.441
2530	47.93	8311.436	35243.832
10	47.93	7744.285	33102.516
767	47.93	8071.551	37362.434
13498	47.93	13546.466	36670.746
9628	47.91	11430.376	39620.688
11788	47.91	12564.502	35455.41
10315	47.89	11820.965	38408.828
8090	47.89	10705.621	37011.898
11797	47.87	12702.857	35626.492
5863	47.87	9532.992	38270.93
2582	47.83	8327.606	36215.383
12796	47.83	13013.865	39083.664
15244	47.83	14559.238	39245.457
11861	47.81	12516.304	36727.543
4148	47.81	8975.55	33974.023
14193	47.81	13877.211	34779.852
9035	47.79	11199.243	35946.426
15521	47.79	14521.3	34095.57
15363	47.79	14504.499	37007.063
12592	47.79	13015.189	35274.336
9999	47.78	11438.254	34251.723
5326	47.76	9419.056	36520.949
11115	47.76	12280.725	37874.699
12726	47.76	13122.181	37835.848
570	47.76	7984.997	39584.688
4332	47.76	9106.97	35017.391
8966	47.74	11046.444	37121.449
3826	47.74	8915.276	38177.875
11892	47.74	12542.432	37370.426
15064	47.74	14404.805	37047.238
9856	47.74	11578.642	36223.164
6118	47.74	9792.958	38212.109
7681	47.74	10414.845	36868.363
15175	47.72	14243.608	39443.539
8313	47.72	10698.736	33546.836
15135	47.72	14236.871	38650.371
13436	47.72	13524.418	35550.898
4145	47.7	8923.547	34250.242
7874	47.7	10506.707	39868.953
9415	47.68	11243.724	36685.191
14250	47.68	13875.344	35687.324
13231	47.68	13308.555	34275.383
3717	47.66	8812.489	39923.605
14655	47.66	14069.116	37283.355
7769	47.66	10512.352	38270.945
12660	47.66	13085.255	36585.816
12695	47.66	13053.395	37259.781
14694	47.66	13999.237	36403.891
6452	47.66	10108.016	34368.93
736	47.64	8119.315	37832.828
4901	47.64	9193.989	38173.527
10992	47.62	12180.413	35874.531
3072	47.62	8487.206	35899.734
13802	47.62	13682.971	38200.891
2596	47.62	8340.222	36477.199
6173	47.6	9913.682	37406.137
10227	47.58	11788.804	36704.98
4109	47.56	8899.064	34893.383
915	47.55	8110.491	34662.203
266	47.55	7823.977	36395.82
7542	47.55	10354.492	35487.48
8479	47.55	10971.728	35410.324
6848	47.55	10103.432	39665.609
12232	47.53	12867.091	37135.172
15460	47.53	14609.969	35191.594
8288	47.53	10663.251	34115.988
499	47.53	7807.091	38791.551
9685	47.53	11442.117	38645.949
11344	47.51	12426.29	38523.328
14132	47.51	13894.012	33694.293
564	47.51	7713.651	39546.844
899	47.51	7995.591	34987.008
6979	47.51	10163.832	37549.988
12728	47.51	12988.474	37907.121
5277	47.51	9440.749	37184.398
8668	47.49	10900.282	38652.859
13261	47.49	13283.204	33910.527
3876	47.49	8965.884	37356.504
10434	47.49	11952.675	39891.719
5825	47.47	9573.69	37750.27
9241	47.47	11222.92	33506.273
8332	47.45	10615.776	33164.754
5866	47.43	9692.243	38369.984
12066	47.43	12764.071	39926.258
11207	47.39	12085.392	39303.59
11793	47.39	12551.232	35513.785
7066	47.37	10308.382	36492.18
3023	47.37	8504.289	36760.668
4805	47.37	9185.933	36687.922
12399	47.37	12826.885	34451.199
628	47.37	8166.639	39639.695
7425	47.37	10534.133	33551.746
8983	47.37	11116.887	36772.164
12500	47.35	13035.467	33325.137
6216	47.35	9870.635	36768.574
6129	47.35	9908.807	38052.684
3964	47.33	9026.932	36270.305
11391	47.33	12430.296	37360.645
2837	47.33	8585.109	39708.887
7976	47.33	10748.476	38815.988
7667	47.33	10464.063	36653.211
11620	47.33	12468.968	33496.988
11635	47.33	12453.613	33027.086
7887	47.33	10597.41	39879.09
6166	47.3	9784.986	37630.969
486	47.3	7691.356	38640.863
459	47.3	7956.184	38417.91
10277	47.28	11842.5	37591.215
5820	47.28	9531.248	37675.855
15453	47.26	14520.069	35116.168
9691	47.26	11574.665	38719.523
11949	47.24	12537.091	38392.422
518	47.24	7738.384	39080.504
12784	47.24	13044.312	38839.324
10727	47.22	11957.975	35274.824
9668	47.22	11447.993	39223.277
5012	47.2	9247.484	40002.957
6416	47.2	10052.963	33385.129
10980	47.2	12223.965	35506.176
12976	47.2	13153.748	38267.477
8667	47.18	10913.133	38604.215
7213	47.18	10172.897	35883.094
8207	47.18	10759.332	35156.617
3807	47.18	8934.901	38479.73
2960	47.18	8621.731	37767.184
11151	47.16	12231.425	38395.957
7321	47.16	10288.539	34046.797
6738	47.16	9956.302	37887.957
11648	47.16	12658.359	33094.176
15112	47.14	14369.212	38155.871
8656	47.14	10803.681	38262.09
15508	47.14	14511.316	34270.402
10604	47.14	11962.533	37024.621
13315	47.14	13451.137	33227.219
5848	47.14	9559.006	38030.43
15017	47.14	14256.279	36002.805
202	47.12	7783.074	35801.355
9606	47.1	11289.355	40008.195
5475	47.1	9452.772	34395.676
7715	47.1	10487.125	37419.379
3576	47.1	8677.154	37409.746
4771	47.09	9254.21	36115.754
3307	47.09	8846.224	33675.262
9455	47.09	11294.443	37368.82
15320	47.09	14504.765	37749.234
12549	47.09	13013.172	34554.188
9420	47.09	11355.584	36764.547
3572	47.07	8815.533	37326.777
9451	47.07	11240.419	37279.504
8946	47.07	11015.006	37196.816
9840	47.07	11522.179	36680.684
10781	47.07	12052.113	34174.82
12536	47.07	12969.119	34161.031
9350	47.05	11308.354	35708.324
3237	47.05	8558.512	33506.512
15142	47.03	14376.362	38762.234
7971	47.03	10585.242	39068.34
10945	47.03	12173.534	34891.797
512	47.01	7960.324	38955.301
2675	47.01	8230.279	37710
8454	46.99	10931.12	34713.594
13683	46.99	13501.29	39870.809
889	46.97	8133.286	35197.844
12360	46.97	12894.136	35220.34
6659	46.97	10131.419	36704.469
14776	46.97	14168.667	34895.133
11352	46.97	12421.597	38350.324
12887	46.97	13210.862	39457.188
9359	46.97	11328.515	35875.379
8270	46.93	10596.58	34415.098
2298	46.93	8216.73	33212.031
10133	46.93	11767.552	34793.336
8444	46.91	10826.286	34554.008
11095	46.91	12103.395	37486.992
15116	46.89	14424.834	38241.398
2922	46.89	8575.74	38243.633
15474	46.89	14493.537	34837.52
11610	46.87	12348.552	33948.668
9927	46.87	11494.728	35143.941
11950	46.86	12681.228	38395.313
12613	46.86	13011.019	35700.613
3836	46.86	8895.506	38139.496
694	46.86	8016.626	38695.738
15396	46.86	14570.337	36070.977
11132	46.86	12129.848	38101.137
10417	46.86	11982.282	39804.355
4255	46.84	9223.014	33661.961
6220	46.84	9894.054	36812.293
12091	46.82	12818.248	39464.66
11643	46.82	12401.439	33141.832
15218	46.82	14470.609	39643.988
5023	46.82	9446.924	39900.258
14917	46.82	14301.686	33650.836
4253	46.82	9260.762	33612.188
14875	46.82	14095.216	33033.086
5053	46.8	9377.997	39111.254
5710	46.8	9691.187	35824.988
14699	46.8	14044.646	36523.43
7319	46.78	10316.161	33970.988
9754	46.78	11512.897	37792.188
14483	46.78	14200.744	39783.945
13499	46.78	13454.299	36675.809
12646	46.78	13111.608	36219.18
15530	46.76	14611.013	33708.684
8324	46.76	10732.979	33328.086
8468	46.76	10788.007	34929.27
3675	46.76	8825.763	39181.758
7055	46.74	10320.95	36620.516
15408	46.74	14462.386	36198.719
11900	46.74	12663.728	37518.488
7690	46.74	10396.051	37022.957
2457	46.74	8270.987	34017.258
11188	46.74	12098.186	39070.707
12005	46.74	12663.51	39308.836
10091	46.72	11733.276	33942.996
12141	46.72	12850.358	38594.414
12389	46.7	12881.233	34667.043
10957	46.7	12276.214	35153.195
7544	46.7	10472.474	35502.5
7393	46.68	10436.276	33004.781
13426	46.66	13462.77	35328.207
14762	46.65	14043.992	35012.828
12071	46.65	12716.471	39977.414
9944	46.63	11599.207	35027.242
12142	46.61	12852.263	38322.801
6367	46.61	9846.611	33923.469
5760	46.61	9510.114	36737.391
3958	46.59	8863.96	36515.977
12222	46.59	12839.812	37261.625
9594	46.57	11229.49	39799.82
13679	46.57	13551.675	39846.332
11611	46.55	12387.139	33646.125
13287	46.55	13237.393	33406.355
14671	46.53	14046.573	37001.262
3872	46.53	8950.817	37624.273
5267	46.51	9428.404	37396.109
5463	46.51	9356.207	34576.934
11952	46.51	12553.552	38471.395
7823	46.51	10365.494	39093.203
11995	46.49	12618.328	39215.168
15469	46.49	14504.304	34984.23
3750	46.47	9044.765	39734.199
5543	46.47	9381.494	33432.852
11209	46.47	12224.74	39310.234
8734	46.45	10982.622	39390.621
5371	46.45	9474.9	35625.715
14401	46.45	13941.715	38694.371
4116	46.43	8932.742	34614.723
7624	46.43	10482.591	36263.742
2605	46.42	8324.91	36604.938
4308	46.42	9250	34757.059
369	46.42	7690.519	37668.766
15486	46.42	14498.004	34496.973
12327	46.4	12869.243	35653.215
3755	46.4	8987.332	39492.227
10243	46.38	11778.143	36913.637
12569	46.36	13076.301	34869.344
6441	46.36	9979.302	34097.813
722	46.34	8168.4	38224.922
12882	46.32	13199.245	39747.004
6722	46.32	9995.014	37666.699
14882	46.32	14064.16	33133.488
11965	46.32	12705.849	38720.863
2977	46.3	8557.148	37465.641
11149	46.28	12141.409	38370.359
14094	46.28	13718.894	33097.117
11182	46.26	12239.807	38871.055
13187	46.26	13251.137	34877.02
15056	46.26	14261.094	36874.961
15228	46.26	14478.256	39447.527
5379	46.26	9427.985	35696.953
5674	46.24	9622.233	35350.066
7554	46.24	10496.435	35591.828
12320	46.22	12885.01	35755.664
12730	46.22	13125.978	37974.34
638	46.22	7995.112	39514.969
13900	46.22	13739.554	36630.527
3443	46.22	8714.492	35475.922
4816	46.19	9261.273	36865.094
13901	46.19	13661.463	36635.344
2752	46.19	8224.572	39029.359
6350	46.17	9905.329	34375.309
10205	46.17	11831.822	36397.879
15130	46.17	14357.046	38578.656
10792	46.17	12013.803	34002.094
8931	46.17	11099.028	37365.043
13361	46.15	13463.045	34125.078
9923	46.13	11437.634	35362.676
2453	46.13	8398.338	33920.371
10234	46.13	11678.423	36813.34
9851	46.13	11457.489	36474.91
14020	46.13	13605.469	34754.012
2635	46.13	8323.228	37034.57
95	46.11	7947.859	34237.941
6163	46.11	9742.628	37581.848
8727	46.11	10925.39	39291.809
8412	46.11	10985.005	34179.184
6767	46.09	10126.305	38373.379
11029	46.09	12123.543	36376.102
13194	46.09	13346.462	34682.219
11499	46.07	12481.532	35967.004
11962	46.07	12605.325	38683.355
11146	46.07	12084.559	38335.57
7406	46.07	10525.989	33209.504
6999	46.05	10144.273	37471.289
14400	46.05	13792.678	38630.246
9054	46.05	11010.533	35606.723
5202	46.05	9427.434	38328.813
5927	46.03	9621.856	38883.738
14057	46.03	13683.447	33884.73
12372	46.01	12892.397	35040.559
11803	46.01	12572.296	35749.523
14274	46.01	13954.689	36136.191
5750	46.01	9630.558	36622.984
14945	45.99	14219.675	34359.227
13855	45.99	13723.21	37644.559
10660	45.99	12035.842	36265.441
13456	45.97	13554.301	35850.73
11	45.97	7701.523	33104.844
246	45.96	7876.72	36218.332
14589	45.96	14016.845	38388.398
6438	45.96	9927.523	33947.938
4009	45.96	8958.009	35425.125
6336	45.94	9885.722	34709.809
12154	45.94	12741.706	38227.09
8485	45.94	10826.159	35518.039
11665	45.94	12566.048	33314.512
14163	45.94	13900.735	34375.648
11584	45.94	12465.536	34193.297
5196	45.94	9292.09	38623.094
12919	45.92	13334.424	39223.359
4361	45.92	9231.543	35256.73
11857	45.9	12611.322	36675.434
6215	45.9	9798.81	36764.785
14309	45.9	13830.512	36939.309
13557	45.9	13425.88	37672.82
8614	45.88	10906.483	37586.164
10541	45.88	12017.22	38182.422
7374	45.88	10312.291	33369.02
14409	45.86	13822.496	38883.512
7727	45.86	10367.972	37552.172
2827	45.86	8614.229	39901.563
12776	45.86	13058.255	38703.586
13897	45.84	13681.066	36549.734
11883	45.84	12625.381	37190.773
7353	45.84	10177.914	33646.465
743	45.84	8196.537	37673.262
7377	45.84	10181.637	33421.793
8210	45.84	10721.793	35200.902
14709	45.82	14094.366	36342.996
14921	45.82	14223.725	33725.387
8218	45.82	10767.497	35016.078
6056	45.82	9778.166	39587.465
2914	45.82	8513.478	38404.281
6894	45.82	10315.065	39547.594
8208	45.8	10709.515	35158.379
2438	45.78	8212.99	33743.563
7869	45.78	10379.331	39840.305
7722	45.78	10463.994	37458.074
14206	45.78	13808.369	35053.16
8688	45.78	10884.88	38936.566
8030	45.76	10566.542	38110.926
11520	45.76	12300.514	35300.754
6931	45.74	10286.081	38646.848
2567	45.74	8256.702	35894.141
12988	45.73	13264.164	38143.539
7058	45.71	10342.135	36377.988
12080	45.71	12787.679	39625.098
8663	45.71	10902.718	38461.879
9030	45.71	11052.328	36201.973
10662	45.71	12040.104	36298.91
10761	45.71	11942.722	34738.52
13555	45.71	13432.361	37662.383
15561	45.69	14622.473	33031.09
12788	45.69	13035.703	38903.262
12403	45.69	12837.954	34517.586
6120	45.67	9707.661	38227.938
608	45.67	7920.921	40000.035
2815	45.65	8393.504	39969.852
13885	45.65	13582.633	36967.246
7403	45.63	10518.538	33170.594
14270	45.63	13933.697	36053.555
12431	45.63	12804.228	34036.063
5339	45.63	9483.851	36180.816
10038	45.63	11498.055	33403.645
755	45.61	8003.876	37782.969
10495	45.59	11923.006	39256.453
13512	45.59	13497.568	36877.133
4801	45.57	9262.745	36554.691
11655	45.55	12569.288	33185.852
5799	45.55	9499.06	37378.203
14721	45.55	14211.467	35924.117
15249	45.53	14593.864	39068.863
635	45.53	8087.578	39434.156
12560	45.53	12940.883	34787.965
8813	45.53	11167.185	39245.68
4264	45.53	9125.903	33831.113
14943	45.51	14233.544	34261.773
3788	45.51	8952.339	39045.012
10375	45.51	11682.905	39385.863
9134	45.5	11021.131	34213.094
3046	45.5	8609.323	36248.996
14673	45.5	14093.367	36728.688
7216	45.48	10342.866	35611.348
13980	45.48	13674.97	35235.883
5577	45.48	9678.22	33269.699
8763	45.46	10965.321	39986.508
6116	45.46	9783.441	38197.793
5210	45.44	9310.535	38147.242
12318	45.44	12898.746	36008.953
15254	45.42	14593.783	39095.945
11254	45.42	12461.45	39768.996
7387	45.42	10346.411	33280.805
10577	45.4	11893.132	37576.238
6445	45.38	10064.255	34178.543
2657	45.38	8324.069	37437.594
12482	45.38	12885.632	33053.504
7533	45.38	10542.082	35287.078
9316	45.38	11311.993	35008.77
15291	45.38	14491.795	38197.77
900	45.36	8178.233	34996.945
8673	45.36	10975.422	38763.305
12422	45.36	12894.187	34225.566
15333	45.34	14628.892	37469.051
354	45.34	7723.749	37443.93
9345	45.32	11264.341	35650.949
6280	45.32	9834.806	35933.707
527	45.32	7647.024	39196.656
12150	45.32	12795.174	38398.641
3746	45.32	8974.573	39665.879
6728	45.32	9974.681	37728.789
5614	45.32	9690.506	34118.285
5408	45.3	9422.807	35403.91
719	45.28	8164.846	38195.16
10512	45.28	12019.843	38902.168
14419	45.28	13961.917	38979.137
9568	45.28	11398.883	39490.172
466	45.28	7663.711	38441.633
11228	45.28	12138.324	39622.766
2882	45.27	8610.451	38659.809
11701	45.27	12570.415	34109.898
4979	45.27	9216.043	39655.684
11245	45.27	12170.462	39884.801
14083	45.25	13633.225	33172.113
14034	45.25	13718.374	34325.945
6527	45.25	10126.248	35582.754
13017	45.25	13341.099	37589.906
12671	45.25	13106.984	36859.371
3848	45.23	9061.537	37671.184
14141	45.21	13928.028	33866
14651	45.21	14105.361	37248.813
6107	45.19	9793.149	38380.625
5197	45.19	9484.377	38308.352
10609	45.19	11990.574	37177.992
8010	45.19	10694.261	38357.766
7231	45.17	10266.204	35534.934
12086	45.17	12850.439	39730.117
3236	45.15	8603.23	33503.418
12413	45.15	12780.287	34402.797
14383	45.15	13806.859	38214.93
5009	45.13	9144.782	39958.68
14040	45.13	13687.354	34178.383
15527	45.13	14488.183	33949.73
15107	45.11	14348.914	37959.633
803	45.11	8181.345	36961.996
7914	45.09	10665.826	39541.633
9022	45.09	11202.994	36142.883
10480	45.09	12041.219	39357.305
8344	45.07	10699.535	33322.344
7799	45.07	10543.936	38708.23
7637	45.07	10555.885	36322.273
2879	45.06	8535.976	38647.887
8082	45.06	10707.626	36927.48
141	45.06	7666.138	34915.352
9336	45.04	11392.978	35471.211
8624	45.04	10834.248	37750.59
14792	45.04	14184.627	34747.906
9765	45.04	11427.257	37387.867
2553	45.02	8240.445	35614.93
6255	45.02	9780.833	36267.18
10333	45.02	11792.362	38662.887
5516	45	9353.167	33717.574
6440	45	10097.909	34095.559
10968	45	12140.758	35289.832
8014	45	10694.718	38390.176
4213	44.98	8936.682	33025.348
12153	44.98	12759.716	38207.461
8661	44.98	10964.716	38435.008
13571	44.98	13403.489	38000.453
494	44.96	7986.236	38728.012
6065	44.96	9741.681	39117.406
3325	44.94	8822.89	33802.316
14137	44.94	13939.548	33774.895
3642	44.94	8674.31	38358.871
13979	44.92	13755.35	35234.789
13390	44.92	13359.46	34671.07
10287	44.92	11763.911	37832.332
6307	44.92	9844.549	35275.242
12740	44.92	12954.668	38199.914
2965	44.86	8466.557	37570.352
2733	44.84	8354.662	38713.07
7878	44.84	10584.942	39780.852
9970	44.84	11501.917	34470.934
3512	44.84	8821.762	36306.723
14347	44.84	13848.843	37626.648
12194	44.84	12890.06	37741.227
10555	44.84	12030.792	38049.09
6218	44.84	9747.841	36775.59
14319	44.83	13867.681	37237.852
15369	44.83	14606.79	36799.285
13495	44.83	13524.319	36565.309
5050	44.83	9311.646	39363.926
12491	44.81	13076.221	33112.68
6408	44.79	10009.331	33119.957
14116	44.77	13843.49	33391.004
4058	44.77	8895.12	35286.168
3110	44.75	8608.441	35588.699
12213	44.75	12716.466	37412.453
6941	44.75	10152.741	38336.145
6294	44.75	9775.407	35838.707
13594	44.73	13393.855	38399.609
15110	44.73	14311.796	38052.012
6281	44.71	9771.41	35946.563
4873	44.71	9179.05	37791.207
3759	44.71	8963.316	39523.324
830	44.71	8189.69	36471.324
10231	44.71	11637.146	36756.008
5744	44.69	9534.977	36530.098
8827	44.69	11181.647	39108.203
12108	44.69	12889.489	39148.453
8629	44.69	10954.4	37783.781
11844	44.67	12608.98	36391.316
11214	44.67	12254.663	39348.055
5428	44.65	9483.111	35236.191
3724	44.65	9022.468	39780.387
3749	44.65	9043.079	39687.449
10399	44.65	11768.527	39723.098
5778	44.65	9655.219	37016.746
11582	44.63	12402.165	34175.211
3530	44.61	8730.526	36568.699
10060	44.61	11765.225	33061.078
3593	44.6	8725.625	37619.168
9702	44.6	11583.131	38563.434
9239	44.6	11222.908	33438.375
9805	44.6	11424.9	36954.152
6047	44.58	9885.363	39701.094
11866	44.58	12688.216	36816.938
9666	44.56	11582.451	39212.879
12811	44.54	13000.44	39291.375
5978	44.54	9666.157	39291.992
7515	44.52	10377.289	34984.539
2985	44.52	8622.073	37233.621
8276	44.5	10706.382	34227.402
8025	44.5	10577.054	38008.922
11583	44.5	12316.281	34179.609
6805	44.48	10044.275	39051.109
11600	44.48	12350.17	34050.566
9071	44.48	11128.988	35504.359
10247	44.46	11705.74	36935.793
12545	44.46	12995.512	34460.332
10872	44.46	12255.789	33524.535
9566	44.46	11314.381	39467.145
9722	44.46	11436.87	38269.242
12711	44.46	12964.378	37552.609
10182	44.44	11689.741	35934.438
5314	44.42	9426.963	36420.73
4011	44.42	8890.193	35463.563
11675	44.42	12552.844	33530.621
10529	44.4	11949.212	38565.043
12119	44.4	12747.182	39103.551
14291	44.4	13813.904	36581.453
6167	44.38	9841.137	37659.574
11777	44.37	12706.253	35323.926
10240	44.37	11637.822	36873.027
11953	44.35	12524.362	38496.754
11031	44.35	12227.129	36386.078
12585	44.35	13114.395	35178.938
4261	44.33	9082.763	33799.094
9558	44.33	11376.714	39391.336
3288	44.33	8685.003	33319.188
5279	44.31	9371.559	37187.93
12350	44.31	12805.938	35340.617
15493	44.31	14585.257	34580.535
9390	44.29	11337.745	36353.191
3828	44.29	8994.774	38020.797
13058	44.29	13256.18	36886.547
282	44.29	7836.962	36602.59
12835	44.29	13072.224	39697.813
7943	44.27	10738.659	39149.176
6765	44.27	10128.876	38364.504
15044	44.27	14381.584	36602.246
15118	44.25	14354.255	38317.227
11289	44.25	12293.966	39375.563
6711	44.25	10061.376	37475.617
12694	44.23	13083.738	37245.043
8935	44.21	11045.964	37396.609
4953	44.19	9111.204	39545.664
9317	44.17	11416.407	35012.301
13487	44.15	13444.016	36342.238
6826	44.15	10056.348	39311.164
11596	44.14	12475.106	34006.785
10517	44.12	11950.382	38642.301
13960	44.12	13694.521	35385.156
9086	44.12	11067.007	35190.492
13124	44.12	13260.667	35641.074
10157	44.1	11793.633	35259.914
3703	44.1	8692.726	39560.289
711	44.1	8187.67	38379.898
12114	44.08	12757.253	38955.805
13778	44.08	13666.517	38767.516
7916	44.08	10719.329	39581.211
5731	44.08	9657.415	36245.652
317	44.08	7857.036	37086.551
3655	44.06	8683.876	38553.805
4102	44.06	8999.551	34833.191
14640	44.04	14207.432	37357.734
355	44.04	7856.372	37460.848
289	44.04	7742.614	36752.023
7419	44.04	10404.287	33488.746
568	44.02	7697.014	39574.809
14919	44	14355.067	33691.027
14070	44	13729.917	33500.551
3075	44	8497.81	35915.012
9867	44	11601.185	36325.461
13263	43.98	13218.746	33915.105
3342	43.98	8696.356	33986.395
72	43.98	7823.218	33899.777
7023	43.98	10262.924	37154.625
7490	43.96	10392.107	34667.496
15336	43.96	14512.882	37210.133
15120	43.96	14244.968	38333.254
9978	43.94	11610.125	34294.156
3564	43.94	8790.319	37212.906
10118	43.92	11675.479	34441.117
8212	43.92	10674.471	35207.574
8382	43.91	10929.391	33785.414
11859	43.91	12523.776	36707.785
7569	43.91	10559.015	35877.281
3547	43.91	8703.253	36865.527
481	43.89	7703.834	38587.645
677	43.89	8155.009	38830.473
8322	43.89	10581.971	33637.375
2587	43.87	8304.646	36368.922
8891	43.87	11202.796	37846.02
9708	43.87	11439.426	38595.543
8426	43.85	10871.002	34337.473
2544	43.85	8399.392	35435.773
9734	43.83	11597.894	37896.59
8652	43.83	10921.767	38203.727
14626	43.83	14049.955	37799.633
5514	43.81	9481.165	33686.086
15193	43.81	14328.355	39841.691
5781	43.81	9690.077	37068.875
8586	43.81	10935.998	37038.508
10354	43.79	11690.315	39055.906
12546	43.79	13052.518	34490.621
234	43.79	7826.752	36075.23
14492	43.79	14182.48	39933.516
13286	43.77	13300.371	33388.621
4094	43.77	8927.288	35056.625
6026	43.77	9518.462	40003.813
3908	43.73	9048.094	37158.223
8341	43.71	10725.83	33279.023
15326	43.71	14573.86	37575.488
3317	43.71	8763.838	33766.43
14672	43.69	14098.727	36716.594
15398	43.68	14584.13	36095.211
10746	43.68	11908.067	34974
5583	43.68	9497.111	33349.992
12008	43.66	12611.957	39345.645
8615	43.66	10806.878	37589.508
400	43.66	7966.269	37909.77
12225	43.64	12858.213	37330.527
7000	43.64	10314.278	37205.738
5241	43.64	9332.733	37662.949
12511	43.62	12971.704	33679.102
3657	43.62	8841.358	38583.539
6085	43.62	9746.566	38923.004
15131	43.6	14264.211	38583.652
11328	43.6	12294.438	38657.855
11677	43.58	12663.217	33571.543
10602	43.58	12039.487	37334.199
12010	43.56	12558.579	39356.227
13276	43.56	13290.358	33533.66
8879	43.56	11043.082	38048.047
7589	43.56	10379.816	36087.969
15498	43.54	14483.455	34348.262
8103	43.54	10603.201	36821.211
9461	43.54	11369.13	37550.309
8546	43.54	10964.279	36492.152
10852	43.54	11950.343	33075.883
13299	43.52	13150.783	33153.016
7726	43.52	10534.479	37549.715
14714	43.52	14081.872	36129.742
11049	43.52	12200.436	36778.766
11525	43.52	12282.22	35405.43
11186	43.52	12138.8	39064.121
13178	43.5	13311.966	34782.398
14311	43.5	13854.845	36960.234
6200	43.48	9750.623	36889.535
13272	43.48	13178.119	33789.965
3880	43.47	8994.216	37441.746
14997	43.47	14247.019	35466.77
273	43.47	7985.411	36470.684
15391	43.47	14576.085	36268.668
4891	43.47	9253.455	38067.711
9310	43.45	11276.67	34773.43
6086	43.45	9843.022	38674.207
10391	43.43	11692.552	39537.121
4909	43.43	9123.364	38377.641
5415	43.43	9404.019	35180.738
12647	43.39	12968.668	36292.02
3722	43.39	9025.828	39757.871
7551	43.39	10553.156	35558.484
7539	43.37	10551.088	35450.309
13250	43.37	13304.142	34056.434
13430	43.37	13530.76	35362.637
3521	43.37	8676.741	36446.945
7935	43.35	10603.631	39111.852
11176	43.35	12126.251	38746.539
8964	43.33	11121.605	37115.684
5606	43.33	9516.144	33876.344
4174	43.31	8938.532	33501.227
6811	43.29	10016.835	39127.035
10294	43.29	11649.764	37931.199
13929	43.29	13652.361	35751.922
6655	43.29	9983.051	36668.227
10406	43.29	11788.459	39823.535
11886	43.27	12516.615	37278.863
10084	43.27	11824.705	33571.469
5805	43.25	9520.103	37465.691
10113	43.25	11818.579	34363.797
9296	43.25	11233.808	34505.867
8179	43.24	10642.156	35620.086
12968	43.24	13149.285	38450.648
9165	43.22	11126.139	33670.09
10539	43.22	11938.775	38148.637
67	43.22	7785.547	33834.434
13886	43.2	13752.685	37016.367
3484	43.2	8762.419	35966.609
2901	43.18	8468.433	38580.102
13815	43.18	13765.378	38014.121
8610	43.18	10916.631	37518.52
8295	43.16	10712.789	33854
5028	43.16	9392.334	39989.539
13039	43.16	13274.089	37243.871
14021	43.16	13654.435	34456.113
12717	43.16	12939.629	37682.031
15554	43.16	14499.39	33164.156
13857	43.14	13570.521	37353.223
652	43.14	8131.998	39359.289
11480	43.14	12366.377	36328.461
10723	43.14	12008.266	35728.637
2852	43.14	8514.242	39334.141
7414	43.14	10527.503	33386.07
14575	43.14	14174.753	38733.59
12411	43.12	12836.337	34331.734
3980	43.12	9036.235	36052.605
14928	43.12	14417.347	33929.516
8854	43.12	11147.664	38371.727
2786	43.12	8406.492	39516.543
10795	43.12	11983.273	34028.016
12058	43.1	12792.653	39817.676
3112	43.1	8516.248	35648.645
6252	43.08	9760.619	36237.359
10088	43.08	11774.974	33769.91
9514	43.08	11396.339	38536.578
13087	43.06	13304.551	36507.477
8642	43.04	10914.349	37983.672
9493	43.04	11273.964	38089.703
13918	43.04	13658.059	36115.871
13321	43.02	13433.545	33302.832
6331	43.02	9810.847	34877.102
10987	43.02	12242.88	35784.059
241	43.02	7954.939	36167.367
44	43.01	7796.658	33584.652
5127	43.01	9302.542	38888.191
2979	43.01	8424.432	37183.473
15065	43.01	14407.843	37079.266
7398	42.99	10383.097	33074.629
14693	42.97	14208.779	36403.637
9911	42.97	11524.436	35698.773
11580	42.97	12478.311	34129.133
13725	42.97	13615.54	39474.547
11179	42.97	12139.468	38820.047
2476	42.97	8358.217	34453.512
14496	42.97	14043.39	39625.82
15037	42.97	14413.094	36500.496
6973	42.95	10248.206	37700.063
14735	42.95	14000.304	35487.902
12531	42.95	12964.375	34105.457
13377	42.95	13534.38	34545.707
10593	42.95	12065.299	37196.695
10302	42.95	11772.589	38142.746
4990	42.93	9141.342	39666.16
12517	42.93	12944.867	33767.441
11613	42.93	12468.936	33716.965
3462	42.93	8688.332	35703.398
3220	42.93	8424.347	33825.121
15100	42.91	14215.338	37832.906
13877	42.91	13717.095	37096.004
7522	42.89	10487.362	35069.184
13068	42.89	13214.303	36797.5
3451	42.89	8639.802	35575.813
6011	42.89	9582.054	39822.793
5481	42.89	9419.144	34153.359
9462	42.89	11369.889	37564.125
2634	42.83	8253.08	37033.238
8414	42.81	10911.532	34201.859
6762	42.81	10118.436	38300.066
15002	42.79	14216.589	35513.828
9104	42.79	11072.013	34885.391
11255	42.79	12309.568	39795.445
8601	42.79	10913.334	37269.16
7351	42.79	10224.174	33950.414
3259	42.79	8504.408	33481.785
8700	42.78	10782.825	39048.695
9557	42.78	11320.189	39374.969
8623	42.78	10960.686	37749.172
848	42.78	8084.492	36029.125
7409	42.76	10461.741	33339.078
515	42.76	7875.319	38982.605
7272	42.76	10290.465	34852.98
263	42.74	7730.846	36345.262
8492	42.74	10989.179	35658.91
3543	42.74	8791.887	36779.586
13150	42.74	13150.662	35369.777
12240	42.74	12888.943	36926.777
5853	42.72	9530.131	38099.848
358	42.72	7795.815	37520.395
13011	42.7	13154.182	37798.695
6131	42.7	9873.81	38065.633
3392	42.7	8807.225	34714.309
3273	42.68	8733.664	33030.23
11993	42.68	12531.699	39151.922
2728	42.68	8327.357	38674.605
13656	42.66	13446.935	39542.867
9529	42.66	11273.257	38795.059
8442	42.66	10895.52	34535.461
3185	42.66	8502.291	34348.227
7264	42.66	10303.305	34785.508
2625	42.66	8290.567	36935.367
7647	42.66	10395.707	36480.523
3904	42.66	8990.973	37105.715
3441	42.64	8797.514	35429.332
10817	42.64	11857.926	33564.656
8745	42.64	10795.937	39581.23
7412	42.62	10563.339	33366.453
5581	42.62	9682.915	33316.852
8970	42.62	11059.875	37141.992
8817	42.62	11165.534	38994.141
4122	42.6	8946.465	34470.117
3051	42.6	8418.061	36270.617
5803	42.6	9531.506	37433.777
2920	42.58	8612.254	38202.211
15567	42.58	14447.694	33142.23
14408	42.58	13931.839	38848.965
10569	42.58	11885.322	37723.238
12799	42.58	13104.163	39107.414
240	42.56	7977.417	36152.5
12572	42.56	12941.455	35001.473
10579	42.56	11971.464	37629.441
15315	42.56	14488.203	37953.215
11040	42.55	12264.848	36551.695
12181	42.55	12913.135	37907.723
7811	42.55	10398.828	38966.645
4296	42.55	9181.459	34482.77
13043	42.53	13301.268	37300.691
11672	42.53	12576.14	33508.531
8651	42.53	10867.311	38186.254
15057	42.53	14413.626	36899.273
14119	42.53	13791.284	33479.719
10853	42.53	12024.255	33129.48
15367	42.51	14570.461	36716.781
10556	42.51	11989.765	38065.984
11321	42.51	12429.018	38922.348
11533	42.49	12352.926	34938.863
11640	42.49	12411.385	33087.746
642	42.47	8074.358	39544.547
11161	42.47	12242.132	38514.895
13903	42.47	13752.87	36665.383
2909	42.45	8584.553	38358.816
12466	42.43	12787.624	33628.949
8192	42.43	10658.567	35464.762
14033	42.43	13571.192	34323.641
9588	42.43	11398.257	39691.441
18	42.41	7878.402	33254.445
11680	42.41	12665.124	33601.43
786	42.41	8108.875	37331.387
3165	42.41	8592.372	34682.785
11618	42.39	12378.974	33792.348
11307	42.37	12351.799	39027.883
2299	42.37	8302.736	33219.188
10305	42.35	11644.22	38204.988
4928	42.35	9079.602	38889.613
12424	42.33	12869.169	34246.859
10990	42.33	12162.926	35835.688
5593	42.33	9610.216	33491.695
6310	42.32	9817.185	35282.793
14437	42.3	13930.901	39226.949
6328	42.3	9745.789	34786.148
9955	42.3	11452.32	34619.699
12224	42.3	12837.211	37314.496
8398	42.28	10937.31	34081.832
14723	42.28	14122.418	36040.773
4202	42.26	8929.907	33195.836
11384	42.26	12451.241	37801.91
4230	42.24	9263.629	33300.34
8278	42.24	10705.567	34259.699
8731	42.24	10831.809	39348.973
8957	42.24	11138.567	37315.031
3760	42.22	8890.559	39539.348
6952	42.2	10217.532	38230.656
12989	42.2	13293.07	37828.957
3577	42.2	8707.371	37411.047
780	42.18	8162.097	37276.621
9496	42.18	11342.935	38133.297
8693	42.18	10867.22	38987.031
2528	42.18	8247.288	35212.813
14911	42.18	14312.899	33490.23
13990	42.16	13697.067	35017.926
5565	42.16	9385.299	33156.719
6726	42.14	10033.848	37709.551
12863	42.14	13312.374	39771.801
11686	42.14	12497.901	33719.723
10896	42.14	12192.719	33918.383
6029	42.14	9783.958	39842.43
5433	42.12	9289.639	34983.453
6650	42.12	10073.619	36523.871
10116	42.12	11732.972	34422.109
2869	42.12	8471.744	38799.41
8117	42.12	10758.274	36612.723
3741	42.11	8859.27	39625.227
6919	42.11	10308.818	38803.875
14949	42.09	14280.692	34430.309
12514	42.09	13009.961	33750.199
10632	42.07	11853.79	36568.711
8142	42.07	10750.723	36340.07
6369	42.07	9858.755	33948.512
9173	42.05	11059.461	33740.301
12737	42.03	13120.112	38090.203
9963	42.03	11501.657	34733.984
15535	42.03	14461.435	33765.922
6456	42.03	10002.681	34513.734
9732	42.03	11525.634	37858.238
11849	42.01	12608.882	36444.047
13226	41.99	13332.869	34161.164
5834	41.99	9637.652	37871.262
10493	41.99	11957.628	39229.398
8576	41.99	10917.576	36926.332
5758	41.99	9701.511	36720.766
12443	41.97	12790.916	33687.48
14160	41.97	13827.957	34308.762
2732	41.97	8244.044	38709.789
7314	41.97	10269.173	34188.629
402	41.97	7962.105	37921.625
906	41.95	8079.625	35081.383
6685	41.95	10090.34	37095.098
14728	41.93	14126.923	35884.109
9728	41.93	11526.17	38135.152
3946	41.93	9004.529	36575.934
10879	41.93	12136.563	33661.805
8952	41.93	11077.695	37258.012
3829	41.91	8909.192	38037.898
14738	41.91	14134.462	35539.043
8818	41.91	11117.181	39002.176
6933	41.91	10237.216	38686.078
14162	41.89	13888.032	34369.469
14484	41.89	14076.623	39800.504
895	41.88	8014.425	34933.23
5306	41.86	9428.68	36585.383
6824	41.86	10084.01	39279.98
5291	41.84	9339.711	37147.262
10796	41.84	11940.15	34060.305
11780	41.84	12566.765	35386.398
11632	41.84	12327.563	33211.051
8514	41.84	10967.142	36039.246
13525	41.84	13370.757	37158.438
9830	41.82	11514.378	36609.117
2689	41.82	8260.86	37983.605
8459	41.8	10827.148	34755.027
8339	41.8	10678.057	33228.129
7401	41.78	10382.8	33142.605
7587	41.76	10408.593	36056.773
6359	41.76	9715.834	34264.762
7836	41.76	10351.31	39389.563
757	41.74	8194.014	37796.605
13773	41.74	13697.936	38713.449
12329	41.72	12914.988	35723.824
10561	41.7	11960.184	37881.52
11978	41.68	12629.37	38955.293
3254	41.68	8549.85	33346.379
12501	41.66	12934.768	33405.688
3073	41.66	8528.145	35899.531
13853	41.66	13694.133	37614.961
50	41.66	7863.662	33664.34
9279	41.65	11324.184	34212.051
14267	41.65	13970.943	35992.977
6239	41.63	9771.623	36397.594
10464	41.63	11890.637	39735.484
3411	41.63	8753.236	34979.441
15076	41.61	14308.875	37342.578
11981	41.61	12500.323	39007.93
6351	41.61	9711.348	34418
[truncated: 3,682 more rows]
