# Supplementary material for: Insights on the Control of Yeast Single-Cell Growth Variability by Members of the Trehalose Phosphate Synthase (TPS) Complex
Source: Front Cell Dev Biol. 2021 Jan 28;9:607628. doi: 10.3389/fcell.2021.607628 (PMC7876269; doi:10.3389/fcell.2021.607628)
Supplement: Supplementary file 2 [file Data_Sheet_1.ZIP › final_code/input_datasets/BY4741_2_Ntd_TPS1_t1.csv]

Id	Area (µm²)	Centre X Position (µm)	Centre Y Position (µm)
26844	125.46	14215.128	39388.984
27072	125.11	14552.154	40038.301
6613	124.62	9328.245	36004.246
8113	122.68	9840.182	37422.297
5665	117.38	9219.42	36857.949
11323	117.11	10639.513	38026.848
9933	116.21	10248.753	35802.496
7368	116.19	9517.468	37798.168
8995	111.77	10111.123	36744.223
6745	111.55	9415.582	34947.773
21390	111.34	13186.322	40433.238
13046	110.73	11150.247	36073.305
13978	110.62	11225.619	39947.16
9948	110.2	10333.773	35645.004
23199	109.89	13709.816	40031.148
26503	107.86	14307.11	36879.238
17868	105.41	12406.726	39418.262
17928	104.41	12354.481	38951.051
26902	102.9	14247.237	39848.078
18466	102.3	12470.005	34725.84
5469	102.17	9241.024	35034.398
8951	100.01	10117.766	36376.145
14110	99.76	11423.05	40191.227
8318	99.43	9724.833	35623.656
26968	99.13	14383.728	40289.602
1330	99.03	7912.939	40420.605
6232	98.92	9453.8	39202.793
10066	98.57	10144.066	34525.367
3038	98.34	8606.308	39751.402
10775	98.15	10402.013	38575.824
18634	98.09	12554.786	33852.523
6345	97.9	9469.866	38236.059
18503	97.52	12292.237	34374.602
9405	97.52	10056.899	40421.613
4545	97.44	9017.045	40512.441
27463	97.25	14490.859	37117.863
18369	97.21	12413.966	35524.914
5377	97.02	9228.625	34180.949
1934	97	8046.851	35609.48
1787	96.56	8151.952	36587.59
760	95.76	7908.204	37442.789
12993	95.76	11160.41	36732.016
25976	95.68	14385.872	33971.02
22422	95.6	13557.349	35329.547
5148	95.08	9007.596	34850.57
22220	95.01	13297.874	33764.996
26526	94.97	14296.8	37021.121
19001	94.87	12520.721	36913.629
3230	94.57	8614.032	38177.238
27398	94.47	14556.175	37641.285
27137	94.41	14520.797	39587.738
6400	94.4	9381.117	37980.121
7175	94.26	9599.001	36167.805
2889	93.95	8368.58	40098.883
15033	93.8	11843.623	34719.422
9850	93.73	10151.481	36828.473
1299	93.73	7848.357	40225.211
21463	93.69	13158.294	39927.648
14302	93.65	11605.611	38621.598
8801	93.46	10074.47	35178.684
21827	93.25	13281.665	37069.27
11691	93.19	10725.001	34585.336
13287	93.05	11362.441	33632.406
27674	92.44	14547.128	35143.297
16482	92.35	12012.247	34689.031
16112	92.31	12003.055	37834.059
9729	92.29	10213.669	37972.93
21609	92.21	13324.818	38514.363
5039	92	8893.472	35916.816
23689	91.91	13700.368	36364.254
27056	91.73	14569.652	40261.578
4737	91.73	9039.94	38661.652
320	91.68	7914.792	35262.203
21962	91.52	13185.345	36135.156
21379	91.47	13212.912	40328.656
9071	91.01	10041.809	37523.824
23932	90.95	13730.972	34342.621
2343	90.85	8404.357	35312.699
24887	90.76	13834.774	40266.145
5112	90.7	8999.203	35457.879
26601	89.8	14259.005	37539.145
22903	89.68	13472.528	38633.121
16406	89.63	11928.878	35343.574
10406	89.57	10454.843	35257.254
10405	89.51	10475.43	35253.152
2090	89.42	8164.487	33904.141
17126	89.32	12120.921	36314.137
22008	89.28	13317.619	35922.613
25561	89.26	14147.226	36215.246
5904	89.11	9254.829	38922.445
12787	88.77	11058.081	38506.508
21541	88.61	13267.427	39180.422
15597	88.09	11673.916	39550.938
20623	87.85	12942.306	34547.016
640	87.81	7709.163	36842.387
22366	87.79	13413.647	34745.637
21940	87.71	13340.959	36280.34
25586	87.64	14202.753	35822.059
9335	87.42	10127.789	39934.738
10668	87.33	10560.699	37729.5
6877	87.25	9385.026	33558.711
4255	87.14	8634.14	38251.379
13416	87.12	11338.441	34784.121
9027	87.06	10122.696	37060.121
27670	87.06	14560.596	35425.746
10412	86.62	10518.696	35319.035
8928	86.41	10114.832	36200.543
14192	86.22	11627.223	39399.285
15126	86.06	11657.402	35487.23
17221	85.83	12218.559	37010.715
18236	85.82	12386.991	36740.867
4657	85.78	9002.655	39203.398
9324	85.76	10043.642	39859.152
2203	85.57	8409.035	34113.98
16306	85.51	11873.656	36105.188
7576	85.32	9582.005	39570.453
5969	85.28	9266.311	39494.426
19736	85.15	12814.34	39438.477
24179	85.15	13965.002	34842.785
16920	85.13	12251.616	34624.023
18307	85.07	12366.913	35987.563
8305	85.05	9877.068	35786.449
21333	85.03	13064.532	40198.879
25566	85.01	13996.443	36256.969
23242	84.9	13630.575	39656.84
8144	84.9	9739.069	37316.949
16198	84.86	11896.454	36978.707
3032	84.59	8607.921	39669.719
10742	84.13	10533.869	38286.672
3951	83.88	8717.515	35488.258
16328	83.79	11856.976	35973.609
23292	83.52	13771.401	39425.363
9972	83.46	10170.857	35338.277
5437	83.44	9194.715	34712.586
20776	83.25	13113.142	35909.934
5415	83.02	9183.947	34498.652
24468	82.9	13854.596	37276.66
6421	82.89	9469.75	37561.707
21892	82.43	13286.644	36622.832
25504	82.2	14164.383	36518.652
10090	82.08	10330.957	34445.273
7033	82.06	9525.367	34969.695
7217	82.04	9615.819	36561.078
19505	82	12580.924	40227.484
24239	81.93	13988.774	35380.684
7296	81.89	9564.51	37233.125
26784	81.87	14403.996	38923.766
2339	81.85	8291.359	35265.109
19261	81.85	12606.258	38685.867
16557	81.83	12033.561	34328.551
15837	81.74	11979.011	40058.355
8584	81.62	9775.799	33544.344
6547	81.37	9367.968	36699.734
14032	81.37	11396	40347.672
16994	81.37	12166.665	35162.863
2595	81.2	8237.749	37354.609
22114	81.2	13223.447	34655.066
1624	81.03	8023.651	38306.422
23453	80.95	13621.181	38344.016
6143	80.87	9490.006	40281.086
16285	80.78	11982.491	36271.594
9975	80.76	10130.512	35372.926
10814	80.74	10433.916	38979.566
6576	80.57	9375.439	36356.242
10689	80.55	10546.702	37860.91
10577	80.45	10423.624	36570.898
11953	80.26	10914.047	35002.313
10565	80.03	10420.218	36453.902
5920	79.9	9216.23	38988.406
16455	79.88	12011.053	35134.973
20831	79.8	13072.846	36493.223
11260	79.61	10647.952	38474.598
9926	79.59	10295.815	36033.395
6693	79.5	9377.903	35442.051
13248	79.5	11058.662	33996.113
12063	79.48	10927.686	36004.711
10631	79.44	10403.526	37231.445
14932	79.04	11703.347	33877.496
13774	78.92	11376.09	38017.641
21753	78.83	13325.01	37617.566
27886	78.79	14513.765	33944.039
6633	78.67	9293.051	35782.473
19544	78.65	12689.933	40478.508
10624	78.44	10449.443	37127.172
7079	78.21	9671.666	35435.09
5418	77.94	9153.31	34508.758
14555	77.93	11605.556	36672.055
16918	77.87	12259.111	34607.91
3334	77.62	8507.151	37303.617
9977	77.41	10229.701	35384.512
18455	77.39	12290.836	34960.758
7810	77.35	9763.328	39726.344
14369	77.29	11598.166	38154.754
19933	77.29	12754.445	38048.262
9299	77.08	10096.895	39622.914
10171	77.08	10160.785	33840.906
15072	77.08	11842.604	34975.129
9452	77.03	10250.197	40478.957
11421	77.03	10584.132	36822.445
18025	76.99	12349.575	38286.523
13153	76.99	11156.152	34911.738
6585	76.78	9365.803	36412.734
23313	76.7	13603.692	39280.602
12095	76.7	10780.742	36387.813
10744	76.64	10487.02	38300.191
24078	76.57	13968.735	34006.461
12688	76.55	11081.565	39470.195
10011	76.53	10316.788	35293.641
13600	76.36	11249.686	36600.215
19784	76.36	12826.183	39060.438
11332	76.32	10614.269	37763.223
25971	76.07	14361.406	33941.496
24570	76.07	13918.315	38003.844
6410	76.05	9462.313	37744.66
19627	76.03	12800.728	40031.281
21384	76.01	13307.411	40365.254
27507	75.8	14569.644	36775.477
20531	75.72	12932.174	33649.762
19937	75.72	12815.74	38083.98
16013	75.7	11983.528	38352.059
19562	75.67	12805.016	40313.586
26693	75.65	14304.97	38262.711
24288	75.63	13973.523	35742.133
10813	75.61	10464.061	38974.309
22029	75.57	13139.464	35546.09
18075	75.47	12474.33	37715.484
27400	75.47	14556.162	37656.621
18766	75.44	12652.335	34742.469
20050	75.42	12793.567	37344.391
22204	75.42	13233.26	33874.57
6078	75.4	9245.563	40456.203
14121	75.13	11606.068	40017.68
20012	75	12784.899	37396.93
7159	74.98	9657.216	35964.723
13045	74.92	11126.916	36065.465
6998	74.8	9682.909	34568.996
9894	74.73	10152.16	36269.242
4739	74.52	8906.934	38668.066
23616	74.44	13748.798	36948.641
14484	74.38	11606.468	37081.961
8363	74.36	9885.493	35385.168
25111	74.31	14183.051	39186.742
14835	74.29	11560.982	34481.02
11398	74.29	10583.552	37354.363
20014	74.21	12714.768	37433.563
18259	74.19	12394.409	36565.797
15359	74.15	11755.521	37745.539
11252	74.13	10727.942	38380.086
18840	74.06	12654.045	35454.297
6139	74.04	9486.787	40247.711
4638	74.04	9051.884	39365.906
19547	74.02	12653.111	40494.184
5556	73.96	9088.807	35885.758
5684	73.96	9127.981	37094.496
4831	73.96	8966.488	37660.949
8986	73.87	10011.483	36636.031
12361	73.83	10819.252	39062.996
8672	73.77	9977.508	34244.441
15667	73.77	11838.675	40102.059
27780	73.73	14516.307	34496.738
9174	73.67	10020.405	38475.875
20330	73.52	12735.369	35166.816
12705	73.5	11000.105	39069.848
4761	73.5	9035.032	38218.316
22810	73.46	13437.101	37924.859
2016	73.46	8092.153	34770.254
23399	73.33	13685.43	38575.43
10410	73.29	10520.063	35282.723
6354	73.25	9328.22	38332.434
20048	73.25	12771.355	37321.383
10155	73.12	10294.074	33983.609
12743	72.91	11166.042	38783.371
24247	72.79	13976.556	35398.137
6609	72.72	9297.957	35970.031
11250	72.7	10713.053	38357.746
23630	72.7	13686.359	36758.758
390	72.62	7661.266	35619.977
3152	72.58	8529.939	38724.664
17304	72.58	12220.601	37718.191
25868	72.56	14179.559	33706.211
7998	72.49	9875.765	38253.863
7109	72.39	9541.212	35653.516
11687	72.33	10680.671	34556.832
8111	72.33	9825.759	37413.215
6120	72.31	9391.7	40458.449
10273	72.24	10486.584	34309.551
16960	72.22	12260.101	35046.586
13438	72.1	11246.649	34960.449
13713	72.08	11378.592	37442.215
2979	72.07	8601.326	40153.469
14059	72.05	11347.46	40531.156
3556	72.03	8446.829	35394.992
20462	71.99	12837.307	34038.438
14028	71.99	11338.452	40324.57
5654	71.93	9210.284	36784.863
17272	71.93	12155.058	37436.961
23777	71.93	13775.981	35622.027
24602	71.93	13889.292	38299.797
6281	71.93	9423.301	38907.453
25591	71.87	14201.736	35844.027
25898	71.87	14062.254	33584.711
2887	71.87	8390.443	40071.07
23847	71.84	13592.592	35146.785
3868	71.84	8731.911	34758.59
22261	71.78	13501.082	33814.793
27519	71.76	14577.238	36588.055
21728	71.7	13342.83	37808.945
8178	71.66	9717.225	36999.574
8778	71.66	10051.139	34943.84
22410	71.64	13413.221	35202.27
19793	71.61	12890.459	38836.648
23269	71.47	13659.639	39582.789
8457	71.45	9811.463	34743.949
18475	71.45	12369.812	34781.949
22445	71.4	13412.058	35532.105
4082	71.36	8819.622	36694.004
6629	71.36	9485.103	36077.477
21509	71.24	13156.899	39564.824
9401	71.18	10062.285	40381.539
16161	71.07	12014.837	37267.18
11588	71.03	10690.342	35582.645
18981	70.99	12493.198	36753.52
7922	70.94	9820.791	38958.109
16152	70.92	11993.104	37533.891
595	70.88	7712.157	36605.145
18467	70.8	12426.388	34731.23
12150	70.59	10965.546	37032.305
16342	70.57	12008.724	35781.652
4679	70.42	9039.565	39089.836
15878	70.38	11858.399	39703.5
21614	70.38	13332.842	38553.66
109	70.34	7788.908	34187.859
2359	70.28	8230.253	35440.723
19508	70.19	12694.247	40267.453
15115	70.11	11644.986	35358.637
14937	70.11	11824.026	33981.359
19023	70.05	12706.06	37129.633
4620	70.05	8988.755	39506.125
18199	70.04	12489.191	36775.145
22068	70.04	13181.909	35270.359
3679	69.98	8596.676	34322.02
18953	69.88	12699.209	36519.762
18110	69.82	12480.672	37685.34
4444	69.81	8687.909	39871.34
18877	69.79	12657.402	35875.797
16896	69.71	12079.337	34408.301
27741	69.71	14620.056	34904.324
4565	69.65	8935.617	40222.336
27708	69.65	14500.638	35286.453
17689	69.63	12237.567	40320.598
11329	69.63	10753.371	37743.977
14573	69.58	11588.28	36545.164
10	69.56	7880.145	33569.688
2703	69.52	8258.027	38305.344
11783	69.5	10685.921	33608.809
19004	69.5	12701.18	36923.723
1692	69.4	8161.149	37614.305
5186	69.31	8956.735	34529.125
17335	69.29	12115.593	37993.176
11675	69.29	10710.252	34797.809
24606	69.29	13958.018	38321.773
21277	69.23	13117.392	39815.148
25937	69.17	14374.074	33728.07
27352	69.14	14636.381	37928.168
14768	68.98	11480.51	34936.254
7984	68.96	9790.653	38467.438
11014	68.96	10599.168	40354.238
13094	68.92	11181.038	35301.855
15742	68.89	11764.715	40423.938
4717	68.89	9017.277	38799.574
10124	68.85	10286.204	34027.355
25631	68.83	14092.417	35477.773
8927	68.83	10107.224	36185.469
6592	68.79	9473.813	36189.293
25675	68.71	14048.505	35148.641
1614	68.64	7988.247	38253.559
6519	68.5	9338.07	36787.195
26937	68.5	14365.419	40083.68
25181	68.45	14051.743	38693.766
1820	68.39	8173.337	36509.367
1914	68.39	8054.82	35458.137
6459	68.35	9286.299	37283.738
12242	68.31	10899.617	37983.039
5746	68.31	9127.432	37662.93
24905	68.25	13816.73	40343.941
25596	68.24	14140.124	35886.004
21471	68.24	13298.959	39651.375
18201	68.22	12357.629	36792.336
6879	68.22	9487.708	33580.129
19403	68.18	12536.932	39580.027
518	68.16	7725.657	36244.59
3315	68.14	8429.311	37241.238
17330	68.14	12168.549	37965.281
13808	68.08	11369.685	38299.191
24182	68.08	13963.002	34897.629
7062	68.08	9620.186	35276.141
3600	68.06	8606.654	34857.715
20381	68.02	12835.969	34664.352
10163	68.01	10303.809	33728.852
13533	67.99	11221.869	35849.742
20153	67.97	12905.29	36618.473
21440	67.89	13251.118	40090.719
21723	67.85	13209.724	37789.688
12004	67.66	10839.937	35551.559
6640	67.6	9339.705	35874.973
20469	67.58	12728.68	34101.066
5242	67.56	8915.182	34153.211
4219	67.53	8718.289	37904.039
21994	67.51	13309.962	35818.91
4708	67.51	9002.465	38751.309
26396	67.51	14293.194	36090.371
24994	67.45	14046.86	39988.199
22411	67.43	13368.588	35215.953
10005	67.37	10312.425	35259.152
4265	67.3	8826.498	38342.672
25958	67.24	14375.228	33789.969
23178	67.2	13702.121	40242.117
27533	67.09	14434.411	36453.34
2824	67.07	8208.074	39457.543
15470	67.07	11736.038	38672.387
21505	67.05	13348.579	39540.914
25050	67.01	14123.087	39719.844
2274	66.91	8402.677	34800.383
27319	66.91	14605.173	38056.727
15972	66.91	11959.66	38970.293
13736	66.82	11386.009	37733.176
1713	66.76	8190.917	37457.207
27279	66.74	14509.25	38451.738
17830	66.74	12306.926	39777.828
14232	66.7	11625.269	39043.363
5998	66.68	9186.818	39743.313
893	66.65	7935.604	38123.719
10408	66.63	10546.659	35265.566
3009	66.61	8443.304	39798.449
18940	66.51	12689.868	36390.715
17340	66.45	12161.892	38013.859
20269	66.42	12807.03	35867.473
17992	66.4	12481.274	38421.258
925	66.38	7961.479	38253.313
9811	66.36	10217.743	37085.352
22813	66.34	13523.816	37967.234
24454	66.32	13929.084	37103.672
2491	66.32	8324.291	36469.145
16055	66.24	12010.921	38049.414
634	66.24	7826.417	36790.68
16390	66.19	11875.322	35550.223
2163	66.17	8398.913	33740.195
4593	66.17	8974.517	39807.961
7221	66.13	9528.44	36602.328
20461	66.11	12762.823	34030.305
10526	66.11	10396.037	36075.109
3003	66.07	8581.052	40016.375
1859	66.05	8089.883	36213.07
9943	66.05	10342.98	35912.648
22115	65.98	13143.768	34661.063
10960	65.94	10360.968	40277.504
25780	65.88	14151.601	34497.848
15103	65.88	11788.569	35279.316
15415	65.88	11812.542	38191.109
14945	65.88	11809.2	34031.379
1258	65.84	7969.34	40015.875
7301	65.82	9693.394	37314.797
8170	65.78	9905.075	36914.242
15461	65.75	11813.263	38610.625
2901	65.73	8261.716	40250.246
11353	65.69	10755.786	37658.453
5324	65.67	9198.805	33701.402
5070	65.67	8852.124	35514.172
21419	65.63	13185.556	40192.07
23315	65.59	13681.287	39300.742
23904	65.52	13764.72	34695.164
4356	65.5	8807.459	39072.734
27510	65.5	14613.936	36785.559
3648	65.48	8608.985	34554.863
5542	65.46	9178.867	35764.172
10089	65.44	10254.202	34437.227
9885	65.42	10151.501	36511.363
12818	65.36	11061.988	38171.77
18589	65.34	12292.528	33789.813
27349	65.32	14573.588	37897.555
6181	65.15	9340.487	39681.699
26009	65.11	14411.041	34159.195
26432	65.09	14260.878	36322.785
13282	65.09	11418.491	33578.941
5139	65.08	8876.858	35118.895
14841	65.08	11610.824	34221.703
27502	65.06	14607.944	36751.973
2003	65.02	8153.67	34668.141
13678	64.98	11290.764	37217.656
10589	64.98	10357.243	36639.91
21028	64.96	13001.261	37961.254
19519	64.94	12640.362	40341.266
5987	64.94	9255.795	39656.379
21118	64.9	12954.619	38585.18
20259	64.83	12769.7	35815.473
14929	64.75	11828.236	33865.738
16940	64.75	12243.283	34820.828
4003	64.69	8675.749	36061.602
26766	64.67	14399.762	38769.387
534	64.65	7791.212	36323.305
27405	64.62	14555.141	37675.109
10601	64.58	10407.295	36785.969
3096	64.58	8443.07	39179.363
21801	64.52	13316.418	37531.988
22512	64.5	13362.697	35717.254
10639	64.42	10390.721	37318.16
16917	64.37	12172.568	34596.727
901	64.37	7842.722	38162.383
25716	64.35	14008.082	35100.066
12197	64.33	10906.475	37543.191
13114	64.33	11192.864	35187.613
19998	64.33	12783.356	37561.152
2519	64.29	8332.144	36672.676
15189	64.21	11637.472	35984.328
16956	64.18	12209.308	35000.059
20232	64.18	12828.926	35996.508
22745	64.16	13502.014	37443.988
27231	64.14	14478.659	38728.82
7546	64.14	9528.52	39308.566
21073	64.06	12926.969	38202.621
3512	64.04	8449.467	35654.871
21065	64.02	13058.693	38172.242
27207	64	14518.134	38924.27
17678	63.96	12159.244	40258.938
23529	63.93	13624.083	37590.898
7360	63.91	9586.075	37736.426
19136	63.91	12562.423	37686.629
27875	63.85	14549.389	33863.141
22088	63.83	13171.811	35083.012
18158	63.68	12294.96	37377.184
23560	63.64	13691.652	37466.074
27607	63.6	14610.509	35786.148
16125	63.6	12028.652	37680.641
18850	63.6	12494.562	35688.164
159	63.56	7785.709	34452.078
27281	63.56	14497.508	38454.613
5819	63.52	9185.564	38210.496
20830	63.45	13008.408	36492.086
11025	63.43	10649.333	40451.797
23140	63.41	13566.181	40515.777
1059	63.39	7759.522	38931.273
17543	63.39	12075.85	39396.715
9492	63.33	10144.117	40028.008
14284	63.29	11605.305	38564.746
19710	63.29	12885.195	39582.672
27116	63.28	14520.331	39761
6650	63.28	9436.568	35632.637
26008	63.22	14259.108	34141.242
24829	63.18	13904.286	39836.379
8647	63.16	10077.995	33957.855
22850	63.14	13372.49	38219.324
12143	63.12	10876.539	37000.406
15087	63.1	11671.949	35102.977
14911	63.03	11745.157	33581.551
5894	63.03	9083.724	38829.91
20521	63.01	12875.5	33678.383
10995	62.99	10499.798	40518.137
19778	62.97	12907.327	39036.621
14574	62.97	11499.081	36548.836
20871	62.95	12965.923	36789.48
23683	62.93	13780.759	36302.898
4191	62.91	8741.455	37636.152
15822	62.91	11888.774	39999.68
15940	62.89	12032.332	39042.055
3450	62.83	8532.518	36341.121
24061	62.82	13805.629	33830.969
24497	62.82	13921.353	37451.93
5524	62.82	9221.03	35590.781
2560	62.78	8321.564	37031.738
10797	62.78	10463.987	38828.105
7172	62.74	9513.721	36115.855
3582	62.7	8439.496	34980.469
11912	62.7	10967.714	34628.672
26699	62.66	14263.973	38315.207
27201	62.64	14583.305	38867.57
13765	62.6	11412.759	37936.438
19087	62.6	12693.096	37542.926
19082	62.59	12704.975	37495.555
20161	62.59	12824.829	36701.902
10675	62.59	10390.268	37793.723
9058	62.59	10072.036	37347.137
817	62.57	7932.97	37754.012
24259	62.57	13843.809	35485.469
6402	62.55	9285.519	37988.098
25673	62.55	14004.043	35137.32
25681	62.47	14131.009	35166.445
7663	62.43	9635.612	40327.238
10179	62.43	10330.194	33598.105
25059	62.41	14164.862	39771.055
15611	62.41	11837.889	39661.078
16109	62.39	11931.328	37801.91
6161	62.37	9364.257	40112.262
2251	62.3	8332.777	34475.469
6991	62.28	9588.835	34510.129
1180	62.26	7751.121	39578.121
11672	62.26	10562.305	34770.488
14187	62.22	11445.201	39332.586
25972	62.2	14421.042	33952.219
8815	62.18	10092.203	35269.141
4977	62.11	8877.751	36371.715
11605	62.09	10756.6	35394.449
3881	62.07	8702.037	34851.605
25767	62.05	14189.299	34704.953
16076	61.93	12019.056	37906.441
7032	61.8	9541.766	34961.949
2469	61.78	8213.312	36349.859
10479	61.78	10530.104	35742.52
19158	61.76	12611.409	37922.531
11537	61.74	10676.77	35926.125
25532	61.72	14157.014	36392.277
4301	61.67	8761.762	38588.008
24314	61.63	13953.329	35952.84
16701	61.63	12263.142	34089.672
11601	61.61	10683.42	35385.254
4747	61.59	8991.802	38399.965
24188	61.57	13835.546	34963.879
25472	61.53	14005.723	36650.27
21712	61.51	13266.874	37717.953
21356	61.51	12922.416	40420.129
6944	61.49	9686.449	34009.93
5328	61.47	9181.883	33730.078
27853	61.36	14461.307	34060.941
19541	61.32	12689.973	40450.109
25961	61.32	14278.945	33821.84
24565	61.32	13806.787	37932.191
26797	61.28	14260.559	38999.523
14872	61.28	11423.074	33890.445
23314	61.23	13569.422	39291.586
14996	61.23	11789.646	34453.984
20978	61.23	13047.74	37632.023
22075	61.19	13210.036	34981.43
214	61.15	7979.999	34711.273
5490	61.05	9248.25	35264.805
27543	61.05	14575.565	36265.121
5864	61.05	9252.214	38612.566
4594	61.05	8989.33	39840.035
5628	61.03	9114.557	36520.559
21521	61.02	13174.999	39338.965
19630	60.98	12884.558	40059.477
23966	60.98	13670.359	34317.16
23353	60.94	13653.994	38873.754
17218	60.94	12266.218	37002.719
7968	60.94	9795.135	38632.754
23184	60.92	13697.798	40259.324
304	60.9	7769.588	35175.609
10892	60.84	10532.853	39715.465
8274	60.84	9883.505	36146.391
21976	60.84	13285.518	36055.949
27656	60.82	14511.383	35599.113
18903	60.82	12508.292	36046.395
5645	60.82	9188.615	36693.711
19594	60.8	12719.627	40512.961
15479	60.8	11643.873	38753.031
9235	60.71	10097.91	39114.773
26716	60.69	14303.391	38415.715
2482	60.67	8222.985	36429.016
10857	60.65	10389.073	39411.898
22016	60.65	13179.853	35731.336
9180	60.61	10101.975	38551.848
1288	60.57	7764.484	40166.184
26873	60.57	14216.494	39606.629
8924	60.56	10053.732	36169.117
7543	60.54	9665.399	39292.629
24279	60.54	13931.796	35670.34
6357	60.44	9471.086	38068.645
9773	60.44	10191.697	37386.023
1639	60.44	8185.507	38113.355
12794	60.4	11004.453	38265.34
9170	60.4	10039.418	38447.738
12347	60.4	10786.966	38969.316
9198	60.36	9920.537	38724.242
12103	60.36	10798.532	36540.977
2511	60.34	8247.644	36547.008
10334	60.33	10398.598	34737.711
9357	60.33	10090.261	40169.047
23391	60.31	13572.17	38890.855
13543	60.31	11216.872	35946.133
14865	60.29	11491.831	34114.688
13583	60.29	11327.323	36395.789
3526	60.27	8583.181	35479.684
14634	60.25	11477.787	35789.871
750	60.13	7812.896	37408.141
13586	60.13	11245.414	36439.465
26628	60.12	14318.826	37757.781
10540	60.1	10547.835	36251.82
20425	60.1	12743.387	34422.41
3728	60.06	8438.645	33578.863
17269	60.06	12129.219	37421.727
2874	60.04	8341.46	39938.895
7766	60.04	9710.991	40053.758
6839	59.94	9444.808	34083.707
2126	59.94	8148.564	33573.227
5341	59.92	9126.626	33847.434
10745	59.92	10353.532	38316.656
25929	59.92	14281.553	33679.09
16468	59.87	12016.936	34884.637
8518	59.85	9781.004	34204.34
19203	59.81	12660.208	38299.398
18109	59.79	12338.788	37669.816
23686	59.75	13706.615	36344.969
8059	59.75	9870.734	38002.496
23997	59.75	13755.951	33769.789
20316	59.75	12747.299	35368.949
5099	59.67	8886.989	35373.988
4292	59.67	8801.172	38513.613
14717	59.67	11506.647	35248.707
26640	59.64	14411.185	37855.465
10855	59.62	10498.263	39402.043
8988	59.62	10091.855	36646.164
629	59.62	7815.556	36768.688
16430	59.6	12045.762	35205.469
27594	59.58	14589.225	36020.941
4456	59.56	8676.991	39960.121
19494	59.52	12703.664	40160.438
17517	59.52	12193.101	39184.707
25683	59.48	14027.455	35181.535
20716	59.46	12965.283	35424.145
3275	59.44	8621.915	37566.777
15833	59.44	12025.933	40042.727
27333	59.41	14593.378	38122
25575	59.39	14153.325	36010.66
4313	59.39	8714.694	38703.148
4065	59.37	8828.209	36591.613
7876	59.31	9815.323	39004.621
6778	59.29	9468.64	34526.258
13446	59.29	11235.44	35064.512
413	59.23	7850.027	35765.371
17726	59.23	12289.479	40395.484
21910	59.23	13238.191	36735.137
13005	59.22	11103.029	36266.781
19748	59.2	12885.478	39184.027
7837	59.2	9821.095	39594.277
18514	59.12	12472.592	34171.316
13410	59.06	11372.32	34692.961
19186	59.06	12653.148	38182.844
4816	59.04	8997.003	37785.23
20493	59	12740.459	33738.328
9075	58.95	10060.918	37539.484
12318	58.93	10836.765	38735.18
18967	58.91	12682.245	36661.156
17673	58.91	12152.563	40234.016
18148	58.91	12379.906	37334.141
18524	58.87	12313.642	34231.195
4069	58.87	8841.412	36629.715
25087	58.81	14089.479	39631.758
3746	58.77	8826.567	33563.219
26827	58.77	14319.709	39229.934
26774	58.77	14380.366	38849.965
15646	58.74	11816.114	39926.516
6307	58.7	9414.58	38810.133
18363	58.68	12476.634	35492.176
12907	58.66	11047.304	37411.063
9371	58.66	10049.22	40212.961
12736	58.66	11182.721	38711.434
13579	58.64	11278.817	36296.426
10340	58.62	10450.066	34800.449
21865	58.58	13138.701	36750.426
12271	58.54	10947.933	38184.383
4371	58.49	8662.474	39187.809
14887	58.49	11575.335	33753.641
23219	58.47	13744.647	39854.066
1333	58.47	7647.581	40423.363
1771	58.45	8102.721	36768.977
15708	58.41	11707.651	40284.539
21287	58.41	13048.186	39899.211
22442	58.39	13389.792	35508.52
11292	58.39	10740.823	38073.52
8847	58.37	9942.429	35539.844
13184	58.35	11159.526	34540.145
7967	58.24	9915.7	38616.293
25120	58.24	14097.537	39282.527
15058	58.22	11673.989	34859.445
15745	58.22	11711.459	40445.059
23385	58.2	13684.02	38806.563
25922	58.18	14295.788	33599.742
26136	58.18	14333.64	35071.543
5225	58.16	9024.535	34272.477
27702	58.03	14518.683	35265.898
24387	58.03	13906.88	36451.09
17753	58.03	12355.493	40190.984
11087	58.01	10757.921	39810.211
3199	57.97	8511.321	38209.371
22119	57.95	13311.115	34706.867
5742	57.93	9139.777	37634.172
17363	57.91	12096.139	38173.656
18794	57.89	12537.218	35049.355
5766	57.89	9115.996	37853.766
17883	57.87	12437.487	39211.27
7107	57.87	9557.497	35648.785
20663	57.86	13119.644	34903.754
27338	57.86	14613.743	38154.16
22385	57.86	13558.161	35029.023
6847	57.84	9319.71	34160.199
1338	57.82	7850.042	40448.055
3323	57.76	8465.528	37275.539
14025	57.74	11261.816	40310.633
922	57.72	7857.024	38240.656
23634	57.66	13710.379	36836.293
19048	57.66	12603.834	37305.215
10226	57.64	10413.878	33936.445
8125	57.64	9879.179	37486.246
6886	57.61	9342.413	33627.422
16672	57.59	12224.637	33768.156
24312	57.59	13986.311	35866.77
14863	57.57	11576.002	34111.047
24116	57.57	13811.111	34305.523
25620	57.53	14079.925	35714.816
26856	57.53	14246.23	39471.906
23337	57.53	13648.513	39085.762
23074	57.51	13565.272	39997.504
3295	57.51	8476.579	37404.156
27308	57.43	14472.452	38296.934
25693	57.43	14020.384	35227.469
14623	57.43	11455.979	36045.148
2216	57.41	8210.448	34251.066
6573	57.38	9485.367	36318.613
5577	57.38	9248.638	36046.531
1156	57.34	7958.024	39470.898
353	57.3	7770.171	35432.156
4516	57.3	8767.161	40486.031
530	57.28	7784.449	36302.785
17539	57.26	12274.437	39375.473
11764	57.26	10563.352	33760.973
11220	57.24	10594.387	38931.316
8956	57.24	9920.964	36407.816
1303	57.2	7837.999	40252.027
17450	57.18	12065.074	38779.441
4189	57.18	8780.158	37624.703
13328	57.18	11280.961	34084.234
2180	57.17	8263.851	33904.77
19587	57.15	12798.965	40477.699
13155	57.15	11141.161	34923.465
4951	57.13	9001.693	36462.793
14650	57.09	11593.253	35895.609
7249	57.05	9530.504	36839.285
22642	56.99	13523.989	36678.93
7028	56.99	9566.543	34920.496
6807	56.97	9378.099	34459.441
18664	56.97	12588.044	34103.137
3661	56.96	8622.96	34393.59
6323	56.94	9303.683	38650.609
420	56.94	7848.144	35788.77
20759	56.94	12932.44	35800.27
15124	56.92	11840.583	35456.02
6333	56.92	9415.73	38438.375
25335	56.9	14076.006	37688.02
944	56.88	7749.035	38322.57
25571	56.88	14121.454	35957.168
26983	56.8	14266.019	40347.781
18293	56.8	12432.565	36234.523
25126	56.78	14208.556	39357.129
19498	56.78	12655.541	40190.5
11078	56.78	10773.942	40078.309
21954	56.73	13155.274	36406.992
10758	56.69	10421.331	38449.859
5636	56.67	9224.193	36590.73
51	56.65	7794.426	33850.277
3078	56.61	8515.295	39332.977
768	56.61	7921.991	37476.883
15387	56.59	11777.027	37935.762
19817	56.55	12859.705	38688.32
19924	56.53	12747.984	38303.766
24411	56.51	13989.169	36696.113
17449	56.51	12172.293	38778.367
13335	56.48	11407.91	34110.445
23437	56.46	13576.771	38238.383
26715	56.46	14344.892	38414.164
358	56.44	7923.38	35443.047
19176	56.42	12610.245	38094.742
14581	56.38	11572.919	36288.703
25041	56.38	14186.841	39943.828
6694	56.38	9449.04	35444.875
3630	56.34	8444.811	34773.742
3515	56.34	8534.366	35682.555
7525	56.32	9496.856	39185.078
20300	56.28	12791.01	35493.023
24367	56.28	13919.297	36324.004
1185	56.25	7739.262	39598.051
12839	56.25	11179.426	37742.66
6598	56.23	9414.571	36238.703
493	56.21	7773.832	36105.395
27558	56.19	14629.629	36386.453
15076	56.17	11720.308	35026.352
5158	56.17	9005.963	34924.703
18425	56.17	12295.569	35289
1434	56.17	8099.838	39926.613
27915	56.17	14640.308	33541.656
17628	56.15	12200.406	40044.07
10411	56.13	10385.334	35284.375
13280	56.11	11297.146	33563.133
14888	56.11	11610.992	33762.93
15205	56.09	11778.549	36112.137
2749	56.07	8257.436	38755.629
12096	56.06	10975.742	36402.871
25773	56.06	14070.156	34759.086
23013	56.06	13537.85	39571.621
20266	56.04	12765.991	35842.371
863	56.04	7824.413	37984.191
17724	56.02	12286.464	40367.656
2258	55.94	8369.507	34553.09
5832	55.88	9086.007	38327.426
22603	55.84	13470.245	36391.605
15005	55.84	11845.481	34511.332
25698	55.83	14072.909	35270.551
24879	55.83	13820.333	40212.539
3961	55.83	8758.119	35590.266
17957	55.83	12426.648	38555.895
14949	55.81	11715.25	34052.355
26052	55.81	14218.449	34469.637
10123	55.79	10321.928	34019.203
195	55.79	7732.704	34626.688
14097	55.79	11509.65	40536.285
6468	55.79	9356.276	37373.227
12444	55.77	10847.045	39968.277
5263	55.75	9000.551	33701.848
24967	55.75	14019.235	40469.41
11683	55.73	10690.159	34539.352
675	55.58	7737.313	37048.816
22782	55.56	13562.448	37747.938
25004	55.54	14182.825	40047.43
26190	55.52	14301.072	35446.996
23633	55.46	13595.835	36815.832
23438	55.44	13726.784	38244.953
14134	55.42	11555.528	39861.309
26057	55.42	14361.247	34523.984
26238	55.4	14397.891	35787.746
25185	55.35	14112.284	38754.535
20693	55.33	13076.438	35203.391
15250	55.33	11675.447	36653.484
8481	55.25	9855.316	34617.645
25234	55.21	14204.039	38224.82
9176	55.21	10018.812	38496.539
22082	55.21	13246.39	35037.004
10086	55.19	10193.144	34405.898
13364	55.17	11417.99	34364.379
7149	55.17	9638.656	35905.121
12810	55.15	11090.033	38120.406
3686	55.15	8508.161	34080.758
21667	55.08	13167.881	38081.465
6224	55.06	9473.569	39449.723
13101	55.02	11089.977	35353.027
1910	55.02	8121.335	35756.617
9549	55	10276.867	39604.676
11661	55	10624.665	34683.945
3340	54.98	8626.261	37366.008
18086	54.98	12490.935	37776.957
12397	54.93	10983.581	39444.855
14693	54.91	11625.698	35296.461
20066	54.91	12883.568	37086.094
14419	54.91	11570.748	37618.211
26698	54.89	14230.268	38315.746
2189	54.87	8267.28	33987.445
16379	54.85	11998.807	35475.723
11070	54.85	10687.089	39997.598
5962	54.85	9195.589	39437.379
23882	54.85	13599.459	34834.262
3923	54.83	8688.877	35215.121
24754	54.83	13852.903	39287.738
3838	54.83	8821.145	34435.723
16036	54.83	11963.18	38238.34
1812	54.79	8013.945	36434.633
212	54.73	7767.294	34706.406
2977	54.73	8621.435	40126.188
23958	54.71	13757.213	34243.422
14966	54.71	11754.589	34191.945
20700	54.7	13100.039	35234.992
27667	54.7	14474.198	35402.52
2600	54.68	8396.888	37410.383
12179	54.68	10986.571	37297.473
16200	54.68	11994.646	37006.668
23696	54.66	13709.922	36397.398
19507	54.64	12520.542	40230.211
10898	54.64	10419.671	39761.938
6430	54.6	9357.894	37670.344
22819	54.58	13504.875	38024.289
6806	54.56	9439.197	34450.063
24382	54.56	13951.27	36399.371
4155	54.56	8666.184	37330.246
985	54.56	7805.332	38526.02
14590	54.54	11429.926	36348.094
5084	54.52	9020.946	35595.875
23522	54.5	13664.251	37859.191
16380	54.48	11969.443	35474.719
18539	54.45	12412.303	34032.234
24932	54.45	13801.565	40520.063
21542	54.41	13198.608	39199.328
16439	54.39	11997.979	35014.773
18483	54.37	12467.91	34534.246
4279	54.33	8754.378	38449.281
10695	54.31	10358.479	37898.648
11685	54.31	10726.639	34550.801
15877	54.31	12026.061	39693.551
5952	54.29	9270.898	39356.355
24041	54.29	13974.352	33617.031
27583	54.29	14532.011	35956.57
16632	54.29	11901.172	33562.957
26415	54.25	14411.476	36171.152
4941	54.25	8970.665	36690.656
2968	54.25	8592.443	40489.477
10840	54.24	10365.321	39192.371
8327	54.24	9910.727	35702.637
20261	54.22	12837.297	35818.254
17381	54.18	12204.8	38291.699
24325	54.16	13804.89	35990.68
13559	54.14	11406.186	36073.367
553	54.12	7727.965	36383.43
5420	54.12	9138.6	34543.68
11200	54.12	10634.154	39081.297
9841	54.1	10228.726	36995.445
5160	54.06	8851.507	34933.328
26046	54.06	14332.491	34428.855
3725	54.04	8603.634	33566.754
15332	54.03	11834.23	37497.211
23758	54.03	13703.076	35799.625
23909	54.01	13736.894	34746.137
25503	53.99	14033.671	36517.488
13728	53.99	11324.767	37608.277
27858	53.95	14559.286	34091.164
631	53.95	7805.854	36781.133
21343	53.93	12949.2	40288.602
6297	53.93	9484.76	38718.184
8525	53.91	9707.658	34268.09
19077	53.91	12551.662	37459.676
13721	53.91	11241.141	37509.891
8787	53.89	10097.109	35038.059
9600	53.89	10166.523	39270.77
3890	53.89	8690.617	34920.012
24410	53.89	13955.482	36696.43
25609	53.89	14083.279	35633.609
3048	53.87	8488.392	39785.82
4437	53.87	8767.631	39806.008
25363	53.85	14073.46	37466.895
21158	53.85	13101.774	38941.352
26986	53.83	14237.004	40369.496
791	53.83	7934.63	37608.961
15299	53.81	11812.46	37311.43
18663	53.78	12698.074	34097.672
10054	53.78	10324.368	34698.098
9090	53.78	9990.768	37663.578
21464	53.74	13334.111	39928.859
2012	53.74	8042.688	34757.949
23414	53.7	13751.017	38353.152
3138	53.68	8459.838	38908.988
3524	53.64	8585.418	35461.035
10122	53.64	10246.182	34016.996
8652	53.62	10078.836	33976.387
9267	53.58	10059.748	39333.848
23228	53.57	13614.855	39894.246
12806	53.55	11187.817	38069.117
18990	53.55	12553.32	36820.199
25024	53.55	14049.334	39848.98
2527	53.53	8286.709	36741.922
15148	53.51	11666.726	35612.539
805	53.49	7732.714	37676.691
2793	53.47	8342.914	39226.734
3989	53.47	8675.73	35921.715
6696	53.45	9400.791	35137.988
6274	53.43	9307.175	38847.223
4880	53.43	8864.869	36934.254
14936	53.43	11656.199	33954.813
2062	53.39	8181.561	34285.793
25075	53.39	14073.129	39577.938
7203	53.37	9691.638	36467.172
21238	53.37	13075.674	39573.168
7783	53.35	9834.235	39808.68
7860	53.35	9717.324	39191.828
19864	53.34	12709.32	38349.734
18615	53.32	12505.053	33659.262
24094	53.3	13903.439	34114.336
3319	53.3	8424.484	37262.086
23582	53.3	13662.25	37323.559
25281	53.3	14017.022	37915.113
27159	53.28	14435.547	39157.563
19039	53.26	12669.946	37208.242
13221	53.26	11200.177	34288.18
22576	53.26	13399.577	36125.086
24574	53.24	13921.617	38029.848
25892	53.24	14050.297	33543.309
19420	53.24	12591.696	39721.078
550	53.22	7672.899	36372.887
9984	53.22	10229.549	35425.066
19094	53.22	12683.372	37567.559
8969	53.22	10081.598	36520.156
3708	53.22	8507.843	33726.531
12644	53.2	11136.901	39478.402
21071	53.2	12990.695	38185.793
3544	53.18	8525.57	35301.227
10392	53.16	10440.153	35171.176
9690	53.16	10259.989	38218.297
15371	53.16	11665.758	37822.754
27536	53.14	14509.689	36482.793
12039	53.14	10983.728	35811.676
4934	53.12	9024.12	36633.113
18473	53.11	12447.027	34770.676
16486	53.11	12028.841	34773.09
6306	53.09	9396.531	38804.434
9061	53.07	10025.88	37381.824
25779	53.07	14108.943	34498.488
5783	53.07	9229.321	37998.59
441	53.07	7648.805	35856.852
15268	53.07	11837.341	36781.934
27160	53.03	14584.208	39168.691
24733	53.03	13842.891	39132.066
8808	53.03	9943.244	35221.367
13090	53.01	11127.515	35600.281
9186	53.01	10017.102	38592.078
20383	53.01	12900.054	34690.027
25670	52.99	14123.057	35443.824
26423	52.99	14221.971	36265.977
6661	52.99	9432.96	35738.844
23324	52.97	13734.023	39029.984
1853	52.97	8200.544	36160.051
5771	52.97	9192.639	37911.457
20129	52.95	12839.813	36775.07
8493	52.93	9897.084	34385.445
17388	52.93	12143.172	38337.246
4382	52.91	8806.641	39249.391
27616	52.91	14565.1	35845.363
15764	52.91	11993.202	40318.516
2154	52.9	8339.299	33634.793
7264	52.9	9617.05	36934.59
22398	52.9	13381.644	35118.281
12777	52.9	11148.404	38391.715
4550	52.88	8919.487	40533.32
11194	52.86	10634.823	39034.609
11188	52.84	10738.42	39001.117
24227	52.84	13828.369	35272.98
17954	52.82	12439.329	38548.563
18355	52.8	12462.701	35762.43
24603	52.78	13977.483	38300.801
956	52.78	7948.18	38385.609
4532	52.78	8861.271	40371.926
12138	52.78	10984.506	36935.625
3469	52.76	8501.016	36189.945
21426	52.76	13225.72	40265.883
26917	52.76	14331.273	39918.695
4991	52.72	9001.681	36160.313
23544	52.72	13765.863	37697.559
11539	52.7	10695.802	35620.277
312	52.7	7814.037	35208.449
19282	52.68	12698.355	38828.836
15444	52.68	11748.915	38497.316
12740	52.67	11057.772	38729.102
17764	52.67	12403.2	40246.871
103	52.67	7733.444	34154.078
10186	52.67	10293.897	33665.531
25945	52.65	14285.383	33757.668
1793	52.63	8040.164	36607.477
1025	52.63	7782.134	38722.379
21934	52.59	13300.919	36562.633
23941	52.59	13704.133	34406.078
17913	52.57	12369.798	39125.207
1770	52.57	8187.627	36764.211
27034	52.57	14548.262	40130.625
27763	52.55	14511.49	34730.633
25567	52.55	14093.091	35947.488
4923	52.55	8914.675	36882.734
12301	52.51	10955.648	38477.578
20718	52.51	12945.939	35439.969
27714	52.51	14551.304	34977.332
27789	52.49	14550.129	34536.086
16793	52.49	12231.789	34254.953
4020	52.49	8815.223	36244.297
22955	52.49	13526.711	39097.434
23523	52.49	13699.015	37862.359
4720	52.47	8886.335	38811.938
2437	52.47	8323.312	36037.859
1125	52.47	7659.272	39307.613
17219	52.47	12177.541	37008.156
19853	52.45	12905.675	38574.336
20201	52.44	12821.505	36324.273
4909	52.44	8940.97	36794.332
15086	52.42	11656.248	35094.02
9777	52.42	10243.434	37416.598
27493	52.4	14569.07	37029.668
27782	52.38	14615.422	34508.383
9342	52.38	10042.646	40003.984
7162	52.36	9649.987	35998.941
5681	52.34	9241.823	37063.996
18869	52.34	12667.279	35853.359
7903	52.32	9881.215	39142.504
16168	52.32	12040.1	37319.852
23514	52.32	13693.957	37780.398
18033	52.3	12363.141	38344.238
796	52.3	7845.465	37632.215
14878	52.3	11426.427	33954.383
2816	52.3	8287.442	39386.711
16570	52.3	11874.965	34072.305
21894	52.28	13344.728	36629.363
6931	52.28	9583.02	33859.148
899	52.24	7759.904	38148.484
5284	52.24	8858.42	33577.129
1860	52.24	7989.211	36214.488
20102	52.22	12744.394	37016.996
6204	52.19	9356.584	39560.836
8408	52.19	9898.802	35287.551
8641	52.17	9963.247	33901.227
22105	52.13	13269.05	34863.539
12210	52.11	10826.618	37676.004
17675	52.09	12137.131	40251.914
16921	52.09	12175.33	34643.414
16536	52.07	12039.641	34470.07
1248	52.05	7660.355	39942.773
2128	52.05	8166.847	33587.203
15850	52.03	11851.719	39849.656
20195	52.03	12722.621	36570.793
9639	52.01	10346.221	38677.055
14641	52.01	11588.481	35815.117
13906	52	11212.13	39139.793
24648	52	13811.638	38611.953
873	52	7859.329	38039.484
16692	51.98	12199.195	33947.66
14830	51.98	11480.166	34460.375
16496	51.98	11924.089	34502.289
13469	51.96	11260.24	35261.848
13710	51.94	11244.149	37427.656
11525	51.94	10711.761	35843.559
18344	51.92	12405.435	35669.758
20788	51.92	12993.197	36019.805
478	51.9	7800.711	36050.113
21879	51.88	13304.26	36822.23
6815	51.88	9482.572	34182.457
17489	51.88	12241.075	39041.422
19892	51.86	12826.643	38187.484
26457	51.86	14374.831	36504.746
8759	51.84	9929.05	34830.016
16908	51.84	12227.513	34552.676
17731	51.84	12293.903	40436.309
6948	51.82	9673.503	34073.074
24995	51.82	14022.365	39992.371
14692	51.82	11615.842	35615.305
5523	51.82	9063.859	35588.734
24350	51.8	13985.762	36112.813
15721	51.8	11848.761	40328.691
13907	51.8	11380.171	39146.469
21538	51.78	13351.545	39158.238
12569	51.78	11193.378	40516.488
812	51.77	7846.582	37735.461
1636	51.77	8106.636	38091.301
9575	51.75	10141.445	39384.871
27552	51.75	14462.508	36321.762
1409	51.73	8025.359	40036.215
2322	51.73	8235.268	35212.543
10602	51.71	10394.923	36793.09
8161	51.69	9855.99	37120.113
4010	51.69	8673.872	36133.598
1557	51.67	8155.519	38762.93
7625	51.67	9531.677	40022.617
13162	51.67	11191.645	34664.297
24208	51.65	13970.06	35142.602
27209	51.63	14579.108	38930.852
5879	51.63	9068.13	38726.363
17144	51.63	12168.591	36480.367
21444	51.63	13304.44	39801.246
11902	51.61	10939.282	34526.246
2557	51.61	8390.026	37005.629
27522	51.61	14618.056	36623.473
12525	51.61	10965.621	40521.328
185	51.59	7900.353	34558.43
6220	51.57	9448.607	39421.293
19805	51.54	12815.144	38926.359
5743	51.52	9079.928	37634.777
3767	51.52	8740.747	33687.457
18776	51.5	12513.332	34860.719
9935	51.5	10264.273	35826.734
19658	51.5	12826.405	39887.184
3247	51.48	8423.646	38013.762
25748	51.48	14185.015	34898.547
16964	51.48	12254.881	35058.969
2402	51.48	8394.16	35800.133
14532	51.46	11631.679	36761.398
21089	51.44	13051.078	38353.852
2432	51.44	8237.357	35984.262
13763	51.44	11349.479	37921.051
8907	51.42	9928.536	35988.156
302	51.42	7959.512	35173.027
22238	51.4	13216.779	33652.27
26861	51.38	14330.241	39535.887
19728	51.38	12835.435	39402.297
82	51.36	7945.112	34035.004
1420	51.36	8176.395	39815.938
14894	51.34	11623.85	33836.992
14299	51.32	11633.464	38588.469
6734	51.31	9312.94	34887.898
9188	51.31	10026.693	38598.938
7340	51.31	9506.546	37655.387
25097	51.29	14099.552	39397.559
15049	51.29	11691.707	34770.977
6530	51.29	9483.389	36873.254
20094	51.29	12752.651	36927.824
25336	51.29	14043.18	37688.457
11151	51.27	10593.799	39336.441
13883	51.25	11364.796	38796.59
6818	51.23	9435.765	34204.441
3792	51.21	8746.808	33963.898
18574	51.21	12400.177	33947.445
13054	51.19	11188.714	35797.555
25884	51.19	14132.155	33821.953
6688	51.19	9374.677	35405.426
27127	51.17	14621.135	39521.926
15154	51.15	11753.024	35690.926
27719	51.13	14574.74	34994.078
19825	51.11	12922.053	38739.57
15477	51.11	11846.147	38750.293
15460	51.11	11763.004	38607.316
9295	51.08	10023.542	39580.703
7374	51.04	9628.886	37821.289
8238	51.04	9892.844	36487.699
17935	51.02	12379.251	38976.684
13769	51	11219.716	37984.934
19846	51	12810.598	38527.305
7414	51	9699.906	38148.57
23798	50.98	13735.912	35772.703
6290	50.98	9389.316	38971.348
21742	50.98	13284.296	37558.457
3954	50.98	8686.277	35506.727
6350	50.96	9290.088	38273.551
24653	50.96	13980.757	38664.938
7086	50.96	9675.966	35489.809
6233	50.94	9469.766	39205.867
11219	50.92	10611.101	38918.801
4643	50.92	9011.945	39409.383
3864	50.92	8799.412	34719.559
9469	50.88	10137.555	40165.059
19129	50.88	12622.779	37673.438
23177	50.87	13752.698	40219.793
4365	50.87	8780.707	39165.109
14770	50.87	11444.465	34945.188
24655	50.85	13879.988	38679.922
3757	50.85	8830.756	33598.523
9939	50.83	10248.256	35865.434
15331	50.81	11759.233	37496.316
27857	50.79	14467.798	34089.398
7066	50.79	9570.164	35322.813
2790	50.79	8268.947	39191.094
15131	50.79	11691.435	35510.957
8060	50.77	9749.046	38009.602
19212	50.77	12631.666	38334.219
21254	50.75	13131.726	39620.184
6001	50.75	9211.226	39753.395
23562	50.75	13746.226	37480.938
6453	50.75	9434.089	37226.523
25434	50.75	14068.253	37034.07
17761	50.73	12387.258	40227.906
27272	50.73	14628.442	38398.738
21893	50.73	13197.823	36627.879
5950	50.73	9232.73	39308.539
23971	50.73	13628.615	34022.23
12234	50.73	10934.083	37868.504
1216	50.69	7805.892	39749.621
6697	50.69	9322.283	35147.785
10632	50.69	10430.231	37246.871
6115	50.69	9453.125	40385.348
8275	50.69	9815.89	36181.074
24272	50.67	13808.217	35635.145
9569	50.67	10237.946	39347.293
7906	50.65	9873.685	38834.844
22600	50.65	13420.268	36383.539
6747	50.64	9487.744	34953.336
14625	50.62	11630.593	36051.859
3773	50.62	8832.806	33791.145
24666	50.62	13854.471	38728.344
5177	50.62	9051.919	34745.012
25215	50.6	14176.937	38395.395
5973	50.58	9178.782	39527.078
2579	50.58	8409.238	37206.098
11722	50.58	10701.271	34228.719
7985	50.58	9818.922	38487.621
23331	50.56	13755.573	39060.887
7976	50.56	9915.002	38400.055
13834	50.56	11398.538	38456.969
4604	50.52	8973.436	39655.402
1727	50.52	8147.904	37251.512
16127	50.52	11974.062	37703.797
24966	50.5	14100.944	40459.961
12266	50.48	10875.119	38163.195
6790	50.48	9415.664	34337.453
6061	50.46	9267.239	40323.684
6516	50.46	9380.358	36767.973
2386	50.46	8413.378	35673.277
22180	50.42	13156.502	34249.891
6978	50.39	9666.194	34385.859
7089	50.39	9581.376	35528.766
10730	50.37	10391.253	38210.133
20391	50.37	12770.648	34714.559
4302	50.35	8692.948	38592.297
14135	50.35	11613.179	39883.207
24202	50.33	13819.911	35099.883
25642	50.31	14066.609	35575.066
17611	50.31	12097.027	39945.629
4288	50.29	8672.667	38473.387
1665	50.29	7995.483	38011.246
8666	50.27	9964.018	34158.516
18084	50.25	12355.868	37767.297
15242	50.23	11764.747	36566.398
19670	50.23	12851.182	39648.375
13007	50.23	11190.739	36297.281
15834	50.23	11907.855	40041.77
883	50.23	7739.546	38085.359
15872	50.21	12053.972	39669.652
17216	50.19	12215.469	36996.477
26921	50.19	14220.353	39951.203
19161	50.18	12656.996	37945.996
16607	50.18	12018.555	33699.605
23810	50.18	13683.583	35526.973
4401	50.16	8641.427	39412.035
11600	50.16	10689.394	35371.797
19806	50.16	12892.969	38930.824
803	50.14	7959.138	37665.113
3918	50.12	8689.987	35201.848
17271	50.12	12238.268	37428.148
16937	50.12	12108.307	34783.313
10894	50.1	10454.615	39747.77
9759	50.08	10306.097	37548.77
3549	50.06	8557.477	35336.469
18507	50.06	12482.66	34412.395
26643	50.04	14414.533	37911.176
16538	50.04	11976.778	34484.773
24050	50.02	13944.973	33740.844
4793	50.02	8945.59	38170.043
11893	50	10819.195	34465.063
5532	50	9195.62	35674.188
17167	50	12097.07	36568.738
16205	50	11975.063	37036.078
7935	50	9910.378	38730.383
15987	49.97	11936.611	38751.895
4096	49.97	8685.218	36799.348
25883	49.97	14203.498	33821.754
6668	49.95	9436.821	35497.895
23227	49.95	13652.361	39882.691
3568	49.93	8502.143	35442.293
11926	49.93	10946.523	34703.066
1650	49.91	8021.214	37888.313
13442	49.91	11344.086	35022.207
7854	49.91	9834.224	39460.621
2291	49.89	8293.168	34923.672
7548	49.89	9535.07	39317.66
20417	49.87	12892.179	34373.879
15338	49.83	11673.256	37583.391
13026	49.83	11171.256	36173.605
26547	49.83	14354.696	37163.008
25235	49.81	14190.93	38230.016
20414	49.79	12866.469	34615.871
14698	49.79	11494.334	35350.855
4863	49.77	8925.586	37354.781
5673	49.77	9084.677	36984.203
13098	49.75	11090.455	35317.969
1675	49.74	8038.955	37786.332
9374	49.74	10068.908	40229.426
26736	49.72	14417.774	38544.996
20058	49.72	12908.178	37377.309
13174	49.72	11208.34	34840.699
573	49.72	7953.976	36456.906
23486	49.7	13764.114	37914.898
14585	49.7	11587.263	36314.121
13110	49.7	11164.184	35139.656
24187	49.68	13783.322	34956.027
1169	49.68	7827.975	39522.695
24501	49.64	13899.923	37464.625
20504	49.64	12842.72	33799.566
25178	49.64	14115.703	38975.602
6968	49.64	9651.586	34314.367
25034	49.64	14062.787	39909.262
9464	49.62	10312.059	40128.289
24301	49.6	13983.495	35811.945
10763	49.6	10552.928	38488.832
5411	49.6	9209.015	34456.906
17625	49.6	12129.469	40015.906
10925	49.58	10477.992	39977.578
22421	49.58	13514.041	35285.68
12153	49.56	10843.186	37042.766
11339	49.56	10698.544	37815.746
17542	49.56	12115.73	39393.863
9784	49.56	10332.276	37461.109
9447	49.52	10318.657	40431.145
1685	49.52	8039.337	37557.77
14638	49.52	11565.846	35796.156
630	49.51	7701.696	36776.656
18932	49.51	12561.175	36317.496
16906	49.51	12143.932	34508.793
3252	49.51	8598.751	37737.887
19319	49.49	12562.192	39039.762
8930	49.47	9980.424	36208.668
11318	49.47	10720.779	37999.391
18739	49.45	12626.439	34465.676
21429	49.45	13239.504	39971.945
11743	49.45	10563.518	33889.645
12308	49.43	10930.406	38545.086
13319	49.43	11319.427	33983.387
5094	49.43	8920.412	35346.008
24102	49.41	13939.715	34211.891
18197	49.39	12405.303	36772.828
27235	49.39	14429.303	38748
10939	49.37	10387.514	40108.629
11116	49.37	10562.72	39951.301
12439	49.37	10921.935	39919.793
18453	49.37	12303.496	34938.441
26548	49.35	14242.747	37164.953
23826	49.35	13576.195	35601.879
13359	49.35	11305.554	34304.656
11652	49.33	10771.817	34872.125
9448	49.33	10242.055	40451.305
23907	49.33	13574.738	34715.328
5312	49.31	9138.801	33597.82
1195	49.29	7722.373	39657.281
21842	49.29	13222.014	37174.852
27803	49.28	14523.842	34648.133
16487	49.28	11884.413	34772.902
8971	49.28	10124.504	36531.938
22682	49.28	13385.573	36903.844
1906	49.24	8060.776	35735.059
24584	49.24	13897.004	38142.824
3012	49.24	8445.545	39810.859
1011	49.24	7826.941	38652.027
671	49.24	7947.152	37022.836
12697	49.22	11052.512	39299.746
7043	49.22	9525.186	35084.688
373	49.22	7850.309	35534.199
4709	49.22	8964.806	38762.051
9744	49.22	10200.9	37741.652
9125	49.2	9968.873	38012.863
16298	49.2	11928.743	36361.777
15758	49.2	11975.422	40288.242
4790	49.2	8974.965	38158.723
18763	49.18	12533.587	34732.273
17703	49.18	12079.978	40425.879
1811	49.18	8201.149	36740.383
25520	49.16	14033.382	36344.164
20457	49.16	12821.023	34300.59
5571	49.14	9238.888	35984.078
3979	49.14	8686.833	35826.512
22322	49.14	13353.228	34376.43
27744	49.14	14604.971	34939.402
23532	49.12	13757.784	37602.773
25155	49.12	14019.629	38872.496
9483	49.12	10136.192	40275.879
23480	49.12	13694.894	37875.164
1488	49.12	8053.402	39467.359
24423	49.1	13969.013	36770.602
10486	49.1	10556.142	35759.012
17429	49.08	12268.706	38622.453
13924	49.06	11266.616	39361.605
19571	49.06	12844.99	40373.023
10080	49.06	10160.143	34340.906
26100	49.06	14383.879	34873.633
20848	49.06	13009.998	36631.984
15698	49.05	11824.048	40221.391
24743	49.05	13884.636	39213.691
6787	49.05	9468.005	34629.242
23441	49.05	13662.926	38262.352
5450	49.05	9147.165	34877.516
21182	49.05	13007.913	39138.977
14678	49.03	11513.796	35496.129
9644	49.03	10324.438	38731.164
17205	49.03	12275.496	36905.664
20350	49.03	12766.414	35001.871
7289	49.03	9654.898	37192.277
19981	49.01	12874.482	37778.902
13523	49.01	11228.466	35768.027
16163	49.01	11960.766	37280.867
21271	48.99	12966.465	39801.191
26246	48.97	14397.921	35835.961
15757	48.97	12006.896	40279.836
6461	48.97	9467.183	37298.176
26004	48.97	14254.365	34117.762
9962	48.97	10212.077	35550.742
3531	48.97	8449.96	35526.969
5243	48.95	8932.104	34164.141
27033	48.95	14451.305	40129.496
27375	48.93	14629.876	37783.48
3396	48.93	8556.889	36870.43
17291	48.91	12067.306	37622.016
25832	48.91	14076.174	34073.848
10523	48.89	10562.968	36061.277
3694	48.89	8525.318	33880.742
2934	48.89	8230.348	40499.145
22	48.87	7793.051	33652.875
20576	48.85	13113.339	34145.723
17606	48.85	12109.35	39901.512
17609	48.84	12125.804	39934.254
19307	48.84	12680.679	39009.066
5471	48.82	9264.475	35056.586
14472	48.82	11476.067	37326.211
13407	48.8	11272.828	34680.867
12379	48.8	10907.467	39267.191
13194	48.8	11034.93	34386.191
27581	48.78	14456.749	36254.266
25406	48.78	14140.366	37118.336
17911	48.78	12492.629	39083.043
12326	48.76	10794.731	38814.055
22174	48.76	13244.879	34204.207
27747	48.76	14592.638	34947.289
21758	48.76	13254.997	37630.508
9261	48.74	9994.272	39305.797
23446	48.74	13606.587	38302.16
20747	48.74	13134.513	35687.598
23475	48.72	13653.092	38153.5
2697	48.72	8414.66	38255.145
444	48.72	7794.986	35860.41
20798	48.72	13093.984	36146.961
25615	48.72	14115.842	35662.219
16952	48.72	12249.361	34917.273
19500	48.7	12707.988	40211.004
21665	48.7	13328.881	38069.68
21294	48.68	13069.272	39963.395
15398	48.64	11640.175	38071.289
16199	48.62	12025.057	36987.434
24763	48.62	13804.378	39354.516
23588	48.62	13681.362	37359.508
235	48.62	7761.096	34825.809
23129	48.61	13415.64	40463.965
17888	48.57	12407.784	39274.035
24647	48.55	13884.897	38607.477
16366	48.55	12015.427	35665.867
7424	48.53	9530.969	38270.922
4567	48.53	8959.566	40252.363
11882	48.53	10871.673	34413.039
22085	48.51	13214.933	35050.547
23116	48.47	13471.466	40395.641
10471	48.47	10448.633	35727.742
16023	48.47	11990.835	38415.789
11454	48.45	10777.317	36561.629
20394	48.45	12714.576	34740.301
18516	48.45	12408.57	34177.527
1121	48.43	7989.215	39287.438
13215	48.43	11005.468	34226.855
18449	48.43	12368.103	34882.379
17249	48.41	12093.598	37308.281
25685	48.41	14141.598	35184.035
17506	48.38	12226.858	39123.387
23349	48.36	13621.79	38830.902
20771	48.36	13100.067	35885.629
14064	48.36	11585.707	40314.258
11107	48.34	10587.576	39892.156
26752	48.34	14307.901	38675.492
1985	48.32	8111.724	34840.215
23883	48.32	13692.797	34836.125
20653	48.32	13076.255	34804.523
1540	48.3	8179.272	38948.551
8572	48.3	9901.787	33753.621
25680	48.28	14152.058	35163.523
23112	48.28	13552.157	40343.445
8690	48.24	9966.021	34347.789
24348	48.24	13824.223	36107.965
4009	48.22	8650.016	36120.758
3245	48.22	8483.225	37996.996
6201	48.2	9297.186	39553.391
10893	48.2	10473.217	39739.617
9623	48.2	10150.323	38881.27
19063	48.18	12690.886	37368.383
2104	48.18	8140.179	33976.059
20052	48.18	12741.578	37355.488
9831	48.18	10199.46	36905.148
15805	48.16	12021.477	40196.246
15261	48.16	11817.171	36715.066
17438	48.16	12252.555	38706.043
9502	48.16	10264.354	39806.703
19303	48.16	12517.13	38934.664
20116	48.15	12919.783	37050.496
19989	48.15	12746.181	37828.086
18640	48.15	12649.912	33937.797
9598	48.15	10197.644	39252.281
5144	48.11	8854.239	34821.742
14624	48.09	11621.273	36046.719
8674	48.09	10018.544	34265.527
7069	48.09	9518.928	35349.969
3947	48.07	8757.828	35457.555
6313	48.07	9489.32	38562.41
6681	48.07	9472.248	35614.273
16927	48.07	12277.116	34716.754
5274	48.05	9048.404	33760.684
4044	48.05	8717.453	36415.895
20388	48.03	12902.217	34704.73
20180	48.03	12911.42	36476.672
2479	48.03	8242.219	36404.488
23928	48.01	13742.169	34650.059
15026	47.99	11789.381	34637.977
14691	47.99	11623.229	35582.547
11435	47.97	10764.961	36645.172
7873	47.97	9883.901	39311.371
14664	47.97	11480.994	35722.66
3736	47.95	8477.502	33635.965
12687	47.95	11126.052	39455.461
5002	47.92	8910.443	36237.512
4012	47.92	8833.718	36153.91
4582	47.92	8883.267	40023.305
16779	47.9	12259.461	34161.035
26852	47.9	14423.148	39436.902
26895	47.9	14345.24	39760.676
6131	47.9	9458.921	40176.93
23489	47.88	13773.986	37931.43
364	47.86	7740.786	35495.766
11859	47.84	10858.108	34129.301
24746	47.84	13856.384	39230.891
11657	47.84	10666.25	34897.137
2270	47.82	8373.55	34730.969
24486	47.82	13892.236	37391.855
18063	47.82	12411.942	37960.965
26177	47.82	14246.344	35301.598
14909	47.78	11827.754	33534.297
8573	47.78	9741.273	33753.398
4011	47.78	8706.595	36152.941
10666	47.78	10534.588	37647.508
12558	47.76	11022.648	40431.91
5227	47.76	9034.43	34285.961
7124	47.74	9636.408	35773.566
11941	47.72	10916.858	34837.227
3850	47.72	8778.451	34590.137
7824	47.71	9816.006	39524.16
25992	47.71	14388.008	34042.18
19191	47.71	12549.693	38232.109
10919	47.69	10390.631	39907.73
5052	47.69	8847.452	35738.078
21434	47.69	13322.408	40014.535
7490	47.67	9522.288	38900.148
1679	47.67	8136.077	37825.68
20234	47.67	12751.514	36001.828
8117	47.67	9740.603	37424.32
5858	47.67	9173.325	38588.012
5878	47.67	9271.237	38708.98
17688	47.67	12268.046	40316.066
13210	47.63	11170.481	34183.422
3968	47.63	8642.633	35705.223
15747	47.63	11693.76	40460.895
12920	47.61	11181.18	37079.277
1611	47.61	8184.837	38226.668
3585	47.61	8588.052	35028.461
708	47.61	7646.834	37182.23
515	47.57	7691.027	36225.152
15636	47.57	11671.106	39859.578
9767	47.57	10345.033	37651.871
27898	47.55	14452.521	33730.449
26069	47.55	14230.227	34601.738
24530	47.55	13847.638	37668.934
8546	47.55	9752.332	33848.695
5187	47.55	9042.26	34539.844
3833	47.55	8664.763	34318.754
15345	47.55	11788.058	37655.922
11002	47.53	10668.779	40288.359
8123	47.53	9812.863	37459.316
22455	47.53	13479.111	35642.977
701	47.53	7728.665	37138.813
5151	47.53	8880.038	34873.629
7587	47.51	9701.073	39671.359
1687	47.51	8044.266	37566.984
4290	47.51	8718.643	38510.699
24718	47.51	13818.184	38986.254
12080	47.51	10947.487	36239.168
12547	47.49	11180.33	40370.672
20485	47.48	12711.014	33922.746
23551	47.48	13564.623	37407.813
18807	47.48	12657.891	35197.207
22664	47.46	13390.501	36812.926
2779	47.44	8392.515	39091.863
3815	47.44	8843.084	34199.051
7917	47.44	9894.54	38897.844
21395	47.42	13156.318	40460.098
11752	47.42	10689.724	33985.035
23813	47.42	13686.606	35557.641
3553	47.42	8617.53	35370.371
4122	47.42	8690.536	37058.988
7937	47.42	9767.533	38753.395
14402	47.4	11620.992	37823.531
22625	47.4	13508.257	36534.406
21622	47.4	13261.874	38625.574
25308	47.4	14049.857	37802.797
13926	47.38	11261.179	39393.84
10337	47.38	10389.924	34760.676
26511	47.36	14388.7	36935.77
27737	47.36	14526.751	34862.387
4936	47.36	8977.262	36652.957
4298	47.36	8811.754	38557.254
9745	47.36	10187.106	37743.063
22549	47.34	13449.134	35969.199
13120	47.34	11078.743	35233.395
22583	47.32	13559.266	36241.875
21131	47.32	12985.588	38745.336
14570	47.3	11451.1	36506.172
24333	47.3	13964.298	36026.699
21692	47.3	13345.932	37885.18
13503	47.28	11395.022	35490.27
27825	47.28	14448.838	34207.57
5664	47.28	9236.917	36854.914
2467	47.26	8400.023	36328.434
7947	47.26	9800.521	38814.086
23629	47.25	13612.119	36744.328
27411	47.25	14551.487	37392.184
23785	47.23	13671.463	35699.516
17865	47.23	12420.804	39412.867
11705	47.23	10694.465	34375.309
22867	47.21	13504.17	38352.891
16589	47.21	11898.932	33862.531
25933	47.19	14224.917	33709.516
13372	47.19	11245.182	34466.777
24875	47.19	13943.672	40137.246
10075	47.17	10134.889	34641.863
10117	47.17	10206.329	34317.852
1509	47.17	8150.229	39306.352
22173	47.17	13175.762	34178.961
17598	47.15	12177.708	39855.801
5027	47.15	9057.069	35839.32
10608	47.15	10411.204	36886.313
20839	47.15	13025.719	36532.801
14659	47.15	11613.975	35673.789
27695	47.15	14632.786	35237.539
11773	47.13	10777.028	33825.285
20684	47.13	12796.597	35132.148
13638	47.13	11262.588	36896.863
27101	47.13	14522.543	39944.145
9332	47.13	10110.911	39918.805
6709	47.13	9313.032	35258.086
25819	47.11	14181.537	34259.516
4147	47.11	8752.793	37267.262
24510	47.11	13817.872	37546.121
20527	47.09	13089.674	33602.953
3086	47.09	8422.941	39400.414
3408	47.09	8467.9	36624.324
4646	47.09	8962.132	39436.883
276	47.07	7679.415	35077.246
10542	47.07	10522.602	36268.672
13465	47.07	11361.799	35217.52
4158	47.07	8650.737	37345.965
18476	47.05	12488.725	34782.18
23105	47.05	13438.942	40283.59
15846	47.05	11913.503	39817.707
2704	47.05	8404.252	38311.941
183	47.05	7776.876	34542.438
23590	47.05	13754.034	37362.457
4294	47.05	8841.335	38519.945
9248	47.03	9971.003	39197.895
13516	47.03	11368.394	35705.953
3744	47.03	8807.852	33534.543
21639	47.03	13320.314	38436.723
12309	47.02	10943.865	38544.844
18829	47	12703.225	35380.586
2313	47	8410.643	35178.152
26727	47	14389.733	38504.988
26286	47	14273.559	36018.984
9263	46.98	10097.178	39321.832
14381	46.98	11460.342	37927.406
5757	46.98	9069.837	37754.707
21769	46.98	13186.834	37694.352
5739	46.98	9269.773	37617.781
27100	46.98	14576.175	39941.516
17191	46.96	12165.985	36804.391
14540	46.94	11515.886	36588.223
5605	46.94	9223.984	36328.934
20498	46.94	12763.185	33767.117
15100	46.94	11697.989	35245.691
1657	46.94	8070.27	37937.047
16182	46.94	12026.152	37109.398
8260	46.94	9887.36	36408.457
16616	46.9	12029.527	33748.316
14838	46.9	11608.869	34175.84
23398	46.88	13718.555	38564.008
23230	46.86	13662.18	39897.641
374	46.86	7769.514	35536.02
12711	46.86	11078.983	39147.387
7974	46.84	9887.664	38372.945
26724	46.84	14364.917	38481.227
20930	46.84	13008.28	37212.445
7983	46.84	9865.31	38464.266
19613	46.82	12766.37	40214.156
23894	46.81	13729.643	34918.855
22712	46.81	13502.175	37109.32
20760	46.79	13028.839	35811.137
24057	46.77	13995.983	33801.113
6318	46.77	9321.456	38601.262
24471	46.73	13828.485	37291.492
7405	46.73	9705.482	38075.297
5016	46.73	8981.305	36058.059
18662	46.73	12609.569	34090.324
10256	46.73	10514.196	34208.277
6439	46.73	9429.348	37414.652
20278	46.73	12751.76	35625.813
26906	46.71	14295.366	39849.027
27045	46.69	14589.243	40189.078
18826	46.69	12556.811	35348.16
24441	46.69	13986.69	36928.406
3484	46.69	8418.127	36023.738
12078	46.69	10805.379	36184.566
15889	46.67	11974.144	39506.746
15956	46.67	11928.327	38850.516
27535	46.67	14540.679	36456.293
24614	46.67	13860.231	38393.172
4521	46.65	8979.068	40296.293
19800	46.65	12841.398	38877.559
8909	46.65	10033.946	36002.898
24683	46.63	13873.609	38786.625
9726	46.63	10338.185	37940.238
7446	46.63	9695.41	38460.629
8237	46.63	9841.303	36478.094
5444	46.63	9104.419	34831.016
5129	46.61	8959.671	35053.086
9951	46.61	10228.975	35680.016
3051	46.61	8613.944	39481.457
22103	46.61	13305.785	34854.219
8870	46.59	10037.407	35714.965
19146	46.59	12593.546	37808.43
10764	46.58	10508.895	38495.16
26196	46.58	14392.248	35493.777
1915	46.58	8197.924	35464.965
27468	46.58	14607.52	37147.043
18974	46.58	12694.361	36702.957
3497	46.58	8592.119	35854.773
4754	46.56	8868.048	38507.809
2283	46.56	8387.423	34868.969
18314	46.56	12292.603	36052.23
20418	46.56	12848.594	34377.383
27567	46.56	14628.628	36145.43
10686	46.54	10549.008	37843.5
4640	46.54	8974.936	39396.422
9487	46.52	10334.141	39974.258
15210	46.52	11816.445	36176.09
27864	46.52	14572.53	34133.43
8997	46.5	9985.975	36750.125
24310	46.5	13923.745	35852.184
9805	46.5	10274.35	37376.801
23581	46.5	13708.662	37317.813
16433	46.48	11997.504	35236.594
9456	46.48	10314.311	40507.484
26741	46.46	14233.122	38580.426
14	46.46	7958.328	33600.227
16365	46.46	11908.248	35661.539
23557	46.46	13766.148	37448.91
7126	46.44	9511.65	35794.93
8448	46.44	9792.971	34689.145
5174	46.44	8929.435	34715.848
2833	46.44	8256.118	39586.793
23807	46.42	13584.194	35514.285
3326	46.42	8610.199	37285.578
10646	46.42	10498.263	37353.641
13609	46.42	11215.833	36681.547
4308	46.4	8642.57	38651.684
23848	46.4	13591.809	35163.168
4375	46.4	8774.837	39237.289
27550	46.4	14561.331	36317.914
6857	46.4	9427.64	33933.43
5697	46.4	9145.092	37298.461
25621	46.4	14027.248	35724.211
12199	46.36	10847.407	37555.297
2599	46.36	8237.298	37396.426
25031	46.36	14000.169	39876.703
18062	46.35	12494.235	37948.035
2745	46.35	8399.52	38713.148
22079	46.35	13314.215	35003.852
4407	46.33	8799.868	39481.305
26120	46.33	14259.868	34978.895
20030	46.33	12909.054	37495.207
21248	46.33	12984.282	39612.457
1293	46.31	7671.564	40192.383
20575	46.31	12978.292	34135.301
21687	46.31	13177.029	38176.152
14525	46.31	11591.322	36933.422
18396	46.31	12327.523	35443.93
10959	46.31	10521.053	40272.004
13247	46.31	11169.257	33979.488
20523	46.29	13028.745	33537.676
13362	46.29	11251.361	34346.328
19969	46.27	12857.182	38015.781
24112	46.27	13949.888	34273.016
836	46.25	7752.998	37847.328
26666	46.25	14330.165	38051.383
11637	46.23	10714.418	35082.738
16599	46.23	11892.394	33961.813
18146	46.23	12402.238	37320.949
26632	46.23	14243.163	37801.125
23340	46.23	13763.025	39122.094
25019	46.23	14156.749	39819.832
12269	46.21	10991.079	38175.133
3527	46.21	8503.037	35488.371
24579	46.19	13879.516	38100.746
16588	46.19	12050.118	33858.461
23086	46.17	13464.549	40085.5
7925	46.17	9874.055	38963.477
13149	46.17	11187.323	34872.5
12651	46.17	11063.524	39533.93
20464	46.17	12844.462	34053.273
13540	46.17	11398.384	35917.035
24430	46.15	13821.764	36799.922
19232	46.15	12661.495	38486.266
15258	46.15	11830.424	36696.043
8972	46.15	9921.389	36539.672
7596	46.15	9558.995	39757.715
7695	46.13	9909.621	40339.273
16020	46.13	11869.185	38390.793
10249	46.13	10509.458	34146.996
8131	46.13	9909.725	37534.012
13468	46.13	11413.402	35241.828
18106	46.12	12286.344	37660.941
4801	46.12	8954.616	37981.164
22978	46.12	13472.817	39273.031
24716	46.12	13787.635	38962.262
16084	46.12	11912.323	37961.988
26573	46.12	14347.026	37392.371
17300	46.12	12244.013	37697.707
18327	46.12	12285.611	35851.156
3771	46.1	8700.389	33785.586
3120	46.1	8512.563	39069.738
[truncated: 19,064 more rows]
