# Supplementary material for: Insights on the Control of Yeast Single-Cell Growth Variability by Members of the Trehalose Phosphate Synthase (TPS) Complex
Source: Front Cell Dev Biol. 2021 Jan 28;9:607628. doi: 10.3389/fcell.2021.607628 (PMC7876269; doi:10.3389/fcell.2021.607628)
Supplement: Supplementary file 2 [file Data_Sheet_1.ZIP › final_code/input_datasets/Ntd-TSL1_SortedCells3_minus_t3.csv]

Id	Area (µm²)	Centre X Position (µm)	Centre Y Position (µm)
7610	113.62	11394.602	35728.535
4168	109.19	9853.992	39782.738
10321	105.72	12415.338	33545.777
5389	105.55	10179.841	36549.863
146	99.07	7944.154	35012.027
10439	98.33	12563.307	33823.402
8059	97.48	11524.691	38281.324
8023	93.29	11528.843	38695.383
4426	90.93	9724.514	36784.43
9099	90.37	11986.808	37522.621
12026	89.36	13190.58	35958.711
14130	89.03	14404.24	33394.68
13462	88.86	13893.916	37398.777
9299	88.42	12004.985	35152.109
6209	87.71	10613.301	37935.48
12917	87.54	13605.862	36909.203
11387	87.04	12973.577	34248.488
7787	86.54	11262.783	38126.371
13261	86.39	13853.957	34305.641
10460	84.84	12509.803	34276.355
11977	83.57	13170.612	36850.902
9822	81.64	12265.455	38584.766
9067	79.57	11890.636	37843.797
8806	78.96	11838.448	38308.789
7408	77.71	11199.281	33367.477
5989	76.96	10754.569	39849.551
13426	76.18	13919.942	36749.879
1506	76.08	8517.929	39349.246
11528	76.02	13021.29	36775.84
11009	75.83	12872.468	37526.543
10320	75.62	12288.14	33540.336
10254	74.91	12375.834	34509.707
6739	74.55	10806.174	36648.527
1850	73.74	8523.843	33686.836
12811	73.32	13595.548	38562.625
7092	73.27	11196.863	38340.887
11967	72.77	13281.181	36924.57
4939	72.59	10074.929	37188.668
2147	72.59	8652.07	37372.293
13195	72.46	13994.913	33069.273
3294	72.46	9286.426	39303.832
8353	72.27	11492.407	34624.285
9765	71.71	12158.871	37528
5262	71.69	10220.54	38692.355
4605	71.69	9905.257	33903.148
13934	71.56	14061.94	35529.211
2522	71.54	8967.815	37451.414
11407	71.46	13037.797	34572.168
9126	71.43	12029.124	37496.074
13824	71.14	14193.44	37377.004
2573	71.02	8965.96	36578.492
874	70.85	8063.995	36198.031
9297	70.83	12046.582	35145.52
10224	70.54	12413.085	34950.617
2575	70.51	9019.355	36624.004
3871	70.49	9541.177	36174.184
15018	70.3	14611.243	33477.027
3734	70.16	9592.194	33469.199
10870	70.05	12807.335	39479.715
5387	70.01	10168.635	36844.43
3516	69.93	9473.511	36396.539
4611	69.87	9775.851	33659.367
11020	69.74	12912.278	37196.805
13728	69.68	14042.212	39024.18
11527	69.57	13103.52	36776.484
8957	69.53	12030.507	39466.34
8538	69.47	11812.291	34277.074
10424	69.36	12700.175	33594.852
14684	69.07	14631.028	38738.309
4089	69.03	9593.599	38996.367
12484	68.78	13440.759	36667.035
220	68.55	7771.834	35902.051
14857	68.36	14436.347	36230.184
14147	68.3	14403.229	33585.68
7031	68.28	11185.75	39253.707
11194	68.23	12760.661	34478.668
177	68.19	7929.254	35358.516
2535	68.19	9010.407	37044.262
14118	68.15	14281.124	33247.664
4400	68.11	9908.257	36993.879
6541	68.07	10578.866	33066.574
6568	68.02	10885.022	33491.531
14754	67.82	14519.948	37847.281
6912	67.79	10824.672	39387.66
13645	67.75	13978.244	39816.445
10186	67.69	12308.551	35676.078
13065	67.04	13719.227	35087.938
7876	66.92	11315.084	39471.344
4593	66.9	9888.258	34062.016
4900	66.85	9943.871	36614.91
2532	66.83	8940.036	37322.664
858	66.79	8181.323	36242.781
10778	66.67	12653.187	39384.828
12063	66.64	13254.602	35422.547
9223	66.64	11935.067	36153.957
4081	66.6	9506.754	38932.871
8426	66.43	11427.309	33504.063
8040	66.41	11526.026	38310.543
9702	66.35	12087.695	36581.953
4720	66.16	10076.333	33948.336
6670	66.08	10826.974	35689.039
12008	66.02	13273.45	36252.82
6125	65.98	10614.548	38726.961
13570	65.89	13899.769	38678.477
11272	65.58	12902.648	33454.285
10181	65.51	12437.092	35606.086
431	65.49	7953.713	38417.328
13430	65.45	13921.333	36796.035
5671	65.33	10479.056	34726.215
3026	65.31	9232.012	37317.902
7125	65.14	11185.445	37895.086
13841	65.1	14191.042	37122.359
11424	65.03	13132.426	34870.273
11408	64.84	13043.631	34602.414
4140	64.8	9511.832	39623.883
9915	64.78	12309.314	39865.934
13674	64.74	14150.102	39598.434
7449	64.7	11366.523	33124.469
2397	64.68	8967.493	39126.871
14190	64.68	14301.128	34326.152
13158	64.62	13582.145	33576.164
6070	64.62	10690.48	39119.742
10204	64.59	12432.584	35560.602
7359	64.51	11165.414	34345.07
5832	64.49	10520.805	37955.305
11628	64.47	13102.327	38186.164
13163	64.34	13679.403	33406.555
3183	64.3	9231.672	39314.461
9668	64.28	12182.467	36037.953
12085	64.11	13314.782	35109.102
6505	64.07	10701.986	33748.008
4332	63.9	9836.593	37747.18
14519	63.84	14341.032	39043.629
9812	63.82	12076.237	38410.609
6158	63.8	10618.008	38350.625
10830	63.67	12789.299	39781.156
722	63.65	8056.572	38348.313
11914	63.65	13219.962	37509.461
10517	63.63	12703.36	35408.016
8652	63.59	11770.569	35836.957
5153	63.49	10202.22	39630.113
5226	63.4	10167.021	39262.445
5852	63.38	10477.204	38312.383
6497	63.38	10727.308	33661.938
13227	63.36	13804.919	33649.48
6191	63.09	10698.091	37986.566
12860	62.96	13683.766	37910.438
10512	62.94	12670.348	35304.816
3651	62.9	9445.341	33843.289
7582	62.9	11261.811	35389.973
10686	62.84	12593.977	37784.324
1528	62.82	8469.959	39105.156
10992	62.75	12906.319	37862.023
7200	62.67	11102.4	37117.414
9106	62.63	11880.027	37619.563
3171	62.63	9218.857	39077.809
10188	62.59	12402.59	35413.926
1225	62.57	8265.602	36930.68
8144	62.44	11623.191	37217.148
967	62.4	8149.933	34004.563
12784	62.4	13603.978	38818.484
9239	62.31	12055.216	35990.645
12870	62.31	13624.233	37978.242
2796	62.25	9210.521	33270.531
3891	62.25	9637.493	36372.516
6386	62.21	10708.786	35431.137
8757	62.19	11845.88	37671.777
7118	62.17	11153.616	38108.488
9285	62.17	12038.23	35302.246
13664	62.13	14193.917	39837.195
8837	62.1	11811.003	38883.801
11515	62.08	13134.307	36526.332
14286	62.06	14377.713	35567.711
2863	62.02	9063.425	34447.258
7121	62.02	11183.31	38130.367
15019	61.98	14522.24	33190.719
8215	61.96	11606.371	36437.078
12333	61.85	13563.561	34172.535
12365	61.83	13426.115	34729.66
5910	61.73	10440.127	39127.352
5346	61.73	10177.749	37254
845	61.69	8122.036	36458.688
12992	61.64	13697.094	36179.613
11197	61.58	12849.66	34490.012
11807	61.54	13310.043	39036.477
6143	61.48	10594.273	38584.191
6612	61.41	10868.21	34366.234
1693	61.39	8534.319	36562.52
13217	61.25	13939.393	33491.516
6134	61.14	10726.596	38484.785
10998	61.1	12819.491	37694.23
4545	60.98	9916.226	34801.289
12894	60.98	13672.854	37641.648
3104	60.97	9214.825	38252.621
9977	60.95	12341.983	38843.324
8523	60.87	11841.811	34051.129
11172	60.87	12759.411	34790.023
7136	60.85	11169.12	37739.586
10073	60.83	12372.228	37564.313
9013	60.83	12056.871	38862.707
14989	60.75	14535.465	33856.613
14725	60.72	14623.719	38174.199
13737	60.7	14176.033	38943.715
11168	60.7	12777.579	35027.453
4219	60.7	9909.846	39381.648
3941	60.68	9664.928	37020.754
5392	60.6	10258.815	36598.477
6788	60.52	10856.752	37349.555
9257	60.52	12046.572	35621.004
13061	60.52	13766.369	34949.289
12349	60.51	13468.004	34538.211
12107	60.49	13145.859	34772.203
6160	60.41	10761.932	38366.23
142	60.39	7919.815	34945.238
10412	60.33	12531.922	33480.738
5029	60.31	10106.989	38726.477
12252	60.26	13188.84	33120.734
9248	60.24	11915.607	35797.207
14755	60.14	14573.221	37864.387
13756	60.12	14048.837	38579.402
13950	60.1	14149.946	35154.996
7229	60.08	11135.366	36551.07
3539	60.06	9482.586	35943.121
8758	60.03	11838.285	37689.863
10292	60.03	12337.453	33891.07
12161	59.99	13203.955	34513.609
11332	59.97	12985.911	33372.125
1810	59.91	8611.884	34700.406
4227	59.87	9824.181	39165.309
2170	59.82	8843.042	37680.414
6279	59.82	10731.139	37050.227
11164	59.8	12832.959	35199.004
6142	59.78	10681.09	38583.996
6822	59.78	10810.281	37946.398
12158	59.74	13241.96	34496.324
14112	59.64	14281.367	33116.289
5855	59.62	10518.485	38403.938
2638	59.6	9035.818	35640.441
12093	59.57	13332.577	35194.594
513	59.53	7960.997	39185.578
13845	59.53	14195.031	37177.355
4623	59.53	9770.504	33757.395
5061	59.51	9936.554	39109.191
6903	59.47	10910.155	39285.156
859	59.37	8201.956	36259.777
85	59.36	7949.12	34160.977
2505	59.32	8927.231	37570.941
1630	59.28	8458.379	37199.238
6188	59.26	10567.934	38293.855
686	59.13	8170.944	38878.168
10502	59.07	12564.155	35131.836
6420	59.05	10572.351	34985.055
5105	59.03	10037.821	39782.117
4637	59.03	9812.343	33347.195
6259	59.01	10764.913	37482.73
9810	59.01	12241.803	38392.895
3777	59.01	9606.775	34354.516
3370	58.99	9420.767	38823.051
4294	58.97	9840.924	38196.199
1750	58.95	8443.327	35819.77
12824	58.93	13607.344	38186.867
10289	58.9	12419.778	33860.098
13489	58.88	13808.087	37736.32
10497	58.86	12629.683	34972.879
6393	58.86	10571.537	35555.48
5239	58.84	10322.386	38814.547
14898	58.78	14527.502	35456.563
2942	58.78	9214.174	35710.547
6957	58.78	10922.743	39892.758
6185	58.74	10573.928	38258.867
10427	58.74	12556.623	33617.965
3643	58.72	9369.54	33979.422
14451	58.7	14293.584	38143.559
8445	58.67	11620.083	33201.719
10326	58.63	12390.184	33628.117
6173	58.59	10581.566	38438.82
1204	58.55	8211.58	36469.59
13132	58.47	13770.723	34284.68
9527	58.46	12214.565	34156.223
7050	58.44	11195.304	39036.543
7660	58.42	11399.259	36431.348
14265	58.4	14271.764	35337.539
11160	58.38	12774.483	35116.457
6482	58.36	10682.076	34061.152
2012	58.36	8680.697	34944.66
13068	58.34	13637.256	34813.754
13592	58.32	13807.146	39053.801
6258	58.32	10702.199	37477.609
12163	58.28	13153.983	34300.512
309	58.26	7947.481	37020.441
9849	58.26	12142.567	39026.266
6422	58.26	10725.511	35048.102
8583	58.24	11750.965	34900.273
11725	58.24	13071.874	39580.664
8681	58.21	11847.905	36218.578
2947	58.19	9190.094	35798.348
2772	58.19	9021.828	33057.371
7937	58.17	11623.265	40003.547
8572	58.15	11654.626	34664.945
14053	58.15	14188.277	33664.098
13373	58.13	13873.172	36041.605
10855	58.13	12844.629	39640.566
4328	58.13	9830.417	37672.348
2131	58.05	8783.735	37242.047
9118	58.03	11862.421	37441.285
10075	58	12431.24	37605.402
4719	57.96	9923.661	33923.379
10869	57.92	12886.114	39476.598
12751	57.92	13632.808	39375.238
13234	57.9	13932.319	33725.527
4322	57.9	9779.373	37916.824
9178	57.9	11918.212	36709.992
3308	57.9	9466.852	39153.059
12795	57.88	13711.475	38661.77
8303	57.88	11551.319	35339.691
11873	57.88	13291.203	38280.207
4499	57.88	9914.562	35712.125
14799	57.88	14431.158	37300.297
13041	57.86	13737.416	35260.852
6522	57.84	10658.072	33333.891
8899	57.84	11664.78	39779.598
13981	57.82	14208.773	34642.773
3413	57.82	9484.541	38253.934
4989	57.8	9999.156	38212.543
12634	57.78	13478.491	38881.227
3204	57.77	9168.708	39562.426
14647	57.77	14459.927	39428.422
2730	57.75	9046.111	33915.449
8412	57.73	11549.835	33876.781
8890	57.69	11843.458	39674.695
6599	57.61	10811.37	33998.578
11208	57.61	12770.552	34428.891
9740	57.61	12271.471	37181.359
7207	57.59	11195.281	37181.449
1616	57.54	8494.599	37536.797
6640	57.48	10986.027	35148.527
14433	57.48	14264.787	37865.133
1128	57.46	8283.397	35162.34
12467	57.46	13455.694	36420.813
5031	57.44	9982.126	38743.059
2843	57.42	9228.407	34212.684
13432	57.38	13981.709	36855.828
8204	57.38	11598.258	36763.078
7312	57.34	11145.317	35343.82
5806	57.32	10425.521	37449.246
4738	57.29	10009.571	34332.805
7387	57.27	11103.349	33648.672
6978	57.25	11072.687	39875.172
9301	57.25	11928.257	35184.305
8057	57.21	11462.438	38223.211
14067	57.15	14144.979	33596.438
1865	57.15	8570.43	33544.625
5649	57.13	10547.849	34263.125
10105	57.11	12316.487	37172.988
7225	57.09	11173.856	36823.773
13763	57.08	14203.949	38421.48
10009	57.06	12463.315	38158.168
8395	56.98	11460.597	34283.387
14189	56.96	14226.037	34287.996
10799	56.96	12615.977	39694.117
14218	56.96	14229.201	34742.738
7252	56.96	11192.553	36271.91
14585	56.96	14229.571	39854.594
5211	56.94	10285.374	39139.07
12554	56.94	13564.588	37891.434
7029	56.92	11206.726	39224.371
8189	56.92	11428.749	36911.098
8421	56.9	11608.172	33780.98
13520	56.87	13977.509	38008.406
8313	56.87	11500.454	35123.785
4054	56.87	9506.626	38624.957
7142	56.85	11137.467	37509.703
13313	56.85	13895.411	35002.02
14488	56.83	14292.611	38710.617
12677	56.83	13393.785	39583.387
2823	56.83	9200.631	33692.02
6597	56.71	10833.871	33986.766
3636	56.71	9481.346	34149.316
11471	56.67	13093.918	35896.832
13052	56.67	13656.091	35113.738
6617	56.67	10991.115	34588.996
5148	56.67	10218.849	39973.039
5320	56.65	10212.241	37807.863
11851	56.65	13167.501	38407.625
10930	56.65	12790.405	38802.332
11988	56.64	13158.049	36558.602
12555	56.62	13448.585	37894.859
12753	56.62	13770.995	39404.773
10363	56.58	12295.102	33055.875
9798	56.56	12165.471	38222.473
12728	56.56	13637.424	39733.371
13191	56.52	13684.877	33158.973
10746	56.52	12543.128	38887.824
10658	56.52	12631.478	37343.367
6730	56.52	10965.626	36511.91
7197	56.46	11086.397	37100
4840	56.42	10083.776	35716.762
12908	56.41	13602.678	37498.387
4360	56.39	9824.152	37197.234
15006	56.39	14633.719	33547.566
8884	56.37	11734.353	39566.074
5868	56.35	10402.481	38638.426
10923	56.33	12916.434	39016.613
6434	56.33	10647.649	34841.078
13115	56.31	13627.585	34349.258
9546	56.29	12084.237	34389.793
9470	56.25	12273.432	33352.609
4334	56.23	9728.078	37790.617
13546	56.23	13797.355	38326.551
3631	56.23	9388.045	34438.508
14844	56.23	14470.694	36573.676
8623	56.19	11735.219	35465.34
12069	56.19	13289.784	35516.367
1660	56.18	8483.652	37286.465
3116	56.14	9271.779	38361.438
12230	56.1	13231.398	33354.375
2473	56.1	9041.355	38055.375
4288	56.08	9797.928	38151.703
7971	56.08	11590.594	39581.543
1864	55.98	8513.164	33528.246
876	55.96	8033.38	35936.395
14302	55.96	14228.08	35794.121
3460	55.96	9433.462	37485.801
14948	55.93	14514.663	34611.781
13149	55.93	13772.165	33755.977
2675	55.93	8894.237	35006.871
3253	55.89	9399.542	39855.648
8673	55.89	11675.849	36118.641
11502	55.83	12997.071	36389.672
6794	55.81	10851.081	37506.063
3827	55.79	9620.686	35322.477
3960	55.75	9579.074	37391.293
14696	55.72	14452.318	38501.332
5280	55.72	10333.665	38343.273
4698	55.7	10129.087	33528.75
7618	55.64	11307.579	35865.313
10129	55.62	12379.66	36554.852
6602	55.62	10992.51	34091.266
14048	55.6	14001.231	33944.945
7100	55.6	11061.084	38436.027
8832	55.6	11825.226	38795.938
9563	55.6	12171.253	34713.484
7390	55.58	11186.849	33791.828
234	55.58	7839.09	36084.789
6343	55.58	10632.067	36367.281
2057	55.56	8809.044	35787.117
9869	55.54	12080.067	39341.691
14208	55.52	14275.897	34567.52
12368	55.5	13528.938	34809.078
11382	55.47	12945.351	34186.117
13506	55.47	13913.299	37888.188
12317	55.47	13378.935	33965.621
10164	55.45	12280.64	36193.391
8935	55.45	11985.846	39837.633
2806	55.43	9238.781	33550.652
6997	55.41	11202.66	39471.402
4130	55.41	9650.248	39540.289
14376	55.39	14315.305	37243.492
8363	55.39	11559.418	34454.047
14497	55.37	14256.081	38865.074
2454	55.35	8964.956	38340.82
7044	55.35	11134.455	38973.313
872	55.35	8016.068	36169.254
8209	55.31	11591.878	36675.523
6653	55.29	10799.587	35393.047
13056	55.29	13610.42	35194.086
6616	55.27	10923.155	34495.055
1741	55.26	8452.155	35939.188
5676	55.26	10445.843	34784.656
7501	55.22	11417.909	34056.805
11267	55.22	12744.378	33347.371
7847	55.18	11305.344	38963.188
7913	55.18	11595.921	39762.957
4503	55.14	9844.358	35426.852
12056	55.1	13292.172	35675.309
11915	55.1	13331.557	37508.242
13341	55.1	13841.803	35465.895
1411	55.1	8315.847	39465.539
1157	55.08	8356.335	35514.211
3822	55.06	9494.402	35290.262
336	55.04	7773.854	37449.137
7991	55.04	11628.412	39248.352
13006	55.04	13711.351	35770.438
1116	55.03	8324.917	34958.5
5642	55.03	10451.585	34104.449
12301	55.03	13560.469	33777.773
639	55.01	8038.569	39535.074
1139	54.97	8377.131	35299.625
12226	54.97	13171.98	33617.195
14163	54.97	14279.626	33900.602
1565	54.95	8426.667	38388.871
9160	54.91	12065.576	37168.371
8590	54.91	11678.317	35002.559
9638	54.91	12148.2	35659.738
11852	54.91	13242.147	38408.434
3360	54.89	9301.838	39046.477
2498	54.89	8943.722	37740.305
1354	54.85	8244.668	38418.07
11652	54.83	12967.823	38527.391
4754	54.83	10016.623	34636.746
14985	54.83	14453.038	34124.164
4893	54.78	10024.043	36549.887
11683	54.78	13076.237	38950.527
6677	54.74	10863.719	35808.598
11714	54.72	13077.744	39461.836
8401	54.72	11532.392	34059.094
9034	54.72	11944.612	38622.664
12452	54.72	13542.212	36222.934
8234	54.7	11492.325	36357.547
8666	54.68	11772.451	36000.715
8667	54.68	11696.469	36026.93
12389	54.66	13466.805	35441.664
14462	54.64	14364.288	38368.367
11898	54.64	13148.796	37855.094
14244	54.64	14412.381	35045.359
3849	54.62	9690.442	35711.207
12424	54.62	13395.415	35904.848
10735	54.6	12708.826	38766.953
4498	54.59	9790.045	35705.527
14527	54.59	14350.944	39160.879
4993	54.57	10104.391	38264.254
9371	54.57	11858.787	34179.438
5872	54.51	10458.991	38761.922
7842	54.49	11331.934	38909.27
14030	54.47	14116.141	34174.859
7627	54.47	11384.118	35946.793
8602	54.45	11807.065	35197.832
7510	54.43	11251.173	34184.633
13368	54.43	13790.511	35929.738
10557	54.41	12646.028	35882.34
14357	54.39	14360.624	36887.984
5060	54.34	9976.689	39107.063
11591	54.32	12928.229	37649.5
6263	54.32	10711.899	37191.48
1503	54.3	8582.655	39307.969
9397	54.26	12053.972	33917.512
14772	54.24	14464.448	37550.016
13903	54.22	14208.948	35957.68
10948	54.22	12826.8	38737.594
3801	54.18	9523.546	34935.93
3862	54.16	9576.538	35884.699
12619	54.16	13530.357	38687.508
7841	54.16	11246.583	38901.145
12782	54.14	13623.139	38802.277
2931	54.13	9108.736	35497.23
3314	54.13	9304.014	39206.266
13180	54.13	13763.34	33026.746
1066	54.13	8360.476	33862.648
6193	54.13	10610.854	38009.137
11806	54.11	13338.976	39031.676
7436	54.09	11399.05	33022.137
3888	54.09	9576.647	36333.926
7513	54.07	11342.717	34309.516
5759	54.07	10351.22	36648.023
4457	54.07	9713.794	36198.453
4358	54.07	9785.635	37444.117
14878	54.01	14461.07	36051.605
3851	53.99	9687.178	35731.473
7077	53.97	11029.698	38736.852
2111	53.97	8642.655	36756.281
2176	53.95	8733.661	37762.766
4394	53.95	9881.799	36952.863
3696	53.95	9360.697	33272.465
14534	53.93	14316.329	39231.031
13805	53.91	14084.842	37664.484
1107	53.91	8229.371	34766.832
13878	53.9	14106.511	36454.805
9295	53.9	11897.34	35123.824
1699	53.9	8632.132	36595.145
1607	53.88	8578.562	37698.922
7623	53.88	11259.591	35934
13899	53.88	14067.961	35916.684
7974	53.88	11573.693	39311.777
4877	53.88	10083.95	36320.031
12264	53.86	13545.818	33147.02
5843	53.78	10453.525	38184.063
5163	53.74	10349.557	39782.504
13815	53.74	14002.241	37503.863
6996	53.7	11110.208	39471.723
6068	53.7	10767.082	39112.469
11582	53.68	12967.979	37519.172
12849	53.67	13754.032	37843.66
2981	53.67	9253.684	36342.055
3095	53.65	9207.758	38192.27
337	53.63	7986.258	37463.605
1382	53.63	8362.417	38963.465
12553	53.63	13486.063	37877.406
1516	53.61	8620.515	39198.016
10028	53.61	12288.904	37834.965
13080	53.61	13656.314	34921.957
6689	53.55	10887.387	35945.652
14037	53.55	14206.648	34021.195
11375	53.55	13100.716	34150.188
4750	53.53	9998.299	34536.84
4921	53.53	10085.95	36925.098
7191	53.53	11011.763	37301.402
1169	53.51	8377.679	35760.48
10121	53.49	12392.086	36786.336
1572	53.49	8430.421	38169.613
14274	53.45	14318.332	35396.352
4201	53.44	9779.09	39465.355
3611	53.44	9310.751	34719.09
4362	53.42	9783.567	37246.441
13183	53.42	13609.685	33033.797
14129	53.4	14409.762	33379.734
14691	53.38	14493.661	38774.824
11834	53.32	13220.926	38542.605
9186	53.32	11871.584	36807.219
2738	53.28	9037.683	33740.043
6828	53.26	10840.906	38016.664
13880	53.26	14157.866	36468.203
12381	53.24	13512.078	35270.09
8200	53.24	11463.54	36971.969
6399	53.22	10720.204	35289.695
8123	53.21	11450.487	37386.051
13997	53.19	14189.718	34594.438
7679	53.19	11356.569	36612.137
92	53.17	7791.863	34283.109
13698	53.17	14199.723	39590.973
13747	53.15	14088.694	38731.727
14461	53.15	14388.421	38361.566
13831	53.15	14095.882	37455.113
9898	53.13	12168.979	39710.816
9468	53.11	12174.691	33263.539
12453	53.11	13436.892	36233.977
2934	53.09	9123.11	35582.43
8229	53.05	11596.32	36270.566
114	53.05	7711.895	34615.414
13268	53.01	13790.265	34402.684
6895	53.01	10940.475	39166.664
9035	53.01	12040.057	38317.695
14025	52.99	14154.291	34151.574
3161	52.99	9147.976	38983.863
12400	52.98	13567.322	35559.266
6610	52.98	10923.418	34268.008
14140	52.98	14371.152	33437.707
6775	52.98	10930.433	37082.34
10710	52.94	12693.402	38163.434
12214	52.94	13250.015	33553.574
11334	52.92	13100.128	33404.961
5109	52.92	10021.909	39879.711
9701	52.9	12276.233	36549.145
7407	52.88	11070.391	33353.203
895	52.88	8112.221	35636.137
14463	52.86	14378.916	38367.895
13173	52.86	13710.5	33231.934
6705	52.84	10847.478	36124.48
10295	52.84	12436.639	33923.988
5436	52.82	10333.462	35655.402
3432	52.82	9417.286	37967.258
9247	52.82	11856.91	35797.801
634	52.82	8060.028	39486.461
3293	52.8	9287.222	39278.941
2682	52.8	8867.518	34818.762
12649	52.78	13530.732	39146.941
5021	52.78	10024.123	38610.609
7829	52.78	11257.142	38755.09
9384	52.76	11917.789	34035.809
293	52.75	7701.025	36878.172
8937	52.73	11896.129	39848.02
6873	52.73	10818.527	38876.066
6518	52.71	10686.027	33583.816
6521	52.69	10586.779	33330.348
8422	52.69	11447.63	33794.5
5104	52.69	10100.634	39777.91
10860	52.69	12898.07	39740.051
10473	52.69	12693.151	34583.852
14430	52.69	14312.479	37837.031
3233	52.67	9160.857	39847.754
3503	52.65	9416.047	36846.723
13309	52.65	13786.478	34979.84
12454	52.65	13528.942	36240.68
6820	52.65	10990.453	37901.375
13013	52.63	13758.699	35848.832
7064	52.63	11144.463	38885.258
75	52.61	7734.283	34013.465
14201	52.59	14395.126	34478.879
3758	52.59	9569.331	33911.625
2959	52.59	9156.836	36016.887
5343	52.57	10252.711	37458.414
14703	52.57	14531.413	38622.469
8093	52.55	11606.102	37878.875
11314	52.55	12947.197	33175.887
14819	52.55	14637.181	36903.02
10034	52.55	12470.176	37859.691
6455	52.54	10567.868	34533.219
7143	52.54	11195.749	37518.086
6050	52.52	10715.778	39309.117
11905	52.52	13273.211	37982.043
12382	52.52	13381.248	35323.223
13355	52.5	13840.936	35653.426
9227	52.5	12009.197	36189.305
12358	52.48	13545.632	34592.207
4080	52.48	9563.777	38925.559
7460	52.48	11243.383	33396.078
7383	52.46	11039.634	33899.695
9565	52.46	12092.889	34726.801
10190	52.42	12434.226	35437.699
12516	52.38	13381.915	37190.098
7013	52.38	11160.825	39302.297
5169	52.38	10224.331	39551.727
9015	52.38	11919.999	38932.684
11769	52.38	13226.383	39662.68
2048	52.38	8745.787	35606.496
13940	52.36	14152.193	35307.613
14397	52.34	14216.39	37446.445
7137	52.34	11136.316	37744.836
11115	52.32	12855.028	35812.836
671	52.32	8167.318	39244.086
9837	52.32	12113.434	38848.641
6405	52.31	10642.391	35411.02
13053	52.29	13767.519	35117.563
12864	52.29	13687.419	37955.301
4998	52.27	10010.725	38314.109
9460	52.27	12178.707	33030.52
8309	52.25	11439.895	35102.016
6291	52.23	10753.401	36864.527
8431	52.23	11559.454	33585.008
10838	52.21	12790.16	39888.066
6012	52.21	10624.35	40011.121
8406	52.17	11465.726	33848.215
10711	52.17	12631.527	38167.328
11065	52.15	12891.13	36418.141
4515	52.15	9804.236	35539.145
4274	52.13	9871.449	38339.098
13350	52.08	13929.958	35616.406
12815	52.08	13757.913	38348.648
9181	52.08	11989.26	36782.016
12567	52.08	13505.337	38040.305
9547	52.04	12121.273	34392.879
5288	52.04	10303.617	38199.813
9485	52.04	12086.783	33507.434
7863	52.02	11225.148	39339.867
10892	52	12745.085	39125.754
12065	52	13194.811	35440.691
925	52	8196.88	35384.887
14924	52	14595.759	35124.832
5899	52	10513.555	38995.637
6456	51.98	10718.146	34534.57
14192	51.94	14304.994	34344.41
11266	51.92	12789.529	33343.586
7973	51.88	11483.832	39275.039
12940	51.86	13690.662	36822.352
10476	51.86	12619.081	34635.758
5582	51.83	10298.635	33319.219
4186	51.81	9894.282	39612.176
8238	51.77	11506.629	36101.574
9294	51.73	12064.555	35105.984
8762	51.73	11657.24	37815.203
10602	51.73	12584.928	36364.457
6400	51.73	10590.296	35343.844
4883	51.69	10026.733	36405.445
3441	51.69	9417.842	37798.578
7084	51.69	11136.29	38518.93
4121	51.69	9637.883	39481.027
13661	51.67	14184.926	39797.406
1158	51.67	8391.295	35533.809
6672	51.65	10919.737	35728.887
7586	51.65	11402.615	35469.477
13744	51.65	14210.191	38654.141
3820	51.65	9685.548	35273.121
4704	51.65	9927.573	33636.484
3563	51.63	9364.126	35678.652
13839	51.62	14123.97	37065.828
1386	51.6	8359.906	39063.441
11842	51.6	13296.268	38324.539
535	51.6	7883.731	39485.652
9469	51.58	12241.591	33342.969
12168	51.58	13226.155	34387.426
1928	51.56	8655.233	33304.504
14402	51.54	14346.701	37481.754
6266	51.52	10660.263	37309.473
6547	51.5	10900.108	33037.863
1165	51.5	8286.903	35675.824
6301	51.5	10702.835	36993.32
462	51.5	7983.562	38707.047
1682	51.48	8455.688	36713.313
10645	51.48	12573.932	37133.48
14245	51.48	14395	35050.223
7358	51.46	11097.83	34342.668
10246	51.46	12487.692	34697.473
371	51.44	7838.939	37916.816
4782	51.42	10081.776	35016.738
7289	51.42	11044.57	35867.852
7085	51.4	11056.624	38530.371
11466	51.4	12949.557	35839.898
12149	51.35	13302.773	34676.547
6072	51.35	10581.752	39128.984
6242	51.35	10715.258	37583.438
13001	51.31	13600.253	35957.941
8816	51.31	11772.84	38507
12632	51.31	13440.366	38799.676
5620	51.31	10386.299	33587.898
4905	51.29	10083.668	36702.629
999	51.29	8203.554	33704.188
3440	51.29	9485.645	37783.91
14574	51.29	14311.731	39720.395
2164	51.29	8735.342	37622.641
7883	51.29	11380.453	39578.617
4495	51.25	9809.713	35699.57
2564	51.25	8905.1	36740.297
1476	51.23	8583.307	39636.113
11923	51.21	13260.888	37597.328
11016	51.21	12902.281	37373.539
2416	51.21	9005.398	38833.121
10702	51.19	12659.457	38038.906
33	51.17	7942.579	33478.91
5238	51.17	10182.686	38812.262
12204	51.17	13240.954	33774.805
9873	51.16	12218.666	39383.992
5419	51.16	10288.519	35900.445
112	51.12	7950.557	34605.832
12769	51.12	13655.829	39001.777
12292	51.12	13502.236	33621.102
8221	51.12	11519.821	36526.344
4872	51.1	10098.733	36202.855
5498	51.08	10200.916	34597.32
10657	51.06	12504.671	37341.379
6536	51.06	10733.037	33299.844
13230	51.06	13949.506	33663.605
6953	51.04	10938.406	39814.055
8121	51.04	11485.836	37365.867
5092	50.96	10130.156	39582.383
1959	50.96	8787.333	33904.848
5577	50.96	10158.719	33172.773
10175	50.94	12475.63	35780.289
4664	50.89	10102.36	33019.914
13927	50.89	14040.769	35442.332
1867	50.89	8578.824	33593.367
11447	50.89	13090.524	35455.629
8999	50.89	11855.502	39002.914
14450	50.87	14243.339	38105.133
12280	50.85	13514.577	33422.977
14847	50.81	14532.994	36628.969
12061	50.81	13323.12	35417.707
820	50.79	8057.064	36720.508
2968	50.79	9164.593	36162.258
14102	50.79	14110.693	33084.508
11637	50.79	12966.631	38313.895
2722	50.79	8884.108	34070.371
400	50.79	7796.673	38138.777
7685	50.79	11422.918	36744.254
11379	50.77	13060.963	34151.566
6994	50.75	11109.716	39438.984
4010	50.75	9659.553	38182.395
4580	50.73	9875.556	34204.844
5981	50.71	10571.929	39776.215
2531	50.71	9001.858	37285.102
235	50.71	7914.161	36093.809
7091	50.71	11207.577	38336.988
7928	50.71	11604.519	39913.156
1589	50.7	8568.362	38273.094
13280	50.7	13885.464	34595.336
8608	50.66	11840.056	35315.234
14722	50.64	14571.797	38427.934
1045	50.64	8355.602	33578.512
5875	50.64	10417.439	38794.121
6520	50.62	10571.006	33644.242
1994	50.62	8651.577	34420.688
425	50.62	7671.495	38389.023
2030	50.62	8804.385	35190.441
12416	50.6	13432.315	35771.785
2858	50.56	9256.225	34392.051
13071	50.52	13571.694	34850.855
8090	50.52	11624.803	37867.34
6790	50.52	10831.947	37435.039
10344	50.5	12381.184	33183.395
3259	50.5	9305.246	39975.102
8058	50.5	11443.973	38234.996
7642	50.5	11421.964	36179.379
4429	50.5	9820.248	36831.758
11151	50.48	12776.606	35539.996
8907	50.48	11758.268	39817.352
368	50.47	7725.444	37856.332
4324	50.47	9831.757	37953.773
12148	50.47	13163.476	34677.313
11664	50.47	12972.16	38672.18
8319	50.47	11507.55	35243.844
7006	50.47	11041.989	39589.395
12150	50.45	13290.811	34741.828
1375	50.45	8310.928	38771.547
12339	50.45	13529.632	34306.684
10219	50.45	12448.793	35174.203
5427	50.45	10258.461	35839.762
6615	50.45	10785.575	34477.203
12760	50.43	13756.767	39211.273
10952	50.43	12916.956	38561.305
11837	50.43	13243.267	38574.074
10996	50.39	12835.264	37673.957
335	50.37	7721.04	37442.066
9094	50.37	11895.892	37792.859
10928	50.37	12725.029	38789.848
8224	50.35	11443.15	36532.188
12772	50.35	13776.162	39002.863
14882	50.35	14434.546	35807.016
9393	50.33	11955.85	33855.383
10862	50.33	12900.806	39436.891
12790	50.33	13767.418	38890.379
1067	50.29	8261.727	33892.906
5366	50.29	10275.861	36898.113
6572	50.29	10856.038	33568.344
4974	50.27	10046.649	37939.988
5841	50.26	10496.527	38151.527
3488	50.26	9466.964	36875.063
7417	50.26	11114.357	33235.664
3874	50.26	9641.933	36255.457
6233	50.24	10638.965	37804.453
5918	50.24	10543.306	39259.867
12984	50.2	13642.476	36116
13629	50.2	13968.087	39603.211
8512	50.18	11819.428	33901.043
11700	50.18	13102.473	39259.754
11251	50.18	12815.247	33741.922
6342	50.16	10669.091	36335.977
12827	50.16	13694.891	38210.047
11366	50.14	13059	33907.813
2797	50.14	9071.968	33270.762
13104	50.12	13681.819	34580.238
2603	50.1	9003.135	36131.898
9300	50.08	11988.311	35159.469
2782	50.08	9181.846	33146.613
12491	50.08	13531.062	36797.32
5143	50.06	10169.507	39898.785
3829	50.04	9573.147	35385.707
6927	50.04	10986.429	39507.09
5154	50.04	10251.826	39634.152
5264	50.01	10215.449	38768.367
14849	50.01	14522.655	36652.004
4712	50.01	10017.806	33757.742
273	50.01	7938.853	36661.488
2096	49.99	8828.712	36517.176
12953	49.99	13626.758	36426.93
4215	49.99	9912.757	39331.199
7601	49.97	11221.415	35579.332
9680	49.95	12228.051	36294.383
2086	49.95	8662.063	36356.59
11757	49.95	13148.15	39818.813
6500	49.93	10566.642	33698.613
2515	49.93	8933.058	37365.941
3842	49.93	9694.411	35618.574
6648	49.93	10792.511	35323.363
9722	49.93	12255.479	36843.559
768	49.91	8038.911	37550.34
14287	49.91	14264.399	35569.941
13952	49.89	14103.451	35189
14600	49.89	14453.373	39843.367
7539	49.87	11344.82	34781.734
14000	49.87	14007.783	34309.055
4780	49.87	9953.382	34988.445
5836	49.87	10352.181	37997.906
396	49.85	7904.058	38091.727
9219	49.85	11924.942	36323.859
13473	49.85	13893.469	37533.613
3318	49.83	9344.655	39264.395
13354	49.81	13831.046	35632.855
13919	49.81	14151.429	35611.375
8889	49.81	11757.992	39647.363
9707	49.81	12260.874	36694.035
10454	49.78	12676.18	34141.898
11452	49.76	12996.684	35529.91
10947	49.76	12922.789	38731.949
11250	49.76	12819.91	33683.871
7961	49.76	11440.45	39449.398
12694	49.72	13434.959	39802.836
11738	49.7	13134.938	39787.777
4936	49.7	10033.643	37147.141
1189	49.7	8374.786	36161.859
7602	49.66	11378.33	35591.137
2915	49.66	9091.758	35342.691
12825	49.64	13666.125	38187.547
14415	49.64	14215.691	37712.23
10773	49.64	12563.437	39267.07
9314	49.62	12021.734	35035.977
5850	49.62	10557.948	38241.926
11006	49.6	12834.478	37808.848
9947	49.6	12385.372	39320.785
9061	49.6	12005.375	38122.547
2807	49.6	9249.938	33554.684
6979	49.57	11085.062	39893.934
9014	49.57	12063.552	38893.031
4179	49.57	9773.298	39937.371
6504	49.53	10578.808	33739.52
7932	49.51	11577.14	39945.223
472	49.51	7767.485	38763.867
8557	49.51	11707.638	34523.039
5931	49.49	10490.608	39531.805
3424	49.49	9336.14	38112.137
7394	49.47	11044.205	33529.297
1779	49.45	8613.943	35150.008
8814	49.45	11641.838	38447.391
613	49.45	8101.881	39931.773
2817	49.43	9229.81	33631.027
1734	49.41	8563.896	36102.961
3952	49.41	9630.516	37324.242
13103	49.41	13685.864	34557.516
909	49.41	8117.979	35484.203
14717	49.39	14591.51	38348.242
9401	49.37	11861.047	33955.539
11114	49.37	12902.222	35785.301
11588	49.37	13120.182	37604.629
4455	49.37	9816.86	36127.488
9774	49.34	12184.418	37640.266
13474	49.34	13986.508	37555.746
8690	49.34	11747.404	36418.777
14531	49.32	14313.557	39197.023
1198	49.32	8415.265	36356.309
12193	49.32	13183.115	34049.746
4675	49.32	10048.658	33222.164
2421	49.3	9058.724	38943.367
541	49.28	7706.559	39549.188
3426	49.28	9470.854	37836.453
4636	49.22	9841.45	33640.102
4356	49.22	9847.371	37429.332
13266	49.2	13922.155	34395.996
2537	49.2	9017.068	37065.48
10002	49.18	12309.025	38340.949
10100	49.16	12390.33	37329.223
12846	49.16	13709.318	38101.359
13965	49.16	14055.01	35031.086
8111	49.16	11603.916	37811.91
14736	49.12	14492.309	38274.004
8417	49.12	11542.421	33717.852
7140	49.11	11047.709	37822.59
14510	49.11	14344.064	38992.426
5468	49.09	10249.124	34970.402
10323	49.07	12318.693	33574.48
7726	49.07	11397.745	37330.398
7738	49.05	11258.36	37613.879
196	49.03	7766.559	35653.836
14914	49.03	14445.848	35292.816
10639	49.01	12671.222	37004.492
237	48.99	7707.991	36121.355
189	48.97	7910.477	35527.488
11337	48.97	13017.193	33446.605
3784	48.97	9648.907	34459.547
8856	48.95	11685.385	39056.406
5077	48.93	10037.578	39213.855
7864	48.93	11311.924	39349.543
10986	48.93	12860.212	38116.332
7562	48.91	11332.668	35165.863
10364	48.89	12460.817	33092.074
4045	48.89	9627.473	38480.945
1536	48.89	8483.478	38633.156
3124	48.89	9228.18	38476.543
9688	48.88	12250.904	36444.41
4617	48.88	9747.612	33699.672
7515	48.86	11367.917	34316.148
14187	48.86	14334.208	34232.238
1730	48.86	8495.629	36321.531
4635	48.86	9788.637	33632.984
10797	48.84	12568.822	39673.316
6950	48.82	10858.708	39744.809
10361	48.82	12455.021	33323.07
9251	48.82	11980.299	35823.277
10932	48.82	12912.593	38814.457
11687	48.82	12950.982	39035.094
3213	48.8	9211.021	39710.703
4242	48.8	9918.787	38840.027
2231	48.8	8704.086	38469.781
9764	48.8	12225.359	37510.633
7424	48.8	11139.676	33044.699
448	48.8	7658.029	38567.559
7568	48.8	11277.958	35333.059
13676	48.78	14193.825	39610.707
8682	48.78	11834.71	36240.16
11925	48.76	13140.61	37383.574
9602	48.72	12171.612	35329.098
10153	48.72	12344.865	36280.008
4715	48.72	10106.149	33894.648
23	48.7	7880.035	33375.32
5309	48.7	10195.585	37908.383
543	48.7	7941.209	39573.461
2759	48.7	8938.153	33454.309
9211	48.68	11953.328	36229.305
1776	48.68	8538.336	35378.266
9631	48.68	12206.056	35643.313
12313	48.68	13516.974	33927.348
13123	48.65	13578.715	34184.762
887	48.63	8153.643	35795.027
10130	48.63	12322.92	36572.762
8005	48.61	11509.515	39060.867
5897	48.61	10548.428	38967.539
6202	48.59	10678.084	38088.066
13089	48.59	13685.637	34707.945
771	48.59	8182.916	37593.43
9974	48.59	12395.652	38810.953
14833	48.57	14463.816	36843.031
1129	48.57	8258.183	35163.496
5189	48.55	10236.458	39353.941
7779	48.55	11405.436	38045.586
9788	48.53	12176.569	38054.41
8841	48.53	11779.806	38914.105
7089	48.53	11108.166	38616.344
14706	48.53	14566.363	38628.156
12210	48.53	13281.745	33495.992
5261	48.53	10140.759	38688.215
14907	48.51	14586.196	35539.695
12366	48.51	13370.057	34745.68
2396	48.51	8929.407	39121.898
2912	48.51	9127.738	35297.004
5592	48.49	10562.926	33014.969
14518	48.49	14264.937	39040.84
13599	48.49	13969.959	39211.852
12109	48.47	13320.297	34797.969
9853	48.47	12156.715	39070.297
13113	48.47	13714.964	34336.027
2200	48.45	8761.942	38058.266
11024	48.45	12864.438	37264.395
9920	48.45	12474.325	39604.977
5705	48.45	10373.274	35568.203
5902	48.43	10465.474	39020.59
1593	48.43	8467.034	38020.008
2827	48.43	9240.398	33757.621
11049	48.43	12864.167	36747.668
4235	48.42	9892.071	38969.203
76	48.42	7988.003	34046.992
2702	48.4	8921.436	34554.426
6582	48.38	10808.793	33677.387
7877	48.36	11312.846	39487.18
6024	48.34	10568.127	39457.422
2704	48.34	8899.573	34311.398
35	48.34	7715.301	33543.398
12628	48.32	13466.348	38766.902
6437	48.32	10679.064	34890.836
7770	48.3	11247.793	37953.109
6494	48.28	10691.651	33921.391
5873	48.26	10406.351	38786.52
3202	48.26	9208.011	39551.926
9738	48.24	12203.469	37132.133
1483	48.24	8570.991	39721.82
1388	48.24	8308.056	39121.125
10729	48.24	12567.263	38686.199
1906	48.24	8664.758	33007.164
6147	48.21	10749.283	38604.961
7389	48.19	11133.798	33718.602
5545	48.17	10255.593	33824.949
13734	48.17	14105.981	38933.168
623	48.15	8144.244	39665.617
8743	48.15	11660.516	37374.629
3802	48.15	9673.058	34961.77
1533	48.13	8435.776	38926.801
11734	48.13	13094.869	39718.48
8492	48.11	11661.356	33516.973
10256	48.09	12303.93	34520.875
4316	48.07	9726.306	37869.629
13210	48.07	13865.209	33408.016
14859	48.07	14618.817	36289.613
13154	48.07	13721.555	33492.23
8072	48.07	11464.662	38072.828
2574	48.05	9032.154	36593.293
11753	48.05	12963.928	39989.27
4471	48.03	9804.419	36014.348
11095	48.03	12908.612	35969.41
10097	48.01	12309.386	37261.91
266	47.99	7952.442	36608.598
945	47.99	8050.302	34724.375
193	47.98	7690.681	35587.535
8382	47.98	11637.397	34669.887
3087	47.98	9258.534	38166.492
12577	47.98	13373.812	38125.727
14897	47.96	14458.019	35416.086
4916	47.94	9921.529	36844.02
1665	47.94	8564.993	37071.723
13184	47.94	13716.767	33037.801
8418	47.94	11606.4	33729.617
11212	47.92	12833.883	34143.336
11909	47.92	13290.89	37675.492
6307	47.9	10702.867	36747
5290	47.9	10165.472	38234.125
13359	47.88	13960.827	35746.996
11580	47.88	13110.114	37497.117
11186	47.88	12783.499	34717.879
11326	47.86	13020.583	33305.82
14645	47.84	14510.444	39375.523
4878	47.84	10102.46	36347.332
9936	47.82	12299.996	39521.375
10236	47.82	12457.553	34828.77
10973	47.8	12898.759	38240.59
1282	47.8	8327.762	37585.754
6170	47.78	10762.253	38421.02
3149	47.78	9167.461	38888.645
11206	47.76	12866.069	34373.152
7403	47.76	11021.604	33329.645
7950	47.76	11436.649	39669.641
9583	47.73	12169.719	35043.449
12415	47.73	13379.823	35765.938
2387	47.73	8866.076	39330.629
12991	47.73	13590.173	36166.449
980	47.71	8028.429	33890.574
6609	47.71	10840.272	34265.723
2399	47.71	9060.794	39165.313
10081	47.71	12402.681	37398.406
9744	47.69	12185.748	37242.152
9501	47.69	12243.005	33848.621
10414	47.65	12633.074	33528.723
8133	47.63	11628.409	37473.664
6761	47.63	10812.303	36939.023
7239	47.61	11053.787	36659.168
13685	47.61	14162.431	39723.66
4734	47.61	10001.641	34264.301
6207	47.59	10612.339	37845.18
985	47.59	8184.673	33740.188
3066	47.59	9188.087	37867.188
11076	47.57	12880.714	36294.484
6622	47.57	10833.466	34740.422
10329	47.55	12433.01	33389.039
4550	47.52	9867.709	34909.492
6139	47.52	10622.598	38547.949
2692	47.5	9060.672	34637.875
8575	47.48	11686.526	34732.367
7272	47.48	11200.9	35963.094
9905	47.46	12119.868	39877.949
1782	47.46	8526.396	35186.414
5941	47.46	10356.77	39706.574
459	47.44	7790.963	38683.555
5457	47.42	10152.772	35105.422
1281	47.42	8390.204	37570.641
5330	47.42	10296.722	37611.707
13125	47.38	13672.609	34192.84
13219	47.38	13964.498	33501.871
4318	47.38	9720.244	37881.125
866	47.38	8004.17	36079.824
12102	47.36	13287.595	35039.141
12240	47.36	13322.127	33207.578
11117	47.34	12777.327	35829.617
11672	47.32	13058.846	38766.461
14906	47.32	14461.668	35534.016
4753	47.3	10122.545	34618.406
2091	47.3	8786.47	36409.801
2725	47.3	8909.565	34117.977
4869	47.29	10090.32	36162.621
225	47.29	7895.629	35988.262
13107	47.29	13740.497	34286.496
5110	47.27	10021.506	39911.445
6703	47.25	10959.984	36103.988
13086	47.25	13746.787	34677.645
12644	47.25	13370.454	39048.313
8141	47.21	11470.261	37182.301
1481	47.21	8619.756	39704.215
13165	47.19	13640.988	33427.797
3077	47.19	9085.905	38005.809
2101	47.17	8651.725	36599.285
11123	47.17	12775.679	35644.816
11615	47.17	13089.096	37941.836
12270	47.17	13437.699	33326.398
7700	47.15	11291.968	36857.984
378	47.15	7735.325	37928.711
4281	47.15	9886.494	38397.563
6821	47.13	10887.653	37927.539
7682	47.13	11371.348	36641.738
1814	47.11	8615.543	34753.73
8671	47.07	11746.466	36104.941
10652	47.06	12600.056	37250.266
12848	47.06	13702.11	38111.059
2943	47.04	9119.445	35711.438
1732	47.04	8569.823	36373.879
5056	47.04	10056.747	39071.684
688	47.04	8055.835	38895.168
7218	47.04	11033.535	36793.637
3018	47.04	9205.057	37147.879
12466	47.02	13412.674	36414.301
2998	47	9082.922	36729.496
1495	47	8457.57	39530.055
763	47	8170.014	37772.387
366	46.98	7855.963	37854.551
7862	46.98	11388.096	39327.34
894	46.98	8053.526	35633.063
121	46.98	7751.39	34695.102
1543	46.96	8543.76	38693.055
8630	46.96	11847.891	35592.66
13306	46.94	13826.799	34905.117
14724	46.94	14502.517	38466.43
8742	46.94	11819.148	37358.594
5972	46.92	10495.133	39827.445
8861	46.92	11728.617	39162.457
11798	46.88	13188.834	39204.289
1220	46.88	8261.699	36839.348
10755	46.88	12637.849	39045.766
2767	46.88	8858.538	33287.18
14942	46.86	14469.386	34820.895
1830	46.84	8520.807	34369.469
5593	46.84	10544.17	33019.281
4373	46.84	9840.941	37075.059
4693	46.84	9978.756	33386.066
8488	46.83	11719.036	33473.855
12434	46.83	13452.258	36069.313
8860	46.83	11764.385	39082.762
9487	46.83	12066.758	33517.578
12568	46.83	13425.79	38052.902
223	46.81	7649.15	35947.965
222	46.79	7818.982	35911.953
3068	46.79	9093.24	37906.859
9522	46.79	12211.269	34073.699
670	46.79	8138.964	39234.383
7341	46.79	10999.422	34895.184
1094	46.77	8413.95	34535.395
6151	46.77	10635.001	38309.754
9709	46.75	12192.978	36713.711
7237	46.73	11172.229	36646.742
7025	46.73	11185.262	39193.34
4145	46.73	9623.166	39682.648
12958	46.69	13751.511	36473.613
9732	46.69	12153.346	37101.777
3028	46.67	9160.563	37348.668
5679	46.67	10558.313	35006.727
12202	46.65	13217.138	33762.957
12073	46.65	13203.605	35570.777
12438	46.65	13401.064	36121.551
2905	46.65	9222.337	35102.398
14371	46.63	14254.827	37126.105
5971	46.63	10409.108	39821.793
9529	46.61	12076.028	34195.77
7559	46.61	11364.642	35154.059
6296	46.6	10668.573	36903.711
3714	46.6	9496.228	33069.313
5504	46.6	10335.46	34323.68
493	46.6	7675.029	38940.602
9618	46.58	12155.484	35530.238
12817	46.56	13569.796	38365.059
4964	46.5	10090.856	37791.059
2306	46.48	8823.169	39764.207
6201	46.48	10755.366	38048.23
13611	46.48	13820.591	39319.355
6057	46.46	10712.147	39355.332
12296	46.44	13441.942	33672.91
3545	46.44	9478.745	35745.844
6403	46.44	10631.707	35375.957
5992	46.42	10719.313	39906.766
13699	46.42	14171.882	39277.02
9358	46.42	12057.384	34319.406
12324	46.42	13463.207	34074.094
9696	46.4	12243.628	36491.637
8558	46.4	11777.124	34529.852
13156	46.4	13661.798	33504.152
5771	46.38	10516.819	36927.539
2948	46.38	9156.244	35807.797
1279	46.37	8242.205	37545.188
10299	46.35	12289.15	33674.152
14232	46.35	14309.23	34893.398
1984	46.35	8791.852	34336.125
6837	46.33	10938.598	38225.934
2446	46.33	9054.906	38627.871
1053	46.31	8212.331	33648.723
8916	46.31	11772.349	39943.758
729	46.31	8088.145	38183.074
12923	46.29	13579.889	36949.746
12675	46.29	13480.624	39562.402
984	46.29	7994.956	33696.777
11349	46.29	13012.345	33678.52
6019	46.27	10654.016	39709.547
14560	46.27	14247.619	39480.121
1686	46.27	8557.921	36815.875
10484	46.27	12511.136	34832.469
14974	46.27	14544.157	34260.789
6154	46.27	10697.98	38332.504
14683	46.25	14560.622	38736.523
9699	46.25	12173.05	36518.438
9586	46.25	12269.964	35177.277
7765	46.25	11317.89	37918.133
5246	46.23	10184.422	38854.027
5673	46.23	10439.016	34768.512
9601	46.23	12125.42	35313.953
2477	46.23	8971.956	38075.789
41	46.23	7865.744	33617.047
1716	46.23	8545.918	36478.355
855	46.21	8099.164	36233.934
8279	46.21	11589.473	35852.195
7350	46.19	11107.288	34475.84
1148	46.19	8330.845	35459.973
9552	46.19	12185.035	34520.344
1761	46.19	8595.523	35708.504
9449	46.17	11968.443	33303.121
12535	46.17	13357.8	37559.477
1177	46.15	8368.194	35913.258
4232	46.14	9813.69	39239.371
9625	46.14	12184.221	35594.543
11310	46.12	12927.309	33071.547
12658	46.12	13445.021	39263.27
5408	46.12	10255.702	36267.523
3973	46.12	9551.44	37600.492
5581	46.12	10346.789	33290.801
9908	46.1	12102.076	39947.469
785	46.1	8107.05	37469.184
4769	46.08	10015.751	34826.699
380	46.08	7881.252	37940.453
4725	46.08	10056.162	34016.754
10496	46.06	12576.961	34971.227
9472	46.06	12199.593	33369.305
8629	46.06	11653.832	35588.816
10962	46.06	12829.576	38386.191
1011	46.06	8105.975	33284.297
12900	46.04	13634.639	37382.91
13225	46.02	13894.648	33597.645
4600	46	9852.24	33850.984
11358	45.98	12935.033	33808.371
9604	45.98	12223.719	35335.914
13539	45.96	13991.065	38238.48
207	45.96	7730.708	35792.879
13098	45.94	13777.443	34480.004
4326	45.94	9856.667	37957.441
5916	45.93	10543.253	39219.457
9781	45.93	12174.422	37860.289
6624	45.93	10976.906	34866.238
7310	45.93	11085.37	35292.539
6549	45.91	10828.685	33049.277
4521	45.91	9901.308	35110.953
3366	45.91	9476.491	39071.328
8293	45.91	11545.44	35511.957
6757	45.91	10846.896	36914.738
917	45.89	8137.714	35294.488
2668	45.89	8911.455	35103.23
9054	45.87	11870.855	38301
10744	45.85	12567.535	38878.727
5923	45.85	10557.821	39389.641
2006	45.83	8643.685	34915.227
8578	45.83	11644.644	34840.492
160	45.83	7811.326	35147.516
12605	45.83	13487.704	38493.395
8436	45.83	11503.595	33385.66
8463	45.81	11599.627	33160.477
1185	45.81	8314.375	36090.887
10239	45.81	12312.816	34888.723
14193	45.81	14303.088	34365.074
12787	45.81	13643.94	38852.68
8931	45.81	11955.239	39767.191
9394	45.79	11873.05	33900.848
1346	45.77	8221.431	38326.922
8825	45.77	11753.642	38715.902
4275	45.77	9824.648	38353.43
7784	45.77	11385.717	38068.352
7360	45.73	11104.649	34362.547
4894	45.73	10040.336	36553.195
947	45.71	8080.088	34734.078
9820	45.71	12170.563	38539.207
7893	45.7	11350.343	39700.789
14052	45.7	14139.581	33662.863
331	45.68	7785.73	37430.258
1187	45.68	8415.331	36153.852
14495	45.66	14240.909	38823.195
4442	45.66	9771.892	36229.262
5434	45.66	10195.086	35588.449
9585	45.64	12113.015	35115.371
9768	45.64	12146.647	37594.137
5305	45.64	10259.256	37856.773
2093	45.64	8650.144	36476.578
12684	45.62	13530.959	39675.711
4997	45.62	10013.989	38292.738
4801	45.62	9986.29	35244.754
12423	45.62	13361.383	35869.949
8292	45.6	11457.215	35511.234
13319	45.58	13910.748	35102.063
11962	45.58	13335.544	36863.355
740	45.58	8018.555	38082.27
3861	45.58	9692.786	35872.465
10705	45.58	12531.378	38088.84
11269	45.58	12887.143	33396.598
8840	45.56	11666.953	38899.152
6545	45.56	10847.333	33015.918
13209	45.56	13908.1	33396.281
11848	45.54	13297.486	38371.379
157	45.54	7919.216	35101.965
9978	45.52	12375.582	38852.063
6643	45.52	10969.037	35197.32
8934	45.52	11921.903	39804.969
9551	45.5	12218.448	34510.129
5684	45.5	10497.018	35126.555
5921	45.5	10450.627	39361.445
3407	45.5	9399.393	38176.492
4783	45.5	10114.515	35020.332
1012	45.48	8003.847	33294.398
12007	45.48	13155.511	36241.508
13732	45.47	14172.874	38831.164
8888	45.47	11822.309	39641.969
8989	45.47	11913.336	38967.031
5411	45.47	10288.983	36284.707
8311	45.47	11625.95	35107.93
5035	45.47	9971.367	38816.82
10585	45.47	12650.642	36200.719
4899	45.47	10116.268	36609.652
13695	45.45	14026.302	39521.184
1539	45.45	8501.981	38651.078
14478	45.45	14232.58	38553.051
5460	45.43	10323.195	35179.695
13751	45.43	14019.166	38785.828
7959	45.43	11549.369	39745.879
6731	45.41	10953.397	36518.633
4703	45.41	10030.286	33630.527
10578	45.39	12557.655	36137.844
11557	45.39	13062.225	37086.766
8683	45.37	11700.702	36253.91
9331	45.37	11954.586	34635.16
11051	45.35	12753.771	36818.484
7522	45.35	11310.706	34514.164
9803	45.35	12254.216	38248.887
6114	45.35	10698.898	38865.348
13246	45.33	13888.52	34035.086
434	45.31	7802.09	38431.656
8394	45.31	11473.797	34258.348
13730	45.31	14021.226	38813.285
1250	45.31	8266.789	37342.246
14330	45.31	14254.377	36338.891
6558	45.31	10972.095	33323.789
6331	45.31	10702.228	36457.18
13960	45.29	14211.981	34950.078
9866	45.25	12180.67	39300.715
12546	45.25	13399.93	37609.309
4002	45.25	9617.419	38032.855
2592	45.22	8977.602	36281.297
8284	45.22	11569.896	35614.516
5755	45.2	10560.234	36622.016
13431	45.2	13837.619	36813.867
5450	45.2	10281.88	35308.125
8693	45.2	11828.822	36530.641
4220	45.16	9916.251	39409.172
7375	45.16	11177.163	33979.305
9980	45.16	12454.182	38882.941
1995	45.16	8725.743	34524.172
14468	45.16	14216.742	38422.992
8706	45.16	11797.867	36766.449
9280	45.14	12040.924	35254.465
8964	45.14	11895.714	39301.68
2938	45.14	9262.028	35661.734
3578	45.12	9277.5	35383.703
7541	45.1	11417.921	34815.895
998	45.1	8172.746	33644.121
248	45.1	7833.482	36323.777
7105	45.08	11184.589	38198.645
5439	45.08	10182.991	35693.563
11420	45.06	12970.102	34840.035
6005	45.06	10682.209	39951.184
13119	45.04	13712.241	34427.27
10748	45.04	12675.828	38926.805
2109	45.04	8762.94	36723.449
9562	45.04	12149.968	34695.723
2478	45.02	8951.365	38084.484
9715	45.02	12204.586	36784.277
1182	45.01	8213.964	36060.813
13023	45.01	13593.818	35441.578
11814	45.01	13191.88	38903.742
1316	45.01	8411.769	37983.266
5111	45.01	10045.972	39922.078
6152	44.99	10577.749	38309.879
2463	44.97	8898.674	38185.754
14267	44.97	14363.93	35345.98
6868	44.97	10796.827	38759.137
2568	44.97	8863.952	36830.23
10950	44.95	12774.449	38773.617
913	44.93	8061.293	35535.117
2672	44.93	8917.306	34959.125
12518	44.93	13558.475	37234.84
295	44.93	7791.25	36890.691
11692	44.93	13000.354	39100.965
2194	44.91	8717.964	37930.469
3684	44.91	9434.559	33174.258
2612	44.89	8900.602	35964.641
14170	44.87	14366.288	34011.18
503	44.87	7974.334	39084.66
13828	44.85	14000.518	37433.93
13389	44.85	13837.042	36330.438
11704	44.85	13109.792	39329.539
4009	44.85	9500.891	38177.824
9395	44.85	11892.682	33907.828
11800	44.85	13153.591	39244.676
5722	44.83	10506.003	35971.34
5127	44.83	10191.275	39798.453
10197	44.83	12282.07	35537.906
7800	44.81	11358.333	38217.512
8304	44.81	11635.243	35359.754
762	44.79	8147.379	37708.316
3656	44.79	9489.245	33659.031
7750	44.78	11341.117	37815.004
10565	44.78	12532.702	36014.492
8466	44.78	11662.596	33022.434
7151	44.78	11015.539	37633.926
4149	44.78	9663.547	39701.09
3092	44.78	9212.468	38179.223
9801	44.76	12092.637	38236.203
8060	44.76	11442.427	38290.945
8502	44.76	11771.055	33673.984
10926	44.76	12788.325	39035.176
9336	44.74	11984.487	34684.188
129	44.74	7893.668	34805.086
5666	44.74	10514.264	34652.293
10983	44.74	12754.709	38078.129
5302	44.72	10205.178	38073.191
8327	44.72	11494.433	35048.586
3175	44.72	9257.328	39186.789
8055	44.72	11453.93	38172.184
2080	44.7	8730.247	36215.719
6288	44.7	10777.083	37131.871
14969	44.7	14437.262	34152.746
5562	44.68	10141.104	33498.379
7985	44.68	11566.941	39179.063
7386	44.64	11105.473	33945.98
13281	44.64	13825.647	34624.805
689	44.62	8045.771	38927.781
7	44.62	7728.393	33109.648
8721	44.62	11760.491	37031.391
6559	44.6	10784.748	33377.387
11553	44.6	13094.476	37015.477
14521	44.6	14419.507	39078.02
8289	44.58	11629.349	35446.969
622	44.58	8016.955	39662.547
9686	44.56	12244.434	36428.152
11396	44.56	12984.459	34371.742
6893	44.56	10883.833	39135.852
11374	44.56	12939.829	34120.449
9826	44.55	12107.41	38598.133
3033	44.55	9090.29	37385.711
701	44.55	8201.741	38733.031
7263	44.53	11121.949	36119.035
6090	44.53	10655.161	38998.215
2572	44.53	8948.344	36573.852
9961	44.53	12473.671	39134.07
4867	44.53	10120.787	36102.34
283	44.51	7934.082	36783.895
12060	44.49	13340.376	35720.422
6815	44.49	10888.099	37842.453
9418	44.49	11987.812	33540.738
3658	44.49	9448.496	33684.246
7813	44.45	11370.335	38378.824
12589	44.45	13467.017	38319.441
11159	44.45	12895.004	35108.941
6989	44.43	11031.804	39700.656
2422	44.43	8868.77	38669.691
11511	44.43	13062.347	36499.195
12199	44.41	13157.379	33883.977
11175	44.41	12818.133	34898.555
12914	44.39	13640.61	37066.723
5704	44.39	10532.349	35559.863
6028	44.39	10651.252	39529.98
2619	44.37	8996.229	35813.277
9113	44.37	11881.295	37394.844
9681	44.37	12074.969	36298.012
5054	44.37	10102.729	39056.941
9809	44.35	12270.048	38386.691
9912	44.35	12398.697	39775.434
7008	44.33	11202.526	39281.18
7345	44.3	11070.42	34629.539
320	44.3	7681.007	37137.676
6082	44.3	10584.855	39209.352
14113	44.3	14375.733	33137.191
8220	44.3	11492.105	36525.727
1052	44.28	8371.456	33606.793
9447	44.28	12015.787	33279.871
12478	44.28	13397.52	36583.723
2287	44.26	8772.013	39507.563
1685	44.26	8593.736	36783.176
9171	44.24	11976.585	36952.859
9676	44.24	12172.572	36183.273
7060	44.24	11049.513	38829.121
10067	44.22	12402.531	37540.672
5227	44.2	10278.455	38954.238
14931	44.2	14447.463	35236.313
14596	44.2	14470.538	39810.188
13902	44.18	14195.126	35950.535
11235	44.16	12918.726	33904.219
4751	44.16	9993.834	34565.551
2571	44.16	8879.416	36571.754
13985	44.16	14015.835	34711.324
279	44.14	7675.599	36760.742
13652	44.14	13822.061	39864.836
10167	44.12	12336.396	35943.309
4011	44.12	9673.203	38187.027
9658	44.12	12085.022	35889.461
12708	44.12	13766.724	39901.613
6002	44.12	10628.938	39915.863
2991	44.1	9262.337	36603.891
7855	44.09	11349.318	39063.547
14454	44.09	14315.678	38168.703
12081	44.09	13151.772	35324.801
13214	44.07	13812.188	33433.961
5404	44.07	10243.668	36532.16
2250	44.07	8799.913	38725.672
14597	44.07	14487.387	39814.738
1377	44.07	8234.124	38851.688
4778	44.03	9995.931	34953.184
6528	44.01	10707.919	33412.66
3833	44.01	9664.106	35435.09
9901	43.99	12146.069	39731.66
339	43.99	7717.824	37485.668
5147	43.99	10315.364	39951.305
11237	43.97	12808.559	33946.422
5329	43.97	10214.805	37562.531
7346	43.97	11058.041	34692.617
4551	43.95	9911.53	34909.758
8833	43.95	11756.023	38796.816
3728	43.95	9598.898	33381.797
13332	43.93	13868.632	35309.738
5634	43.93	10546.755	33898.148
4502	43.93	9721.48	35425.152
11691	43.93	13048.29	39085.301
11162	43.93	12756.625	35171.063
7636	43.93	11384.202	36102.496
9036	43.91	11897.144	38328.371
10338	43.91	12380.771	33468.102
13216	43.91	13881.836	33485.395
2524	43.91	8993.046	37484.301
760	43.91	8172.216	37704.594
14936	43.91	14465.94	35041.477
3704	43.89	9361.944	33101.059
7634	43.89	11384.363	36078.234
7669	43.89	11222.034	36490.445
12105	43.89	13265.914	35074.324
1285	43.89	8371.39	37627.711
13587	43.87	13840.795	38990.223
1996	43.87	8847.26	34528.625
11437	43.87	13104.95	35168.598
12500	43.86	13560.877	36901.055
12806	43.84	13670.412	38520.164
5858	43.82	10425.953	38510.828
7439	43.82	11331.813	33034.711
11275	43.8	12874.988	33474.875
3811	43.8	9576.355	35149.832
8594	43.78	11770.51	35038.547
6210	43.78	10645.715	37938.309
14044	43.78	14099.013	33867.703
5674	43.76	10459.334	34769.07
489	43.76	7847.997	38935.172
9351	43.76	12063.926	34586.383
12527	43.74	13364.826	37358.363
2161	43.72	8641.03	37618.984
6041	43.72	10737.975	39591.57
12578	43.72	13499.417	38129.055
14154	43.7	14284.638	33779.094
13808	43.7	14102.016	37684.977
9678	43.7	12231.032	36248.512
2865	43.7	9227.54	34478.781
4466	43.68	9899.439	35926.828
1105	43.66	8266.834	34737.781
3567	43.66	9346.115	35457.535
6924	43.66	10930.391	39458.848
7514	43.65	11232.052	34310.113
14751	43.63	14616.856	38112.461
9021	43.63	11936.873	38654.98
9515	43.63	12176.231	34036.945
11309	43.61	12984.855	33060.758
14954	43.61	14439.714	34481.93
2670	43.61	8937.712	35165.383
2851	43.59	9099.774	34302.23
10113	43.59	12483.596	36993.449
10455	43.57	12564.565	34141.391
7086	43.57	11169.3	38543.867
8685	43.55	11810.366	36271.066
7409	43.55	11092.233	33371.676
14063	43.55	14165.739	33547.508
5373	43.53	10163.78	36728.016
1672	43.51	8420.511	36868.859
3606	43.51	9419.193	34641.609
9286	43.51	12017.867	35305.457
9344	43.49	11875.446	34507.465
2288	43.49	8812.951	39523.602
14719	43.47	14513.135	38377.316
12164	43.47	13147.874	34348.922
14477	43.47	14296.054	38537.332
11763	43.45	13306.93	39892.496
1902	43.45	8579.468	33091.516
6320	43.45	10668.018	36625.074
13901	43.45	14113.487	35922.754
6357	43.45	10585.314	36214.906
11771	43.43	13309.387	39718.039
11933	43.43	13208.739	37212.727
13221	43.43	13870.799	33561.16
10366	43.43	12298.218	33114.473
3180	43.43	9145.031	39235.891
2523	43.43	8901.192	37462.504
1263	43.43	8269.207	37395.57
10328	43.43	12444.519	33371.078
2605	43.43	8907.758	36141.785
13490	43.43	13848.227	37757.238
11226	43.42	12793.017	34094.266
1666	43.42	8571.995	37100.844
6116	43.42	10649.316	38891.672
195	43.42	7741.952	35647.43
14594	43.42	14578.454	39784.867
11259	43.4	12714.627	33519.746
13503	43.4	13947.537	37849.277
13292	43.38	13945.536	34721.094
2305	43.38	8781.792	39752.371
4182	43.36	9914.327	39969.93
6773	43.34	10952.487	37074.535
10859	43.32	12917.67	39724.105
11882	43.32	13192.141	38089.445
2374	43.32	8978.69	39526.121
11623	43.32	13021.029	38104.277
14760	43.3	14601.052	37977.199
2302	43.3	8671.648	39685.063
11959	43.3	13150.468	37162.723
8241	43.28	11569.659	36136.992
10687	43.26	12609.854	37787.344
13095	43.26	13617.271	34448.168
1530	43.26	8469.935	38850.617
11608	43.24	13116.953	37882.941
13883	43.24	14010.678	36529.648
369	43.24	7866.672	37888.23
8020	43.22	11478.21	38655.852
12879	43.22	13754.349	37782.703
7512	43.22	11274.907	34290.992
1600	43.2	8438.008	38085.219
1217	43.2	8251.637	36733.105
9087	43.19	12053.764	37949.566
6530	43.19	10648.209	33168.426
10438	43.19	12543.79	33810.18
734	43.19	8151.216	38283.992
10741	43.19	12662.798	38873.648
3036	43.19	9250.473	37422.008
10699	43.19	12560.347	38012.09
7580	43.17	11327.858	35383.98
8704	43.17	11673.344	36673.613
14887	43.17	14565.243	35878.895
2367	43.17	9047.689	39746.664
9313	43.17	11954.45	35035.711
2211	43.15	8780.298	38222.688
5088	43.15	9932.63	39536.789
1840	43.15	8550.68	33828.383
4218	43.15	9841.71	39363.945
14105	43.15	14281.833	33021.117
12587	43.13	13376.619	38304.98
14496	43.13	14370.783	38828.129
12245	43.13	13202.073	33320.207
10839	43.13	12752.264	39892.008
6501	43.11	10730.327	33697.781
11391	43.11	13095.672	34337.668
8085	43.11	11521.227	37849.316
6651	43.11	10875.805	35356.922
13909	43.11	14104.479	35766.965
1766	43.11	8619.731	35520.652
4659	43.11	9893.262	33041.992
9486	43.09	12094.648	33515.098
2008	43.09	8705.896	34920.305
3439	43.07	9353.897	37768.066
12938	43.05	13639.634	36785.668
6328	43.05	10756.483	36436.023
8695	43.05	11796.763	36552.938
10890	43.03	12817.916	39115.07
2601	43.03	8987.255	36100.488
9060	43.03	11860.002	38073.414
11468	43.03	13028.926	35851.887
10794	43.03	12582.857	39613.309
5799	43.01	10376.836	37372.328
1137	42.99	8228.066	35274.543
5721	42.99	10427.607	35953.488
1438	42.99	8374.881	39718.547
11860	42.99	13326.046	38155.633
1504	42.99	8629.37	39319.898
10367	42.99	12291.4	33124.352
871	42.97	8113.136	36153.695
6430	42.97	10596.051	34804
5390	42.97	10277.136	36569.07
1711	42.96	8512.644	36440.238
2614	42.94	8859.781	36042.777
4178	42.92	9886.645	39904.66
8282	42.92	11608.618	35891.289
9952	42.88	12491.302	39368.375
10650	42.88	12628.464	37209.074
7131	42.86	11090.25	37680.004
10103	42.86	12447.368	37096.117
5224	42.86	10317.084	39240.574
7489	42.86	11294.443	33879.379
14925	42.84	14559.882	35129.035
5123	42.84	10186.453	39788.871
6676	42.84	10884.342	35793.746
11897	42.84	13176.842	37835.266
7217	42.82	11079.381	36734.41
9856	42.82	12237.752	39167.238
10546	42.8	12681.49	35831.543
10005	42.8	12298.276	38413.965
1645	42.8	8496.678	37247.801
1093	42.8	8343.985	34522.395
10854	42.8	12751.466	39633.457
13051	42.78	13643.727	35100.066
8427	42.78	11576.611	33511.055
13644	42.78	13986.199	39799.402
6774	42.78	10904.775	37075.934
55	42.78	7726.006	33752.727
1845	42.76	8534.053	33942.691
9489	42.76	12253.535	33579.977
1863	42.76	8538.466	33518.195
9578	42.76	12147.911	34903.238
14581	42.74	14387.109	39793.34
6006	42.74	10722.195	39950.895
10933	42.74	12788.024	38870.27
896	42.74	8133.098	35637.406
15004	42.74	14631.739	33507.355
3014	42.73	9094.417	37015.234
7232	42.73	11208.401	36581.156
624	42.71	8094.055	39673.586
11461	42.69	13101.271	35711.566
5502	42.69	10185.639	34298.188
8607	42.69	11801.893	35285.426
14	42.69	7698.306	33191.215
12959	42.67	13744.424	36534.57
7472	42.67	11352.961	33514.152
5776	42.67	10449.927	37020.121
8598	42.65	11717.351	35150.68
4047	42.65	9580.171	38497.902
392	42.65	7987.517	38078.934
4056	42.65	9531.215	38701.148
9080	42.63	11858.798	37865.43
5877	42.63	10410.745	38826.625
8952	42.63	11920.322	39670.461
4943	42.63	9933.762	37252.051
10535	42.61	12683.094	35569.055
3452	42.61	9412.696	37380.938
1987	42.61	8835.759	34368.168
12598	42.61	13364.581	38356.773
5678	42.61	10525.793	34986.906
7294	42.59	10994.75	35581.383
6010	42.59	10726.674	39975.535
1135	42.59	8235.8	35264.301
5007	42.59	10104.342	38469.34
7129	42.57	11042.735	37670.035
3682	42.57	9334.395	33390.051
1657	42.57	8567.288	37269.277
7001	42.55	11122.912	39519.949
9428	42.55	11914.252	33329.551
9229	42.55	11904.636	36200.059
8413	42.55	11487.033	33953.691
2999	42.53	9243.742	36778.289
7287	42.53	11162.917	35822.957
6878	42.53	10979.121	38929.875
12976	42.53	13709.328	36358.086
12845	42.53	13726.855	38085.313
12403	42.53	13556.61	35590.926
11273	42.51	12794.128	33464.711
7322	42.51	11053.674	35190.352
10467	42.51	12700.575	34457.102
12086	42.51	13170.646	35111.305
8751	42.51	11663.009	37484.652
11969	42.51	13146.929	36963.82
10553	42.51	12534.043	35864.336
3403	42.51	9467.122	38452.285
9390	42.5	11897.832	34113.637
11464	42.48	13042.707	35797.352
1147	42.48	8272.608	35452.988
12960	42.48	13755.428	36218.957
13382	42.46	13888.028	36156.039
11463	42.46	12975.538	35771.695
4747	42.46	9929.11	34491.133
4773	42.46	10127.902	34877.742
6427	42.44	10691.152	34788.512
4903	42.44	10071.158	36638.832
3385	42.42	9405.007	38519.773
11299	42.42	12815.51	33038.586
12417	42.42	13387.523	35784.133
786	42.42	8158.225	37472.043
7195	42.4	11168.967	37052.598
4336	42.4	9721.506	37814.688
8530	42.4	11759.893	34199.258
2417	42.36	8992.877	38842.832
14360	42.36	14376.263	36944.742
143	42.36	7707.793	34948.977
10873	42.36	12809.977	39589.043
5914	42.36	10549.753	39191.328
4766	42.34	10107.381	34792.934
14782	42.34	14429.14	37409.496
3963	42.34	9623.204	37451.035
710	42.34	8156.884	38505.984
7095	42.32	11100.172	38343.91
5228	42.32	10313.966	38957.684
11503	42.3	13071.783	36395.074
1932	42.3	8636.874	33382.266
7141	42.28	11050.634	37507.723
3281	42.28	9478.133	39443.68
9494	42.27	12110.703	33658.859
8546	42.27	11687.026	34389.832
14107	42.27	14217.342	33066.438
2038	42.23	8734.342	35422.777
14881	42.23	14533.287	35762.277
1207	42.23	8317.366	36560.879
8265	42.23	11578.373	35982.172
10747	42.23	12659.909	38909.086
11214	42.21	12723.69	34263.504
2674	42.21	8988.808	34988.758
5758	42.21	10530.757	36638.871
7721	42.19	11228.751	37224.648
13270	42.19	13803.638	34473.672
14612	42.19	14566.482	39621.945
7082	42.19	10995.722	38779.262
5638	42.17	10550.5	33996.945
14169	42.15	14391.951	34002.746
6826	42.15	10832.986	37977.844
4649	42.15	9779.328	33204.609
1789	42.15	8521.82	34992.613
5790	42.15	10391.208	37200.656
7567	42.11	11330.138	35320.863
4039	42.11	9620.223	38382.711
5500	42.09	10148.101	34289.262
1437	42.09	8335.591	39714.098
10169	42.07	12371.013	35952.098
13328	42.07	13909.046	35231.223
12610	42.07	13541.094	38597.422
2740	42.05	8956.66	33767
14975	42.05	14602.317	34286.594
6122	42.05	10769.196	38661.273
5090	42.04	10132.214	39548.293
1049	42.04	8242.492	33601.043
1849	42.04	8556.664	33682.773
4660	42.02	9908.8	33060.414
[truncated: 2,760 more rows]
