# Supplementary material for: Insights on the Control of Yeast Single-Cell Growth Variability by Members of the Trehalose Phosphate Synthase (TPS) Complex
Source: Front Cell Dev Biol. 2021 Jan 28;9:607628. doi: 10.3389/fcell.2021.607628 (PMC7876269; doi:10.3389/fcell.2021.607628)
Supplement: Supplementary file 2 [file Data_Sheet_1.ZIP › final_code/input_datasets/Ntd-TSL1_SortedCells4_plus_t3.csv]

Id	Area (µm²)	Centre X Position (µm)	Centre Y Position (µm)
5815	168.59	11526.984	33542.035
4805	146.39	10949.581	38324.59
5058	130.68	11152.592	36173.125
5122	124.46	11012.59	34863.773
1472	119.04	8759.485	35190.445
3503	117.93	10130.751	35681.801
9754	114.65	14364.205	33619.555
7922	111.22	13117.138	37541.707
958	110.05	8370.149	38787.355
26	109.69	7668.29	33423.125
6221	108.81	12036.255	38326.109
8689	108.1	13745.961	38857.961
6188	107.58	12003.371	39189.813
9223	106.3	13783.761	34487.922
7963	106.18	13047.347	38363.004
3675	106.01	9963.43	39517.18
7209	105.76	12684	36483.41
8046	105.05	13304.449	39576.688
5707	104.8	11631.312	35711.098
2054	104.77	8929.311	34173.895
1885	104.21	8997.065	38072.461
1355	104.11	8511.114	33986.086
2286	104.06	9258.416	37641.215
6501	103.58	12192.84	33518.766
1390	103.48	8605.688	33308.813
2312	102.81	9158.723	38032.504
2536	102.56	9455.905	37264.496
8386	102.52	13364.033	34101.508
4910	101.78	11024.12	39545.117
6246	101.2	11964.385	37729.613
2714	101.18	9415.467	33316.16
6657	101.07	12247.129	36886.27
1512	100.51	8817.421	36096.488
7351	100.26	12580.825	39893.648
5994	100.17	11700.944	36310.699
3196	99.8	9891.307	37101.715
9279	98.02	13975.912	35787.746
7508	97.93	12835.453	37120.027
8300	97.56	13264.397	33931.227
904	97.03	8378.317	37388.508
3561	96.53	10053.958	37121.043
1068	96.11	8452.622	38787.129
7380	96.03	12736.222	39928.391
1363	95.63	8515.212	33940.668
7084	95.36	12501.248	33256.895
4270	94.88	10548.784	39605.328
915	94.27	8387.537	37852.605
1509	94.04	8793.789	36037.969
2513	93.96	9448.279	37591.285
2076	93.73	8932.672	33761.645
3033	93.52	9495.978	39196.395
9612	93.35	14126.462	35261.629
2794	92.58	9669.425	34410.305
10003	91.18	14267.304	39566.324
8573	91.13	13365.371	38484.176
4402	90.67	10623.685	37231.898
8488	90.36	13363.346	36616.789
3364	89.65	9768.072	33398.672
4135	88.71	10497.665	35799.414
9551	88.25	14074.515	36932.254
1465	87.89	8664.415	35082.367
3477	87.54	10129.999	35040.66
4082	87.41	10445.434	34782.352
4512	87.31	10751.116	34794.301
8421	87.24	13387.556	34810.523
1722	86.89	8687.203	38750.895
735	86.61	8178.936	33386.961
5159	86.38	11072.655	34075.414
516	86.3	7997.979	38663.863
7273	85.84	12503.901	38011.691
1553	85.57	8746.708	37063.719
6080	85.13	11730.461	38572.332
3035	84.88	9700.471	39200.801
3090	84.88	9804.882	39635.004
9193	84.52	13885.6	34038.91
2948	84.44	9619.346	37789.039
565	84.42	8133.262	37986.352
1760	83.92	8659.614	39503.41
2543	83.33	9274.622	37052.23
692	82.89	8180.328	34703.293
6504	82.72	12235.521	33581.105
7937	82.68	13125.623	37873.766
9976	82.68	14277.926	38617.938
2170	82.6	9225.571	34611.715
4141	82.37	10490.796	35921.203
4919	82.24	11144.409	39393.238
6423	81.91	11864.681	33843.602
2555	81.59	9385.353	36718.148
10208	81.51	14628.752	36140.078
6718	81.15	12192.252	38144.887
6608	80.97	12128.472	35578.273
7219	80.86	12645.944	36777.285
4645	80.44	10836.331	34331.672
8093	80.36	13154.826	38402.426
2563	79.84	9438.06	36547.465
8945	79.42	13766.369	33335.715
7529	79.23	12872.838	36546.871
6328	78.79	11957.808	35971.555
213	78.39	7684.973	36339.074
5352	78.33	11420.048	36068.336
7135	78.21	12614.264	34433.285
7998	78.12	12977.801	39205.977
8195	78.06	13298.211	35984.227
7496	77.7	12905.277	37206.574
5600	77.49	11621.541	37998.324
7039	76.85	12376.216	33646.98
10036	76.68	14627.11	39609.754
9464	76.05	14173.8	39307.547
3986	76.01	10333.697	33188.258
8790	75.94	13644.613	36435.117
8940	75.19	13740.326	33566.762
10310	75.17	14636.643	33520.563
6689	74.84	12178.335	37482.348
1817	74.77	9036.465	39028.723
6354	74.71	11938.008	35254.555
9574	74.46	14174.165	36063.793
3834	74.42	10305.867	36409.207
7475	74.31	12914.964	37936.773
7977	74	13106.237	38726.723
5746	73.94	11617.632	34776.891
3969	73.94	10255.738	33804.668
8980	73.92	13992.708	33269.066
8661	73.83	13697.461	39291.625
622	73.75	8194.177	36587.727
10249	73.48	14533.454	35114.379
2775	73.48	9606.517	34078.09
7758	73.35	13110.244	33950.457
3159	72.77	9873.993	38069.613
8164	72.72	13287.098	36553.586
6258	72.64	12054.391	37342.785
9516	72.41	14072.221	37840.375
9447	72.33	13995.758	39673.117
1447	72.28	8636.392	34600.395
8468	72.22	13556.726	35860.531
9521	72.2	14152.255	37904.664
10319	72.16	14636.457	33336.133
6326	72.01	12058.208	35960.547
1051	71.93	8509.199	39119.621
5193	71.85	11089.606	33202.723
2825	71.61	9690.831	34891.977
6017	71.53	11830.273	37140.508
7224	71.34	12626.781	36887.813
7880	71.32	12967.661	36768.297
8275	71.26	13271.455	34177.477
8131	71.26	13344.668	37418.156
7832	71.13	13126.884	35330.531
8869	71.09	13695.146	34795.535
10161	70.97	14623.032	37318.961
517	70.95	8053.736	38682.754
2103	70.9	9203.024	33013.992
8897	70.78	13689.548	34146.746
8120	70.72	13289.89	37506.379
9445	70.69	14200.555	39599.852
9468	70.69	14195.204	39113.012
4409	70.67	10616.965	37047.293
4350	70.65	10769.605	38511.609
7928	70.63	12992.619	37685.148
8268	70.61	13349.921	34374.742
987	70.59	8409.598	39381.199
6844	70.44	12452.611	38529.234
8027	70.3	13306.201	39835.969
10201	70.25	14580.364	36256.105
1893	70.19	9028.161	37682.129
10205	70.17	14619.855	36356.129
399	70.13	7673.197	39112.039
7023	70.05	12379.189	34190.801
8203	70.03	13247.569	35742.863
10268	70.02	14640.479	34856.676
4199	69.94	10552.426	37632.344
2178	69.92	9107.631	34879.176
2860	69.9	9653.054	35673.422
5129	69.84	11147.716	34658.129
6376	69.69	12053.948	35043.594
8919	69.63	13705.857	33657.164
8199	69.63	13302.307	36032.027
6387	69.59	12049.052	34625.633
4358	69.46	10605.208	38366.395
6044	69.46	11703.452	37817.477
5591	69.15	11569.163	38357.871
1887	69.06	8889.169	37847.57
9180	68.9	13820.264	33777.191
2828	68.89	9682.849	34934.465
5139	68.87	11106.075	34759.086
8051	68.75	13320.447	39154.773
7122	68.64	12529.14	34074.109
2625	68.62	9277.424	35379.148
4144	68.62	10481.131	36007.723
2667	68.56	9486.76	34157.215
7131	68.54	12692.63	34341.621
2635	68.48	9481.451	35026.078
4048	68.48	10441.303	34183.938
4918	68.46	11202.503	39356.844
6835	68.46	12481.928	38697.547
5506	68.46	11378.198	39692.574
6958	68.43	12408.61	35980.055
5683	68.33	11492.668	36079.184
5791	68.22	11632.002	34016.98
5667	68.14	11421.524	36421.461
2664	68.08	9353.64	34443.84
8581	68.08	13392.549	38562.832
6451	68.06	11895.953	33642.484
8939	68.04	13754.239	33539.777
6327	68.02	11995.087	35965.488
4464	68.02	10752.509	35785.574
6041	67.85	11766.658	37713.734
8651	67.83	13747.346	39738.914
8179	67.83	13331.216	36345.887
2584	67.77	9418.244	36315.309
3776	67.72	10316.497	37850.184
4636	67.64	10978.912	34222.285
2027	67.54	9048.252	35019.379
7312	67.51	12650.13	38865.281
5036	67.47	11194.206	36586.559
6573	67.45	12144.401	34831.563
2647	67.41	9417.064	34653.996
5173	67.35	11203.564	33667.305
5652	67.2	11564.703	36556.91
8183	67.2	13342.04	36091.086
1959	67.18	8947.743	36399.398
2405	67.18	9475.914	39797.355
4764	67.12	10913.353	37228.523
4231	67.08	10545.338	38903.531
4412	67.08	10665.676	37160.789
3006	67.01	9528.912	38779.215
10057	66.91	14616.602	39320.398
7534	66.82	12848.21	36671.711
8665	66.82	13767.644	39350.949
8351	66.74	13505.275	33081.141
9564	66.72	14124.813	36475.953
3315	66.66	9879.588	34290.625
385	66.66	7652.341	38813.637
8356	66.66	13508.547	33338.402
9478	66.61	14193.285	39079.047
5132	66.61	11060.677	34678.777
8341	66.59	13346.473	33165.469
8471	66.57	13526.202	36017.676
3622	66.53	9987.154	38508.926
5775	66.51	11603.361	34487.609
1583	66.47	8744.388	37858.473
3298	66.47	9741.644	34911.547
4167	66.47	10512.617	36781.074
6109	66.45	11731.446	38988.566
9557	66.34	14070.497	36824.379
7453	66.34	12779.313	38462.949
7804	66.32	13123.037	34874.59
6229	66.17	12054.493	37988.805
7813	66.13	13017.4	35047.504
3488	66.07	10130.538	35395.941
3739	65.99	10231.313	39051.164
3445	65.95	10019.671	34299.762
7253	65.94	12641.202	37466.648
5448	65.94	11305.511	38252.535
6747	65.94	12134.937	38988.324
7079	65.86	12534.299	33122.125
7575	65.84	12747.187	35675.152
2307	65.84	9208.062	37948.434
9509	65.82	14081.435	37995.938
6255	65.78	12052.704	37597.246
609	65.74	8148.491	36726.48
5588	65.71	11565.978	38330.629
6133	65.67	11634.36	39408.699
7872	65.65	13090.772	36480.246
46	65.63	7961.396	33777.43
10025	65.55	14567.023	39789.957
7046	65.55	12441.578	33538.871
6141	65.46	11780.486	39668.105
1508	65.4	8779.86	35996.047
7953	65.4	12937.356	38135.16
2409	65.38	9420.952	39901.621
6706	65.36	12179.073	37764.18
7942	65.36	13097.116	37993.336
5068	65.36	11186.79	35754.031
6436	65.36	11881.446	33731.188
5688	65.34	11557.693	36210.047
4519	65.34	10758.213	34678.73
10178	65.32	14543.228	36742.391
8633	65.3	13772.176	39825.477
7491	65.25	12718.558	37403.766
5323	65.25	11358.104	35502.43
6316	65.23	11998.111	36330.465
9494	65.21	14201.116	38310.625
8352	65.15	13516.436	33112.926
2096	65.11	8968.687	33234.555
7318	65.07	12681.069	39056.422
7560	65.07	12864.703	35759.176
788	65.05	8349.625	34085.523
7285	65.05	12507.227	38268.625
1431	65.04	8758.614	34215.23
5443	65.04	11226.607	38209.711
9950	65.02	14270.958	37979.129
7612	65	12899.495	34614.094
5748	64.98	11570.32	34793.68
509	64.96	8140.338	38866.879
4904	64.94	11062.961	39447.957
9851	64.94	14286.353	35723.137
7061	64.94	12428.675	33195.188
8679	64.92	13713.871	39037.566
1354	64.92	8556.426	34234.121
5018	64.88	11191.499	36912.691
5835	64.88	11628.236	33267.855
8387	64.86	13447.304	34121.035
8918	64.86	13775.063	33651.031
2703	64.86	9474.141	33466.195
6841	64.84	12470.859	38505.598
9296	64.81	13926.438	36358.227
1373	64.71	8617.989	33513.066
525	64.65	8153.288	38503.844
6320	64.63	11930.827	36091.18
4448	64.59	10761.011	36067.297
4091	64.58	10546.457	34923.871
3240	64.58	9829.881	36174.391
6523	64.5	12172.772	34030.66
7843	64.48	12962.027	35598.32
4744	64.46	10987.161	36814.535
8143	64.4	13251.462	37073.609
2486	64.38	9457.729	38087.293
2463	64.38	9329.315	38533.941
10281	64.35	14503.173	34309.441
5460	64.35	11395.923	38598.547
4457	64.35	10749.015	35983.055
400	64.35	7734.087	39122.289
1387	64.35	8464.129	33252.223
1098	64.33	8439.686	38337.484
7762	64.33	13123.723	34118.207
9779	64.31	14410.265	34108.602
4221	64.29	10487.489	38621.781
2218	64.29	9089.168	35886.223
9224	64.27	13983.334	34521.762
9659	64.27	14010.369	34579.055
1159	64.23	8557.997	38014.457
3425	64.21	9992.76	33909.68
7404	64.19	12898.64	39243.688
9803	64.17	14407.243	34621.785
6795	64.13	12321.899	39599.523
1602	64.08	8670.87	38232.871
5203	64.04	11104.882	33115.789
1921	64	8988.391	37188.813
10029	63.98	14539.682	39862.637
7321	63.96	12579.546	39185.477
1467	63.96	8808.979	35098.059
532	63.94	8185.426	38319.902
7056	63.92	12286.528	33173.879
5531	63.91	11626.267	39607.684
2259	63.91	9073.126	37021.078
2401	63.87	9076.941	39960.324
3773	63.85	10322.713	38085.281
8660	63.81	13585.212	39580.309
4509	63.79	10742.459	35054.313
7665	63.75	12914.225	33735.117
5186	63.64	11119.21	33374.586
4703	63.62	10918.097	35578.938
3509	63.52	10113.779	35782.27
10034	63.5	14508.465	39944.82
10038	63.5	14582.8	39644.531
4375	63.48	10725.499	37859.684
623	63.46	8134.96	36627.734
3946	63.45	10149.603	34263.176
366	63.45	7721.046	38562.043
2865	63.39	9496.539	35905.742
393	63.39	7906.477	38993.754
3534	63.35	10088.459	36406.117
4383	63.35	10740.111	37726.664
6624	63.29	12078.592	35989.691
8769	63.27	13691.71	36752.09
6926	63.27	12422.642	36580.453
6989	63.25	12447.926	35191.719
4540	63.18	10772.822	34213.758
5789	63.14	11485.645	33984.332
9452	63.12	14165.883	39443.223
1506	63.12	8694.792	35973.859
9454	63.1	14060.059	39514.809
1529	63	8830.983	36545.027
5602	63	11615.343	38010.895
4597	62.99	10905.906	33210.855
7140	62.97	12655.515	34628.512
7591	62.93	12773.291	35150.668
7269	62.93	12704.731	37762.73
5596	62.91	11625.144	38205.27
9467	62.87	14116.917	39405.77
708	62.87	8182.558	34167.141
4342	62.85	10777.385	38643.91
8526	62.81	13552.65	37299.5
9633	62.79	14099.028	34803.141
7049	62.79	12465.278	33612.926
5081	62.76	11155.869	35647.754
1829	62.76	8868.229	38470.969
4354	62.7	10758.956	38338.941
5123	62.7	11177.607	34873.137
6484	62.68	12096.697	33309.895
8193	62.66	13333.997	35938.602
10148	62.66	14454.389	37421.184
8475	62.66	13562.514	36132.516
518	62.64	8183.623	38693.41
3841	62.6	10339.958	36470.48
3891	62.6	10175.789	35392.48
2233	62.54	9225.543	36301.605
3483	62.51	9991.781	35185.836
8857	62.49	13738.525	35205.34
6785	62.49	12291.869	39824.527
6306	62.49	12014.156	36436.789
3282	62.45	9859.364	35182.883
6415	62.45	12049.604	34020.16
9816	62.43	14395.733	34910.508
1781	62.43	8898.361	39841.969
7685	62.43	12920.309	33183.27
6075	62.41	11645.935	38477.102
9995	62.41	14329.969	39147.84
2476	62.41	9452.617	38231.184
3296	62.39	9902.007	34873.453
5700	62.33	11615.655	35857.523
10251	62.32	14435.274	35159.152
4761	62.3	10966.592	37148.273
4039	62.28	10468.038	33972.406
10258	62.26	14636.054	34983.801
9930	62.26	14340.069	37567.102
10109	62.24	14634.747	38024.285
6778	62.22	12208.082	39949.805
6840	62.22	12328.875	38779.457
5213	62.18	11339.073	33053.555
5200	62.18	11054.58	33073.863
4736	62.12	10931.842	36415.762
3103	62.12	9839.745	39511.336
6579	62.07	12207.283	34932.711
6806	62.01	12435.482	39323.945
3209	61.99	9876.361	36804.809
7848	61.95	13020.975	35783.539
4256	61.95	10556.891	39353.109
10058	61.95	14569.553	39399.066
4437	61.95	10584.293	36453.879
5561	61.91	11491.096	38952.48
8664	61.91	13608.682	39335
3597	61.91	9936.955	37928.645
5572	61.91	11634.073	38819.691
2138	61.91	9209.902	33869.004
9322	61.89	13858.69	37099.988
3554	61.87	9998.231	36881.449
9227	61.87	13934.294	34654.406
2880	61.86	9658.349	36208
2257	61.8	9128.216	36959.293
194	61.8	7933.302	36148.797
7382	61.76	12843.537	39936.473
1784	61.76	9041.916	39617.336
7525	61.76	12758.262	36835.688
2501	61.74	9410.661	37666.223
5176	61.74	11176.956	33698.008
358	61.7	7968.744	38503.234
3088	61.64	9895.203	40000.824
4454	61.63	10748.162	35903.695
1733	61.61	8778.169	38976.535
2079	61.61	9025.834	33497.379
2754	61.57	9559.817	33644.176
2469	61.57	9292.66	38333.629
6448	61.53	11857.713	33597.648
8039	61.53	13325.06	39486.348
6175	61.53	11970.461	39302.836
2421	61.53	9474.544	39494.883
5516	61.51	11550.355	39758.512
9483	61.51	14094.545	38913.215
3692	61.47	10009.616	39925.875
7849	61.47	13020.533	35801.457
4185	61.47	10416.465	37122.324
8552	61.45	13563.361	37969.816
5198	61.43	11168.673	33257.297
4972	61.43	10996.613	37731.367
458	61.43	8165.514	39794.168
3649	61.43	10105.531	39065.844
6489	61.43	12224.822	33350.469
9862	61.43	14379.499	35954.668
4610	61.43	10804.511	33602.754
1357	61.43	8422.26	34081.723
6242	61.43	12059.288	37911.48
4731	61.41	10987.851	36342.715
6539	61.41	12175.488	34235.605
5635	61.4	11611.304	37337.355
5976	61.38	11695.652	35887.035
8731	61.38	13725.032	37519.34
8485	61.32	13502.972	36533.934
8391	61.28	13564.373	34186.074
4956	61.26	11196.941	38012.621
4488	61.24	10763.275	35512.254
4317	61.24	10702.083	39161.434
6452	61.24	11852.335	33328.953
1273	61.18	8620.161	35952.629
7470	61.15	12885.607	38137.695
1282	61.15	8621.789	35892.777
8720	61.13	13733.338	38028.355
2011	61.13	8972.604	35387.016
7482	61.11	12918.003	37529.027
7100	61.09	12559.184	33646.035
9424	61.09	13960.557	39830.473
4158	61.01	10555.112	36529.98
3919	61.01	10184.013	34719.711
712	61.01	8175.282	34013.672
6173	60.97	11987.747	39573.488
7276	60.95	12553.699	38078.152
8836	60.95	13766.463	35661.703
7786	60.95	12954.084	34498.223
10303	60.94	14574.621	33654.297
5536	60.92	11600.325	39688.754
5092	60.92	11129.469	35454.762
4575	60.9	10725.427	33170.422
9884	60.9	14368.473	36563.434
6892	60.86	12460.077	37496.535
1289	60.82	8504.951	35416.785
3977	60.82	10312.704	33352.762
2013	60.8	8959.399	35094.727
3896	60.8	10343.657	35135.551
6765	60.8	12216.854	39406.176
1389	60.78	8438.545	33272.313
5151	60.78	11090.402	34158.793
9590	60.76	14063.324	35967.121
3511	60.74	10066.609	35843.145
3507	60.73	10105.455	35752.559
5924	60.73	11846.991	34851.484
3497	60.71	10073.394	35546.602
5577	60.71	11558.386	38931.707
5978	60.71	11797.981	36005
4961	60.69	11094.805	38125.094
6964	60.67	12430.464	35809.438
5249	60.67	11311.041	33943.078
1256	60.65	8493.971	36076.063
6170	60.63	12031.054	39528.957
980	60.61	8208.699	39189.328
5672	60.55	11550.002	36242.141
4581	60.55	10629.478	33052.352
9171	60.53	13877.488	33552.773
6321	60.53	11970.412	36093.176
6392	60.53	11990.252	34494.039
5749	60.53	11629.226	34824.613
8652	60.51	13771.515	39442.57
956	60.51	8283.318	38744.313
4901	60.5	11024.917	39684.617
8587	60.48	13522.397	38664.398
6731	60.48	12066.845	38661.664
4837	60.48	10952.089	39286.816
8777	60.46	13739.604	36539.676
749	60.44	8410.118	33031.664
8936	60.42	13736.335	33802.656
1371	60.4	8573.561	33798.473
6079	60.4	11844.789	38570.715
6755	60.38	12144.819	39243.785
4473	60.36	10564.923	35583.109
6991	60.36	12492.986	34981.277
6757	60.36	12266.664	39277.363
5469	60.34	11282.149	38776.816
611	60.32	8195.572	36751.074
1965	60.32	8947.845	36236.535
7250	60.32	12690.045	37371.488
7498	60.3	12843.034	37258.688
2354	60.28	9105.957	39107.445
7239	60.27	12562.668	37155.125
3757	60.27	10275.267	38561.004
2426	60.25	9375.932	39544.414
3886	60.23	10232.405	35571.68
8024	60.21	13266.641	39800.156
10335	60.21	14617.551	33286.906
6352	60.17	11856.132	35570.34
8047	60.15	13242.377	39329.328
1720	60.15	8813.82	38723.953
2515	60.15	9475.685	37601.77
1793	60.15	9009.78	39526.023
9547	60.15	14191.822	37093.297
3921	60.13	10300.916	34451.961
2662	60.11	9287.764	34416.949
6065	60.09	11770.833	38151.832
2870	60.07	9558.332	36017.801
5836	60.05	11529.239	33283.98
9542	60	14210.19	37277.984
4719	60	10956.061	35986.406
9466	59.98	14155.709	39401.281
9958	59.98	14254.759	38248.375
7609	59.98	12763.623	34841.621
10316	59.98	14557.305	33607.902
8695	59.96	13715.587	38472.012
5907	59.96	11767.839	34332.711
10182	59.96	14443.881	36839.594
8951	59.94	13660.097	33163.832
5427	59.94	11357.719	37834.516
3149	59.94	9805.73	38166.32
1747	59.92	8701.065	39288.332
3999	59.92	10560.207	33006.199
3696	59.92	10273.032	39775.176
7230	59.9	12528.623	37002.477
6970	59.9	12483.211	35475.574
5660	59.88	11602.741	36383.164
3098	59.86	9824.72	39711.32
6793	59.84	12383.7	39999.816
8451	59.84	13453.913	35439.098
5829	59.84	11450.161	33437.891
8320	59.84	13237.682	33591.078
5022	59.82	11043.227	36994.051
276	59.82	7775.211	37312.473
5389	59.82	11409.518	37110.195
5771	59.81	11481.301	34752.441
6329	59.79	11907.017	35977.547
3710	59.77	10275.421	39645.617
643	59.77	8194.952	36084.605
8590	59.73	13428.284	38713.441
6058	59.69	11807.335	38034.758
6271	59.69	12037.22	37052.477
4050	59.65	10484.127	34196.008
8817	59.65	13732.289	35909.434
5199	59.65	11026.868	33276.531
1364	59.63	8623.889	33669.355
2500	59.61	9470.521	37971.684
8085	59.61	13277.114	38526.246
1994	59.61	9041.456	35629.953
3694	59.61	10037.342	39991.652
4984	59.59	11207.334	37621.359
3997	59.58	10195.456	33104.277
10299	59.58	14474.864	33866.102
531	59.56	8129.885	38310.852
8892	59.54	13679.086	34323.344
3100	59.5	9918.718	39447.828
6472	59.46	12215.565	33030.316
8507	59.44	13483.776	37074.867
6885	59.44	12284.19	37391.363
3464	59.44	9937.63	34769.578
1316	59.44	8439.505	35014.113
6857	59.44	12445.375	38287.078
6225	59.42	11937.125	38449.516
3073	59.4	9655.304	39923.613
4439	59.38	10695.638	36489.254
8549	59.38	13385.586	37935.613
2551	59.36	9472.017	36890.906
2006	59.36	9024.58	35254.621
9691	59.36	14146.895	33697.598
9849	59.35	14393.289	35692.063
461	59.33	8060.644	39834.938
6813	59.33	12451.349	39266.531
8546	59.33	13415.223	37738.238
397	59.33	7888.349	39072.688
6918	59.31	12459.585	36746.801
4569	59.31	10759.782	33403.543
6891	59.31	12329.214	37496.906
4490	59.31	10717.664	35525.879
4796	59.29	10828.28	38133.141
3894	59.29	10330.283	35100.055
2018	59.27	9006.015	35168.398
2696	59.25	9318.925	33522.965
1554	59.25	8641.798	37063.348
1458	59.23	8813.7	34907.723
3695	59.23	10118.535	39996
6723	59.21	12218.796	38304.504
3945	59.21	10147.422	34242.246
8058	59.19	13177.16	39012.91
4087	59.15	10484.464	34874.176
7346	59.15	12590.619	39867.355
9720	59.14	14108.303	33306.691
3911	59.12	10258.193	34832.848
3214	59.12	9917.058	36656.242
5587	59.12	11616.416	38583.219
9835	59.1	14212.562	35356.777
1586	59.1	8829.898	37964.523
3818	59.1	10340.183	36730.785
5554	59.08	11562.912	39165.73
6383	59.08	11904.59	34865.145
2247	59.08	9184.719	36707.648
7999	59.08	13034.108	39273.242
4370	59.04	10702.739	38089.793
4617	59.04	10979.843	33764.219
3475	59.04	9935.143	34996.754
5100	59.02	11039.987	35315.863
1279	59.02	8567.547	35819.953
7957	59.02	12924.956	38265.223
3077	59.02	9645.526	40000.941
630	59.02	8133.03	36469.996
7769	59.02	13000.819	34284.336
10068	59	14549.575	38814.063
5638	59	11634.426	37112.996
7372	59	12777.518	39811.762
275	58.98	7926.312	37308.879
7074	58.98	12590.341	33070.313
4784	58.94	10830.573	37855.73
9528	58.94	14110.868	37785.484
7767	58.94	12948.405	34209.512
5342	58.92	11325.394	35845.234
9715	58.92	14207.066	33218.66
6629	58.92	12256.923	36188.098
7841	58.91	13032.209	35458.715
1086	58.89	8433.841	38515.855
8819	58.89	13756.896	35993.117
7995	58.89	12993.064	39118.031
9284	58.89	13940.721	35879.992
3639	58.87	10025.284	38773.672
10064	58.87	14612.273	39023.52
1230	58.87	8611.477	36778.203
9767	58.87	14213.806	33862.664
3840	58.87	10230.269	36467.406
7541	58.85	12797.67	36477.938
4640	58.85	10854.955	34279.191
274	58.81	7847.485	37307.176
9826	58.81	14230.948	35084.395
7013	58.79	12475.19	34516.797
9336	58.79	13893.667	37310.949
1924	58.79	8960.645	37212.734
3775	58.79	10309.879	38140.957
4357	58.79	10743.732	38362.355
1221	58.79	8451.76	36962.629
9924	58.77	14418.3	37449.984
390	58.77	7770.827	38902.77
1381	58.77	8555.005	33365.02
5353	58.75	11274.213	36161.371
10164	58.73	14457.536	37024.73
10199	58.73	14476.512	36221.449
9295	58.73	13980.684	36343.219
1297	58.71	8594.728	35267.867
474	58.71	8058.862	39663.992
6147	58.71	11680.961	39802.391
5934	58.69	11781.462	35073.074
9984	58.69	14397.478	38834.398
7414	58.68	12715.68	38799.148
8562	58.68	13554.024	38349.113
6178	58.66	11997.614	39356.633
6666	58.66	12206.825	36982.742
5882	58.66	11710.391	33857.941
5029	58.64	11178.699	36793.77
9858	58.64	14370.402	35862.172
6268	58.62	12054.125	37311.047
4503	58.62	10771.497	35158.863
9628	58.62	14091.62	35047.633
8906	58.6	13597.855	34045.781
7988	58.6	12942.826	39028.504
2334	58.58	9214.957	38531.742
8084	58.58	13151.345	38752.176
6107	58.58	11849.725	38950.219
9294	58.58	13973.752	36319.066
5101	58.56	10992.393	35343.316
2648	58.56	9457.875	34667.871
7550	58.56	12877.722	36058.586
9276	58.56	13978.435	35695.844
3962	58.54	10317.971	33677.598
7109	58.52	12696.427	33858.141
7919	58.52	13014.689	37489.527
5428	58.52	11403.089	37839.945
3918	58.52	10307.187	34718.734
6446	58.5	12056.343	33502.469
2335	58.5	9070.495	38609.609
6955	58.48	12309.716	35963.965
1328	58.48	8597.318	34637.914
3161	58.48	9854.311	38121.797
6264	58.46	11906.548	37435.906
7920	58.46	13109.722	37492.824
7869	58.46	12927.82	36448.617
5242	58.46	11336.172	33738.152
4808	58.46	10939.813	38387.047
9523	58.46	14144.51	37690.164
6871	58.45	12303.307	37968.32
3876	58.45	10197.917	35656.668
4005	58.45	10352.695	33134.781
2182	58.43	9148.05	35111.098
2304	58.43	9089.286	37904.691
9592	58.41	14197.999	36019.32
4374	58.39	10766.559	37826.613
4685	58.39	10906.064	35228.746
2965	58.39	9515.998	38009.941
5224	58.37	11231.121	33272.629
5834	58.37	11625.987	33240.738
9861	58.35	14396.333	35881.563
574	58.35	8024.221	37623.629
3947	58.35	10327.662	33969.648
4870	58.35	10791.708	39806.973
473	58.33	8107.063	39659.27
1461	58.33	8722.102	34997.066
7584	58.33	12922.679	35600.324
3669	58.33	10063.436	39401.723
6799	58.31	12428.591	39749.926
8691	58.31	13610.929	38878.824
10318	58.29	14603.551	33329.578
7589	58.27	12917.803	35399.613
4440	58.27	10592.652	36219.477
2083	58.25	9053.45	33614.215
1286	58.23	8478.379	35628.289
10078	58.23	14451.96	38375.328
549	58.23	8193.337	38001.719
6982	58.23	12404.717	35363.105
3242	58.23	9717.895	35904.098
9459	58.23	14014.856	39279.836
6705	58.22	12269.902	37730.426
10324	58.22	14609.592	33410.699
7605	58.22	12881.018	35019.059
4951	58.2	11124.147	38150.07
7640	58.2	12790.472	34199.641
6616	58.2	12093.808	35824.703
6850	58.16	12405.595	38350.039
5967	58.14	11712.926	35655.078
5794	58.12	11595.195	34073.176
9573	58.1	14081.35	36372.051
6927	58.08	12367.617	36585.48
9704	58.08	14071.494	33640.988
6367	58.08	11923.316	35408.766
8575	58.08	13462.249	38534.891
2743	58.06	9655.778	33504.539
3746	58.06	10337.911	38869.531
3510	58.04	10122.91	35799.68
7620	58.04	12832.447	34456.598
1842	58.02	8941.876	38322.371
8825	58.02	13617.527	35828.766
9975	58.02	14352.687	38605.719
3952	58	10299.316	34034.316
5202	58	11203.435	33108.406
5033	57.99	11082.571	36853.66
5277	57.99	11248.927	34671.469
425	57.97	7762.113	39534.246
9269	57.97	13924.508	35401.113
6288	57.97	11947.538	36901.559
7527	57.97	12767.734	36845.227
496	57.97	8199.055	39162.508
8528	57.97	13376.159	37346.777
4368	57.95	10715.328	38055.488
9572	57.95	14006.071	36353.66
9429	57.95	13993.585	39920.57
697	57.95	8113.091	34740.992
6013	57.95	11661.32	37109.648
5594	57.95	11618.472	38195.223
4582	57.93	10604.096	33083.805
2068	57.93	8990.362	33908.395
2061	57.91	8874.044	34055.77
6474	57.91	12228.805	33096.336
7558	57.89	12788.329	36047.926
6621	57.89	12093.591	35886.18
4405	57.89	10686.104	37276.617
8209	57.87	13235.512	35620.57
9712	57.87	14189.871	33422.02
6829	57.85	12391.576	38900.438
4186	57.85	10474.08	37126.566
6868	57.85	12376.634	38133.461
5597	57.85	11607.437	38232.59
8791	57.85	13636.693	36434.047
170	57.83	7689.882	35798.988
6531	57.81	12215.99	34125.598
7636	57.81	12871.342	34410.191
1430	57.81	8779.624	34203.977
1162	57.81	8607.545	37860.828
5867	57.81	11779.816	33474.949
7770	57.79	13030.214	34305.852
6809	57.78	12437.744	39120.32
3232	57.76	9869.888	36293.176
4138	57.76	10557.631	35834.586
6984	57.76	12315.548	35412.18
3808	57.72	10219.136	37069.605
460	57.72	8202.206	39826.824
7680	57.72	12834.371	33430.555
6134	57.72	11669.093	39443.332
7783	57.72	12947.996	34463.625
100	57.7	7689.471	34709.281
820	57.7	8333.658	35220.32
654	57.7	8044.978	35976.043
1194	57.7	8626.823	37380.051
8668	57.68	13593.984	39414.445
6398	57.66	12042.668	34364.16
2945	57.64	9520.627	37704.059
2659	57.64	9345.178	34340.941
4917	57.64	11024.002	39340.707
8938	57.64	13742.979	33492.723
3981	57.62	10216.134	33419.281
2488	57.62	9476.379	38096.895
10234	57.62	14603.289	35528.855
3031	57.62	9701.997	39175.145
10263	57.6	14622.018	35025.734
2789	57.6	9593.79	34321.234
9017	57.58	13944.075	33393.387
1890	57.56	9045.489	37898.633
5975	57.55	11778.435	35886.305
455	57.55	8008.426	39759.008
7997	57.55	13091.486	39192.883
8229	57.55	13294.94	35233.609
4536	57.53	10646.278	34127.328
4997	57.51	11154.941	37249.527
5167	57.51	11019.691	34113.938
6333	57.51	11871.199	35794.523
3512	57.51	10115.813	35867.363
9278	57.51	13897.528	35748.488
4925	57.51	11055.731	39168.754
7435	57.49	12904.486	38517.43
9833	57.47	14360.87	35288.789
8246	57.47	13178.285	34877.715
5615	57.45	11457.339	37759.352
5769	57.45	11609.471	34718.727
4942	57.45	11191.187	38777.688
423	57.45	7934.631	39518.473
4892	57.45	11117.391	39989.598
9170	57.43	13923.454	33540.227
8266	57.43	13243.266	34340.203
7110	57.43	12639.937	33862.102
3837	57.43	10349.147	36428.766
3778	57.41	10188.523	37966.188
9644	57.39	14018.503	34667.672
5106	57.39	11055.643	35180.871
6115	57.37	11802.376	39091.449
5732	57.37	11491.312	35106.891
1231	57.35	8499.396	36780.977
5035	57.33	11044.63	36549.379
2577	57.33	9350.971	36249.695
10165	57.33	14629.498	37028.023
6593	57.33	12270.596	35224.242
3987	57.32	10309.193	33223.105
8693	57.32	13735.425	38752.727
7479	57.32	12918.487	37743.684
4299	57.32	10562.799	39712.211
6990	57.3	12446.551	34932.953
10292	57.26	14517.702	34285.492
6668	57.26	12228.717	37045.637
2822	57.26	9603.153	34815.906
6336	57.24	11997.685	35893.625
3650	57.22	10064.366	39072.859
1270	57.2	8602.76	35911.801
6339	57.2	11978.04	35629.113
4107	57.18	10391.829	35140.305
9653	57.18	14209.508	34473.875
2357	57.18	9265.105	39142.637
4862	57.16	10934.74	39609.668
2643	57.16	9411.678	34912.566
9964	57.16	14231.68	38363.141
6241	57.14	11876.622	37907.09
5455	57.14	11370.053	38528.703
8541	57.14	13541.595	37649.953
2591	57.14	9394.391	35928.879
10313	57.12	14479.72	33548.82
7390	57.12	12714.842	39434.969
6677	57.12	12219.553	37202.121
3491	57.12	10017.358	35414.551
2528	57.1	9302.655	37437.336
4795	57.1	10933.133	38119.414
9977	57.09	14406.338	38635.203
3865	57.07	10284.674	35758.117
4430	57.05	10762.284	36611.184
2326	57.05	9205.879	38271.367
5756	57.05	11430.772	34628.875
350	57.05	7945.618	38368.727
2235	57.05	9192.916	36315.938
8020	57.03	13097.844	39941.512
2362	57.03	9134.283	39290.141
603	57.03	8193.299	36899.492
9716	57.03	14185.118	33236.25
4729	57.01	10918.024	36283.578
8216	57.01	13148.909	35283.891
10266	56.99	14636.257	35057.344
502	56.99	8191.32	39017.555
1168	56.99	8601.131	37665.941
3581	56.99	9988.21	37509.32
3653	56.99	9951.353	39132.02
8359	56.99	13473.467	33399.262
2273	56.99	9141.039	37486.266
4505	56.99	10762.912	35206.395
3686	56.97	10081.105	39827.57
620	56.97	8155.295	36576.984
8699	56.97	13581.715	38565.043
8883	56.97	13700.958	34474.988
7859	56.97	13098.122	36192.754
10171	56.95	14618.047	36908.348
3772	56.95	10254.504	38071.09
2949	56.93	9668.915	37791.551
4832	56.93	10779.48	39184.031
9188	56.91	13859.792	33931.367
9334	56.91	13845.442	37238.766
907	56.89	8394.593	37449.109
10274	56.89	14575.155	34662.426
202	56.87	7761.154	36277.379
3229	56.87	9911.559	36532.301
8917	56.87	13736.009	33965.191
3967	56.86	10322.074	33778.539
5545	56.86	11605.17	39287.746
2406	56.86	9425.434	39809.227
6033	56.86	11642.211	37498.273
6779	56.86	12153.458	39950.938
5373	56.84	11322.981	36679.883
7480	56.84	12901.679	37757.359
7573	56.84	12919.904	35629.227
1898	56.84	8864.432	37784.473
5637	56.82	11533.245	37090.848
1195	56.82	8532.479	37389.445
10040	56.82	14608.152	39682.23
3705	56.8	10223.855	39958.707
5557	56.8	11475.727	39201.387
10309	56.78	14581.528	33728.695
1576	56.76	8633.626	37624.598
1066	56.76	8460.682	38755.836
6053	56.76	11828.757	37965.113
733	56.76	8036.196	33334.406
4033	56.76	10389.321	33882.348
4255	56.74	10515.118	39350.723
2641	56.74	9428.422	34881.996
3476	56.72	9983.971	35016.484
761	56.72	8288.315	33286.398
4895	56.72	11149.367	39617.164
5718	56.72	11477.524	35465.57
10083	56.7	14475.581	38438.875
1925	56.7	8903.679	37212.961
4429	56.68	10588.528	36594.488
9539	56.68	14205.166	37204.609
5458	56.68	11247.188	38587.738
10172	56.66	14570.308	36950.996
2215	56.66	9266.013	35834.887
6118	56.64	11708.193	39125.336
6742	56.64	12075.907	38879.355
9998	56.64	14372.9	39295.66
7477	56.64	12825.153	37707.223
599	56.63	8175.9	37096.313
8092	56.63	13311.165	38355.781
5245	56.61	11239.918	33828.129
9568	56.61	14166.511	36269.52
3712	56.61	10303.716	39695.488
1494	56.61	8813.702	35706.645
6100	56.59	11690.735	38884.691
694	56.59	8114.374	34729.727
7101	56.59	12520.082	33654.855
7327	56.59	12544.754	39335.688
7504	56.55	12775.012	37339.152
9383	56.55	13886.219	38659.164
10023	56.55	14289.703	39996.125
3268	56.55	9718.475	35507.137
768	56.55	8357.68	33510.07
4053	56.53	10473.961	34257.5
8147	56.53	13190.965	36894.648
1303	56.53	8440.276	35120.969
9645	56.53	14142.085	34668.383
2171	56.51	9204.434	34694.738
488	56.51	8146.393	39292.563
7913	56.49	13057.801	37347.879
8132	56.49	13181.543	37427.332
7564	56.47	12767.336	35806.355
7505	56.47	12849.389	37030.355
3936	56.47	10145.384	34447.434
7861	56.47	12998.883	36243.469
3174	56.45	9852.03	37751.219
9885	56.45	14318.065	36566.07
6625	56.45	12243.261	36001.145
4278	56.45	10418.564	39797.629
7751	56.43	13052.273	33810.258
1300	56.43	8458.333	35335.156
8624	56.43	13437.624	39893.309
2895	56.43	9632.176	36606.668
2226	56.43	9254.846	36009.164
9175	56.43	13978.728	33733.797
884	56.41	8258.092	36822.113
149	56.41	7732.426	35528.613
9931	56.41	14365.467	37597.586
4327	56.41	10748.002	39065.867
755	56.41	8295.026	33138.484
4730	56.4	10889.988	36301.125
4633	56.4	10906.041	34077.223
5284	56.4	11391.877	34850.012
5932	56.4	11718.275	35011.395
5861	56.38	11846.287	33425.527
7960	56.38	13130.855	38289.664
9256	56.38	13939.944	35172.695
8414	56.36	13527.851	34716.219
4254	56.34	10529.504	39340.852
9992	56.32	14281.222	39084.148
833	56.3	8238.091	35448.078
10237	56.3	14526.562	35555.125
5647	56.28	11553.844	36778.922
2579	56.26	9487.29	36268.598
4856	56.26	10803.035	39541.254
3067	56.26	9689.357	39826.301
3624	56.24	9950.558	38595.473
696	56.24	8181.138	34738.266
7263	56.24	12494.955	37703.039
3274	56.22	9882.462	35343.043
3852	56.22	10255.531	36186.488
5154	56.22	11127.199	34239.953
3431	56.2	9989.614	33997.668
4349	56.2	10743.113	38478.93
6721	56.2	12169.616	38202.398
2874	56.2	9562.266	36074.336
2983	56.2	9652.548	38298.52
606	56.2	8122.08	36932.578
9772	56.19	14368.733	33912.645
9968	56.19	14307.82	38456.711
3968	56.19	10274.978	33799.668
193	56.19	7725.183	36145.445
246	56.19	7908.095	36824.367
6828	56.15	12385.377	38808.156
6301	56.15	11924.108	36539.438
5562	56.15	11634.552	38989.852
4003	56.15	10413.266	33082.797
2238	56.15	9148.564	36363.258
8099	56.13	13320.609	38218.152
7704	56.13	13038.712	33154.891
145	56.13	7856.762	35459.238
10240	56.09	14606.069	35298.32
5346	56.09	11396.735	35918.84
4305	56.09	10633.918	39476.574
3337	56.09	9825.454	34114.141
7213	56.07	12641.467	36537.156
5804	56.07	11439.559	33918.043
8076	56.07	13222.861	38693.793
8937	56.05	13756.984	33490.242
95	56.03	7917.622	34532.422
1249	56.03	8610.261	36485.73
3697	56.01	10146.93	39785.523
1778	55.99	8720.314	40002.746
8670	55.99	13749.797	39130.484
2956	55.97	9572.808	37898.879
3502	55.97	10099.907	35672.984
8605	55.97	13407.819	39131.449
4051	55.96	10437.127	34200.91
556	55.96	8038.444	37825.824
8119	55.94	13270.933	37792.828
6953	55.94	12425.831	35918.281
4841	55.92	10789.455	39365.344
9446	55.92	14062.34	39610.488
1377	55.92	8538.696	33628.133
10290	55.92	14608.431	34235.953
5792	55.92	11564.512	34023.027
8508	55.9	13441.498	37112.063
3460	55.9	10037.56	34651.848
7703	55.9	13117.535	33150.465
5473	55.9	11405.208	38910.102
8832	55.9	13728.052	35603.031
4783	55.9	10968.426	37854.699
4054	55.88	10520.256	34282.906
7923	55.88	13011.601	37572.133
1987	55.86	9050.165	35829.863
568	55.86	8052.451	37802.559
8804	55.84	13723.692	36349.535
8089	55.84	13166.425	38569.59
8184	55.82	13345.414	36161.359
5495	55.82	11403.699	39431.871
4000	55.82	10511.347	33008.77
4201	55.82	10458.428	37667.402
7582	55.82	12765.912	35541.57
309	55.8	7875.218	37885.461
1069	55.8	8523.664	38786.578
7827	55.8	13056.024	35222.961
8470	55.78	13488.92	35935.77
10069	55.78	14544.989	38824.973
7461	55.76	12824.699	38294.727
8967	55.76	13814.009	33066.906
5687	55.76	11618.906	36185.938
2618	55.76	9372.236	35492.844
3304	55.74	9814.8	34652.363
4061	55.74	10373.846	34417.551
58	55.74	7814.212	33951.84
6719	55.74	12075.349	38178.723
7403	55.74	12923.325	39228.355
7215	55.73	12527.026	36592.445
2196	55.73	9263.83	35508.73
3213	55.73	9778.48	36611.434
1521	55.73	8738.383	36346.715
77	55.73	7811.109	34276.809
5703	55.73	11459.334	35607.336
10214	55.71	14622.833	36018.172
7771	55.71	13106.129	34346.883
6310	55.71	11971.995	36525.289
9757	55.69	14397.783	33667.617
8901	55.65	13732.989	34231.188
2632	55.65	9431.898	34947.73
222	55.63	7808.896	36460.391
746	55.63	8094.681	33061.387
9742	55.63	14216.337	33297.465
4857	55.63	10960.612	39540.945
1369	55.63	8630.98	33788.695
154	55.59	7665.755	35634.535
965	55.59	8270.655	38922.746
5216	55.57	11392.738	33127.992
3932	55.57	10335.946	34366.266
8749	55.57	13751.956	37022.375
2574	55.57	9331.41	36485.184
7994	55.57	13098.411	39106.512
4426	55.55	10664.834	36817.129
3545	55.55	9960.123	36714.141
2749	55.55	9519.913	33596.574
1285	55.55	8530.469	35627.176
777	55.53	8366.637	33705.734
4355	55.53	10650.522	38349.781
1455	55.53	8654.797	34779.539
8520	55.53	13402.635	37206.965
894	55.53	8413.352	37067.887
2330	55.51	9191.796	38432.793
215	55.51	7675.337	36351.891
439	55.5	7787.646	39760.383
8245	55.5	13245.187	34875.434
4393	55.48	10630.987	37629.039
6012	55.48	11785.771	36994.016
3931	55.48	10343.477	34359.352
3020	55.46	9570.771	38955.848
2738	55.46	9694.379	33410.691
8735	55.46	13757.947	37577.758
5965	55.44	11647.982	35544.223
3708	55.44	10224.942	39609.496
9838	55.44	14216.093	35421.719
6505	55.44	12103.128	33581.473
4191	55.4	10526.078	37334.039
235	55.4	7965.359	36623.66
3792	55.4	10282.153	37431.035
6112	55.38	11783.376	39069.508
9235	55.38	13880.408	34817.238
6152	55.38	11693.419	39877.723
1469	55.36	8678.714	35128.531
10262	55.36	14623.914	35005.73
4283	55.36	10394.414	39978.793
5552	55.36	11505.15	39141.828
7938	55.34	12998.075	37931.922
7134	55.34	12502.441	34419.813
8946	55.34	13700.516	33339.293
923	55.34	8415.426	38010.254
6253	55.34	11931.62	37573.301
6889	55.34	12439.065	37478.168
7392	55.32	12789.757	39450.898
3892	55.32	10211.768	35094.668
7067	55.32	12444.945	33084.621
5777	55.32	11533.915	34577.91
4900	55.3	11029.418	39675.453
5547	55.3	11599.156	39317.672
8392	55.3	13437.932	34198.238
367	55.3	7896.882	38591.527
3063	55.3	9659.541	39721.363
6020	55.3	11732.34	37216.852
2573	55.28	9434.832	36463.609
7763	55.28	12956.457	34118.836
8230	55.28	13209.297	34934.324
9355	55.27	13872.067	37917.758
6570	55.27	12139.671	34790.871
8964	55.27	13937.502	33004.109
1588	55.27	8710.601	37978.262
3316	55.27	9772.067	34321.887
4644	55.27	10813.93	34318.258
1223	55.27	8494.987	36989.43
4765	55.27	10914.427	37249.867
1001	55.27	8205.039	39641.508
5324	55.25	11341.961	35518.645
9340	55.25	13848.6	37533.434
6222	55.25	12002.605	38382.441
3853	55.25	10259.777	36203.719
9756	55.23	14381.708	33629.125
8806	55.23	13740.116	36374.496
1763	55.23	8845.047	39563.66
7274	55.23	12613.285	38031.309
8091	55.23	13226.449	38324.832
1782	55.23	8907.844	39874.594
3869	55.21	10165.741	35854.676
2718	55.21	9323.981	33073.277
7698	55.21	13056.971	33067.773
687	55.19	8163.876	34872.383
2644	55.19	9454.787	34920.484
4203	55.17	10376.96	37713.785
8472	55.17	13466.726	36020.234
4286	55.17	10754.593	39791.18
7297	55.17	12551.392	38575.277
2198	55.15	9209.807	35557.813
2759	55.15	9667.541	33710.773
4588	55.15	10941.816	33015.023
8926	55.15	13643.876	33704.199
6681	55.15	12104.899	37292.785
1810	55.13	9026.384	38952.375
9636	55.13	14083.615	34890.238
3725	55.11	10328.948	39566.613
6341	55.11	12032.526	35697.883
2050	55.11	8971.639	34395.176
8657	55.09	13770.185	39513.07
6234	55.09	11928.03	38101.703
1811	55.09	8903.335	38956.738
4928	55.09	11160.115	38989.504
4535	55.09	10699.458	34442.27
9684	55.09	14105.635	33831.605
7891	55.07	12930.33	36933.789
9748	55.07	14244.945	33533.484
10004	55.07	14377.975	39577.074
7669	55.07	12814.672	33493.336
1340	55.07	8458.511	34534.059
8606	55.05	13527.289	39150.434
10001	55.05	14423.602	39510.695
10314	55.04	14471.555	33580.281
8052	55.04	13342.208	39160.242
9211	55.02	13918.464	34257.59
4572	55.02	10624.293	33443.457
7493	55.02	12792.764	37442.77
831	55.02	8376.642	35382.02
8659	55	13659.816	39569.145
1587	55	8839.923	37973.77
2803	54.98	9682.501	34569.711
9758	54.96	14297.745	33667.715
4363	54.96	10696.78	38172.016
8952	54.96	13768.51	33187.57
9239	54.94	13871.787	34904.598
2616	54.94	9485.736	35468.508
9318	54.94	13904.671	36996.516
3236	54.92	9916.685	36067.164
5237	54.92	11380.12	33605.012
4625	54.9	10970.805	33946.711
8251	54.9	13321.645	34657.563
10060	54.9	14635.862	39171.719
5698	54.88	11440.445	35841.352
1163	54.88	8452.025	37872.254
3722	54.88	10211.085	39521.16
3	54.88	7859.358	33025.926
2112	54.88	9208.944	33285.477
8247	54.88	13315.067	34889.234
5974	54.86	11819.219	35855.141
4178	54.86	10418.763	37027.152
7400	54.86	12764.833	39168.766
3906	54.86	10171.371	35035.625
1595	54.86	8804.263	38192.434
9411	54.84	13784.784	39581.023
419	54.84	7680.032	39471.633
9305	54.84	13857.869	36480.113
3996	54.82	10224.191	33075.961
4760	54.82	10788.588	37110.531
4345	54.82	10682.05	38679.039
2016	54.82	8957.483	35152.133
5270	54.79	11252.094	34367.488
7651	54.79	12765.517	34027.348
8298	54.77	13241.945	33919.914
10056	54.77	14521.582	39314.137
4289	54.77	10596.9	39843.383
7862	54.77	13051.867	36263.324
6185	54.77	11971.017	39431.098
1205	54.75	8590.491	37192.563
3679	54.75	10050.127	39559.066
4037	54.75	10404.191	33923.219
6395	54.73	12011.512	34572.215
5951	54.73	11851.147	35321.191
10186	54.73	14446.945	36633.387
8827	54.73	13735.884	35831.406
1936	54.73	8990.321	37033.875
9705	54.71	14117.996	33642.219
5810	54.71	11611.226	33676.996
9337	54.69	13863.034	37334.711
7766	54.67	13071.323	34198.832
7812	54.67	13137.355	35031.52
4586	54.67	10592.458	33125.063
5150	54.67	11133.549	34136.133
449	54.67	7674.037	39906.41
6138	54.67	11770.696	39506.313
2191	54.67	9230.664	35284.984
4398	54.67	10648.844	37447.129
4718	54.67	10887.764	35985.855
5781	54.67	11462.733	34413.402
8389	54.65	13567.619	34160.191
7054	54.65	12486.255	33364.09
6153	54.65	11664.238	39935.801
4786	54.63	10861.122	37868.355
5757	54.63	11611.521	34643.473
5047	54.61	11121.081	36523.488
3513	54.61	10003.119	35923.793
15	54.6	7665.36	33252.547
5766	54.6	11446.585	34699.27
5525	54.6	11571.232	39935.293
2715	54.6	9297.267	33320.84
6948	54.6	12456.845	36120.609
199	54.6	7811.258	36209.496
4063	54.58	10525.021	34468.773
5671	54.58	11583.122	36223.059
9202	54.58	13787.067	34144.926
664	54.58	8072.65	35450.27
7642	54.58	12826.975	34244.473
4831	54.58	10842.407	39181.023
1441	54.58	8643.307	34460.285
3829	54.58	10195.883	36617.852
10204	54.56	14500.599	36355.004
4550	54.56	10570.222	33876.891
10039	54.56	14637.189	39672.555
906	54.56	8210.356	37412.066
4952	54.54	11179.278	38157.789
5993	54.54	11794.517	36258.27
973	54.54	8407.499	39090.734
2936	54.54	9679.149	37491.148
876	54.52	8390.784	36585.406
6645	54.52	12069.685	36575.387
6988	54.52	12315.51	35185.824
8178	54.52	13237.594	36318.832
4958	54.52	11159.356	38092.629
3297	54.52	9753.69	34904.699
6055	54.52	11693.159	37979.754
2034	54.5	9061.383	34999.242
1888	54.5	9037.559	37854.777
372	54.5	7733.019	38660.977
8576	54.5	13355.907	38538.813
7396	54.48	12855.75	39376.059
2209	54.48	9207.099	35671.98
6251	54.46	11985.426	37538.57
10241	54.46	14474.193	35306.758
7842	54.44	13066.679	35520.648
6937	54.42	12461.345	36454.34
8674	54.42	13775.066	39195.492
2896	54.4	9679.063	36621.309
3928	54.4	10190.079	34305.121
4229	54.4	10448.56	38816.914
7514	54.4	12792.899	36897.129
9898	54.4	14327.8	37003.902
1486	54.4	8676.6	35572.699
1970	54.4	8974.489	36072.043
8063	54.4	13334.591	39072.426
6679	54.38	12107.651	37239.973
1519	54.38	8841.669	36322.551
2400	54.37	9103.244	39949.891
604	54.37	8156.795	36905.027
1228	54.37	8525.027	36744.176
5376	54.37	11420.118	36715.836
5866	54.37	11809.649	33456.617
2302	54.35	9249.445	37875.543
4608	54.35	10968.982	33560.887
5722	54.35	11435.741	35528.574
2735	54.35	9541.82	33378.664
14	54.35	7973.036	33249.328
2921	54.35	9532.915	37262.105
9225	54.35	13915.862	34549.156
6217	54.33	11910.516	38545.449
4159	54.33	10475.342	36529.211
2520	54.33	9354.933	37643.168
93	54.33	7661.017	34491.105
6827	54.31	12485.313	38805.633
5457	54.31	11421.099	38579.215
6286	54.31	11983.742	36866.688
10242	54.29	14627.002	35309.57
6438	54.29	12047.428	33748.633
5420	54.29	11402.623	37717.77
7189	54.29	12574.836	35947.801
5546	54.29	11538.308	39316.699
722	54.29	7991.187	33648.043
6104	54.29	11658.992	38901.887
9577	54.27	14023.405	36075.039
2308	54.27	9211.895	37967.789
4710	54.25	10939.311	35844.531
814	54.25	8275.653	35112.137
8694	54.25	13675.639	38784.047
1367	54.25	8503.607	33782.223
9397	54.25	13894.359	39132.934
4778	54.25	10847.506	37664.984
6408	54.23	12065.744	34234.43
9726	54.23	14107.167	33056.34
7733	54.21	12926.449	33569.605
7648	54.21	12876.131	33982.785
6959	54.21	12454.379	35990.426
3846	54.21	10344.76	36259.93
657	54.21	8121.186	35790.715
4027	54.21	10380.469	33633.285
3079	54.21	9722.403	39763.359
2611	54.21	9449.925	35720.82
2200	54.19	9159.958	35572.23
891	54.19	8312.772	37032.16
1998	54.19	8995.821	35718.551
4042	54.19	10501.442	34041.031
9377	54.17	13936.143	38475.289
2418	54.17	9286.014	39460.66
769	54.17	8300.561	33547.754
3703	54.15	10237.889	39911.172
2303	54.15	9098.165	37880.648
6751	54.15	12083.646	39039.664
7027	54.15	12488.366	34020.969
9437	54.14	14136.235	39826.922
4902	54.14	11205.522	39697.992
3662	54.14	10052.633	39334.453
5093	54.14	11111.263	35458.168
1547	54.12	8827.338	36821.477
8538	54.12	13565.849	37534.41
4874	54.12	10922.612	39939.668
8733	54.1	13649.777	37572.328
1293	54.1	8418.452	35514.672
5696	54.1	11636.401	35758.723
7800	54.1	13094.15	34775.375
8597	54.1	13541.277	38836.359
5945	54.1	11776.15	35254.203
10192	54.08	14619.365	36418.789
4134	54.08	10561.146	35783.617
3472	54.08	10118.55	34927.57
9442	54.08	14192.358	39998.508
4129	54.06	10465.753	35669.332
8176	54.06	13304.434	36235.039
4525	54.06	10571.123	34508.09
3201	54.04	9714.588	36973.273
3252	54.04	9774.691	35864.336
7227	54.02	12688.203	36903.504
289	54.02	7908.117	37507.242
9775	54	14250.693	33985.465
4759	54	10812.827	37096.586
10270	54	14505.53	34891.23
10293	54	14483.258	33968.621
5613	53.98	11441.49	37704.242
1126	53.98	8560.584	38431.5
92	53.98	7652.313	34482.109
7353	53.98	12587.381	39907.813
2859	53.98	9647.551	35583.309
8100	53.98	13338.814	38246.719
3913	53.96	10193.891	34904.461
7676	53.94	12889.853	33353.137
4748	53.94	10795.308	36869.363
4316	53.94	10659.045	39140.773
1986	53.92	9012.17	35771.031
2288	53.92	9242.474	37663.004
2656	53.92	9475.479	34591.137
883	53.92	8392.477	36804.23
4504	53.92	10728.326	35192.563
5593	53.92	11581.283	38183.934
2183	53.91	9212.456	35115.199
1456	53.91	8712.345	34851.02
5117	53.89	11008.403	35049.309
6172	53.89	11956.706	39548.699
2835	53.89	9611.278	35065.375
368	53.89	7922.724	38603.629
2757	53.89	9494.873	33685.715
4514	53.89	10708.542	34815.566
6197	53.89	11883.884	39032.246
6687	53.89	12157.825	37441.215
3785	53.89	10316.181	37572.887
3028	53.87	9580.684	39117.852
3175	53.87	9806.949	37763.355
2074	53.87	8999.155	33741.184
5823	53.87	11566.887	33627.09
8319	53.85	13145.644	33583.66
6166	53.85	12026.641	39681.242
3623	53.85	9970.467	38523.758
2263	53.83	9236.625	37142.414
2037	53.81	8862.554	34701.508
5395	53.81	11388.351	37177.48
8049	53.81	13257.666	39122.871
3083	53.79	9837.893	39818.371
6590	53.79	12121.542	35191.148
6673	53.79	12088.022	37151.375
7282	53.79	12571.875	38236.34
6931	53.77	12486.438	36379.18
5053	53.77	11188.935	36079.262
4833	53.77	10952.661	39191.922
198	53.77	7711.304	36185.102
443	53.75	7757.736	39807.711
3740	53.75	10178.851	39074.676
1933	53.75	8875.93	37334.098
9558	53.75	14208.918	36825.484
3805	53.75	10328.725	37021.789
8006	53.73	13037.602	39407.855
3075	53.73	9616.91	39962.781
8007	53.73	12938.648	39469.988
5730	53.73	11459.32	35361.676
3288	53.73	9903.27	34944.809
7446	53.73	12903.046	38324.164
9693	53.73	14133.469	33739.672
9252	53.71	13870.925	35142.375
1892	53.71	8942.937	37665.5
4539	53.71	10761.068	34210.52
3168	53.71	9755.14	37672.105
6950	53.71	12318.677	36135.879
6912	53.71	12293.496	36966.789
8248	53.71	13226.265	34919.551
5852	53.69	11729.714	33250.41
2080	53.69	8998.961	33511.527
4506	53.69	10663.918	35221.152
1275	53.69	8447.72	35996.234
10156	53.68	14597.823	37247.477
7586	53.68	12845.633	35318.262
7497	53.66	12875.848	37220.336
8739	53.66	13756.745	37362.887
3863	53.64	10317.39	36044.688
2558	53.64	9287.793	36744.172
6656	53.64	12278.794	36803.195
5337	53.62	11208.769	35792.496
3784	53.62	10318.233	37526.402
5943	53.62	11731.112	35223.055
2630	53.62	9419.278	35225.285
2314	53.6	9087.608	38046.156
10047	53.6	14582.155	39474.34
8493	53.6	13508.63	36759.633
2848	53.58	9542.563	35336.328
9828	53.58	14380.6	35217.723
10226	53.58	14563.907	35682.355
5942	53.56	11639.869	35202.852
5084	53.54	11141.082	35674.145
5539	53.54	11470.704	39456.488
4261	53.52	10551.072	39457.32
8911	53.52	13706.907	33840.797
6703	53.52	12112.92	37665.633
2888	53.52	9600.116	36398.074
4250	53.52	10508.715	39239.102
3197	53.5	9748.277	37138.047
6997	53.5	12494.176	35065.242
5616	53.5	11590.198	37779.793
863	53.5	8399.449	36284.078
4496	53.5	10770.795	35308.906
7292	53.5	12626.726	38413.105
1398	53.46	8649.181	33055.223
7124	53.46	12692.126	34213.27
8105	53.46	13248.683	38022.398
3660	53.46	9955.385	39307.449
1943	53.46	8893.208	36916.934
967	53.45	8278.868	38991.254
9546	53.45	14015.738	37091.012
8155	53.45	13274.22	36724.203
6863	53.45	12463.728	38007.617
5225	53.43	11404.992	33317.777
7176	53.43	12573.36	35636.352
7962	53.43	13057.719	38326.16
5439	53.43	11387.232	38129.641
4641	53.41	10926.794	34280.426
4602	53.41	10926.025	33331.758
2997	53.41	9548.723	38585.184
1169	53.41	8493.458	37669.688
2403	53.41	9308.574	39766.035
4431	53.39	10700.808	36629.852
1757	53.39	8776.612	39468.766
2472	53.39	9488.971	38429.344
6796	53.37	12469.777	39601.688
819	53.37	8237.151	35199.168
3900	53.37	10262.824	35230.09
5401	53.35	11346.167	37326.578
655	53.35	8023.219	35784.09
588	53.35	8134.785	37256.668
3646	53.35	9959.192	38945.203
3124	53.35	9780.601	38846.059
6550	53.31	12101.654	34484.688
3466	53.31	9955.02	34796.797
7162	53.31	12510.889	35219.902
5383	53.29	11409.526	36971.832
7222	53.29	12638.413	36858.414
8218	53.29	13205.965	35380.313
4501	53.29	10569.897	35407.523
7792	53.29	12937.035	34651.68
3787	53.27	10197.34	37375.422
2790	53.27	9494.878	34333.078
3647	53.27	10070.004	38997.215
1439	53.27	8846.775	34418.414
614	53.27	8015.855	36825.68
637	53.27	8177.281	36313.633
2760	53.25	9547.613	33715.02
4890	53.25	11166.147	39969.816
4642	53.25	10990.22	34288.73
9190	53.25	13830.48	33951.809
7865	53.25	12988.74	36282.453
6713	53.25	12266.348	37970.371
3176	53.24	9900.379	37796.895
6567	53.22	12096.528	34743.82
1992	53.2	8889.435	35872.781
76	53.2	7939.719	34234.215
4347	53.2	10625.476	38759.48
2741	53.2	9497.061	33470.809
6266	53.18	12054.088	37191.852
3709	53.18	10325.642	39630.078
2540	53.18	9377.224	37024.363
2175	53.16	9272.226	34786.289
7838	53.16	12936.469	35384.676
7599	53.16	12791.784	34942.57
4329	53.16	10745.674	39086.961
7677	53.14	12796.658	33361.898
1946	53.14	8851.72	36970.996
8866	53.14	13618.028	34785.652
9905	53.14	14390.352	37104.746
9910	53.12	14317.859	37135.617
3158	53.12	9852.813	38005.266
5767	53.1	11557.434	34707.148
1372	53.1	8465.526	33497.289
6598	53.1	12273.016	35301.695
8498	53.1	13478.724	36823.402
8358	53.08	13543.298	33392.836
8649	53.08	13772.972	39704.445
5440	53.08	11250.096	38130.199
8326	53.08	13234.67	33626.156
3786	53.06	10323.139	37606.727
3435	53.06	10103.048	34098.602
8586	53.04	13550.737	38661.664
6245	53.04	12026.739	37696.012
360	53.04	7978.787	38521.742
351	53.04	7680.457	38374.355
1299	53.04	8587.288	35317.457
3346	53.02	9847.847	33709.719
1039	53.02	8571.025	39512.66
6993	53.01	12389.871	35013.598
7407	53.01	12912.765	38981.539
8792	53.01	13708.086	36441.371
9259	53.01	13860.816	35194.465
4307	52.99	10738.595	39506.734
3295	52.99	9763.769	34865.375
1726	52.99	8843.387	38818.07
3737	52.99	10159.6	39242.992
5646	52.99	11525.068	36774.23
1207	52.99	8553.879	37204.387
2793	52.97	9703.142	34384.957
9832	52.97	14319.251	35277.148
1283	52.95	8558.623	35577.508
4077	52.95	10472.962	34675.449
6541	52.95	12147.539	34302.895
8708	52.93	13686.511	38191.48
4371	52.93	10726.516	38109.602
9781	52.93	14400.753	34238.457
9765	52.93	14241.414	33850.355
7309	52.93	12662.448	38784.676
1522	52.93	8845.107	36349.816
233	52.91	7712.586	36610.801
4220	52.91	10417.952	38501.211
9215	52.91	13950.318	34308.965
1294	52.89	8579.426	35543.727
10142	52.89	14535.089	37655.719
6421	52.89	11905.054	33827.723
9665	52.89	14165.562	34371.793
3758	52.89	10225.27	38564.668
4516	52.87	10722.783	34912.113
3414	52.87	10119.066	33724.172
750	52.85	8359.192	33037.867
9829	52.85	14330.22	35224.273
1061	52.85	8482.074	38870.785
10330	52.85	14471.378	33257.656
3971	52.85	10341.288	33507.234
8459	52.85	13507.724	35634.531
6513	52.83	12245.109	33713.945
4626	52.83	10914.542	33966.449
2462	52.83	9476.442	38503.664
3110	52.83	9712.183	39129.813
6975	52.81	12293.627	35264
7164	52.81	12616.528	35299.758
7065	52.81	12430.669	33018.648
1339	52.81	8510.272	34480.52
6324	52.81	11926.135	36197.438
9951	52.81	14290.337	37988.684
1899	52.81	8940.561	37534.336
2975	52.81	9592.052	38146.543
3974	52.81	10215.731	33559.512
3025	52.79	9538.078	39080.02
8267	52.79	13257.374	34371.727
896	52.79	8346.261	37113.887
2035	52.79	8893.708	34616.992
4680	52.78	10816.92	35120.887
5710	52.78	11582.846	35728.445
10253	52.76	14542.156	35228.914
3600	52.76	9924.055	38066.148
1452	52.76	8636.939	34743.629
9878	52.76	14245.316	36374.965
7377	52.76	12877.902	39896.773
8654	52.76	13620.142	39470.449
7254	52.76	12601.574	37512.344
9661	52.76	14093.414	34609.063
1997	52.74	9021.029	35714.59
8894	52.74	13748.15	34445.852
880	52.74	8399.435	36665.105
9460	52.74	14167.019	39284.313
7356	52.72	12651.866	39929.617
6802	52.72	12351.385	39534.16
3458	52.72	9977.153	34606.238
7334	52.72	12609.35	39673.773
4171	52.72	10507.155	36827.664
3479	52.72	10127.2	35069.715
572	52.7	8137.905	37559.379
4819	52.7	10963.182	38762.039
5962	52.68	11776.95	35473.695
8904	52.68	13670.18	34276.316
5024	52.68	11105.135	36701.332
10010	52.68	14348.615	39741.387
4911	52.68	11170.163	39546.035
8015	52.68	13063.257	39833.48
2087	52.68	8944.736	33378.703
5201	52.68	11104.298	33103.008
3072	52.66	9671.056	39899.512
418	52.66	7704.773	39442.426
5485	52.66	11369.154	39188.934
4818	52.66	10822.692	38615.816
9996	52.64	14229.772	39177.41
8187	52.64	13294.687	36184.957
7	52.64	7736.494	33122.691
7929	52.64	13020.466	37687.141
3564	52.62	9941.166	37148.473
8890	52.62	13727.256	34290.926
4863	52.62	10984.672	39628.164
5914	52.6	11793.938	34409.066
5656	52.6	11489.715	36619.941
7388	52.6	12888.61	39628.012
5972	52.6	11664.74	35842.117
8136	52.58	13186.317	37203.086
9623	52.58	14146.915	34981.273
2516	52.56	9281.452	37611.035
6741	52.56	12142.702	38862.375
7563	52.56	12739.191	35788.078
5870	52.56	11760.137	33495.492
1772	52.56	8821.933	39760.957
8780	52.55	13652.55	36637.055
8886	52.55	13775.194	34504.801
9819	52.55	14241.375	34957.41
4434	52.55	10742.856	36696.598
7839	52.55	13019.956	35406.234
8615	52.55	13402.738	39647.73
293	52.55	7814.397	37581.965
10037	52.55	14585.725	39619.91
1313	52.53	8548.28	34957.461
7421	52.53	12885.612	38864.031
146	52.53	7736.646	35485.324
3816	52.53	10175.319	36719.211
12	52.53	7827.766	33186.637
4803	52.53	10839.456	38280.133
172	52.53	7819.983	35805.246
8023	52.51	13148.581	39763.379
188	52.51	7667.75	36012.445
10051	52.51	14630.243	39587.762
8348	52.49	13386.483	33053.699
3652	52.49	9988.967	39128.328
8692	52.49	13608.217	38742.813
8422	52.49	13375	34834.336
10183	52.49	14528.063	36842.645
8701	52.47	13575.401	38310.68
6164	52.47	11957.499	39659.949
9761	52.45	14328.323	33742.281
5387	52.45	11382.101	37058.469
8035	52.45	13172.713	40008.574
5031	52.45	11192.293	36804.543
6214	52.43	11948.809	38697.078
2544	52.43	9463.253	37052.152
2587	52.43	9365.784	36121.621
2346	52.43	9165.465	38915.277
2717	52.43	9362.271	33070.734
9617	52.43	14084.667	35148.465
10062	52.41	14629.727	38975.219
9581	52.41	14051.201	36159.449
8618	52.41	13407.205	39732.605
8765	52.41	13676.192	36713.629
6270	52.41	11897.392	37025.68
8123	52.41	13179.212	37600.723
1767	52.41	8639.155	39696.441
2197	52.39	9196.251	35537.18
5655	52.39	11609.425	36605.281
4721	52.39	10849.51	36015.027
5684	52.39	11557.317	36109.512
8390	52.37	13464.461	34165.242
3985	52.35	10201.25	33169.543
2613	52.35	9309.019	35440.484
5568	52.35	11591.031	39091.68
8425	52.33	13548.381	34890.23
10245	52.33	14518.336	35367.809
4294	52.33	10666.83	39929.766
6132	52.33	11800.584	39394.215
3405	52.33	10004.006	33595.883
2561	52.32	9405.296	36812.887
2341	52.32	9096.898	38749.086
3814	52.32	10246.895	36938.832
1787	52.32	8860.997	39667.164
4263	52.32	10394.982	39482.414
8653	52.32	13709.882	39445.594
3189	52.3	9865.256	37271.965
9519	52.3	14149.423	37860.887
3147	52.3	9705.162	38428.379
5909	52.28	11658.876	34354.246
8783	52.28	13590.908	36657.293
4607	52.28	10963.868	33518.105
7587	52.26	12861.787	35321.137
2547	52.26	9399.145	37101.656
5273	52.26	11222.87	34376.492
10017	52.26	14254.26	39879.012
1220	52.26	8580.439	36927.191
8460	52.26	13559.7	35718.977
8713	52.26	13576.383	38283.449
959	52.26	8281.241	38802.129
6726	52.24	12107.816	38463.641
3859	52.24	10245.25	35963.246
8721	52.24	13724.886	38043.641
2823	52.24	9683.929	34831.078
1425	52.22	8807.365	34022.461
9961	52.22	14400.592	38328.055
3706	52.22	10145.334	39967.523
435	52.22	7938.636	39725.984
4674	52.2	10918.152	34977.84
6921	52.2	12327.594	36805.617
7511	52.2	12762.391	36862.043
928	52.2	8321.439	38097.371
3798	52.2	10181.848	37202.293
4891	52.2	11069.382	39972.461
3302	52.18	9802.56	34622.184
8726	52.18	13768.961	37942.055
6607	52.18	12081.161	35572.898
6057	52.18	11656.148	38020.414
9370	52.18	13817.332	38308.367
9900	52.18	14260.113	37033.68
3878	52.18	10253.366	35693.781
4696	52.18	10939.941	35470.777
1870	52.18	8990.007	38267.707
7217	52.18	12636.424	36636.613
8812	52.16	13742.506	36124.824
2081	52.16	9021.623	33517.129
1338	52.16	8533.675	34466.109
7747	52.16	12979.819	33706.488
4113	52.16	10429.126	35273.891
3809	52.14	10161.107	37075.547
8799	52.14	13671.043	36245.57
4068	52.14	10436.147	34516.043
8366	52.14	13538.662	33679.941
529	52.14	8119.023	38572.125
3575	52.14	9938.57	37420.82
4089	52.12	10554.838	34911.832
156	52.12	7828.256	35658.488
7991	52.12	12936.786	39076.797
3068	52.1	9626.8	39845.637
5318	52.1	11262.114	35449.91
8970	52.1	13971.564	33154.688
5510	52.1	11261.807	39896.398
4062	52.1	10526.048	34457.063
4596	52.1	10872.886	33163.406
2392	52.09	9114.836	39784.766
726	52.09	8017.657	33788.559
1540	52.09	8676.004	36782.332
4565	52.09	10660.795	33342.348
4546	52.09	10632.039	34074.527
3754	52.09	10170.277	38492.563
6074	52.07	11675.246	38454.41
8482	52.07	13376.047	36460.078
7646	52.07	12760.346	33978.129
6619	52.07	12121.166	35850.711
4801	52.07	10934.362	38263.027
1928	52.05	8905.587	37251.891
8678	52.05	13628.123	39002.387
7595	52.05	12716.938	35219.297
2399	52.03	9118.932	39947.488
1184	52.03	8442.677	37614.297
587	52.01	8128.926	37227.68
3220	52.01	9709.867	36420.223
9515	52.01	14177.201	37835.609
3375	52.01	9770.375	33278.672
610	52.01	8003.542	36751.734
8612	51.99	13531.253	39591.102
22	51.99	7786.397	33373.816
8801	51.99	13579.549	36267.57
9662	51.99	14165.66	34300.164
2325	51.99	9190.814	38260.699
129	51.99	7981.105	35138.98
797	51.97	8281.852	34553.184
2415	51.97	9407.966	39735.777
2869	51.97	9599.86	36003.613
8160	51.97	13285.939	36808.617
1182	51.97	8609.406	37584.766
476	51.95	8135.383	39684.73
5222	51.95	11237.714	33213.625
4883	51.95	11031.729	39756.504
3518	51.95	10040.884	36107.883
7662	51.95	12855.108	33696.207
7440	51.95	12853.844	38583.477
10005	51.93	14254.926	39590.387
2032	51.93	9035.063	34910.719
2407	51.93	9446.868	39844.555
3023	51.91	9501.356	39072.977
7585	51.91	12778.152	35273.004
6437	51.91	11970.839	33742.699
2470	51.91	9341.427	38364.309
7798	51.91	13017.341	34757.66
1488	51.91	8660.471	35590.371
9413	51.89	13861.01	39614.699
8865	51.87	13734.52	35071.852
2443	51.87	9456.696	38959.488
6232	51.87	11906.627	38001.191
9708	51.87	14099.838	33368.84
4858	51.87	10897.65	39543.426
6936	51.87	12369.959	36453.82
2447	51.86	9335.94	39052.711
2435	51.86	9371.339	39134.461
378	51.86	7861.614	38759.59
5408	51.86	11317.592	37514.41
537	51.84	8143.913	38461.23
5500	51.82	11415.756	39616.121
1815	51.82	8881.41	39004.535
536	51.82	8160.37	38430.355
8683	51.82	13656.441	39082.723
2199	51.82	9218.009	35564.906
8872	51.8	13579.554	34831.398
9203	51.8	13913.586	34159.328
4463	51.8	10700.114	35784.305
10118	51.8	14426.368	38100.129
2695	51.78	9369.568	33515.086
799	51.78	8362.096	34591.246
4075	51.78	10495.123	34658.727
2425	51.76	9322.504	39518.676
7185	51.76	12531.168	35831.395
1166	51.76	8503.553	37960.004
7818	51.76	13099.428	35116.094
212	51.76	7727.102	36315.922
3902	51.76	10294.219	35249.176
3954	51.74	10205.901	34093.848
294	51.74	7884.454	37607.207
8537	51.7	13386.908	37519.156
9356	51.7	13973.996	37953.047
3321	51.7	9839.439	34426.793
5941	51.68	11811.125	35198.563
3761	51.68	10227.569	38318.23
5234	51.68	11211.937	33583.738
1241	51.68	8422.102	36687.313
669	51.68	7989.903	35492.828
8154	51.68	13219.875	36706.949
83	51.66	7749.297	34380.375
8627	51.66	13385.22	39974.113
7955	51.66	12938.629	38245.645
1058	51.66	8438.294	39051.293
2240	51.66	9134.368	36423.391
3880	51.66	10219.861	35434.629
1818	51.66	8925.314	39051.445
1227	51.65	8571.565	36732.586
2985	51.65	9533.225	38318.816
1748	51.65	8759.34	39325.91
1017	51.65	8448.984	39794.695
8622	51.65	13385.94	39844.422
9852	51.65	14271.773	35774.777
41	51.63	7924.359	33699.41
4492	51.63	10609.032	35550.996
4846	51.63	10970.972	39392.594
6715	51.63	12157.29	38078.063
245	51.61	7750.212	36812.953
5304	51.61	11225.824	35112.176
409	51.59	7904.87	39316.813
3329	51.59	9793.506	34013.125
1982	51.59	9060.84	36048.988
5108	51.59	11206.069	35198.516
9860	51.59	14215.54	35876.41
4403	51.57	10660.636	37235.656
8191	51.57	13198.516	35916.375
1594	51.57	8833.995	38171.93
9450	51.57	14082.468	39719.172
5158	51.57	11141.428	34049.277
6209	51.57	12049.231	38630.867
7633	51.57	12893.954	34400.801
[truncated: 4,565 more rows]
