# Supplementary material for: Insights on the Control of Yeast Single-Cell Growth Variability by Members of the Trehalose Phosphate Synthase (TPS) Complex
Source: Front Cell Dev Biol. 2021 Jan 28;9:607628. doi: 10.3389/fcell.2021.607628 (PMC7876269; doi:10.3389/fcell.2021.607628)
Supplement: Supplementary file 2 [file Data_Sheet_1.ZIP › final_code/input_datasets/Ntd-TPS1_SortedCells3_control_t1.csv]

Id	Area (µm²)	Centre X Position (µm)	Centre Y Position (µm)
7775	39.23	11569.109	36882.168
2766	36.52	9216.079	33353.02
11424	34	13423.285	35460.953
3169	33.9	9100.259	39560.16
13544	33.58	14530.62	33857
5727	33.56	10402.934	37021.27
5940	33.33	10756.577	39585.594
3703	33.08	9576.349	34591.609
12757	32.46	14193.496	34772.793
13060	32.46	14328.459	37991.125
9459	32.45	12290.318	36977.871
9227	32.41	12237.799	39161.191
9687	32.31	12591.658	33484.645
3418	32.16	9300.88	36499.652
13542	31.89	14437.045	33825.953
9171	31.81	12067.542	38123.301
13458	31.76	14638.204	35320.809
7058	31.7	11012.781	35639.355
7110	31.41	11055.076	34755.762
11633	31.1	13456.679	39336.5
13452	30.87	14636.265	35538.262
12243	30.84	13904.848	36728.668
5241	30.55	10220.281	36938.242
9696	30.53	12710.041	33653.879
8062	30.36	11721.387	33241.441
1491	30.28	8535.775	39309.57
317	30.2	7756.708	36857.281
9039	30.03	12237.478	35559.141
7470	29.9	11334.696	38006.434
10740	29.9	12951.078	37923.719
6023	29.86	10613.626	38054.988
5650	29.82	10412.186	35875.348
12233	29.61	13944.438	36384.301
2637	29.59	8859.695	34224.566
10065	29.57	12674.602	39447.746
13446	29.51	14505.664	35439.117
1483	29.5	8502.86	39502.707
2216	29.42	8776.474	38408.012
12443	29.4	14180.662	39886.832
9404	29.38	12384.708	38037.859
11225	29.32	13338.039	34418.832
11580	29.29	13526.669	38532.52
3587	29.27	9451.779	33740.219
5906	29.19	10732.089	39838.805
7162	29.13	10995.692	33907.023
657	29.11	8193.483	38979.957
6414	29.09	10916.76	34371.242
9060	29.09	12090.676	36070.496
4397	29.07	9891.92	37005.805
11111	29.07	13307.248	36067.574
12436	29.04	13814.732	40006.387
6620	29.04	10822.521	37876.469
7728	28.98	11636.256	37863.191
2672	28.9	9063.08	33650.211
12295	28.88	13843.809	37865.57
2892	28.86	9257.94	35293.453
3609	28.84	9280.636	33237.809
10630	28.79	13002.461	35939.215
10139	28.75	12887.791	38818.824
3682	28.75	9626.803	34120.637
3518	28.75	9420.962	34784.086
8422	28.69	11638.411	39787.945
11909	28.65	13773.346	35771.805
10969	28.6	13336.841	38320.695
1409	28.6	8319.518	39212.012
13130	28.58	14350.243	39068.027
9958	28.52	12670.753	37964.469
5714	28.48	10495.273	36801.914
10549	28.48	12985.505	34432.184
612	28.37	8074.196	39777.629
10943	28.37	13157.5	38879.055
8872	28.33	12030.994	33782.129
9456	28.33	12418.342	36893.277
12258	28.27	13800.741	37268.563
10409	28.27	12788.722	34230.102
9079	28.27	12220.895	36378.824
5701	28.25	10371.265	36623.039
7327	28.25	11318.746	35375.438
9119	28.21	12171.106	36988.391
9207	28.19	12181.46	38835.563
2902	28.17	9276.371	35422.402
7449	28.14	11215.969	37650.461
5843	28.14	10416.115	38819.27
8351	28.12	11787.323	38623.758
631	28.12	8202.034	39484.051
12868	28.08	14299.538	33640.211
8033	28.06	11571.529	33296.82
839	28.04	8200.945	36080.777
8779	28.02	11930.853	35399.172
8891	28	11996.816	33404.844
1502	28	8572.198	39127.012
5494	27.98	10261.022	33225.594
5679	27.96	10403.22	36305.82
6421	27.96	10806.479	34419.563
10895	27.94	13326.536	39284.723
9517	27.94	12368.78	35573.383
5069	27.94	10327.87	39785.207
3254	27.93	9448.444	39009.938
10150	27.93	12921.391	38645.316
6180	27.89	10703.02	35451.313
8650	27.87	12039.107	37622.32
10733	27.85	13113.432	37861.977
10141	27.83	12890.648	38839.813
12650	27.83	14210.822	36135.988
4854	27.79	10087.172	36485.836
13177	27.79	14266.172	39802.945
6859	27.77	11094.322	38638.109
12612	27.75	14133.311	36755.16
5855	27.75	10472.668	39074.688
1440	27.73	8349.251	39768.965
9295	27.7	12325.374	39472.234
11917	27.68	13722.245	35648.004
13337	27.68	14642.015	37180.742
8955	27.62	12255.714	33656.496
12876	27.56	14281.642	33876.09
2422	27.56	8948.677	37879.59
3024	27.56	9113.617	37105.797
13301	27.54	14542.532	38114.984
11461	27.54	13466.543	36488.77
11800	27.54	13593.626	37802.707
735	27.54	8071.931	37714.52
10885	27.5	13308.244	39691.27
12524	27.48	14165.401	38406.559
3449	27.48	9444.644	35964.777
2479	27.47	9026.075	36783.762
1592	27.47	8456.736	37678.98
9444	27.45	12439.043	37194.281
11910	27.41	13708.002	35774.746
2151	27.39	8676.347	37531.512
9461	27.39	12410.314	36712.578
5018	27.37	10100.505	39211.746
6282	27.37	10582.406	33647.426
4293	27.35	9792.876	39083.813
8040	27.33	11470.521	33083.785
5664	27.33	10528.039	36055.133
10800	27.33	12964.15	38883.547
5056	27.33	10078.764	39809.996
12481	27.31	14042.155	38985.438
12473	27.31	13997.304	39127.16
4589	27.29	9799.317	33682.629
9291	27.29	12347.7	39680.254
11367	27.29	13505.693	34145.766
9482	27.27	12474.454	36425.355
2727	27.25	9007.662	33011.797
2455	27.25	8895.355	37329.316
5517	27.24	10538.354	33088.281
13084	27.24	14399.823	38339.852
5177	27.24	10330.963	38044.559
12608	27.22	14076.718	36949.027
7522	27.22	11412.518	38741.555
11171	27.22	13313.749	35102.18
8019	27.22	11628.809	33416.559
5629	27.2	10424.426	35313.195
893	27.18	8163.454	35114.453
13025	27.18	14322.591	37335.898
404	27.18	7661.457	37894.223
12659	27.14	14000.395	35961.586
8748	27.14	11890.14	35977.238
5979	27.14	10643.948	38701.836
4802	27.12	10022.855	35523.531
2407	27.08	9049.882	38028.359
12152	27.06	13797.929	35056.09
2239	27.06	8837.424	38904.379
7856	27.02	11500.19	35833.457
12625	27.02	14054.489	36644.434
6462	27.01	10955.276	35151.23
9437	26.99	12297.151	37405.297
3361	26.97	9435.457	37239.363
7276	26.97	11263.309	34214.203
11771	26.95	13751.281	38016.875
741	26.95	8189.162	37511.898
9416	26.93	12370.115	37937.559
2634	26.91	9030.402	34187.379
10107	26.89	12864.554	39287
4657	26.87	9929.899	33352.316
5073	26.85	10206.891	39846
10331	26.83	12723.81	35670.113
4352	26.81	9768.125	37805.824
13491	26.81	14625.442	34863.926
2335	26.81	8927.199	39519.34
7668	26.8	11447.228	38834.387
6915	26.78	11115.258	37832.73
13027	26.76	14353.077	37354.32
11363	26.76	13462.237	34111.309
7190	26.74	11181.201	33328.324
12160	26.74	13954.2	35207.891
7591	26.72	11403.787	39841.859
782	26.72	8173.315	37058.906
5475	26.72	10255.505	33563.043
13503	26.7	14591.106	34729.871
12025	26.68	13694.916	33189.559
12760	26.68	14116.53	34797.887
10672	26.66	12996.203	36742.34
4233	26.66	9565.369	39723.383
7284	26.6	11407.101	34363.148
12878	26.58	14358.226	33957.703
10334	26.57	12803.61	35473.977
7688	26.57	11582.359	38556.41
13509	26.55	14474.528	34476.012
3547	26.53	9371.377	34565.066
9916	26.51	12649.634	37401.691
7632	26.51	11498.128	39496.508
602	26.49	7689.687	39915.391
7909	26.49	11505.669	34989.738
6220	26.47	10578.359	34448.949
11446	26.47	13556.152	36157.363
10046	26.45	12619.565	39221
12988	26.45	14398.31	36168.117
12786	26.45	14048.979	34323.125
11199	26.43	13153.184	34649.555
11329	26.41	13557.195	33488.484
8345	26.41	11744.632	38528.684
8599	26.39	11854.824	38172.938
3511	26.37	9327.837	35032.105
7586	26.35	11286.915	39741.875
8199	26.35	11750.333	35766.43
11727	26.35	13699.925	38928.625
3161	26.35	9118.39	39376.641
13159	26.34	14258.631	39436.285
6108	26.32	10757.739	36847.57
4626	26.32	9919.383	33069.559
4201	26.3	9595.523	39179.125
8100	26.3	11801.986	33954.836
6677	26.28	10792.862	38841
5879	26.28	10360.597	39610.195
2023	26.26	8801.354	35049.734
9345	26.26	12320.757	39082.836
3846	26.24	9623.494	35235.402
5731	26.24	10441.959	37068.609
12464	26.22	14180.726	39575.32
7865	26.22	11628.929	35676.637
3730	26.22	9571.686	34697.969
11983	26.22	13736.54	34131.559
9387	26.22	12326.376	38435.41
12482	26.2	14010.585	38997.172
10161	26.2	12858.141	38599.574
9398	26.2	12282.021	38294.793
2817	26.2	9269.675	33960.227
13287	26.18	14531.27	38275.371
6344	26.16	10840.75	33268.32
7765	26.16	11572.544	37058.715
3512	26.14	9422.223	35061.059
4961	26.14	10002.83	38024.41
11415	26.14	13420.379	35376.684
128	26.12	7675.303	34790.926
9908	26.12	12626.798	37208.703
6872	26.12	11070.979	38484.34
4070	26.11	9643.929	36749.934
8652	26.11	12007.784	37643.242
7771	26.09	11617.892	37145.543
4120	26.09	9674.223	37730.008
8747	26.09	12044.082	35968.559
10450	26.09	12860.02	33392.281
6969	26.07	11183.188	36734.547
12089	26.07	13890.882	33791.496
8898	26.07	12057.975	33229.566
150	26.07	7777.213	35068.023
10682	26.05	13100.184	37031.207
13056	26.05	14358.27	37977.512
3686	26.05	9636.164	34230.336
9832	26.03	12669.561	35910.652
3578	26.03	9491.587	33835.73
6829	26.03	11145.292	38961.004
13268	26.03	14497.353	38768.695
7936	26.03	11498.138	34480.801
2425	26.03	8854.926	37665.109
12523	25.99	14174.121	38398.953
4049	25.99	9643.048	36488.152
9302	25.99	12356.884	39551.168
6308	25.99	10674.665	33376.531
8738	25.99	11999.867	36124.207
11563	25.99	13469.287	38385.344
11740	25.95	13687.504	38728.383
3446	25.95	9474.229	35925.734
244	25.95	7958.551	36039.141
2839	25.93	9135.431	34355.078
8957	25.93	12122.324	33708.336
8328	25.93	11844.858	38233.164
7928	25.91	11567.952	34709.746
9633	25.88	12447.25	33564.883
11869	25.88	13777.047	36928.613
2342	25.86	8851.155	39310.77
9133	25.86	12082.896	37254.41
2596	25.86	8983.866	34467.453
8343	25.86	11783.047	38506.953
1012	25.82	8162.427	33188.863
13256	25.8	14563.974	38941.461
3199	25.8	9283.52	39838.152
4341	25.8	9917.267	37930.188
8937	25.8	12074.381	33387.043
13262	25.78	14617	38705.941
13281	25.78	14507.667	38420.746
9806	25.78	12549.879	35316.711
10142	25.76	12749.633	38862.621
10388	25.76	12919.187	34567.984
508	25.76	7736.928	38931.766
10830	25.76	13031.164	39289.852
12772	25.76	14135.521	34462.445
11092	25.74	13309.549	36551.648
8048	25.74	11834.88	33061.945
12822	25.72	14077.632	33349.773
6363	25.72	10808.777	33658.707
9252	25.72	12115.079	39541.105
4811	25.7	9923.605	35717.652
8189	25.68	11724.125	35614.148
7221	25.68	11285.306	33129.238
12621	25.68	14201.315	36601.711
6542	25.68	10921.487	36249.668
13346	25.68	14581.586	37059.379
1432	25.67	8237.545	39640.738
7061	25.67	11125.706	35706.551
10280	25.67	12914.542	36601.055
13012	25.67	14224.445	36700.156
4506	25.65	9774.266	34869.504
13538	25.65	14599.34	33992.32
12594	25.65	14025.251	37311.266
6187	25.65	10596.573	35534.938
6552	25.65	10857.082	36516.941
4751	25.63	10037.931	34826.641
11620	25.63	13476.562	39074.488
6537	25.63	10821.785	36151.953
5950	25.61	10683.491	39375.938
6299	25.61	10572.511	33514.996
9617	25.61	12364.681	33662.91
2417	25.61	8891.625	38131.988
4722	25.61	10112.944	34279.676
9669	25.59	12504.897	33214.816
13121	25.59	14366.918	38950.773
4753	25.57	10026.784	34833.266
12698	25.57	14126.981	35859.742
6325	25.55	10616.82	33078.469
2591	25.55	8963.044	34673.801
7210	25.55	11064.017	33040.57
11083	25.53	13337.469	36784.102
6329	25.53	10742.45	33120.559
7378	25.51	11269.698	36351.348
4478	25.49	9710.157	35517.324
1578	25.49	8531.125	38033.141
4785	25.49	9999.283	35345.617
135	25.49	7673.991	34872.813
11846	25.47	13597.748	37265.484
2565	25.47	8948.738	34986.168
5859	25.47	10353.551	39235.262
11075	25.47	13241.732	36972.172
7986	25.47	11494.127	33645.293
12534	25.47	14109.555	37999.223
13274	25.47	14596.596	38572.855
8150	25.45	11844.129	34843.801
12050	25.45	13906.879	33148.047
8902	25.45	11951.039	33263.004
8672	25.45	11901.638	37197.645
12923	25.44	14254.413	35012.527
12799	25.42	14055.425	34281.336
12792	25.42	14024.739	34427.246
8404	25.42	11752.155	39535.781
12211	25.42	13786.438	36051.809
4821	25.4	9982.445	35877.848
12723	25.4	14184.731	35517.77
6254	25.4	10768.228	34237.492
266	25.38	7657.264	36251.078
1000	25.38	8099.209	33327.492
507	25.38	7731.721	38924.254
13393	25.38	14459.182	36315.711
6857	25.38	11123.854	38943.586
8654	25.38	12064.734	37343.57
11577	25.36	13405.476	38524.113
7434	25.36	11280.244	37455.258
365	25.34	7939.337	37392.336
5228	25.34	10306.446	37486.352
3191	25.34	9094.401	39982.188
11301	25.34	13553.667	33015.113
11985	25.34	13690.698	34141.941
11000	25.34	13238.44	38112.93
5243	25.34	10256.085	37015.504
4204	25.34	9704.565	39214.68
9915	25.32	12708.259	37383.145
7772	25.32	11424.473	37147.613
877	25.32	8006.074	35460.242
805	25.3	8170.494	36726.703
4313	25.28	9850.234	38313.012
3616	25.28	9292.674	33026.766
1945	25.26	8764.535	34236.461
6821	25.26	11078.012	39177.867
7941	25.24	11544.974	34532.527
12858	25.24	14392.427	33409.145
13210	25.24	14626.646	39513.563
1537	25.22	8535.897	38739.984
9722	25.22	12528.646	34111.574
50	25.21	7877.35	33744.168
12109	25.21	13909.786	34177.711
12551	25.21	14103.205	37886.066
6991	25.21	11017.525	36661.176
811	25.19	8118.549	36804.445
8681	25.19	12041.608	37118.234
5479	25.17	10185.979	33593.461
8946	25.17	12105.555	33525.242
11142	25.17	13253.373	35579.172
5021	25.17	10122.115	39268.352
2358	25.17	8983.088	39039.488
5120	25.17	10206.571	39062.258
2336	25.17	9001.532	39534.426
3048	25.17	9097.957	37690.449
10957	25.15	13305.144	38779.258
3369	25.15	9467.466	37147.426
3309	25.15	9393.002	37996.539
11261	25.15	13239.205	33946.031
4709	25.13	9988.152	34118.031
6088	25.11	10677.192	37054.754
7485	25.11	11251.556	38221.375
12705	25.11	14088.523	35642.391
5550	25.09	10470.606	33686.594
4495	25.07	9897.992	34945.41
8161	25.07	11652.683	35098.691
7428	25.07	11233.932	37187.648
9350	25.05	12310.216	38874.078
6903	25.05	11067.634	37998.531
5408	25.05	10180.382	34493.168
10655	25.05	13107.188	36327.633
1186	25.03	8349.293	35687.508
5946	25.03	10768.254	39317.816
10518	25.03	13042.064	33790.621
13457	25.01	14555.564	35314.293
702	25.01	8191.265	37996.703
11247	25.01	13208.675	34064.488
7641	25.01	11484.132	39300.043
12753	25.01	14196.458	35059.609
9737	24.99	12622.49	34296.055
11537	24.99	13513.066	37972.699
5958	24.99	10644.489	39002.664
10424	24.98	12916.524	34113.688
10976	24.96	13235.582	38406.746
5873	24.96	10369.079	39495.289
5237	24.96	10214.208	37108.695
11971	24.94	13761.382	34464.426
4582	24.94	9781.57	33909.52
11474	24.94	13456.562	36847.762
2484	24.92	8979.286	36561.629
2709	24.92	9061.614	33463.191
11081	24.92	13294.621	36763.488
1411	24.92	8255.618	39223.313
5623	24.92	10447.215	35205.523
11856	24.92	13777.955	37061.766
38	24.9	7686.449	33570.578
613	24.9	8088.234	39842.332
11084	24.9	13163.83	36814.391
11428	24.9	13531.988	35619.332
4055	24.9	9700.822	36569.676
4651	24.9	9937.629	33253.148
4367	24.88	9880.879	37424.707
8216	24.88	11789.266	36026.074
7988	24.88	11511.453	33699.227
10473	24.88	12721.137	33012.184
5049	24.88	10103.097	39711.137
10430	24.86	12897.235	33829.961
3089	24.86	9155.804	38323.004
5847	24.86	10442.037	38881.438
8934	24.84	12239.824	33348.422
1107	24.84	8390.617	34331.727
485	24.84	7778.124	38743.164
4587	24.84	9899.143	33667.574
7220	24.84	11341.088	33125.855
13175	24.84	14322.888	39723.137
12708	24.84	14181.533	35657.316
13438	24.84	14502.107	35685.652
12601	24.84	14151.059	37051.949
9677	24.82	12574.41	33360.336
7131	24.82	10997.13	34249.695
2643	24.82	9055.14	34023.375
6008	24.82	10742.877	38171.301
9082	24.82	12217.174	36409.145
3463	24.82	9279.847	35791.992
8437	24.82	11714.485	39976.629
10039	24.82	12600.113	39118.398
12759	24.8	14189.252	34789.629
4503	24.8	9756.577	34827.859
9998	24.8	12601.77	38572.906
2837	24.8	9162.668	34334.465
2298	24.8	8707.6	39859.207
7642	24.8	11432.443	39311.625
5504	24.8	10307.511	33100.66
12231	24.78	13824.681	36358.789
13077	24.78	14325.805	38273.172
9332	24.78	12414.837	38958.383
7945	24.78	11612.636	34566.676
1764	24.76	8485.518	34812.027
9614	24.76	12377.637	33810.801
11842	24.75	13774.704	37182.594
1775	24.75	8536.442	34607.859
5759	24.75	10527.147	37660.875
754	24.75	8106.238	37344.227
12538	24.73	14114.107	38050.039
4876	24.73	10103.455	36779.684
3416	24.73	9466.423	36465.793
6700	24.73	10881.768	39259.156
14	24.73	7967.928	33139.047
10552	24.73	13064.683	34505.148
7614	24.71	11565.385	39931.355
5965	24.71	10570.052	38792.074
9070	24.71	12140.94	36270.707
9978	24.69	12681.62	38247.785
13006	24.69	14326.536	36595.773
12863	24.69	14261.54	33498.402
7235	24.69	11216.803	33383.699
7199	24.69	11071.537	33213.238
11769	24.69	13634.997	37991.555
6716	24.69	10921.023	39364.785
8661	24.69	12003.05	37427.551
11837	24.67	13603.393	37414.313
1929	24.67	8767.912	33984.355
2752	24.67	9208.57	33142.039
151	24.67	7650.352	35070.215
1457	24.67	8612.255	39883.172
6319	24.67	10567.847	33283.027
5622	24.67	10560.83	35199.934
1503	24.67	8488.889	39137.406
5417	24.65	10284.216	34301.484
6510	24.65	10921.99	35795.004
8940	24.65	12069.469	33457.461
6244	24.65	10638.687	34423.914
10811	24.65	13039.471	39100.926
11387	24.65	13355.633	34723.84
9656	24.65	12414.534	33046.211
3164	24.63	9148.263	39442.871
5464	24.63	10279.904	33715.77
4855	24.61	9943.671	36492.922
7607	24.61	11494.999	39766.359
8087	24.61	11685.343	33697.559
3243	24.61	9355.478	39112.461
12188	24.61	13848.697	35572.266
13399	24.61	14470.72	36107.246
8804	24.61	11985.057	34873.047
5698	24.61	10516.051	36582.813
10985	24.59	13304.38	38167.496
5913	24.59	10578.167	39900.629
9283	24.59	12396.562	39876.348
5947	24.57	10708.213	39320.668
2351	24.57	8915.931	39186.043
10273	24.57	12760.242	36707.043
564	24.57	7798.842	39588.227
11445	24.57	13381.734	36126.852
5449	24.55	10162.21	33894.66
639	24.55	8196.812	39281.586
9101	24.55	12178.121	36777.102
8700	24.55	11975.275	36841.434
10113	24.55	12715.504	39358.766
13329	24.55	14591.558	37522.227
3646	24.54	9684.519	33674.359
3445	24.54	9402.796	35915.055
6276	24.54	10607.044	33944.746
8523	24.54	12063.136	38790.414
2446	24.52	8977.52	37374.008
5561	24.52	10449.112	33906.461
6564	24.52	10947.042	36818.227
9053	24.52	12072.656	35954.156
883	24.5	8125.794	35562.945
5643	24.5	10359.172	35667.094
9644	24.5	12305.547	33423.434
13120	24.5	14293.585	38915.316
5750	24.5	10479.047	37496.023
716	24.48	8148.763	38117.84
13022	24.48	14313.717	37173.867
7576	24.46	11260.15	39573.695
5861	24.46	10541.314	39257.398
5863	24.46	10446.772	39277.012
11935	24.46	13723.188	35328.488
6743	24.46	10955.612	39642.477
10435	24.44	12910.84	33495.309
4286	24.44	9805.586	39154.074
2983	24.42	9161.706	36499.621
11680	24.42	13651.275	39627.445
841	24.42	8200.648	36108.531
3304	24.4	9350.043	38284.516
13498	24.4	14541.729	34650.676
11093	24.4	13204.15	36564.168
11304	24.4	13559.687	33100.383
9104	24.4	12112.537	36819.289
4414	24.4	9822.155	36670.762
9536	24.38	12319.593	35276.059
7461	24.38	11217.254	37813.539
4772	24.38	10112.806	35199.758
12450	24.38	14145.238	39606.355
10533	24.38	12926.429	34082.68
9112	24.38	12135.177	36909.875
7248	24.38	11325.551	33657.785
647	24.38	8018.363	39118.676
7005	24.36	11006.57	36320.316
7621	24.36	11584.892	39672.613
10571	24.36	13030.007	35021.086
5546	24.36	10560.835	33594.313
5918	24.36	10635.051	39951.781
107	24.36	7876.021	34565.48
2763	24.34	9200.091	33316.305
2640	24.34	8959.138	34280.32
13194	24.34	14563.333	39980.895
11921	24.32	13702.979	35487.445
5854	24.32	10462.173	39068.105
7142	24.31	11140.164	34005.563
6659	24.31	10852.535	38531.078
6628	24.31	10813.579	38089.605
6550	24.29	10907.316	36493.477
1921	24.29	8771.018	33902.699
9401	24.29	12473.662	38008.496
10061	24.29	12501.365	39404.703
6262	24.29	10574.879	34054.273
899	24.29	8137.299	34931.172
11889	24.27	13738.266	36426.492
6090	24.27	10726.04	36863.883
3603	24.27	9483.772	33442.688
1479	24.27	8608.948	39442.152
4844	24.25	9943.528	36342.809
13259	24.25	14640.287	38667.301
686	24.25	8169.568	38584.645
7664	24.23	11517.766	39067.754
10951	24.23	13167.055	38699.219
3027	24.23	9226.032	37140.91
1112	24.23	8252.116	34479.215
9665	24.23	12703.424	33154.805
7680	24.21	11527.192	38751.766
603	24.21	7642.793	39919.5
815	24.21	8091.386	36558.23
10673	24.21	13035.118	36774.051
4357	24.21	9854.09	37646.574
4477	24.19	9768.039	35455.492
8919	24.19	12197.252	33047.293
3178	24.19	9071.873	39655.848
9167	24.19	12276.835	38061.395
11104	24.19	13168.902	36250.469
1403	24.19	8260.639	39109.66
12618	24.19	14100.683	36849.16
8794	24.17	11949.397	35056.609
2875	24.17	9221.176	34951.113
9539	24.17	12495.877	35290
481	24.17	7865.388	38728.984
10984	24.17	13277.905	38439.742
2465	24.17	8861.014	37146.445
10060	24.17	12592.036	39400.23
9432	24.15	12387.865	37640.637
6894	24.15	11109.651	38262.008
5547	24.15	10558.03	33628.227
12613	24.15	14059.758	36760.953
4797	24.13	9963.699	35493.848
13483	24.13	14581.842	35015.105
7307	24.13	11358.396	34984.484
4583	24.13	9814.547	33948.109
12701	24.13	14015.609	35610.078
7140	24.13	11173.382	33966.563
1521	24.11	8634.19	38836.895
1861	24.11	8568.314	33106.766
12013	24.11	13652.112	33516.008
9123	24.08	12251.363	37072.883
7859	24.08	11580.123	35614.387
2787	24.08	9227.243	33600.477
6380	24.08	10807.433	34007.695
3201	24.06	9327.83	39884.676
4565	24.06	9888.983	34009.82
10776	24.06	13011.056	38475.902
12360	24.06	13909.648	39142.48
12607	24.06	14149.47	36900.316
166	24.06	7888.992	35224.469
9642	24.04	12441.259	33410.246
6147	24.04	10741.637	35946.676
8968	24.04	12164.9	33826.031
4192	24.04	9589.823	38975.859
11599	24.04	13427.377	38800.93
5114	24.04	10172.436	38993.023
10390	24.04	12734.352	34584.395
1909	24.04	8636.663	33715.305
6793	24.04	11175.578	39456.793
6592	24.02	10923.093	37406.504
7481	24.02	11280.693	38171.637
3267	24.02	9474.189	38892.375
10949	24.02	13160.462	38641.113
11010	24.02	13265.425	37913.105
12166	24.02	13848.208	35315.434
4082	24.02	9666.822	36971.109
455	24	7974.996	38468.738
6448	24	10911.118	34792.539
487	24	7980.443	38754.773
6077	24	10584.914	37227.438
13344	24	14530.37	37025.461
10832	23.98	12987.938	39391.07
11730	23.98	13627.414	38637.605
10236	23.98	12727.395	37584.941
11340	23.98	13381.948	33676.477
7976	23.98	11486.308	33814.77
7320	23.98	11293.67	35255.797
6980	23.96	11035.749	36838.117
7951	23.96	11549.47	34354.07
896	23.96	8177.581	35189.387
6356	23.94	10964.058	33518.707
11830	23.94	13694.586	37362.215
3677	23.94	9606.096	34086.008
3128	23.94	9130.401	38925.883
895	23.94	8118.909	35151.148
6898	23.94	11100.21	38289.766
1500	23.92	8463.684	39423.625
2253	23.92	8754.328	39073.152
169	23.9	7699.337	35267.516
3144	23.9	9074.143	39131.473
11843	23.9	13694.582	37190.145
10548	23.9	12978.385	34424.09
9268	23.9	12066.901	39835.613
5389	23.9	10177.808	34862.773
4248	23.88	9740.992	39825.551
6691	23.88	10856.641	39045.77
3903	23.88	9696.577	36071.02
6799	23.88	11033.307	39583.469
9015	23.88	12234.772	35103.566
2863	23.86	9063.37	34738.305
4053	23.86	9598.706	36528.09
5994	23.86	10734.214	38613.465
13552	23.86	14595.892	33690.727
11224	23.86	13316.021	34414.254
12831	23.86	14206.449	33208.855
12703	23.86	14124.724	35629.426
13228	23.85	14629.123	39141.629
6390	23.85	10875.693	34101.203
6437	23.85	10892.902	34684.93
10664	23.85	12953.524	36494.934
5187	23.83	10271.638	37853.371
9232	23.83	12162.782	39278.605
2599	23.83	9041.921	34480.738
4197	23.83	9648.208	39088.637
641	23.83	8069.762	39327.707
6754	23.83	10876.941	39818.031
10550	23.81	13016.218	34460.012
6001	23.81	10572.23	38386.367
7830	23.81	11554.418	36219.285
435	23.81	7699.378	38309.465
12149	23.81	13784.379	35012.098
8678	23.81	12064.78	37326.941
11028	23.81	13202.843	37783.164
231	23.81	7773.256	35877.668
4870	23.79	9947.411	36667.758
10288	23.79	12894.13	36438.773
954	23.79	8047.388	34253.285
10532	23.79	13097.243	34062.895
5713	23.77	10542.091	36765.758
3043	23.77	9266.319	37577.492
4423	23.77	9899.037	36493.816
2819	23.77	9205.584	33995.051
11947	23.77	13600.984	34965.051
7929	23.77	11546.192	34713.254
8327	23.77	11646.522	38225.895
11014	23.75	13280.032	37980.727
12704	23.75	14018.157	35639.664
11630	23.75	13558.918	39314.27
7406	23.75	11299.478	36911.055
8372	23.75	11744.783	39156.648
7060	23.73	11134.417	35661.77
6838	23.73	11089.379	39049.98
4289	23.73	9875.46	39264.309
2278	23.73	8810.918	39519.754
10982	23.73	13189.916	38432.684
4542	23.73	9770.252	34438.199
12148	23.71	13872.184	34994.504
6204	23.71	10772.701	35081.109
1066	23.71	8412.049	33496.547
11338	23.71	13491.915	33648.828
1074	23.71	8361.725	33792.52
9699	23.71	12612.535	33694.148
3157	23.71	9164.862	39296.211
8214	23.69	11845.196	35980.34
10908	23.69	13305.124	39132.895
5209	23.69	10216.78	37803.527
1323	23.69	8344.263	38037.004
9455	23.69	12470.052	36882.074
804	23.67	8165.497	36716.809
3226	23.67	9427.25	39536.035
1845	23.67	8592.449	33355.223
5072	23.67	10171.241	39828.848
8807	23.65	11885.25	34899.277
4779	23.65	10036.685	35278.828
9794	23.65	12652.914	35118.801
7259	23.65	11404.62	33900.281
4208	23.63	9631.559	39312.516
10635	23.63	13007.432	35999.285
2452	23.63	8936.409	37221.586
7226	23.63	11356.299	33248.277
2815	23.63	9131.174	33955.512
4823	23.63	9928.75	35941.949
3121	23.63	9155.618	38797.07
8837	23.62	11949.372	34434.707
6901	23.62	11003.176	37991.449
10346	23.62	12735.669	35334.059
13495	23.6	14611.263	34899.277
1039	23.6	8319.151	33078.422
4682	23.58	9983.292	33794.441
11585	23.58	13388.688	38581.445
11060	23.58	13188.209	37067.637
4318	23.58	9739.548	38443.238
4324	23.56	9713.455	38204.574
7396	23.56	11292.806	36693.094
629	23.56	8165.583	39444.09
5121	23.56	10191.799	39085.379
11835	23.56	13752.731	37411.707
5027	23.56	10072.496	39402.32
12433	23.56	13796.534	39959.129
3340	23.56	9448.625	37796.488
12248	23.54	13901.43	36994.145
1431	23.54	8291.032	39608.793
830	23.54	8079.095	36235.914
359	23.54	7676.503	37282.742
9612	23.54	12283.866	34107.277
6237	23.54	10760.222	34362.508
5619	23.54	10523.059	35108.305
9395	23.54	12441.557	38276.125
4105	23.52	9543.384	37457.98
12194	23.52	13841.271	35717.941
4531	23.52	9713.703	34498.758
13125	23.52	14341.77	39022.027
823	23.52	8082.756	36414.422
7243	23.52	11393.77	33533.676
7451	23.52	11269.09	37663.891
22	23.52	7897.371	33322.594
1548	23.5	8612.186	38540.867
4280	23.5	9834.052	39326.223
3899	23.5	9693.212	36006.578
3865	23.5	9652.705	35538.102
9312	23.5	12494.599	39378.102
500	23.5	7966.523	38870.102
111	23.5	7946.375	34606.777
1449	23.5	8578.467	39755.305
7308	23.48	11393.666	34991.73
12173	23.48	13912.451	35427.336
11770	23.48	13711.153	38012.625
5426	23.48	10269.091	34134.512
7752	23.48	11439.613	37404.105
9641	23.48	12447.464	33399.969
9326	23.48	12460.1	39164.77
98	23.48	7940.588	34484.168
7538	23.46	11365.571	38968.66
7211	23.46	11116.827	33045.402
7873	23.46	11454.534	35496.262
7123	23.46	11040.653	34435.258
2398	23.46	9023.699	38205.457
6065	23.46	10719.177	37355.941
7354	23.46	11225.098	35984.289
979	23.46	8070.62	33696.711
5721	23.44	10387.144	36888.164
5264	23.44	10253.662	36452.652
13018	23.44	14345.286	36989.484
2421	23.44	8971.853	37858.223
5815	23.44	10469.424	38277.938
8283	23.44	11784.174	37301.859
11400	23.44	13539.216	35042.91
5638	23.44	10548.702	35563.809
11405	23.42	13479.7	35087.43
1451	23.42	8544.732	39777.535
2883	23.42	9275.859	35055.016
66	23.42	7724.57	34043.953
2290	23.42	8689.831	39727.113
8579	23.41	12028.522	38469.895
12501	23.41	14139.745	38658.355
11559	23.41	13418.115	38345.148
4443	23.41	9870.926	36165.59
12139	23.41	13868.788	34649.488
4993	23.41	9944.707	38597.426
5251	23.39	10277.107	36538.348
489	23.39	7831.055	38774.949
1114	23.39	8409.666	34536.883
6757	23.39	10982.19	39900.227
1050	23.37	8363.116	33257.305
10826	23.37	12965.535	39261.023
6365	23.37	10839.161	33675.664
10488	23.37	12972.287	33151.484
8737	23.37	11864.596	36114.586
12110	23.37	13995.303	34204.559
2825	23.37	9095.313	34072.445
12359	23.37	13981.162	39101.305
4680	23.37	10021.601	33721.773
10876	23.37	13296.19	39908.785
13111	23.35	14308.615	38821.297
10015	23.35	12570.854	38898.18
11975	23.35	13760.884	34518.992
2768	23.35	9138.139	33365.855
6216	23.35	10695.177	34650.391
6475	23.33	10808.979	35339.141
12210	23.33	13978.643	36038.352
5840	23.33	10497.874	38779.348
13059	23.31	14400.121	37989.715
9929	23.31	12612.693	37554.16
10816	23.31	12940.434	39172.352
7940	23.31	11518.06	34528.109
8358	23.31	11687.412	38737.512
5447	23.31	10171.634	33832.727
13448	23.29	14571.894	35486.625
2224	23.29	8790.21	38510.133
4600	23.29	9850.716	33512.238
8097	23.29	11740.181	33867.988
12617	23.29	14044.441	36833.555
12161	23.29	13904.084	35215.84
6975	23.27	11101.207	36799.371
1583	23.27	8443.178	37847.93
11305	23.27	13507.994	33114.57
4695	23.27	10060.793	33974.578
10993	23.27	13260.787	37983.281
7994	23.25	11613.06	33487.445
11362	23.25	13388.793	34038.152
10556	23.25	13071.114	34556.895
4578	23.25	9856.293	33851.902
11775	23.25	13623.567	38126.242
2201	23.25	8687.871	38277.949
1534	23.25	8428.087	38712.992
13403	23.23	14640.423	36144.641
5	23.23	7879.243	33072.742
8050	23.23	11793.36	33062.586
965	23.23	8205.012	34029.156
1581	23.23	8588.556	37830.609
1498	23.23	8530.312	39406.273
13063	23.23	14231.659	38028.184
1151	23.23	8381.89	35109.23
4627	23.23	9839.292	33083.855
4599	23.23	9890.156	33507.938
4421	23.23	9822.3	36434.352
3088	23.21	9264.322	38318.414
4277	23.21	9874.957	39520.594
3557	23.21	9320.96	34390.746
4466	23.21	9850.583	35848.457
11154	23.21	13221.588	35561.777
5853	23.21	10389.421	39049.105
1988	23.21	8749.881	34665.676
154	23.21	7860.141	35084.836
3009	23.21	9122.615	36932.664
8113	23.21	11776.381	34192.969
379	23.21	7676.51	37665.961
10802	23.21	13048.958	38967.563
1822	23.19	8493.034	33874.961
866	23.19	8104.399	35865.098
9156	23.19	12155.939	37675.531
5625	23.19	10494.609	35242.684
12462	23.18	14170.673	39507.813
12900	23.18	14248.322	34498.578
7048	23.18	11078.164	35803.137
8190	23.18	11776.267	35616.328
1485	23.18	8443.692	39525.191
514	23.18	7870.327	38983.574
13019	23.18	14272.926	37011.488
9140	23.18	12076.212	37400.023
11417	23.18	13540.175	35377.078
10718	23.16	12947.759	37717.188
417	23.16	7874.802	38096.648
4632	23.16	9981.101	33010.203
2330	23.16	8913.406	39435.723
6924	23.14	11034.116	37971.02
4265	23.14	9905.777	39697.074
3657	23.14	9679.302	33875.215
7128	23.14	11042.384	34161.219
9821	23.12	12644.09	35702.5
6021	23.12	10752.763	37992.625
4215	23.12	9500.116	39439.73
8687	23.12	11901.756	36923.078
6224	23.12	10741.531	34521.789
5433	23.12	10140.633	34195.531
2182	23.12	8700.174	37985.578
551	23.12	7691.649	39399.906
3621	23.12	9403.031	33157.332
12870	23.12	14304.628	33654.488
12490	23.12	14068.332	38817.934
13540	23.12	14509.702	34122.895
4329	23.1	9832.091	38268.672
4373	23.1	9749.476	37289.527
11158	23.1	13170.837	35308.207
6685	23.1	10891.905	38944.063
6294	23.1	10737.693	33706.516
4675	23.1	10104.74	33636.512
1370	23.08	8269.775	38646.02
5897	23.08	10445.427	39905.961
10864	23.08	13063.515	39891.527
6116	23.08	10644.543	36644.41
13183	23.08	14588.226	39781.563
12896	23.08	14290.773	34333.434
4697	23.08	9974.498	34009.102
2738	23.08	8980.391	33102.625
5295	23.06	10159.611	35966.285
4358	23.06	9877.045	37648.176
13199	23.06	14446.959	39662.777
10795	23.04	13045.887	38783.531
8271	23.04	11716.445	37045.145
2272	23.04	8795.683	39413.324
2851	23.04	9249.134	34567.555
9747	23.04	12647.524	34484.719
9966	23.04	12575.578	38041.754
8045	23.04	11742.856	33034.109
5983	23.04	10709.518	38762.668
5062	23.02	10064.824	39961.059
7580	23.02	11415.557	39603.855
3032	23.02	9195.197	37269.883
12083	23.02	13876.803	33724.043
5369	23.02	10281.75	35202.535
8165	23	11799.252	35151.488
6449	23	10876.67	34845.414
9210	23	12279.644	38873.188
10327	23	12864.669	35864.602
13251	22.98	14545.694	38886.148
7084	22.98	11205.156	35100.902
10688	22.98	13044.183	37157.914
5522	22.96	10366.634	33127.93
3344	22.96	9469.432	37540.688
10007	22.96	12620.781	38740.531
12910	22.96	14322.3	34691.457
12112	22.96	13791.41	34262.34
2234	22.96	8662.513	38709.555
5132	22.96	10253.002	38689.313
2138	22.96	8803.832	37199.813
6820	22.95	11081.944	39156.113
6193	22.95	10727.919	35174.84
5385	22.95	10195.967	34833.594
8419	22.95	11837.111	39713.098
6355	22.95	10994.365	33491.77
405	22.93	7840.218	37899.398
5078	22.93	10255.44	39938.121
8616	22.93	11998.937	37849.094
11494	22.93	13530.555	37248.809
7989	22.93	11597.197	33705.449
6806	22.93	11078.547	39298.23
2885	22.93	9163.942	35117.961
3591	22.91	9467.818	33506.004
9789	22.91	12620.372	35082.285
10449	22.91	12743.119	33386.406
4343	22.91	9748.733	37706.941
11976	22.91	13645.952	34590.871
5238	22.89	10240.804	36864.262
10671	22.89	13079.566	36676.352
12634	22.89	14050.066	36233.48
971	22.89	8039.069	33804.395
7901	22.89	11588.832	35166.754
8255	22.89	11651.805	36777.891
11222	22.89	13291.939	34403.723
7520	22.89	11243.095	38683.551
9129	22.87	12227.462	37171.809
632	22.87	8046.296	39487.484
12915	22.87	14387.855	34834.32
7234	22.87	11371.724	33379.383
1383	22.85	8213.345	38821.684
11227	22.83	13275.345	34145.145
4791	22.83	9960.587	35464.766
9817	22.83	12695.322	35600.766
7543	22.83	11224.651	39064.832
12162	22.83	13908.61	35249.793
3537	22.83	9285.394	34756.426
3090	22.81	9114.378	38348.707
9619	22.81	12494.995	33681.051
6126	22.81	10673.377	36227.965
540	22.81	7889.591	39177.777
11539	22.81	13382.102	38006.551
6775	22.81	11203.153	39945.77
690	22.79	8032.682	38429.957
11609	22.79	13440.049	38948.023
11660	22.79	13374.192	39972.188
1122	22.79	8346.63	34675.879
1139	22.79	8374.59	34963.793
8374	22.79	11805.731	39213.18
12325	22.79	13916.268	38643.113
13548	22.79	14567.191	33884.172
1035	22.79	8285.504	33023.754
8966	22.77	12250.279	33780.938
4429	22.77	9791.139	36272.859
8698	22.77	11956.486	36821.5
4958	22.77	10101.066	37977.656
7222	22.77	11243.854	33139.297
13	22.77	7668.695	33132.844
2326	22.77	8935.547	39708.598
12947	22.75	14234.656	35411.648
4994	22.75	10094.968	38600.867
6104	22.75	10584.511	36796.766
8274	22.75	11847.493	37143.633
11885	22.75	13737.899	36612.215
12555	22.75	14075.214	37931.285
5666	22.75	10405.974	36078.988
4399	22.75	9741.953	36721.438
12702	22.75	14076.174	35629.02
7623	22.75	11592.032	39687.973
6151	22.75	10696.344	36009.406
9864	22.75	12506.714	36490.898
12537	22.73	14035.114	38046.188
5247	22.73	10204.83	36725.305
9711	22.73	12677.729	33883.18
7762	22.73	11547.024	37315.449
5736	22.73	10496.254	37199.852
12105	22.73	13923.148	34074.836
2677	22.72	9030.946	33700.969
2734	22.72	8894.14	33096.891
11323	22.72	13465.191	33394.305
4363	22.72	9725.389	37396.273
4965	22.72	10025.626	38080.625
10495	22.72	13007.703	33239.535
8823	22.72	11873.112	34491.508
6158	22.72	10776.659	35776.344
4761	22.7	9949.14	34989.359
2822	22.7	9226.207	34055.145
10463	22.7	12765.332	33191.105
8939	22.7	12195.272	33436.277
7271	22.68	11303.269	34141.594
6084	22.68	10765.343	37325.16
9447	22.68	12336.851	37292.664
4093	22.68	9706.344	37332.383
1004	22.68	8034.57	33390.543
1849	22.68	8627.105	33450.93
13389	22.68	14432.549	36257.133
13288	22.66	14451.731	38290.605
10753	22.66	13060.748	38067.496
5455	22.66	10205.435	33927.711
2628	22.66	8877.03	34128.965
8852	22.66	12065.403	34111.547
13555	22.66	14540.616	33764.77
11098	22.66	13142.32	36676.199
6467	22.66	10902.35	35229.594
3502	22.66	9411.802	35240.719
306	22.64	7856.987	36704.82
8344	22.64	11705.516	38509.508
7640	22.64	11628.09	39295.129
792	22.64	8098.805	36867.633
10031	22.64	12596.619	39061.348
9142	22.64	12174.103	37466.988
13069	22.64	14370.95	38141.688
1896	22.64	8782.45	33545.629
10503	22.64	12932.751	33479.367
12544	22.62	14135.035	38073.023
11408	22.62	13386.333	35185.145
1571	22.62	8565.012	38289.926
10505	22.62	13017.28	33507.113
3274	22.62	9434.519	38692.426
677	22.62	8172.898	38719.73
437	22.62	7956.983	38321.039
8628	22.6	11907.211	37679.117
6326	22.6	10606.135	33089.367
4406	22.6	9799.449	36852.484
3106	22.6	9132.09	38565.809
6557	22.6	10823.423	36617.43
4158	22.58	9499.963	38295.508
8612	22.58	12032.939	38058.695
8493	22.58	11983.614	39395.781
3214	22.58	9309.112	39644.129
925	22.58	8082.753	34841.199
10912	22.58	13336.864	39147.402
4852	22.56	9929.154	36418.238
12633	22.56	14196.139	36231.543
2746	22.56	9170.906	33027.426
7932	22.54	11427.501	34764.637
5045	22.54	9948.227	39674.434
7827	22.54	11441.844	36513.227
2510	22.54	8855.519	36356.391
5794	22.52	10413.049	38031.047
6878	22.52	11182.478	38605.215
6781	22.52	11111.301	39998.906
3546	22.52	9300.916	34563.43
2237	22.52	8641.845	38862.879
9327	22.52	12436.529	39173.773
1994	22.52	8796.829	34720.676
12451	22.52	14116.768	39620.16
8261	22.5	11808.796	36880.148
2695	22.5	8993.209	33590.289
12470	22.5	14002.098	39377.191
11531	22.5	13459.913	37897.84
10446	22.5	12797.901	33343.563
7908	22.5	11626.838	34980.953
7571	22.5	11330.094	39458.086
6086	22.5	10749.119	37037.516
3066	22.5	9266.34	38001.68
12297	22.5	13981.639	37898.871
12619	22.49	14034.126	36549.953
2012	22.49	8834.483	34913.313
2580	22.49	8896.615	34873.219
12241	22.49	13869.76	36654.773
5428	22.47	10255.085	34158.516
2183	22.47	8778.297	37987.48
12950	22.47	14405.626	35605.828
4571	22.47	9777.938	34074.461
653	22.47	8174.037	39228.734
11933	22.47	13715.464	35308.184
6758	22.47	10801.389	39905.031
4617	22.47	9836.492	33182.059
13303	22.47	14589.718	38133.336
11326	22.47	13443.962	33474.035
8226	22.47	11796.555	36336.227
3231	22.47	9404.908	39575.207
3623	22.45	9650.786	33084.184
712	22.45	8203.061	38095.836
981	22.45	8014.088	33719.258
7503	22.45	11418.345	38348.031
8156	22.45	11721.012	34953.168
8130	22.45	11653.581	34618.383
11964	22.45	13783.862	34635.32
12774	22.43	14137.419	34477.777
8894	22.43	12058.338	33425.129
9352	22.43	12400.731	38901.938
6324	22.43	10653.89	33055.266
5536	22.43	10437.844	33442.242
13041	22.41	14222.376	37758.164
4808	22.41	9940.589	35649.496
13537	22.41	14603.373	34278.578
9566	22.41	12414.319	34968.344
8459	22.41	11925.019	39970.145
8119	22.41	11851.375	34279.242
10162	22.41	12869.144	38599.797
7047	22.41	11003.976	35762.844
4856	22.39	9938.237	36530.008
8059	22.39	11679.815	33235.531
3638	22.39	9678.523	33488.445
7942	22.39	11525.754	34543.102
9874	22.39	12615.209	36617.398
1509	22.39	8558.881	39231.914
11880	22.39	13669.114	36545.688
4995	22.39	9956.376	38616.91
10400	22.39	12782.322	34387.16
5700	22.37	10418.034	36607.398
1101	22.37	8237.383	34168.613
8750	22.37	12029.117	36000.988
8494	22.37	12032.357	39420.645
6	22.37	7801.458	33093.148
1818	22.37	8484.455	34092.805
8178	22.37	11763.69	35432.957
13178	22.37	14378.281	39817.98
9910	22.35	12619.678	37230.777
482	22.35	7981.56	38733.422
4068	22.35	9516.564	36721.43
9689	22.35	12690.707	33535.16
6637	22.35	10922.529	38200.766
10082	22.35	12541.005	39920.012
11900	22.33	13719.1	36060.066
6684	22.33	10865.395	38926.359
2582	22.33	9034.449	34610.539
12872	22.33	14264.551	33724.43
10116	22.33	12765.947	39379.828
9580	22.33	12302.223	34860.172
5697	22.33	10378.213	36575.547
8591	22.33	11955.713	38369.938
7404	22.33	11367.678	36839.246
3461	22.31	9473.603	35779.332
6587	22.31	10793.269	37284.313
3622	22.31	9665.481	33036.105
12123	22.31	13987.553	34465.16
6966	22.31	11008.337	36977.578
5337	22.31	10250.061	35511.633
10266	22.31	12892.63	37116.406
11080	22.29	13243.767	36754.23
10376	22.29	12804.275	34720.801
4863	22.29	9952.633	36618.328
4159	22.29	9597.97	38305.332
12300	22.29	13801.025	38035.152
123	22.29	7915.322	34755.234
13493	22.29	14505.436	34883.645
6588	22.29	10798.473	37288.461
10755	22.27	13034.013	38098.133
10893	22.27	13303.693	39271.297
5044	22.27	10047.68	39668.992
9657	22.27	12433.739	33056.301
1553	22.26	8449.463	38612.414
7431	22.26	11378.483	37223.426
6493	22.26	10846.405	35621.328
4225	22.26	9530.938	39684.879
3007	22.24	9155.079	36899.742
6905	22.24	11028.029	38001.098
11951	22.24	13640.379	35040.738
13465	22.24	14428.291	35390.844
5088	22.24	10302.152	39691.273
8291	22.22	11741.972	37526.262
5645	22.22	10446.518	35697.547
9856	22.22	12684.237	36229.941
8970	22.22	12195.609	33858.129
6812	22.22	11010.314	39386.676
7159	22.22	11065.086	33883.133
7557	22.22	11337.927	39319.105
12021	22.22	13724.061	33395.746
11236	22.22	13224.349	34229.414
8389	22.2	11679.102	39411.445
9296	22.2	12345.058	39486.805
8874	22.2	12055.853	33799.191
6219	22.2	10679.603	34742.914
2147	22.2	8788.723	37471.09
5273	22.18	10152.544	36247.762
6107	22.18	10625.592	36837.875
9181	22.18	12200.888	38316.031
2965	22.18	9075.536	36088.852
94	22.18	7783.938	34461.336
8631	22.18	11902.739	37690.238
5470	22.18	10298.98	33523.863
13253	22.16	14483.115	38896.961
11662	22.16	13406.658	39989.699
5465	22.16	10215.043	33742.449
7836	22.16	11619.688	36273.133
483	22.16	7655.273	38738.684
7778	22.14	11617.838	36927.227
7843	22.14	11543.031	36153.949
12975	22.14	14373.741	35964.625
5741	22.14	10394.67	37272.223
1547	22.14	8444.74	38539.473
12038	22.14	13741.31	33010.086
7661	22.12	11465.664	38979.281
11287	22.12	13252.292	33186.574
3658	22.12	9616.722	33880.563
619	22.12	8080.142	39980.758
8824	22.12	11998.899	34495.984
401	22.12	7901.384	37874.332
12996	22.12	14283.036	36384.332
12100	22.12	13859.814	34001.324
6913	22.12	11178.02	38130.805
9754	22.12	12571.68	34635.68
9020	22.12	12223.421	35215.504
4212	22.12	9594.522	39395.379
6702	22.12	10947.374	39283.438
685	22.1	8142.59	38584.551
237	22.1	7649.538	35947.016
13372	22.1	14525.538	36639.574
7931	22.1	11486.191	34723.402
4175	22.08	9655.513	38649.84
6420	22.08	10854.744	34414.086
666	22.08	8124.452	38900.855
3195	22.08	9439.75	39752.859
1825	22.08	8540.665	33945.008
1806	22.08	8546.645	34131.258
12821	22.08	14210.49	33322.469
10736	22.08	13115.985	37884.969
13343	22.08	14439.215	37327.734
4047	22.08	9508.57	36416.008
2121	22.08	8810.838	36986.734
10562	22.06	12948.592	34741.313
6939	22.06	11165.481	37619.07
12998	22.06	14359.184	36395.371
9701	22.06	12692.21	33735.129
9058	22.06	12239.654	36023.914
8903	22.05	11930.67	33267.109
8851	22.05	11969.147	34110.074
4618	22.05	9871.872	33184.871
4238	22.05	9525.808	39896.621
11553	22.05	13525.347	38288.008
6249	22.05	10654.315	34185.457
1914	22.05	8824.463	33804.516
282	22.03	7765.499	36418.168
663	22.03	8070.929	38869.82
3064	22.03	9144.535	37937.844
11082	22.03	13250.293	36779.738
12281	22.03	13791.798	37650.547
4619	22.03	9756.951	33187.602
8117	22.01	11844.678	34251.711
7377	22.01	11318.688	36317.965
4980	22.01	9979.77	38342.551
7892	22.01	11508.207	35374.605
9231	22.01	12185.121	39247.68
8731	22.01	12054.772	36055.078
8800	22.01	12019.254	34791.555
9553	22.01	12456.916	35129.859
13415	21.99	14590.102	35976.867
8861	21.99	11874.511	33960.422
10974	21.99	13336.402	38390.473
8445	21.99	11980.797	39777.965
1531	21.99	8498.202	38697.43
8859	21.99	12019.136	33937.133
7653	21.99	11596.044	39175.52
3338	21.99	9312.991	37763.086
4572	21.99	9825.938	33804.004
1837	21.99	8577.179	33598.309
5707	21.99	10395.052	36682.98
7338	21.99	11226.664	35604.859
3876	21.99	9514.972	35707.977
10092	21.97	12773.795	39847.711
10289	21.97	12777.423	36470.742
8740	21.95	11860.328	36199.125
5477	21.95	10324.991	33567.797
2459	21.95	8971.801	37083.672
2587	21.95	8978.178	34642.32
11441	21.95	13380.631	35917.035
4125	21.95	9510.094	37778.063
1464	21.95	8616.029	39966.234
3763	21.93	9678.825	34798.625
8953	21.93	12249.346	33640.23
11717	21.93	13757.253	39042.793
4476	21.93	9836.323	35732.973
2708	21.93	9030.635	33453.703
9150	21.93	12141.062	37605.281
5525	21.93	10533.678	33227.258
9840	21.91	12501.949	35963.422
4353	21.91	9917.416	37812.469
8500	21.91	11934.882	39175.246
12653	21.91	14069.624	36158.32
11122	21.91	13150.626	36142.117
9597	21.89	12334.163	34392.551
4048	21.89	9595.793	36424.527
1317	21.89	8262.685	37951.699
1381	21.89	8391.631	38800.961
8330	21.89	11715.589	38259.605
7326	21.89	11383.273	35369.813
13193	21.89	14618.025	39977.895
3299	21.87	9351.792	38228.672
3396	21.87	9432.983	36763.293
4412	21.87	9707.881	36622.387
7313	21.87	11217.674	35056.945
1809	21.87	8579.893	34187.375
236	21.87	7987.591	35939.957
10879	21.87	13305.477	39625.152
11610	21.87	13388.875	38956.996
13547	21.87	14571.832	33875.215
2736	21.85	8861.516	33099.641
3500	21.85	9366.322	35227.645
2073	21.85	8807.094	35910.699
5331	21.85	10335.514	35439.188
3107	21.85	9162.962	38602.074
4954	21.85	9938.976	37926.27
4074	21.85	9537.438	36867.773
1290	21.83	8210.339	37483.316
9001	21.83	12276.707	34795.41
12335	21.83	13837.794	38796.926
5278	21.83	10350.293	36370.191
3104	21.83	9179.336	38475.863
7806	21.83	11474.857	36682.113
11879	21.83	13661.395	36836.539
9114	21.83	12103.301	36927.211
12725	21.83	14120.654	35334.281
2081	21.83	8732.609	36304.816
2251	21.83	8752.902	39039.324
10619	21.83	12993.86	35847.473
6863	21.83	11081.068	38704.664
11995	21.82	13768.317	34085.727
12645	21.82	14045.325	36366.645
649	21.82	8190.987	39156.074
2786	21.82	9211.237	33600.004
8039	21.82	11533.144	33060.539
11356	21.82	13525.106	33945.711
2629	21.82	8869.971	34143.91
9879	21.82	12680.543	36652.465
6871	21.82	11055.591	38483.801
12824	21.8	14029.389	33375.945
4106	21.8	9506.729	37476.141
6454	21.8	10892.394	34992.297
2975	21.8	9155.956	36300.027
8329	21.8	11768.8	38244.684
8504	21.8	12045.317	39239.527
1495	21.8	8571.895	39359.777
9698	21.8	12617.694	33686.563
6040	21.78	10747.326	37899.363
12583	21.78	14158.962	37463.637
13252	21.78	14553.805	38892.641
7090	21.78	11039.87	35223.215
9738	21.78	12677.477	34305.797
13474	21.78	14597.345	35248.184
11036	21.76	13306.827	37656.598
12850	21.76	14341.253	33255.723
7156	21.76	11078.668	33842.57
5082	21.76	10346.096	39985.367
890	21.76	8032.816	35369.793
7309	21.76	11327.436	35008.57
938	21.76	8152.908	34452.688
3698	21.74	9579.41	34495.602
10322	21.74	12815.212	35815.039
1993	21.74	8731.441	34709.742
5498	21.74	10314.784	33278.23
8037	21.74	11493.289	33010.656
10910	21.74	13311.898	39145.328
2809	21.74	9076.763	33834.59
9191	21.74	12206.134	38562.543
13374	21.72	14552.109	36664.781
12902	21.72	14262.542	34587.473
10219	21.72	12729.444	37680.637
10694	21.72	12942.486	37271.281
5080	21.72	10230.229	39962.676
3678	21.72	9659.33	34095.02
4232	21.72	9666.506	39714.68
7464	21.72	11339.925	37927.281
6089	21.72	10569.329	37164.441
9286	21.7	12367.739	39901.445
8788	21.7	11967.107	34939.574
5033	21.7	10123.072	39438.531
6686	21.7	10941.168	38960.836
7137	21.7	11135.018	34283.012
11694	21.7	13665.061	39543.227
12225	21.7	13970.274	36234.145
9744	21.7	12576.139	34389.668
42	21.7	7963.877	33602.441
2289	21.7	8764.708	39711.203
477	21.7	7789.288	38701.57
3258	21.68	9305.503	39062.715
470	21.68	7849.02	38611.453
8787	21.68	11878.97	35241.938
2546	21.68	8959.596	35563.734
1127	21.68	8341.885	34719.922
10240	21.66	12736.777	37647.309
8201	21.66	11648.573	35780.738
2325	21.66	8910.87	39703.488
6211	21.66	10713.203	34918.98
2203	21.66	8811.302	38318.629
11836	21.66	13572.442	37411.422
728	21.64	8141.662	37931.293
3728	21.64	9603.359	34696.559
12153	21.64	13940.539	35069.773
10735	21.64	13101.698	37877.723
373	21.64	7879.68	37533.5
5954	21.62	10715.658	39146.02
7419	21.62	11379.993	37077.746
9451	21.62	12456.614	37114.656
2670	21.62	9008.136	33646.414
9223	21.62	12102.849	39075.145
6780	21.62	11121.29	39987.359
109	21.62	7931.967	34586.699
9396	21.62	12325.919	38286.891
4261	21.6	9829.121	39618.195
4165	21.6	9695.14	38476.996
8996	21.6	12227.663	34739.227
3075	21.6	9243.698	38105.449
810	21.6	8042.705	36777.5
7151	21.6	11007.088	34092.301
6347	21.6	10937.905	33325.496
522	21.59	7758.627	39019.168
102	21.59	7842.398	34524.223
11756	21.59	13693.16	38446.324
1707	21.59	8553.977	35673.688
8694	21.59	12064.841	36777.512
5024	21.59	9940.301	39343.402
2236	21.59	8830.734	38829.605
13100	21.59	14336.776	38500.078
2252	21.57	8742.021	39071.445
6200	21.57	10778.414	34998.609
5630	21.57	10390.615	35328.852
5955	21.57	10644.376	39151.609
2242	21.57	8746.711	38934.406
608	21.57	7954.956	39998.477
10324	21.57	12890.527	35839.543
1833	21.57	8499.087	33512.988
9144	21.57	12277.871	37519.309
10423	21.57	12714.639	34090.297
6154	21.55	10658.057	36021.648
13201	21.55	14554.716	39669.289
5415	21.55	10174.86	34292.414
7346	21.55	11275.088	35843.457
62	21.55	7843.398	33980.957
13261	21.55	14450.755	38688.172
9971	21.55	12647.761	38072.086
1936	21.55	8672.973	34100.375
10756	21.55	13029.69	38117.68
6865	21.55	11068.946	38728.5
12135	21.55	13809.913	34588.516
8922	21.55	12084.788	33088.406
12535	21.55	14210.51	38026.027
8914	21.53	11882.836	33116.766
6951	21.53	11153.802	37204.012
5109	21.53	10278.112	39249.129
6769	21.53	11064.874	39843.219
4148	21.51	9672.587	38159.984
10663	21.51	13043.312	36489.555
10330	21.51	12821.665	35621.496
8072	21.51	11794.237	33433.086
4944	21.51	10024.861	37865.332
10145	21.49	12863.871	38887.488
2777	21.49	9123.406	33528.941
11319	21.49	13367.152	33353.574
10124	21.49	12748.37	39194.383
11816	21.49	13734.988	37581.707
3086	21.49	9259.509	38297.969
8354	21.49	11737.006	38670.023
8198	21.47	11827.703	35762.797
10217	21.47	12832.018	37672.164
9380	21.47	12326.6	38405.996
9363	21.47	12407.168	38747.914
2471	21.47	8972.39	36953.254
7824	21.45	11553.107	36493.875
12030	21.45	13608.501	33244.375
9226	21.45	12228.862	39154.762
1814	21.45	8605.277	33970.34
5236	21.45	10304.25	37098.391
4647	21.45	10118.788	33196.191
5311	21.43	10240.256	35833.629
11223	21.43	13212.116	34404.18
9719	21.43	12679.968	34021.281
1978	21.43	8719.878	34520.82
11541	21.43	13557.014	38062.012
1903	21.43	8666.666	33656.434
1197	21.43	8406.938	35810.363
12936	21.43	14301.214	35207.91
13405	21.43	14575.265	36209.445
12259	21.43	13995.041	37278.539
5412	21.41	10256.818	34593.43
6476	21.41	10901.356	35344.988
2972	21.41	9179.928	36207.465
8192	21.41	11668.625	35657.621
13017	21.41	14408.406	36984.414
4085	21.41	9604.638	37114.309
2410	21.41	8883.466	38097.438
6438	21.39	10833.15	34691.203
493	21.39	7918.936	38787.293
8668	21.39	12016.071	37480.238
5830	21.39	10383.201	38529.824
12399	21.37	13974.725	39808.508
12510	21.37	13999.866	38562.023
1417	21.37	8336.061	39365.789
6832	21.37	11183.766	38964.398
9707	21.37	12711.28	33839.273
11490	21.37	13512.785	37134.953
12186	21.37	13850.091	35550.074
7425	21.37	11242.374	37143.598
12193	21.36	13937.182	35689.746
228	21.36	7810.112	35839.34
692	21.36	8026.228	38451.266
12273	21.36	13855.63	37559.727
5767	21.34	10425.334	37738.863
1178	21.34	8296.272	35520.914
3203	21.34	9489.607	39901.387
11627	21.34	13398.135	39245.527
5985	21.34	10735.256	38504.324
10649	21.34	12934.412	36249.707
7948	21.32	11582.556	34606.246
7708	21.32	11573.4	38022.059
45	21.32	7809.483	33715.152
13570	21.32	14488.115	33167.242
8475	21.3	11904.883	39740.219
12919	21.3	14340.696	34920.996
2356	21.3	9015.955	38960.617
4137	21.3	9585.895	38011.48
7202	21.3	11014.255	33230.238
10680	21.3	13118.151	36963.074
436	21.3	7969.331	38315.035
3375	21.3	9482.031	36945.551
11026	21.3	13347.004	37736.668
125	21.3	7690.22	34768.77
9727	21.3	12687.206	34183.402
10070	21.3	12689.005	39574.691
9944	21.28	12541.02	37815.246
13158	21.28	14254.612	39428.566
4614	21.28	9775.318	33426
9920	21.28	12585.588	37449.984
1860	21.28	8621.548	33092.746
13168	21.28	14306.042	39510.047
78	21.26	7800.925	34141.98
1358	21.26	8416.449	38423
884	21.26	8074.273	35310.539
9746	21.26	12647.161	34427.348
1098	21.26	8324.131	34051.211
494	21.26	7757.928	38839.805
161	21.26	7640.849	35142.207
8394	21.24	11735.243	39463.23
5745	21.24	10445.086	37353.777
4784	21.24	10065.486	35341.715
654	21.24	8147.889	39233.926
6354	21.24	10971.857	33490.098
13112	21.24	14321.169	38827.434
1579	21.22	8606.034	38045.555
3197	21.22	9386.367	39826
11147	21.22	13319.986	35659.414
6554	21.22	10899.032	36543.102
5649	21.22	10368.693	35802.648
11230	21.22	13172.587	34180.84
9812	21.22	12654.344	35456.039
6720	21.22	10918.149	39410.352
5501	21.22	10188.035	33045.641
10868	21.2	13001.7	39967.973
8669	21.2	11895.674	37493.965
11456	21.2	13362.753	36402.523
4426	21.2	9875.469	36527.867
12382	21.2	13900.897	39452.535
1121	21.2	8373.409	34639.84
1137	21.2	8396.913	34930.797
4949	21.2	10071.38	37892.906
2951	21.2	9176.375	35907.184
1296	21.18	8290.645	37664.332
13559	21.18	14622.009	33569.012
7262	21.18	11368.184	33986.406
4069	21.18	9651.129	36746.313
10587	21.18	12965.995	35309.156
1678	21.18	8538.977	36070.102
8867	21.18	12064.914	33717.801
633	21.16	8127.495	39507.898
7613	21.16	11560.014	39919.008
6926	21.16	11020.909	37717.5
3639	21.16	9504.756	33494.988
121	21.16	7728.724	34746.578
8646	21.16	11874.542	37536.922
2148	21.16	8734.078	37482.863
2857	21.14	9266.526	34691.18
2190	21.14	8794.812	38072.973
861	21.14	8118.469	35737.703
3295	21.14	9314.453	38158.805
1027	21.14	7991.06	33052.176
7886	21.13	11595.379	35300.914
4488	21.13	9752.328	35399.375
13408	21.13	14577.84	35909.945
10743	21.13	13091.079	37960.246
9985	21.13	12588.276	38414.02
5915	21.11	10748.168	39911.934
6142	21.11	10641.578	36213.523
1391	21.11	8285.655	38922.078
12333	21.11	13956.928	38721.863
7004	21.11	11209.469	36318.59
11257	21.09	13246.361	33876.738
12323	21.09	13864.452	38627.297
10104	21.09	12869.533	39450.805
3246	21.09	9491.076	39211.176
6136	21.09	10700.051	36059.391
4332	21.09	9883.687	38296.039
4513	21.07	9887.637	34622.457
6669	21.07	10992.322	38719.43
7987	21.07	11462.296	33678.738
1519	21.07	8513.528	39103.16
12272	21.07	13942.379	37547.637
10371	21.07	12781.908	34613.508
9611	21.07	12394.389	34076.5
9141	21.07	12153.25	37425.172
325	21.05	7813.706	36919.699
2142	21.05	8771.596	37277.02
10670	21.05	12999.902	36627.23
8082	21.05	11735.954	33601.586
3405	21.05	9432.963	36612.855
7879	21.05	11527.088	35254.348
2501	21.05	8881.219	36472.883
2207	21.05	8739.672	38351.711
745	21.05	8194.999	37559.051
12497	21.03	14091.479	38937.68
6366	21.03	10812.914	33678.609
7885	21.03	11423.277	35291.051
8185	21.03	11773.998	35579.785
6213	21.03	10616.47	34611.695
5005	21.03	10094.486	38916.07
6624	21.01	10846.547	38008.848
3529	21.01	9283.634	34620.906
6879	21.01	11156.692	38615.617
10243	21.01	12802.562	37416.391
9322	21.01	12303.597	39149.098
2927	21.01	9238.714	35659.086
9674	21.01	12615.935	33283.188
6788	21.01	11118.448	39721.777
5350	20.99	10280.571	35301.184
6679	20.99	10817.884	38850.801
4573	20.99	9804.391	33823.441
8222	20.97	11662.852	36226.625
8405	20.97	11806.572	39538.504
7615	20.97	11465.243	39943.195
1493	20.97	8442.566	39357.199
6369	20.97	10985.96	33726.504
9137	20.97	12217.651	37334.234
6360	20.95	10944.121	33601.68
7289	20.95	11238.536	34514.355
1059	20.95	8290.985	33419.629
589	20.95	7723.021	39857.531
546	20.93	7989.215	39269.43
6751	20.93	10839.411	39744.004
5858	20.93	10444.709	39184.512
8125	20.93	11754.621	34461.781
12768	20.92	14063.3	34689.969
7923	20.92	11474.533	34633.105
6412	20.92	10853.199	34361.48
2191	20.92	8807.299	38079.645
7330	20.92	11414.643	35443.754
4179	20.92	9573.925	38741.488
2701	20.92	8955.567	33330.559
7057	20.9	11004.032	35625.063
6185	20.9	10728.573	35464.352
10558	20.9	12930.417	34577.543
7555	20.9	11380.319	39185.449
7439	20.9	11324.323	37523.902
2529	20.9	9017.708	35879.516
12249	20.9	13970.473	37032.52
1497	20.9	8486.116	39380.035
428	20.9	7853.238	38191.422
4835	20.9	10076.505	36183.844
7297	20.9	11231.289	34718.527
11697	20.9	13718.879	39350.563
1065	20.9	8384.591	33493.738
12880	20.9	14295.54	34023.125
5710	20.88	10414.14	36695.906
9359	20.88	12304.733	38708.773
11032	20.88	13329.241	37533.238
4359	20.88	9737.547	37655.359
10956	20.88	13193.818	38765.375
674	20.88	8136.293	38705.133
12461	20.88	14096.736	39501.043
12065	20.88	13928.325	33453.297
2517	20.88	8853.41	36108.316
5595	20.88	10500.429	34738.77
4182	20.86	9620.611	38797.289
12504	20.86	14101.994	38729.023
13420	20.86	14625.006	36051.852
12069	20.86	13944.398	33523.352
6128	20.86	10768.794	36311.871
10634	20.84	13037.898	35992.367
7832	20.84	11633.957	36251.957
11818	20.84	13690.514	37583.164
9368	20.84	12381.549	38557.957
10313	20.84	12752.424	35964.176
12906	20.82	14379.123	34622.941
12976	20.82	14335.88	36005.844
1698	20.82	8543.56	35847.727
4382	20.82	9863.016	37114.473
939	20.82	8091.548	34470.137
10640	20.8	12975.013	36121.93
6721	20.8	10818.83	39418.512
5885	20.8	10514.756	39791.977
10464	20.8	12758.539	33209.859
4748	20.8	10092.495	34766.215
3447	20.8	9331.235	35944.609
8438	20.78	11763.949	39986.766
11458	20.78	13463.879	36440.309
1934	20.78	8796.835	34067.059
8501	20.78	11881.202	39202.102
7595	20.78	11319.163	39935.164
9164	20.78	12164.775	38016.605
8785	20.78	12067.136	35226.496
1214	20.76	8263.191	36067.531
9683	20.76	12627.754	33423.309
8412	20.76	11808.13	39637.781
12076	20.76	13942.454	33584.086
1787	20.76	8536.845	34508.406
11208	20.76	13284.992	34477.355
10775	20.76	13008.733	38452.988
6509	20.76	10789.171	35792.531
4638	20.76	9947.014	33057.875
579	20.76	7928.21	39762.914
5864	20.76	10444.01	39285.754
11444	20.74	13433.542	36094.613
13348	20.74	14630.352	37106.719
394	20.74	7714.014	37822.719
3614	20.72	9333.482	33020.004
12493	20.72	14014.38	38863.23
7322	20.72	11342.592	35333.777
2771	20.72	9222.019	33439.098
12635	20.7	14185.022	36235.609
3341	20.7	9472.118	37817.441
2343	20.7	8971.925	39330.965
370	20.7	7789.395	37467.359
5624	20.7	10376.242	35234.004
117	20.7	7773.959	34725.121
8205	20.7	11640.501	35835.336
3495	20.7	9409.172	35127.195
12448	20.7	14193.306	39973.324
10123	20.7	12901.934	39181.18
12864	20.7	14317.459	33520.691
5342	20.7	10183.422	35556.895
8676	20.69	12063.042	37236.121
6538	20.69	10839.558	36155.758
6382	20.69	10851.441	34013.055
13061	20.69	14320.732	38010.602
9736	20.69	12605.072	34275.813
4557	20.69	9864.083	34276.93
4174	20.69	9569.382	38624.168
11440	20.67	13476.396	35876.191
5007	20.67	10030.653	38926.965
13034	20.67	14224.984	37610.434
377	20.67	7774.306	37618.262
10183	20.67	12900.649	38191.305
2573	20.67	9005.837	34774.223
6742	20.67	10976.441	39630.836
9584	20.67	12313.836	34650.988
5552	20.65	10512.477	33729.992
5364	20.65	10199.357	35180.379
3857	20.65	9495.732	35428.906
7274	20.65	11272.804	34175.063
10225	20.65	12914.324	37793.352
7917	20.65	11578.095	34840.754
10391	20.65	12840.105	34286.734
966	20.65	8065.109	34037.336
8912	20.65	11887.759	33071.277
9685	20.63	12532.061	33453.887
11395	20.63	13404.779	34934.637
11485	20.63	13537.298	37088.242
12056	20.63	13974.571	33303.047
2954	20.63	9228.582	35978.645
4818	20.63	10090.575	35826.785
6043	20.63	10747.956	37912.129
8622	20.63	11886.027	37888.152
7054	20.63	11136.479	35580.363
1387	20.63	8342.247	38901.074
1501	20.63	8466.374	39108.844
7578	20.63	11356.413	39580.504
9333	20.63	12325.327	38977.668
9599	20.63	12469.851	34137.438
9	20.61	7837.042	33119.254
11390	20.61	13466.9	34850.824
5685	20.61	10438.025	36359.875
6181	20.61	10644.95	35454.82
4198	20.61	9587.878	39118.473
6876	20.61	11182.063	38584.742
7521	20.61	11219.448	38690.867
867	20.61	8166.432	35870.926
4153	20.61	9588.588	38201.301
8311	20.61	11730.834	37950.543
3524	20.59	9384.435	34836.945
9911	20.59	12552.783	37275.734
1465	20.59	8595.877	39985.488
92	20.59	7833.227	34448.758
12252	20.59	13880.7	37089.695
3067	20.59	9120.326	38005.191
12966	20.59	14386.434	35830.219
12223	20.59	13812.366	36168.07
5524	20.59	10429.976	33216.676
13510	20.59	14431.165	34496.141
4515	20.57	9799.846	34636.215
2128	20.57	8790.665	37087.531
1668	20.57	8631.057	36447.168
8771	20.57	11908.319	35308
7741	20.57	11463.356	37772.102
5140	20.57	10186.438	38498.699
6374	20.57	10934.395	33775.594
12710	20.55	14006.226	35660.289
12595	20.55	14162.269	37310.953
4180	20.55	9503.143	38754.02
1215	20.55	8271.982	36076.992
6210	20.55	10648.532	34894.84
11764	20.55	13775.389	38286.281
326	20.53	7809.034	36928.004
13568	20.53	14518.937	33439.512
3426	20.53	9446.057	36278.238
506	20.53	7941.799	38916.805
7373	20.53	11245.515	36254.531
12586	20.53	14068.493	37472.277
10757	20.53	12975.075	38141.504
3070	20.53	9153.218	38045.328
13342	20.53	14571.505	37320.098
717	20.53	8058.758	38121.434
2744	20.51	9167.809	33010.008
10267	20.51	12751.557	37132.664
32	20.51	7798.094	33436.492
6191	20.51	10608.635	35281.453
11533	20.51	13546.211	37911.641
1605	20.51	8592.632	37597.766
875	20.51	8068.539	35696.594
3574	20.51	9392.967	34092.91
4087	20.49	9565.786	37172.266
9681	20.49	12669.441	33398.738
11332	20.49	13536.68	33517.047
11518	20.49	13356.862	37651.84
727	20.49	8016.717	37927.711
13286	20.49	14527.305	38251.742
333	20.49	7713.702	37024.59
781	20.49	8114.18	37301.074
8991	20.49	12196.939	34588.488
9136	20.49	12153.076	37281.672
375	20.47	7946.395	37590.223
10167	20.47	12766.239	38314.008
10392	20.47	12825.486	34297.664
10101	20.47	12770.612	39719.293
12313	20.47	13917.384	38341.645
10576	20.47	13114.063	35111.289
4955	20.47	10092.606	37971.949
8123	20.47	11655.324	34446.988
3615	20.47	9457.162	33022.047
10594	20.46	13033.001	35425.797
241	20.46	7656.556	36018.945
12970	20.46	14358.787	35869.141
13144	20.46	14291.065	39190.941
802	20.46	8039.774	36703.145
5322	20.44	10283.719	35648.688
908	20.44	8036.875	35018.238
6456	20.44	10921.647	35034.824
7216	20.44	11269.229	33077.191
11272	20.42	13194.544	33526.461
10250	20.42	12804.132	37233.223
13382	20.42	14452.415	36425.672
667	20.42	8106.176	38911.629
12519	20.42	14129.092	38334.027
8146	20.42	11688.966	34784.012
9796	20.42	12622.252	35144.621
11414	20.42	13366.246	35346.195
1494	20.42	8430.804	39359.707
10030	20.4	12589.587	39060.465
12643	20.4	14177.79	36352.336
9868	20.4	12604.4	36538.91
850	20.4	8083.276	35944.969
11546	20.4	13530.93	38150.703
11073	20.38	13329.687	36930.613
37	20.38	7885.546	33568.758
12511	20.38	14006.687	38575.316
13043	20.38	14340.103	37811.117
10362	20.38	12754.618	35021.516
12236	20.38	13930.799	36483.711
12938	20.36	14298.603	35260.043
543	20.36	7950.948	39232.996
8203	20.36	11783.422	35817.922
8240	20.36	11791.23	36500.934
1867	20.36	8808.985	33053.539
13371	20.36	14630.597	36605.031
8285	20.36	11674.147	37412.957
8900	20.34	12048.082	33239.914
289	20.34	7752.606	36513.902
8011	20.34	11615.239	33579.465
13506	20.34	14629.699	34751.18
13494	20.34	14461.554	34888.203
3507	20.34	9279.135	34933.66
12304	20.34	13853.193	38172.969
7512	20.34	11313.363	38506.719
11465	20.34	13547.333	36560.984
1024	20.34	8006.135	33015.691
11639	20.34	13430.472	39494.594
7168	20.34	11183.839	33666.496
2393	20.34	8899.051	38438.773
2031	20.32	8774.511	35171.949
5437	20.32	10206.085	34257.297
3900	20.32	9572.758	36016.801
8016	20.32	11600.02	33394.746
5579	20.32	10541.891	34492.797
6740	20.32	10788.89	39575.602
6902	20.32	11183.021	37996.836
5639	20.32	10487.087	35602.324
3904	20.32	9645.422	36098.813
6875	20.3	11114.727	38579.641
9442	20.3	12317.463	37180.469
7880	20.3	11485.452	35260.066
827	20.3	8113.816	36493.477
6234	20.3	10574.926	34307.996
5478	20.3	10175.182	33587.32
12322	20.28	13998.788	38610.117
1512	20.28	8497.093	38952.645
2487	20.28	8855.153	36649.113
[truncated: 3,307 more rows]
