# Supplementary material for: Insights on the Control of Yeast Single-Cell Growth Variability by Members of the Trehalose Phosphate Synthase (TPS) Complex
Source: Front Cell Dev Biol. 2021 Jan 28;9:607628. doi: 10.3389/fcell.2021.607628 (PMC7876269; doi:10.3389/fcell.2021.607628)
Supplement: Supplementary file 2 [file Data_Sheet_1.ZIP › final_code/input_datasets/Ntd-TSL1_SortedCells4_plus_t2.csv]

Id	Area (µm²)	Centre X Position (µm)	Centre Y Position (µm)
6432	92.89	11151.102	36172.621
11080	87.37	13639.946	36433.516
7364	82.83	11522.671	33539.723
13153	81.36	14522.659	33229.391
6120	69.82	10951.169	38324.848
10150	69.19	13303.122	39575.816
11188	67.3	13780.588	34489.07
7814	65.63	12000.387	39188.371
1965	65.09	8815.198	36095.137
4493	65.05	10129.806	35681.461
7880	64.63	11962.745	37728.844
32	64.48	7667.072	33420.613
10577	64.44	13361.305	34099.676
8203	63.77	12191.212	33518.02
1277	63.43	8369.838	38786.508
2925	62.83	9257.945	37640.563
9319	62.45	12733.644	39927.387
2957	61.45	9157.726	38030.988
10463	60.82	13262.497	33928.813
1769	60.53	8510.17	33984.484
7239	60.09	11630.358	35709.188
6508	59.63	11009.536	34862.691
4711	59.44	9960.959	39515.961
1199	59.25	8377.699	37387.836
1962	59.21	8791.89	36036.207
3257	59.08	9454.746	37264.742
2888	59.08	9273.316	37049.926
7580	58.94	11698.906	36310.168
10961	58.73	13744.003	38855.789
12495	58.12	14264.803	39565.914
8949	57.62	12500.873	33254.625
3227	57.16	9446.58	37589.461
3893	57.12	9493.631	39195.461
2415	56.7	8996.979	38071.512
8402	56.09	12246.363	36884.879
5288	56.01	10496.278	35798.883
9280	55.96	12578.017	39890.004
2016	55.04	8746.012	37063.039
11678	54.77	13901.095	37226.328
669	54.77	7997.326	38662.168
12002	54.56	14125.686	35260.484
13015	53.04	14635.59	33518.953
9460	53.02	12904.526	37205.859
3789	52.78	9616.345	37788.543
6553	52.66	11071.573	34072.883
11931	51.57	14072.371	36931.898
7680	51.28	11729.676	38571.512
2333	51.17	9034.772	39028.457
9191	50.59	12502.225	38008.984
2772	50.53	9224.78	34611.113
10013	50.52	13124.749	37871.457
1907	50.06	8664.026	35081.301
5454	49.92	10547.422	39605.109
4459	49.61	10128.153	35041.727
10090	48.96	12976.342	39203.91
8293	48.85	12143.218	34830.176
7606	48.5	11828.158	37137.664
2246	47.81	8658.545	39502.934
3559	47.78	9604.783	34075.664
11302	46.49	13992.019	33267.273
11524	46.24	13883.966	34037.469
5294	44.73	10489.885	35918.379
9506	44.71	12870.715	36546.625
5113	44.71	10333.273	33188.691
242	44.67	7931.096	36148.758
11887	44.12	14069.967	37840.875
12052	43.79	14207.377	34472.332
2802	43.71	9277.855	35376.355
10203	43.7	13155.29	38401.695
8629	43.39	12480.719	38696.66
7216	43.08	11554.795	36208.215
6803	43.08	11421.255	36419.813
11778	42.97	13994.651	39671.199
11866	42.93	14198.528	38310.352
5605	42.74	10630.248	37627.375
3625	42.72	9689.525	34890.375
11992	42.66	14209.545	35421.891
8640	42.64	12451.758	38526.785
7059	42.53	11556.839	38931.52
12788	42.39	14627.244	36140.047
10233	42.34	13289.12	37504.395
5790	42.34	10771.238	34212.359
1204	42.28	8393.258	37447.184
11240	42.24	13686.706	33724.676
3309	41.99	9414.827	36315.73
9558	41.91	12920.293	35601.551
11834	41.86	14194.064	39112.188
7003	41.78	11624.631	39606.695
10677	41.7	13555.729	35859.664
7337	41.65	11630.85	34015.563
12851	41.63	14635.028	34982.949
7418	41.59	11849.448	33328.289
7290	41.53	11616.947	34775.27
12541	41.51	14626.167	39609.313
2680	41.51	9201.35	33012.512
10334	41.44	13301.538	36031.203
1692	41.26	8502.975	35415.625
9514	41.15	12846.161	36670.367
13142	41.13	14601.893	33329.16
11938	41.11	14068.974	36822.832
11638	41.03	13925.296	36356.211
9577	41.03	12916.271	35397.938
7082	41.03	11624.193	38204.652
11833	40.99	14115.616	39404.48
4641	40.99	9985.747	38506.391
10125	40.92	13305.07	39834.875
1403	40.88	8508.001	39117.863
8888	40.82	12374.831	33646.707
9504	40.76	12765.888	36843.598
12563	40.73	14614.265	39319.406
812	40.67	8193.23	36586.375
6446	40.61	11206.027	35791.289
5551	40.59	10768.361	38510.344
261	40.59	7683.25	36340.309
5691	40.55	10749.312	35783.184
13143	40.53	14634.133	33333.504
7839	40.52	12065.569	38658.766
1675	40.48	8617.063	35951.148
10525	40.4	13513.418	33110.941
5583	40.38	10723.888	37858.574
1095	40.29	8332.494	35219.316
6290	40.27	11191.222	38778.051
11284	40.27	13936.182	33002.496
8915	40.27	12428.391	33194.105
5298	40.25	10478.687	36005.664
5673	40.21	10759.322	36067.609
8054	40.21	12047.936	34623.797
9435	40.19	12911.296	37935.359
8165	40.15	12212.862	33028.508
10289	40.15	13283.924	36551.023
7318	40.07	11603.147	34485.863
7983	39.94	11955.307	35968.371
1754	39.94	8634.574	34602.633
10308	39.88	13329.19	36345.32
6571	39.83	11174.356	33695.313
680	39.83	8152.728	38503.496
5752	39.79	10751.465	34793.371
9940	39.75	12966.977	36766.332
2194	39.75	8812.372	38723.258
492	39.73	7652.629	38813.527
10019	39.71	13095.551	37992.93
8095	39.69	12048.5	34019.102
5542	39.69	10775.297	38642.328
5127	39.69	10508.35	33007.516
12704	39.69	14451.338	37419.375
5999	39.67	10916.34	35577.676
8851	39.67	12474.23	34516.281
9790	39.63	13108.321	33948.891
8936	39.62	12588.615	33068.227
11959	39.6	14173.757	36063.813
10926	39.58	13658.527	39567.395
11946	39.56	14122.338	36474.66
1322	39.54	8408.352	39380.039
8070	39.54	12041.605	34362.824
4917	39.54	10303.901	36408.906
7165	39.54	11563.207	36554.945
8740	39.52	12325.926	36803.73
798	39.5	8193.66	36749.441
12576	39.48	14610.39	39021.598
10123	39.48	13264.98	39799.375
12779	39.44	14579.266	36252.715
1909	39.42	8808.069	35096.66
10338	39.42	13246.688	35742.656
690	39.4	8184.835	38318.738
2557	39.37	9022.798	35253.637
10385	39.37	13351.646	34784.289
6070	39.35	10912.449	37228.691
3379	39.31	9480.228	35024.688
7314	39.29	11479.652	34750.59
5745	39.27	10661.993	35219.371
11260	39.23	13765.724	33335.254
2294	39.14	9061.17	39441.957
249	39.1	7759.78	36276.285
5133	39.08	10350.534	33132.883
4830	39.06	10321.67	38084.008
4997	39.04	10343.159	35136.289
11509	39.02	13820.174	33775.664
9206	39.02	12506.429	38267.711
9847	38.98	13121.436	34873.473
12257	38.96	14405.437	34620.129
10266	38.96	13250.099	37072.129
6335	38.96	10994.632	37729.703
2585	38.96	9059.626	34997.961
2833	38.93	9265.136	35834.004
10825	38.87	13391.717	38560.34
2586	38.87	9047.678	35018.367
11231	38.87	13703.925	33657.172
2500	38.85	8946.995	36398.883
7715	38.79	11729.639	38987.793
9563	38.79	12745.906	35674.855
810	38.73	8153.909	36575.793
2950	38.73	9208.841	37947.465
3963	38.71	9801.819	39633.711
4165	38.71	9828.717	36172.145
63	38.71	7960.468	33775.707
3618	38.7	9601.298	34814.453
8322	38.66	12268.504	35223.496
4544	38.6	9959.699	36713.477
12864	38.6	14502.639	34888.555
6399	38.6	11176.187	36793.496
12327	38.6	14394.09	35880.453
7947	38.58	11922.899	36539.074
9676	38.56	12912.282	33733.012
3319	38.5	9392.433	35927.383
7876	38.5	12058.196	37910.516
9439	38.49	12916.125	37742.09
4831	38.47	10309.83	38140.836
10856	38.47	13525.556	39149.938
11921	38.43	14210.009	37276.371
11892	38.43	14150.242	37902.395
8513	38.41	12132.098	38988.277
11826	38.41	14164.758	39283.219
11671	38.39	13855.503	37098.301
8634	38.37	12327.799	38778.004
8822	38.35	12444.651	34932.262
5317	38.33	10554.209	36529.32
4465	38.33	9989.117	35183.914
11829	38.31	14172.435	39307.5
5924	38.29	10834.626	34328.707
9686	38.27	12925.095	33568.988
12537	38.22	14506.649	39945.227
5785	38.22	10648.474	34126.742
6520	38.18	11058.11	34675.902
7089	38.18	11619.294	37995.684
1792	38.16	8571.951	33796.945
7984	38.16	11905.704	35977.555
9234	38.14	12649.264	38864.266
12840	38.08	14531.91	35110.82
10326	38.06	13295.959	35983.977
6189	38.04	10983.034	39627.379
3507	38.03	9691.842	33408.867
1527	38.01	8605.936	37859.461
12117	38.01	14036.623	33607.297
12882	38.01	14501.583	34307.039
6392	38.01	11040.867	36992.672
10536	37.99	13472.571	33398.461
12899	37.99	14497.004	34121.852
4832	37.97	10315.673	37849.027
7292	37.97	11569.654	34792.23
3532	37.97	9558.501	33643.578
4211	37.91	9856.898	35182.508
8702	37.91	12328.438	37495.652
5843	37.89	10627.577	33052.402
12317	37.83	14284.873	35722.766
5737	37.8	10568.689	35407.207
8785	37.78	12428.419	35809.668
8665	37.78	12461.314	38006.055
1867	37.78	8756.491	34213.801
8637	37.76	12469.66	38504.152
4555	37.74	9997.19	36878.898
12546	37.72	14635.472	39671.48
5114	37.7	10307.855	33221.922
4323	37.7	9906.58	33225.734
9009	37.7	12691.318	34340.613
6444	37.68	11186.071	35753.633
9605	37.68	12898.143	34613.781
6597	37.68	11086.134	33201.297
7513	37.64	11780.906	35071.367
1112	37.62	8236.355	35446.773
8679	37.6	12493.832	37703.152
2283	37.57	9040.971	39615.992
10392	37.57	13242.014	34874.047
9927	37.55	13088.536	36478.609
1914	37.55	8758.281	35181.348
12823	37.53	14601.527	35526.695
4533	37.51	10087.227	36405.391
12905	37.51	14571.228	33653.906
10757	37.51	13551.618	37296.039
5367	37.49	10550.02	37630.637
5558	37.47	10756.47	38338.531
3302	37.47	9349.14	36248.094
10833	37.45	13550.805	38663.371
4240	37.45	9901.349	34687.281
9471	37.43	12847.953	37029.074
3477	37.41	9416.699	33316.25
7675	37.41	11643.645	38475.965
10935	37.41	13764.539	39350.871
2433	37.41	8939.201	37533.512
3208	37.41	9468.021	37972.102
4062	37.39	9852.679	38119.629
12096	37.39	14211.008	33862.246
5057	37.37	10147.533	34259.719
514	37.35	7733.73	39121.281
1683	37.35	8620.905	35891.098
11649	37.32	13856.814	36478.359
10084	37.32	13095.373	39104.352
11108	37.32	13732.126	35908.867
4748	37.32	10222.229	39956.785
8868	37.32	12377.8	34189.938
4994	37.3	10329.373	35098.246
12624	37.3	14640.432	38197.801
9477	37.3	12832.21	37114.035
8063	37.26	11987.951	34493.891
5836	37.26	10723.143	33169.914
12783	37.26	14616.163	36355.422
11852	37.24	14092.771	38912.758
4252	37.24	9878.264	34288.809
5525	37.2	10746.747	39065.074
8746	37.2	12421.036	36578.449
5654	37.2	10761.225	36609.055
2674	37.2	8967.551	33233.973
2213	37.18	8776.765	38976.258
10927	37.18	13583.318	39579.371
11802	37.16	14132.295	39825.273
8437	37.16	12178.122	37482.203
3800	37.14	9570.605	37897.965
7648	37.14	11826.033	37965.445
10930	37.12	13694.687	39291.313
1764	37.12	8555.907	34233.777
848	37.12	8042.714	35973.324
4504	37.12	10115.322	35865.594
614	37.12	8204.898	39640.887
10421	37.09	13350.019	34372.641
6620	37.09	11336.871	33052.969
10963	37.09	13610.658	38877.191
2487	37.09	8850.943	36970.27
4218	37.09	9901.269	34944.387
11207	37.09	13731.531	34229.195
793	37.09	8120.4	36930.477
7864	37.07	12053.253	37987.156
11248	37.07	13733.748	33802.738
5328	37.03	10510.839	36781.184
440	37.03	7945.247	38367.777
453	37.03	7967.466	38501.098
10923	37.01	13768.89	39512.375
12543	37.01	14583.864	39619.988
11052	36.99	13674.852	36713.074
3982	36.97	9856.299	39306.91
9408	36.95	12776.785	38461.242
3790	36.95	9666.929	37791.27
11625	36.95	13940.28	35879.301
12028	36.95	14098.001	34800.176
8752	36.93	12478.689	36402.988
3016	36.93	9263.321	39141.59
5436	36.93	10556.351	39351.27
10687	36.93	13559.047	36132.52
12103	36.91	14145.042	33696.594
10533	36.91	13507.645	33335.445
3391	36.91	9414.998	34652.32
7143	36.91	11532.021	37090.66
1713	36.91	8443.307	35205.047
11255	36.9	13740.163	33566.723
10394	36.88	13313.472	34887.438
4753	36.88	10274.988	39644.699
10915	36.86	13746.167	39738.379
11681	36.86	13891.42	37306.68
841	36.86	8165.603	36198.254
5024	36.86	10305.45	34717.699
5435	36.84	10515.038	39350.172
6068	36.84	10964.316	37146.863
7719	36.82	11781.117	39067.336
7357	36.82	11609.821	33676.727
7209	36.8	11489.502	36077.836
8749	36.78	12481.051	36632.535
3945	36.78	9615.918	39962.973
11269	36.76	13767.156	33187.563
11056	36.76	13690.659	36751.816
8777	36.76	12403.591	35979.586
8796	36.76	12482.633	35474.422
3413	36.76	9485.159	34156.008
12225	36.74	14408.702	34108.156
2058	36.74	8838.311	37972.703
8558	36.72	12205.832	39948.48
12043	36.7	14141.526	34665.957
4676	36.7	10104.887	39063.953
9603	36.68	12762.136	34839.359
10270	36.68	13188.985	36893.008
5467	36.67	10495.398	39857.402
5103	36.67	10311.902	33351.969
11168	36.67	13693.496	34790.887
11252	36.67	13751.769	33538.016
5749	36.63	10739.34	35053.633
8142	36.63	11896.166	33640.809
12843	36.61	14640.128	35208.168
2892	36.61	9234.957	37140.953
6606	36.61	11053.285	33071.563
8619	36.59	12483.994	38804.371
4486	36.57	10072.057	35545.91
3812	36.57	9513.962	38009.23
4855	36.57	10281.157	37430.957
9083	36.57	12574.534	35945.887
8699	36.55	12437.643	37477.398
10524	36.55	13504.319	33079.984
7892	36.53	12051.315	37594.57
4925	36.51	10337.949	36468.57
11292	36.51	13969.367	33152.563
7024	36.51	11598.012	39316.016
5652	36.51	10589.085	36593.805
9546	36.51	12861.996	35758.129
7070	36.49	11614.895	38582.68
12092	36.49	14105.097	33830.352
8507	36.49	12073.774	38877.516
10430	36.49	13268.936	34176.652
11787	36.49	13959.17	39829.813
12021	36.45	14090.914	35047.363
1497	36.44	8558.782	38430.078
1524	36.44	8556.446	38013.117
3512	36.42	9494.225	33470.371
3392	36.42	9457.252	34666.074
10893	36.42	13771.766	39825.023
5374	36.4	10376.102	37714.414
11574	36.38	13870.01	34903.668
8127	36.38	12046.599	33748.438
338	36.38	7773.239	37311.93
6883	36.38	11236.416	37894.539
3070	36.38	9076.266	39959.223
9246	36.36	12679.188	39055.141
1108	36.36	8376.623	35381.023
10003	36.34	12989.27	37681.906
4415	36.34	10018.31	34298.957
5086	36.34	10317.485	33675.512
12035	36.34	14091.734	34609.043
7077	36.32	11567.722	38358.387
9700	36.3	12917.685	33181.953
662	36.3	8139.318	38866.23
7022	36.3	11604.887	39286.258
3979	36.28	9837.737	39510.539
8242	36.28	12212.851	34124.406
10945	36.28	13773.602	39195.215
7798	36.28	11971.084	39300.379
2885	36.26	9070.986	37020.641
4792	36.26	10229.844	39050.645
6389	36.26	11190.684	36912.195
12728	36.26	14455.957	37023.969
6471	36.26	11128.54	35453.914
9858	36.24	13017.678	35045.852
8941	36.24	12534.086	33121.07
6590	36.24	11117.956	33374.164
1936	36.24	8803.149	35600.539
10142	36.24	13324.572	39486.074
919	36.24	8110.938	34740.266
3670	36.24	9645.431	35581.934
4984	36.22	10231.579	35570.09
9880	36.19	13125.77	35329.805
9166	36.19	12641.038	37466.387
5434	36.19	10527.292	39339.684
6603	36.19	11026.179	33274.961
4799	36.17	10337.107	38867.816
10293	36.17	13239.001	36614.457
8011	36.13	11856.041	35569.387
7372	36.13	11564.576	33625.879
11903	36.13	14108.246	37784.254
7982	36.13	11993.606	35964.387
5059	36.11	10327.45	33968.574
8622	36.11	12389.921	38899.301
2787	36.09	9210.765	35113.828
12047	36.09	14000.351	34710.395
7509	36.09	11717.241	35012.055
4991	36.07	10173.613	35390.004
3757	36.07	9669.796	37281.352
6602	36.07	11167.16	33256.758
1702	36.07	8586.503	35316.621
4612	36.05	9935.086	37927.047
9536	36.05	12876.473	36057.844
6777	36.03	11394.84	35917.766
7009	36.03	11600.438	39686.984
11718	36.03	13804.591	38208.844
7156	36.03	11524.214	36772.254
13135	36.01	14469.441	33578.488
10016	36.01	13139.425	37942.496
4502	36.01	10122.25	35799.336
5233	36.01	10553.101	34910.672
8452	35.99	12268.705	37729.348
7995	35.99	11978.309	35628.508
5576	35.99	10700.076	38087.52
11619	35.98	13970.464	35781.945
1976	35.96	8737.064	36345.512
13077	35.96	14478.082	33547.461
7975	35.96	11930.685	36089.621
10191	35.96	13277.536	38525.055
8512	35.96	12160.552	38985.297
3433	35.94	9302.638	33726.352
9824	35.94	12946.489	34461.98
10372	35.92	13293.852	35232.539
465	35.92	7894.85	38591.574
8842	35.92	12308.54	34619.453
10155	35.88	13319.743	39153.875
5396	35.86	10486.941	38620.875
5663	35.86	10694.174	36489.121
2596	35.84	8891.524	34615.004
498	35.84	7770.332	38901.633
6528	35.84	11105.876	34760.199
10721	35.84	13476.43	36820.895
8251	35.84	12173.178	34235.102
2068	35.82	8802.834	38191.152
6927	35.82	11279.547	38774.609
6045	35.82	10985.397	36814.309
8596	35.82	12437.185	39119.172
5004	35.82	10261.248	35228.559
12280	35.82	14392.772	34908.859
10998	35.8	13732.445	38027.086
7025	35.8	11530.19	39336.211
12143	35.8	14204.688	33217.164
10059	35.8	13104.305	38726.02
2984	35.8	9213.97	38529.617
5124	35.78	10194.35	33102.523
821	35.78	8131.931	36468.957
2854	35.78	9224.508	36301.059
4196	35.78	9717	35505.543
2367	35.78	8940.653	38321.414
6248	35.76	11025.717	39539.258
335	35.76	7845.568	37305.98
9265	35.76	12695.747	39619.59
11832	35.76	14154.906	39398.707
10813	35.75	13544.98	38443.137
1466	35.75	8438.992	38337.227
5901	35.75	10910.61	33964.027
3525	35.75	9517.427	33594.961
4737	35.75	10116.986	39995.141
9827	35.73	12953.893	34497.098
10162	35.73	13175.943	39012.973
7881	35.73	11980.902	37729.113
7981	35.73	12058.039	35956.668
6987	35.73	11550.112	39757.207
11812	35.73	14199.529	39599.93
8718	35.73	12369.282	36890.758
11190	35.73	13773.135	34503.805
483	35.71	7988.905	38753.844
10668	35.69	13558.551	35718.141
7792	35.69	12029.811	39527.668
6610	35.67	11102.601	33116.789
615	35.67	8105.386	39658.684
5762	35.67	10755.422	34676.77
3077	35.67	9423.07	39808.223
11216	35.67	13595.532	34045.293
8124	35.65	11880.729	33729.098
8823	35.65	12492.059	34980.793
12544	35.65	14582.558	39642.895
1745	35.63	8633.846	34742.461
5914	35.63	10977.397	34221.09
8362	35.63	12240.593	36000.648
7637	35.63	11702.566	37815.984
7045	35.63	11491.842	38950.789
616	35.63	8056.897	39663.066
11775	35.63	13859.512	39615.063
12218	35.63	14248.288	33985.5
2053	35.61	8744.503	37859.457
11110	35.61	13754.59	35991.215
3166	35.61	9428.11	38310.023
9625	35.59	12734.746	34288.012
4124	35.59	9875.522	36802.184
5405	35.59	10446.304	38817.457
8043	35.57	12052.36	35042.578
10584	35.57	13436.263	34197.453
148	35.57	7883.586	34897.691
2630	35.57	8872.875	34054.656
1173	35.57	8390.733	36803.109
3628	35.55	9679.667	34933.027
10066	35.55	12942.574	38846.703
11722	35.55	13814.657	38306.656
6110	35.55	10826.349	38130.98
12483	35.53	14279.038	39081.836
9801	35.53	12947.346	34208.18
12410	35.53	14363.904	37595.605
5212	35.53	10561.641	34500.711
9257	35.52	12543.535	39335.246
8565	35.52	12289.753	39824.863
4941	35.5	10258.135	36203.02
2782	35.5	9104.802	34877.676
5232	35.5	10482.155	34873.621
9135	35.5	12685.523	36902.453
6958	35.48	11401.13	39431.297
7145	35.48	11634.333	37110.176
10134	35.44	13171.627	40007.504
10953	35.44	13758.617	39074.785
5493	35.44	10632.175	39474.633
6365	35.42	11152.839	37248.098
12564	35.42	14566.436	39398.469
5030	35.42	10298.667	34451.531
9891	35.42	13065.119	35519.957
12435	35.42	14267.567	37979
5561	35.42	10743.143	38360.246
7235	35.42	11457.341	35605.926
12900	35.4	14471.889	33866.012
5354	35.4	10524.849	37333.477
7907	35.4	12052.487	37309.703
12826	35.4	14524.602	35553.563
5461	35.4	10563.004	39711.242
2909	35.4	9139.773	37483.184
6898	35.4	11224.996	38210.305
966	35.38	8034.609	33332.258
11250	35.38	13739.967	33490.602
7340	35.38	11594.294	34071.148
5190	35.38	10482.248	34193.703
7073	35.38	11566.003	38329.215
10939	35.38	13748.746	39129.559
9993	35.38	13116.619	37541.59
1700	35.36	8593.529	35265.707
9502	35.36	12756.625	36834.641
1894	35.36	8653.678	34779.199
1831	35.36	8643.755	33080.148
12194	35.36	14361.978	33620.816
5567	35.36	10695.498	38170.813
12725	35.36	14623.273	37317.832
5074	35.36	10255.178	33807.813
3974	35.36	9917.745	39443.152
2823	35.34	9208.999	35728.207
8368	35.34	12255.365	36187.512
7105	35.32	11440.011	37703.066
5044	35.32	10334.093	34363.969
11015	35.31	13646.625	37570.578
8820	35.31	12445.326	35190.648
4755	35.31	10323.164	39682.395
5564	35.31	10564.876	38419.336
10419	35.31	13241.993	34339.543
2457	35.31	8987.686	37187.559
8774	35.31	12308.848	35962.996
4503	35.31	10064.235	35842.852
1799	35.29	8536.886	33627.145
7842	35.29	11995.411	38692.605
12144	35.29	14183.55	33234.852
2730	35.29	9208.716	33867.129
10322	35.29	13331.345	35937.078
9454	35.29	12714.288	37402.848
7423	35.27	11845.53	33423.102
4793	35.27	10178.193	39072.891
11819	35.27	14162.711	39441.84
7767	35.25	11661.374	39933.574
9217	35.25	12549.494	38574.273
6752	35.25	11356.311	35504.262
2836	35.25	9087.614	35885.625
5235	35.25	10544.177	34922.316
6183	35.25	10896.079	39542.117
4894	35.25	10338.062	36731.328
4230	35.23	9740.826	34912.148
10578	35.23	13445.783	34118.285
11261	35.23	13698.565	33336.727
595	35.23	8201.318	39823.605
10064	35.21	13011.911	38780.34
11131	35.21	13765.971	35660.871
2293	35.21	9054.793	39434.926
6206	35.21	10921.129	39937.77
10546	35.21	13392.558	33556.676
7785	35.21	12025.799	39680.094
567	35.19	7786.525	39760.254
3356	35.19	9483.191	35467.766
2301	35.19	9008.8	39524.824
11795	35.19	13991.536	39920.004
6931	35.19	11402.139	38912.223
12603	35.19	14473.693	38437.051
1451	35.17	8432.551	38514.766
9629	35.17	12810.092	34348.949
12526	35.17	14565.671	39788.594
12011	35.17	14125.335	34935.195
10913	35.15	13771.752	39703.734
3713	35.15	9599.111	36397.902
5254	35.15	10389.527	35139.129
12735	35.15	14615.805	36905.855
3596	35.15	9680.996	34569.422
6404	35.13	11081.399	36854.926
5631	35.11	10663.787	37160.141
643	35.11	8198.328	39161.125
7108	35.11	11455.907	37758.098
12649	35.11	14633.305	38022.051
9213	35.11	12625.339	38412.746
5088	35.11	10316.127	33704.109
8028	35.09	11921.379	35406.91
3304	35.09	9485.644	36267.457
206	35.09	7826.743	35656.938
3169	35.09	9291.714	38333.008
2017	35.09	8640.395	37061.633
994	35.09	8409.573	33031.328
12830	35.09	14604.804	35296.316
3840	35.08	9704.477	38427.375
10805	35.08	13553.262	38348.832
7269	35.08	11489.682	35105.68
1046	35.08	8349.444	34084.074
12462	35.06	14404.147	38633.063
5028	35.06	10143.438	34446.488
285	35.06	7964.126	36622.711
9486	35.04	12792.21	36895.809
7754	35.04	11779.027	39666.656
6879	35.04	11354.872	37834.145
12759	35.02	14445.548	36632.105
9982	35.02	13056.312	37347.305
2272	35	8717.753	40001.266
8984	35	12695.372	33856.457
6188	35	10934.945	39609.004
1876	35	8845.588	34417.68
7338	34.98	11565.877	34021.254
11090	34.98	13669.051	36244.234
6313	34.98	11196.354	38011.523
6895	34.98	11247.774	38128.438
7756	34.98	11661.953	39724.996
6663	34.98	11308.345	33941.383
3192	34.98	9476.227	38095.539
4145	34.98	9909.094	36533.254
12008	34.96	14082.629	35145.012
10975	34.96	13574.594	38309.121
4456	34.96	9982.828	35014.531
12299	34.96	14359.982	35288.66
9023	34.96	12654.508	34627.973
7879	34.94	12026.087	37694.898
2779	34.94	9270.153	34783.906
5472	34.92	10392.6	39976.746
12870	34.92	14573.19	34662.52
6503	34.92	11008.405	35047.891
11570	34.9	13876.514	34816.887
10435	34.9	13344.24	34209.59
5877	34.9	10926.011	33455
3770	34.9	9676.523	37490.414
7038	34.9	11476.415	39199.387
8590	34.9	12435.253	39322.977
3080	34.9	9419.777	39897.824
10938	34.88	13592.729	39414.473
10077	34.88	12940.115	39027.242
10410	34.86	13254.242	34492.734
6229	34.86	11178.896	40007.129
9899	34.86	13018.14	35801.844
1419	34.86	8480.694	38871.016
5056	34.86	10145.384	34242.047
1815	34.85	8438.215	33270.742
7603	34.85	11659.574	37109.531
5512	34.85	10700.124	39159.531
9875	34.85	13054.688	35221.477
1617	34.85	8497.23	36780.887
382	34.85	7874.215	37883.352
1311	34.83	8206.485	39187.258
8814	34.83	12313.223	35409.117
6032	34.83	10986.957	36342.777
7050	34.83	11589.545	39090.352
6880	34.83	11402.813	37839.172
11195	34.81	13726.456	34289.953
9953	34.81	12929.367	36932.859
3405	34.79	9343.213	34339.621
2815	34.79	9158.38	35571.23
12663	34.79	14425.476	38099.289
7859	34.79	11935.197	38450.043
931	34.79	8180.834	34166.172
5909	34.77	10904.196	34075.566
4567	34.77	10056.325	37120.754
11845	34.77	14190.471	39078.398
4570	34.77	9938.541	37148.332
7802	34.77	11996.662	39356.539
12559	34.77	14588.513	39276.68
3682	34.75	9521.286	35909.18
3574	34.75	9592.553	34318.84
121	34.75	7651.257	34480.695
5977	34.75	10903.945	35227.129
3385	34.75	9427.16	34879.066
8431	34.75	12156.365	37439.957
1782	34.75	8621.348	33667.84
8207	34.73	12102.775	33580.297
8371	34.73	12091.482	36237.449
11971	34.73	14060.252	35965.625
1032	34.73	8364.587	33704.426
5574	34.73	10713.784	38054.781
2427	34.71	9026.248	37680.043
11705	34.71	13870.296	37916.59
12058	34.71	14010.112	34577.699
1020	34.71	8300.114	33547.078
8810	34.69	12402.14	35361.258
3230	34.69	9474.826	37600.063
1903	34.69	8720.592	34995.887
10014	34.69	12996.156	37932.348
10535	34.69	13541.318	33390.965
12487	34.69	14229.518	39176.984
2544	34.69	9039.817	35629.234
797	34.69	8147.254	36726.18
4166	34.69	9716.618	35903.348
3282	34.69	9402.824	36811.746
7725	34.67	11707.027	39124.051
1144	34.67	8345.825	36226.105
13139	34.67	14554.974	33606.633
11729	34.67	13965.094	38435.355
12051	34.67	14111.644	34470.32
8012	34.67	11938.76	35252.848
10575	34.67	13492.84	34070.449
11544	34.65	13916.396	34256.516
12122	34.65	14069.151	33639.93
2932	34.65	9081.052	37697.477
12358	34.63	14316.217	36564.953
5885	34.63	10802.811	33601.699
3410	34.63	9351.711	34442.332
3637	34.63	9609.403	35064.922
11153	34.63	13737.046	35203.555
1170	34.63	8400.902	36696.508
3231	34.62	9280.215	37609.91
11821	34.62	14058.519	39512.859
8399	34.6	12277.91	36803.113
9843	34.6	13092.525	34774.883
12799	34.6	14622.013	36016.23
8819	34.6	12315.19	35184.184
916	34.6	8112.305	34727.27
8410	34.58	12204.752	36980.684
1609	34.58	8492.969	36985.832
7722	34.58	11800.801	39091.348
5880	34.58	10963.019	33516.551
12486	34.58	14327.978	39146.77
12782	34.56	14498.824	36353.574
5282	34.56	10464.171	35667.617
12005	34.56	14209.734	35355.629
3109	34.56	9374.977	39543.543
3189	34.56	9454.383	38084.406
11126	34.54	13724.423	35602.18
3681	34.54	9495.986	35903.539
5621	34.54	10682.8	37275.617
12855	34.52	14620.871	35005.289
923	34.5	7999.366	34579.57
3270	34.5	9381.873	36912.215
10346	34.5	13233.453	35618.305
3178	34.5	9451.241	38230.859
109	34.5	7747.348	34378.5
8985	34.5	12638.49	33862.098
10928	34.5	13782.582	39580.031
12712	34.5	14541.427	37218.414
8500	34.5	12142.432	38767.641
7054	34.5	11634.676	38818.313
5039	34.48	10188.556	34304.383
9196	34.48	12538.701	38076.203
9080	34.48	12528.999	35830.754
9809	34.48	13102.962	34345.684
416	34.48	7715.711	38104.434
6514	34.46	11206.505	34899.863
2009	34.46	8825.699	36820.824
671	34.46	8051.455	38681.355
1827	34.44	8647.611	33053.93
834	34.44	8193.88	36083.035
11848	34.44	14011.684	38850.68
12195	34.44	14380.422	33626.238
9649	34.42	12875.189	33981.344
4704	34.42	10061.43	39402.164
6108	34.42	10930.279	38036.707
13154	34.42	14469.542	33256.582
7151	34.42	11491.558	36982.102
11354	34.42	13941.608	33391.523
5682	34.42	10745.347	35982.289
10197	34.42	13164.57	38567.973
1935	34.42	8659.854	35588.984
7825	34.4	11928.273	39065.883
10200	34.4	13309.709	38354.563
10313	34.39	13340.175	36088.844
2059	34.39	8708.832	37977.492
3937	34.39	9685.869	39824.727
12402	34.39	14416.144	37448.793
6568	34.37	11203.518	33666.324
11283	34.37	13659.374	33162.504
5833	34.37	10621.579	33441.84
11890	34.37	14147.616	37860.16
9440	34.37	12899.898	37756.832
1957	34.35	8693.767	35971.078
6065	34.35	10786.868	37108.23
8767	34.35	12455.906	36119.609
12747	34.35	14540.834	36743.125
12737	34.35	14569.983	36948.805
2846	34.33	9254.206	36007.406
7624	34.33	11640.7	37496.508
1794	34.33	8616.808	33511.094
2460	34.33	8958.352	37210.453
1011	34.31	8287.244	33284.938
132	34.31	7687.156	34708.699
7597	34.31	11678.009	36865.168
9570	34.31	12764.103	35539.137
6647	34.31	11377.868	33603.879
6228	34.31	11115.926	39988.531
6128	34.29	10864.624	38517.879
10892	34.29	13636.994	39820.543
2565	34.29	8970.232	35385.121
10600	34.29	13407.718	34528.785
548	34.29	7761.849	39533.098
11197	34.27	13676.972	34322.023
10788	34.27	13561.186	37969.094
5900	34.27	10968.953	33946.059
9	34.27	7989.168	33160.254
918	34.27	8179.751	34738.063
484	34.25	7860.466	38758.313
241	34.25	7725.104	36143.438
5227	34.25	10447.115	34782.207
9002	34.25	12691.437	34212.121
3386	34.23	9455.435	34882.707
9438	34.23	12800.579	37733.512
1385	34.23	8569.193	39511.414
11556	34.23	13979.942	34521.48
11652	34.23	13927.064	36498.391
79	34.21	7812.758	33950.43
7320	34.21	11532.038	34576.191
12560	34.21	14528.502	39297.184
12472	34.21	14397.227	38834.512
8695	34.21	12283.582	37391.336
4078	34.21	9805.879	37762.684
10358	34.21	13147.459	35281.965
3013	34.19	9103.952	39106.066
8517	34.19	12083.353	39039.195
3671	34.19	9652.02	35672.668
12844	34.19	14540.398	35226.938
17	34.19	7663.825	33251
1735	34.17	8595.55	34637.781
3104	34.17	9472.606	39493.941
11558	34.16	13914.167	34549.539
8477	34.16	12216.555	38303.711
3101	34.16	9284.349	39460.793
6400	34.14	11015.46	36802.297
9437	34.14	12824.523	37706.203
7190	34.14	11497.722	36514.621
10504	34.14	13257.767	33425.219
10280	34.12	13273.166	36723.188
11591	34.12	13937.586	35171.664
12357	34.12	14366.767	36563.121
1616	34.12	8610.277	36777.133
10683	34.12	13522.824	36014.867
1948	34.12	8689.164	35844.977
9346	34.12	12895.701	39242.266
10580	34.1	13566.013	34159.523
769	34.1	8134.016	37257.051
10680	34.1	13485.912	35934.438
6894	34.08	11385.442	38128.359
8610	34.08	12420.812	39010.465
3243	34.08	9301.103	37435.484
930	34.08	8146.082	34418.125
284	34.06	7943.646	36616.297
3031	34.06	9216.729	39405.359
804	34.04	8014.144	36823.891
10703	34.04	13500.928	36533.055
9547	34.04	12783.487	35767.27
652	34.04	8189.425	39018.078
4727	34.04	10079.304	39825.813
12376	34.04	14327.272	37003.34
7300	34.04	11429.112	34626.219
8048	34.04	12001.592	34815.465
10965	34.02	13732.666	38750.547
3402	34.02	9474.87	34590.133
9162	34.02	12689.458	37370.348
3861	34.02	9526.535	38779.934
8266	34.02	12230.614	34516.422
572	34	7757.022	39807.027
1771	34	8421.977	34080.219
3408	34	9286.062	34416.719
7909	34	11895.81	37024.453
1560	34	8630.511	37622.598
9990	34	13108.602	37491.535
8088	33.98	12064.363	34233.813
2977	33.98	9189.434	38431.539
11213	33.98	13734.177	33965.027
8559	33.96	12181.952	39961.945
10613	33.96	13527.13	34715.43
4522	33.94	9951.765	36228.281
9012	33.94	12501.238	34419.477
5732	33.94	10699.625	35337.668
7652	33.94	11655.454	38019.766
7869	33.94	11927.007	38097.504
12409	33.94	14337.833	37564.633
8910	33.94	12285.375	33173.438
8450	33.94	12111.567	37664.613
3970	33.94	9823.499	39709.648
13144	33.94	14514.479	33343.645
11917	33.94	14204.34	37201.668
5539	33.93	10629.679	38943.535
11747	33.93	13791.804	38913.848
7389	33.93	11528.81	33283.262
1174	33.93	8256.549	36821.363
7242	33.91	11582.104	35725.895
11951	33.91	14208.08	36271.641
1364	33.91	8545.208	39906
8263	33.91	12100.555	34483.609
10042	33.91	13041.683	38363.988
1435	33.91	8454.55	38786.73
6406	33.89	11042.925	36549.289
800	33.89	8154.146	36762.746
7309	33.89	11556.315	34704.32
9834	33.89	12935.509	34649.992
9394	33.89	12852.938	38583.211
5894	33.87	10977.133	33763.09
8960	33.87	12501.611	33371.297
11816	33.87	14081.491	39718.414
12177	33.87	14311.924	33354.195
10916	33.87	13768.596	39442
11964	33.85	14049.925	36157.887
4692	33.85	10072.804	39293.605
1896	33.85	8711.021	34850.363
10877	33.83	13384.792	39843.492
6181	33.83	10801.693	39539.391
10122	33.83	13148.386	39761.723
7317	33.83	11569.177	34450.629
460	33.83	7910.718	38544.371
5478	33.83	10594.668	39842.105
9989	33.81	13012.54	37489.078
7663	33.81	11768.809	38151.676
6541	33.81	11089.755	34158.309
5412	33.81	10541.735	38902.133
10769	33.79	13385.367	37518.109
8575	33.79	12320.085	39596.672
12334	33.79	14215.439	35993.402
8540	33.79	12248.013	39498.289
5559	33.79	10649.747	38349.605
11092	33.79	13578.45	36266.328
11725	33.79	13964.504	38388.105
9218	33.77	12627.248	38596.008
8417	33.77	12087.261	37150.438
6021	33.77	10848.4	36013.723
4715	33.77	10047.584	39558.199
12292	33.77	14230.104	35082.895
11202	33.75	13686.441	34147.313
6001	33.75	10893.739	35613.512
5661	33.75	10581.005	36452.887
2013	33.75	8846.227	36915.629
8157	33.75	11999.114	33006.391
336	33.75	7925.829	37307.441
10495	33.73	13234.249	33625.23
12436	33.73	14288.033	37987.898
5851	33.73	10590.559	33124.199
7083	33.72	11605.877	38231.941
7111	33.72	11484.578	37781.148
8593	33.72	12417.307	39379.82
10949	33.72	13627.408	39001.406
3209	33.72	9408.999	37664.914
4213	33.72	9867.259	35202.105
9585	33.7	12715.077	35218.145
5193	33.7	10471.217	34255.762
3097	33.7	9406.034	39733.949
10221	33.68	13158.18	37846.016
1879	33.68	8641.836	34459.426
693	33.68	8196.53	38401.176
4227	33.68	9900.254	34872.719
6493	33.68	11203.741	35196.449
541	33.68	7679.31	39471.535
7388	33.66	11626.492	33265.91
2548	33.66	8995.05	35717.121
6204	33.66	10942.574	39885.598
4455	33.66	9933.055	34996.352
7636	33.66	11652.061	37785.344
6216	33.64	11030.735	39755.539
10819	33.64	13459.925	38533.535
8421	33.64	12217.348	37199.684
2633	33.64	9002.828	33828.184
5797	33.64	10737.405	34023.496
7428	33.64	11808.864	33454.566
1111	33.64	8376.569	35432.852
10182	33.64	13221.008	38692.844
6250	33.64	11021	39546.379
1652	33.62	8493.046	36075.094
9543	33.62	12785.399	36046.109
10081	33.62	12935.674	39075.035
12135	33.62	14189.008	33421.434
5714	33.6	10761.975	35721.684
12428	33.6	14372.409	37843.535
2599	33.6	8860.799	34700.227
8571	33.6	12362.676	39939.195
8138	33.6	11856.075	33595.711
887	33.6	8174.394	35195.035
9628	33.6	12798.287	34336.102
9808	33.58	13028.567	34304.766
11082	33.58	13706.573	36441.504
5831	33.58	10757.743	33402.934
12531	33.58	14536.978	39863.055
7168	33.58	11607.731	36602.934
8603	33.58	12449.933	39263.777
3285	33.58	9438.198	36548.695
4260	33.56	9837.263	34424.922
8769	33.56	12317.734	36136.508
9277	33.56	12588.478	39866.27
12214	33.56	14365.915	33912.164
6270	33.56	11159.757	38988.832
10089	33.56	13088.998	39191.621
2678	33.56	9003.438	33120.676
8659	33.56	12445.228	38285.781
5447	33.54	10393.122	39481.961
2324	33.54	9025.251	38952.215
3540	33.54	9544.941	33714.77
7992	33.54	11996.117	35892.504
12720	33.54	14456.089	37271.375
12841	33.54	14433.723	35158.797
4756	33.52	10302.913	39694.41
5204	33.52	10371.862	34416.988
1302	33.52	8407.26	39090.129
4924	33.52	10228.774	36466.441
7609	33.52	11732.052	37215.441
9491	33.52	12798.207	36701.352
10020	33.52	13080.158	37995.191
7997	33.52	12044.535	35689.191
851	33.5	8022.115	35783.508
5881	33.5	10968.573	33561.02
5394	33.5	10416.131	38500.969
4881	33.5	10158.199	37074.309
1211	33.5	8368.276	37716.207
3891	33.5	9700.621	39174.273
8701	33.49	12456.533	37493.957
9115	33.49	12525.602	36590.66
6652	33.49	11336.281	33738.09
2706	33.49	9210.161	33565.98
11587	33.49	13868.705	35142.328
2432	33.49	8864.392	37784.656
3314	33.49	9364.044	36119.863
2506	33.49	8945.452	36235.879
9007	33.49	12698.925	34329.219
1798	33.47	8484.815	33619.246
8803	33.47	12292.104	35263.398
11926	33.47	14188.977	37091.566
6238	33.47	11203.754	39697.363
8412	33.47	12226.093	37044.609
6928	33.47	11384.08	38845.719
415	33.47	7967.138	38104.117
10885	33.47	13383.636	39975.184
2983	33.47	9088.51	38515.98
6519	33.47	11072.415	34662.613
2670	33.45	8887.261	33212.41
5341	33.45	10417.959	37025.914
9796	33.45	13121.757	34117.02
6490	33.45	11054.539	35179.73
7324	33.45	11568.464	34356.785
8537	33.45	12216.833	39404.332
8188	33.45	12222.918	33349.094
2872	33.45	9183.205	36705.895
4696	33.43	10051.847	39334.234
12750	33.43	14544.836	36779.379
5178	33.43	10466.051	33972.566
9911	33.43	13095.558	36192.309
3820	33.41	9588.727	38146.852
124	33.41	7915.117	34531.543
5107	33.41	10215.329	33417.715
304	33.41	7907.437	36823.973
9915	33.41	13050.394	36261.363
1168	33.41	8397.287	36663.336
6814	33.41	11417.394	36715.434
12716	33.41	14597.114	37245.711
1607	33.41	8450.664	36962.199
7231	33.41	11612.876	35857.605
7031	33.41	11504.126	39139.898
3	33.41	7857.983	33024.258
3801	33.39	9670.249	37920.574
9322	33.39	12715.409	39945.301
2883	33.39	9125.425	36957.066
10151	33.39	13241.737	39328.203
6029	33.39	10917.299	36282.824
12459	33.39	14351.56	38603.527
9418	33.39	12822.411	38294.355
5130	33.39	10411.29	33081.117
10972	33.37	13580.53	38564.441
7352	33.37	11500.385	33930.746
3575	33.37	9493.053	34331.563
11528	33.37	13928.738	34069.914
6226	33.37	11165.374	39967.621
7823	33.37	11882.689	39031.656
7210	33.37	11555.535	36109.227
2529	33.37	9059.653	36048.031
3919	33.35	9551.566	39550.875
1431	33.35	8460.457	38754.297
10087	33.35	12992.813	39115.977
11535	33.35	13786.819	34144.191
11636	33.35	13973.491	36317.91
12451	33.33	14232.771	38391.238
2464	33.33	9047.497	37249.84
9389	33.33	12902.873	38515.414
7875	33.33	11875.195	37906.023
7645	33.33	11826.356	37878.934
10846	33.33	13428.889	38852.219
2491	33.33	8881.733	36738.305
1094	33.31	8236.003	35199.066
9640	33.31	12788.601	34199.551
2309	33.31	8996.072	39318.18
5098	33.31	10213.426	33557.98
12446	33.29	14399.337	38327.223
9576	33.29	12860.891	35320.297
10760	33.29	13373.653	37345.059
7601	33.29	11783.262	36992.707
454	33.29	7639.253	38505.039
7387	33.29	11628.309	33237.992
5544	33.29	10680.561	38678.699
1933	33.29	8674.102	35572.117
10030	33.29	12936.563	38133.563
3465	33.27	9473.527	33466.879
9149	33.27	12562.334	37155.844
995	33.27	8356.729	33036.066
7650	33.27	11692.099	37978.473
6948	33.27	11368.289	39187.848
9235	33.27	12554.611	38874.004
9204	33.27	12640.105	38244.641
12	33.26	7826.926	33184.363
9575	33.26	12844.417	35315.051
10548	33.26	13464.932	33650.191
9914	33.26	12997.766	36240.957
5720	33.26	10762.182	35512.316
4662	33.26	10024.843	38772.926
5704	33.26	10563.114	35583.254
6017	33.26	10887.07	35985.035
1272	33.26	8283.691	38742.973
10296	33.26	13331.67	36462.609
7410	33.26	11727.904	33249.105
4431	33.26	9974.509	34604.914
3108	33.26	9320.686	39518.434
4203	33.24	9880.401	35342.789
12151	33.24	14106.969	33304.777
10118	33.24	13098.268	39941.508
9305	33.24	12624.585	39997.484
7157	33.24	11552.861	36778.336
12453	33.22	14306.053	38456.246
5214	33.22	10434.915	34516.051
2342	33.2	8981.792	38917.895
510	33.2	7887.07	39072.637
9890	33.2	13031.585	35457.52
6099	33.18	10859.06	37867.457
11925	33.18	14013.834	37088.641
10933	33.18	13607.166	39334.02
1614	33.18	8523.182	36741.676
2399	33.16	8967.713	38152.141
9987	33.16	13056.995	37447.91
6418	33.16	11129.866	36427.746
4204	33.16	9904.587	35357.961
799	33.16	8002.794	36751.391
10951	33.16	13711.823	39036.797
3026	33.16	9132.835	39287.789
9170	33.14	12696.065	37530.824
12511	33.14	14364.131	39855.605
8471	33.12	12073.089	38178.676
10248	33.12	13344.119	37417.902
6087	33.12	10845.498	37664.242
12222	33.12	14324.144	34050.98
8467	33.12	12156.4	38076.48
6165	33.1	10788.284	39365.105
10725	33.1	13562.727	36869.262
549	33.1	7833.43	39538.992
10188	33.1	13150.736	38751.52
9925	33.1	12925.831	36447.508
8526	33.1	12267.222	39276.5
11739	33.1	13883.888	38657.383
4501	33.1	10112.06	35780.707
7818	33.1	11937.904	39263.777
3297	33.08	9432.343	36463.008
12325	33.08	14368.155	35860.07
1911	33.08	8676.804	35128.102
5873	33.08	10959.648	33394.172
3607	33.06	9618.886	34674
11495	33.06	13875.983	33553.578
5622	33.06	10707.224	37275.004
9374	33.06	12844.041	38926.535
4475	33.06	10016.245	35413.656
12315	33.06	14392.734	35692.168
2488	33.06	8925.09	36987.605
8453	33.04	12178.017	37765.406
11674	33.04	13912.554	37150.496
8523	33.04	12143.856	39243.977
2474	33.04	8852.291	37040.984
3943	33.04	9653.397	39921.957
8648	33.04	12403.469	38349.195
6690	33.04	11221.699	34375.32
1786	33.04	8460.092	33752.18
683	33.04	8079.767	38534.176
3478	33.04	9296.066	33319.508
4146	33.04	9919.349	36231.813
10496	33.03	13276.806	33625.133
10103	33.03	13115.264	39632.617
4812	33.03	10275.013	38557.953
2418	33.03	8889.185	37846.477
12764	33.03	14556.907	36390.117
7554	33.03	11661.843	35841.363
8171	33.03	12185.518	33202
2749	33.03	9121.071	34234.691
5669	33.03	10716.138	36293.668
1900	33.03	8812.135	34906.098
9403	33.03	12809.714	38400.32
6915	33.03	11244.785	38586.516
597	33.03	8058.614	39834.34
664	33.01	8189.065	38898.852
2640	33.01	8989.736	33908.055
1087	33.01	8273.39	35110.688
6518	33.01	11144.104	34658.109
9393	33.01	12912.355	38555.836
9311	33.01	12766.177	39855.223
12072	32.99	14189.568	34149.332
6754	32.99	11341.552	35516.445
463	32.99	7719.096	38561.063
4451	32.99	10116.458	34925.781
6854	32.99	11315.901	37513.289
2786	32.99	9146.373	35110.359
750	32.97	8022.805	37621.379
4644	32.97	9948.835	38594.898
1048	32.97	8238.88	34169.121
7560	32.97	11694.87	35885.805
7092	32.97	11614.399	38010.668
9203	32.97	12569.513	38235.461
4187	32.97	9778.546	35731.848
1238	32.95	8325.048	38122.891
3687	32.93	9598.675	36001.332
5743	32.93	10726.697	35191.711
11006	32.93	13767.831	37941.203
6409	32.93	11184.108	36594.645
2448	32.93	8885.287	37425.707
2204	32.93	8816.319	38833.43
10279	32.93	13217.878	36705.637
2809	32.93	9262.142	35507.016
7706	32.91	11690.336	38884.902
10232	32.91	13268.571	37792.016
491	32.91	7930.576	38796.207
9984	32.91	13097.448	37368.852
6823	32.89	11407.17	36969.234
6095	32.89	10830.037	37853.668
5983	32.89	10990.694	35341.57
8906	32.89	12484.091	33363.18
9052	32.89	12616.659	35298.211
6747	32.89	11261.244	35449.434
7394	32.89	11574.606	33056.027
4132	32.89	9885.737	36662.598
4836	32.87	10186.178	37964.797
2002	32.87	8675.224	36782.047
7446	32.87	11708.05	33855.105
10306	32.87	13235.27	36317.738
11238	32.87	13641.353	33702.844
11070	32.87	13650.97	36635.063
7957	32.87	12014.256	36436.82
9321	32.85	12841.545	39935.086
1885	32.85	8712.334	34590.176
4890	32.85	10173.336	36719.34
6480	32.85	11038.664	35314.789
513	32.85	7675.712	39112.719
7961	32.85	11970.149	36523.816
5025	32.85	10180.59	34717.457
2652	32.83	9024.695	33495.145
7960	32.83	11961.42	36506.438
7840	32.83	12006.584	38662.484
9746	32.83	13123.693	33364.391
6831	32.83	11290.802	37111.648
11927	32.83	14032.713	37113.906
9361	32.83	12714.393	38798.871
8578	32.83	12426.544	39748.875
7255	32.83	11434.603	35527.668
9395	32.81	12785.715	38605.449
867	32.81	8070.876	35448.922
1860	32.81	8806.025	34019.84
2568	32.81	8957.188	35092.723
2947	32.81	9088.092	37902.539
5445	32.8	10549.871	39457.043
2232	32.8	8698.596	39287.613
10373	32.8	13207.987	34931.773
9593	32.8	12790.537	34941.52
6256	32.8	11022.652	39338.465
10839	32.8	13425.403	38713.273
9350	32.78	12715.443	38964.895
10583	32.78	13561.479	34186.293
4736	32.78	10035.722	39990.707
672	32.78	8181.799	38693.027
6240	32.78	11059.381	39446.379
2486	32.78	8953.686	36960.172
4842	32.76	10317.647	37524.688
7783	32.76	11955.938	39658.902
11957	32.76	14079.101	36369.902
11192	32.76	13576.927	34571.094
1269	32.76	8408.27	38688.473
4100	32.76	9917.245	37296.383
4208	32.76	9787.007	35135.008
10037	32.74	13129.936	38288.484
7367	32.74	11531.886	33585.453
1528	32.74	8449.518	37871.738
5547	32.74	10623.144	38758.008
9857	32.74	13134.263	35030.797
10855	32.74	13406.109	39130.301
4940	32.74	10253.631	36185.137
6385	32.72	11124.039	37171.289
1402	32.72	8575.861	39423.02
1803	32.72	8493.256	33347.129
9359	32.72	12830.552	39097.066
11898	32.72	14142.441	37689.414
12023	32.72	14111.66	35059.504
3119	32.7	9369.924	39133.34
1671	32.7	8601.159	35909.574
6830	32.7	11407.162	37108.902
5189	32.7	10438.531	34180.512
6699	32.7	11247.823	34671.664
2774	32.7	9203.871	34692.426
10217	32.68	13247.111	38020.836
10420	32.68	13255.021	34369.797
11952	32.68	14159.817	36283.977
12405	32.66	14328.06	37545.793
10947	32.66	13678.588	39198.254
52	32.66	7988.269	33646.555
1793	32.64	8463.457	33496.508
8999	32.64	12527.053	34070.742
11683	32.64	13861.999	37334.281
5181	32.64	10499.832	34040.816
10339	32.64	13265.192	35791.18
6951	32.64	11358.897	39298.684
10433	32.64	13183.837	34194.16
11817	32.62	14044.648	39719.527
77	32.62	7786.017	33925.039
6539	32.62	11130.76	34134.031
3949	32.62	9720.488	39761.684
2419	32.62	9036.683	37852.629
5722	32.62	10715.283	35524.883
8	32.6	7669.055	33135.871
8136	32.6	12053.97	33501.789
10133	32.6	13290.177	39962.199
4970	32.6	10203.38	35629.199
9800	32.6	13069.609	34196.941
10752	32.6	13400.918	37206.348
9113	32.6	12639.81	36537.473
7499	32.6	11846.244	34850.734
4674	32.58	10068.43	38995.809
6802	32.58	11315.095	36417.852
5430	32.58	10508.354	39239.207
11825	32.58	14014.169	39279.184
9117	32.58	12690.91	36632.969
11166	32.57	13616.273	34783.258
3416	32.57	9352.831	34180.875
8899	32.57	12462.425	33611.695
6127	32.57	10788.761	38480.996
935	32.57	8173.979	34013.281
8168	32.57	12226.499	33093.895
1684	32.57	8558.371	35575.781
10705	32.57	13359.68	36615.211
4813	32.57	10222.12	38563.348
4028	32.55	9729.278	38485.949
1748	32.55	8508.649	34479.648
8843	32.53	12289.913	34699.086
4371	32.53	10002.897	33593.715
1606	32.53	8578.672	36926.844
12521	32.53	14343.777	39983.586
12235	32.53	14369.177	34361
9688	32.53	12733.751	33346.43
2676	32.53	8926.709	33024.012
8772	32.53	12424.04	35917.035
5919	32.53	10924.969	34277.961
4357	32.53	9970.018	33388.809
2813	32.51	9208.35	35555.113
193	32.51	7732.5	35526.617
7429	32.51	11777.499	33473.707
3565	32.51	9600.079	34167.027
11879	32.51	14081.019	37994.641
9902	32.51	12983.762	35826.957
9250	32.51	12576.979	39184.109
287	32.51	7936.523	36642.078
5300	32.51	10520.835	36084.172
8066	32.51	12008.881	34570.559
263	32.49	7674.505	36349.617
3702	32.49	9657.721	36208.266
2484	32.49	8891.95	36914.438
10368	32.49	13148.616	35197.348
8049	32.49	11903.464	34863.543
5091	32.49	10320.592	33777.434
1977	32.47	8844.873	36348.336
1687	32.47	8529.332	35625.605
2648	32.47	8929.384	33760.961
1618	32.47	8534.38	36782.063
9256	32.47	12599.794	39327.059
4770	32.47	10211.012	39520.813
5744	32.45	10761.97	35205.344
5191	32.45	10434.272	34199.977
5073	32.45	10204.694	34091.363
8579	32.45	12322.144	39489.41
11996	32.45	14016.612	35479.457
5120	32.45	10281.602	33035.148
2480	32.43	9037.653	36871.109
12859	32.43	14633.962	35056.172
5218	32.41	10493.821	34657.637
1218	32.41	8386.323	37848.625
3170	32.41	9340.005	38362.543
814	32.41	8133.364	36627.578
4179	32.39	9773.394	35863.52
2907	32.39	9140.928	37451.672
1804	32.39	8554.049	33363.289
9370	32.39	12883.6	38863.539
6030	32.39	10887.419	36300.07
10239	32.39	13178.28	37598.93
6316	32.37	11157.583	38090.652
3835	32.37	9514.878	38358.492
10049	32.37	13047.225	38520.332
12894	32.35	14515.733	34283.609
10511	32.35	13345.379	33165.246
12067	32.35	14164.367	34369.66
6018	32.35	10954.768	35984.887
3883	32.35	9537.699	39079.984
12562	32.34	14520.983	39313.488
9457	32.34	12791.457	37440.859
955	32.34	8015.497	33789.031
3846	32.32	9547.368	38584.652
5821	32.32	10640.722	33564.508
8482	32.32	12105.452	38462.637
13149	32.3	14606.672	33409.375
3353	32.3	9307.975	35438.199
5770	32.3	10568.891	34506.781
7310	32.3	11607.5	34716.77
5200	32.3	10518.32	34383.754
2520	32.28	8911.351	36141.863
4302	32.28	9797.58	33608.566
6934	32.28	11280.05	38999.797
6266	32.28	11055.167	39166.172
4079	32.28	9898.489	37796.512
7988	32.26	11869.799	35793.504
5742	32.26	10769.806	35156.246
535	32.26	7778.694	39390.117
4781	32.24	10190.916	39426.676
7942	32.24	11886.144	37012.813
12364	32.24	14291.142	36743.941
4349	32.24	10109.837	33137.555
1099	32.24	8337.523	35285.457
1736	32.24	8467.881	34656.625
1917	32.24	8759.467	35194.738
3881	32.24	9500.131	39072.547
9539	32.24	12711.727	36143.613
3959	32.24	9895.553	39999.742
11679	32.22	13845.243	37236.945
5070	32.22	10297.776	34031.734
11237	32.22	13740.172	33699.508
5359	32.22	10360.506	37439.68
8285	32.22	12094.728	34742.102
4749	32.22	10143.864	39966.301
3580	32.2	9701.187	34383.23
6687	32.2	11250.872	34366.063
7578	32.2	11823.625	36242.336
7479	32.2	11765.964	34330.758
7890	32.2	11931.009	37571.262
4639	32.2	9994.546	38465.238
2572	32.2	8956.271	35150.332
7760	32.18	11680.82	39800.824
3374	32.18	9417.04	35223.313
167	32.18	7784.423	35142.402
2812	32.18	9194.086	35535.664
8064	32.18	12062.892	34508.867
5176	32.18	10402.373	33922.086
7970	32.18	11994.674	36327.703
6959	32.18	11296.552	39442.07
11536	32.18	13911.439	34158.063
12232	32.18	14233.187	34287.777
1967	32.18	8683.361	36180.066
658	32.16	8123.543	38804.395
6117	32.16	10838.387	38279.184
3896	32.16	9695.977	39200.676
5845	32.16	10601.342	33082.844
11	32.16	7876.556	33179.168
12185	32.16	14244.449	33531.285
3931	32.16	9657.22	39720.156
10955	32.16	13654.103	39082.41
7415	32.16	11719.678	33276.129
9109	32.14	12681.195	36489.262
10834	32.14	13519.028	38663.324
5287	32.14	10560.198	35781.285
16	32.14	7973.594	33248.328
6427	32.14	11188.634	36077.129
6158	32.14	10952.033	39286.281
6096	32.14	10966.427	37853.68
7212	32.14	11450.241	36172.805
1382	32.13	8544.904	39432.531
4694	32.13	9954.456	39306.191
9694	32.13	12831.205	33429.039
7854	32.13	12001.335	38382.953
8557	32.13	12152.34	39948.969
9551	32.13	12777.992	35842.758
3688	32.13	9554.209	36015.023
3754	32.11	9529.572	37261.438
5724	32.11	10606.855	35549.07
10393	32.11	13176.089	34875.613
10770	32.11	13565.251	37532.543
10199	32.11	13225.051	38324.676
9564	32.11	12819.458	35676.355
12419	32.09	14297.645	37708.145
3830	32.09	9531.464	38318.824
12386	32.09	14315.857	37134.945
8509	32.09	12113.899	38970.391
217	32.09	7689.934	35797.656
11103	32.09	13740.364	36123.387
6215	32.09	10940.519	40012.465
4022	32.09	9748.783	38752.055
1756	32.09	8523.914	34289.645
11872	32.09	14108.851	38171.367
6349	32.07	11204.617	37619.348
431	32.07	7750.965	38252.227
2276	32.07	8898.104	39840.906
685	32.07	8117.487	38572.375
473	32.07	7731.845	38660.313
6201	32.07	10788.712	39807.016
6081	32.07	10909.563	37521.641
599	32.07	8089.911	39856.203
6964	32.07	11415.503	39614.531
6123	32.07	10937.98	38384.824
1596	32.07	8427.274	37028.016
3135	32.05	9334.393	39051.598
2024	32.05	8796.46	37241.043
9332	32.05	12788.531	39449.813
5422	32.05	10377.728	39087.777
4060	32.05	9764.17	38106.602
9082	32.05	12516.001	35909.094
5520	32.05	10693.342	39003.023
11123	32.05	13754.968	35863.617
361	32.05	7883.409	37606.805
7820	32.05	11872.787	38967.824
411	32.05	7913.601	38087.41
4126	32.05	9863.315	36845.859
2256	32.03	8638.329	39694.293
4292	32.03	9845.989	33709.246
618	32.03	8134.227	39684
7524	32.03	11774.148	35252.609
7669	32.03	11788.57	38259.539
6906	32.03	11289.766	38347.719
8568	32.03	12378.007	39858.762
5866	32.03	10904.101	33210.09
203	32.03	7664.056	35632.785
9599	32.01	12878.755	35018.945
1987	32.01	8727.484	36503.617
9522	32.01	12794.67	36475.91
2814	32.01	9216.622	35562.41
5568	32.01	10627.885	38216.301
13150	31.99	14485.37	33432.063
1287	31.99	8209.812	38911.578
1704	31.99	8456.282	35333.059
10091	31.99	13032.71	39272.387
2969	31.99	9189.5	38258.355
5491	31.99	10690.335	39461.07
4511	31.99	10049.933	36080.957
1842	31.97	8783.93	33303.438
8464	31.97	12243.814	37976.285
8747	31.97	12366.013	36583.715
7046	31.97	11633.764	38987.668
12123	31.97	14116.163	33642.211
1600	31.97	8420.359	37084.121
8354	31.97	12092.554	35824.664
3708	31.95	9695.328	36287.813
11258	31.95	13588.992	33635.363
4283	31.95	9824.121	34111.855
1535	31.95	8599.378	37663.652
12579	31.95	14546.286	38812.664
1188	31.95	8410.815	37067.805
4884	31.95	10170.533	37166.652
12366	31.95	14271.81	36751.73
8727	31.93	12292.112	36964.52
157	31.93	7891.328	35001.988
725	31.93	8037.418	37825.043
5853	31.93	10941.245	33013.813
7028	31.93	11631.589	39407.32
11985	31.91	14210.988	35877.281
7417	31.91	11649.718	33318.609
10983	31.91	13619.002	38165.031
7463	31.91	11650.989	34089.012
1988	31.91	8829.223	36542.863
905	31.91	8163.301	34871.363
11950	31.9	14164.454	36268.93
9330	31.9	12713.463	39434.258
6640	31.9	11237.475	33481.797
5483	31.9	10609.07	39912.633
229	31.9	7878.591	35969.531
9832	31.9	13038.793	34640.355
9482	31.9	12760.509	36861.461
5918	31.9	10854.478	34278.328
10847	31.88	13516.386	38880.68
9139	31.88	12526.783	37001.273
11230	31.88	13773.905	33647.574
10192	31.88	13351.407	38538.805
864	31.88	7990.578	35632.102
1062	31.88	8280.467	34551.328
1990	31.88	8688.037	36604.008
9561	31.88	12917.111	35627.723
1871	31.86	8744.628	34361.039
8416	31.86	12076.032	37105.023
5306	31.86	10473.183	36148.648
6917	31.86	11393.788	38595.934
1779	31.84	8511.728	33935.824
12479	31.84	14281.956	38981.863
3711	31.84	9646.174	36392.496
10871	31.84	13368.189	39719.527
10627	31.84	13545.804	34889.145
6062	31.84	10944.866	37016.387
10183	31.84	13248.473	38707.688
8806	31.84	12310.171	35316.477
3548	31.84	9608.085	33836.313
7782	31.84	11958.326	39645.719
10259	31.84	13333.171	37282.781
717	31.84	8192.441	38000.633
2073	31.84	8670.174	38232.004
12697	31.82	14534.054	37655.57
5513	31.82	10779.085	39184.223
3298	31.82	9329.639	36482.703
988	31.82	8095.191	33060.543
6622	31.82	11391.965	33127.516
9635	31.82	12870.347	34409.668
9647	31.82	12758.474	33977.156
4880	31.82	10217.045	37066.539
2351	31.8	8868.049	38470.18
1859	31.8	8667.018	33894.914
2944	31.8	9246.486	37874.867
7380	31.8	11448.417	33435.414
7813	31.78	11931.022	39178.684
1366	31.78	8480.182	39926.676
1723	31.78	8587.263	35041.125
756	31.78	8176.474	37358.309
7712	31.78	11644.694	38947.16
4499	31.78	10103.747	35750.945
2859	31.78	9146.484	36361.77
10489	31.78	13236.297	33589.328
5112	31.78	10199.379	33167.863
5690	31.78	10697.847	35783.27
4910	31.78	10192.313	36617.527
4954	31.78	10316.517	36044.508
2522	31.76	8962.405	36169.031
2659	31.76	8913.393	33357.859
6237	31.76	11024.497	39685.547
3539	31.74	9666.63	33710.055
5806	31.74	10567.784	33876.344
5923	31.74	10813.055	34316.809
3073	31.74	9307.366	39765.578
8616	31.74	12335.728	39103.598
11687	31.74	13847.968	37532.855
7171	31.72	11562.793	36636.246
12497	31.72	14252.775	39588.945
1555	31.72	8608.016	37583.27
4215	31.72	9747.11	35221.996
6944	31.72	11393.832	39131.59
3068	31.72	9116.959	39945.719
5679	31.72	10746.656	35901.156
6143	31.72	10929.606	39063.797
4440	31.72	9936.371	34766.41
8972	31.72	12518.273	33652.871
5323	31.7	10479.555	36709.633
10837	31.7	13425.26	38686.652
1588	31.7	8552.922	37202.301
6991	31.7	11554.934	39840.762
3875	31.7	9570.073	38953.957
9131	31.7	12626.789	36885.652
12198	31.7	14261.977	33683.777
12034	31.7	14068.313	34908.059
7398	31.68	11455.815	33141.246
4514	31.68	9975.464	36126.773
8364	31.68	12177.252	36116.695
4153	31.68	9868.181	36291.285
11733	31.68	13935.475	38472.426
12108	31.68	14132.192	33739.363
6037	31.68	10931.528	36413.391
8341	31.67	12079.637	35571.34
2056	31.67	8830.366	37962.402
190	31.67	7989.751	35490.766
7895	31.67	12050.613	37343.43
8448	31.67	12123.271	37610.027
5981	31.65	10978.917	35285.711
11797	31.65	13982.342	39955.105
852	31.65	8081.399	35788.586
6073	31.65	10947.194	37258.895
107	31.65	7759.607	34318.551
3915	31.65	9610.538	39497.996
10620	31.65	13385.268	34813.121
2970	31.63	9204.128	38271.105
12167	31.63	14329.905	33155.73
9549	31.63	12765.248	35804.891
9442	31.63	12823.608	37813.852
3184	31.61	9365.238	38008.672
11017	31.61	13756.727	37577.039
6452	31.61	11140.985	35857.074
4116	31.59	9713.297	36971.414
12258	31.59	14289.184	34647.395
1413	31.59	8574.255	39033.516
4591	31.57	9987.489	37510.273
417	31.57	7678.737	38110.715
7530	31.57	11692.422	35308.293
5455	31.57	10483.819	39607.281
10008	31.57	13063.698	37748.492
3263	31.57	9462.088	37051.797
11974	31.57	14196.396	36017
5382	31.57	10551.105	38049.805
8089	31.55	11892.226	34265.121
633	31.55	8145.918	39290.625
624	31.55	8039.219	39497.191
12383	31.55	14388.816	37102.77
11007	31.55	13601.859	37947.551
689	31.55	8128.244	38310.094
10034	31.55	12950.084	38246.82
8274	31.55	12094.695	34637.211
10538	31.53	13401.919	33420.68
7351	31.53	11437.164	33918.238
1640	31.53	8608.757	36484.648
12289	31.53	14413.85	35009.105
5220	31.53	10470.901	34672.766
11221	31.53	13704.799	33839.613
8257	31.53	12221.667	34324.516
187	31.51	7889.71	35433.238
6766	31.51	11337.69	35749.789
9887	31.51	12935.229	35383.824
9689	31.51	12888.198	33353.078
5128	31.51	10557.865	33005.965
2694	31.49	9207.722	33284.043
11012	31.49	13722.954	37517.465
10156	31.49	13342.3	39159.895
4425	31.49	10035.07	34544.324
57	31.49	7922.521	33698.219
593	31.49	8164.305	39794.492
12856	31.49	14620.483	35025.023
11880	31.49	14083.942	38020.055
11823	31.49	14202.345	39536.699
11667	31.49	13902.192	36994.926
4905	31.49	10262.649	36541.934
4622	31.47	10095.036	38142.539
2061	31.47	8799.33	38024.969
12547	31.47	14608.757	39681.262
9338	31.47	12854.756	39373.883
2665	31.45	8867.794	33415.836
7546	31.45	11646.662	35544.324
2018	31.45	8817.816	37072.695
11065	31.45	13737.812	36537.57
11116	31.45	13615.756	35826.52
2657	31.45	9052.428	33611.656
4285	31.45	9821.466	33930.801
6051	31.45	10794.153	36867.73
2222	31.44	8687.575	39107.766
11637	31.44	13979.034	36343.664
11518	31.44	13856.585	33929.762
8781	31.44	12365.956	35996.473
2985	31.44	9068.673	38607.852
4070	31.42	9729.428	37976.773
11560	31.42	13932.732	34655.41
7559	31.42	11775.348	35885.391
9691	31.42	12925.527	33367.156
1116	31.42	8416.293	35512.27
6422	31.42	10996.703	36220.258
4289	31.42	9872.937	33664.016
1357	31.4	8447.68	39792.723
9994	31.4	13010.312	37570.977
7710	31.4	11772.378	38912.125
8755	31.4	12460.367	36452.23
4282	31.4	9843.289	34097.594
11813	31.4	14060.793	39608.617
7623	31.4	11731.55	37492.098
4235	31.4	9799.28	34619.828
694	31.4	8158.622	38429.754
1157	31.38	8398.094	36451.887
732	31.38	8171.704	37921.777
3799	31.38	9544.569	37880.879
10851	31.38	13462.691	38934.293
1407	31.38	8595.869	39228.598
10055	31.38	13116.31	38642.988
4149	31.38	9727.643	36241.555
7709	31.38	11658.311	38901.008
5562	31.38	10605.415	38363.953
1707	31.38	8438.733	35117.422
10291	31.36	13219.27	36593.371
8779	31.36	12452.721	35989.883
6678	31.36	11401.648	34148.695
12711	31.36	14458.22	37214.098
8666	31.36	12288.087	38028.492
5418	31.36	10469.597	39032.977
365	31.36	7816.91	37664.938
7034	31.36	11561.882	39163.125
10395	31.34	13226.06	34917.617
2951	31.34	9209.638	37966.816
6672	31.34	11227.048	34047.141
337	31.34	7721.959	37311.277
546	31.34	7934.191	39515.871
790	31.34	8155.961	36902.379
7185	31.34	11601.748	36410.652
10631	31.32	13400.847	34937.285
8473	31.32	12168.439	38201.625
1149	31.32	8397.768	36283.23
828	31.32	8175.31	36311.785
12048	31.32	14152.641	34727.508
8623	31.32	12437.28	38928.879
4536	31.32	9986.125	36520.102
8358	31.32	12091.539	35885.691
8106	31.3	11860.981	33840.824
10697	31.3	13374.537	36458.906
309	31.3	7792.028	36915.469
13159	31.3	14615.423	33284.805
322	31.3	7940.068	37147.297
11508	31.3	13877.668	33772.461
1138	31.3	8277.087	35991.168
6464	31.3	10998.791	35683.367
8404	31.3	12221.809	36897.07
1433	31.28	8507.613	38782.73
1679	31.28	8602.701	36049.52
4942	31.28	10278.969	36206.82
4137	31.28	9707.011	36418.328
6633	31.28	11403.597	33315.668
8174	31.28	12239.943	33227.016
8253	31.28	12145.626	34301.07
7713	31.26	11849.226	38949.801
9718	31.26	13055.624	33066.379
8576	31.26	12467.553	39599.844
4710	31.26	10020.135	39481.504
11774	31.26	13793.039	39582.414
2996	31.26	9093.671	38813.324
10738	31.26	13439.987	37109.883
3536	31.24	9493.92	33684.168
3201	31.24	9450.211	37848.434
12813	31.24	14562.157	35680.273
5469	31.24	10493.763	39939.004
9807	31.24	12999.692	34282.121
4228	31.24	9752.929	34904.43
11549	31.24	13860.303	34339.047
2861	31.24	9133.838	36420.422
656	31.24	8010.445	39093.34
5971	31.24	10815.348	35120.441
1747	31.24	8531.444	34464.688
2465	31.24	8904.428	37251.297
3389	31.24	9452.852	34919.738
3177	31.22	9405.728	38227.289
11765	31.22	13814.912	39280.684
12456	31.22	14288.998	38498.641
4976	31.22	10217.903	35433.273
3844	31.22	9656.108	38508.176
12042	31.22	14017.246	34666.211
11287	31.22	13811.34	33064.617
3370	31.22	9410.425	35376.516
5054	31.21	10224.965	34206.238
8232	31.21	12168.453	34026.453
2287	31.21	8860.256	39666.008
11171	31.21	13578.051	34830.488
8478	31.21	12211.02	38356.492
12773	31.21	14492.951	36504.328
552	31.21	7776.971	39573.66
1152	31.21	8380.728	36363.113
4992	31.21	10210.019	35092.82
9307	31.19	12923.487	39786.727
9034	31.19	12585.189	34781.781
3183	31.19	9426.054	38297.91
5003	31.19	10243.247	35222.402
6419	31.19	11116.183	36437.461
5171	31.19	10386.589	33880.457
6903	31.17	11304.961	38252.605
12408	31.17	14263.289	37556.91
10665	31.17	13505.443	35633.43
1720	31.17	8430.99	34977.645
8463	31.17	12265.082	37968.004
2620	31.17	8929.833	34167.781
8573	31.17	12384.019	39997.668
6722	31.17	11272.565	34982.824
10621	31.15	13372.927	34833.125
4730	31.15	10061.296	39894.727
12595	31.15	14450.712	38373.77
8789	31.15	12303.679	35639.281
7093	31.15	11485.932	38092.777
4833	31.15	10171.374	37914.258
602	31.15	8101.149	39908.203
9146	31.15	12586.793	37105.043
3712	31.15	9512.804	36397.984
7922	31.15	11945.538	37161.863
6532	31.13	11009.521	34509.641
6195	31.13	10873.93	39729.156
4152	31.13	9724.668	36292.895
4739	31.11	10143.705	39784.422
9602	31.11	12809.304	34819.438
10347	31.11	13248.582	35642.277
6547	31.11	11124.994	34238.551
11163	31.11	13728.682	35049.809
5420	31.11	10438.255	39062.289
343	31.11	7829.335	37389.895
351	31.09	7907.946	37504.992
471	31.09	7815.525	38653.246
7910	31.09	12033.324	37051.406
7465	31.09	11795.718	34104.656
5010	31.09	10201.854	35011.84
4172	31.09	9725.422	35971.914
5593	31.07	10736.421	37727.637
7788	31.07	11969.859	39431.32
10964	31.07	13606.127	38740.727
7653	31.07	11805.993	38032.742
636	31.07	8184.523	39369.473
5123	31.05	10222.16	33075.34
10153	31.05	13256.03	39121.984
563	31.05	7937.299	39724.594
3032	31.05	9125.553	39407.641
556	31.05	7657.993	39667.098
3269	31.05	9471.926	36889.73
6109	31.05	10930.25	38118.891
5758	31.05	10722.606	34910.91
7901	31.05	11904.758	37435.168
7896	31.05	12000.477	37374.355
4957	31.05	10282.669	35756.605
6329	31.05	11079.36	37903.016
2049	31.03	8795.341	37791.254
103	31.03	7810.217	34275.059
788	31.03	8202.547	36896.34
8620	31.03	12385.011	38806.246
11939	31.03	14206.145	36823.211
6773	31.03	11322.059	35844.203
6998	31.03	11570.656	39933.668
3947	31.03	9642.993	39998.199
7229	31.03	11439.449	35839.508
9167	31.03	12600.349	37510.004
8243	31.01	12072.662	34150.77
2426	31.01	8942.094	37664.449
7198	31.01	11494.214	36317.195
3762	31.01	9696.14	37372.508
4605	31.01	10034.657	37757.59
3044	31.01	9181.442	39559.102
4368	30.99	10079.674	33527.594
3350	30.99	9449.282	35717.484
9397	30.99	12784.561	38307.996
4584	30.99	10125.982	37391.68
8841	30.99	12305.803	34879.832
1574	30.99	8531.045	37389.645
10282	30.99	13293.226	36787.227
7679	30.99	11842.441	38569.273
5587	30.98	10597.635	37884.898
1615	30.98	8576.269	36744.289
2200	30.98	8640.254	38804.699
2233	30.98	8756.692	39324.813
5456	30.98	10499.602	39651.547
11096	30.96	13739.822	36371.324
6232	30.96	11149.561	39617.156
8361	30.96	12077.981	35986.715
3557	30.96	9501.483	33993.617
7681	30.96	11800.708	38578.684
6658	30.96	11237.66	33826.961
3827	30.94	9648.979	38296.543
874	30.94	8115.879	35528.066
5376	30.94	10490.902	37721.477
8372	30.94	12199.737	36241.484
3779	30.94	9565.505	37655.703
2473	30.92	8988.716	37030.391
312	30.92	7684.535	36993.398
4328	30.92	9769.882	33277.934
11211	30.92	13668.145	34273.578
2336	30.92	8924.152	39050.574
12429	30.92	14282.596	37847.738
3010	30.92	9271.769	39069.133
7950	30.92	11853.561	36595.641
7749	30.92	11769.497	39506.57
1155	30.92	8415.482	36427.957
[truncated: 4,591 more rows]
