# Supplementary material for: Insights on the Control of Yeast Single-Cell Growth Variability by Members of the Trehalose Phosphate Synthase (TPS) Complex
Source: Front Cell Dev Biol. 2021 Jan 28;9:607628. doi: 10.3389/fcell.2021.607628 (PMC7876269; doi:10.3389/fcell.2021.607628)
Supplement: Supplementary file 2 [file Data_Sheet_1.ZIP › final_code/input_datasets/Ntd-TSL1_SortedCells3_minus_t2.csv]

Id	Area (µm²)	Centre X Position (µm)	Centre Y Position (µm)
11703	69.96	12419.13	33541.238
9030	67.24	11528.495	38276.695
4659	64.29	9856.196	39778.699
4951	61.11	9727.386	36780.902
8990	58.31	11532.388	38691.113
13647	57.91	13173.522	36846.805
11827	56.2	12566.148	33818.637
8740	54.65	11266.567	38122.742
3938	52.16	9477.403	36392.547
5509	49.62	9946.936	36610.859
10485	48.37	11930.473	35179.719
17076	48.29	14615.203	33473.148
10445	47.07	12050.707	35618.902
15294	47.03	13923.401	36745.211
3617	46.82	9289.783	39300.602
5166	45.84	9908.137	33899.863
13734	45.78	13257.031	35418.117
13631	45.71	13284.621	36920.281
930	45.38	8066.232	36194.102
10205	45.19	11894.119	37841.031
7519	45.17	10831.151	35687
10086	45.06	12033.313	39463.199
5558	44.86	10079.209	37185.055
7403	44.69	10890.21	33488.207
6761	44.65	10758.349	39846.469
12470	44.16	12822.01	37690.43
14048	44.12	13566.965	34168.348
11530	44.08	12441.154	35602.238
1844	44.08	8537.819	36559.809
5152	44.08	9890.648	34058.516
17077	44.06	14525.897	33185.199
6837	44.06	10694.264	39115.773
9123	44.02	11627.074	37213.125
11097	44	12168.603	38218.633
2013	43.96	8526.32	33682.105
10277	43.93	12032.457	37491.535
10973	43.93	12091.038	36576.617
11702	43.79	12290.491	33536.59
913	43.79	8184.355	36238.098
15046	43.68	13942.637	33487.004
12479	43.64	12875.426	37522.984
8500	43.6	11264.664	35385.848
9908	43.58	11839.691	38303.023
5172	43.52	9777.587	33655.617
15649	43.37	14055.013	38574.781
16674	43.1	14633.437	38733.051
7990	43.01	11157.854	38104.527
11127	42.99	12268.041	38580.117
11049	42.99	12161.62	37524.902
8306	42.99	11202.171	33364.477
4076	42.83	9448.472	33838.789
8079	42.83	11105.628	37113.949
13679	42.68	13277.185	36248.996
7370	42.55	10581.206	33064.176
15616	42.55	14044.339	39019.363
15561	42.47	14152.711	39593.754
15296	42.47	13924.036	36791.215
1644	42.47	8520.847	39346.152
3475	42.3	9221.452	39072.887
16136	42.13	14304.877	34321.668
11534	42.01	12311.52	35671.93
2796	41.97	9023.384	36621.605
11553	41.91	12436.933	35555.961
12796	41.9	12906.235	33449.973
7195	41.9	10711.34	35426.969
14082	41.88	13430.392	34725.598
9373	41.84	11497.001	34620.789
2736	41.78	8971.254	37447.629
12948	41.7	13040.882	34568.07
12496	41.53	12915.69	37192.492
4327	41.44	9543.576	36169.715
7598	41.4	10809.295	36643.898
15851	41.4	14065.914	35525.695
2749	41.3	8942.851	37318.203
8546	41.21	11387.935	35942.93
9010	41.21	11530.004	38307.164
6922	41.17	10597.478	38579.266
16063	41.17	14285.767	33244.324
11909	41.15	12674.216	35300.211
14664	41.15	13675.732	37636.926
14986	41.15	13680.802	33402.43
16242	41.13	14381.798	35562.41
10931	41.11	12185.863	36034.043
14223	41.05	13444.516	36664.027
13111	41.01	13022.64	36771.051
7965	40.98	11200.433	38337.414
7995	40.96	11186.778	38127.074
8840	40.94	11319.283	39468.188
10480	40.9	12050.807	35141.609
2330	40.86	8654.467	37367.891
14921	40.84	13630.702	34344.391
12968	40.82	13135.243	34867.004
14580	40.76	13599.345	38559.039
7038	40.76	10718.658	37579.211
9465	40.75	11429.584	33498.805
15476	40.67	13809.824	39050.145
16871	40.65	14440.703	36225.34
4922	40.63	9910.8	36989.379
3396	40.59	9217.923	38247.824
14980	40.54	13585.538	33570.973
16492	40.54	14344.42	39039.699
13846	40.5	13244.555	34493.41
6610	40.48	10480.776	38307.871
8245	40.27	11168.264	34341.434
7329	40.25	10705.563	33743.461
11808	40.21	12703.635	33590.895
8103	40.11	11138.879	36546.938
12666	40.09	12777.78	35112.574
8351	40.02	11369.793	33120.324
1040	40	8153.088	34000.426
16042	39.96	13997.031	33066.496
3109	39.88	9066.545	34442.297
16752	39.83	14576.46	37861.293
13436	39.75	13314.235	39031.762
11587	39.73	12415.45	34946.305
11798	39.71	12535.457	33476.191
12247	39.63	12618.883	39689.871
1666	39.62	8473.512	39102.34
11623	39.58	12381.17	34506.883
6586	39.5	10525.261	37952.801
5296	39.46	9927.773	33919.523
4354	39.42	9640.07	36368.109
13954	39.42	13191.674	33116.199
9595	39.42	11814.612	34274.168
6960	39.39	10576.427	38255.805
9321	39.27	11555.129	35336.891
7433	39.23	10815.549	33994.895
8801	39.21	11334.594	38905.395
8189	39.19	11149.071	35339.598
12702	39.19	12763.341	34474.551
8800	39.17	11249.053	38897.492
7202	39.16	10574.578	35552.238
7449	39.12	10870.841	34362.316
16055	39.12	14284.658	33112.531
12225	39.1	12656.98	39380.355
4160	39.08	9594.361	33465.844
14439	39.04	13396.966	39579.246
13759	38.96	13318.267	35105.379
4798	38.93	9843.542	38192.602
2754	38.93	9014.423	37040.895
9856	38.91	11848.467	37667.57
8596	38.91	11401.786	36428.133
15232	38.87	13876.83	36037.246
5854	38.79	10169.781	39258.188
11236	38.79	12312.998	39861.234
9449	38.79	11553.999	33873.043
5141	38.79	9878.257	34201.301
358	38.72	7777.441	37444.684
665	38.7	8147.728	39661.516
7871	38.68	11113.014	39467.641
12311	38.64	12847.553	39635.785
8952	38.58	11632.363	39245.219
9330	38.56	11503.858	35119.172
16167	38.54	14233.74	34739.086
14853	38.49	13770.014	34945.98
461	38.47	7956.391	38414.695
7793	38.47	10827.483	39383.656
1756	38.47	8497.347	37531.914
2027	38.45	8573.719	33541.809
15963	38.45	14119.215	34171.156
1964	38.41	8614.246	34696.867
14945	38.39	13774.072	34280.754
9724	38.33	11774.499	35832.148
16796	38.29	14433.999	37297.402
10421	38.29	12059.597	35986.93
13841	38.26	13147.659	34767.133
545	38.26	7964.123	39180.477
6680	38.24	10444.397	39123.426
16093	38.22	14408.027	33582.453
15368	38.2	13810.492	37732
13098	38.2	13136.064	36522.738
15629	38.08	14179.447	38941.996
12849	38.06	12949.929	33172.203
12075	38.03	12635.143	37339.863
6904	38.01	10618.352	38722.254
8531	37.99	11401.248	35725.5
11113	37.99	12079.5	38405.926
15713	37.97	14197.138	37371.672
8339	37.95	11402.445	33017.488
11297	37.95	12345.532	38839.887
10471	37.95	12042.523	35298.211
12327	37.91	12888.907	39470.898
1473	37.87	8247.816	38413.715
9028	37.85	11466.729	38219.953
5243	37.81	10053.04	33218.242
16750	37.8	14524.889	37844.344
13546	37.8	13152.656	37850.543
9945	37.8	11814.226	38879.738
6104	37.78	10336.519	35651.188
7497	37.74	10804.115	35388.988
4846	37.68	9840.713	37742.66
9207	37.66	11601.202	36758.645
7959	37.64	11061.045	38526.301
13854	37.57	13156.065	34297.031
5895	37.53	10223.636	38688.848
9922	37.51	11775.629	38502.941
3069	37.49	9203.536	33688.539
12104	37.47	12597.201	37780.523
182	37.45	7933.14	35356.512
12424	37.43	12919.724	38556.863
10110	37.43	12004.756	39247.773
9741	37.43	11774.925	35996.125
15388	37.41	13916.425	37884.762
11393	37.39	12374.763	37559.527
6668	37.34	10470.021	39015.441
16926	37.34	14531.201	35451.953
7698	37.32	10813.961	37942.875
13304	37.32	13079.896	38945.949
4883	37.26	9826.448	37193.219
12328	37.24	12810.619	39475.172
1217	37.22	8285.82	35158.355
15562	37.14	14197.257	39605.945
7319	37.13	10729.95	33658.414
6044	37.13	10188.701	36547.73
3518	37.11	9172.728	39557.715
14677	37.11	13606.14	37494.848
15066	37.05	13935.695	33721.453
4300	37.03	9693.129	35706.645
8071	36.99	11016.005	37298.332
902	36.99	8126.029	36453.703
5986	36.99	10255.654	37455.43
1705	36.97	8429.131	38385.383
8012	36.97	11172.956	37735.281
11157	36.95	12144.605	39022.633
12704	36.95	12852.818	34486.258
16412	36.9	14297.769	38138.813
11395	36.9	12434.781	37601.328
11429	36.88	12321.159	37169.637
9580	36.86	11844.55	34047.035
11811	36.86	12559.421	33614.68
7586	36.8	10969.733	36508.043
2918	36.78	8871.625	34814.832
1898	36.78	8455.123	35935.395
14791	36.76	13714.811	35765.652
13563	36.74	13333.847	37503.559
5792	36.68	10222.394	39968.574
10142	36.65	12059.796	38857.805
1804	36.63	8488.016	37282.359
3828	36.61	9488.863	38249.039
4835	36.59	9782.287	37912.234
8124	36.57	11195.833	36267.859
13655	36.55	13160.423	36555.168
12396	36.53	12793.477	38797.801
144	36.49	7922.395	34940.234
3636	36.49	9307.63	39203.137
13852	36.49	13207.466	34509.156
11667	36.47	12421.933	33856.297
13112	36.45	13106.536	36773.008
4578	36.45	9509.029	38929.141
5794	36.44	10205.263	39627.531
8806	36.42	11308.902	38959.141
7348	36.42	10661.305	33330.977
9186	36.4	11431.594	36907.91
5917	36.36	10335.63	38339.133
9742	36.36	11698.194	36022.344
7148	36.36	10635.466	36362.871
11215	36.36	12171.928	39707.293
1296	36.36	8418.484	36352.215
13244	36.34	13105.893	38182.699
12867	36.32	12988.704	33367.918
10062	36.3	11988.959	39832.453
11014	36.28	12068.182	37163.289
1507	36.28	8366.322	38959.961
7431	36.28	10836.641	33982.391
7053	36.28	10704.931	37474
14515	36.22	13773.495	39400.977
10389	36.21	11958.533	36226.414
14866	36.19	13639.578	34809.277
7905	36.19	11189.985	39248.32
15534	36.17	13982.35	39814.617
5702	36.17	9939.995	39104.871
14638	36.09	13686.134	37905.195
2908	36.05	8898.709	35003.527
14183	36.03	13440.916	36230.063
8164	36.01	11047.567	35864.246
14847	36.01	13613.376	35188.926
15960	35.99	14158.349	34148.445
15457	35.99	13902.331	38674.48
9627	35.99	11658.086	34661.059
9648	35.98	11681.661	34998.672
14543	35.98	13606.279	38815.223
992	35.96	8199.795	35380.883
14709	35.94	13693.242	36818.711
10688	35.94	12276.338	33348.277
1327	35.92	8268.333	36926.199
2747	35.86	9006.023	37280.484
8930	35.84	11593.391	39577.457
15059	35.84	13808.523	33644.125
4351	35.82	9580.054	36329.813
16902	35.82	14463.125	36047.605
14828	35.82	13739.755	35257.047
4670	35.8	9777.246	39932.977
10359	35.8	11875.316	36803.18
14880	35.78	13658.838	34918.309
15870	35.77	14154.424	35150.543
4842	35.77	9834.472	37668.086
12719	35.73	12774.518	34424.98
9205	35.73	11425.051	36740.699
4622	35.73	9654.043	39536.719
11267	35.71	12388.126	39316.73
4724	35.71	9826.428	39161.145
5297	35.71	10078.747	33943.789
2092	35.71	8658.946	33299.406
12671	35.69	12835.864	35195.367
14339	35.67	13377.185	38120.957
5745	35.65	10040.398	39778.438
1189	35.65	8232.531	34762.293
8302	35.65	11025.089	33326.117
12869	35.63	13103.181	33401.184
15659	35.63	14206.98	38417.742
4995	35.61	9717.697	36194.637
5631	35.61	10013.678	38309.809
3850	35.57	9421.651	37963.586
16260	35.57	14232.426	35790.363
3967	35.57	9487.215	35939.195
4632	35.55	9514.9	39620.23
15740	35.55	14197.896	37173.832
14770	35.54	13700.222	36174.414
12789	35.54	12747.646	33343.758
7455	35.52	10926.847	34490.59
2165	35.52	8727.165	34520.551
13914	35.5	13253.514	33549.453
5856	35.5	10281.431	38949.922
17064	35.5	14636.654	33544.84
3630	35.48	9471.416	39148.758
2704	35.42	8948.064	37735.816
13355	35.42	13074.097	39575.617
7971	35.4	11065.439	38431.238
6499	35.4	10354.83	36643.383
8286	35.38	11191.456	33787.426
14027	35.38	13383.217	33961.684
14494	35.38	13639.345	39729.406
3881	35.34	9438.141	37485.141
10434	35.32	11918.359	35792.711
3168	35.32	9130.74	35293.199
7147	35.31	10672.691	36332.066
13035	35.31	13097.358	35893.801
5965	35.31	10215.84	37803.367
3928	35.29	9419.952	36843.387
15551	35.29	14198.7	39832.004
16225	35.27	14322.499	35392.125
9070	35.25	11609.329	37874.449
4302	35.25	9690.836	35727.461
14797	35.25	13761.354	35844.488
7755	35.25	10822.426	38871.77
13729	35.23	13294.571	35671.465
9663	35.23	11809.967	35193.934
6950	35.23	10584.579	38433.93
13200	35.23	12931.252	37646.801
2970	35.23	9049.154	33910.699
13079	35.15	12999.242	36386.617
9628	35.13	11640.202	34665.91
7006	35.13	10699.46	37983.129
1252	35.13	8358.917	35510.82
2314	35.11	8785.917	37238.539
14063	35.11	13471.967	34532.992
2610	35.11	8972.432	39121.641
8098	35.09	11176.763	36820.797
11112	35.09	12244.943	38389.543
7084	35.09	10733.622	37047.07
6728	35.08	10530.111	39746.563
1499	35.08	8313.075	38767.504
10018	35.08	11667.076	39775.121
15781	35.06	14110.037	36451.82
9762	35.04	11851.281	36214.18
3043	35.04	9214.214	33266.086
3090	35.04	9230.928	34208.695
1537	35.02	8317.959	39461.816
8902	35.02	11627.427	39998.547
772	35.02	8058.948	38343.352
12287	35.02	12793.782	39777.066
3973	35	9482.895	35741.613
15736	35	14195.387	37118.172
13927	34.98	13174.909	33613.301
6042	34.98	10172.257	36841.309
6938	34.94	10764.082	38362.184
1940	34.9	8617.429	35146
5618	34.9	10002.658	38208.059
11708	34.88	12394.233	33624.832
10255	34.88	11882.162	37616.012
4582	34.86	9596.606	38991.203
16429	34.83	14369.022	38365.777
9471	34.81	11563.015	33581.391
4066	34.79	9372.642	33974.836
3576	34.77	9404.314	39852.613
11450	34.77	12394.159	36782.02
7841	34.77	10927.322	39888.426
7775	34.77	10944.589	39162.668
827	34.77	8185.05	37588.941
4271	34.75	9623.942	35317.359
15301	34.75	13985.025	36852.258
6921	34.73	10684.023	38580.23
15983	34.73	14006.14	33941.078
12057	34.73	12577.623	37130.613
9748	34.73	11678.685	36114.953
5203	34.71	9814.67	33342.031
8517	34.67	11224.48	35574.797
2356	34.65	8846.662	37677.133
6404	34.65	10483.525	34722.199
17038	34.63	14456.956	34120.477
5314	34.63	10004.858	34261.004
1672	34.63	8439.221	38922.789
8017	34.63	11141.664	37506.465
12950	34.63	13046.78	34598.223
16153	34.63	14279.374	34563.559
7655	34.62	10861.032	37343.738
13704	34.6	13191.079	35956.605
5363	34.58	10084.911	35013.473
16720	34.54	14626.609	38169.191
5099	34.54	9920.423	34797.473
16855	34.54	14526.767	36648.023
15161	34.52	13898.989	34998.402
12390	34.52	12919.338	39012.652
14309	34.52	13568.702	37887.563
7857	34.48	11076.545	39871.32
5990	34.46	10179.424	37249.695
17044	34.46	14539.658	33851.961
11084	34.44	12180.398	38050.316
15168	34.44	13913.711	35098.152
3018	34.44	9025.889	33053.734
8013	34.42	11139.863	37741.105
13480	34.42	13170.982	38403.332
15200	34.42	13843.903	35460.848
2626	34.4	9009.204	38830.121
5842	34.39	10289.091	39134.66
5319	34.37	10013.733	34327.527
14071	34.37	13548.612	34588.816
9857	34.37	11842.268	37686.262
7060	34.35	10714.567	37187.473
10484	34.35	11991.042	35154.844
2291	34.35	8645.617	36752.242
16332	34.33	14318.938	37240.207
5045	34.33	9917.053	35708.551
14645	34.31	13627.305	37973.355
306	34.29	7703.57	36872.598
7889	34.29	11165.092	39298.73
14400	34.27	13482.619	38876.895
14909	34.25	13684.071	34576.891
7808	34.23	10991.123	39502.605
7925	34.23	11199.679	39032.574
9460	34.23	11451.229	33790.059
16706	34.23	14594.764	38344.52
3616	34.23	9292.093	39275.328
16145	34.21	14399.101	34474.652
9458	34.19	11610.929	33777.152
8277	34.19	11106.336	33645.801
15809	34.18	14070.944	35911.73
6282	34.16	10160.943	33169.285
9632	34.16	11688.8	34728.848
13966	34.12	13549.279	33142.73
8789	34.1	11260.276	38751.973
10804	34.1	12095.351	34723.574
12161	34.08	12571.208	38682.129
1203	34.06	8327.592	34954.301
10750	34.04	12217.246	34151.957
7207	34.04	10723.018	35286.332
6738	34.04	10353.88	39778.254
4267	34.04	9498.485	35286.125
9220	34.04	11609.954	36431.695
10674	34	12181.344	33027.164
16850	33.98	14474.029	36569.445
15350	33.98	13988.38	37551.875
7274	33.98	10720.475	34529.57
6937	33.96	10620.984	38345.539
15582	33.95	14175.515	39273.172
5433	33.95	10087.857	35713.227
8419	33.95	11253.945	34180.828
6634	33.95	10462.574	38757.402
1969	33.91	8618.526	34749.941
16392	33.87	14267.486	37862.508
9690	33.87	11737.044	35459.914
6947	33.87	10765.631	38417.207
2198	33.85	8808.171	35185.137
16193	33.85	14416.494	35042.074
2794	33.85	8970.907	36574.309
2029	33.83	8582.544	33589.406
14995	33.83	13714.395	33228.426
2660	33.81	8968.382	38337.438
3304	33.81	9234.828	37313.063
15637	33.79	14091.119	38727.227
11746	33.79	12299.015	33051.293
9202	33.79	11468.136	36968.258
11003	33.75	12156.428	37097.086
9326	33.73	11444.231	35097.254
2181	33.72	8682.958	34940.246
2025	33.72	8517.435	33524.156
242	33.7	7917.104	36088.824
3191	33.7	9126.299	35579.441
1231	33.68	8379.757	35296.242
6911	33.66	10729.196	38480.883
928	33.64	8018.925	36166.27
14514	33.62	13635.547	39372.117
16416	33.6	14318.517	38164.188
9429	33.56	11463.776	34279.094
1908	33.56	8447.074	35816.168
10603	33.56	12057.972	33914.055
12682	33.56	12761.283	34786.867
10569	33.54	11862.291	34174.902
6138	33.54	10155.697	35101.277
7381	33.54	10903.834	33032.949
16853	33.54	14535.941	36624.785
5751	33.5	10024.852	39907.328
13340	33.5	13079.801	39458.348
5480	33.5	10088.698	36315.109
10606	33.49	11864.892	33952.664
4577	33.49	9566.616	38921.77
16462	33.45	14215.758	38650.113
11423	33.43	12393.604	37324.156
1616	33.43	8586.262	39631.871
16084	33.39	14376.222	33433.648
5186	33.39	9773.126	33753.293
8076	33.39	11090.36	37096.91
13838	33.37	13294.053	34738.656
7244	33.35	10598.033	34800.066
934	33.35	8036.989	35932.391
10437	33.33	11984.051	35820.297
4885	33.33	9787.539	37242.977
7209	33.33	10594.262	35339.48
5696	33.33	10106.746	39053.383
6047	33.33	10261.911	36594.809
8931	33.31	11486.72	39270.246
10599	33.31	11958.584	33851.383
16634	33.31	14512.947	39371.613
14308	33.29	13489.69	37873.258
16762	33.29	14467.817	37546.629
4616	33.29	9640.754	39477.184
12463	33.29	12908.411	37858.023
494	33.27	7986.465	38703.977
354	33.27	7723.924	37438.668
5732	33.27	10134.854	39579.02
11243	33.27	12477.496	39601.473
3516	33.26	9211.46	39548.281
14625	33.26	13757.344	37839.656
6795	33.26	10571.948	39452.652
10409	33.24	12013.561	36186.664
12318	33.24	12899.491	39734.738
1653	33.24	8624.498	39193.094
12926	33.24	12979.435	34242.195
7236	33.22	10728.01	35043.566
13564	33.22	13224.511	37506.188
12760	33.22	12861.675	33647.262
3387	33.2	9210.065	38188.469
13465	33.2	13223.074	38537.785
5042	33.18	9793.241	35702.332
12936	33.18	12986.966	34367.508
4712	33.18	9913.483	39377.863
11328	33.18	12466.502	38155.355
14620	33.18	13711.62	38096.355
4432	33.16	9582.247	37386.18
10802	33.16	12174.723	34709.621
10703	33.16	12090.322	33504.191
286	33.14	7942.511	36657.633
3645	33.14	9306.305	39042.414
8635	33.14	11295.121	36854.555
9392	33.12	11563.093	34451.641
15017	33.1	13686.559	33154.363
8162	33.1	11166.816	35818.68
1142	33.08	8363.98	33859.02
8502	33.06	11406.781	35466.043
16473	33.04	14261.213	38862.586
7249	33.04	10649.966	34838.16
16510	33.03	14317.619	39194.098
4827	33.03	9728.76	37865.809
6636	32.99	10421.645	38790.586
4409	32.99	9668.928	37015.289
10400	32.99	11928.859	36319.305
7838	32.99	10941.649	39809.891
6556	32.99	10430.42	37445.5
224	32.99	7775.204	35898.02
15833	32.95	14154.201	35607.801
13473	32.95	13299.241	38319.539
16713	32.93	14574.725	38423.762
9215	32.93	11595.851	36672.563
5974	32.91	10217.644	37558.902
16688	32.91	14455.548	38498.148
9994	32.89	11737.022	39561.801
8896	32.89	11581.254	39941.605
13000	32.89	13093.976	35451.121
5201	32.89	9791.292	33628.945
1302	32.89	8214.986	36465.594
5870	32.87	10324.584	38811.855
15057	32.87	13897.635	33594.164
11403	32.87	12407.132	37394.234
12872	32.85	13019.005	33441.23
5669	32.85	10110.065	38721.438
11015	32.83	12275.368	37177.441
11900	32.83	12567.949	35127.625
16695	32.83	14535.23	38617.824
4245	32.8	9526.844	34931.859
8933	32.78	11577.639	39306.57
14932	32.76	13581.358	34180.332
14532	32.76	13658.491	38997.973
6614	32.76	10521.624	38401.648
1620	32.74	8623.159	39700.078
9437	32.74	11535.322	34055.305
5230	32.72	10105.08	33015.766
7054	32.72	10769.099	37478.738
12677	32.7	12780.933	35023.301
15782	32.68	14161.013	36463.98
16045	32.68	14113.295	33079.531
3448	32.68	9169.286	38883.934
6365	32.68	10455.88	34100.371
8891	32.68	11609.167	39909.262
9253	32.66	11483.612	36200.805
14101	32.66	13516.021	35266.996
3860	32.64	9421.761	37794.676
15008	32.64	13612.313	33030.539
14184	32.64	13533.124	36237.223
11294	32.6	12398.862	38806.547
13769	32.6	13334.833	35190.148
13435	32.59	13341.797	39026.43
6596	32.59	10501.101	38148.297
6375	32.57	10551.811	34258.289
875	32.57	8060.805	36716.426
13257	32.57	12969.902	38309.66
5336	32.57	10020.743	34632.359
7482	32.55	10989.125	35144.723
16568	32.55	14235.105	39849.227
4317	32.55	9580.29	35881.246
10951	32.49	12247.233	36424.828
12397	32.49	12914.377	38811.137
2866	32.47	9040.615	35637.207
6410	32.47	10450.02	34780.02
10972	32.45	12278.577	36545.559
4880	32.45	9787.899	37440.82
10143	32.45	11922.775	38927.613
16139	32.45	14309.235	34340.48
8530	32.43	11394.369	35721.57
9244	32.41	11509.936	36096.777
1245	32.41	8334.404	35455.965
9614	32.41	11710.52	34520.32
6963	32.41	10569.633	38290.031
16389	32.39	14315.998	37833.664
13835	32.34	13305.166	34672.434
11322	32.34	12311.806	38337.73
16465	32.34	14298.105	38707.055
7447	32.32	10925.841	34263.816
9515	32.3	11603.166	33156.625
11565	32.3	12406.513	35411.734
3044	32.3	9075.296	33267.359
11499	32.28	12283.209	36188.66
979	32.28	8063.681	35530.441
1642	32.26	8632.415	39316.367
10993	32.26	12255.954	36838.746
10777	32.24	12124.254	34388.242
72	32.22	7738.092	34009.102
3271	32.22	9086.257	36725.641
4954	32.22	9822.098	36828.84
7528	32.22	10866.947	35805.156
2920	32.22	8979.851	34850.891
15004	32.22	13767.718	33021.734
4115	32.2	9363.451	33267.609
16428	32.18	14383.665	38364.387
3908	32.18	9471.43	36869.324
4694	32.16	9782.911	39461.672
5532	32.16	10091.594	36919.777
10270	32.14	11865.687	37437.984
7779	32.14	10915.193	39199.621
1261	32.13	8290.309	35671.969
9228	32.09	11446.707	36529.086
10165	32.09	11947.852	38619.902
8823	32.09	11210.654	39220.617
13271	32.05	12970.097	38523.133
12920	32.05	12948.207	34182.613
148	32.05	7949.52	35004.48
5360	32.05	9958.09	34985.281
4493	32.01	9661.723	38178.727
14310	32.01	13452.362	37891.445
11893	32.01	12631.778	34968.289
2979	32.01	9042.436	33737.242
10858	31.99	12173.835	35325.387
15722	31.99	14005.769	37499.281
6969	31.99	10613.951	38004.824
10833	31.99	12067.302	35100.891
5500	31.97	10027.921	36546.426
400	31.95	7842.722	37912.598
9854	31.95	11757.002	37632.211
2962	31.93	8887.949	34066.238
8273	31.93	11042.697	33896.063
13741	31.93	13293.721	35513.145
12218	31.93	12566.68	39262.402
14419	31.93	13535.078	39142.883
12183	31.9	12546.36	38882.688
14768	31.9	13593.687	36162.395
5041	31.88	9813.206	35696.797
13290	31.88	13061.388	38762.059
11183	31.86	12221.075	39381.031
5049	31.86	9847.134	35421.848
7951	31.82	11034.236	38731.453
6867	31.82	10770.727	39107.648
325	31.82	7950.085	37016.129
7275	31.8	10570.378	34528.395
9306	31.8	11541.929	35449.086
10433	31.8	11860.144	35793.93
8768	31.8	11212.305	38333.227
15062	31.78	13953.413	33659.012
11670	31.78	12341.394	33887.117
6819	31.76	10718.138	39304.184
15049	31.76	13966.127	33497.207
3198	31.76	9216.381	35705.258
2941	31.74	8924.294	34549.539
4838	31.74	9834.893	37950.809
2469	31.74	8777.675	39158.539
2831	31.72	8911.407	36137.949
6417	31.72	10500.416	35122.766
14231	31.72	13534.953	36793.816
14599	31.7	13609.558	38182.578
8018	31.7	11198.63	37514.578
1120	31.7	8358.535	33574.785
5625	31.68	10106.866	38260.711
14825	31.68	13568.992	35556.859
4214	31.67	9608.607	34350.816
15106	31.67	13793.038	34397.617
9444	31.67	11468.478	33844.793
6966	31.67	10638.279	38305.832
15097	31.65	13855.033	34298.691
4791	31.65	9802.174	38148.098
3465	31.63	9150.874	38980.352
14545	31.63	13646.901	38847.684
8830	31.63	11229.52	39335.051
15972	31.61	14210.901	34018.109
10602	31.61	11896.607	33903.5
16215	31.59	14275.859	35334.285
16243	31.57	14269.019	35566.848
11161	31.57	12158.985	39066.66
7939	31.57	11149.048	38880.5
11179	31.57	12081.612	39336.465
1266	31.55	8381.238	35757.43
12501	31.55	12868.052	37260.328
10797	31.55	12153.495	34691.09
8567	31.53	11387.264	36098.355
4849	31.53	9732.154	37786.664
10894	31.53	12150.43	35656.414
15226	31.51	13794.257	35925.504
15122	31.51	13887.972	34590.957
6358	31.49	10554.248	33993.465
14841	31.49	13657.907	35109.484
6635	31.47	10410.222	38782.273
8621	31.47	11360.216	36607.48
14153	31.47	13399.038	35901.488
16907	31.47	14437.449	35802.715
5273	31.47	10132.678	33525.578
1054	31.47	7999.257	33692.82
200	31.44	7745.278	35642.789
10000	31.44	11759.564	39643.273
1575	31.4	8338.97	39711.027
5671	31.38	9987.545	38738.586
4272	31.38	9576.34	35382.547
11485	31.38	12347.66	36276.047
16426	31.36	14393.254	38357.563
4290	31.36	9696.097	35615.215
10001	31.34	11847.283	39672.008
14903	31.34	13662.344	34482.48
8269	31.34	10996.237	34087.055
1684	31.3	8547.144	38689.406
8731	31.3	11408.534	38040.426
16135	31.3	14230.99	34284.703
8667	31.3	11401.956	37327.906
9639	31.28	11752.591	34895.672
3111	31.26	9230.713	34475.164
9428	31.26	11477.56	34255.07
1711	31.26	8432.156	38164.855
4676	31.26	9897.496	39607.941
13481	31.24	13244.497	38404.559
8831	31.24	11316.048	39345.141
1773	31.24	8460.082	37195.953
914	31.24	8204.438	36255.055
4426	31.22	9632.245	37319.496
15404	31.22	13979.876	38004.91
15626	31.22	14109.799	38929.746
11873	31.22	12695.985	34581.238
5472	31.21	10101.752	36198.547
10722	31.21	12246.163	33846.316
13579	31.19	13142.359	37379.563
9548	31.19	11663.09	33513.613
8477	31.19	11336.119	35162.965
7346	31.17	10573.703	33639.313
10166	31.17	12044.982	38312.852
13672	31.17	13314.182	36495.523
8543	31.17	11261.887	35929.809
5331	31.17	10001.444	34531.59
7026	31.15	10642.374	37800.965
9347	31.15	11497.066	35044.895
674	31.15	8062.145	39481.676
13509	31.13	13294.982	38275.184
679	31.13	8041.252	39530.723
4034	31.11	9423.361	34638.027
15733	31.11	14127.081	37060.898
7919	31.11	11137.487	38969.441
12788	31.11	12792.907	33340.805
14265	31.09	13385.668	37186.141
14182	31.09	13545.278	36219.566
15208	31.09	13934.118	35612.129
7307	31.09	10684.874	34058.754
3549	31.09	9164.336	39844.129
241	31.09	7841.09	36081.211
10654	31.07	12018.544	33276.277
11674	31.07	12439.189	33918.902
16108	31.07	14284.645	33895.352
7094	31.05	10755.515	36860.477
1286	31.05	8378.341	36159.094
2392	31.05	8764.109	38054.211
6492	31.05	10562.937	36618.203
7669	31.05	10853.564	37501.414
10353	31.03	11993.013	36777.031
11522	31.03	12478.69	35774.824
3073	31.03	9254.26	33806.18
9251	31.03	11423.77	36176.336
3639	31.01	9349.455	39259.984
9831	31.01	11821.676	37354.422
10954	31	12254.574	36440.027
4192	31	9573.17	33907.801
14782	30.98	13603.947	35954.23
15844	30.98	14045.216	35437.262
16491	30.96	14270.098	39036.602
9964	30.96	11686.877	39051.645
11130	30.94	12111.31	38594.313
1935	30.92	8540.643	35373.461
3054	30.92	9240.773	33545.281
5104	30.92	9913.837	34906.008
14199	30.92	13416.031	36410.176
13397	30.92	13229.438	39659
6629	30.92	10406.359	38633.375
1884	30.92	8499.225	36316.699
14554	30.92	13713.557	38656.754
16312	30.92	14364.147	36884.832
14624	30.9	13704.762	38107.457
16004	30.9	14147.539	33592.824
1254	30.9	8394.336	35528.867
2945	30.9	8903.751	34307.695
6861	30.88	10657.697	38993.953
10460	30.88	12063.521	35464.852
1943	30.86	8530.172	35181.941
15785	30.86	14013.819	36525.133
1512	30.84	8362.368	39058.586
4223	30.84	9651.674	34456.996
14200	30.82	13460.526	36417.105
9234	30.82	11600.112	36265.527
14842	30.8	13771.028	35113.758
6744	30.8	10498.375	39822.426
8408	30.78	11420.331	34052.031
13754	30.77	13154.319	35320.676
2222	30.77	8748.072	35602.332
13678	30.73	13158.117	36237.805
9031	30.73	11444.887	38286.781
14908	30.71	13688.97	34554.648
12354	30.71	12746.779	39121.039
14617	30.71	13683.777	38051.742
2678	30.71	9045.942	38052.227
6665	30.69	10517.663	38990.992
17007	30.69	14517.332	34607.5
9093	30.69	11608.21	37808.574
11422	30.67	12312.618	37258.879
3407	30.67	9274.931	38356.723
3188	30.67	9113.025	35494.102
92	30.65	7642.735	34312.09
7233	30.65	10573.747	34982.578
4041	30.63	9314.172	34714.641
16506	30.63	14355.952	39156.266
14872	30.61	13575.381	34847.508
6959	30.61	10716.093	38230.789
5555	30.61	10037.056	37143.18
10064	30.61	11900.227	39842.965
11679	30.59	12291.232	33669.797
11227	30.59	12106.202	39943
15622	30.59	14176.449	38826.785
6128	30.57	10284.216	35305.059
14005	30.57	13504.262	33617.449
16353	30.57	14219.569	37443.832
3246	30.57	9256.774	36337.82
9042	30.57	11468.326	38068.195
15433	30.57	13799.583	38322.188
9568	30.55	11821.859	33897.668
13932	30.52	13234.283	33350.801
15179	30.5	13912.016	35227.738
14970	30.48	13776.25	33751.699
8305	30.46	11074.224	33350.414
14037	30.46	13465.567	34069.637
8426	30.46	11371.528	34312.781
14102	30.46	13383.952	35320.219
16696	30.46	14568.848	38623.746
955	30.44	8056.077	35629.695
11580	30.42	12451.806	35171.383
15174	30.4	13934.858	35164.891
7872	30.38	11207.341	39466.953
1127	30.38	8375.113	33602.754
8263	30.38	11181.008	33975.672
7460	30.36	10837.54	34736.594
7706	30.36	10845.211	38013.594
3355	30.36	9097.335	37902.906
4878	30.34	9851.033	37425.66
15592	30.34	14143.385	39342.148
89	30.34	7795.984	34277.492
11356	30.34	12473.092	37854.867
1133	30.32	8206.801	33700.594
14008	30.32	13444.989	33668.313
6942	30.31	10714.602	38401.664
10690	30.31	12203.201	33365.539
7343	30.31	10688.865	33579.363
13308	30.31	12954.615	39031.391
259	30.29	7834.696	36318.66
3314	30.27	9253.647	37417.496
16636	30.27	14462.36	39424.148
9940	30.27	11828.351	38792.465
9657	30.25	11720.163	35146.539
4246	30.25	9677.372	34958.254
12293	30.25	12792.356	39883.945
736	30.25	8174.056	38873.609
14737	30.25	13754.836	36469.445
8828	30.23	11391.33	39323.398
9669	30.23	11843.355	35309.785
10705	30.23	12070.192	33512.258
15708	30.21	14089.394	37660.883
16471	30.21	14245.62	38818.539
14920	30.21	13718.028	34330.375
5277	30.19	9932.72	33633.848
16159	30.17	14214.324	34638.566
12799	30.15	12877.771	33470.078
13385	30.15	13150.28	39814.84
14531	30.15	13778.064	38997.66
14600	30.15	13668.833	38183.434
6828	30.15	10714.243	39350.789
13902	30.13	13220.589	33760.188
6681	30.13	10522.563	39166.215
13146	30.13	13064.408	37082.449
11852	30.11	12510.042	34275.414
8876	30.11	11598.79	39757.816
6989	30.09	10616.247	37841.301
8289	30.09	10999.315	33798.809
16358	30.09	14351.38	37477.32
8094	30.08	11082.73	36729.953
4256	30.08	9579.048	35145.48
14760	30.08	13646.117	36112.66
7408	30.06	10858.401	33564.633
13229	30.06	13093.048	37938.613
15021	30.06	13861.796	33064.582
956	30.04	8116.195	35632.605
8149	30.04	11204.494	35959.941
2270	30.02	8653.037	36472.621
1052	30.02	8031.315	33885.77
12476	30.02	12837.707	37805.633
8236	30.02	10994.573	34585.16
165	30.02	7814.929	35144.277
15985	30	14192.277	33660.547
5750	29.98	10026.166	39876.098
6190	29.98	10338.001	34319.801
24	29.98	7882.261	33371.328
1274	29.96	8371.54	35908.699
14340	29.96	13503.296	38125.773
7454	29.96	10788.644	34474.008
7962	29.92	11112.29	38612.262
6065	29.92	10258.007	36263.18
12698	29.92	12785.758	34714.809
4063	29.92	9486.25	34144.801
10687	29.92	12245.644	33337.465
353	29.9	7788.012	37427.398
13553	29.9	13277.697	37977.398
10346	29.88	11921.562	36704.734
7522	29.88	10924.298	35724.695
7253	29.88	10682.793	34886.688
9029	29.88	11447.868	38229.965
4136	29.86	9499.355	33066.008
15910	29.86	14019.252	34707.68
1044	29.86	7992.778	34042.691
150	29.86	7945.236	35012.27
2278	29.85	8653.778	36594.824
14324	29.85	13508.515	38036.316
11948	29.85	12684.271	35829.348
14279	29.83	13367.34	37354.855
11987	29.83	12562.665	36134.395
8086	29.79	11198.869	37176.805
8488	29.79	11281.015	35329.734
12413	29.79	12926.193	38726.727
279	29.77	7954.73	36605.016
9939	29.75	11758.798	38792.84
9180	29.75	11473.448	37178.055
6183	29.75	10203.545	34592.828
2609	29.73	8934.407	39117.105
15570	29.73	14165.174	39719.875
7784	29.73	10914.182	39280.547
12533	29.71	12867.063	36743.941
16411	29.69	14246.584	38101.129
4636	29.69	9625.902	39678.895
194	29.67	7913.745	35524.078
11144	29.67	12116.736	38845.434
2509	29.67	8825.207	39761.039
427	29.65	7906.395	38086.668
8325	29.65	11143.398	33039.691
570	29.65	7887.432	39483.039
10190	29.65	11875.3	38296.91
2907	29.64	8992.397	34985.461
9100	29.64	11488.869	37362.129
11011	29.64	12207.712	37126.191
8188	29.64	11182.034	35303.18
15152	29.62	13829.863	34900.879
9328	29.62	11629.738	35104.094
16075	29.58	14414.84	33376.754
12414	29.58	12829.396	38734.738
5486	29.56	10031.453	36402.051
10551	29.56	12060.356	34315.98
7553	29.56	10963.358	36099.105
15921	29.56	14192.915	34589.375
12138	29.56	12634.217	38163.781
11894	29.56	12581.323	34967.898
7540	29.54	10890.341	35942.406
8293	29.54	11048.371	33525.395
7364	29.54	10735.077	33294.793
821	29.54	8041.875	37546.301
14395	29.54	13470.49	38763.242
360	29.54	7989.79	37459.664
543	29.54	7847.601	39118.867
13092	29.54	13065.287	36494.344
3837	29.52	9339.08	38108.852
3386	29.5	9215.664	38174.938
112	29.5	7953.184	34602.512
82	29.5	7952.918	34155.453
7656	29.48	10836.219	37428.504
12770	29.48	12818.791	33738.453
3494	29.46	9232.265	39309.914
8681	29.46	11260.716	37609.445
5514	29.46	10087.083	36699.543
2598	29.44	8871.215	39326.5
14641	29.44	13690.018	37950.965
5744	29.44	10105.526	39773.207
10752	29.44	12078.887	34192.316
10835	29.44	12273.656	35173.637
9224	29.42	11495.886	36520.953
15719	29.42	14003.773	37429.816
7165	29.42	10601.231	35906.766
2682	29.42	8976.05	38073.129
7869	29.42	11113.234	39435.098
2792	29.41	8883.739	36566.953
14362	29.41	13367.479	38354.613
212	29.39	7734.066	35789.738
7858	29.39	11088.087	39890.141
7393	29.39	10788.664	33373.977
9615	29.37	11778.543	34525.426
12605	29.37	12857.783	35808.52
10790	29.33	12102.181	34589.41
10737	29.33	12178.657	34032.836
16269	29.33	14215.252	35953.781
14699	29.31	13582.922	36945.645
11876	29.29	12622.418	34633.273
9951	29.29	11782.007	38910.719
2277	29.27	8636.818	36591.801
10976	29.27	12264.494	36690.309
10500	29.25	12025.979	35032.762
5807	29.25	10227.983	39547.031
10061	29.25	11924.607	39800.984
6151	29.23	10252.773	34965.105
2268	29.23	8788.74	36405.781
7347	29.23	10590.133	33326.797
11843	29.23	12679.495	34138.039
6605	29.21	10561.611	38239.059
7555	29.21	10851.357	36118.758
6015	29.21	10279.063	36893.852
11459	29.19	12327.279	36567.461
13284	29.19	12974.702	38668.406
2232	29.19	8812.783	35783.406
13988	29.18	13517.92	33419.031
12005	29.18	12587.557	36361.672
6452	29.18	10510.068	35967.844
10025	29.16	11760.836	39811.941
8518	29.16	11381.65	35586.254
6298	29.14	10200.434	33127.117
7064	29.14	10662.587	37306.293
2164	29.14	8653.39	34417.008
1866	29.14	8515.517	36436.52
8861	29.14	11354.171	39697.012
3158	29.14	9225.585	35098.48
11352	29.12	12292.771	37831.305
2074	29.1	8668.075	33003.586
11614	29.1	12490.336	34693.43
11259	29.1	12302.939	39516.063
5661	29.08	10027.397	38605.148
5065	29.08	9808.801	35534.238
7552	29.08	10966.645	36091.195
6263	29.06	10283.946	33561.898
7125	29.06	10670.946	36622.207
12127	29.06	12663.478	38035.02
3220	29.06	9159.843	36014.18
6082	29.06	10290.601	35896.625
6752	29.06	10575.65	39772.82
12916	29.04	13102.343	34146.574
8539	29.04	11309.496	35861.539
11458	29.04	12383.148	36549.816
13780	29.04	13290.095	35033.293
15856	29.02	14155.434	35301.82
9237	29.02	11495.516	36354.488
293	29	7678.016	36756.609
6237	29	10257.675	33821.156
5869	29	10184.811	38808.566
3353	28.98	9190.692	37862.152
923	28.96	8007.91	36076.891
11124	28.96	12172.343	38533.992
2348	28.95	8738.423	37619.762
12418	28.95	12727.394	38784.84
14052	28.93	13532.104	34301.934
6095	28.93	10261.013	35834.527
15720	28.93	14099.105	37452.477
7492	28.93	10795.977	35318.426
9276	28.91	11582.012	35977.641
9772	28.91	11749.181	36414.016
3308	28.91	9165.056	37346.309
4556	28.91	9533.447	38696.371
9309	28.87	11549.864	35508.34
3064	28.87	9232.443	33628.645
15580	28.85	14201.876	39586.105
8195	28.83	11057.22	35186.746
3859	28.83	9489.302	37779.715
1808	28.83	8567.381	37066.383
5292	28.83	10109.401	33891.027
3838	28.83	9473.131	37831.863
10199	28.81	12008.239	38119.266
225	28.81	7821.963	35908.527
10478	28.79	11901.561	35119
11723	28.79	12384.489	33178.664
14398	28.79	13442.529	38794.152
13942	28.79	13325.062	33203.992
6712	28.77	10426.428	39687.047
475	28.77	7662.421	38562.758
113	28.77	7717.414	34612.063
10481	28.75	12004.491	35145.926
7641	28.75	10934.337	37077.02
1067	28.75	8174.874	33639.379
5265	28.75	9981.725	33381.359
6980	28.75	10682.095	38083.871
3662	28.75	9424.324	38821.926
6438	28.75	10535.098	35556.18
8342	28.75	11335.607	33031.566
5950	28.73	10197.432	37903.664
14141	28.73	13384.663	35761.32
1818	28.72	8424.137	36864.969
1673	28.72	8486.929	38629.328
14589	28.7	13759.996	38345.254
1748	28.7	8582.885	37693.602
13861	28.7	13229.594	34384.324
14520	28.68	13760.327	39207.555
16673	28.68	14562.469	38731.336
6043	28.66	10178.24	36544.941
14686	28.64	13643.427	37063.676
16958	28.64	14599.648	35120.734
3033	28.62	9184.238	33143.609
308	28.62	7793.983	36885.297
12551	28.62	12895.118	36413.309
11053	28.62	12150.377	37589.781
3535	28.62	9213.29	39708.125
9457	28.62	11611.449	33726.414
3104	28.6	9260.448	34389.422
1387	28.6	8330.956	37582.816
12715	28.6	12868.717	34369.051
10238	28.58	11900.593	37788.395
12186	28.58	12664.273	38904.59
1927	28.56	8621.763	35516.688
7697	28.56	10891.735	37921.883
5501	28.56	10044.515	36549.309
16115	28.54	14371.211	34006.336
7108	28.54	10705.611	36987.266
12452	28.54	12758.713	38075.691
12064	28.52	12603.827	37246.129
10683	28.52	12178.089	33259.828
4896	28.52	9842.779	37071.52
13574	28.52	13263.694	37593.875
5588	28.52	10093.968	37786.957
3368	28.5	9089.38	38001.93
12507	28.49	12723.74	37023.301
783	28.49	8091.33	38180.398
9790	28.47	11676.328	36669.82
15051	28.47	13873.929	33556.363
927	28.45	8116.643	36149.699
4289	28.45	9669.566	35606.535
2423	28.45	8707.213	38465.965
11538	28.45	12438.184	35433.695
10774	28.45	12086.49	34385.004
9313	28.43	11570.558	35562.246
7484	28.41	10973.256	35193.313
16355	28.41	14407.159	37446.578
738	28.39	8058.399	38889.875
1355	28.39	8268.727	37337.359
5824	28.39	10239.748	39351.148
10036	28.39	11773.76	39939.574
1016	28.37	8053.14	34719.941
14142	28.37	13435.45	35767.238
14388	28.37	13534.436	38683.352
1739	28.37	8441.025	38080.801
4540	28.35	9584.274	38493.914
2583	28.35	8983.275	39520.965
6776	28.35	10684.97	39946.523
2264	28.33	8666.656	36353.297
13746	28.33	13206.989	35566.789
12245	28.33	12573.513	39669.32
14975	28.33	13725.923	33488.125
16194	28.33	14399.591	35045.375
12650	28.33	12778.869	35535.602
5302	28.33	10059.764	34013.414
524	28.31	7850.846	38931.219
7884	28.31	11206.861	39277.496
16327	28.31	14258.388	37122.379
3015	28.31	8862.475	33284.047
1733	28.31	8470.534	38015.242
5701	28.29	9979.72	39102.402
15336	28.29	13895.857	37399.203
9	28.27	7641.965	33108.672
16682	28.27	14495.505	38771.375
10857	28.26	12127.605	35309.457
4061	28.26	9391.497	34433.184
8425	28.26	11345.121	34304.992
11603	28.24	12461.784	34825.43
2273	28.24	8830.728	36514.07
4707	28.22	9914.485	39326.023
11718	28.22	12382.933	33463.441
6300	28.22	10546.649	33014.828
408	28.22	7884.35	37936.379
1872	28.2	8548.595	36475.508
13380	28.2	12967.858	39985.832
5599	28.18	10049.249	37935.168
10966	28.18	12246.277	36487.805
13625	28.18	13338.55	36858.98
11217	28.16	12150.533	39727.141
12614	28.16	12778.792	35641.02
4265	28.16	9687.233	35268.406
1281	28.16	8317.221	36086.223
6288	28.16	10301.375	33314.543
10986	28.14	12207.645	36780.02
666	28.14	8098.522	39668.672
6352	28.12	10551.098	33894.578
8945	28.12	11570.075	39173.461
11710	28.12	12435.219	33385.621
8871	28.12	11337.349	39953.633
16484	28.12	14348.556	38989.191
14109	28.12	13470.2	35436.547
12467	28.1	12838.307	37671.063
12491	28.1	12904.816	37370.152
9560	28.1	11773.456	33670.723
9920	28.08	11643.215	38443.781
11509	28.06	12339.082	35939.137
1886	28.06	8572.773	36370.617
12106	28.06	12613.749	37783.957
15550	28.06	14131.238	39798.438
3234	28.05	9168.798	36158.707
13188	28.05	13010.5	37530.363
2843	28.05	8905.591	35960.984
6686	28.03	10545.73	39256.672
8924	28.01	11443.923	39445.059
7955	28.01	10998.524	38775.34
12917	28.01	13062.969	34147.328
14095	28.01	13447.589	35110.293
8282	27.99	11136.922	33713.758
505	27.99	7771.158	38758.105
9746	27.99	11748.913	36101.281
713	27.99	8141.7	39229.355
16587	27.99	14455.861	39837.938
14425	27.97	13448.902	39258.895
9636	27.97	11648.318	34836.598
13908	27.95	13283.825	33492.188
7241	27.95	10694.174	34782.684
2827	27.95	8991.183	36095.211
7751	27.93	10799.837	38755.391
1227	27.93	8238.302	35261.199
2258	27.93	8732.555	36212.359
15349	27.93	13897.002	37528.625
1143	27.93	8264.728	33887.777
14946	27.91	13742.145	34283.199
1081	27.91	8110.039	33279.629
11709	27.91	12448.121	33365.73
12074	27.91	12507.652	37338.078
14167	27.89	13403.565	36118.203
14016	27.87	13562.578	33774.621
5785	27.87	10170.828	39894.43
35	27.87	7947.678	33474.148
3874	27.87	9416.104	37376.617
13737	27.87	13196.818	35438.023
398	27.85	7870.46	37883.332
2788	27.85	8867.921	36825.738
8318	27.85	11116.257	33232.227
6544	27.83	10521.202	37320.16
7900	27.83	11189.815	39188.867
16133	27.83	14337.598	34227.73
6772	27.83	10633.092	39911.523
6894	27.83	10652.844	38887.84
6777	27.83	10725.517	39947.676
12048	27.83	12674.622	37000.133
8700	27.82	11345.398	37810.605
14437	27.82	13484.841	39559.172
11750	27.8	12300.181	33109.898
315	27.8	7847.337	36939.57
3818	27.78	9380.41	38165.355
3195	27.78	9266.189	35657.238
10524	27.78	11987.378	34679.555
3987	27.78	9367.749	35674.105
6597	27.78	10456.6	38181.855
14025	27.78	13519.92	33922.387
5562	27.76	9938.204	37249.609
7446	27.76	10844.006	34262.488
1386	27.76	8392.375	37566.605
15248	27.76	13839.282	36326.93
16729	27.74	14495.115	38268.711
16716	27.74	14505.721	38461.754
13733	27.74	13326.618	35411.855
975	27.74	8122.366	35479.477
13905	27.74	13245.204	33769.84
15212	27.74	13835.12	35629.715
1954	27.72	8472.352	34790.043
6102	27.72	10197.347	35584.168
8454	27.72	11349.127	34777.34
11325	27.72	12300.534	38409.234
16558	27.7	14315.98	39717.352
12723	27.7	12837.992	34139.879
14602	27.68	13697.21	38206.227
201	27.68	7767.929	35651.051
4989	27.66	9821	36121.684
14164	27.66	13455.546	36066.629
14671	27.66	13636.683	37378.859
4315	27.64	9695.739	35867.902
747	27.64	8086.75	38728.898
12182	27.64	12571.712	38875.609
10942	27.64	12230.797	36289.395
7154	27.62	10694.809	36177.934
13493	27.62	13329.033	38150.832
3072	27.62	9244.902	33753.598
8988	27.62	11482.121	38650.98
15872	27.6	14108.192	35184.652
7587	27.6	10955.763	36516.363
14246	27.6	13562.414	36897.957
6336	27.6	10389.565	33584.824
654	27.6	8106.024	39928.488
4447	27.59	9553.636	37597.461
14085	27.59	13533.108	34803.719
15218	27.59	13965.125	35743.504
5795	27.59	10255.112	39628.59
14542	27.59	13627.441	38799.012
11300	27.57	12457.265	38879.051
8111	27.55	11058.158	36656.031
5288	27.55	10021.597	33755.723
5698	27.55	10061.134	39067.523
10788	27.55	12066.655	34582.805
817	27.55	8150.891	37705.23
8214	27.55	11001.852	34891.367
15080	27.53	13891.226	34029.785
16515	27.53	14321.161	39225.063
8244	27.51	11101.713	34339.148
6638	27.51	10414.954	38822.211
9305	27.49	11632.29	35442.527
4713	27.49	9920.521	39404.996
1728	27.47	8571.334	38268.211
6619	27.47	10430.217	38507.188
7416	27.47	10811.331	33673.359
2447	27.45	8802.469	38723.469
13008	27.45	13000.912	35525.227
1320	27.45	8265.479	36834.074
10245	27.43	11987.27	37520.566
987	27.43	8009.314	35327.797
2988	27.43	8989.324	33536.141
5894	27.43	10143.416	38685.414
7328	27.41	10581.196	33734.133
13192	27.41	13121.385	37600.254
7958	27.41	11139.317	38515.047
7214	27.39	10646.525	35407.629
5276	27.39	10034.17	33626.77
14547	27.39	13768.317	38885.09
12590	27.39	12736.481	36034.965
7882	27.39	11047.074	39584.84
12861	27.37	13023.356	33302.32
2153	27.37	8794.527	34333.16
5048	27.37	9724.315	35421.059
2383	27.37	8720.508	37926.469
463	27.36	7787.85	38421.367
16582	27.36	14489.016	39811.164
2211	27.36	8737.818	35418.844
15984	27.34	14143.395	33660.301
13140	27.34	13097.768	37012.348
12604	27.32	12905.579	35780.742
1888	27.32	8565.989	36100.77
6693	27.32	10561.225	39385.324
8365	27.32	11246.043	33392.953
13021	27.3	13104.349	35707.949
4914	27.3	9882.612	36948.531
6168	27.3	10329.683	34657.578
1083	27.3	8041.949	33308.215
6743	27.28	10413.113	39817.18
12137	27.28	12698.43	38159.684
4492	27.28	9503.041	38174.66
578	27.26	7708.289	39546.074
12443	27.26	12902.823	38236.688
12317	27.24	12920.744	39719.91
3454	27.24	9063.687	38939.656
14929	27.24	13714.985	34423.434
7192	27.24	10760.635	35644.527
4638	27.24	9666.418	39697.332
2668	27.24	8901.174	38180.262
7100	27.22	10672.02	36899.117
9862	27.22	11660.739	37812.133
13186	27.2	12972.168	37515.262
13029	27.18	12952.347	35835.355
9749	27.16	11764.362	36149.125
12887	27.14	13014.938	33676.242
12769	27.14	12824.53	33680.609
16516	27.13	14286.222	39265.879
2757	27.13	9020.755	37058.859
16874	27.13	14621.461	36287.465
15384	27.13	13949.606	37846.434
15501	27.11	13822.951	39316.059
15390	27.11	13940.285	37910.168
7359	27.11	10651.727	33163.328
455	27.11	7952.515	38379.402
6513	27.09	10520.471	36923.59
15535	27.09	13935.429	39816.488
16709	27.09	14516.565	38375.063
8	27.09	7731.278	33105.578
8095	27.09	11036.978	36788.527
16976	27.09	14611.99	35051.797
2963	27.07	8912.957	34112.715
10830	27.07	12174.555	35038.461
16140	27.07	14306.269	34360.223
664	27.05	8019.504	39658.289
12668	27.05	12759.093	35165.246
2906	27.05	8920.066	34955.059
13466	27.05	13245.339	38569.707
2784	27.05	8907.453	36736.504
8424	27.03	11235.366	34305.184
2901	27.03	8914.755	35099.922
10886	27.03	12210.368	35637.355
6765	27.03	10720.993	39902.332
2505	27.03	8674.978	39681.34
5177	27.03	9749.517	33696.621
9688	26.99	11643.075	35440.039
7584	26.99	10826.636	36498.996
10708	26.99	12256.737	33575.711
12902	26.99	13063.764	33902.586
2008	26.97	8536.326	33939.168
16077	26.97	14410.351	33394.414
16373	26.97	14220.234	37708.098
12791	26.97	12890.392	33393.07
4332	26.95	9644.355	36252.813
4775	26.95	9872.759	38334.684
8074	26.95	11128.297	37039.367
10860	26.95	12226.038	35332.156
4102	26.95	9338.927	33386.059
16100	26.93	14288.684	33775.242
3023	26.93	8881.435	33128.656
14083	26.93	13372.512	34741.254
5075	26.93	9870.173	35117.195
2294	26.93	8759.722	36864.945
3171	26.91	9093.665	35339.68
14218	26.91	13400.127	36579.672
10337	26.91	11979.59	36949.504
1279	26.91	8217.478	36056.031
11887	26.9	12513.877	34828.188
1641	26.9	8587.171	39303.441
3312	26.9	9092.516	37381.617
9699	26.88	11852.148	35587.941
15886	26.88	14059.122	35026.91
6993	26.88	10647.481	37934.66
3433	26.88	9231.711	38654.07
11232	26.88	12403.042	39769.52
4781	26.88	9889.682	38393.297
14893	26.86	13689.572	34703.461
1514	26.86	8309.679	39116.91
9456	26.84	11544.207	33714.203
11277	26.84	12477.897	39131.023
5898	26.84	10219.08	38762.871
10655	26.84	11970.862	33299.188
2737	26.84	8906.101	37456.891
7392	26.84	10975.042	33321.105
8015	26.82	11050.808	37817.078
14574	26.82	13674.041	38515
10127	26.8	11859.482	38998.547
15213	26.8	13844.62	35649.668
14354	26.8	13471.278	38314.711
16596	26.8	14569.19	39616.961
7989	26.76	11096.78	38087.375
12320	26.76	12904.424	39431.977
7323	26.74	10570.327	33696.145
4829	26.74	9788.569	37875.691
13032	26.74	13031.654	35847.793
12827	26.74	12817.491	33036.133
121	26.72	7754.561	34691.355
3055	26.72	9252.537	33552.027
5469	26.72	10095.381	36159.855
11018	26.72	12188.811	37238.969
6863	26.7	10574.065	39039.16
14733	26.7	13628.938	36423.313
2125	26.7	8789.585	33899.238
10518	26.7	11959.954	34632.688
6990	26.67	10689.619	37841.027
14445	26.67	13533.678	39670.609
7621	26.67	10816.448	36934.141
6839	26.67	10584.638	39123.934
983	26.65	8141.806	35291.34
13524	26.65	13194.751	38085.672
10078	26.65	11923.461	39667.195
14459	26.65	13440.061	39797.445
12567	26.65	12882.952	36289.934
2019	26.63	8620.086	33732.473
5347	26.63	10112.128	34787.855
13219	26.61	13121.514	37879.758
12455	26.59	12862.762	38112.168
925	26.59	8165.025	36099.012
7113	26.59	10705.84	36743.008
1259	26.57	8413.14	35602.316
3441	26.57	9128.523	38762.578
11749	26.57	12465.15	33089.324
9074	26.55	11532.218	37913.879
4830	26.55	9723.113	37876.723
10969	26.53	12175.582	36514.309
10595	26.51	11901.906	34109.293
1018	26.51	8082.216	34730.871
284	26.51	7837.072	36643.492
17062	26.51	14635.12	33503.453
15157	26.49	13791.068	34976.043
9068	26.47	11628.195	37865.516
16581	26.47	14473.281	39806.195
3005	26.47	8944.498	33449.773
10499	26.47	11957.803	35031.551
5127	26.47	9829.067	34336.41
6439	26.47	10378.271	35563.84
5012	26.47	9807.97	36010.117
16540	26.46	14250.826	39475.734
6663	26.46	10551.999	38962.738
15665	26.46	13999.03	38208.992
2793	26.44	8951.812	36570.551
6108	26.44	10185.023	35689.723
5710	26.44	10041.309	39207.715
6408	26.44	10442.158	34765.707
10978	26.44	12197.08	36709.262
4839	26.44	9859.117	37952.227
12607	26.44	12779.523	35826.105
11061	26.42	12187.911	37636.23
2630	26.42	8871.712	38667.18
9225	26.42	11523.87	36521.434
438	26.4	7798.362	38219.902
6778	26.4	10728.551	39959.547
104	26.4	7925.428	34480.406
4977	26.38	9774.077	36226.215
14408	26.38	13372.018	39043.508
581	26.38	7943.679	39570.477
395	26.38	7859.423	37851.496
6784	26.38	10626.389	40008.02
13315	26.38	13002.432	39096.52
12398	26.36	12789.049	38865.828
16333	26.36	14230.911	37276.578
3580	26.36	9307.883	39914.203
12843	26.36	12930.578	33066.824
14498	26.36	13634.837	39479.953
11176	26.36	12183.65	39294.18
272	26.36	7900.787	36516.793
13786	26.34	13324.706	34792.73
4673	26.34	9917.35	39965.328
10144	26.34	11955.286	38930.941
6633	26.34	10419.354	38732.551
8476	26.34	11368.676	35150.883
7876	26.34	11126.788	39514.965
5769	26.32	10300.29	39792.461
5335	26.32	10126.318	34616.008
1055	26.32	8187.236	33736.441
130	26.32	7897.359	34800.066
8170	26.32	11201.242	35888.457
6792	26.3	10656.618	39705.941
13305	26.3	13088.1	38961.422
226	26.3	7651.914	35943.555
15811	26.3	14066.142	35917.898
819	26.3	8172.786	37767.703
8848	26.3	11384.239	39576.176
9587	26.28	11762.347	34195.078
17021	26.28	14439.825	34150.961
15519	26.28	13970.315	39599.938
2814	26.28	8980.377	36278.957
10058	26.28	11957.77	39764.625
2508	26.26	8784.499	39748.039
1092	26.26	8188.37	33066.594
15010	26.26	13719.723	33033.48
4382	26.26	9676.492	36813.969
12720	26.26	12920.589	34433.148
2288	26.26	8767.503	36717.809
11164	26.24	12242.058	39162.715
7833	26.24	10862.429	39740.891
338	26.24	7683.229	37133.98
16937	26.24	14588.978	35535.91
9101	26.24	11453.099	37382.066
2795	26.24	9036.186	36590.684
2	26.23	7659.582	33011.375
12122	26.23	12564.602	38006.641
5280	26.23	10108.919	33671.328
15999	26.21	14168.718	33544.508
9115	26.21	11631.375	37469.77
8523	26.21	11291.551	35642.313
5416	26.19	9999.618	35545.813
2261	26.19	8695.845	36278.375
8970	26.19	11511.163	39057.137
15549	26.19	14189.321	39793.496
4363	26.19	9617.768	36552.617
9308	26.19	11459.391	35507.961
396	26.19	7729.351	37851.824
9291	26.19	11591.429	35846.383
16436	26.19	14220.553	38419.391
16578	26.17	14581.272	39780.668
7696	26.15	10994.54	37896.172
1831	26.15	8459.671	36707.73
757	26.13	8160.953	38501.91
1187	26.13	8269.301	34734.285
17033	26.13	14583.725	33999.023
8623	26.13	11374.498	36639.035
1622	26.11	8575.211	39718.758
16285	26.11	14259.033	36335.609
12179	26.11	12667.61	38870.629
714	26.11	8170.447	39241.703
3993	26.09	9480.122	35457.91
1050	26.09	8165.985	33850.203
6853	26.09	10587.929	39205.555
14668	26.07	13573.675	37654.387
2362	26.07	8737.089	37759.367
11387	26.07	12407.061	37536.598
10091	26.05	11899.276	39298.984
16217	26.05	14368.663	35343.695
2724	26.05	8937.305	37360.953
5928	26.05	10307.226	38196.488
11970	26.05	12536.663	36009.57
10265	26.05	11883.564	37391.48
4743	26.03	9922.074	38834.344
3204	26.03	9194.132	35796.863
10943	26.01	12078.26	36291.953
7865	26	11034.9	39696.266
7066	25.98	10692.694	37319.602
7212	25.98	10633.038	35371.121
7934	25.98	11053.479	38825.438
9949	25.98	11668.965	38893.816
431	25.96	7799.097	38134.988
14943	25.96	13723.179	34271.836
15739	25.96	14132.354	37160.527
3352	25.96	9206.486	37824.867
9040	25.94	11526.864	38045.227
5225	25.94	9913.527	33055.863
10117	25.94	11917.292	38962.684
16472	25.94	14375.775	38822.816
4735	25.94	9895.399	38965.102
6411	25.92	10528.238	34982.797
10783	25.92	12222.294	34505.484
12665	25.92	12900.119	35105.234
2845	25.92	8863.38	36039.969
5274	25.9	10082.468	33600.406
9970	25.9	11730.937	39159.539
7379	25.9	10851.176	33013.91
1128	25.9	8215.323	33646.168
5766	25.9	10191.065	39785.992
14811	25.88	13597.621	35438.199
816	25.88	8176.002	37702.141
10170	25.88	11901.061	38323.086
13324	25.88	13106.025	39254.895
6992	25.88	10617.728	37927.977
2178	25.86	8709.033	34916.969
15925	25.86	14011.388	34304.863
2071	25.86	8582.91	33086.316
2012	25.86	8558.898	33680.203
456	25.84	7674.977	38383.586
2170	25.84	8795.859	34651.609
13240	25.84	13022.216	38100.727
1678	25.84	8504.973	38647.543
9336	25.84	11510.601	35238.555
42	25.82	7868.954	33613.293
14977	25.82	13665.332	33501.215
16449	25.82	14299.412	38533.523
8723	25.8	11251.398	37949.801
15642	25.8	14022.121	38781.445
10873	25.78	12159.33	35528.297
7317	25.78	10694.008	33917.883
13444	25.78	13194.595	38898.828
11800	25.78	12636.184	33523.113
16773	25.78	14431.792	37404.844
777	25.77	8115.771	38415.844
11933	25.77	12688.012	35564.492
5580	25.75	10090.475	37548.512
5481	25.75	10105.786	36342.656
3262	25.75	9264.792	36599.922
16450	25.75	14238.796	38549.602
12988	25.75	13106.783	35164.855
12241	25.73	12602.005	39607.402
2942	25.73	9063.469	34633.793
16814	25.73	14640.854	36900.137
9999	25.73	11825.763	39637.227
14887	25.71	13684.423	34644.363
8770	25.71	11375.397	38375
16964	25.71	14618.165	35182.277
12416	25.71	12714.905	38761.605
16090	25.69	14269.539	33494.98
10589	25.69	11919.824	34032.113
8242	25.69	11079.754	34598.648
8266	25.69	11134.844	34047.332
9934	25.69	11755.819	38712.477
7967	25.69	11104.447	38340.203
8246	25.69	11108.209	34360.117
160	25.69	7979.549	35073.266
13760	25.67	13175.144	35107.887
13573	25.67	13342.813	37586.844
16905	25.67	14536.411	35759.598
10745	25.65	12212.074	34071.07
4709	25.65	9767.661	39350.059
6695	25.65	10493.465	39526.762
1392	25.63	8374.968	37622.926
17028	25.63	14547.692	34256.355
1463	25.63	8224.88	38321.914
946	25.63	8158.628	35793.051
15979	25.61	14101.784	33861.867
4007	25.61	9281.661	35379.109
1131	25.59	8323.48	33684.176
6914	25.59	10655.129	38509
15335	25.59	13896.1	37391.793
10231	25.57	12058.787	37945.625
16777	25.57	14589.791	37424.879
8307	25.55	11095.955	33369.758
16037	25.55	14032.129	33028.027
8915	25.55	11439.58	39666.789
15422	25.55	13995.359	38232.996
11048	25.54	12229.268	37505.988
145	25.54	7711.961	34943.926
9698	25.52	11656.843	35583.773
8072	25.52	11093.936	37034.094
13366	25.52	13138.409	39782.938
11224	25.5	12123.236	39872.98
14325	25.5	13429.494	38048.59
7693	25.5	10891.944	37838.59
8127	25.5	11066.242	36371.27
244	25.5	7709.858	36117.402
15564	25.48	14162.53	39641.961
14901	25.48	13782.292	34475.969
3584	25.48	9308.541	39971.645
1284	25.48	8417.688	36149.5
12195	25.48	12641.655	39040.359
4669	25.46	9888.895	39899.883
13314	25.44	13053.107	39081.168
10786	25.44	12189.212	34517.402
9792	25.44	11799.682	36762.746
16999	25.44	14442.972	34477.602
13360	25.44	13097.555	39715.996
3389	25.44	9207.286	38215.484
1650	25.44	8586.654	39164.023
6928	25.42	10752.937	38602.277
14626	25.42	13667.046	37849.191
2024	25.42	8543.074	33513.68
16943	25.42	14450.146	35287.898
9960	25.42	11745.871	38989.199
7136	25.42	10704.234	36454.426
11492	25.4	12451.699	36084.07
8276	25.4	11107.958	33942.328
5930	25.4	10168.448	38228.711
6451	25.38	10431.176	35947.313
7167	25.38	10712.222	35953.078
14739	25.38	13758.588	36215.293
12831	25.38	12851.386	33093.52
5383	25.38	9990.413	35241.922
11921	25.38	12704.566	35457.984
14301	25.38	13404.235	37605.254
6979	25.38	10757.704	38045.934
6994	25.38	10614.978	37934.906
15482	25.36	13972.629	39208.027
13101	25.36	13016.883	36607.609
3205	25.36	9158.688	35803.234
1316	25.36	8418.271	36700.402
3296	25.36	9206.377	37144.555
5333	25.34	9998.049	34562.012
9480	25.34	11506.803	33381.918
8260	25.34	11009.498	34275.395
17057	25.32	14561.699	33764.832
13834	25.32	13164.708	34673.434
5526	25.32	9924.6	36840.094
16314	25.31	14380.514	36938.848
9764	25.31	11838.766	36235.996
6996	25.31	10604.849	37952.973
3381	25.29	9262.217	38162.246
6327	25.29	10362.984	33447.926
15105	25.29	13924.289	34392.793
14930	25.29	13619.732	34444.449
10834	25.29	12114.352	35112.633
6590	25.29	10357.616	37993.191
5221	25.29	9841.851	33262.789
3263	25.27	9125.026	36604.914
3419	25.27	9230.738	38473.32
6397	25.27	10520.145	34648.398
3016	25.25	9061.369	33312.77
740	25.25	8049.717	38922.77
3647	25.25	9478.506	39067.422
3491	25.25	9146.016	39231.375
5975	25.25	10300.419	37609.801
8877	25.25	11454.358	39774.66
8751	25.25	11362.025	38212.711
3664	25.25	9404.979	38848.066
2653	25.25	9059.012	38623.996
15576	25.25	14028.508	39516.648
16839	25.23	14465.846	36840.184
14988	25.23	13644.294	33425.621
1834	25.23	8597.137	36781.773
8075	25.21	11172.405	37049.828
11992	25.21	12653.964	36194.977
13591	25.21	13213.825	37208.938
6060	25.21	10247.988	36529.211
1433	25.21	8405.022	38015.234
2075	25.21	8811.308	33002.746
12966	25.21	12975.349	34836.699
11898	25.19	12526.88	35102.059
9968	25.19	11765.632	39079.523
1920	25.19	8596.399	35704.906
298	25.19	7936.736	36777.68
8738	25.19	11390.498	38063.781
10880	25.19	12189.299	35590.641
12811	25.17	12842.366	33314.621
3199	25.17	9120.559	35708.094
5072	25.17	9905.727	35105.332
13406	25.17	13157.435	39461.543
1632	25.15	8550.273	39504.461
14652	25.15	13759.006	37777.441
7717	25.15	10943.79	38221.574
5508	25.15	10119.264	36605.938
1759	25.15	8471.222	37547.824
1218	25.15	8260.33	35160.055
15038	25.13	13868.635	33403.684
13426	25.13	13189.261	39200.203
15620	25.13	14024.204	38809.691
10940	25.11	12235.5	36243.398
4180	25.11	9657.009	33714.816
12586	25.09	12910.097	35966.586
1949	25.08	8524.083	34988.543
8942	25.08	11454.804	39128.156
13888	25.08	13184.576	34045.465
5896	25.08	10309.342	38698.914
14038	25.06	13449.89	34069.508
6490	25.04	10526.122	36611.074
5202	25.04	9845.043	33634.715
16339	25.04	14239.997	37304.316
14734	25.04	13667.439	36435.516
11753	25.04	12380.563	33152.133
14151	25.04	13364.023	35865.91
5467	25.04	10124.223	36096.891
9883	25.02	11659.02	38119.695
9032	25.02	11542.706	38292
15332	25.02	13802.745	37379.113
3823	25.02	9448.183	38183.723
3786	25	9408.044	38515.105
14848	25	13688.497	35211.684
6023	25	10166.17	36723.48
9016	25	11549.811	38365.477
6116	25	10227.98	35436.898
12932	25	13097.341	34334.277
10240	24.98	11888.964	37807.656
2761	24.98	8854.688	37121.238
9779	24.98	11797.18	36548.66
14269	24.96	13563.734	37231.723
4276	24.96	9668.121	35431.414
6412	24.96	10561.575	35003.871
12841	24.96	12988.023	33056.543
1668	24.96	8474.384	38847.707
2452	24.94	8842.133	38820.914
4580	24.94	9603.88	38971.605
15037	24.94	13912.175	33391.879
14889	24.94	13751	34673.637
4852	24.94	9810.616	37821.922
401	24.92	7737.379	37923.387
5823	24.92	10347.256	39348.43
7720	24.92	10880.831	38307.637
13024	24.9	12977.752	35767.563
1827	24.9	8613.929	36967.031
4730	24.9	9817.45	39234.57
13080	24.9	13074.363	36390.996
16782	24.9	14588.142	37195.84
8016	24.9	11054.623	37503.391
2561	24.88	8902.982	39829.117
527	24.88	7679.398	38936.051
4538	24.88	9629.401	38476.602
9601	24.88	11690.927	34385.336
12750	24.88	12921.137	33898.648
15270	24.87	13985.008	36483.258
10242	24.87	11993.664	37515.672
3404	24.87	9169.838	38313.91
12188	24.87	12679.285	38924.484
5723	24.87	10112.969	39479.063
4305	24.87	9555.107	35795.781
11636	24.87	12398.129	34331.867
16967	24.85	14450.343	35232.641
7129	24.85	10611.666	36666.109
5197	24.85	9887.922	33577.711
10148	24.85	11940.262	38648.773
5754	24.85	10049.604	39919.816
6163	24.85	10291.417	34615.063
7960	24.85	11172.364	38540.34
8599	24.83	11268.909	36464.66
1369	24.83	8272.458	37392.004
8715	24.83	11321.133	37915.578
3819	24.83	9402.861	38170.867
4494	24.83	9673.6	38183.809
8498	24.83	11332.718	35378.793
8109	24.83	11176.723	36643.637
11148	24.81	12068.028	38890.07
9880	24.81	11661.23	38081.723
5511	24.81	10075.609	36635.543
7790	24.81	10976.445	39333.297
450	24.81	7808.533	38311.211
1431	24.79	8414.402	37979.855
9813	24.79	11764.113	37027.207
12204	24.79	12511.252	39081.855
5630	24.77	10018.011	38287.82
9023	24.77	11456.51	38168.402
2829	24.77	9007.563	36127.277
16049	24.77	14220.725	33061.219
5179	24.77	9861.407	33714.344
9555	24.75	11709.225	33606.09
7383	24.75	10833.12	33044.855
7804	24.75	10935.127	39454.023
4776	24.73	9827.633	38348.836
11705	24.73	12322.52	33570.293
4206	24.73	9625.936	34151.367
13619	24.73	13152.301	37157.887
13632	24.71	13149.801	36958.789
16982	24.69	14472.068	34815.445
11271	24.69	12495.969	39365.125
10483	24.69	12012.45	35148.004
19	24.67	7744.698	33260.406
8456	24.67	11422.303	34813.188
9832	24.67	11663.301	37369.441
9948	24.67	11705.885	38893.133
11552	24.65	12485.319	35553.434
12752	24.65	12813.777	33943.109
13748	24.65	13315.765	35284.938
13782	24.64	13268.321	35068.914
12417	24.64	12778.055	38769.785
4084	24.62	9452.432	33680.789
9765	24.62	11705.156	36249.227
9061	24.62	11524.207	37843.906
428	24.62	7884.13	38104.438
3562	24.6	9146.031	39978.543
6287	24.6	10349.389	33289.168
1986	24.6	8521.757	34364.813
13184	24.6	13112.907	37495.117
15810	24.6	14118.348	35917.32
15133	24.6	13948.313	34715.707
16521	24.58	14214.113	39361.473
14369	24.58	13489.421	38487.906
5209	24.58	9770.336	33454.59
4938	24.56	9840.992	36710.891
4479	24.56	9620.976	38030.523
10624	24.56	11990.241	33536.496
2738	24.56	8995.118	37481.629
16564	24.56	14391.902	39789.168
2572	24.56	9053.102	39740.734
2566	24.56	9055.331	39629.223
11418	24.56	12318.495	37190.637
10989	24.56	12196.373	36802.73
14596	24.56	13614.465	38404.586
7041	24.54	10694.895	37597.879
14286	24.54	13360.014	37554.895
5772	24.54	10193.794	39795.457
13556	24.52	13293.915	37669.461
709	24.52	8193.173	39137.363
16127	24.52	14397.607	34210.414
13057	24.52	13011.634	36152.285
12129	24.52	12534.873	38086.145
2002	24.52	8486.675	33865.402
8027	24.52	11019.728	37631.594
5160	24.5	9855.344	33848.098
1836	24.5	8561.999	36811.898
10494	24.5	11979.329	34945.566
3292	24.5	9098.312	37010.754
8620	24.5	11271.615	36587.23
12667	24.5	12879.219	35150.336
8187	24.5	11088.09	35290.102
12153	24.48	12501.915	38583.805
12393	24.48	12790.982	39030.527
10938	24.48	12175.794	36180.059
10704	24.48	12097.491	33510.93
11564	24.46	12489.149	35383.355
1862	24.46	8584.051	36679.477
15823	24.46	14106.614	35765.105
1174	24.46	8417.125	34531.969
11548	24.46	12284.755	35533.105
33	24.46	7902.048	33455.641
14444	24.44	13569.446	39648.898
10037	24.44	11772.394	39954.516
2726	24.42	8979.771	37396.824
8024	24.42	11095.423	37612.824
7366	24.42	10566.033	33011.438
14934	24.42	13676.136	34189.613
7322	24.42	10733.036	33693.836
13731	24.42	13341.71	35716.5
8650	24.42	11327.613	37092.352
536	24.41	7977.889	39080.871
10594	24.41	12045.398	34105.332
843	24.41	8161.564	37469.457
7618	24.41	10849.244	36911.074
2301	24.41	8809.635	36938.758
10237	24.39	12017.591	37782.117
6796	24.39	10672.379	39461.52
16994	24.39	14430.145	34718.641
8433	24.39	11313.528	34510.039
11298	24.39	12378.867	38847.801
5350	24.39	10021.49	34823.348
10223	24.39	11862.881	37860.008
5521	24.37	10067.161	36783.242
10635	24.37	11919.415	33325.945
229	24.37	7898.032	35984.215
5725	24.35	9934.399	39534.059
841	24.35	8110.314	37464.066
10712	24.35	12114.292	33656.484
[truncated: 2,776 more rows]
