# Supplementary material for: Insights on the Control of Yeast Single-Cell Growth Variability by Members of the Trehalose Phosphate Synthase (TPS) Complex
Source: Front Cell Dev Biol. 2021 Jan 28;9:607628. doi: 10.3389/fcell.2021.607628 (PMC7876269; doi:10.3389/fcell.2021.607628)
Supplement: Supplementary file 2 [file Data_Sheet_1.ZIP › final_code/input_datasets/Ntd-TSL1_SortedCells4_minus_t2.csv]

Id	Area (µm²)	Centre X Position (µm)	Centre Y Position (µm)
14396	63.48	13709.494	34276.293
925	59.78	8189.068	34356.688
15172	57.2	14154.549	34211.07
8951	55.36	11084.423	35949.461
8955	53.85	11152.704	36027.035
5679	52.05	9617.015	35919.563
9881	51.61	11455.815	34430.258
13736	51.49	13495.204	34564.102
10907	50.78	12088.074	36289.281
15285	50.74	14386.962	34261.949
12529	50.57	12840.06	37889.855
11163	50.11	12466.937	39494.336
8246	49.84	10589.609	33575.164
6756	49.08	10018.674	38844.145
8110	48.71	10583.343	35853.148
5708	47.72	9704.702	36465.984
10497	47.58	11944.843	37311.316
6531	47.53	9988.713	36130.813
582	46.61	7802.718	39806.879
9850	46.28	11629.168	34730.809
5375	45.74	9483.197	35285.047
10147	45.25	11681.193	37356.551
3030	44.63	8623.417	36963.727
7847	43.9	10657.042	39482.793
3249	42.89	8572.321	33490.297
13126	42.6	13101.446	38640.57
8926	41.17	11138.817	36246.637
11954	40.76	12532.415	35161.125
5345	40.65	9423.435	35590.996
13380	40.51	13161	37558.094
2971	40.09	8593.65	37751.176
10042	40.05	11849.008	35345.863
15613	40.04	14472.518	38518.879
10041	39.86	11842.203	35284.813
8844	39.77	11194.009	37539.395
5684	39.52	9639.019	36024.387
10051	39.48	11690.906	35586.773
3534	39.42	8777.31	36708.633
7234	39.27	10343.221	34450.188
14357	39.27	13734.185	34858.504
11854	39.23	12673.704	33280.309
10250	39.21	11810.159	39153.758
9019	39.15	11201.773	34776.836
9016	39.12	11044.486	34980.633
8217	38.98	10633.425	34108.352
14266	38.81	13568.957	36498.43
13433	38.81	13303.467	36544.637
6264	38.64	9915.716	35840.977
10516	38.62	12030.836	36731.801
5307	38.56	9419.778	36519.332
7867	38.46	10775.271	39378.801
14175	38.27	13749.246	38111.063
15177	38.25	14178.601	33968.402
13019	38.18	13129.234	36823.379
6098	38.16	9871.121	38254
9599	38.08	11584.626	38551.828
605	38.06	8113.471	39836.992
8736	38.06	11184.446	39201.445
15632	37.87	14615.632	38199.363
15894	37.77	14605.931	33180.98
15366	37.76	14394.526	36205.816
9194	37.56	11320.567	34402.246
14855	37.53	14125.323	39484.988
8483	37.49	10978.623	36647.941
15371	37.45	14410.488	36383.145
13478	37.35	13221.594	35817.645
3159	37.33	8553.282	34970.539
9124	37.3	11205.347	33107.887
3779	37.3	8981.434	39093.879
14430	37.24	13578.611	33330.715
11752	37.16	12427.155	34688.453
13886	37.14	13497.756	37202.883
13751	37.12	13539.445	34788.313
933	37.1	8154.705	33997.633
12597	37.09	12765.402	36965.59
8324	37.07	10805.793	33946.574
10485	37.07	11992.028	37454.023
6177	37.05	9801.526	36930.348
14188	37.03	13715.203	37929.531
7336	37.01	10363.523	33017.609
692	36.99	8108.711	38573.449
13640	36.8	13309.413	33365.027
14806	36.74	13914.539	39624.488
10423	36.7	11886.594	38485.086
10924	36.68	12100.692	36552.672
6757	36.63	10087.663	38851.457
12044	36.59	12609.634	36389.836
15063	36.57	14130.894	35769.82
6823	36.55	9957.38	39826.688
15174	36.55	14140.717	34226.457
476	36.51	7835.504	38675.867
11827	36.47	12453.463	33026.988
10937	36.43	12136.975	36843.465
14124	36.3	13753.504	38832.699
11183	36.24	12465.077	39171.406
13670	36.2	13454.996	33126.578
7814	36.18	10584.445	39779.879
9860	36.18	11440.767	34480.648
10395	36.09	12048.705	38989.93
887	36.09	8178.251	34996.414
12387	36.07	12673.89	39633.969
12879	36.03	13083.411	34096.297
6361	36.03	9904.347	33052.074
5234	36.03	9490.149	37555.91
2926	36.01	8423.249	38392.898
7850	35.96	10738.306	39528.32
8037	35.94	10714.968	36815.781
10011	35.92	11801.005	34584.027
13512	35.9	13206.438	35347.332
12824	35.88	12866.076	33178.176
3629	35.84	8845.075	38335.762
588	35.8	7696.803	39872.844
8884	35.78	11075.974	37083.285
5471	35.78	9334.211	33829.094
5204	35.74	9379.124	38027.57
9712	35.73	11580.162	36791.938
15767	35.71	14493.717	35829.316
15306	35.69	14383.908	34804.715
7217	35.67	10192.04	34879.152
2478	35.67	8349.02	34250.906
2891	35.67	8563.973	38641.23
14250	35.65	13650.423	36799.551
4327	35.63	9244.098	35202.809
3908	35.61	8955.18	36963.832
6196	35.59	9804.969	36537.723
7462	35.59	10408.744	35095.035
15554	35.55	14620.339	39609.996
5019	35.53	9469.421	39461.512
13231	35.5	13160.481	39965.746
9872	35.5	11587.705	34319.57
10442	35.48	11854.858	38218.652
15266	35.46	14360.079	33771.617
7783	35.46	10555.894	39567.641
4058	35.46	9040.487	35203.977
10864	35.46	12263.665	35535.531
11235	35.4	12405.93	38605.449
13110	35.38	13024.142	38326.438
6714	35.38	9934.428	37914.102
13475	35.38	13218.975	35766.469
9778	35.38	11589.093	36038.957
5823	35.36	9519.963	38312.906
3490	35.36	8767.786	36087.93
12759	35.36	12920.147	34468.691
2783	35.36	8302.767	39214.863
7187	35.36	10307.78	35268.688
11989	35.34	12662.755	35654.566
14314	35.3	13718.302	35299.469
6143	35.3	9842.705	37373.59
11437	35.28	12436.105	36396.789
5258	35.25	9441.569	37183.785
9428	35.23	11267.773	38759.102
14064	35.13	13715.795	39593.148
8911	35.13	11129.714	36623.48
15033	35.11	14026.247	36413.949
5481	35.11	9312.134	33902.879
14023	35.11	13447.721	39687.605
10520	35.09	11924.426	36794.023
15573	35.09	14615.638	39332.148
9203	35.04	11225.242	34648.48
3346	35.04	8642.988	33940.82
12467	34.98	12817.899	39226.926
14920	34.98	14205.612	38775.223
15848	34.96	14580.391	33987.129
9685	34.94	11584.94	37026.973
10470	34.92	11932.621	37789.98
3734	34.92	9059.111	39637.539
2449	34.9	8393.875	33637.395
11683	34.9	12476.074	36136.684
4149	34.88	8991.01	33571.555
4316	34.88	9096.829	35133.672
14267	34.88	13587.024	36234.094
5755	34.86	9616.608	37298.156
14304	34.84	13625.14	35434.746
10945	34.81	12197.917	36972.609
10610	34.79	11908.676	35691.551
13395	34.77	13174.438	37460.148
15903	34.75	14603.829	33061.629
6720	34.73	9987.804	38014.051
6410	34.71	9995.993	34114.68
7402	34.71	10497.108	34187.602
3666	34.67	8679.132	39232.77
14257	34.67	13778.975	36605.59
813	34.65	8163.168	36463.094
8333	34.61	10961.3	34091.461
11952	34.61	12685.024	35127.594
10307	34.58	11982.854	39803.832
8845	34.58	11108.32	37541.785
402	34.58	7737.688	38007.188
9876	34.56	11636.965	34338.281
10493	34.54	11996.655	37237.984
13480	34.54	13279.847	35862.23
10653	34.54	12050.327	34456.84
4050	34.52	8883.648	35114.84
15041	34.52	13999.104	36242.063
13498	34.52	13271.737	35490.004
11891	34.52	12659.772	34092.066
11186	34.5	12356.926	38962.414
8804	34.5	11079.779	38087.012
94	34.5	7937.921	34333.664
5841	34.5	9636.429	38595.934
13813	34.5	13476.108	35915.785
251	34.48	7921.674	36367.637
6834	34.48	10317.482	39833.91
13278	34.48	13195.336	39258.777
4220	34.46	9240.404	33594.676
282	34.46	7922.439	36804.359
6976	34.44	10163.663	37325.102
12393	34.42	12671.871	39709.293
12354	34.38	12526.828	39297.195
15801	34.37	14584.869	35244.02
11696	34.37	12428.455	36030.801
15809	34.37	14505.362	34811.68
3587	34.33	8669.055	37666.09
12372	34.33	12673.562	39456.875
7559	34.33	10381.148	36270.777
15773	34.33	14516.073	35625.254
61	34.31	7871.643	33799.676
7983	34.31	10603.841	37758.73
3673	34.29	8642.282	39368.406
15163	34.29	14188.36	34161.754
9925	34.29	11517.089	33397.938
10112	34.29	11789.096	36703.461
12805	34.27	12820.943	33522.938
9132	34.21	11408.71	33221.645
3793	34.21	9062.882	38740.348
330	34.21	7656.624	37309.398
7521	34.19	10381.412	36084.949
12508	34.19	12740.93	38226.934
2788	34.19	8236.368	39295.367
5447	34.17	9350.733	34348.371
15300	34.17	14347.324	34653.809
3900	34.17	9016.046	37172.699
4845	34.15	9240.655	37649.336
10989	34.15	12123.468	37601.664
5984	34.15	9562.534	39779.855
8138	34.15	10702.766	35344.91
7588	34.15	10515.775	36495.992
5530	34.15	9482.978	33056.328
13417	34.12	13253.626	37126.148
735	34.12	8178.375	37736.168
10095	34.1	11762.677	36512.141
14789	34.1	13994.24	39387.672
10085	34.08	11738.569	36337.184
10203	34.08	11773.889	38373.629
4337	34.08	9250.48	35318.227
7328	34.08	10345.942	33280.141
10535	34.06	12043.287	36668.137
8124	34.04	10763.283	35447.938
9905	34.02	11632.024	33903.363
15659	34.02	14518.265	37737.504
6486	34	10009.904	35529.949
15529	34	14328.679	39840.867
13665	34	13381.97	33085.066
13842	33.98	13543.867	36355.32
12773	33.98	12858.372	34447.563
3155	33.94	8628.708	35241.48
13826	33.94	13434.62	36091.809
7921	33.94	10618.04	38877.063
2816	33.94	8344.725	39778.004
13487	33.92	13180.706	35664.188
6912	33.92	10245.415	38413
4045	33.92	9058.902	35394.461
15328	33.92	14383.086	35257.637
10427	33.92	12008.842	38602.125
14936	33.91	14123.17	38149.512
2679	33.91	8265.631	37558.141
9967	33.91	11768.846	33497.211
15125	33.87	14192.574	34920.215
14771	33.85	13972.747	39094.723
15221	33.83	14164.605	33065.379
10259	33.83	11685.981	39349.922
6273	33.81	9730.709	35666.566
10798	33.81	12155.305	34122.637
8754	33.79	11084.568	38835.09
15644	33.79	14633.477	37831.723
6480	33.79	9963.74	35476.457
15481	33.77	14311.083	38836.977
7348	33.77	10525.779	33208.453
13720	33.75	13496.873	34144.18
4857	33.75	9265.034	37824.957
15676	33.75	14512.797	37209.207
3799	33.75	8923.294	38519.914
8518	33.73	10798.329	37097.766
14418	33.73	13747.116	33965.887
561	33.73	7804.459	39590.875
3538	33.71	8812.755	36811.688
8449	33.71	10971.455	36233.359
7221	33.71	10217.86	34640.09
12971	33.71	12991.69	35960.109
14980	33.71	14189.237	37360.074
4999	33.69	9365.448	39837.066
6910	33.68	10293.544	38367.074
3564	33.68	8781.015	37317.176
11304	33.66	12459.2	37051.043
3814	33.66	9033.599	38164.555
12836	33.64	13070.734	33079.598
13106	33.62	13099.487	38312.926
15479	33.62	14238.827	38774.281
14892	33.6	14144.421	39052.598
6860	33.6	10319.656	39533.383
7430	33.6	10393.303	34667.258
7679	33.58	10413.865	37817.598
15865	33.58	14598.79	33662.543
4908	33.58	9214.938	38932.344
7143	33.58	10317.334	35962.008
6972	33.58	10152.645	37262.785
11721	33.56	12452.407	35135.531
9031	33.56	11135.995	34472.336
937	33.56	8092.673	34043.57
11065	33.54	12076.011	38804.465
6007	33.54	9661.443	40005.211
5692	33.52	9596.92	36174.313
10514	33.52	12020.615	36708.805
3023	33.52	8558.947	36908.098
13181	33.5	12932.622	39533.41
8634	33.5	10876.128	39091.07
12386	33.48	12639.399	39632.953
9138	33.45	11249.882	33298.641
15571	33.45	14446.607	39545.359
6766	33.45	9995.639	38990.816
8338	33.45	10924.82	34145.121
14143	33.43	13749.944	38786.145
5824	33.43	9691.768	38368.879
13754	33.41	13390.598	34838.715
12426	33.39	12716.339	39977.184
15502	33.37	14369.711	39265.305
5982	33.37	9599.328	39706.477
10820	33.35	12255.984	34797.691
8765	33.33	11178.278	38654.832
7857	33.33	10675.722	39295.621
4996	33.33	9462.434	39794.48
3551	33.33	8672.752	37041.926
14459	33.33	13830.516	33158.934
14973	33.31	14011.855	37521.48
2960	33.31	8474.846	37857.594
14692	33.29	13871.271	37663.219
8074	33.27	10617.873	36286.738
13104	33.27	13087.559	38293.629
14815	33.27	13873.136	39813.293
6488	33.27	10125.285	35581.461
15624	33.25	14563.73	38396.984
10357	33.24	11962.421	39703.395
12504	33.24	12794.749	38397.504
12281	33.24	12690.945	38110.215
14262	33.22	13665.568	36377.57
6343	33.22	9885.56	33376.668
11682	33.22	12430.95	36134.527
6027	33.2	9905.545	39489.957
13448	33.2	13138.545	36435.688
10973	33.2	12267.257	37340.445
10032	33.16	11756.589	35058.836
7266	33.14	10328.68	34107.738
3827	33.12	8912.725	38138.488
6105	33.1	9842.316	38062.59
9575	33.1	11564.306	38835.535
287	33.08	7969.653	36864.324
8876	33.08	11101.51	37319.301
14974	33.08	14064.439	37527.551
12503	33.08	12757.378	38384.473
10406	33.08	11976.775	38906.664
12861	33.06	12976.132	33730.5
12887	33.02	13037.242	34172.172
10490	33.02	11937.479	37180.191
10828	33.02	12171.516	34969.934
8052	33.02	10746.872	36603.18
9198	33.01	11249.239	34485.906
13672	33.01	13540.554	33156.629
14141	33.01	13585.831	38782.41
9038	33.01	11007.852	34351.32
3995	33.01	8876.048	35716.641
9315	32.99	11380.616	36701.941
11263	32.99	12357.79	37907.156
13397	32.99	13187.431	37470.715
7256	32.97	10192.202	34194.797
8811	32.97	11202.849	37844.965
12245	32.97	12706.678	37406.527
7419	32.97	10396.548	34514.348
10185	32.95	11838.005	37941.723
4912	32.93	9266.53	39053.406
7197	32.91	10198.625	35399.52
89	32.91	7897.875	34257.914
14587	32.91	13992.127	35634.066
8154	32.91	10767.702	35015.559
3943	32.91	9035.294	36506.945
3695	32.91	8768.583	39717.293
14413	32.91	13657.377	33888.91
10667	32.89	11908.565	34434.422
11129	32.89	12215.087	39814.625
2913	32.87	8454.22	38534.758
7304	32.85	10212.596	33502.617
13291	32.83	13236.827	38803.938
8569	32.83	10878.678	38018.578
5450	32.83	9389.287	34371.527
2590	32.81	8307.28	36073.207
15712	32.81	14475.901	36576.457
9314	32.81	11393.524	36698.313
10133	32.79	11706.097	36935.785
9168	32.78	11252.956	33939.238
9701	32.78	11425.39	36951.68
10733	32.76	11969.479	33024.684
9581	32.76	11481.124	38913.109
15782	32.72	14475.737	35262.238
14907	32.72	14027.097	38889.953
6981	32.72	10304.631	37055.055
14412	32.72	13683.194	33883.648
11680	32.72	12473.981	36107.527
13303	32.72	13349.266	38916.559
3291	32.72	8637.458	33128.594
12665	32.7	12773.418	36173.621
10976	32.7	12141.955	37431.871
6846	32.7	10291.332	39617.004
5596	32.68	9643.991	34513.984
7408	32.68	10519.294	34279.152
10501	32.68	11962.392	37022.574
13516	32.66	13204.512	35384.816
5237	32.66	9439.104	37614.184
13080	32.66	13122.431	37836.125
3844	32.64	9062.665	37744.707
13283	32.64	13188.59	39008.945
6399	32.64	10009.598	33760.465
11145	32.62	12323.014	39804.301
3221	32.62	8508.41	34259.805
9585	32.6	11554.208	38652.703
7917	32.6	10673.183	38835.336
9127	32.6	11077.398	33158.75
12538	32.58	12716.602	37678.883
13796	32.56	13529.841	35627.617
7726	32.56	10455.986	38543.281
12961	32.56	13011.6	35699.125
6699	32.55	10090.66	37693.914
14722	32.55	13969.496	38170.73
14419	32.55	13710.083	33661.82
11970	32.55	12638.301	35373.32
10481	32.53	12024.686	37397.789
6635	32.51	10130.99	36703.484
12353	32.51	12502.018	39294.57
336	32.51	7886.676	37409.172
9815	32.49	11437.742	35362.102
7485	32.49	10552.517	35557.23
15204	32.49	14024.894	33432.672
11949	32.49	12671.345	35071.047
619	32.47	8166.928	39637.656
13355	32.45	13299.718	37851.621
4913	32.45	9081.794	39112.148
14473	32.45	13936.436	33516.016
14158	32.43	13709.928	38148.957
14557	32.41	13922.463	35079.574
11924	32.41	12645.628	34604.141
5179	32.41	9484.6	38307.504
11964	32.41	12704.317	35258.996
13407	32.39	13244.017	37341.152
8218	32.39	10663.103	34115.031
7254	32.39	10171.806	34178.59
9745	32.37	11457.358	36475.262
740	32.37	8005.453	37780.934
14270	32.35	13576.354	36306.367
13310	32.35	13142.788	38704.191
13281	32.35	13141.712	38995.227
6068	32.35	9708.024	38469.199
15886	32.35	14565.904	33436.602
12444	32.33	12765.558	39447.555
11085	32.32	12074.082	39188.074
15229	32.32	14285.34	33024.398
4223	32.3	9261.086	33610.16
9478	32.28	11325.068	39542.078
6956	32.28	10333.092	37368.969
3091	32.28	8487.318	35897.594
9813	32.26	11471.841	35329.664
13725	32.26	13526.331	34257.906
15731	32.24	14575.77	36335.066
13114	32.24	13092.9	38403.891
13402	32.24	13227.88	37219.973
956	32.22	8028.111	33729.887
13387	32.22	13285.499	37369.953
9108	32.22	11037.733	33462.953
15566	32.18	14478.646	39446.691
6747	32.18	9971.457	38577.184
8079	32.18	10749.325	36338.957
14261	32.18	13753.462	36663.504
12410	32.18	12834.146	39796.734
2742	32.18	8407.031	38646.391
4092	32.16	8899.24	34661.59
10524	32.14	11935.107	36828.789
9456	32.14	11251.075	39349.039
7262	32.12	10288.161	34046.172
12586	32.1	12718.47	37179.539
288	32.09	7712.611	36881.98
15458	32.09	14401.576	38336.793
9121	32.07	11000.598	33058.227
6748	32.05	10010.646	38638.023
2644	32.05	8265.631	37016.344
13459	32.03	13325.775	36112.238
3036	32.03	8508.902	37002.477
5566	32.03	9652.452	33619.27
3860	32.03	8998.661	37622.684
13932	32.01	13550.614	38141.973
15129	32.01	13998.241	34645.055
5273	31.99	9338.954	37145.34
6927	31.99	10284.224	38129.801
15907	31.97	14447.495	33142.164
3765	31.97	8895.315	39414.922
8443	31.95	10823.031	36122.91
3573	31.95	8788.503	37507.754
10995	31.95	12147.257	37789.875
8133	31.93	10593.594	35547.375
14205	31.91	13710.219	37557.285
9276	31.91	11358.472	36115.098
9594	31.91	11462.198	38472.199
8849	31.91	11167.858	37621.289
131	31.89	7665.817	34915.453
10304	31.89	12003.499	39753.672
6250	31.87	9834.79	35933.789
13556	31.87	13319.643	34640.957
14016	31.87	13537.024	39594.402
9734	31.87	11523.203	36679.406
14387	31.86	13718.482	34324.629
11987	31.86	12703.065	35625.438
11812	31.86	12469.918	33496.422
14172	31.84	13766.213	38013.461
8020	31.84	10777.168	36939.211
895	31.82	8158.97	34823.379
748	31.82	8020.284	37617.641
728	31.82	8099.46	37663.406
11296	31.82	12428.102	37231.754
3255	31.8	8501.056	33536.145
12303	31.8	12553.844	38470.074
11972	31.8	12566.217	35383.793
14895	31.76	14046.839	39098.5
8995	31.76	11160.093	35274.898
5037	31.76	9478.926	39137.125
6315	31.76	9761.53	34355.449
13375	31.74	13330.714	37788.375
8027	31.72	10705.273	37011.488
7147	31.72	10138.997	35979.34
8562	31.72	10849.727	37885.07
12645	31.72	12892.39	36245.66
15443	31.7	14350.733	37958.043
14584	31.7	13795.327	35528.016
10523	31.68	11887.192	36817.043
8281	31.68	10888.519	33022.145
9665	31.68	11581.577	37423.027
487	31.66	7807.066	38790.395
6426	31.66	10034.146	34568.383
13642	31.66	13299.934	33388.254
4097	31.66	8976.041	34513.91
14544	31.66	13941.623	34861.086
10826	31.66	12174.433	34890.398
8784	31.65	11064.942	38448.734
2343	31.65	8288.566	33283.27
8656	31.65	10792.835	39344.742
7722	31.65	10561.14	38480.555
5035	31.63	9464.202	39128.781
6394	31.63	9928.183	33594.469
2896	31.63	8611.103	38658.563
544	31.57	7880.809	39456.406
15708	31.57	14444.166	36821.68
11953	31.55	12636.487	35140.996
8918	31.55	11105.879	36430.051
15494	31.53	14372.521	39069.984
6682	31.53	9929.944	37421.191
13160	31.53	13012.412	39217.992
6831	31.53	10282.607	39809.008
14990	31.51	14105.007	37247.465
13959	31.51	13466.712	38436.172
8193	31.51	10670.504	34299.32
3667	31.49	8769.771	39255.621
4988	31.49	9168.731	39957.684
7178	31.49	10266.386	35533.559
2714	31.47	8231.107	38202.262
4136	31.47	9003.569	33680.266
6137	31.47	9742.342	37580.625
9884	31.47	11591.392	34139.914
15790	31.47	14519.946	35115.176
9818	31.47	11628.718	35135.059
12663	31.47	12785.321	36166.32
14302	31.45	13572.92	35713.188
8245	31.42	10698.496	33545.691
10165	31.42	11841.661	37590.785
6135	31.42	9744.063	37548.867
15462	31.4	14374.392	38453.012
9292	31.4	11261.055	36457.152
2931	31.4	8545.942	38466.383
2798	31.4	8283.888	39499.879
483	31.38	7901.182	38751.332
6002	31.38	9656.593	39958.008
14788	31.38	13867.93	39387.973
8386	31.38	10897.263	34735.828
4877	31.38	9194.319	38172.398
4046	31.36	8980.902	35398.961
269	31.36	7836.522	36600.02
10744	31.36	12206.475	33134.992
15066	31.36	14127.224	35882.758
6999	31.34	10248.297	36979.504
10040	31.32	11793.59	35258.137
12370	31.32	12510.104	39446.809
15106	31.32	14193.789	35022.453
12866	31.32	12944.171	33766.801
13853	31.3	13546.192	36669.266
6861	31.3	10316.024	39546.141
7375	31.3	10490.925	33617.484
3057	31.3	8473.726	36662.285
12768	31.28	12836.188	34330.5
14660	31.28	13922.918	37152.875
13921	31.28	13386.189	37748.512
5765	31.28	9552.356	37412.461
9079	31.28	11087.545	33696.363
15347	31.26	14350.339	35761.441
12797	31.26	12791.135	33686.297
10862	31.26	12113.225	35503.988
6711	31.26	9998.776	37867.219
9346	31.24	11240.163	37278.973
13609	31.22	13304.452	34038.695
3450	31.22	8786.941	35555.262
9505	31.22	11289.079	40007.012
6969	31.2	10266.572	37231.441
9318	31.2	11355.708	36764.43
7817	31.2	10768.758	39832.559
6104	31.15	9908.265	38052.051
2831	31.13	8606.204	39761.84
13844	31.13	13415.75	36420.977
9522	31.11	11627.136	39948.348
11937	31.11	12611.817	34860.16
14255	31.11	13681.519	36548.012
13559	31.09	13259.155	34680.949
8599	31.07	10975.199	38761.855
8570	31.05	10941.609	38018.84
3455	31.05	8722.304	35598.715
104	31.05	7861.163	34531.516
8102	31.05	10636.778	35735.68
13141	31.03	13035.721	38902.652
12475	31.03	12747.267	39103.027
285	31.03	7923.37	36858.188
8852	31.01	11042.265	37363.258
8902	31.01	11116.675	36770.711
14344	31.01	13635.746	34998.383
6076	31.01	9749.806	38574.832
11979	31.01	12563.942	35454.496
8315	31.01	10928.818	33783.777
7651	31.01	10487.842	37418.953
12009	30.99	12669.122	35995.883
12307	30.99	12546.686	38577.906
9097	30.99	11025.414	33404.805
8076	30.99	10768.392	36305.801
2973	30.99	8561.665	37758.117
6106	30.97	9873.745	38063.785
12918	30.97	13101.726	34853.707
11175	30.97	12293.993	39374.383
7238	30.97	10194.182	34530.82
13632	30.96	13178.381	33788.578
9423	30.96	11336.338	38655.281
3533	30.96	8818.598	36677.27
4928	30.96	9111.854	39545.008
13428	30.96	13141.903	36742.484
10416	30.96	11873.991	38738.148
15345	30.94	14389.193	35672.152
13939	30.94	13450.393	38185.703
3859	30.92	8930.422	37610.387
8470	30.92	10964.579	36491.816
11969	30.92	12706.985	35321.242
827	30.92	8066.102	36065.367
15834	30.92	14483.021	34347.344
11790	30.92	12350.503	34050.309
15466	30.9	14238.334	38564.875
515	30.9	7647.293	39195.031
15447	30.88	14223.347	38085.141
7395	30.86	10483.746	34037.367
498	30.86	7745.116	38950.637
9109	30.86	11105.731	33165.43
14743	30.84	13793.459	38628.816
10962	30.84	12256.09	37122.633
9051	30.84	11083.429	34254.258
10491	30.84	12064.555	37195.32
12251	30.84	12664.544	37516.816
8601	30.82	10907.947	38768.578
454	30.82	7664.163	38441.113
9826	30.8	11588.275	34977.191
7810	30.8	10507.855	39867.973
816	30.8	8100.469	36493.617
8408	30.78	10834.336	35471.254
4875	30.78	9248.452	38126.688
10908	30.78	12189.914	36308.199
6396	30.76	10105.95	33678.867
11221	30.76	12358.99	38730.809
4071	30.76	8926.942	35055.063
14564	30.74	13859.161	35182.719
11834	30.74	12400.888	33141.734
8653	30.71	10924.047	39291.352
11184	30.69	12300.509	39228.406
9387	30.67	11339.289	37966.902
13190	30.67	13072.35	39697.063
9951	30.67	11779.1	33099.809
15691	30.65	14445.361	37121.102
5224	30.65	9478.747	37666.18
7691	30.65	10414.661	37999.02
2838	30.63	8418.931	39834.914
11983	30.63	12551.129	35512.848
14701	30.63	13915.255	37815.402
7570	30.61	10556.305	36321.816
7226	30.59	10179.88	34671.91
7494	30.59	10466.746	35707.016
14041	30.59	13500.837	39869.723
14840	30.59	14072.553	39637.883
15486	30.57	14344.203	38926.848
10232	30.55	11819.85	38847.336
8952	30.55	11199.337	35947.113
4231	30.55	9082.636	33798.402
12260	30.55	12647.836	37675.941
13816	30.53	13536.331	35966.797
787	30.51	8182.443	36961.449
8641	30.51	10857.339	39181.832
3815	30.51	8915.118	38177.152
7619	30.51	10414.636	36867.992
10206	30.5	11810.265	38426.852
15593	30.5	14594.973	39095.531
12574	30.5	12840.78	37261.484
6878	30.5	10341.432	39008.816
14166	30.5	13600.619	38229.891
3313	30.5	8731.095	33606.367
5571	30.5	9516.326	33875.266
15580	30.5	14558.544	39187.164
15641	30.48	14520.379	38049.457
5357	30.48	9427.525	35696.191
3758	30.48	8855.164	39330.879
3182	30.48	8593.358	34681.633
14085	30.46	13615.954	39474.285
15704	30.46	14450.392	36785.523
6211	30.46	9837.53	36389.27
3735	30.46	8973.863	39664.289
9013	30.46	11191.346	34958.133
12430	30.46	12773.74	39600.129
3133	30.44	8516.723	35647.527
2544	30.44	8311.444	35243.828
15119	30.44	14108.859	34879.535
6032	30.44	9778.038	39587.035
10946	30.44	12115.871	36977.324
10838	30.42	12275.772	35151.91
2572	30.42	8341.743	35717.055
4954	30.42	9264.121	39650.145
8282	30.42	10804.416	33056.957
14451	30.42	13601.696	33110.77
12318	30.4	12654.31	38737.434
3903	30.4	8928.229	36884.363
344	30.4	7797.118	37519.148
11791	30.4	12291.512	34097.133
12602	30.38	12876.419	36977.52
12915	30.38	13052.146	34829.773
15792	30.38	14613.901	35124.016
13592	30.38	13307.824	34274.664
12847	30.38	12976.56	33307.551
10005	30.38	11676.178	34440.105
10287	30.36	11727.138	39663.52
9099	30.36	11070.641	33410.684
8409	30.36	10879.004	35483.43
8113	30.36	10642.622	35618.926
12313	30.34	12606.844	38681.988
4090	30.32	8932.956	34613.207
2912	30.32	8553.374	38529.816
11711	30.32	12454.66	35251.809
8638	30.32	10841.568	39173.457
8369	30.3	10813.81	34522.992
9075	30.3	11075.816	33660.895
8534	30.3	10925.554	37397.785
13232	30.3	13274.391	39968.129
4795	30.3	9261.552	36864.184
14359	30.3	13645.16	34866.48
5735	30.3	9703.82	36925.602
14099	30.3	13725.474	39367.352
9990	30.3	11763.183	34160.156
9197	30.3	11373.219	34419.656
2486	30.29	8289.262	34343.086
3010	30.29	8583.598	37119.797
3048	30.29	8592.548	36784.938
9531	30.29	11530.052	39633.645
11035	30.29	12140.939	38369.762
6686	30.29	10061.51	37476.473
8998	30.29	11189.343	35380.91
10428	30.27	11914.043	38607.324
14230	30.27	13767.021	37024.211
10452	30.27	12030.328	38047.672
6146	30.25	9913.249	37405.664
12575	30.25	12770.292	37262.672
96	30.25	7716.829	34383.086
15403	30.23	14408.669	37079.598
15457	30.23	14245.116	38332.773
15673	30.23	14628.482	37468.125
6871	30.23	10216.285	39238.891
15083	30.21	14134.618	35300.055
3337	30.19	8823.346	33801.004
13418	30.19	13147.789	37149.578
4723	30.19	9165.172	35552.828
1080	30.19	8088.205	33356.961
12302	30.19	12682.283	38394.711
13419	30.17	13243.089	36884.941
10114	30.17	11638.278	36755.063
10220	30.17	11733.641	38628.672
2747	30.17	8389.252	38697.758
13324	30.15	13294.464	38338.266
9606	30.13	11439.332	38595.184
15272	30.13	14295.542	33957.516
14631	30.13	13992.929	36501.047
340	30.11	7724.271	37442.18
8261	30.11	10629.884	33393.684
9457	30.11	11320.118	39373.504
8582	30.09	10804.555	38261.992
941	30.09	8080.676	33856.465
3801	30.09	9027.863	38532.203
30	30.09	7693.569	33354.391
15122	30.09	14089.712	34906.543
10129	30.07	11777.724	36912.199
9160	30.07	11350.583	33777.145
4785	30.07	9167.489	36707.789
5209	30.07	9420.978	38060.715
13718	30.06	13463.464	34123.777
15750	30.06	14593.144	35906.449
8545	30.06	10858.601	37592.168
290	30.04	7672.39	36901.73
10643	30.04	11878.871	34902.762
12253	30.04	12532.282	37617.496
469	30.04	7703.748	38585.844
15874	30.04	14495.169	33508.031
751	30.02	8072.58	37360.047
3019	30.02	8444.824	36886.453
2511	30.02	8290.752	34758.047
6164	30.02	9771.626	37283.902
10631	30.02	11980.024	34939.887
10687	30.02	11940.439	34059.719
12698	30	12893.084	35538.27
14020	30	13559.613	39664.516
8803	30	11061.889	38082.645
5746	30	9689.915	37067.125
5034	30	9378.434	39108.633
348	30	7831.883	37573.309
5424	29.98	9375.711	34709.559
575	29.98	7727.392	39727.363
7386	29.98	10510.829	33873.984
5674	29.98	9690.965	35822.879
15707	29.98	14607.219	36798.18
12233	29.96	12689.742	37190.52
2801	29.96	8375.86	39516.754
2618	29.96	8325.191	36604.297
15864	29.96	14487.054	33949.441
3022	29.96	8522.612	36904.832
5318	29.94	9484.144	36180.121
2692	29.94	8381.286	37791.727
6901	29.94	10335.489	38556.227
8750	29.94	11107.59	39068.551
468	29.94	7645.841	38580.953
283	29.94	7980.446	36818.18
2012	29.92	8191.327	33097.156
12496	29.92	12852.181	38320.402
14336	29.9	13755.366	35233.203
10959	29.9	12203.346	37112.402
6302	29.86	9839.704	34617.91
14543	29.86	13877.071	34779.871
3609	29.86	8836.482	38079.383
6088	29.86	9783.802	38455.898
10466	29.86	11886.466	37722.969
8434	29.86	10872.694	35991.641
2829	29.86	8393.067	39968.207
9312	29.86	11264.48	36677.387
15629	29.86	14532.405	38159.695
3175	29.84	8426.209	34894.758
485	29.84	7750.013	38772.109
12714	29.84	12818.438	35207.727
15588	29.84	14594.451	39067.668
14108	29.84	13769.654	39126.68
14652	29.83	13830.28	36937.746
8690	29.83	10836.655	40002.609
14211	29.81	13734.755	37596.773
2601	29.81	8305.933	36368.102
8743	29.81	11117.902	39001.031
10531	29.81	12040.863	36593.969
3895	29.81	9014.241	37109.074
15843	29.79	14529.107	34237.547
12680	29.79	12797.744	35786.652
15471	29.79	14237.391	38647.355
931	29.79	8143.134	34245.523
4768	29.79	9140.287	36462.508
4164	29.77	8949.413	33169.266
7369	29.77	10535.058	33551.191
7343	29.77	10383.382	33144.297
13778	29.77	13463.696	35327.242
15357	29.77	14256.442	36001.957
11919	29.77	12690.061	34513.566
3993	29.75	9005.369	35697.578
14035	29.73	13423.609	39817.477
5352	29.73	9488.706	35656.305
15700	29.73	14504.741	37007.117
14437	29.73	13733.678	33166.625
15873	29.73	14525.909	33786.402
9484	29.71	11211.496	39668.109
9431	29.71	11273.784	38793.922
10453	29.71	11990.487	38064.199
2580	29.71	8257.855	35892.734
5696	29.69	9657.225	36245.441
7658	29.69	10464.091	37456.934
14777	29.69	13843.646	39178.82
4909	29.69	9072.034	38947.48
8405	29.69	10971.675	35409.371
15483	29.69	14239.127	38891.074
8751	29.67	11181.709	39107.41
165	29.67	7684.173	35347.844
4741	29.67	9243.714	35891.113
15453	29.67	14424.234	38240.387
15308	29.67	14282.736	34863.891
3602	29.67	8744.678	37977.73
11771	29.65	12417.49	34428.441
10390	29.65	11923.788	39254.613
2598	29.65	8418.207	36267.902
5998	29.65	9551.363	39917.246
3419	29.63	8752.886	34980.238
9640	29.63	11556.029	37685.258
2647	29.63	8322.984	37033.738
8654	29.61	10812.028	39323.93
13608	29.61	13234.697	34024.043
7881	29.61	10738.018	39148.711
14908	29.61	14168.602	38897.559
6939	29.6	10249.135	37698.941
2469	29.6	8243.137	33935.055
7822	29.6	10597.26	39877.063
13165	29.6	12980.215	39326.598
13115	29.6	12956.49	38444.383
15849	29.58	14475.756	34000.543
12565	29.58	12715.998	37412.371
10928	29.58	12237.433	36643.152
2508	29.58	8283.604	34722.563
15730	29.58	14639.235	36288.52
14586	29.58	13800.053	35618.328
3069	29.58	8584.694	36253.938
7295	29.56	10178.46	33645.402
14240	29.56	13722.516	36926.355
7908	29.56	10755.98	39065.57
173	29.54	7721.47	35433.254
5601	29.54	9643.225	34579.906
6407	29.54	10098.378	34094.723
8912	29.54	11178.403	36623.656
2688	29.52	8229.885	37708.758
5407	29.5	9403.385	35240.313
11324	29.48	12377.288	36733.102
9147	29.48	11221.763	33506.168
14046	29.46	13625.526	39778.742
10686	29.46	11984.628	34026.477
708	29.46	8165.912	38194.246
15741	29.46	14609.65	36148.035
8278	29.46	10676.779	33128.844
13182	29.44	13139.08	39555.906
3996	29.42	8959.135	35424.367
7176	29.42	10305.299	35513.926
881	29.42	8177.395	35236.137
6305	29.42	9885.689	34708.672
15011	29.42	14093.43	36726.938
3128	29.4	8472.2	35881.957
3689	29.4	8694.085	39558.855
15857	29.38	14521.129	34094.324
13430	29.38	13214.939	36796.227
15845	29.37	14511.222	34268.969
5975	29.37	9662.22	39625.867
14708	29.35	13867.906	37860.074
15810	29.35	14493.228	34835.707
3707	29.35	8793.942	39983.77
6419	29.33	10107.821	34367.98
6452	29.33	10019.659	34708.785
9289	29.31	11337.325	36352.859
10192	29.31	11772.953	38141.313
14745	29.31	13940.9	38694.414
436	29.31	7905.78	38250.16
143	29.31	7949.495	35053.672
297	29.31	7717.2	36968.793
7741	29.31	10435.532	38821.496
10985	29.31	12238.823	37563.57
2993	29.29	8558.144	37464.867
9122	29.29	11027.235	33058.195
3319	29.29	8845.698	33673.844
7297	29.29	10161.896	33694.004
15120	29.27	14169.378	34893.598
4225	29.27	9222.386	33659.641
12859	29.27	12970.636	33677.926
9731	29.27	11544.459	36665.34
2624	29.27	8216.665	36701.68
9617	29.27	11437.608	38267.977
6745	29.25	10007.941	38559.445
15727	29.25	14499.284	36530.629
15402	29.25	14403.927	37045.523
8682	29.25	10785.484	39797.816
5782	29.23	9531.684	37675.594
13354	29.23	13292.869	37826.934
10238	29.23	11660.404	38944.422
13413	29.21	13300.833	37076.098
15055	29.21	14056.15	36178.809
7292	29.21	10225.053	33948.727
15042	29.21	14074.703	36263.551
14982	29.17	14131.663	37387.613
8775	29.17	11069.85	38598.059
3768	29.15	8974.969	39116.957
4751	29.15	9253.946	36113.523
668	29.15	8120.119	38854.242
3703	29.15	8811.812	39922.559
4182	29.15	8937.32	33023.98
15735	29.14	14584.147	36094.246
11824	29.14	12326.839	33209.289
5694	29.14	9515.539	36180.113
15200	29.14	14143.815	33328.973
14466	29.14	13843.918	33389.621
7737	29.12	10528.552	38719.766
7015	29.12	10267.316	36588.246
10265	29.12	11683.174	39385.637
2556	29.12	8399.476	35434.438
9146	29.12	11223.379	33437.527
9475	29.12	11231.001	39517.902
12684	29.12	12869.459	35652.297
12412	29.12	12792.727	39817.633
11756	29.1	12417.573	34729.988
8269	29.1	10681.497	33197.816
2609	29.08	8339.705	36475.043
13669	29.08	13418.184	33106.477
5815	29.08	9602.111	38126.41
596	29.08	7926.678	39978.316
10291	29.08	11780.516	39747.191
2758	29.06	8317.021	38932.359
9458	29.06	11376.928	39389.77
9629	29.06	11587.58	37859.395
6774	29.06	10043.164	39050.172
5337	29.06	9422.521	35870.129
15583	29.04	14558.262	39245.293
7354	29.04	10563.334	33366.125
7345	29.04	10520.503	33169.867
4698	29.04	9235.131	35384.02
364	29.02	7760.503	37727.332
2468	29.02	8399.654	33919.5
6332	29	9847.536	33922.578
8925	29	11203.364	36242.973
10674	29	12022.431	34214.285
15518	29	14311.305	39612.367
5223	28.98	9415.341	37981.273
15047	28.98	14094.202	36342.949
7467	28.98	10539.064	35217.82
10803	28.98	12276.356	34234.531
2767	28.98	8224.854	39028.16
11074	28.98	12139.659	39063.492
12495	28.96	12851.069	38593.57
6045	28.96	9890.568	39139.566
15596	28.94	14608.357	38805.77
10549	28.94	12036.175	36265.773
441	28.94	7653.434	38288.477
3142	28.94	8432.582	35261.438
12414	28.94	12916.167	39847.41
7051	28.93	10337.858	36338.398
9380	28.93	11284.108	37878.883
14817	28.93	13921.516	39870.887
12206	28.91	12611.265	36674.316
14173	28.89	13687.004	38048.961
5887	28.89	9657.73	38823.703
15071	28.89	14203.833	35713.168
13810	28.89	13553.409	35849.965
15783	28.87	14435.79	35263.512
13568	28.87	13186.991	34751.336
7952	28.87	10694.192	38357.219
4302	28.85	9107.689	35016.383
13573	28.85	13339.296	34492.438
12262	28.85	12538.03	37727.828
3251	28.81	8603.157	33502.773
10168	28.81	11848.805	37709.898
9600	28.81	11585.063	38564.598
6009	28.81	9742.148	39925.16
5018	28.81	9384.219	39736.773
10205	28.81	11821.932	38407.598
4783	28.79	9185.724	36686.02
9217	28.79	11416.767	35011.723
11801	28.79	12349.31	33947.738
13187	28.79	13091.816	39644.086
590	28.79	7853.938	39907.84
3643	28.79	8683.823	38553.008
4757	28.77	9090.641	36189.914
15264	28.77	14223.512	33724.934
4310	28.77	9156.589	35087.262
6228	28.75	9780.135	36266.672
13668	28.75	13427.323	33107.406
10738	28.75	11950.992	33075.172
2578	28.75	8239.114	35838.215
3006	28.73	8548.24	37289.688
14716	28.73	13881.357	38018.004
12283	28.71	12562.047	38131.82
12942	28.7	13013.671	35273.82
2565	28.7	8241.021	35612.699
6713	28.7	9956.9	37886.453
11054	28.7	12229.549	38661.992
10449	28.68	11998.821	38290.012
11040	28.68	12091.632	38439.234
12232	28.68	12625.029	37190.32
360	28.66	7987.71	37713.129
7453	28.66	10376.856	34983.098
3461	28.66	8688.913	35701.875
11714	28.66	12299.926	35299.824
12442	28.66	12850.442	39730.168
2459	28.64	8306.215	33808.559
7319	28.64	10149.525	33429.246
11693	28.64	12481.054	35964.879
539	28.64	7889.276	39417.668
10107	28.64	11733.411	36654.855
13064	28.64	12964.099	37551.496
10152	28.64	11809.765	37422.18
15448	28.64	14370.137	38154.758
5081	28.62	9486.196	39052.766
10506	28.62	11990.831	37177.473
15138	28.62	14126.664	34752.734
10855	28.62	12092.22	35374.535
11691	28.62	12341.485	35960.008
9076	28.62	11126.614	33668.516
9590	28.6	11576.122	38720.039
14216	28.6	13571.126	37351.438
3797	28.58	8935.064	38478.363
10894	28.56	12209.811	36120.859
10615	28.56	11959.344	35273.512
10936	28.56	12220.348	36831.309
11877	28.54	12498.225	33718.102
2541	28.54	8248.08	35212.355
3443	28.54	8797.459	35428.055
15477	28.52	14376.037	38761.238
9251	28.52	11300.571	35813.57
13276	28.52	13334.734	39221.523
9565	28.5	11583.202	39213.348
9528	28.5	11430.573	39620.168
7493	28.5	10525.375	35691.293
5626	28.5	9577.611	35118.609
14621	28.48	13955.707	36276.5
12781	28.48	12868.105	34245.863
2676	28.48	8223.592	37474.781
9243	28.47	11264.092	35650.309
9834	28.47	11599.642	35025.535
14752	28.47	13822.467	38883.32
14003	28.47	13360.615	39296.211
12677	28.47	12884.296	35754.945
14348	28.47	13783.084	35028.586
13553	28.45	13251.855	34876.285
8720	28.45	11161.018	39352.668
2646	28.45	8253.13	37030.836
10863	28.45	12224.277	35506.352
45	28.45	7800.607	33605.512
15299	28.45	14382.058	34652.211
9192	28.43	11366.633	34394.543
15557	28.43	14470.125	39644.879
15310	28.43	14400.62	34881.98
2434	28.43	8285.108	33360.242
11655	28.41	12299.901	36236.641
6006	28.41	9518.3	40003.18
14350	28.41	13612.14	35088.605
6152	28.41	9762.16	37455.902
928	28.39	8170.171	34441.168
8755	28.39	11078.894	38857.781
809	28.39	8008.394	36689.895
11	28.39	7702.91	33102.949
6949	28.39	10186.444	37593.977
7546	28.37	10506.637	36202.035
503	28.37	7875.901	38980.98
9787	28.37	11574.918	35815.93
3992	28.37	8858.396	35696.371
6960	28.37	10160.933	37428.102
8002	28.37	10645.073	37212.879
5122	28.35	9337.688	38678.984
15467	28.35	14356.764	38576.242
15748	28.35	14463.047	36199.012
12991	28.35	12934.86	36196.023
11063	28.33	12125.98	38744.934
10071	28.33	11762.929	36115.809
14027	28.33	13443.472	39709.223
3070	28.31	8543.894	36265.332
4098	28.31	8961.854	34530.875
10119	28.31	11679.063	36813.957
2937	28.31	8576.134	38241.871
14390	28.29	13745.011	34360.711
12750	28.29	12826.823	34688.742
7140	28.29	10223.41	35946.973
3237	28.29	8425.119	33823.039
11300	28.29	12421.571	37281.66
5659	28.29	9557.162	35534.191
3717	28.27	8914.718	39862.813
8577	28.27	10867.475	38184.531
11297	28.27	12303.774	37255.043
11672	28.27	12365.908	36327.695
13406	28.27	13301.598	37299.875
10873	28.27	12163.938	35833.199
14725	28.27	13807.637	38213.676
4919	28.27	9079.765	39418.777
13271	28.27	13162.899	39170.863
8277	28.27	10746.504	33035.105
5958	28.25	9664.967	39290.523
15895	28.25	14530.665	33208.301
6793	28.25	10083.882	39278.867
9227	28.24	11344.777	35346.656
10451	28.24	11954.416	38038.262
88	28.24	7947.797	34236.496
8202	28.24	10597.697	34414.051
10792	28.24	12174.248	34100.465
14260	28.24	13770.027	36636.746
15105	28.22	14044.654	35012.742
7394	28.22	10448.277	33992.055
8938	28.22	11051.966	36126.613
3861	28.22	8951.805	37623.672
5770	28.22	9518.957	37464.016
2842	28.22	8615.236	39900.516
12356	28.22	12663.626	39308.613
7659	28.22	10431.491	37482.246
7860	28.2	10641.073	39309.043
15621	28.2	14601.233	38339.867
10061	28.2	11731.479	35705.875
2444	28.2	8314.993	33543.391
13854	28.2	13453.475	36674.184
6709	28.18	9960.914	37851.195
9470	28.18	11398.533	39488.746
9948	28.16	11764.921	33060.609
11095	28.16	12266.192	39276.348
939	28.14	8002.336	34114.305
6958	28.14	10148.224	37395.453
2974	28.14	8620.903	37765.641
6795	28.14	10056.162	39311.066
6883	28.14	10308.459	38801.727
11845	28.14	12551.326	33169.488
3818	28.14	8993.712	38019.941
6319	28.14	9875.855	34431.68
10474	28.12	11892.544	37575.277
10949	28.12	12142.22	37016.488
7020	28.12	10342.779	36377.32
14409	28.12	13744.356	33852.23
12446	28.1	12817.411	39463.297
7905	28.1	10619.597	39027.004
11141	28.1	12269.877	40007.504
15733	28.1	14570.443	36069.301
6307	28.08	9729.847	34480.109
4885	28.08	9123.129	38376.277
5451	28.06	9452.806	34395.449
13085	28.06	13126.571	37973.672
15335	28.06	14228.481	35367.938
12867	28.06	12965.282	33833.164
10397	28.06	12060.503	39103.664
6651	28.06	10114.647	36927.555
9345	28.04	11298.747	37230.359
2848	28.04	8604.714	39985.551
13637	28.04	13245.618	33574.148
759	28.04	8155.992	37220.008
15031	28.02	14000.802	36403.426
12874	28.02	13066.681	34022.621
6865	28.02	10349.446	39388.621
8303	28.01	10947.194	33538.672
11951	28.01	12521.495	35121.078
250	28.01	7731.483	36344.902
14978	28.01	14034.608	37616.957
5974	27.99	9673.486	39601.504
9307	27.99	11311.86	36598.328
5270	27.97	9348.119	37057.063
12210	27.97	12517.735	36726.852
12921	27.97	13075.924	34869.223
3942	27.97	8962.858	36446.422
6944	27.95	10164.185	37549.098
10	27.95	7744.137	33100.555
757	27.95	8109.596	37444.793
13288	27.93	13214.099	39071.656
919	27.93	8155.83	34575.883
9584	27.93	11441.522	38644.758
11719	27.91	12281.758	35403.965
683	27.91	8016.857	38695.043
5970	27.91	9578.99	39531.23
902	27.91	8112.266	34661.617
15468	27.89	14264.403	38583.23
13882	27.89	13371.261	37160.145
8679	27.89	10897.867	39704.473
12853	27.89	13008.935	33446.891
5726	27.89	9509.459	36736.727
13753	27.87	13543.571	34824.941
5290	27.87	9428.302	36583.723
2914	27.87	8468.332	38578.238
11901	27.85	12585.923	34165.93
15419	27.85	14217.415	37529.43
10458	27.85	11960.633	37880.52
14767	27.83	13906.048	39048.809
5840	27.83	9567.175	38589.563
8891	27.83	11059.873	37139.52
3410	27.83	8647.172	34870.672
10479	27.83	11894.949	37377.547
2455	27.83	8322.425	33747.586
8598	27.81	10837.678	38755.285
8948	27.81	11154.83	35916.695
11701	27.81	12315.419	35646.105
11883	27.81	12500.835	33818.684
4039	27.79	8987.111	35287.184
13317	27.79	13329.54	38544.91
10244	27.78	11677.649	39060.156
6697	27.78	10022.2	37683.98
12848	27.78	13034.348	33324.645
15035	27.78	13999.705	36497.391
2445	27.78	8359.37	33547.141
3898	27.78	9048.404	37157.625
7853	27.78	10719.094	39580
597	27.78	7985.172	39981.828
7318	27.78	10182.357	33421.785
12838	27.76	13069.116	33093.18
7479	27.76	10473.549	35500.887
14394	27.76	13689.021	34176.777
2324	27.76	8302.365	33218.152
15452	27.76	14322.015	38231.371
9353	27.74	11293.221	37367.617
9440	27.74	11349.239	38926.605
6336	27.74	9746.647	33785.508
7351	27.72	10461.35	33339.277
3718	27.72	8909.653	39865.578
2843	27.72	8612.916	39911.535
5240	27.72	9333.71	37661.578
11238	27.68	12420.849	38350.293
9430	27.66	11320.042	38792.371
12014	27.66	12538.141	36047.191
6191	27.66	9746.881	36775.387
14949	27.66	14212.069	37834.313
5003	27.66	9447.385	39899.422
8342	27.64	10985.22	34179.781
7963	27.64	10591.179	37994.148
14626	27.62	13846.569	36426.035
14689	27.62	13849.305	37624.809
5490	27.62	9344.954	33507.715
4195	27.6	9220.023	33201.441
15262	27.6	14354.472	33690.313
13881	27.6	13505.255	37143.988
3095	27.6	8498.133	35912.938
10635	27.58	11907.781	34972.785
9761	27.58	11602.65	36324.832
7338	27.58	10429.921	33062.531
12748	27.58	12741.413	34678.688
13485	27.56	13260.321	35639.598
12686	27.56	12914.172	35723.34
5178	27.56	9291.482	38622.348
6401	27.55	9931.868	33810.773
13341	27.55	13153.352	38265.762
14756	27.55	13993.071	38929.691
14140	27.55	13665.734	38766.488
11001	27.55	12279.912	37874.164
14127	27.53	13642.366	38887.227
8141	27.53	10753.969	35383.027
2636	27.53	8290.743	36932.949
12761	27.51	12838.93	34516.672
11258	27.51	12361.943	37833.703
8689	27.49	10964.609	39986.938
3200	27.49	8565.051	34324.707
10437	27.49	11939.445	38147.887
9416	27.49	11397.154	38534.852
10123	27.47	11679.427	36855.18
8626	27.47	10782.086	39047.773
7260	27.47	10315.675	33969.645
3524	27.47	8749.197	36554.07
12471	27.47	12757.987	38954.379
5852	27.45	9593.255	38745.914
3086	27.45	8457.104	36158.293
112	27.45	7682.189	34591.547
7977	27.43	10715.107	37680.039
12770	27.43	12779.799	34403.055
12346	27.43	12618.836	39214.941
5485	27.41	9330.372	33685.516
11160	27.41	12408.403	39470.992
6702	27.41	9973.7	37728.621
6728	27.41	10047.833	38178.117
14620	27.41	13820.387	36240.645
11840	27.41	12660.534	33092.68
11014	27.39	12273.113	38022.754
11307	27.39	12326.273	37099.965
12584	27.39	12866.43	37134.348
9959	27.39	11655.319	33276.891
4104	27.37	8858.4	34338.605
8657	27.37	10832.107	39347.711
13082	27.37	12988.087	37905.348
8594	27.37	10900.31	38651.504
6140	27.35	9840.55	37658.035
11868	27.35	12662.83	33571.277
11032	27.35	12084.268	38333.762
7346	27.35	10479.028	33178.965
10286	27.35	11751.279	39649.27
3351	27.35	8798.784	33991.477
14078	27.35	13721.628	39433.098
13078	27.34	12985.804	37808.305
2813	27.34	8210.177	39703.691
12708	27.34	12806.093	35338.898
8334	27.34	10914.05	34092.984
871	27.34	8128.316	35400.055
12571	27.34	12856.132	37243.363
193	27.32	7783.486	35801.684
13137	27.32	13044.274	38838.543
10048	27.32	11804.802	35515.27
13377	27.3	13155.053	37797.777
10013	27.3	11664.115	34648.305
11866	27.3	12553.29	33529.098
8411	27.28	10826.616	35516.551
9260	27.28	11327.915	35874.02
15788	27.28	14542.46	35377.453
12936	27.28	13113.629	35177.531
12472	27.28	12779.755	39042.598
5031	27.28	9312.234	39363.465
7760	27.26	10366.591	39091.645
6023	27.26	9884.722	39701.547
11754	27.26	12451.154	34700.016
6385	27.26	10052.718	33384.027
15634	27.26	14639.802	38210.855
5787	27.26	9574.177	37748.848
10410	27.24	11951.024	38640.734
3181	27.24	8577.141	34678.355
7558	27.24	10483.602	36263.066
127	27.22	7673.514	34862.156
9511	27.22	11603.315	39811.898
15672	27.22	14584.512	37446.98
13635	27.2	13291.292	33531.176
9048	27.2	11021.078	34211.441
6406	27.2	9927.371	33947.496
2995	27.18	8423.968	37181.543
3445	27.18	8715.12	35475.039
11936	27.16	12554.783	34851.504
569	27.14	7755.905	39658.051
6642	27.14	10130.976	36761.293
11068	27.14	12164.789	38866.426
945	27.14	8034.508	33898.465
13183	27.14	13059.685	39557.004
8592	27.14	10981.416	38563.898
627	27.12	8088.953	39433.516
4296	27.12	9105.853	34968.883
12749	27.12	12833.857	34680.941
9529	27.12	11600.053	39625.797
7359	27.12	10372.476	33467.93
14347	27.12	13697.696	35017.43
14037	27.12	13551.844	39844.672
63	27.12	7785.52	33833.23
11201	27.12	12492.017	38854.496
9397	27.12	11343.464	38131.066
710	27.11	8167.43	38223.926
13660	27.11	13475.228	33005.16
5717	27.11	9630.923	36622.121
8816	27.11	11168.752	37864.086
3614	27.11	8801.746	38099.875
15666	27.11	14574.281	37574.82
7663	27.11	10368.287	37550.902
5808	27.11	9558.161	38029.324
8970	27.11	11011.05	35604.246
13789	27.11	13525.724	35549.41
12217	27.11	12686.718	36816.793
10752	27.11	12230.738	33379.16
253	27.11	7824.042	36395.18
12328	27.09	12629.578	38952.84
14826	27.09	14076.789	39799.77
9216	27.07	11312.259	35009.184
9247	27.07	11352.227	35675.059
3800	27.07	9060.659	38526.363
12959	27.05	13015.528	35637.652
480	27.05	7987.285	38727.355
14438	27.05	13634.163	33170.375
4813	27.05	9233.929	37234.797
13008	27.05	13085.421	36584.633
5246	27.05	9426.839	37394.566
13025	27.03	13011.168	36940.59
3708	27.03	9027.343	39756.375
5997	27.03	9548.515	39898.172
8144	27.01	10708.79	35157.047
2928	27.01	8514.599	38403.617
7991	27.01	10590.7	37649.207
7379	27.01	10554.003	33746.383
474	27.01	7690.99	38639.16
13408	26.97	13249.143	37026.426
13657	26.97	13297.987	33142.953
8238	26.97	10611.508	33493.164
14162	26.97	13684.192	38199.789
15107	26.97	14067.919	35049.781
12832	26.97	12885.997	33052.871
11064	26.97	12200.223	38756
5520	26.95	9300.336	33196.613
7488	26.95	10496.388	35591.102
8264	26.95	10616.88	33163.441
3998	26.95	8890.356	35461.645
9571	26.95	11587.649	39266.445
10600	26.93	12008.643	35637.598
15822	26.93	14497.195	34495.285
5724	26.93	9701.316	36720.184
10874	26.93	12264.998	35855.414
12913	26.93	13058.256	34820.746
7501	26.93	10559.608	35876.16
9662	26.91	11426.695	37388.016
13072	26.89	12939.814	37681.188
5545	26.89	9677.699	33269.195
6733	26.89	10119.552	38298.188
15348	26.89	14395.962	35812.551
11787	26.89	12475.107	34006.922
6516	26.89	9997.17	35936.703
8671	26.88	10797.385	39580.297
341	26.88	7857.095	37459.391
8523	26.88	10876.474	37233.84
12839	26.88	13076.858	33111.977
3522	26.86	8830.073	36502.313
3829	26.86	8873.167	37884.738
10472	26.86	11997.147	37522.434
7662	26.86	10535.436	37548.633
387	26.86	7962.774	37919.715
3327	26.86	8735.489	33744.43
15870	26.84	14438.846	33750.102
13420	26.84	13257.002	36885.352
15446	26.84	14312.614	38051.996
12285	26.84	12520.28	38154.227
15645	26.84	14443.188	37837.828
447	26.84	7958.264	38417.719
9852	26.82	11502.701	34732.469
15117	26.82	14159.405	34857.313
5514	26.82	9381.371	33432.223
67	26.8	7824.144	33899.32
8502	26.8	10917.609	36925.965
3569	26.8	8707.849	37410.832
13241	26.78	13200.113	39746.09
3400	26.78	8806.812	34712.996
5324	26.76	9464.406	35918.535
5822	26.76	9613.945	38290.613
12994	26.74	13110.028	36217.496
14317	26.74	13694.576	35382.531
14514	26.74	13828.804	34307.715
9163	26.72	11359.356	33884.645
15378	26.72	14271.325	36506.629
3583	26.72	8725.976	37618.289
9974	26.72	11669.524	33708.578
12898	26.72	13052.401	34488.703
6941	26.72	10230.195	37526.781
11863	26.7	12576.701	33507.563
13095	26.7	12955.286	38198.668
15037	26.68	14045.43	36523.477
13522	26.68	13185.688	35132.227
15891	26.68	14499.353	33162.414
8871	26.68	11078.916	37256.586
9890	26.68	11437.304	34251.227
4084	26.68	8900.29	34892.453
2597	26.66	8268.666	36262.402
886	26.66	7996.426	34985.02
3840	26.66	8966.524	37696.379
13046	26.66	13053.565	37258.711
9366	26.63	11366.525	37644.039
11087	26.63	12068.753	39224.66
3826	26.63	8895.648	38137.223
8946	26.63	11052.548	36200.977
5268	26.61	9388.549	37338.512
9804	26.61	11524.942	35696.754
14493	26.59	13929.97	33865.676
2634	26.59	8272.754	36880.793
6368	26.59	9774.439	33154.246
7212	26.59	10260.107	34826.16
5961	26.57	9538.152	39355.281
5300	26.55	9411.825	36430.422
7957	26.55	10750.209	38438.605
3045	26.55	8504.443	36759.758
13246	26.53	13210.652	39455.371
7164	26.53	10344.425	35611.09
10326	26.51	11952.633	39891.645
13576	26.51	13184.527	34520.836
14517	26.51	13900.218	34374.734
9360	26.51	11369.703	37563.426
3517	26.51	8677.654	36446.07
3894	26.51	8989.735	37104.891
12679	26.51	12750.464	35780.164
12886	26.49	12969.015	34158.828
5523	26.47	9476.948	33237.973
8029	26.47	10745.427	36711.23
304	26.47	7857.167	37084.293
12897	26.47	12993.417	34460.164
10851	26.47	12141.399	35287.93
14832	26.47	14095.678	39900.504
230	26.47	7955.782	36165.551
8273	26.47	10619.312	33240.133
10243	26.45	11689.982	39054.32
11773	26.45	12478.883	34128.488
15281	26.45	14217.189	34084.41
13860	26.45	13511.139	36745.645
8254	26.45	10582.801	33638.195
291	26.43	7788.946	36918.289
8985	26.43	11156.632	35447.996
12675	26.43	12898.362	36009.375
11816	26.43	12445.788	33592.43
15286	26.43	14233.861	34261.773
7452	26.43	10437.641	34960.836
5385	26.4	9423.419	35403.707
12603	26.4	12900.182	36993.602
15280	26.4	14426.723	34073.996
15797	26.4	14609.332	35190.648
13855	26.38	13466.064	36689.055
49	26.38	7862.731	33662.734
2749	26.38	8354.873	38712.305
14410	26.36	13741.363	33874.48
8259	26.36	10729.41	33356.801
15660	26.36	14504.734	37748.461
12447	26.36	12732.956	39464.09
14374	26.36	13605.248	34753.684
14818	26.36	13990.678	39905.219
12563	26.34	12920.675	37348.934
4121	26.34	8976.512	33973.223
8344	26.34	10911.548	34201.883
6863	26.34	10344.611	39346.59
15009	26.34	14045.761	37000.461
729	26.32	8197.632	37673.098
506	26.32	7737.308	39078.926
10853	26.32	12247.282	35320.699
3456	26.32	8733.149	35626.152
9880	26.32	11601.613	34425.156
13747	26.3	13360.268	34670.879
14484	26.3	13895.078	33694.176
3252	26.3	8559.601	33505.258
10817	26.28	12097.053	34663.887
14160	26.28	13619.098	38190.684
15060	26.26	14122.49	36039.754
6632	26.26	9983.019	36667.406
6807	26.26	9991.099	39482.559
4991	26.26	9247.941	40000.973
8508	26.26	10875.164	36982.074
922	26.24	8134.855	34293.172
11935	26.24	12649.029	34832.988
10696	26.24	12066.575	33926.152
3662	26.24	8826.824	39180.711
9332	26.24	11307.222	37018.875
9979	26.24	11734.733	33941.512
12793	26.22	12761.468	33889.922
7849	26.22	10574.637	39507.906
6961	26.22	10145.015	37469.008
5349	26.22	9475.425	35623.453
2668	26.22	8324.669	37437.688
6898	26.22	10236.904	38684.871
10439	26.22	12018.978	38180.82
7388	26.22	10528.344	33898.379
11194	26.22	12447.64	39055.203
9264	26.2	11421.121	35949.242
11103	26.19	12255.332	39347.77
8225	26.19	10711.969	33853.469
13540	26.19	13183.686	35084.438
6622	26.19	10114.041	36425.852
10004	26.19	11745.761	34436.977
259	26.17	7986.342	36469.996
10717	26.15	12009.013	33374.801
10183	26.13	11650.469	37931.387
2010	26.13	8183.464	33077.891
12359	26.13	12612.686	39344.371
10856	26.13	12267.354	35402.34
12747	26.13	12881.473	34665.043
10459	26.13	11920.87	37935.516
5372	26.11	9366.469	35251.672
5040	26.11	9327.446	39198.5
6907	26.11	10153.575	38334.957
15215	26.09	14196.737	33319.574
14470	26.09	13792.32	33478.219
11802	26.09	12388.461	33645.184
7803	26.09	10380.026	39839.848
14333	26.09	13743.076	35165.461
14994	26.07	14069.22	37281.133
8209	26.07	10628.842	34274.086
723	26.07	8120.751	37830.941
15010	26.07	14099.757	36715.469
10426	26.07	11948.148	38563.992
9965	26.07	11831.097	33435.086
5181	26.07	9474.707	38323.203
14663	26.05	13952.909	37262.77
13421	26.05	13306.514	36932.988
3838	26.05	9061.486	37671.664
7017	26.05	10322.409	36619.441
9839	26.03	11461.838	34840.23
645	26.03	8132.197	39358.73
3213	26.03	8526.355	34181.191
5108	26.03	9303.625	38886.969
8929	26.03	11018.855	36286.059
10288	26.03	11768.644	39723.121
12901	26.01	13012.244	34552.496
43	26.01	7797.247	33583.813
2480	25.99	8226.192	34260.277
2595	25.99	8328.896	36214.016
76	25.99	7715.69	34026.445
95	25.99	7803.148	34374.055
3349	25.99	8847.578	33974.82
11047	25.98	12243.048	38514.59
15154	25.98	14203.204	34355.859
10404	25.98	11863.845	38899.02
12914	25.98	12996.844	34826.117
9402	25.96	11354.185	38181.273
8568	25.96	10930.269	38015.09
15203	25.96	14000.717	33397.547
11069	25.96	12241.022	38870.27
13830	25.94	13475.589	36225.988
6643	25.94	10074.861	36793.699
13275	25.94	13271.557	39212.727
13211	25.94	13038.155	39943.629
15362	25.94	14379.091	36114.719
10715	25.94	12016.381	33342.059
8355	25.92	10871.989	34335.91
14779	25.92	13930.935	39225.914
11903	25.92	12607.659	34189.73
3369	25.92	8792.676	34224.23
6022	25.92	9738.368	39675.855
7477	25.92	10354.319	35485.16
9342	25.92	11423.263	37175.621
3713	25.9	8907.348	39804.676
13731	25.9	13516.466	34461.07
4112	25.9	8948.393	34412.309
13319	25.88	13172.782	38556.488
10087	25.88	11827.049	36379.98
9421	25.88	11304.071	38580.492
7657	25.88	10490.05	37447.684
763	25.88	8162.532	37273.605
15225	25.88	14063.615	33132.496
13198	25.88	13102.58	39790.348
11066	25.86	12138.713	38819.789
9324	25.86	11262.778	36908.855
5537	25.86	9386.06	33156.457
6411	25.86	10064.71	34176.773
14242	25.84	13583.388	36965.707
3565	25.84	8815.789	37324.863
10758	25.84	12262.978	33432.25
8589	25.82	10900.834	38459.363
8939	25.78	11202.462	36140.906
13149	25.78	13012.851	39082.816
495	25.78	7846.288	38929.188
10682	25.78	12037.536	33998.637
6339	25.78	9831.838	33506.063
11733	25.76	12374.894	34782.137
15288	25.76	14219.24	34358.031
9018	25.76	11006.026	34776.504
15674	25.76	14490.223	37495.855
8778	25.76	11146.442	38370.488
3744	25.76	8987.883	39490.012
3748	25.76	8963.744	39521.074
6818	25.76	10104.023	39664.594
3537	25.76	8791.916	36779.34
8587	25.76	10963.525	38434.801
10240	25.75	11786.872	38997.664
5484	25.75	9483.6	33684.762
8129	25.73	10658.579	35465.059
4300	25.73	9253.839	35002.078
8851	25.71	11099.303	37362.719
10405	25.71	12020.415	38902.172
4168	25.71	8930.298	33193.625
8745	25.69	11154.734	39018.316
12789	25.69	12804.014	34034.41
5183	25.69	9426.356	38329.125
7955	25.69	10694.435	38389.02
11797	25.67	12417.929	33807.895
6780	25.67	10018.28	39124.781
10871	25.67	12243.804	35783.668
11763	25.67	12392.484	34549.438
4835	25.67	9185.047	37578.969
10360	25.67	11891.68	39734.758
3648	25.65	8733.735	38622.348
14088	25.65	13769.762	39497.027
2976	25.65	8497.561	37530.129
8553	25.63	10959.334	37749.496
3950	25.63	9026.417	36268.328
14968	25.63	14050.719	37798.277
12729	25.61	12890.684	35039.059
12717	25.61	12894.901	35218.375
3131	25.61	8609.561	35588.711
905	25.59	8184.985	34706.305
12018	25.59	12512.401	36158.117
13841	25.59	13442.735	36340.375
15729	25.57	14576.761	36266.266
11414	25.57	12442.732	36391.266
9313	25.57	11241.839	36684.617
5643	25.57	9570.131	35383.063
463	25.55	7955.406	38505.289
7469	25.55	10543.04	35285.711
7627	25.53	10395.928	37021.621
5495	25.53	9379.924	33593.484
10429	25.53	11893.462	38321.805
9516	25.53	11544.82	39886.262
8412	25.53	10923.231	35544.797
8875	25.53	11139.102	37314.148
10683	25.53	12013.387	34001.5
15059	25.52	14211.703	35921.523
10886	25.48	12193.655	36017.781
12361	25.48	12559.396	39355.047
14225	25.48	13629.559	37232.57
13726	25.48	13422.1	34305.488
3901	25.48	8986.037	36870.883
7824	25.48	10602.227	39898.551
14485	25.46	13916.094	33708.195
7387	25.46	10466.137	33875.352
8039	25.46	10604.102	36820.332
15230	25.46	14359.57	33038.598
8544	25.46	10806.551	37587.363
10346	25.46	11862.061	39608.652
15662	25.46	14459.925	37816.09
8050	25.44	10697.033	36596.262
2872	25.44	8440.476	39175.516
126	25.42	7887.647	34836.82
10627	25.42	12027.892	35229.496
6277	25.42	9845.249	35273.879
3299	25.42	8774.098	33305.031
7332	25.42	10341.208	33089.793
13086	25.42	13051.231	37993.168
13234	25.4	13327.555	40010.133
10739	25.4	12026.081	33128.539
11993	25.4	12574.006	35749.023
3971	25.4	8875.819	35749.574
15017	25.4	14020.713	36827.133
5439	25.38	9357.287	34574.703
14839	25.38	14043.131	39624.586
4038	25.38	8895.758	35283.98
14289	25.38	13600.018	35763.617
15292	25.38	14280.492	34429.164
12514	25.36	12814.507	38014.879
3333	25.36	8763.632	33765.352
654	25.36	8065.377	38950.891
6251	25.36	9770.725	35945.859
13411	25.34	13195.359	37073.84
10045	25.32	11847.14	35415.254
3865	25.32	8966.962	37356.672
8143	25.32	10760.349	35155.266
11098	25.32	12224.908	39309.883
14614	25.32	13934.84	36054.215
10552	25.32	12041.042	36296.758
13542	25.32	13311.003	34782.086
598	25.32	7920.409	39999.711
15024	25.3	14211.013	36612.332
7605	25.3	10465.247	36651.535
5193	25.3	9278.878	38182.367
14277	25.29	13658.038	36115.258
13866	25.29	13498.564	36874.938
11116	25.29	12139.464	39622.293
13819	25.29	13486.097	35983.602
13381	25.29	13341.459	37588.961
15101	25.25	14059.307	34930.219
3620	25.25	8689.031	38179.246
7361	25.25	10380.894	33476.906
6502	25.23	10045.326	35787.215
11075	25.23	12097.065	39068.188
4968	25.23	9142.53	39665.207
13590	25.23	13172.214	34228.086
14711	25.23	13984.63	37907.488
2852	25.21	8585.245	39708.688
9515	25.21	11605.731	39878.191
7742	25.19	10357.442	38831.379
31	25.19	7946.19	33371.918
6986	25.19	10263.162	37154.164
478	25.19	7665.338	38693.066
10996	25.19	12100.44	37794.16
3088	25.17	8579.048	36169.219
2526	25.17	8294.837	35037.086
3647	25.17	8763.044	38616.395
13039	25.17	13123.116	37084.277
12216	25.17	12598.484	36809.879
7028	25.17	10310.176	36490.309
8538	25.17	10917.2	37517.926
9648	25.17	11511.63	37790.523
13658	25.15	13151.472	33151.855
5508	25.15	9453.431	33359.371
8856	25.15	11044.606	37396.043
15805	25.15	14504.302	34984.156
3750	25.13	8890.429	39537.605
25	25.13	7970.913	33295.516
8971	25.13	11162.158	35620.93
8251	25.13	10631.995	33611.313
8867	25.13	11016.435	37194.492
14450	25.13	13718.2	33094.863
8207	25.13	10723.999	34239.199
13776	25.13	13505.472	35281.719
13643	25.13	13237.907	33405.176
8620	25.13	10866.323	38986.348
12792	25.11	12813.849	33854.953
7400	25.11	10541.265	34164.203
10780	25.09	12194.128	33918.457
5487	25.09	9352.894	33714.891
371	25.09	7676.408	37770.059
701	25.09	8187.698	38378.137
13229	25.09	13285.808	39926.938
11689	25.07	12345.357	35936.871
12507	25.07	12759.59	38206.574
8275	25.07	10726.855	33278.762
932	25.06	8107.525	33989.906
9096	25.06	11208.418	33338.711
8372	25.06	10826.421	34552.586
9742	25.06	11482.046	36448.258
385	25.06	7966.937	37909.203
6996	25.04	10174.636	36964.414
11913	25.04	12612.199	34377.5
15631	25.04	14490.509	38196.254
10701	25.04	11961.199	33770.469
11777	25.04	12465.857	34191.43
11192	25.04	12352.939	39023.895
14649	25.04	13830.846	36921.91
7324	25.04	10251.44	33172.313
12464	25.04	12890.628	39147.746
10069	25.04	11817.288	36089.496
667	25.02	8156.645	38829.473
7606	25.02	10529.538	36665.328
8527	25	10912.285	37268.395
13969	25	13425.095	38554.664
15064	24.98	14028.181	35773.363
12331	24.98	12499.08	39005.871
12252	24.96	12707.285	37520.68
542	24.96	7885.504	39450.914
14388	24.96	13681.909	34324.531
7519	24.96	10408.179	36056.094
12420	24.96	12764.708	39925.727
10670	24.96	12053.907	34173.598
7415	24.94	10541.744	34418.43
8146	24.94	10721.129	35200.641
877	24.94	8135.208	35197.32
12783	24.94	12925.125	33977.898
5769	24.94	9643.897	37463.867
9591	24.94	11535.943	38727.184
3981	24.94	9048.009	35884.574
10067	24.94	11689.814	35932.746
8688	24.92	10847.891	39945.445
4744	24.92	9177.761	35956.742
15636	24.92	14620.908	38285.137
10979	24.9	12102.858	37487.297
13734	24.9	13534.054	34543.902
6042	24.9	9742.297	39116.656
10017	24.88	11768.927	34791.133
8543	24.88	10905.707	37585.723
6466	24.88	10122.982	35114.246
8018	24.86	10706.331	36927.367
10070	24.86	11690.854	36091.402
2685	24.86	8306.2	37652.723
13356	24.86	13347.627	37857.43
14455	24.86	13862.237	33086.254
14958	24.86	14147.701	37718.004
11144	24.84	12310.074	39794.953
10074	24.84	11734.095	36153.73
7863	24.84	10766.145	39334.922
10136	24.84	11638.668	37066.223
5693	24.83	9644.318	36174.281
11710	24.83	12359.489	35512.984
12278	24.81	12505.46	38012.824
12349	24.81	12601.443	39232.527
6092	24.81	9783.776	38197.707
5638	24.81	9623.007	35348.938
500	24.81	7960	38955.227
235	24.81	7877.935	36216.105
15749	24.79	14566.599	35904.828
6914	24.79	10148.763	38456.871
14931	24.79	14015.603	38388.234
8888	24.77	11048.292	37120.074
2452	24.77	8213.909	33741.504
13581	24.77	13279.798	34350.258
11018	24.77	12128.814	38100.133
5560	24.77	9609.639	33490.938
6848	24.75	10303.856	39645.383
11980	24.75	12511.599	35461.422
11871	24.75	12665.997	33600.316
13913	24.75	13432.94	37662.098
4312	24.73	9154.017	35110.449
8552	24.73	10835.059	37749.641
815	24.71	8191.791	36470.844
11096	24.71	12086.538	39302.84
910	24.71	8034.159	34519.738
8615	24.71	10886.366	38935.613
6512	24.69	10035.232	35878.488
14214	24.69	13724.041	37644.289
5683	24.69	9536.771	36013.703
5382	24.69	9347.599	35396.133
12254	24.67	12625.095	37625.211
5551	24.67	9497.902	33350.129
4332	24.67	9229.782	35256.652
10374	24.67	12042.132	39357.82
12894	24.67	12930.487	34353.512
13055	24.67	13038.052	37428.504
7851	24.67	10664.33	39540.074
7194	24.65	10307.183	35373.246
7915	24.65	10749.697	38815.82
14820	24.65	13877.267	39922.094
9068	24.65	11004.861	34120.363
7707	24.65	10511.874	38271.223
2457	24.65	8326.16	33785.391
8257	24.63	10731.629	33325.922
11320	24.63	12362.671	36959.645
12242	24.63	12543.047	37370.543
11748	24.63	12362.37	34656.914
6021	24.63	9821.597	39614.203
15478	24.61	14355.626	38765.758
177	24.6	7932.493	35482.953
6658	24.6	10099.841	37072.93
8593	24.6	10911.223	38603.309
6242	24.58	9747.01	36143.168
6891	24.58	10350.792	38898.793
2718	24.58	8251.544	38274.336
15859	24.58	14567.148	33808.148
3568	24.58	8678.407	37409.414
6094	24.56	9792.2	38209.91
9750	24.56	11579.318	36223.957
5213	24.56	9418.869	38105.23
14661	24.56	13868.529	37238.305
13773	24.54	13381.663	35242.375
10415	24.54	11976.819	38722.395
15838	24.54	14549.799	34152.492
8642	24.54	10949.644	39202.492
4851	24.54	9179.98	37791.02
8185	24.54	10758.475	34495.266
14259	24.52	13662.186	36634.953
6263	24.52	9776.856	35837.391
5699	24.52	9649.223	36307.09
13615	24.5	13161.999	33820.352
329	24.5	7701.683	37306.004
12834	24.5	12771.307	33083.785
9944	24.5	11499.49	33110.758
9234	24.5	11392.045	35469.84
8383	24.48	10930.04	34713.031
527	24.48	7643.773	39268.984
568	24.48	7654.621	39652.641
8256	24.46	10698.265	33321.512
8045	24.46	10698.22	36542.121
2472	24.46	8272.367	34014.168
573	24.46	7749.174	39720.352
[truncated: 3,717 more rows]
