# Supplementary material for: Insights on the Control of Yeast Single-Cell Growth Variability by Members of the Trehalose Phosphate Synthase (TPS) Complex
Source: Front Cell Dev Biol. 2021 Jan 28;9:607628. doi: 10.3389/fcell.2021.607628 (PMC7876269; doi:10.3389/fcell.2021.607628)
Supplement: Supplementary file 2 [file Data_Sheet_1.ZIP › final_code/input_datasets/Ntd-TPS1_SortedCells2_control_t5.csv]

Id	Area (µm²)	Centre X Position (µm)	Centre Y Position (µm)
3648	519.47	9917.481	33354.273
4823	493.03	10377.252	35479.363
1071	483.38	8402.888	39097.965
8294	479.62	12397.887	39762.555
9521	458.88	12937.705	34444.051
1789	441.6	9038.164	39074.035
9698	435.7	13032.622	37960.523
3558	426.33	9888.944	34217.602
7800	413.26	11869.562	33985.23
1802	411.1	9004.492	38679.164
9455	406.52	13020.051	33095.438
11208	404.72	13804.211	39472.203
2952	403.57	9671.637	34539.047
4086	399.09	10199.192	38412.039
763	394.7	8183.083	33695.926
8579	394.09	12415.208	34950.352
10785	391.2	13659.411	34473.516
802	383.34	8317.844	33019.195
3354	382.59	9882.512	37974.508
9400	380.68	12907.182	33842.145
6265	367.4	11198.604	33206.426
11519	362.83	14204.72	35790.52
1347	361.71	8339.335	34533.133
9265	356.1	12868.316	36305.605
10196	354.59	13437.685	34552.66
11006	351.35	13827.233	36224.613
5475	350.03	10891.006	33584.328
7007	347.5	11619.419	34692.953
8479	347.16	12469.876	37026.207
7498	344.95	11974.861	39543.004
6083	343.52	11183.977	36811.941
3130	339.22	9648.322	38026.352
10270	338.65	13480.117	35755.629
1225	337.6	8558.844	37459.359
9527	335.07	13080.071	34570.277
6201	334.38	11134.554	34423.395
6953	334.11	11431.533	35961.313
7888	333.42	12183.61	33975.098
11874	333.09	14271.048	37449.785
10580	330.22	13701.388	37946.902
6608	328.32	11214.821	38397.656
1465	328.19	8700.323	34269.273
2566	327.94	9356.391	38847.297
9641	325.81	12988.951	36755.832
11486	325.74	13997.46	36538.219
6304	325.7	11284.481	33349.113
9475	324.32	13115.922	33311.402
1457	322.52	8644.117	34123.137
799	321.79	8145.428	33089.961
8878	321.35	12640.137	37285.871
6700	319.09	11383.384	39905.449
9866	318.73	13330.609	38663.012
333	314.82	7652.134	38162.953
3582	312.04	9759.74	33936.992
2754	311.87	9273.151	36042.695
9619	311.56	13121.91	36139.41
9467	310.39	13115.357	33207.676
4142	309.78	10138.455	37390.027
4160	308.82	10295.001	37127.234
11586	308.25	14029.537	34541.121
315	307.39	7741.003	37944.445
8644	307.14	12336.794	33670.664
7291	307.1	11763.078	37120.961
12061	305.99	14606.035	39171.242
8465	305.72	12331.321	36903.723
3370	305.16	9741.605	37548.027
1693	302.87	8689.155	39403.637
11724	302.67	14246.401	34682.246
4974	302.14	10381.521	38380.895
2792	301.77	9304.341	35415.766
443	301.56	7658.62	39655.461
11448	301.45	14160.473	36550.766
834	300.28	8301.68	33930.207
3826	299.57	9987.478	36754.035
12118	299.07	14441.542	38109.891
3943	299.03	9956.018	39103.184
9703	299.03	13110.512	38024.859
1064	297.41	8209.52	38932.355
7729	297.08	11969.426	35527.395
3392	297.06	9813.186	37303.973
12278	295.83	14468.738	35122.617
3186	294.38	9565.495	39113.281
9241	294.38	12707.134	36864.898
4305	294	10322.953	34188.422
7424	293.82	11765.48	39245.586
10644	293.77	13722.505	36808.238
2582	293.52	9367.661	38758.324
5971	293.4	11010.71	37863.828
11987	291.26	14261.32	39426.34
1350	290.99	8569.357	34547.969
3410	290.87	9853.393	36925.762
7834	290.76	12031.601	33072.688
4334	288.06	10291.786	33594.773
3435	286.05	9775.525	36391.574
2810	285.82	9442.747	34843.402
9745	285.24	13095.451	38715.777
1652	284.44	8733.59	38685.633
10759	284.09	13562.22	35009.645
2845	283.59	9319.823	33718.008
11426	283.46	14169.116	37159.008
9594	282.81	13121.032	35844.625
5304	282.6	10703.733	35928.516
78	281.47	7697.936	34182.184
8782	280.43	12654.719	35008.754
1387	279.8	8567.963	33546.242
10860	279.69	13852.89	33087.895
1076	277.85	8336.815	39290.172
8410	277.35	12482.624	37686.07
11398	276.95	14141.913	37353.707
7956	276.66	12183.198	35172.84
6098	274.78	11161.289	36239.484
10903	274.72	13977.84	33939.215
1160	273.63	8616.522	38886.84
11425	272.44	14145.404	37148.711
5121	271.62	10768.272	39471.992
8602	271.62	12303.881	34534.496
12386	271.37	14610.381	33472.297
9132	271.14	12853.074	38376.105
800	269.78	8170.678	33154.816
5083	269.72	10571.514	39822.621
9625	269.42	13041.33	36370.391
7066	267.89	11532.33	33187.645
7210	267.69	11841.818	35625.441
12398	267.67	14553.695	33034.586
9915	267.39	13283.848	37914.953
3347	266.41	9790.522	37857.109
2230	266.3	9135.05	35539.473
672	265.84	8135.018	35896.414
5586	264.28	10787.586	35831.262
11533	263.38	14184.92	35447.988
11906	263.15	14229.083	38122.023
179	263.02	7699.072	35740.746
6945	262.39	11447.325	36099.117
11340	262.25	14085.715	38175.066
2214	261.95	9256.074	35310.332
8676	261.7	12380.754	33071.074
5755	261.2	10842.401	38862.715
811	260.34	8401.403	33341.105
1049	259.88	8231.148	38614.777
6733	259.76	11623.534	39617.105
4110	259.55	10334.032	38087.199
7199	259.07	11830.773	35529.676
9095	259.04	12831.825	39191.758
3334	258.81	9804.613	38246.438
3374	258.5	9899.008	37655.195
9428	258.5	12896.577	33387.504
6071	258.46	11032.797	36914.52
7779	258.42	12015.717	34462.738
4262	258.4	10332.553	35280.313
5533	258.36	10938.408	35122.066
2441	257.81	9241.853	39314.129
5360	257.6	10684.622	34867.777
5821	256.95	11190.546	39936.234
6704	256.91	11260.196	39940.152
1734	255.74	9004.308	39922.414
7037	255.28	11614.249	33877.652
4597	255.03	10469.294	34346.535
10303	254.86	13525.742	36506.105
1251	254.61	8536.862	36844.586
8088	254.57	12094.495	37717.609
4901	254.23	10369.788	36976.723
11280	254.13	14202.69	39039.199
7831	254.07	12051.205	33320.508
11950	253.98	14234.914	38930.156
4447	253.94	10539.745	34182.945
9913	253.54	13168.317	37845.813
12121	253.52	14621.278	37887.23
5377	252.96	10669.387	34502.914
10527	252.41	13667.758	38830.309
7765	251.79	11851.527	34925.824
3657	251.58	10077.663	33599.012
1516	251.33	8821.026	35568.008
5113	251.24	10690.914	39721.359
4812	250.24	10414.461	35283.129
10714	250.17	13675.434	35708.152
6157	249.67	10991.247	35126.227
2094	249.5	8852.677	33643.406
3398	249.36	9878.479	37050.016
7334	248.65	11779.911	37766.438
6258	248.58	11124.545	33377.93
8200	248.4	12170.095	39432.48
688	247.96	8097.491	35361.883
4259	247.56	10292.604	35465.113
2073	247.25	9027.973	33696.965
3475	246.93	9879.893	35775.496
11092	246.76	13979.086	37822.656
8558	246.45	12375.868	35592.383
11188	246.01	13951.691	39062.313
10109	245.49	13271.642	34210.289
7704	245.32	11982.86	35830.258
1604	245.24	8780.156	37472.719
9966	244.97	13240.802	36994.262
7324	244.8	11831.008	37625.754
847	244.4	8343.835	34347.781
4044	244.25	10315.033	39045.816
10230	243.79	13559.004	35153.336
1970	243.71	8871.143	35895.922
5045	243.35	10353.744	39507.234
9096	243.25	12769.403	39267.957
8284	242.66	12378.908	39640.336
5387	242.48	10752.752	34375.57
2059	242.41	9004.296	33840.785
4803	242.02	10491.255	34994.703
50	241.72	7821.264	33722.008
9494	240.89	13007.043	33662.434
9972	240.64	13145.851	36818.5
11901	240.43	14292.285	38011.195
10101	240.11	13142.556	34356.063
4877	240.07	10555.814	36694.969
5156	239.78	10711.996	38861.066
10490	239.73	13567.864	39559.855
3691	239.65	9937.644	34109.336
11137	238.46	13986.186	38441.125
2075	238.19	9043.649	33744.695
367	238.17	7975.04	38631.238
11588	238.02	14078.034	34551.965
5025	237.73	10530.336	39241.793
11066	237.45	13805.6	37321.898
4418	237.39	10547.847	33773.816
5330	237.29	10667.337	35527.242
2708	237.23	9342.069	36404.973
5203	237.16	10594.151	37953.664
10025	236.81	13346.294	35820.848
9351	236.55	12916.81	34989.656
6941	236.49	11547.499	36338.551
4274	236.49	10139.587	35005.238
3528	236.24	9868.225	34823.824
2799	236.12	9377.522	34962.352
1382	236.03	8618.618	33779.91
7354	235.55	11721.956	38030.797
6260	235.51	11019.748	33424.488
8587	235.36	12379.997	34799.188
11852	235.19	14393.929	37132.023
5569	235.07	10794.559	35765.047
9312	234.96	12877.647	35626.129
9484	234.65	13077.148	33468.695
6481	234.63	11362.589	37274.313
6124	234.59	11028.994	35616.832
8698	234.17	12691.014	33424.559
502	234	8045.523	39366.984
12193	233.77	14620.106	36683.477
8679	233.77	12650.841	33033.641
1104	233.6	8350.122	39875.988
7500	233.54	11901.516	39595.078
8522	233.46	12445.884	36283.188
163	233.38	7967.164	35540.031
8514	233.04	12401.031	36507.035
6218	232.43	11144.784	34227.043
3320	232.39	9778.429	38316.285
1155	232.1	8568.065	39086.051
186	231.74	7908.554	35872.844
9882	231.68	13276.718	38559.047
1986	231.45	9044.849	35344.914
4412	231.43	10552.766	33642.094
4047	231.32	10177.51	39089.793
9021	231.32	12641.556	39654.656
11343	231.01	14091.537	38198.406
9532	230.99	13122.805	34755.602
10113	230.97	13209.704	34000.566
6416	230.91	11278.273	35739.457
3197	230.8	9631.389	39361.664
3851	230.76	9959.211	37178.156
8347	230.72	12351.896	38868.047
9078	230.68	12827.57	39472.98
10720	230.59	13686.487	35479.754
1306	230.55	8474.934	35324.664
10494	230.43	13761.735	39295.348
3763	230.07	10048.428	35547.5
7736	229.74	12058.159	35327.832
11348	229.63	14159.293	38278.711
12167	229.44	14488.649	37073.664
1642	229.36	8825.477	38432.902
10118	229.32	13290.741	33828.555
2928	229.21	9609.376	34076.137
5943	229.15	11174.303	38264.711
1051	228.73	8280.386	38625.594
4324	228.5	10133.799	33954.992
8840	228.4	12618.242	36638.895
8217	228.37	12145.918	39648.629
11246	228.21	14109.802	39883.789
8866	228.02	12687.767	37180.215
12166	227.96	14609.877	37059.332
2369	227.79	9120.141	38110.332
6668	227.6	11220.945	39327.73
1563	227.58	8789.337	36590.105
10980	227.47	13817.084	35610.504
2524	227.39	9419.461	39297.996
3182	227.27	9630.932	39032.094
4867	227.01	10368.749	36477.031
8744	226.78	12545.471	34096.777
10473	226.62	13645.848	39970.648
8737	226.55	12587.125	34043.992
2519	226.49	9478.468	39553.813
7309	226.33	11670.424	37342.184
2089	226.18	8859.506	33602.09
10908	226.16	13918.293	34090.34
6363	225.93	11413.991	34704.543
8617	225.89	12442.042	34142.852
4045	225.76	10336.465	39048.82
5200	225.74	10647.903	37918.227
5419	225.7	10560.689	33693.637
12359	225.65	14464.916	33759.41
3664	225.63	10060.008	33693.664
9520	225.47	12974.708	34433.996
8435	225.4	12286.561	37355.055
12044	225.34	14524.848	39512.637
9851	225.34	13266.163	39040.891
10779	225.26	13725.593	34698.281
9528	225.11	12955.518	34608.164
7260	224.73	11822.457	36376.797
5896	224.69	11173.437	38648.23
10281	224.59	13541.923	35931.336
8248	224.5	12256.945	39941.016
1729	224.42	8904.392	39797.031
10609	224.36	13589.145	37294.645
4921	224.32	10523.972	37298.973
9808	224.23	13302.848	39762.305
8910	224.06	12496.18	37788.422
7595	223.98	11865.188	37940.273
7982	223.92	12266.833	35572.473
11580	223.92	14098.821	34680.73
12308	223.9	14596.288	34740.238
7787	223.81	11989.354	34313.125
10776	223.73	13601.101	34930.758
1024	223.71	8412.645	37922.867
4297	223.65	10133.427	34480.426
7824	223.54	12041.324	33188.531
7225	223.31	11762.268	35666.227
9694	223.29	12937.669	37866.988
244	223.19	7764.496	36973.973
10998	223.04	13814.616	36122.398
2283	222.98	9259.733	36543.43
6223	222.79	11057.213	33989.164
9864	222.7	13345.826	38864.063
8388	222.66	12329.03	38179.664
9767	222.56	12949.982	39171.684
1125	222.54	8608.708	39922.074
724	222.31	8038.62	34877.617
11826	222.29	14222.331	36901.293
5416	222.22	10602.467	33939.816
8704	221.93	12690.203	33505.578
11702	221.87	14388.421	33994.934
3151	221.87	9672.82	38419.898
12042	221.7	14536.846	39473.492
139	221.62	7685.549	35165.152
9700	221.56	13105.053	37968.84
10638	221.49	13761.696	36741.527
8779	221.09	12576.283	34940.363
2494	220.89	9468.532	39866.84
8461	220.89	12457.496	37166.961
11752	220.86	14292.375	35222.879
1857	220.7	9046.949	38070.383
7129	220.38	11800.545	34135.387
10147	220.19	13230.106	33041.348
10827	220.17	13753.516	33764.324
4204	220.13	10306.697	36222.563
9368	219.9	12891.232	34768.586
643	219.84	8110.892	36284.691
1067	219.74	8378.076	38952.266
6484	219.69	11388.358	37303.805
6978	219.67	11490.022	35485.184
2331	219.63	9261.146	37553.563
6476	219.53	11319.183	37119.938
4094	219.5	10241.385	38175.801
6161	219.46	11101.292	35181.508
8120	219.44	12202.065	38169.648
12130	219.02	14557.629	37707.598
2772	218.96	9298.585	35611.805
6044	218.92	11192.317	37194.172
1526	218.79	8810.556	35832.031
3888	218.54	9926.496	38011.027
10138	218.44	13173.171	33168.129
10662	218.38	13655.89	36388.422
5908	218.38	11125.666	38348.695
5204	218.31	10649.459	37959.18
5698	218.23	10916.722	37773.203
10550	218.1	13677.373	38375.77
3297	217.96	9869.749	38884.957
6091	217.81	11184.45	36392.281
1220	217.81	8625.696	37388.875
10549	217.73	13761.116	38361.41
8646	217.7	12405.832	33694.91
8650	217.62	12435.029	33734.355
7552	217.47	11982.469	38643.676
7147	217.45	11838.937	34455.941
3350	217.39	9876.339	37898.754
5264	217.35	10713.839	36553.59
11778	217.22	14407.025	35801.039
4325	217.04	10313.746	33658.844
2157	217.01	9148.249	33863.48
3512	216.85	9797.916	35150.82
4154	216.81	10313.026	37325.008
10134	216.7	13160.658	33439.207
9039	216.64	12674.193	39853.008
10265	216.58	13541.917	35672.168
3409	216.47	9897.331	36884.039
9387	216.32	12869.638	34252.184
1294	216.3	8426.703	35664.934
2563	216.09	9329.294	39084.203
10875	215.91	13959.072	33419.801
4879	215.89	10500.403	36757.379
176	215.82	7692.078	35677.203
10519	215.8	13727.023	38957.621
11976	215.74	14401.059	39298.305
10522	215.7	13662.93	39024.262
10478	215.7	13662.566	39697.875
10112	215.49	13169.481	34274.035
9255	215.34	12805.726	36441.727
1316	215.28	8415.169	35415.676
7843	215.24	12242.724	33098.223
10434	215.13	13513.413	39527.832
3889	215.11	9921.414	38048.563
4854	215.07	10431.131	36375.676
12367	214.84	14568.77	33554.57
6108	214.69	11107.407	36151.762
6740	214.61	11422.294	39689.262
9939	214.57	13153.887	37358.344
10030	214.55	13196.353	35634.316
4994	214.34	10555.524	38671.07
9889	214.13	13315.347	38163.559
5123	213.94	10718.133	39541.766
2310	213.86	9061.471	37268.605
8948	213.73	12634.412	38551.246
6298	213.69	11285.442	33203.926
6676	213.61	11258.645	39508.398
1811	213.56	9038.321	38757.438
11483	213.48	14020.411	36462.586
969	213.46	8198.072	36926.973
10992	213.38	13832.506	36003.305
1772	213.35	8983.208	39171.313
7851	213.31	12189.651	33335.359
11598	213.27	14131.804	33996.383
216	213.12	7943.93	36460.016
11338	213.08	14165.021	38430.203
725	213.06	8156.55	34929.879
11310	212.91	14117.653	38947.27
10351	212.89	13441.304	37741.199
9398	212.81	12858.96	33827.234
1434	212.77	8705.955	33631.238
12351	212.77	14425.693	33926.605
12112	212.7	14597.491	38194.938
2116	212.66	8940.05	33088.988
9140	212.66	12900.19	38260.277
4847	212.64	10356.821	35997.039
12209	212.43	14628.414	36336.395
8957	212.41	12580.129	38763.145
2982	212.29	9583.793	35276.457
10418	212.08	13389.568	39255.672
3724	212.08	10132.233	34690.363
2696	212.01	9462.915	36615.516
2961	211.93	9695.616	34808.703
5650	211.91	10777.98	36862.773
150	211.89	7962.431	35283.188
309	211.89	7947.462	37899.539
8666	211.53	12404.622	33418.645
8729	211.45	12645.817	33956.781
5691	211.41	10822.36	37712.34
1655	211.35	8641.112	38741.289
7086	211.34	11734.6	33061.738
7706	211.34	11915.276	35865.098
872	211.22	8331.275	34880.855
9773	211.22	13072.567	39228.133
5884	211.2	11078.769	39089.637
4404	211.05	10501.467	33599.371
1102	211.05	8262.308	39812.047
10480	211.01	13611.981	39719.637
8401	210.97	12490.385	38198.211
8068	210.95	12252.229	37499.516
9263	210.91	12751.666	36289.129
11697	210.8	14220.201	33912.813
7815	210.78	12054.874	33623.645
3281	210.76	9769.565	39183.66
9468	210.74	13049.45	33229.809
1282	210.74	8494.376	36210.113
8343	210.63	12476.046	39102.391
7827	210.45	11883.232	33220.176
3866	210.36	9938.56	37422.617
3231	210.36	9864.375	39765.281
5447	210.3	10723.21	33262.457
10625	210.24	13675.369	36881.785
2802	210.19	9282.136	35023.379
5140	210.09	10770.419	39229.191
12090	210.05	14473.328	38699.535
8711	209.82	12502.031	33671.797
10547	209.69	13588.951	38613.461
1997	209.53	8849.151	35217.914
1858	209.42	8902.956	38076.781
10159	209.38	13543.586	33429.566
6288	209.38	11292.71	33088.223
8378	209.23	12357.903	38346.848
2578	209.11	9439.721	38725.512
6970	209.06	11569.531	35688.664
1183	209.02	8597.657	38374.852
2764	208.9	9354.854	35811.895
1633	208.84	8817.038	38053.633
10891	208.83	13825.668	33802.465
6771	208.81	11425.741	38963.785
11857	208.79	14365.849	37232.379
3027	208.67	9607.534	36045.168
8311	208.63	12439.029	39384.285
10708	208.63	13721.151	35847.094
1643	208.58	8683.377	38465.234
1466	208.44	8827.16	34304.621
3303	208.44	9706.22	38739.059
10732	208.44	13777.371	35287.676
251	208.4	7878.194	37132.344
5067	208.35	10345.624	39835.758
10168	208.29	13350.41	33740.637
10717	208.27	13749.575	35418.902
8330	208.25	12466.769	39228.613
3194	208.17	9670.936	39274.063
10809	207.98	13596.547	34244.945
7053	207.94	11631.402	33495.531
3390	207.94	9702.663	37238.617
8940	207.85	12686.424	38451.43
8798	207.79	12539.955	35469.168
2004	207.77	8877.243	34779.828
3127	207.66	9624.34	37969.855
2848	207.6	9401.993	33737.16
86	207.56	7857.276	34315.461
587	207.56	8031.029	37803.305
10197	207.56	13538.872	34545.406
10274	207.54	13416.857	35821.949
4811	207.47	10466.34	35271.695
678	207.37	8090.541	35723.074
449	207.37	7659.605	39728.414
9135	207.35	12909.366	38186.953
97	207.31	7817.104	34498.988
12140	207.29	14569.923	37824.855
8260	207.27	12327.548	39814.809
3517	207.16	9858.072	35182.578
7400	207.12	11768.382	38759.648
109	207.02	7856.048	34685.113
7154	206.99	11843.726	34572.117
10126	206.91	13206.55	33507.234
789	206.89	8162.793	33236.117
12039	206.81	14422.767	39756.879
9491	206.74	13065.07	33635.965
2452	206.66	9088.065	39490.078
3379	206.64	9734.571	37425.441
3352	206.6	9821.514	37926.742
10909	206.6	13914.373	34127.16
6521	206.47	11302.925	37773.723
9369	206.45	12860.455	34484.859
3681	206.45	10121.753	33939.145
9254	206.43	12728.228	36427.141
11700	206.41	14265.367	33982.602
8386	206.39	12402.635	38161.988
7937	206.35	12077.412	34947.105
960	206.12	8288.812	36631.563
2469	205.91	9223.661	39689.078
12203	205.68	14422.518	36224.902
3267	205.66	9822.123	39537.93
10748	205.59	13747.335	35153.957
350	205.53	7925.959	38371.031
10619	205.38	13663.615	37091.012
1456	205.36	8681.197	34064.328
985	205.15	8392.929	37148.785
12003	205.07	14283.498	39769.969
5354	205.05	10744.48	35082.445
8412	204.88	12460.349	37728.754
10272	204.88	13356.844	35783.992
9329	204.84	12783.343	35525.137
5020	204.71	10406.005	39172.125
1787	204.57	8925.421	39026.844
6286	204.46	11234.933	33076.949
9444	204.42	12837.412	33051.363
7941	204.38	12218.048	34968.352
9653	204.32	12985.615	36904.746
7801	204.3	12044.595	33991.984
10259	204.3	13433.961	35519.105
5050	204.29	10462.394	39547.926
7352	204.23	11842.499	37968.777
3725	204.17	10079.21	34718.059
1520	204.09	8663.956	35667.195
7631	204.09	12020.008	37501.813
3808	204.02	10112.623	36223.941
10845	204.02	13609.651	33284.621
2128	204.02	9115.598	33206.699
7559	203.86	12013.629	38479.238
1256	203.79	8498.545	36386.906
7028	203.77	11604.099	34228.809
8195	203.63	12246.283	39310.52
211	203.6	7977.836	36382.813
11626	203.6	14128.164	33788.535
12402	203.46	14597.306	33076.152
9273	203.39	12762.398	36172.301
1236	203.35	8474.331	37066.977
1846	203.31	9030.342	38009.172
9798	203.29	13053.436	39830.16
10039	203.06	13231.969	35434.539
10943	203.02	13963.591	34863.488
10702	202.98	13766.944	35800.781
5720	202.98	10855.628	38152.984
5369	202.96	10767.392	34722.32
3158	202.85	9543.956	38487.086
415	202.83	7703.746	39252.281
278	202.81	7704.665	37579.539
906	202.79	8368.892	35388.711
9027	202.75	12590.462	39709.219
9926	202.71	13179.798	37533.512
6987	202.68	11488.949	35371.703
10308	202.5	13348.792	36534.457
4288	202.5	10295.334	34930.684
2870	202.48	9352.852	33043.488
9289	202.45	12870.907	35989.895
1529	202.45	8742.824	35900.215
933	202.41	8224.284	36026.105
145	202.25	7927.434	35214.047
9225	202.24	12917.017	36913.363
9311	202.24	12794.752	35616.977
1376	202.1	8459.029	33655.508
2880	201.97	9559.276	33164.906
11487	201.97	14120.696	36260.375
12369	201.97	14622.589	33571.145
5441	201.91	10753.629	33451.402
10560	201.87	13651.586	38222.957
12037	201.78	14634.388	39729.316
11871	201.78	14394.76	37418.648
11258	201.76	14192.846	39646.613
9071	201.68	12806.78	39631.828
5168	201.53	10632.191	38775.359
8512	201.41	12303.889	36444.063
12087	201.3	14519.268	38653.016
5048	201.28	10439.782	39538.938
4382	201.24	10489.825	33160.887
1683	201.22	8642.598	39117.895
3944	201.22	10103.923	39118.285
2554	201.22	9450.101	38985.688
190	201.16	7867.324	35982.152
551	201.14	8032.852	38314.543
12093	201.11	14506.31	38739.855
1416	201.07	8807.453	33272.371
12029	200.95	14450.241	39605.664
12401	200.93	14605.127	33046.824
7113	200.86	11648.387	33754.215
3098	200.86	9623.723	37385.195
10857	200.84	13750.852	33150.039
3837	200.8	10118.942	36920.34
3129	200.74	9696.672	37985.227
758	200.72	8151.783	33916.008
9566	200.68	13025.471	35570.023
10938	200.66	13816.389	34823.031
6920	200.63	11455.96	36774.367
10077	200.57	13253.16	34798.277
9514	200.55	13000.425	34155.914
7689	200.55	12044.141	35984.043
9466	200.44	13086.978	33198.176
9423	200.36	12855.999	33562.445
5448	200.34	10564.161	33318.707
9338	200.22	12803.212	35344.43
6779	200.21	11547.77	39008.578
8130	200.17	12215.152	38429.629
7227	200.09	11662.847	35696.031
9588	200.07	13118.721	35770.73
5421	200.01	10748.712	33693.422
9411	199.9	12780.736	33673.063
10226	199.9	13496.597	35060.883
5270	199.88	10735.055	36617.387
9103	199.86	12848.506	38863.234
11374	199.84	14143.489	37670.988
8988	199.53	12539.19	39265.711
2827	199.52	9379.647	34139.762
9228	199.5	12833.085	36957.172
7020	199.42	11614.726	34576.008
1082	199.17	8207.836	39487.348
523	199.17	8133.924	38887.242
3310	199.17	9906.216	38514.816
4990	199.15	10347.741	38554.793
2289	199.07	9146.854	36791.672
2033	198.9	8978.091	34142.137
10975	198.77	13872.827	35491.34
6184	198.75	11138.906	34626.066
1836	198.73	8861.957	38175.441
8628	198.69	12371.337	34081.137
10145	198.67	13167.294	33014.719
11675	198.52	14338.022	33261.293
10174	198.5	13506.638	33958.348
9270	198.5	12896.713	36107.164
9317	198.46	12895.629	35697.68
9506	198.44	13037.211	33974.105
742	198.42	8025.598	34451.996
3055	198.31	9687.324	36544.109
8962	198.23	12698.684	38814.98
9075	198.21	12867.326	39745.477
3087	198.08	9656.549	37161.617
2843	197.89	9472.266	33954.18
3375	197.87	9891.078	37349.68
1411	197.79	8705.281	33171.164
9474	197.73	12924.642	33270.738
1658	197.66	8700.918	38754.133
10672	197.66	13597.483	36080.777
9897	197.66	13290.167	38263.121
10887	197.6	13969.399	33645.676
5526	197.58	10916.865	35006.648
3690	197.48	10059.88	34088.816
7409	197.31	11818.449	38880.723
2547	197.24	9482.558	39194.199
12243	197.18	14590.669	35836.707
9035	197.14	12503.13	39806.863
302	197.1	7778.32	37842.188
2177	197.08	9263.976	34428.281
6487	197.08	11256.727	37360.277
692	197.06	8185.439	35098.242
11215	196.99	13899.389	39613.227
10756	196.93	13668.936	34986.859
4996	196.93	10481.705	38731.465
9691	196.93	13123.259	37776.215
3015	196.93	9585.798	35923.762
11411	196.81	14104.796	37310.633
4429	196.78	10523.365	33919.758
11926	196.72	14330.1	38404.184
102	196.68	7823.438	34599.758
7368	196.68	11667.42	38193.172
11990	196.58	14247.315	39457.375
7655	196.47	12030.842	36752.43
3407	196.47	9775.835	37165.449
3257	196.41	9708.062	39439.727
2162	196.32	9205.696	33955.922
10961	196.2	13904.458	35180.445
5658	196.2	10880.154	37169.836
10768	196.09	13714.119	34795.152
11882	196.09	14380.606	37627.098
7833	196.01	12059.622	33027.371
3344	195.91	9879.611	38076.289
4000	195.88	10325.928	39895.352
619	195.84	8072.992	36957.188
808	195.82	8413.579	33117.453
2640	195.74	9424.857	37620.914
968	195.7	8221.314	36894.715
7947	195.61	12176.996	35118.645
8997	195.59	12532.561	39448.008
6101	195.51	11142.435	36272.301
10051	195.51	13299.2	35372.609
2323	195.42	9158.867	37422.898
10004	195.36	13333.317	36357.453
1425	195.32	8812.316	33428.324
11502	195.21	14000.32	36124.344
11248	195.21	14077.044	39912.781
12018	195.21	14254.427	39989.07
3507	195.19	9810.841	35351.773
5274	195.19	10564.845	36631.504
11891	195.07	14402.031	37977.137
11126	195.01	13812.8	38122.785
10356	194.98	13437.417	37806.258
4149	194.96	10336.316	37219.18
11929	194.92	14390.765	38552.934
9457	194.76	13090.935	33117.813
5726	194.75	10960.626	38243.293
8060	194.71	12091.817	37388.801
11177	194.69	13841.337	38890.707
9766	194.59	13133.561	39114.977
3082	194.53	9625.602	37030.172
6075	194.52	11052.398	36989.977
2619	194.5	9466.573	37869.398
4042	194.48	10130.332	39018.457
644	194.46	8159.402	36322.551
3706	194.42	10097.771	34448.254
2375	194.42	9168.605	38203.977
9730	194.34	13098.25	38510.422
3393	194.27	9896.784	37309.137
8391	194.25	12466.718	38196.965
4265	194.23	10317.935	35318.938
532	194.23	8143.154	38762.172
9508	194.19	13123.436	34023.848
5781	194.09	10986.201	39459.715
4018	194.02	10226.963	39590.023
10410	194.02	13454.583	39036.539
12137	193.96	14614.446	37729.137
2512	193.96	9419.583	39752.949
6308	193.92	11412.006	33425.988
8531	193.9	12479.919	36068.07
5618	193.9	10815.233	36507.332
6502	193.81	11414.715	37589.195
124	193.81	7675.79	34898.172
8442	193.75	12486.283	37452.824
1659	193.73	8639.367	38799.246
738	193.73	8133.858	34309.633
1101	193.71	8253.925	39781.121
5811	193.71	10997.148	39795.289
3569	193.71	9895.979	34031.496
3437	193.63	9873.751	36433.594
1410	193.6	8836.29	33150.773
11357	193.56	14094.642	38103
5397	193.56	10773.066	34190.129
6452	193.54	11405.061	36679.137
11324	193.48	14172.643	38765.66
3662	193.46	10083.594	33665.309
12036	193.42	14625.136	39706.301
11744	193.33	14287.362	35078.504
7634	193.29	11859.875	37258.148
9622	193.25	13033.92	36264.668
10193	193.21	13562.337	34330.414
2644	193.19	9334.728	37454.438
7153	193.14	11793.674	34569.5
7578	193.12	12028.101	38273.262
5015	193.04	10359.89	38962.793
8501	193.04	12326.203	36580.105
11279	193.02	14047.145	39032.57
1353	193	8533.361	34313.539
7813	192.94	11911.653	33554.895
6859	192.85	11476.049	37918.094
7340	192.83	11768.524	37789.977
11277	192.77	14071.122	39201.805
11347	192.75	14203.219	38271.457
73	192.7	7976.19	34067.711
7350	192.62	11707.266	37933.277
6193	192.49	11033.872	34512.863
5910	192.49	11189.768	38387.227
11583	192.47	14186.58	34771.738
2784	192.47	9468.711	35478.625
4802	192.41	10360.379	34986.707
12353	192.41	14529.244	33954.473
8987	192.39	12623.601	39235.629
2948	192.37	9668.472	34433.879
2654	192.37	9445.963	37283.664
6150	192.29	11185.89	35386.719
7176	192.26	11717.637	35169.789
1477	192.24	8782.986	34734.445
4394	192.24	10428.475	33365.309
4786	192.2	10460.301	34742.977
11610	192.16	14119.135	33828.211
9679	192.12	12942.006	37380.461
1037	192.06	8361.696	38303.176
11747	192.04	14239.114	35128.34
3425	191.85	9901.125	36613.508
5291	191.83	10567.26	36308.5
4380	191.78	10548.396	33147.309
241	191.72	7726.893	36890.598
1214	191.66	8441.614	37532.695
2111	191.64	9015.862	33258.848
173	191.62	7883.368	35622.352
5379	191.55	10688.756	34526.172
3400	191.53	9790.009	37057.473
12041	191.45	14612.651	39443.992
1029	191.45	8328.055	38079.438
7387	191.43	11710.176	38547.672
5849	191.43	11079.565	39531.41
8026	191.41	12073.824	36599.648
10811	191.39	13726.947	33983.098
7577	191.37	12052.739	38271.539
1979	191.34	9007.359	35507.637
2607	191.32	9276.258	38307
6294	191.32	11237.674	33135.234
5774	191.3	10916.393	39315.793
4317	191.3	10255.106	33820.016
1620	191.28	8808.254	37777.613
3389	191.2	9799.393	37206.133
10386	191.2	13381.165	38490.402
2362	191.11	9158.696	38075.223
2174	191.07	9071.559	34356.387
2071	191.03	8996.906	33967.473
966	191.01	8402.798	36828.813
11185	190.95	13980.888	39040.043
5772	190.88	10914.357	39276.473
7124	190.86	11658.322	34063.207
2552	190.74	9485.092	39234.422
6659	190.67	11265.569	39189.066
9544	190.63	12972.467	35135.188
6240	190.61	11025.067	33700.484
10907	190.59	13875.574	34039.371
7741	190.59	11922.987	35402.203
6683	190.57	11306.455	39541.785
8380	190.57	12352.442	38421.051
1187	190.57	8583.833	38455.465
8545	190.44	12434.397	35903.277
3885	190.42	10031.28	37894.617
10326	190.36	13504.313	37086.637
5625	190.34	10952.007	36691.898
9242	190.32	12850.574	36574.027
3666	190.32	10025.933	33729.332
11079	190.3	13984.754	37560.762
9141	190.24	12706.404	38261.543
3193	190.17	9602.148	39267.563
3607	190.15	9746.902	33330.965
10977	190.13	13981.868	35521.926
6697	190.07	11346.834	39819.805
9282	189.96	12713.111	35924.043
4956	189.94	10538.512	37951.656
11207	189.82	13984.417	39454.73
1296	189.73	8464.64	35429.5
9287	189.73	12736.292	35985.652
9709	189.69	13076.997	38121.344
3595	189.65	9912.667	33495.309
755	189.61	8133.765	34113.5
370	189.59	7908.336	38664.707
11962	189.48	14236.662	39062.848
11074	189.46	13792.854	37435.539
11501	189.44	14124.01	36107.184
2606	189.34	9391.285	38270.105
9669	189.32	13028.105	37114.934
11673	189.27	14411.123	33199.531
9953	189.23	13346.563	37086.277
11361	189.23	14062.22	37850.559
3702	189.13	10013.985	34411.398
11138	189	13901.748	38467.348
11786	188.98	14233.193	36017.02
2024	188.9	8843.962	34557.969
9418	188.88	12828.394	33543.695
3505	188.83	9853.577	35338.078
4414	188.81	10495.523	33667.039
8659	188.79	12473.715	33644.828
11013	188.77	13881.528	36340.52
262	188.73	7803.131	37247.949
870	188.71	8239.931	34857.332
2615	188.69	9343	38031.211
10824	188.62	13768.504	33653.191
2359	188.62	9176.461	38027.563
3937	188.58	10118.168	38989.156
5652	188.56	10925.985	36968.73
5779	188.54	10857.39	39407.191
5885	188.54	11074.77	38814.078
187	188.48	7939.454	35913.84
5476	188.48	10803.817	33587.801
10290	188.44	13498.97	36071.586
12371	188.37	14614.923	33610.336
9286	188.35	12824.62	35958.453
3057	188.35	9604.151	36557.914
11522	188.31	14182.778	35870.02
900	188.29	8317.867	35321.848
6694	188.23	11256.714	39768.07
4052	188.19	10156.391	38830.59
434	188.19	7897.843	39552.383
5213	188.19	10695.514	37787.711
7062	188.16	11541.459	33425.473
11579	188.16	14058.347	34650.898
5906	188.06	10990.519	38785.129
9855	188.06	13164.143	39114.285
4950	188.02	10527.843	37829.496
1768	187.96	9032.057	39115.176
7326	187.93	11794.508	37627.109
3736	187.85	10103.777	34955.441
8473	187.83	12335.255	36967.77
2240	187.81	9198.055	35677.07
12144	187.77	14530.967	37567.641
1025	187.77	8385.217	37965.824
3493	187.75	9825.025	35460.125
3618	187.64	9731.368	33234.805
4425	187.64	10548.046	33850.703
4357	187.6	10264.8	33074.453
3909	187.45	9969.806	38374.965
5463	187.35	10898.569	33265.004
610	187.35	8183.352	37084.027
4830	187.22	10541.005	35625.457
11646	187.2	14050.612	33211.152
11619	187.16	14066.145	33967.242
9699	187.16	12940.823	37966.906
8823	187.06	12616.812	36197.051
10114	187.03	13155.804	34056.523
8163	187.01	12183.727	39012.453
4083	186.97	10264.796	38395.16
6720	186.95	11540.277	39894.777
10406	186.95	13370.926	38934.879
1716	186.87	8791.239	39950.898
7574	186.85	12014.283	38191.48
7344	186.8	11706.542	37844.496
11643	186.78	14037.637	33178.535
8717	186.78	12577.405	33705.914
11418	186.76	14118.115	37035.332
9887	186.72	13328.207	38457.172
10125	186.68	13288.54	33774.211
10630	186.64	13587.444	36949.84
613	186.58	8160.868	37179.813
11678	186.49	14256.333	33384.852
1815	186.45	8918.005	38548.578
8109	186.43	12206.811	38051.887
8384	186.43	12337.595	38461.508
8348	186.41	12477.564	38903.008
7379	186.39	11763.398	38491.258
7125	186.36	11701.034	34065.152
6347	186.34	11273.159	34461.371
9232	186.32	12908.254	36817.945
11433	186.28	14154.619	37002.145
8268	186.28	12342.752	39931.16
6432	186.26	11280.326	36146.773
1598	186.2	8682.093	37346.137
2330	186.16	9120.4	37507.945
9495	186.03	13054.381	33664.801
7034	186.03	11625.462	33825.91
4337	186.03	10288.244	33350.977
5138	185.97	10690.479	39157.113
2661	185.97	9350.551	37088.848
1896	185.93	9041.172	37210.102
816	185.86	8355.691	33491.703
12111	185.82	14557.484	38189.777
11565	185.76	14149.359	34990.953
195	185.74	7981.847	36057.469
12168	185.65	14592.595	37110.629
7253	185.63	11840.835	36182.617
2945	185.63	9678.764	34397.031
2169	185.59	9239.72	34059.469
9908	185.57	13172.016	38117.672
8117	185.57	12267.832	38151.984
852	185.53	8222.799	34395.215
5306	185.49	10612.947	36021.371
6126	185.49	11157.704	35628.727
4027	185.47	10205.008	39202.879
2287	185.44	9245.165	36746.246
8934	185.32	12576.674	38298.379
5437	185.32	10569.384	33381.66
10844	185.32	13631.426	33240.793
10876	185.3	13863.505	33449.969
7583	185.28	11949.142	38072.52
6179	185.24	11033.835	34807.832
11269	185.21	14124.71	39342.477
5651	185.17	10811.325	36927.02
10962	185.15	13836.401	35191.492
3484	185.15	9886.515	35887.5
11825	185.11	14367.623	36892.535
11019	185.09	13932.524	36467.566
9848	185.07	13184.468	39220.07
5494	185.03	10841.608	34224.566
2886	184.99	9560.588	33260.387
5662	184.86	10972.586	37286.914
12172	184.86	14605.998	37170.785
936	184.84	8368.628	36049.789
11958	184.8	14250.544	39043.969
2345	184.75	9167.811	37919.215
4119	184.73	10285.237	37869.055
10053	184.71	13160.669	35383.563
6336	184.63	11256.131	34090.945
2334	184.54	9068.062	37611.398
533	184.54	8171.116	38768.523
12300	184.48	14625.68	34915.512
2544	184.44	9296.037	39180.527
1090	184.42	8390.443	39570.762
8792	184.32	12693.936	35258.164
5842	184.32	11024.874	39468.992
10576	184.31	13681.674	37849.316
3925	184.29	10117.911	38749.871
3692	184.27	10078.391	34108.52
10315	184.25	13378.197	36844.984
6251	184.25	11054.654	33570.168
5383	184.23	10572.178	34310.883
387	184.23	7667.797	38859.199
10254	184.21	13407.092	35447.313
4307	184.13	10341.366	34279.086
10530	184.11	13751.829	38897.91
6141	184.06	11039.999	35527.824
1692	183.94	8794.215	39364
9631	183.94	13089.666	36499.27
5034	183.9	10391.037	39301.637
11016	183.86	13829.219	36383.363
6076	183.86	11055.788	36732.688
6669	183.85	11374.029	39339.898
10783	183.73	13706.184	34771.289
5803	183.73	10929.065	39833.563
8014	183.69	12243.478	36219.281
3290	183.63	9710.924	39107.367
2723	183.58	9339.534	36275.715
10408	183.56	13502.791	38969.707
7618	183.54	11975.72	37659.555
10208	183.48	13487.42	34807.953
1223	183.33	8610.072	37428.18
2107	183.31	9053.46	33219.438
9979	183.29	13336.817	36612.27
2837	183.27	9332.534	34039.965
2819	183.27	9298.537	34500.52
11790	183.25	14358.674	36134.871
9401	183.23	12798.141	33838.195
6207	183.23	11150.787	34145.313
10144	183.21	13202.146	33321.59
1672	183.19	8653.284	38978.297
11623	183.19	14014.491	33735.492
5733	183.18	10896.085	38421.402
11153	183.1	13907.906	38613.41
5019	183.06	10415.045	39024.527
6622	183.06	11251.359	38647.238
570	183.04	8183.47	38026.824
12207	183	14606.865	36320.02
11387	182.93	14146.513	37546.492
11907	182.93	14366.887	38150.266
5384	182.89	10729.911	34314.301
1708	182.89	8738.381	39833.977
5007	182.87	10467.545	38823.672
8621	182.87	12432.717	34225.773
945	182.83	8260.965	36196.184
6861	182.83	11495.368	37922.664
5595	182.81	10778.921	35998.363
8896	182.81	12662.817	37654.789
4113	182.79	10288.642	38113.82
11141	182.77	13863.78	38504.969
10115	182.75	13301.437	34066.906
8563	182.73	12380.068	35708.387
7366	182.72	11685.037	38169.285
1828	182.72	8898.533	38356.113
10221	182.7	13460.333	34953.348
1314	182.6	8464.044	35393.227
11205	182.54	13789.861	39408.367
6195	182.54	11038.635	34561.078
2284	182.5	9059.147	36615.676
1272	182.49	8542.573	36282.168
2626	182.49	9377.236	37708.66
1839	182.49	8861.559	38205.219
11083	182.43	13953.946	37634.398
12350	182.39	14593.331	33919.492
1581	182.35	8809.776	37004.961
12164	182.33	14494.344	37341.07
7242	182.33	11768.05	35966.223
9763	182.31	13117.649	39051.348
10120	182.29	13178.839	33918.211
10105	182.26	13340.019	34416.563
5734	182.16	10776.512	38465.617
2496	182.08	9472.336	39898.867
6765	182.04	11616.799	39422.746
7097	182.01	11805.995	33421.316
11555	182.01	14028.901	35101.266
3112	181.91	9687.91	37593.043
146	181.85	7810.371	35235.777
1948	181.85	9040.54	36132.512
2621	181.81	9292.644	37907.613
9431	181.8	12834.105	33174.527
7194	181.78	11728.946	35489.59
5423	181.78	10720.085	33698.402
10647	181.74	13644.043	36831.531
1523	181.72	8809.605	35778.984
6943	181.7	11486.562	36340.461
7130	181.68	11829.864	34140.52
12108	181.62	14491.019	38171.242
2749	181.6	9324.807	35953.191
477	181.55	8016.544	39968.605
11263	181.49	14033.445	39499.27
5108	181.47	10561.792	39989.73
7528	181.47	11991.322	38970.484
4884	181.41	10412.598	36809.996
5766	181.39	10985.468	39161.656
11284	181.37	14164.187	39098.367
11382	181.37	14135.615	37789.941
5243	181.37	10671.302	37169.52
1881	181.32	9017.492	37510.52
7004	181.3	11571.316	34915.961
3779	181.28	9952.71	35737.98
2196	181.26	9213.255	34772.594
5072	181.22	10387.108	39975.715
12149	181.18	14584.045	37624.027
6625	181.14	11372.58	38660.043
10444	181.07	13372.925	39742.27
250	181.07	7923.864	37129.277
2120	181.03	9216.523	33033.816
791	181.01	8049.787	33249.848
11961	181.01	14285.182	39046.617
10939	180.97	13944.594	34827.359
8556	180.95	12356.639	35834.422
3701	180.93	9960.616	34408.109
4793	180.93	10540.767	34792.105
10976	180.9	13965.592	35500.105
4965	180.9	10387.344	38150.383
3635	180.86	9977.815	33051.859
775	180.86	8180.035	33704.629
1216	180.78	8610.616	37603.035
7021	180.76	11511.58	34578.895
5451	180.72	10595.098	33160.152
1583	180.72	8691.544	37075.66
806	180.7	8310.076	33090.563
11989	180.7	14212.696	39455.414
6881	180.7	11539.081	37427.266
4946	180.59	10416.621	37765.848
5560	180.49	10970.069	35706.016
10255	180.49	13425.204	35447.742
3776	180.47	10102.03	35706.145
8423	180.42	12468.21	37572.762
911	180.42	8380.905	35499.371
10129	180.4	13285.758	33548.207
8033	180.38	12256.379	36815.844
5038	180.28	10550.058	39384.652
11609	180.26	14123.639	34113.656
6839	180.24	11462.282	38215.535
6280	180.11	11086.485	33139.527
2639	180.09	9346.781	37621.305
462	180.09	7666.413	39916.035
4951	180.03	10369.01	37832.102
9777	180	13129.34	39356.328
1092	179.98	8285.878	39577.777
2298	179.86	9057.155	37061.344
3308	179.8	9730.978	38497.441
9649	179.78	12945.854	36873.68
7557	179.73	11901.07	38768.836
155	179.73	7746.304	35368.133
8817	179.73	12637.222	36060.059
4105	179.69	10287.757	38286.719
10095	179.69	13280.256	34511.773
8394	179.61	12449.305	38278.773
11029	179.59	13975.512	36641.875
8769	179.59	12566.557	34705.156
6235	179.59	11179.222	33926.488
5879	179.59	11077.968	39274.789
3325	179.59	9759.379	38367.789
1292	179.57	8503.902	35595.758
3685	179.54	10047.846	34047.512
12228	179.52	14524.388	35937.609
2691	179.46	9438.345	36857.891
708	179.44	8142.097	35049.672
7753	179.4	11930.34	35021.836
1299	179.38	8593.361	35490.074
9116	179.32	12876.195	38747.105
3446	179.21	9769.461	36249.824
6375	179.21	11391.778	34840.504
10642	179.21	13675.381	36779.477
5317	179.21	10657.897	35801.508
12407	179.19	14570.226	33153.031
9307	179.15	12793.366	35871.809
11776	179.11	14361.951	35796.789
818	179.09	8378.449	33529.254
2295	179.08	9066.027	37017.301
7025	179.08	11524.504	34356.293
12269	179.06	14605.071	35559.074
8524	179.06	12423.337	36316.469
5629	179.02	10889.052	36710.68
9332	178.98	12717.858	35564.172
8341	178.85	12317.464	39074.73
8801	178.77	12505.165	35489.824
1600	178.71	8776.747	37373.086
10087	178.71	13232.743	34708.41
3983	178.67	10130.408	39891.195
8143	178.65	12261.986	38722.879
1984	178.63	8984.242	35313.707
3910	178.62	10000.53	38393.328
5084	178.62	10713.788	39827.738
107	178.62	7918.917	34675.723
11372	178.58	14100.287	37966.73
5587	178.56	10816.387	35837.328
7768	178.54	11978.177	34665.922
413	178.52	7981.02	39234.828
9904	178.52	13146.865	38037.742
7471	178.5	11930.453	39866.645
10098	178.41	13304.375	34548.625
10791	178.41	13748.853	34305.195
7259	178.39	11690.381	36340.563
5687	178.37	10937.112	37678.016
10663	178.35	13671.111	36409.801
4383	178.35	10372.324	33177.098
2045	178.31	8925.143	34287.719
7265	178.31	11771.14	36463.07
10079	178.27	13319.752	34852.313
4050	178.27	10298.317	38807.391
2122	178.27	9240.946	33080.293
5225	178.25	10565.212	37230.633
5807	178.25	10915.422	39854.035
376	178.19	7702.119	38759.129
11613	178.19	14076.723	33903.238
10565	178.18	13766.112	38014.203
6121	178.16	10996.85	35892.242
5724	178.08	10894.248	38231.875
8219	178.04	12250.448	39675.422
5677	178.02	10961.953	37474.629
6333	178	11391.668	34030.379
2793	177.96	9331.204	35143.07
3256	177.95	9831.427	39750.539
9516	177.95	13077.704	34261.871
9607	177.91	12994.587	36073.926
3245	177.87	9701.157	39607.875
1361	177.87	8584.909	34191.223
3248	177.87	9786.001	39630.781
12284	177.85	14497.795	35242.199
4275	177.83	10208.033	35005.766
7763	177.81	11961.452	34893.02
201	177.77	7661.099	36221.793
2273	177.64	9092.401	36420.027
90	177.56	7751.035	34357.223
93	177.56	7884.628	34362.684
10067	177.56	13277.418	34936.02
792	177.54	8106.668	33264.113
9093	177.5	12843.388	39161.559
3586	177.45	9915.948	33700.504
606	177.41	8129.882	37337.855
6176	177.35	11060.982	34780.305
174	177.29	7952.597	35635.164
310	177.29	7673.974	37904.137
1548	177.24	8822.553	36383.688
3190	177.18	9574.926	39189.922
5006	177.14	10377.425	38810.547
9809	177.14	13197.021	39800.758
10712	177.06	13626.9	35656.328
9243	177.01	12866.59	36587.367
10007	177.01	13201.396	36116.461
6064	176.97	11138.843	37169.828
9911	176.93	13292.768	37833.031
1696	176.93	8825.885	39451.184
5741	176.93	10918.864	38609.891
8447	176.93	12370.873	37208.008
2558	176.91	9418.205	39031.488
3485	176.87	9752.167	35892.211
3570	176.85	9832.488	34040.566
8954	176.8	12640.528	38752.344
6267	176.8	11056.953	33238.18
3209	176.72	9566.511	39600.363
7453	176.7	11682.752	39783.648
3564	176.7	9888.453	34292.047
2144	176.62	9241.848	33606.617
11242	176.6	14014.583	39782.324
10456	176.59	13732.2	39755.844
4267	176.57	10281.357	35348.27
1945	176.55	8983.654	36083.246
9800	176.53	12994.253	39897.668
2592	176.51	9397.576	38528.957
1196	176.51	8618.051	38036.285
2382	176.45	9148.192	38349.863
8529	176.45	12457.147	36369.191
2408	176.43	9256.668	38844.004
3865	176.43	9950.944	37385.281
8641	176.36	12462.123	33933.496
7862	176.36	12259.144	33474.906
6263	176.34	11146.692	33180.379
7164	176.32	11825.912	34824.07
624	176.28	8007.638	36725.777
8929	176.26	12537.878	38194.621
3576	176.26	9800.382	33848.602
9402	176.22	12759.125	33883.559
8731	176.2	12693.911	33969.738
1429	176.18	8741.253	33462.984
6655	176.18	11273.572	39127.465
2895	176.16	9687.203	33355.516
8262	176.16	12473.793	39835.746
1211	176.11	8441.769	37732.473
4986	175.99	10371.528	38518.605
10371	175.97	13532.39	38054.813
6647	175.97	11242.605	38992.629
10775	175.91	13708.849	34928.609
10839	175.86	13760.933	33480.199
12297	175.82	14540.808	34862.297
5641	175.72	10780.397	36820.773
2129	175.72	9267.358	33255.102
2317	175.68	9078.487	37334.063
632	175.67	7999.211	36580.242
2167	175.67	9226.43	33987.664
7633	175.59	11951.816	37233.648
2436	175.49	9176.135	39221.559
12133	175.49	14484.096	37719.754
8791	175.45	12505.941	35229.332
774	175.45	8185.985	33688.531
3608	175.36	9750.328	33361.289
4028	175.26	10139.126	39220.613
12218	175.26	14632.005	36378.848
2405	175.23	9093.419	38744.164
12005	175.19	14250.653	39813.363
11715	175.15	14234.898	34407.641
12305	175.13	14474.29	34674.531
9208	175.09	12703.575	37068.613
6211	175.07	11177.95	34150.602
4121	175.05	10171.894	37934.109
9783	175.03	13095.464	39486.113
11936	175	14395.455	38608.387
4937	174.98	10490.32	37622.246
12311	174.96	14436.022	34759.102
10340	174.96	13388.607	37494.715
11267	174.94	14055.689	39289.801
7486	174.9	11928.797	39707.512
2147	174.86	9058.317	33645.547
907	174.82	8212.777	35404.215
9012	174.8	12582.835	39584.262
10323	174.8	13471.938	36975.422
8510	174.77	12419.182	36408.281
8318	174.77	12281.331	39436.813
1576	174.75	8780.255	36905.242
9635	174.75	12984.115	36600.172
12114	174.71	14584.8	38273.332
4136	174.69	10338.622	37520.52
1528	174.69	8637.397	35884.656
7825	174.65	11942.933	33196.594
6809	174.63	11505.729	38657.516
7726	174.57	11959.197	35473.18
7603	174.57	12056.187	37543.449
7769	174.52	11877.967	34669.91
6524	174.52	11295.742	37836.801
11567	174.52	14169.643	35015.109
9814	174.5	13279.168	39869.641
7516	174.46	11863.17	39138.785
567	174.36	8081.861	38291.297
8534	174.36	12374.453	36100.305
10040	174.32	13320.236	35451.145
8460	174.32	12289.567	37116.238
7246	174.32	11724.965	35993.109
3999	174.11	10237.221	39889.613
5011	174.09	10450.292	38861.414
7287	174.08	11676.314	36963.434
11181	174.08	13939.402	38941.281
2628	174.02	9297.308	37734.293
572	173.94	8201.084	38060.242
3620	173.94	9843.166	33317.559
11661	173.94	14188.607	33141.523
9275	173.88	12720.642	36202.055
12184	173.88	14497.412	36749.156
5337	173.86	10645.853	35354.449
1060	173.81	8309.197	38814.305
4359	173.77	10199.966	33090.145
8253	173.73	12203.839	39963.66
6331	173.71	11351.373	34008.285
3013	173.67	9616.4	35893.352
1793	173.46	8991.694	38956.98
5786	173.44	10837.366	39562.457
3950	173.42	10035.845	39235.539
225	173.41	7755.51	36691.215
874	173.35	8360.489	34939.234
3759	173.31	10011.103	35461.18
679	173.29	8084.37	35454.379
7882	173.27	12114.117	33757.758
224	173.25	7656.041	36692.508
166	173.25	7830.416	35575.496
7282	173.19	11708.343	36935.637
8477	173.18	12347.542	36992.48
905	173.16	8342.838	35358.742
11716	173.16	14361.368	34441.934
9019	173.12	12514.085	39643.738
4427	173.08	10507.528	33869.73
947	173.08	8232.236	36296.063
7708	173.04	12022.678	35604.258
10190	173.02	13471.583	34275.453
511	173	8178.33	39194.234
3128	173	9517.242	37986.5
9888	173	13210.982	38151.008
9940	172.98	13198.812	37376.059
5390	172.96	10564.956	34400.277
3103	172.96	9666.365	37417.457
9449	172.95	12706.624	33149.551
5230	172.95	10610.564	37306.008
1891	172.77	8893.529	37385.453
1395	172.77	8463.655	33475.797
2794	172.75	9377.191	35169.746
2341	172.73	9186.604	37838.82
2328	172.72	9266.019	37490.988
6997	172.68	11606.944	34986.004
7235	172.68	11764.794	35853.746
137	172.66	7668.641	35142.527
6188	172.64	11095.128	34691.27
164	172.62	7735.572	35561.027
9501	172.6	13062.124	33794.477
3915	172.58	9965.144	38452.449
1190	172.52	8610.918	38219.914
11749	172.52	14357.371	35195.809
8497	172.49	12472.305	36765.113
10049	172.47	13185.126	35347.578
3583	172.45	9838.086	33933.691
11443	172.43	14105.619	36828.48
9537	172.43	12949.441	34980.48
10266	172.43	13502.181	35679.027
2208	172.39	9199.623	35232.414
6706	172.37	11353.381	39988.238
6443	172.35	11342.627	36534.332
3534	172.33	9844.251	34676.938
782	172.27	8060.457	33197.891
508	172.22	8183.869	39160.008
8963	172.22	12542.536	38853.703
12020	172.2	14394.852	40005.887
9647	172.12	13052.536	36817.383
9301	172.1	12915.942	35777.688
2593	172.06	9378.119	38600.535
1504	172.05	8809.058	35346.328
9395	172.05	12885.423	34114.93
3074	172.01	9612.679	36882.516
5718	172.01	10947.998	38106.309
3215	172.01	9630.939	39811.223
6909	171.99	11454.232	36886.191
1878	171.99	9054.112	37806.93
458	171.95	7771.962	39842.375
10731	171.85	13620.85	35274.098
8427	171.83	12424.1	37608.43
628	171.82	8084.33	36812.277
1212	171.8	8620.148	37732.742
6430	171.78	11246.408	36106.043
939	171.78	8408.013	36089.004
11345	171.76	14140.591	38200.164
571	171.62	8133.986	38058.484
5294	171.51	10567.647	36104.867
9536	171.43	13051.949	34817.273
10675	171.39	13714.16	36113.188
8774	171.36	12646.699	34825.047
6039	171.3	11053.328	37447.641
11199	171.28	13948.304	39284.152
11202	171.26	13827.959	39342.047
8926	171.26	12518.542	38101.973
92	171.24	7802.601	34360.137
3116	171.22	9698.33	37721.043
859	171.22	8335.244	34540.633
11036	171.2	13822.388	36729.832
8869	171.2	12589.932	37205.402
9060	171.14	12789.585	39868.07
327	171.14	7752.894	38092.027
9531	171.09	12920.807	34702.645
1476	171.05	8702.888	34723.43
10287	171.03	13549.986	36026.07
6134	170.97	11123.35	35679.637
1550	170.97	8754.317	36443.281
597	170.97	8168.404	37662.465
5667	170.9	10958.278	37355.43
4378	170.9	10555.999	33123.594
7428	170.9	11738.153	39390.469
3236	170.82	9771.233	39838.109
7510	170.82	11989.065	39389.23
718	170.82	8001.692	34785.719
7933	170.82	12184.511	34863.234
2081	170.78	8872.283	33529.484
6980	170.78	11456.772	35516.988
2321	170.76	9148.833	37367.035
5187	170.76	10568.048	38216.984
194	170.7	7939.475	35987.215
8292	170.7	12481.373	39746.133
6509	170.67	11279.275	37646.125
6338	170.67	11275.913	34160.66
1358	170.67	8599.134	34446.637
10307	170.61	13386.462	36523.727
5146	170.61	10674.925	38993.855
510	170.61	8115.764	39187.777
11642	170.57	14000.602	33447.824
9813	170.57	13246.796	39861.883
3928	170.57	10057.37	38806.461
776	170.53	8128.656	33337.91
2659	170.46	9364.914	37033.828
694	170.44	8086.341	35117.551
5098	170.34	10670.472	39911.707
4820	170.3	10524.695	35424.344
10762	170.26	13695.222	35034.809
9675	170.26	12993.431	37271.414
5847	170.24	11193.023	39522.734
6400	170.24	11217.813	35367.176
6674	170.19	11244.415	39423.387
5825	170.17	11067.066	39996.711
5882	170.13	11004.755	39045.246
9898	170.11	13207.261	38274.379
5267	170.11	10721.726	36594.91
2055	170.09	8971.373	33813.703
47	169.96	7707.638	33674.293
2264	169.88	9129.68	36254.672
2171	169.88	9073.029	34176.738
11524	169.86	14202.115	35584.52
12195	169.82	14430.848	36456.73
6354	169.77	11253.143	34547.762
1307	169.63	8559.51	35323.641
4130	169.63	10235.119	37773.371
7524	169.55	11761.399	39238.051
2652	169.55	9469.803	37249.074
11091	169.52	13886.21	37807.324
6721	169.52	11418.291	39898.527
1329	169.46	8447.565	35043.902
8062	169.44	12220.197	37439.523
2908	169.42	9651.57	33757.762
1115	169.4	8297.343	39990.379
169	169.36	7708.337	35586.668
5259	169.36	10565.177	36805.188
2456	169.32	9229.604	39527.723
6856	169.29	11519.881	37842.488
10664	169.29	13736.986	36425.137
2767	169.27	9301.928	35857.574
2905	169.27	9590.185	33599.133
11946	169.25	14399.117	38760.164
7140	169.21	11838.004	34382.578
8789	169.21	12528.23	35145.016
11591	169.19	14037.974	34348.816
2811	169.06	9301.585	34909.141
6246	169.06	11095.599	33495.309
6403	169.02	11315.363	35449.574
1234	169	8526.708	37323.77
5669	168.98	10822.984	37381.148
11663	168.96	14230.054	33012.621
8816	168.94	12518.869	36027.051
7166	168.92	11638.961	34842.73
7687	168.92	11941.604	35925.047
3054	168.88	9548.603	36513.586
7980	168.79	12235.058	35560.637
10755	168.75	13569.478	34982.309
6081	168.75	11122.466	36795.289
2946	168.73	9661.371	34412.152
9661	168.73	12973.626	37010.625
7078	168.71	11563.89	33091.16
6248	168.65	11020.807	33537.188
1318	168.65	8499.384	35107.883
1971	168.64	9042.357	35898.426
7868	168.6	12246.717	33550.723
8502	168.52	12291.529	36582.832
6965	168.48	11604.621	35621.145
8196	168.42	12186.408	39355.82
2925	168.42	9657.065	34028.5
7383	168.39	11775.47	38506.215
6183	168.37	10992.727	34615.328
8091	168.35	12215.526	37760.898
9802	168.35	13016.852	39913.18
11342	168.33	14018.914	38186.246
8766	168.25	12596.468	34648.406
1452	168.25	8819.026	33977.453
8115	168.25	12148.569	38095.395
10378	168.25	13504.413	38335.555
6334	168.23	11226.757	34047.313
2247	168.21	9093.664	35791.238
12221	168.21	14584.715	36161.34
8944	168.21	12662.271	38489.727
12083	168.18	14435.368	38899.18
590	168.18	7985.596	37544.902
5201	168.16	10627.956	37920.801
894	168.1	8395.195	35212.879
1197	168.08	8421.278	38071.574
1798	168.08	9027.077	38670.039
10895	168.08	13932.521	33812.273
3030	168.08	9662.909	36084.746
7673	168.06	11947.032	36401.867
749	168.06	8172.494	34224.242
9530	168.06	12995.724	34639.32
11435	167.98	14073.681	36707.727
5165	167.96	10659.907	38691.859
5489	167.96	10964.742	34121.941
604	167.96	8193.213	37283.379
6370	167.95	11237.794	34775.699
8396	167.89	12424.256	38297.059
7547	167.87	11909.151	38956.801
2269	167.85	9138.887	36388.684
2290	167.83	9260.549	36864.18
801	167.73	8007.278	33162.461
10911	167.73	13884.059	34250.664
2233	167.72	9231.09	35612.273
2153	167.7	9203.076	33746.504
3382	167.64	9832.857	37483.125
8372	167.64	12428.676	38599.434
6831	167.64	11609.344	38629.223
10217	167.56	13490.44	34911.703
11982	167.54	14282.927	39367.875
8895	167.54	12540.069	37647.793
10739	167.49	13696.659	35404.738
8956	167.45	12509.134	38761.871
8873	167.41	12603.186	37235.141
6499	167.39	11264.11	37548.434
203	167.39	7950.888	36236.012
11004	167.39	13916.164	36152.051
7920	167.37	12124.249	34651.043
6166	167.37	11137.566	34967.688
579	167.37	8039.03	37970.699
3046	167.35	9648.854	36355.512
2978	167.29	9675.64	35143.066
9644	167.29	13101.03	36797.359
2574	167.24	9449.045	38696.152
3451	167.22	9727.02	36069.375
9057	167.2	12729.259	39794.195
9810	167.16	13174.506	39805.121
8480	167.14	12459.166	36703.035
3886	167.14	10007.521	37936.191
280	167.08	7950.255	37583.781
11878	167.05	14226.017	37517.992
7162	167.05	11631.983	34754.023
8433	166.99	12299.058	37658.805
858	166.97	8342.117	34522.457
5436	166.95	10680.941	33375.242
1671	166.95	8831.896	38963.754
2072	166.91	9057.127	33682.277
9385	166.89	12902.06	34215.906
1305	166.78	8544.714	35286.676
10627	166.76	13711.632	36892.316
11362	166.74	14066.984	37881.656
1623	166.7	8757.252	37795.797
6971	166.68	11549.165	35722.09
10436	166.66	13454.513	39570.629
8651	166.6	12482.3	33737.398
2381	166.6	9181.389	38337.715
4040	166.6	10174.719	38964.422
7232	166.59	11808.172	35816.332
5184	166.57	10697.611	38452.938
7329	166.55	11724.007	37660.887
8764	166.43	12660.512	34556.23
7132	166.39	11778.104	34226.949
8673	166.37	12400.766	33288.324
9192	166.37	12809.333	37213.5
4281	166.26	10147.35	34859.102
5776	166.26	10895.335	39330.422
6230	166.24	11081.791	34099.461
2210	166.24	9158.385	35230.816
1650	166.22	8716.295	38667.191
3680	166.18	9957.243	33917.438
27	166.18	7906.622	33407.887
2471	166.18	9196.477	39711.266
3468	166.11	9869.016	35988.605
10211	166.07	13405.333	34820.719
583	166.03	8019.556	37707.223
5478	166.01	10932.011	33718.129
10566	165.99	13639.741	38062.129
5914	165.97	11043.034	38156.34
8032	165.95	12185.635	36742.832
5644	165.91	10953.919	36847.023
11919	165.9	14276.548	38275.574
6359	165.86	11231.017	34648.762
3549	165.84	9790.52	34408.98
5012	165.84	10397.108	38885.281
2788	165.82	9413.616	35405.488
1260	165.82	8603	36409.508
6708	165.78	11301.739	39995.328
11304	165.76	14159.056	38884.379
6482	165.76	11331.177	37276.152
635	165.74	8094.19	36696.949
2319	165.72	9210.761	37364.121
9975	165.67	13313.619	36841.129
9582	165.65	13082.598	35733.012
4157	165.65	10288.101	37031.922
10996	165.63	13931.019	36072.664
3713	165.61	10112.566	34536.324
2971	165.55	9680.29	34965.469
87	165.53	7672.633	34324.848
5137	165.38	10752.802	39141.844
9318	165.36	12787.199	35713.145
7300	165.36	11764.209	37214.359
1363	165.34	8595.373	34237.336
10982	165.3	13975.292	35639.102
5167	165.28	10738.853	38726.148
9425	165.26	12781.206	33637.66
8402	165.26	12394.96	37883.277
12317	165.24	14541.855	34322.922
7892	165.24	12134.136	34056.68
6060	165.23	11110.212	37138.77
10153	165.17	13290.146	33119.063
10819	165.15	13758.025	33886.293
9212	165.13	12857.168	37094.035
796	165.07	8146.197	33012.395
920	165.05	8338.873	35827.125
7931	165.03	12109.839	34822.117
1750	165	9010.559	39448.91
2643	164.98	9284.135	37452.613
298	164.98	7698.456	37798.977
34	164.92	7941.151	33468.957
3976	164.92	10018.827	39674.254
12264	164.92	14555.46	35488.168
6949	164.9	11552.374	36143.906
478	164.88	8053.107	39968.18
2379	164.88	9189.748	38290.035
1507	164.88	8642.043	35420.914
2999	164.8	9591.664	35520.789
6341	164.8	11378.329	34292.414
7335	164.77	11749.046	37768.156
12272	164.69	14529.31	35263.277
5621	164.63	10958.271	36563.215
12162	164.61	14430.329	37262.637
5600	164.54	10855.756	36090.125
331	164.5	7669.291	38122.98
10778	164.48	13710.879	34655.305
7406	164.48	11752.132	38850.879
10130	164.46	13195.866	33342.172
12334	164.46	14609.403	34043.77
8977	164.36	12494.562	39040.441
7136	164.32	11835.969	34341.344
9219	164.29	12712.361	37172.328
2056	164.29	8937.601	33816.965
6061	164.27	11036.564	37158.133
2588	164.27	9394.516	38481.488
11087	164.25	13851.635	37756.543
9840	164.23	13187.224	39352.914
9179	164.23	12858.838	37632.984
1188	164.15	8559.356	38192.82
9787	164.15	12970.54	39620.473
6746	164.13	11611.62	39720.313
5485	164.13	10890.564	34038.145
8828	164.13	12687.139	36296.512
2863	164.1	9485.682	33251.605
6198	164.1	11091.121	34610.098
287	164.02	7904.961	37643.555
10542	163.94	13769.876	38495.367
1291	163.88	8624.596	35584.469
9789	163.85	12987.744	39646.668
10916	163.77	13818.565	34385.016
2564	163.73	9318.877	39113.871
11440	163.65	14141.858	36785.438
4292	163.62	10315.186	34675.258
2146	163.6	9130.819	33640.48
456	163.52	7669.376	39809.969
1222	163.52	8600.324	37402.832
3356	163.5	9700.195	37691.934
10458	163.37	13669.011	39787.551
9782	163.35	13077.211	39427.496
3413	163.33	9723.76	36997.094
7341	163.27	11782.276	37806.34
5782	163.23	10900.538	39489.875
7345	163.21	11674.754	37855
5532	163.18	10868.357	35095.641
3288	163.16	9867.157	39049.699
260	163.14	7654.099	37228.262
12292	163.14	14616.793	35069.23
3154	163.14	9575.432	38443.863
3640	163.14	9996.421	33100.383
2664	163.12	9443.572	37168.004
5862	163.1	11041.916	39395.219
3102	163.08	9574.118	37403.605
7472	163.06	11903.227	39869.039
11679	163.04	14369.139	33384.32
7058	163	11489.28	33358.305
270	162.98	7943.295	37470.688
9992	162.98	13308.421	36524.223
4225	162.98	10248.681	35972.426
10503	162.95	13631.062	39417.074
11638	162.91	14161.284	33367.523
2902	162.89	9578.747	33513.719
2820	162.87	9326.029	34508.262
11442	162.83	14132.586	36827.504
4787	162.79	10541.273	34742.617
8834	162.75	12517.485	36499.984
6360	162.75	11288.229	34666.824
7029	162.73	11536.217	34279.504
5212	162.73	10582.189	37768.777
10558	162.7	13739.997	38168.293
9893	162.68	13326.368	38221.699
3001	162.68	9522.134	35565.602
233	162.64	7865.342	36773.527
12004	162.64	14354.599	39782.086
11805	162.62	14411.746	36523.086
1933	162.62	9008.331	36468.633
2425	162.6	9227.513	39043.836
7877	162.58	12148.064	33716.066
7261	162.58	11839.603	36404.672
12091	162.52	14627.124	38705.973
5683	162.51	10842.189	37668.469
4006	162.49	10328.609	39629.227
11494	162.43	14054.402	36351.438
2417	162.41	9198.879	38929.59
3213	162.37	9582.68	39704.383
7542	162.37	11998.643	38848.664
3838	162.33	10002.035	36967
12336	162.33	14527.666	34094.852
11593	162.29	14191.961	34360.309
7307	162.29	11822.076	37337.863
11028	162.28	13895.116	36627.297
8786	162.26	12647.735	35089.52
2261	162.2	9197.628	36153.23
8498	162.2	12432.915	36784.816
8995	162.2	12695.781	39420.727
4276	162.16	10179.748	35043.629
10910	162.14	13923.132	34238.895
7590	162.14	11919.909	38135.289
1276	162.08	8425.43	36097.543
9356	162.05	12887.685	35064.359
9852	162.03	13311.397	39055.406
1436	162.01	8675.109	33678.063
6784	161.89	11450.64	39078.422
9826	161.85	13156.498	39704.305
553	161.85	8016.458	38337.879
1015	161.82	8314.997	37738.711
342	161.8	7750.119	38265.156
7252	161.76	11771.691	36156.688
1380	161.76	8550.021	33765.895
2562	161.72	9463.298	39056.938
8021	161.7	12090.416	36496.664
8286	161.68	12480.655	39648.188
11247	161.62	13997.754	39910.395
3704	161.62	10062.733	34433.051
2834	161.62	9484.932	34245.148
7842	161.6	12079.527	33084.844
10886	161.57	13845.391	33641.941
4442	161.53	10422.385	34091.883
7847	161.51	12167.867	33238.371
2160	161.47	9161.268	33891.516
879	161.43	8368.731	35045.207
7270	161.43	11650.981	36716.898
12159	161.43	14474.825	37193.434
9297	161.41	12903.491	35754.848
1983	161.39	8914.087	35296.98
7357	161.37	11654.861	38059.184
9815	161.37	13335	39885.195
11319	161.37	14056.465	38694.074
7134	161.32	11838.556	34278.73
6869	161.26	11517.72	37719.965
6793	161.24	11445.393	38827.336
3934	161.22	10120.632	38964.313
1074	161.22	8316.082	39228.07
10892	161.22	13910.751	33801.293
6080	161.18	10999.021	36777.613
2332	161.16	9117.86	37562.504
11328	161.14	14073.79	38589.73
1505	161.13	8808.387	35377.402
6823	160.99	11486.419	38529.801
11754	160.99	14358.434	35389.145
9438	160.97	12816.629	33277.582
729	160.93	8035.343	34746.168
9054	160.92	12795.468	39763.797
2019	160.88	8898.774	34531.371
9102	160.86	12829.961	39112.91
5512	160.84	10779.381	34611.336
6827	160.82	11438.493	38538.5
2762	160.8	9272.582	35807.637
12169	160.78	14523.666	37124.309
6926	160.76	11576.08	36634.887
2824	160.76	9284.905	34360.004
3269	160.72	9714.494	39311.23
6495	160.7	11314.965	37514.438
2136	160.7	9125.856	33356.363
8113	160.69	12113.786	38081.883
1735	160.69	8897.943	39921.922
4145	160.65	10141.629	37461.258
10812	160.65	13590.857	34035.398
6722	160.59	11375.71	39899.691
12122	160.59	14420.992	37889.695
5468	160.57	10806.094	33444.25
7150	160.55	11701.353	34530.398
5392	160.51	10574.139	34130.609
1418	160.49	8665.765	33371.957
2491	160.47	9435.476	39831.938
227	160.44	7848.225	36721.449
479	160.42	8074.962	39989.434
4909	160.42	10400.036	37166.242
1931	160.4	8956.051	36401.254
1369	160.38	8470.257	33998.094
7469	160.34	12016.818	39802.684
10459	160.32	13745.116	39788.234
11809	160.32	14238.835	36563.656
6343	160.28	11338.605	34356.93
8464	160.23	12378.777	36892.141
9591	160.21	13122.695	35822.227
6981	160.21	11584.785	35524.77
8129	160.19	12088.749	38407.59
11044	160.15	13969.029	36910.641
148	160.13	7880.559	35244.141
9640	160.13	12969.06	36694.691
2005	160.09	8870.265	34812.184
9513	160.03	13100.454	34150.203
1401	159.92	8445.011	33270.734
10660	159.9	13770.046	36693.953
11184	159.88	13812.716	38960.727
8364	159.86	12362.326	38534.527
7580	159.86	11970.948	38024.473
8468	159.84	12276.719	36928.574
1162	159.82	8602.916	38932.559
11559	159.77	14054.511	35192.031
2275	159.77	9088.721	36462.758
4940	159.73	10385.872	37694.738
2815	159.71	9283.475	34656.395
1743	159.67	8891.973	39659.273
633	159.61	8052.673	36600.125
9014	159.61	12612.419	39612.555
1582	159.61	8840.804	37006.73
1175	159.52	8474.901	38513.141
12012	159.42	14248.249	39916.113
10805	159.36	13576.301	34170.227
6525	159.31	11253.082	37849.434
6414	159.31	11203.911	35665.977
1083	159.27	8218.763	39501.727
10387	159.25	13497.076	38502.762
3964	159.25	9920.671	39403.254
4981	159.25	10406.195	38429.492
5547	159.23	10976.362	35376.27
5759	159.17	10952.533	38962.777
1930	159.13	9040.543	36680.668
12333	159.06	14550.911	34039.398
767	159.06	8166.629	33776.398
5477	159.04	10898.082	33666.254
4993	159.02	10512.942	38662.52
8892	159	12591.794	37569.129
10985	158.96	13917.221	35832.273
1033	158.87	8378.066	38124.215
12248	158.83	14512.922	35604.027
8052	158.81	12210.556	37219.77
5210	158.79	10582.38	37722.605
10861	158.79	13821.906	33211.492
2461	158.77	9123.87	39592.652
7811	158.77	11954.602	33708.414
5445	158.77	10769.691	33476.301
2017	158.75	9042.566	34769.277
719	158.73	8096.962	34798.676
120	158.73	7969.09	34844.508
851	158.73	8245.437	34388.383
1925	158.69	8902.119	36617.336
1586	158.69	8820.651	37118.656
7023	158.69	11626.16	34336.613
10204	158.65	13547.318	34706.352
5886	158.62	11150.252	38823.824
1018	158.6	8309.776	37804.496
2053	158.58	9016.503	34131.371
10417	158.5	13418.553	39222.5
6228	158.48	11098.305	34030.266
8985	158.48	12501.904	39216.895
5260	158.42	10674.375	36806.832
6426	158.41	11240.217	36027.625
10132	158.41	13193.41	33415.73
7116	158.39	11737.12	33781.996
316	158.39	7643.743	37944.531
1547	158.37	8657.413	36370.277
10412	158.37	13456.069	39090.98
8797	158.33	12524.685	35380.281
6365	158.29	11238.122	34712.906
6785	158.23	11506.774	39078.672
11436	158.23	14195.296	36712.77
8126	158.19	12247.775	38322.32
6105	158.18	11185.063	36364.094
1786	158.16	8864.849	39019.91
7575	158.02	12059.48	38192.027
8752	157.97	12651.332	34226.98
454	157.97	7845.551	39795.051
3734	157.95	9982.702	34919.117
10635	157.85	13607.208	36716.996
8103	157.85	12168.953	37923.168
8582	157.83	12417.441	34984.816
9380	157.83	12725.571	34429.59
5778	157.79	10937.865	39377.559
10761	157.79	13753.683	35019.852
12146	157.79	14552.147	37605.438
2483	157.77	9160.102	39894.656
11017	157.77	13943.577	36405.164
1635	157.75	8700.868	38075.996
6879	157.74	11516.375	37552.977
11915	157.74	14388.1	38224.484
5435	157.72	10627.696	33356.91
5324	157.58	10676.387	35677.363
3901	157.56	10078.653	38278.309
6498	157.47	11403.353	37538.301
7594	157.43	12045.649	37918.16
3572	157.43	9895.159	34054.602
9148	157.37	12804.694	38048.746
11633	157.29	14080.052	33565.848
2882	157.29	9532.506	33243.57
2936	157.29	9528.388	34242.594
1129	157.28	8611.622	39942.199
[truncated: 4,928 more rows]
