# Supplementary material for: Insights on the Control of Yeast Single-Cell Growth Variability by Members of the Trehalose Phosphate Synthase (TPS) Complex
Source: Front Cell Dev Biol. 2021 Jan 28;9:607628. doi: 10.3389/fcell.2021.607628 (PMC7876269; doi:10.3389/fcell.2021.607628)
Supplement: Supplementary file 2 [file Data_Sheet_1.ZIP › final_code/input_datasets/Ntd-TSL1_SortedCells2_minus_t5.csv]

Id	Area (µm²)	Centre X Position (µm)	Centre Y Position (µm)
11624	2800.53	9812.251	34818.176
26858	2573.72	12617.723	39563.738
11697	2420.24	9806.239	34820.461
19719	2025.82	11224.981	36020.785
35478	1884.7	14402.017	34968.219
8124	1869.02	9211.195	39377.148
8430	1852.27	9278.095	39049.484
29569	1817.15	13134.887	37157.449
841	1648.36	7766.934	36987.969
34560	1582.87	14226.072	37567.805
8380	1582.66	9209.344	39370.332
11216	1580.23	9731.198	37397.324
13282	1535.88	10223.294	38929.734
35184	1527.72	14409.592	37324.188
33878	1476.96	14010.083	34096.293
31536	1377.15	13582.737	38340.578
3410	1361.94	8346.935	39476.281
34442	1351.99	14325.358	36396.207
25244	1316.06	12427.069	36699.465
30896	1314.28	13487.396	37260.621
35161	1312.96	14470.698	37470.285
24805	1295.57	12266.348	39179.645
20128	1293.26	11306.731	39277.16
26159	1288.39	12499.484	34406.621
32994	1254.17	13919.748	38341.738
26892	1252.66	12555.632	39779.559
32696	1252.41	13826.166	36222.988
19718	1240.1	11386.966	36020.434
32385	1218.09	13763.673	34144.648
1482	1216.87	8142.29	39646.453
20742	1216.31	11498.767	37084.051
34594	1210.34	14318.411	37651.711
20203	1182.17	11355.082	39852.027
23023	1177.02	11865.926	37281.195
14624	1175.26	10334.771	34419.254
17807	1173	10777.433	38849.246
14035	1167.54	10291.346	34315.164
22512	1167.14	11773.05	39090.828
32516	1166.03	13837.993	35071.43
14807	1163.71	10379.175	35673.715
21849	1136.48	11638.246	35182.68
12660	1136.35	10075.273	36604.625
3593	1133.26	8607.831	39139.488
7867	1125.28	9164.647	38081.988
31126	1118.48	13531.265	38627.922
15432	1111.8	10717.214	39370.816
30081	1110.36	13203.28	34087.023
5930	1105.53	9029.467	38202.477
3702	1103.49	8575.632	38651.484
31220	1101.69	13524.816	39315.063
23165	1100.8	11826.027	36328.555
22722	1099.67	11981.554	38970.285
1209	1099.48	7671.581	38633.535
30652	1090.58	13500.7	35731.129
26162	1083.99	12670.907	34419.172
13525	1077.54	10118.192	37226.125
21040	1075.66	11424.337	35183.281
17808	1073.23	10877.107	38856.176
20139	1071.58	11333.052	39451.336
34844	1070.78	14530.094	39775.258
19775	1067.92	11335.308	36368.035
15711	1066.2	10603.379	37643.801
16192	1060.71	10700.579	34555.781
20020	1058.12	11319.439	38403.641
19369	1056.91	11331.031	33812.66
24774	1054.06	12464.225	39578.266
22127	1052.78	11804.459	37008.23
15111	1052.47	10406.781	37835.949
18108	1046.15	11163.323	38825.484
27486	1044.08	12735.453	35916.066
1626	1040.14	8075.612	38405.828
24303	1039.95	12222.375	37006.875
13690	1038.32	10131.224	36368.5
12698	1036.5	10079.924	36822.355
4955	1032.08	8774.402	35350.797
26317	1030.32	12566.985	35303.781
26158	1029.2	12613.467	34403.648
31832	1028.07	13663.691	36380.262
12617	1026.87	9991.199	36148.379
8781	1024.63	9466.718	36907.688
24215	1023.56	12130.267	36277.543
8332	1017.66	9170.498	39763.648
28199	1017.33	13105.363	34158.008
13844	1009.17	10308.353	35302.086
13370	1007.22	10122.892	38255.586
3902	1007.13	8495.742	37366.629
34523	1001.25	14259.697	37161.703
34824	995.43	14365.055	39681.594
14582	994.16	10499.925	34164.875
31016	993.85	13469.632	37823.406
7461	990.7	9186.456	35635.574
12925	987.8	10046.769	38797.906
13478	985.93	10227.258	37635.922
13546	983.8	10207.53	37050.945
26307	980.87	12596.68	35193.355
31996	979.89	13685.958	34988.348
13355	978.04	10257.235	38442.91
19621	977.44	11328.039	35228.891
11967	974.46	9861.351	33421.359
25435	969.44	12308.341	35738.195
29275	968.48	13161.256	39220.527
24225	965.88	12128.45	36331.195
11047	961.22	9888.616	38694.766
31376	960.75	13603.521	39987.781
31018	958.75	13370.236	37881.398
11259	956.48	9827.489	37042.563
27415	955.02	12764.254	36439.117
35179	950.04	14433.495	37275.594
17720	946.5	10961.605	38122.133
3252	946.44	8318.295	38338.801
7255	939.07	9125.227	34881.098
4064	932.48	8438.048	36404.555
31323	930.95	13501.067	39985.984
15899	930.47	10585.782	36485.996
31291	930.24	13539.868	39699.809
26606	921.95	12675.403	37457.91
30217	920.82	13439.079	33109.094
3484	915.23	8322.779	39964.941
27020	914.17	12876.264	39018.168
28250	909.79	13117	34608.691
10554	906.51	9393.83	38058.008
31403	905.9	13749.429	39489.48
28732	904.24	12989.887	37129.43
26906	903.51	12511.886	39903.023
33353	903.41	14181.783	38105.844
31575	902.97	13754.267	38284.242
33234	901.57	14073.417	39131.465
24584	899.83	11974.983	38968.242
1517	898.01	8098.238	39345.223
10946	897.25	9819.274	39395.426
28269	896.4	13066.594	34703.832
34467	894.7	14396.29	36559.465
23126	893.44	11847.429	36444.742
23557	892.98	11939.878	34119.914
4930	887.86	8748.061	35276.555
15925	886.41	10600.898	36355.246
26737	885.47	12685.017	38628.453
15196	884.84	10387.634	38430.738
28952	884.57	12950.221	38414.598
30320	877.29	13503.042	34001.789
29977	876.97	13166.483	34916.91
24576	876.89	12125.043	38925.902
27363	874.55	12875.547	36810.266
17017	873.96	10910.227	36248.938
26461	872.75	12678.773	36475.93
34834	871.82	14259.684	39885.211
33276	870.25	14179.971	38862.801
34598	869.84	14329.279	37700.262
23468	867.66	11975.74	34339.387
19808	866.03	11272.077	36747.875
21911	863.87	11690.941	35584.883
6658	860.65	9005.655	34245.707
26589	859.71	12631.042	37422.477
15964	858.87	10736.103	35979.055
29002	856.3	13035.156	38857.859
33220	856.13	14046.279	39294.914
28446	854.2	12945.93	35681.699
27338	848.78	12752.511	36992.926
34334	844.22	14378.36	35513.352
21948	843.36	11719.644	35898.898
16810	843.24	10953.433	35147.793
618	840.81	7679.161	36008.723
24564	840.68	12232.601	38831.273
24648	839.93	12099.474	39662.977
3201	839.59	8190.544	38077.105
13315	836.16	10293.063	38740.098
20157	834.57	11205.876	39562.445
30391	833.54	13381.026	34547.633
25702	832.87	12284.814	34381.922
29017	832.41	13122.885	38977.051
30922	828.21	13502.872	37378.203
11080	826.66	9794.692	38646.348
23393	825.32	12018.612	34822.398
12745	825.11	9973.469	37225.27
12869	825.09	9863.54	38317.613
30332	822.66	13363.473	34072.207
35194	822.56	14472.862	37085.184
20123	822.1	11325.195	39204.926
26835	821.41	12603.031	39371.637
22736	820.51	11883.546	39031.344
15429	819.14	10748.246	39335.656
23943	818.79	12159.708	34727.457
27089	817.45	12812.243	38582.883
34309	816.34	14357.791	35374.563
32826	815.82	13874.55	37068.238
28814	815.13	13108.996	37570.305
24849	813.52	12468.389	38857.949
15394	812.93	10570.905	39624.746
24056	812.78	12189.089	35292.555
34895	811.92	14488.862	39566.82
34828	810.25	14205.501	39767.473
3446	809.94	8384.537	39697.668
1606	809.02	8142.465	38512.504
35409	808.49	14458.196	35843.035
10941	808.41	9896.364	39285.012
33767	806.59	14177.053	35209.859
30880	806.09	13472.416	37102.27
22581	805.9	11780.903	39675.844
21216	803.34	11459.764	34459.07
33694	802.8	14180.332	35601.133
23447	801.14	11966.072	34569.758
33013	801.14	13678.664	38619.34
26230	800.35	12673.57	34740.973
33183	799.87	14040.623	39937.43
26615	799.68	12681.339	37497.938
8249	799.58	9243.221	39918.043
22540	799.47	11829.513	39298.457
27029	799.34	12866.111	39080.23
29965	799.18	13131.144	34878.598
26711	798.07	12552.031	38458.566
35500	797.65	14553.257	34833.438
23085	796.96	11837.869	36772.32
15585	796.65	10594.764	38630.711
31549	793.78	13562.167	38457.695
34861	793.4	14416.144	39865.273
18717	790.95	11026.433	36183.387
11632	789.2	9868.144	34815.816
32972	788.38	13903.915	38193.988
35509	787.65	14606.421	34875.598
34801	786.1	14396.008	39499.742
32609	783.67	13795.398	35587.559
6006	783.5	9034.102	38214.109
21971	782.71	11663.728	36008.254
25633	781.68	12442.235	34632.629
23182	778.73	11863.77	36134.59
4024	777.91	8440.482	36824.789
29601	777.5	13282.788	36716.426
20080	775.23	11316.142	38909.273
24573	775.19	12093.59	38871.551
33926	773.02	14002.036	33804.852
4924	771.91	8739.278	35225.512
29873	771.4	13054.973	35369.09
28932	768.47	13111.361	38235.102
33128	766.03	13945.737	39475.523
17579	765.82	10868.054	37219.594
25260	761.76	12396.038	36441.137
15706	761.42	10717.938	37632.676
20181	760.81	11287.495	39684.684
18581	759.89	10990.988	36586.594
31212	759.75	13439.238	39205.434
8206	758.7	9182.85	39767.691
29379	758.13	13249.051	38612.934
31517	756.82	13747.987	38549.188
18169	756.61	11159.268	38496.426
27267	755	12726.391	37226.848
24489	754.68	12210.831	38260.945
16795	753.26	10966.52	35109.277
26495	751.77	12539.839	36686.23
12507	750.48	10041.702	35530.164
33598	746.54	14181.012	36704.117
207	745.58	7673.11	34128.32
15213	745.49	10456.149	38627.973
27283	744.18	12785.341	37347.063
13814	744.07	10320.18	35445.195
29823	743	13186.785	35698.32
23839	740.91	12062.506	34022.199
24634	739.72	12169.606	39507.422
31742	739.38	13573.369	37174.246
29957	738.82	13227.76	34843.797
28900	738.73	13066.32	38033.977
33906	738.63	14054.627	33893.328
24563	738.59	12075.499	38823.355
28467	738.54	13007.988	35847.477
15298	738.17	10477.146	39407.473
29620	737.75	13130.756	36770.531
24124	737.46	12134.463	35608.301
30682	737.18	13537.025	36016.742
15807	736.64	10733.889	36890.699
18035	736.52	11055.926	39563.484
31962	735.87	13709.399	35177.559
6597	735.68	8940.616	34330.48
20005	735.11	11243.368	38233.715
33062	734.71	13905.456	39177.609
23381	734.67	12011.577	35013.652
33074	733.63	13809.579	39193.008
21793	731.18	11688.248	34929.203
17112	730.36	10909.936	36687.535
16047	730.34	10566.231	35573.914
31087	730.17	13430.763	38396.066
31674	729.59	13707.35	37605.547
3120	728.81	8357.043	37506.719
5095	728.06	8643.764	36168.352
31306	727.56	13498.201	39821.691
5099	726.32	8685.45	36196.395
5039	723.92	8774.33	35863.875
34140	723.68	14235.317	34032.055
31357	721.28	13575.367	39840.516
30937	720.75	13411.888	37398.035
28670	720.71	12917.573	36793.316
28031	720.4	12812.809	33129.129
27711	719.64	12724.208	34906.344
18708	719.46	10984.122	36103.477
15596	718.05	10569.224	38352.445
13607	717.15	10307.042	36753.734
16740	716.55	10937.324	34707.547
29931	715.21	13126.434	34988.23
34737	714.89	14332.46	39094.234
33707	714.85	14108.162	35735.039
10419	714.23	9510.696	37231.43
27109	713.49	12715.362	38402.473
15126	713.24	10437.88	37981.523
9824	712.68	9497.933	33933.793
11552	711.55	9891.882	35393.207
32758	711.29	13791.483	36742.262
15525	709.26	10752.013	38641.672
20433	708.99	11531.63	38184.016
22738	708.34	11848.043	39056.168
14860	707.4	10373.375	36038.863
34826	706.63	14115.56	39716.324
4478	706.46	8492.132	33955.043
22761	706.35	12010.894	38866.527
26538	705.48	12658.01	37034.613
21904	704.83	11749.975	35527.723
4603	704.68	8649.7	33048.609
18144	704.12	11088.043	38770.578
13026	703.82	10024.729	39616.434
20011	703.07	11211.978	38331.855
18270	702.38	11156.95	37818.09
8405	702.34	9461.072	39203.012
29177	702.23	13158.644	39887.668
24513	702.15	12117.71	38436.043
11418	701.98	9876.244	36080.711
15949	701.88	10728.202	36186.555
32798	701.44	13830.636	36913.605
34502	700.79	14346.909	36981.395
34976	700.66	14543.628	38647.328
30047	700.49	13262.475	34416.703
8420	700.47	9159.972	38989.066
34687	700.31	14247.818	38662.797
19661	700.26	11225.725	35535.957
20303	699.6	11475.446	39393.887
34174	699.47	14204.099	34226.07
32984	698	13950.764	38267.867
10960	697.98	9903.391	39151.438
12635	697.63	9990.674	36303.922
3229	697.42	8231.701	38200.668
17599	696.67	10834.898	37349.297
19680	696.64	11220.02	35723.59
12683	696.56	10063.676	36751.535
35384	696.12	14420.86	36020.199
15485	695.99	10583.706	39016.465
3827	695.7	8469.503	37855.391
21652	694.34	11751.011	33966.121
33794	693.61	14043.233	34817.984
14284	693.46	10295.173	33026.309
28669	693.42	13077.569	36783.297
33470	693.32	14023.725	37515.855
31842	692.46	13610.153	36115.086
21209	691.37	11577.407	34443.137
26233	690.89	12652.858	34804.484
16868	690.66	10832.779	35458.145
32551	690.03	13929.523	35177.676
26437	689.82	12518.009	36328.875
26790	689.65	12653.213	39079.949
18810	689.28	11188.916	35659.102
24763	688.79	12439.634	39467.09
30916	688.46	13399.767	37346.316
9680	688.19	9652.756	33459.168
31131	688.08	13394.685	38662.824
14955	687.9	10455.293	36664.727
19644	686.79	11398.716	35335.742
25404	686.77	12429.834	35900.34
1634	684.76	7998.591	38479.203
21345	684.59	11566.416	33501.242
2989	683.83	8318.741	36568.695
24725	683.77	12411.388	39849.188
5568	683.04	8793.821	39582.309
18226	682.29	11116.652	38073.461
13318	681.41	10253.077	38750.141
21394	681.11	11545.731	33455.051
26460	680.95	12575.804	36472.074
33813	680.13	14082.875	34632.387
10680	678.83	9574.365	39021.898
11305	678.08	9805.883	36961.891
19756	678.02	11203.028	36283.738
28816	677.56	13025.814	37608.887
29487	677.51	13256.7	37799.906
22023	676.66	11704.978	36387.488
27263	675.92	12864.734	37208.215
34399	675.27	14273.464	36102.934
8570	674.81	9397.137	38064.781
14945	674.61	10482.244	36541.668
26720	674.21	12608.334	38509.156
25624	674.19	12386.06	34910.129
30734	674.19	13478.028	36241.629
20233	673.47	11621.731	39850.344
19589	673.45	11283.408	35045.996
11656	672.76	9748.635	34935.27
11655	672.55	9863.306	34926.789
23272	672.49	12003.787	35699.297
34868	671.57	14469.611	39911.086
9987	670.8	9565.245	34603.348
3664	670.56	8574.717	38800.703
5469	670.54	8681.848	38875.949
10020	670.44	9593.799	34706.43
34186	669.67	14382.034	34313.07
22566	669.14	11711.283	39546.059
14912	669	10541.713	36347.633
9081	668.79	9282.819	34826.5
27767	668.66	12804.292	34611
22710	668.1	12036.12	39191.055
20484	667.66	11522.83	37937.422
22439	667.63	11801.347	38432.656
32721	667.11	13905.064	36430.145
31247	667.01	13444.282	39496.504
27344	665.04	12876.17	37027.891
19044	664.37	11048.853	34114.105
19926	664.06	11238.147	37696.184
30747	663.18	13541.122	36372.645
9442	663.14	9476.668	33730.531
31886	663.13	13580.432	35896.887
25636	662.03	12419.278	34680.277
31653	661.82	13711.424	37761.41
18274	661.69	11186.303	37540.234
22663	661.4	12017.396	39589.313
29933	661.04	13201.695	34993.672
32528	660.41	13773.558	35103.055
858	660.23	7673.951	37008.969
33553	658.85	14107.557	37000.969
10923	658.57	9853.854	39535.148
20257	658.13	11596.823	39665.77
7960	658.13	9135.464	38486.934
19627	657.55	11364.982	35282.305
24147	657.38	12134.859	35765.41
30352	656.96	13387.596	34247.344
15841	655.87	10584.548	36766.879
28915	655.85	13114.132	38091.785
22829	655.27	11843.69	38438.027
27462	654.99	12811.776	36335.91
31511	654.45	13674.178	38525.949
10264	653.61	9572.091	36232.496
19599	653.55	11328.645	35121.836
25619	652.8	12444.903	34899.723
21687	651.58	11731.858	34257.238
10771	651.1	9561.332	39535.109
15797	650.62	10719.57	37160.609
32777	650.39	13768.484	36838.727
9952	650.37	9627.458	34449.414
33242	649.68	14177.688	39224.461
15356	649.55	10374.146	39788.855
16556	649.43	10857.559	33534.949
11138	648.63	9785.139	38092.043
18961	647.77	11014.505	34702.063
6637	647.33	8950.105	34173.395
21080	646.41	11606.819	35106.43
24740	645.28	12472.774	39957.637
29428	644.88	13235.702	38009.383
4307	643.96	8545.069	34800.953
20091	643.19	11295.973	38991.398
29543	641.85	13238.461	37293.117
4360	641.47	8611.176	34773.453
31809	640.61	13595.069	36466.852
15256	640.32	10339.282	39100.613
33939	640.17	14175.18	33563.824
15191	640.05	10499.004	38392.469
16125	639.78	10756.783	34809.32
31385	639.61	13564.58	39737.133
21865	639.3	11826.984	35318.363
29373	638.77	13305.374	38512.625
11835	638.31	9813.52	34115.527
29238	638.27	13227.437	39333.922
6753	638.17	8868.105	33736.938
12227	638.17	10071.711	34089.09
11600	638.15	9805.03	34955.988
7442	638.15	9236.647	35514.348
24545	637.85	12058.886	38753.883
18322	637.31	11077.316	37222.309
25109	637.16	12306.881	37056.711
22488	637.12	11621.19	38862.91
34046	637.04	14321.854	33268.656
28645	637.01	12928.865	36723.309
12377	636.68	9962.041	34840.84
34749	636.39	14345.004	39193.367
14651	635.45	10499.363	34679.652
10265	635.44	9503.077	36235.961
11141	635.01	9855.541	38151.391
26698	634.65	12549.688	38311.867
10721	634.63	9619.714	39204.906
26179	634.44	12635.449	34455.277
35441	633.73	14551.01	35299.676
35508	633.35	14564.706	34876.355
18683	632.66	11134.524	36267.395
12893	632.29	9988.076	38482.129
4120	632.14	8538.025	36152.043
29344	632.08	13122.996	38933.465
16069	631.85	10725.804	35107.277
34706	631.57	14250.419	38763.223
15520	631.38	10636.552	38947.574
11045	631.01	9824.798	38684.98
1585	630.74	8154.149	38941.926
29851	630.69	13191.237	35576.77
18061	630.38	11138.266	39440.277
2896	630.23	8321.606	35894.949
25023	630.17	12462.407	37723.613
24731	629.73	12268.967	39890.695
11283	628.94	9691.857	37162.285
3277	628.58	8217.966	38586.973
32082	628.58	13682.331	34343.656
7386	628.45	9163.532	35303.047
31906	628.35	13578.974	35430.852
27009	628.01	12785.768	39274.469
13272	627.64	10178.286	38851.141
30952	627.62	13396.438	37450.883
4937	626.91	8811.093	35293.344
4317	626.89	8588.684	34890.371
17883	626.59	10791.221	39321.422
22185	626.17	11718.342	37359.066
9981	625.9	9477.67	34535.719
9444	625.04	9265.316	33733.215
32742	624.96	13863.868	36610.902
14713	624.31	10233.72	35039.484
22691	624.23	11984.757	39393.031
9861	624.04	9512.061	34101.848
22137	623.73	11655.596	37083.18
15388	623.68	10568.883	39951.645
26376	623.06	12635.789	35752.695
35307	622.74	14447.886	36501.363
29980	622.41	13223.129	34929.004
31828	621.95	13574.141	36354.875
3067	621.51	8266.668	37155.711
26498	620.67	12572.987	36687.613
3835	620.65	8424.226	37895.547
23031	620.56	11871.818	37319.836
8492	620.17	9460.476	38781.359
3227	619.64	8308.685	38166.535
17873	619.25	10956.317	39249.086
32713	618.99	13779.749	36380.52
14313	618.37	10454.359	33090.523
23544	618.26	11919.785	34021.141
31562	617.95	13609.752	38215.535
35632	617.59	14561.434	33560.711
5778	617.28	9045.144	39207.367
20786	616.96	11453.42	37009.871
34595	616.76	14389.427	37663.207
30668	616.73	13483.066	35890.637
12079	616.69	9966.302	33218.902
35427	616.53	14512.633	35701.555
35451	616	14480.085	35393.191
29204	614.87	13137.192	39707.367
24743	614.85	12476.191	39620.98
15044	614.83	10359	37275.461
24720	614.49	12297.584	39837.145
11513	614.47	9888.017	35723.043
7359	614.45	9173.263	35151.746
15262	614.43	10511.39	39170.273
31196	614.35	13401.972	39130.797
14692	614.22	10549.744	34947.953
7638	614.06	9246.317	36790.23
26821	613.8	12618.76	39232.758
35375	613.7	14468.729	35933.605
30563	612.86	13511.395	35206.281
35368	612.78	14584.652	36201.055
10747	612.65	9480.488	39365.863
22781	612.53	11874.029	38772.762
35428	612.36	14493.513	35733.16
29425	612.05	13208.777	38306.535
13078	611.61	10133.642	39793.895
24838	610.96	12350.304	39067.5
33859	610.64	14070.588	34210.41
1449	609.85	8186.545	39846.367
23344	609.68	12007.904	35380.219
29625	609.6	13290.905	36811.742
29356	609.33	13236.835	38694.211
30271	607.82	13532.439	33460.129
21882	607.71	11685.224	35402.84
13126	607.69	10296.931	39703.398
8311	607.63	9416.298	39653.43
33817	607.55	14028.72	34666.105
27066	607.46	12837.795	38755.125
13944	607.36	10310.944	34828.613
26346	606.44	12653.291	35527.441
28800	606.19	13115.017	37565.285
34960	606.17	14544.167	39066.426
14577	605.62	10334.137	34126.02
1108	605.54	7914.592	38276.957
4269	604.68	8481.259	35184.484
32762	604.66	13895.354	36774.316
34372	604.49	14236.494	35819.32
28471	604.47	13069.038	35867.398
22552	603.72	11776.493	39441.434
11060	602.06	9796.35	38771.027
21663	602.04	11707.444	34073.383
34426	601.75	14391.966	36285.305
20387	601.64	11499.579	38795.469
28436	601.35	13065.912	35630.801
20987	600.99	11576.382	35462.055
21010	600.81	11529.828	35357.645
18794	600.41	11117.101	35898.227
30254	600.3	13546.169	33253.059
34230	599.49	14271.669	34771.398
19786	598.92	11395.892	36474.5
11155	598.86	9745.945	37945.711
29357	598.55	13290.274	38688.898
24174	598.29	12167.127	35929.547
20475	597.94	11428.709	37876.855
13626	597.77	10275.998	36576.617
3145	597.75	8236.783	37787.535
13895	597.71	10284.958	35244.844
31938	596.58	13713.253	35127.898
18849	595.76	11006.797	35295.191
15618	595.6	10631.249	38243.297
20094	595.51	11392.724	38999.324
33765	595.45	14014.041	35179.398
28111	595.24	12987.888	33663.34
28369	595.09	13003.242	35128.43
10243	594.78	9652.868	36121.512
16114	594.74	10570.718	35100.723
14779	594.3	10334.445	35492.07
25569	594.28	12368.846	35019.895
25443	593.86	12451.105	35454.27
33357	593.27	14026.156	38121.676
14817	593.17	10473.959	35751.328
30627	592.89	13491.076	35628.625
29146	592.25	13031.31	39858.223
16070	592	10617.111	35120.625
30529	591.45	13348.244	35079.508
2775	591.2	8320.638	35124.047
3169	591.03	8354.352	37883.211
33519	590.97	14148.278	37108.59
35350	590.64	14420.101	36101.77
30380	590.17	13412.652	34437.789
9455	588.88	9409.36	33813.668
34661	588.61	14270.33	38228.973
23051	588.19	11920.227	37135.902
31817	588.17	13724.446	36542.484
25197	587.43	12355.978	36779.754
579	586.93	7675.849	35821.969
5727	586.47	9011.987	39354.469
31703	585.97	13626.582	37483.711
32592	585.76	13938.593	35435.445
24375	585.46	12081.594	37372.059
22630	585.44	12032.577	39968.27
27310	584.52	12778.393	37148.813
20240	583.94	11609.397	39886.023
33492	583.71	14077.404	37322.922
23949	583.44	12118.475	34793.219
1266	583.08	7807.488	38926.992
30779	583.06	13471.557	36520.703
32125	583.02	13606.128	34024.688
26904	583.02	12688.238	39871.668
25268	582.85	12289.701	36529.398
28567	582.54	12933.306	36380.551
26746	582.3	12595.409	38707.133
6098	581.95	9005.754	37517.785
29497	581.86	13283.406	37539.281
15201	581.86	10545.712	38449.383
23006	581.49	11844.558	37480.484
13454	581.32	10147.698	37540.355
19831	581.3	11339.958	36896.242
3487	581.03	8126.369	39998.73
14008	581.03	10263.853	34539.805
1684	580.99	8188.103	37884.824
28759	580.76	13071.966	37295.027
10126	580.73	9632.666	35347.863
33544	580	13990.528	36895.965
6057	579.54	8862.69	37592.77
12582	579.42	9919.028	35990.469
32172	579.35	13761.985	33745.496
29462	577.47	13234.965	37954.762
21616	576.84	11744.921	33671.91
2482	576.78	8219.959	33328.867
26651	576.17	12621.299	37901.879
25143	575.92	12268.597	37179.637
17740	575.92	10905.716	38334.223
31312	575.82	13529.391	39796.133
714	575.63	7814.477	36668.648
22936	575.23	11939.271	37520.461
15615	575.02	10585.799	38214.207
6141	575	9043.919	37302.801
30489	574.92	13417.407	34883.461
25505	574.88	12358.815	35407.199
4806	574.21	8720.948	34369.066
18929	574.2	11115.336	34909.879
18890	574.02	11002.61	34976.383
3370	573.45	8400.105	39228.477
22008	573.3	11660.645	36285.086
1715	573.1	7988.579	37527.277
35535	572.78	14532.396	34537.535
21103	572.66	11605.328	34855.637
1368	572.66	7872.259	39556.719
29410	572.53	13175.601	38199.504
19579	572.53	11333.688	34937.855
21896	572.45	11772.121	35491.617
25535	572.34	12321.447	35235.461
1091	572.17	7669.212	38198.219
33019	571.38	13965.347	38676.203
34290	571.17	14336.465	35207.16
33355	570.9	14053.432	38117.266
17671	570.88	10808.895	37796.734
24701	569.5	12219.221	39945.457
26817	569.43	12516.317	39194.891
13273	569.37	10280.723	38853.176
34957	569.33	14501.536	39025.879
2820	569.2	8200.206	35400.211
2317	568.64	7977.537	33673.176
5084	567.84	8742.895	36127.953
3647	567.74	8543.505	39016.133
30978	567.28	13480.728	37640.645
17725	567.21	10956.825	38207.227
14865	566.96	10399.489	36071.539
27677	566.92	12840.699	35072.48
21269	566.8	11486.811	34119.641
32436	566.48	13895.397	34555.777
26981	566.4	12908.783	39318.969
12360	565.5	9912.5	34769.191
30881	564.95	13439.078	37116.301
23877	564.77	12227.961	34187
12702	564.54	10113.508	36860.238
15403	564.31	10683.174	39651.035
13399	564.01	10246.797	37928.391
12535	563.99	9938.269	35745.227
18721	563.41	11060.807	36214.535
34160	563.07	14391.374	34173.34
34734	562.99	14277.506	39059.195
27549	562.74	12867.015	35769.555
12304	562.74	10064.992	34528.258
24209	562.48	12246.155	36205.703
15228	562.44	10534.438	38786.816
31670	562.34	13639.783	37570.824
1962	561.96	8058.216	35670.234
28200	561.86	12945.163	34176.984
13848	561.52	10127.534	35340.371
19573	561.23	11338.344	34860.461
18018	561.17	11171.692	39450.043
15921	560.98	10626.483	36324.168
21960	560.98	11626.297	35943.754
1682	560.56	8040.636	37875.52
30836	560.45	13397.612	36832.832
31733	560.43	13725.772	37050.48
29019	560.16	12966.865	39002.148
25672	559.12	12354.477	34568.816
21699	558.88	11671.585	34344.781
29926	558.67	13250.772	34963.293
19375	558.42	11218.907	33826.508
34410	557.94	14265.965	36149.285
15184	557.69	10374.236	38368.352
12631	557.54	9963.484	36221.629
29764	557.19	13255.296	36009.227
11130	557.15	9726.698	38002.535
17748	557.08	10881.192	38372.965
30358	556.96	13373.087	34308.016
35527	556.41	14523.627	34484.766
18588	556	11118.708	36663.172
27463	555.77	12858.93	36332.668
21263	554.87	11410.705	34074.176
10944	554.76	9867.851	39336.684
34255	554.68	14309.683	34998.238
22476	554.57	11698.031	38768.844
843	554.09	7947.226	36978.066
13596	553.84	10244.123	36984.965
31897	553.82	13683.777	35661.266
11085	553.76	9728.947	38364.727
15252	553.71	10492.19	39048.949
21667	552.94	11708.868	34130.992
4904	552.46	8781.021	35091.461
31762	552.46	13572.834	36960.855
1673	551.81	8182.819	38150.668
14938	551.41	10404.714	36520.148
33572	551.41	14193.561	36812.109
13301	551.27	10168.738	38702.137
663	551.14	7951.417	36320.016
1321	551.04	7653.847	39211.934
27502	550.68	12851.808	35954.43
33869	550.41	13996.288	33995.773
3771	550.35	8454.743	38159.695
21458	550.05	11614.846	33299.59
1710	549.26	8025.914	37830.32
6751	548.71	9023.113	33728.734
10495	548.71	9653.486	37631.344
10350	548.13	9492.516	36755.938
947	547.37	7781.303	37332.133
20819	547.04	11540.977	36606.512
6541	546.87	8950.371	34918.941
33791	546.85	14187.994	35076.504
18194	546.79	11135.369	38360.488
22428	546.66	11720.56	38357.105
30596	546.64	13424.19	35482.129
31160	546.54	13356.898	38776.891
15679	546.45	10630.62	37793.867
31835	546.22	13615.49	36385.254
24610	546.16	12148.597	39227.961
34946	546.16	14522.429	39271.395
165	545.82	7718.291	33956.371
23130	545.72	12021.538	36458.113
3879	545.45	8546.399	37538.746
10753	545.41	9662.722	39448.84
17990	545.07	11183.308	39942.188
28897	544.99	12949.426	38009.324
21061	544.71	11550.696	34985.184
32969	544.69	13880.858	38158.77
22128	544.42	11754.423	37009.402
2084	544	8079.566	35061.336
12982	544	9994.252	39268.559
23053	543.44	12002.273	37152.809
16771	542.92	10961.025	34950.457
1791	542.85	8130.378	36764.348
34644	542.85	14259.859	38152.531
20294	542.29	11612.022	39309.07
20932	542.14	11523.961	35752.703
1448	541.99	8125.266	39835.656
8829	541.93	9447.817	36567.102
15794	541.76	10621.043	37132.469
6274	541.72	8977.379	36416.895
23246	541.55	12000.943	35780.617
1393	541.01	7664.238	39743.742
19864	540.89	11238.857	37209.973
31179	540.7	13349.223	38976.012
23354	540.68	11907.095	35164.629
28281	540.32	12972.489	34767.297
15476	540.3	10553.987	38978.387
22109	540.3	11772.982	36940.305
28473	540.03	12915.349	35869.613
8425	539.65	9398.173	39010.023
26632	539.63	12523.865	37656.285
3395	539.57	8393.503	39366.465
13552	539.57	10165.642	37084.973
23850	539.46	12165.439	34062.652
35089	539.31	14478.117	38117.609
27381	538.69	12890.946	36575.41
21943	538.27	11755.867	35850.559
34443	538.25	14265.132	36400.523
29007	538	13078.263	38816.348
1734	537.89	8129.695	37415.992
26413	537.41	12624.233	36123.176
33628	537.31	14087.706	36136.895
7313	537.2	9120.328	34934.805
34629	537.18	14367.855	37962.711
15734	537.06	10637.05	37463.266
12798	536.87	9924.054	37649.813
34506	536.64	14217.383	37082.594
18399	536.2	11174.961	37017.141
21978	536.01	11824.483	36055.648
892	535.74	7758.918	37122.5
17620	535.67	10788.235	37431.324
15194	535.59	10447.511	38430.496
21950	535.55	11830.976	35903.699
1462	535.36	8067.623	39939.336
31460	535.17	13711.872	38817.066
28500	534.15	13065.306	36082.391
7925	534.02	9071.47	38383.355
11802	533.83	9827.799	33991.633
14911	533.68	10353.201	36332.551
16839	533.29	10770.489	35334.371
19360	532.79	11216.346	33757.551
29341	532.41	13241.403	38902.832
23234	532.39	11959.103	36047.352
14650	532.09	10334.801	34669.996
35215	530.8	14417.928	36924.164
17645	530.8	10874.788	37664.199
17007	530.09	10847.823	36154.324
8082	529.86	9230.122	39078.945
28421	529.39	13064.096	35456.285
32067	529.29	13708.186	34771.871
5046	529.27	8667.221	35946.254
18075	528.75	10983.574	39210.121
24534	528.52	12216.578	38645.109
7552	528.47	9131.634	36325.531
12975	528.33	10038.383	39148.383
13787	528.05	10305.871	35605.734
13117	527.78	10281.662	39615.285
32605	527.57	13895.794	35567.598
16769	527.51	10813.087	34927.215
3139	527.18	8237.729	37746.02
20772	526.99	11476.326	36914.934
31110	526.88	13446.254	38503.91
10533	526.8	9623.167	37887.598
30694	526.38	13435.938	36138.953
33247	526.3	14098.274	38968.355
3403	526.21	8305.272	39439.332
27322	526.19	12904.74	36912.797
21085	526.03	11453.042	34795.922
12494	526.02	9928.151	35420.219
11622	525.88	9734.82	34792.793
35594	525.71	14612.216	33859.332
11610	525.08	9806.616	35032.98
28672	524.92	12964.729	36822.832
29433	524.66	13320.338	38046.414
23974	524.58	12103.488	34859.313
32711	524.33	13858.209	36383.008
5118	524.12	8621.346	36363.285
20192	523.93	11258.814	39833.199
35292	523.45	14576.257	36418.387
7854	523.3	9168.393	38068.27
35559	523.28	14463.907	34189.598
18857	523.2	11086.202	35316.691
26126	523.18	12668.241	34200.414
13292	521.94	10125.512	38663.766
29486	521.46	13330.851	37775.055
2192	521.09	8175.416	34368.184
14601	521.02	10488.596	34267.547
8170	520.67	9177.09	39592.328
11397	520.33	9874.014	36309.938
7479	520.29	9232.652	35734.406
33390	519.72	14159.202	37691.266
14648	519.56	10412.933	34665.047
1772	519.39	8072.821	36982.086
33197	518.8	14121.694	39713.355
34418	518.78	14351.477	36227.727
16789	518.09	10919.151	35024.965
14989	517.74	10425.818	36914.984
26431	517.42	12490.479	36301.074
1741	517.38	8156.738	37210.43
23030	517.26	11918.767	37320.871
3107	517.15	8272.936	37346.145
11197	516.98	9794.765	37603.852
19073	516.8	11180.084	33705.094
3641	516.71	8432.686	38986.785
34616	516.31	14322.055	37839.602
29481	515.48	13208.49	37750.453
32499	515.46	13808.921	34919.465
964	515.22	7960.352	37371.336
31571	515.2	13689.9	38260.316
35295	515.02	14539.24	36449.324
33078	514.97	13827.552	39254.238
26663	513.99	12612.823	38023.352
35120	513.7	14560.988	37722.18
8444	513.42	9388.847	38833.82
24582	513.2	12145.053	38959.434
10309	512.78	9638.752	36465.828
14857	512.38	10400.042	36017.77
24272	512.23	12155.693	36760.633
22103	512.15	11676.598	36872.012
31452	512.07	13577.249	39032.27
15180	511.81	10404.467	38344.98
34669	511.71	14236.204	38432.723
27841	511.63	12841.835	34256.27
9955	511.61	9666.383	34454.273
26723	511.6	12541.658	38527.855
1080	511.44	7730.618	38132.164
11225	511.21	9752.121	37479.012
15677	511.19	10758.107	37791.469
24816	511.16	12387.768	39253.023
10816	511.12	9656.23	39936.941
12733	510.91	9998.721	37136.52
31066	510.89	13474.997	38264.055
18138	510.81	11004.824	38724.699
22688	510.79	11926.846	39385.559
32863	510.73	13877.93	37356.016
3427	510.66	8211.384	39581.684
5841	509.81	8993.726	38744.016
30908	509.76	13421.639	37320.137
24551	509.7	12259.313	38792.371
23060	509.64	11883.647	36908.688
32597	509.62	13853.286	35489.715
19945	509.47	11388.595	37783.875
13462	509.3	10288.03	37549.625
30032	508.95	13289.238	34321.051
26801	508.86	12670.245	39161.355
34879	508.53	14543.126	39632.23
26788	508.49	12607.584	39059.379
26335	508.26	12496.914	35471.379
28253	508.09	12936.728	34662.078
33789	508.09	14078.169	35048.176
35056	508	14560.605	38233.328
20410	507.96	11501.736	38353.281
9132	507.67	9277.635	34622.969
3219	507.29	8350.465	38134.988
14920	507.13	10496.942	36423.68
22674	506.9	11871.586	39312.133
23766	506.81	12204.231	33418.703
25375	506.67	12398.516	36071.398
22360	506.6	11700.553	37730.203
23370	506.48	11891.41	34951.422
428	506.46	7949.251	35060.176
34610	506.39	14392.184	37758.141
22835	506.39	11848.491	38174.902
10463	506.31	9639.654	37459.762
26650	506.29	12684.994	37854.414
12505	506.27	10104.631	35516.367
30972	506.06	13534.264	37604.203
25607	506	12323.98	34796.93
10757	506	9525.873	39484.277
11529	505.83	9859.106	35531.195
25181	505.68	12314.524	37018.695
26098	505.56	12577.88	34020.746
23837	505.54	12179.994	34011.168
2174	505.51	8075.974	34303.848
3559	505.39	8496.026	39517.828
8099	505.35	9103.366	39185.41
32188	505.16	13706.252	33635.758
21277	504.97	11459.89	33846.848
27383	504.89	12858.27	36608.125
32638	504.89	13854.102	35877.051
13125	504.84	10169.061	39657.074
687	504.74	7967.693	36542.5
14776	504.22	10528.3	35432.348
5076	504.22	8789.806	36071.5
27437	504.11	12756.469	36478.199
5393	503.96	8707.205	38281.969
34268	503.74	14333.538	35084.211
25377	503.67	12468.907	35748.52
5485	503.46	8684.717	38983.688
14113	503.42	10218.676	34052.125
12771	503.29	10064.351	37433.801
15595	503.25	10752.39	38351.492
16226	503.04	10750.449	34376.387
7718	503.04	9189.861	37306.242
30184	502.98	13261.69	33145.988
18195	502.84	11077.93	38370.473
21974	502.83	11723.876	36048.105
14541	502.4	10365.756	34002.43
21851	502.37	11722.287	35206.281
5684	502.37	9037.639	39673.977
30860	502	13355.904	36984.172
24289	501.64	12240.4	36885.016
33429	501.62	13985.87	37674.195
19809	501.45	11376.517	36760.852
31566	501.35	13580.72	38233.336
1101	500.97	7700.071	38234.434
32995	500.68	13819.925	38354.559
11792	500.55	9787.973	34236.086
3031	500.49	8250.641	36897.512
8330	500.47	9352.414	39743.434
8407	500.41	9292.622	39235.781
17539	500.34	10946.849	36869.602
28363	500.34	13044.844	35086.844
3259	500.28	8222.59	38405.934
29878	500.24	13321.546	35411.48
10441	500.22	9542.199	37331.234
17872	500.11	10888.486	39227.711
10277	500.09	9634.062	36292.207
34865	499.8	14388.5	39884.34
33140	499.67	13922.859	39654.398
15372	499.32	10611.764	39776.988
34850	499.07	14514.114	39824.406
34017	498.77	14005.211	33162.352
22741	498.59	11918.023	39086.73
35472	498.33	14540.225	35223.773
4611	497.62	8662.314	33127.441
3656	497.6	8600.62	39071.344
1375	497.54	7701.081	39576.48
34446	497.54	14403.135	36398.176
25701	497.35	12351.052	34377.391
16376	497.06	10697.62	33793.023
16945	497.02	10852.556	35861.984
23200	497.02	12028.896	35950.816
13055	496.66	9968.545	39862.176
6067	495.93	8838.792	37632.594
16558	495.78	10950.987	33531.188
13917	495.17	10259.634	34994.695
34459	494.99	14328.595	36532.391
6167	494.78	8978.529	36875.234
24167	494.73	12090.379	35913.828
13767	494.4	10209.654	35808.078
15088	494.32	10302.964	37644.078
20432	494.15	11476.383	38177.375
33491	493.96	14185.058	37309.523
15437	493.96	10582.457	39402.242
29920	493.9	13286.012	34955.168
27013	493.65	12810.376	38979.219
16828	493.61	10848.818	35247.195
12990	493.4	10057.084	39345.57
19968	493.27	11333.534	37920.488
33684	493.25	14160.299	35851.109
8923	492.96	9451.732	36048.707
34189	492.73	14342.233	34339.398
5510	492.7	8767.872	39174.945
8460	492.48	9297.937	38939.871
34613	492.12	14365.337	37796.035
18750	492.01	11106.528	36003.352
28784	491.3	12962.418	37487.711
14131	491.03	10202.557	34110.543
11349	490.95	9874.24	36616.871
24544	490.9	12174.357	38727.355
24745	490.82	12390.285	39633.262
21701	490.63	11792.623	34349.141
30675	490.49	13506.594	35978.684
1806	490.47	8110.044	36575.355
12428	490.24	9967.101	35092.453
13591	489.86	10277.098	36947.406
7480	489.67	9155.425	35751.598
26019	489.34	12556.714	33632.871
22718	489.13	11863.114	39272.645
981	489.11	7671.012	37447.84
12861	489.1	10014.072	38228.375
17700	488.92	10873.402	37967.215
23039	488.81	11995.964	37073.676
6066	488.56	9014.891	37620.477
19875	488.46	11202.01	37263.309
15976	488.21	10734.671	36043.992
31139	487.89	13452.171	38703.512
31671	487.85	13759.891	37581.508
18689	487.75	10985.67	36308.137
29144	487.53	13120.622	39839.695
25384	487.3	12451.839	35816.152
24658	487.22	12145.382	39680.363
30939	487.1	13471.236	37411.91
26623	486.8	12628.78	37571
11056	486.41	9828.162	38754.473
943	486.03	7711.904	37317.508
10817	484.94	9666.721	39960.715
30384	484.81	13545.348	34498.137
21049	484.65	11455.143	35216
13500	484.63	10134.031	37361.77
7036	484.52	9137.039	33775.613
12823	484.37	9982.314	37865.234
8537	484.31	9467.93	38400.867
33305	484.21	13988.611	38512.098
20341	483.98	11470.425	39036.102
28409	483.87	12918.127	35455.453
27213	483.85	12892.687	37539.715
14883	483.43	10417.743	36152.039
33752	483.04	14019.049	35407.414
34790	482.39	14215.905	39417.434
3768	482.32	8426.461	38457.09
3295	482.28	8196.935	38747.844
30343	482.28	13500.389	34132.645
16159	482.09	10559.501	34625.238
32444	481.82	13825.447	34618.82
24186	481.72	12242.179	36015.543
26903	481.63	12582.319	39860.48
15606	481.49	10735.517	38455.398
33171	481.47	14104.896	39769.488
13028	481.26	10067.064	39647.652
23482	481.17	12015.385	34402.02
16073	481.07	10767.186	35117.332
33044	481.03	13981.341	38807.988
25749	480.57	12278.618	34011.77
7347	480.21	9195.882	35035.289
30520	480.02	13441.077	34967.832
27024	480.02	12754.092	39040.313
23308	479.85	12012.111	35548.863
2117	479.79	8013.53	34656.766
12571	479.65	9980.326	35952.895
32936	479.44	13815.768	37846.27
24896	479.37	12333.924	38487.629
32730	479.37	13881.177	36487.105
18248	479.1	10984.893	37965.004
3002	478.91	8253.808	36699.309
20379	478.81	11476.335	38722.633
13015	478.64	9980.337	39537.121
11750	478.64	9854.425	34442.746
33489	478.43	14051.232	37298.691
20887	478.37	11545.088	36387.391
6300	478.3	8848.895	36257.613
14834	477.84	10432.272	35825.801
18526	477.36	11032.313	36758.012
9969	476.9	9603.859	34496.594
9405	476.67	9475.778	33901.379
14118	476.65	10260.482	34063.172
34159	476.49	14318.912	34167.605
21133	476.46	11586.845	34651.473
25402	476.46	12327.222	35883.746
30058	476.21	13132.652	34451.23
25008	475.61	12417.706	37959.488
24898	475.5	12457.326	38493.246
2934	475.48	8207.194	36248.84
22522	475.38	11835.78	39186.793
8339	475.29	9322.447	39496.746
12583	475	9997.095	36019.277
5209	475	8777.338	36943.516
26722	475	12565.818	38512.059
18172	474.98	11192.899	38525.176
22002	474.92	11705.892	36229.559
30885	474.87	13530.558	37146.598
6199	474.5	8890.94	36724.621
26212	474.41	12655.418	34606.352
13774	474.41	10188.463	35877.273
19832	473.83	11246.267	36901.121
12550	473.83	10027.8	35834.832
9039	473.43	9463.294	35247.453
22446	473.18	11797.359	38517.883
12596	472.97	10039.317	36075.434
13842	472.76	10233.33	35293.648
1555	472.67	8061.454	39079.129
6244	472.44	8903.402	36559.863
13614	472.42	10200.849	36821.703
20886	471.42	11469.425	36342.508
3960	470.98	8535.105	37280.543
24218	470.96	12094.571	36298.023
20117	470.92	11193.967	39133.414
11778	470.9	9711.436	34193.609
24365	470.75	12052.88	37294.086
1104	470.64	7846.628	38259.969
27332	470.42	12882.689	36966.34
33050	470.29	13927.3	38910.59
24371	470.04	12084.066	37335.684
30180	470	13298.598	33090.895
29865	469.26	13262.481	35304.855
26110	468.85	12555.627	34070.605
18288	468.84	11039.411	37645.484
21610	468.61	11684.371	33635.723
25962	468.49	12611.864	33185.145
8649	468.47	9334.352	37595.777
16794	468.47	10856.843	35100.742
32299	467.94	13866.933	33473.809
4967	467.86	8750.952	35448.355
33478	467.8	14095.937	37244.168
20757	467.46	11531.742	37156.902
6371	467.23	8942.054	35865.641
13385	467.21	10317.39	38103.867
25311	467.15	12417.962	36374.984
5691	467.04	8905.498	39724.98
9136	467	9410.915	34629.66
18092	466.63	11123.058	39086.074
12852	466.35	9985.264	38170.602
34603	465.14	14324.468	37745.801
3875	464.97	8528.12	37826.746
17125	464.85	10824.463	36689.922
14759	464.83	10360.001	35285.621
10348	464.68	9606.497	36737.07
29471	464.55	13238.285	37713.602
32889	464.32	13910.663	37554.781
9142	464.01	9336.675	34651.473
3333	463.99	8362.621	38935.766
543	463.47	7700.457	35676.383
32589	463.4	13839.464	35411.793
14792	463.01	10524.892	35604.461
14627	462.73	10405.095	34419.848
32932	462.34	13792.964	37788.488
11377	461.83	9701.459	36461.168
11253	461.48	9851.663	37343.074
24673	461.18	12146.823	39815.836
20401	460.66	11609.656	38602.773
31095	460.47	13424.88	38430.078
28186	460.47	13028.77	34076.754
26420	460.39	12570.451	36191.395
13945	460.29	10201.415	34834.285
29172	460.1	13295.643	39861.531
29790	459.95	13204.129	35856.496
284	459.85	7934.833	34470.289
528	459.72	7943.021	35583.426
30458	459.66	13466.933	34811.293
18696	459.28	11122.884	36372.07
8066	458.97	9077.204	39020.113
20486	458.9	11452.072	37940.305
19359	458.88	11284.214	33753.32
24659	458.86	12222.819	39724.891
1286	458.82	7702.32	39047.711
15985	458.72	10742.643	35763.723
21027	458.71	11416.317	35479.348
10550	458.63	9573.747	38043.07
9972	458.07	9551.377	34512.453
19981	457.86	11263.89	38044.488
20737	457.81	11607.654	37347.465
28450	457.71	13012.714	35718.766
3383	457.71	8253.12	39348.32
13008	457.44	9990.284	39504.188
28934	457.35	13039.91	38254.355
21676	457.31	11687.427	34162.152
22498	457.23	11664.968	38940.379
26113	457.13	12571.6	34099.945
26923	456.79	12764.658	39896.684
11724	456.71	9758.034	34328.871
33411	456.62	14081.202	37520.469
20403	455.91	11462.378	38601.195
3404	455.51	8404.031	39451.105
30996	455.47	13376.434	37704.852
29039	455.14	13042.151	39157.195
19337	454.21	11193.411	33612.977
10965	454.01	9781.32	39221.828
22695	453.78	11942.925	39422.656
16591	453.29	10837.093	33775.008
31343	453.23	13600.481	39770.297
7068	453.21	9209.42	34010.031
27757	453.15	12801.521	34770.535
30285	453.09	13427.034	33584.238
24019	453.02	12238.085	34985.961
30957	452.56	13376.862	37476.578
10069	452.44	9570.078	35018.129
8792	452.4	9374.708	36941.191
34233	452.04	14309.75	34786.676
10654	452	9651.367	38738.977
26648	451.81	12504.421	37830.707
29776	451.29	13201.296	35770.535
12772	451.16	10030.95	37446.648
34948	450.91	14450.765	38957.957
34803	450.91	14216.948	39503.012
35383	450.59	14539.452	36002.93
25631	450.41	12469.717	34938.309
10991	450.05	9851.647	39046.602
16923	450.01	10954.365	35665.926
15076	449.86	10388.525	37572.031
27396	449.76	12783.785	36674.375
19559	449.44	11344.331	34818.594
20318	449.36	11573.415	39176.703
32048	449.09	13739.312	34672.125
26630	449.03	12634.152	37646.16
4774	448.9	8806.23	34238.715
14664	448.88	10356.251	34734.551
33301	448.88	14060.941	38780.469
27180	448.86	12755.942	37879.23
27777	448.58	12809.533	34326.586
19859	448.27	11249.647	37124.816
25523	448.12	12473.716	35147.844
15612	447.83	10588.724	38160.66
31482	447.81	13693.945	38733.316
5117	447.48	8838.001	36359.445
14703	447.43	10505.085	34966.875
35039	447.29	14594.778	38177.41
10474	447.16	9599.399	37581.773
23152	446.68	11855.04	36279.66
35220	446.58	14508.039	36951.027
4744	446.35	8769.861	34010.719
15882	446.26	10738.339	36682.508
12495	446.16	10062.125	35429.18
35271	445.95	14487.113	36651.832
29136	445.59	13039.106	39806.129
1156	445.51	7873.155	38507.145
28136	445.34	12978.816	33853.777
15636	445.01	10602.292	38106.539
25050	444.96	12366.342	37554.813
20085	444.75	11367.115	38944.078
18698	444.59	11022.735	36389.297
7365	444.55	9126.77	35161.508
33831	444.46	14197.558	34529.57
26847	444.42	12665.977	39466.406
16847	444.38	10914.449	35387.262
22832	444.27	11929.446	38462.707
20967	443.96	11563.968	35697.602
35074	443.69	14481.208	38285.805
21718	442.43	11692.409	34384.156
16801	442.33	10962.519	35152.109
13123	441.8	10197.852	39633.859
34804	441.72	14310.52	39494.551
28207	441.68	12951.126	34279.273
8562	441.55	9263.798	38304.242
22033	441.39	11760.749	36430.809
27796	441.39	12863.239	34445.902
25283	441.2	12349.514	36540.656
32111	440.95	13659.843	34225.293
30009	440.78	13287.167	34488.254
16677	440.17	10809.944	34348.191
22177	440.09	11724.256	37281.996
12399	440.05	10024.024	34938.77
34124	439.86	14214.266	33925.074
18001	439.52	11026.001	39679.762
34672	438.92	14381.526	38448.688
24863	438.6	12442.85	38920.961
30718	438.35	13409.754	36277.336
708	438.27	7928.702	36561.559
26025	438.12	12614.081	33660.676
33092	438.02	13910.466	39358.426
2619	437.89	8402.973	33951.047
13061	437.79	9977.606	39946.848
30868	437.51	13504.704	37078.266
24342	437.33	12159.112	37220.676
19540	437.2	11283.986	34727.262
4844	437.16	8789.44	34628.891
25663	436.84	12410.473	34507.004
12678	436.82	9951.416	36726.156
15327	436.65	10416.558	39535.09
15760	436.32	10558.89	37240.996
35332	436.2	14476.859	36341.441
8298	436.15	9324.673	39964.355
22326	436.07	11803.107	37597.688
20442	435.88	11590.105	38247.973
15092	435.63	10530.795	37677.902
21914	435.46	11725.297	35655.434
11112	435.38	9894.037	38202.926
18697	434.98	11073.564	36376.113
13635	434.88	10236.426	36630.063
30580	434.54	13418.864	35335.496
19230	434.5	11034.303	33029.855
31124	434.37	13451.89	38600.293
31840	433.94	13715.459	36098.965
6184	433.66	8855.711	36960.078
3314	433.64	8204.03	38873.816
11181	433.37	9855.914	37763.281
3185	433.35	8233.773	38005.105
1296	432.47	7824.966	39096.078
25788	432.37	12330.407	33666.469
19851	432.2	11362.285	37083.781
26802	431.84	12553.039	39165.801
8773	431.76	9389.632	36873.691
30087	431.72	13293.401	34108.43
5083	431.72	8782.803	36122.902
32276	431.57	13981.999	33243.004
30392	431.4	13356.402	34573.617
24767	431.23	12369.904	39494.168
23608	431.15	11952.81	33768.336
25428	430.67	12408.124	35670.316
27743	430.63	12838.197	34730.648
32428	430.61	13953.583	34479.027
7021	430.5	9167.682	33721.375
10058	430.5	9483.378	34994.164
13232	430.29	10169.175	39081.16
29032	429.85	13017.191	39068.086
2915	429.71	8385.322	36007.199
22048	429.52	11665.038	36523.922
25504	429.48	12300.124	35404.555
3346	429.48	8347.853	39120.832
1624	429.43	8108.616	38379.031
30018	429.1	13260.135	34555.906
20764	428.79	11513.286	36888.145
15244	428.77	10479.599	38976.836
24714	428.77	12359.114	39805.82
10598	428.66	9558.945	38410.012
35587	428.49	14456.789	33831.855
1235	428.28	7881.123	38672.836
9747	428.26	9475.986	33724.492
31533	428.12	13676.045	38629.086
8456	427.72	9175.575	38923.359
34473	427.53	14308.132	36639.871
2718	427.47	8322.115	34648.074
18289	426.88	11148.891	37657.93
13143	426.82	10193.73	39503.504
26793	426.76	12518.476	39106.813
9691	426.63	9621.25	33531.031
26265	426.57	12596.567	35026.488
28401	426.42	13043.532	35371.672
20212	426.4	11356.948	39888.477
22737	425.77	11742.355	39052.602
22744	425.63	11978.453	39110.734
937	425.16	7754.445	37265.691
14308	424.89	10296.641	33033.398
28842	424.89	13006.422	37755.383
33725	424.73	14200.589	35563.242
13190	424.71	10325.206	39173.523
32650	424.68	13845.037	35949.855
20204	424.39	11226.846	39846.652
24751	424.37	12335.086	39658.77
35105	424.22	14620.943	37904.988
14001	423.99	10300.893	34526.027
17717	423.95	10885.319	38091.316
30439	423.72	13397.366	34757.871
34195	423.7	14350.74	34420.301
10563	423.68	9607.881	38163.23
19524	423.47	11246.763	34649.883
3621	423.41	8616.408	39249.473
16605	423.26	10844.764	33832.613
30585	423.14	13502.895	35380.777
3204	423.09	8299.113	38086.527
18085	422.9	11068.603	39003.902
25073	422.57	12463.017	37365.824
9686	422.49	9497.597	33477.734
32295	422.24	13886.55	33440.602
7181	421.84	9188.304	34491.113
32269	421.79	13928.894	33157.813
28503	421.77	12932.401	36119.133
23042	421.73	11895.902	37076.391
24118	421.67	12100.898	35540.863
21006	421.48	11508.028	35306.059
2499	421.13	8223.851	33436.691
24283	420.77	12064.733	36801.746
26845	420.71	12491.539	39453.391
2080	420.62	8179.875	35033.254
23358	420	11950.464	35200.648
23908	419.99	12183.492	34528.23
6178	419.77	9046.918	36928.234
34439	419.72	14343.333	36358.145
8599	419.31	9395.425	37936.316
33193	419.24	14149.785	39672.258
26765	419.18	12501.957	38875.066
6681	419.14	8977.221	34027.422
11523	419.01	9774.136	35504.148
25458	418.91	12287.78	35512.898
26797	418.78	12511.967	39128.188
35354	418.7	14442.608	36130.777
32583	418.41	13946.948	35378.691
34483	418.2	14247.803	36782.875
24674	418.07	12196.336	39820.688
3230	418.05	8395.411	38208.055
25309	417.94	12481.137	36349.348
12752	417.44	10083.206	37265.805
31063	417.32	13426.757	38244.52
20373	417.25	11467.182	38651.934
5258	417.15	8701.869	37228.215
19500	416.73	11238.19	34481.547
19822	416.69	11358.778	36818.652
32143	416.48	13655.507	34133.906
14660	416.35	10371.784	34708.484
15398	416.06	10647.564	39631.625
5107	416	8655.196	36262.711
29973	415.89	13256.593	34908.316
35072	415.62	14610.412	38279.105
1650	415.45	7993.636	38207.602
28793	415.43	13007.186	37541.852
21048	415.27	11610.102	35214.973
8668	415.08	9363.103	37635.539
21692	415.06	11813.874	34276.84
26962	414.62	12822.311	39493.148
1320	414.58	7702.75	39204.863
14836	414.58	10378.757	35871.621
26268	414.51	12640.432	35052.461
25551	414.11	12394.81	34972.398
30397	413.84	13380.414	34605.191
11186	413.61	9894.216	37804.934
27901	413.55	12732.679	33949.785
33277	412.96	14018.166	38903.332
9024	412.21	9420.674	35172.598
33034	411.87	13976.975	38715.652
29236	411.77	13264.031	39307.191
18011	411.67	11174.977	39746.348
3548	411.56	8451.896	39689.387
22429	411.46	11711.83	38382.473
15413	411.33	10638.413	39473.738
11329	411.08	9782.971	36771.926
8096	411.06	9160.598	39172.469
11752	410.47	9803.31	34450.008
15066	410.37	10345.622	37499.969
27795	410.33	12897.383	34445.934
1459	409.8	8112.844	39881.402
25990	409.61	12596.727	33387.285
30862	409.57	13410.78	37003.02
24230	409.45	12070.153	36361.086
31875	409.22	13615.372	35748.684
23595	408.97	12049.258	33722.113
33876	408.95	14137.67	34066.984
18218	408.82	11167.397	38306.184
19787	408.78	11255.213	36491.129
31269	408.76	13464.379	39618.254
13186	408.74	10142.346	39152.063
18043	408.46	11197.679	39361.414
5456	408.3	8803.21	38833.977
16281	408.17	10563.86	34067.348
23934	408.07	12107.362	34671.848
5968	407.27	8855.663	38003.934
29398	407.14	13310.892	38425.184
669	407.1	7964.292	36397.414
32293	406.91	13948.363	33394.18
28601	406.79	12989.396	36625.359
25650	406.48	12462.477	34731.832
28008	406.12	12895.486	33284.676
31166	406.08	13356.155	38859.367
14409	405.97	10503.85	33422.707
11099	405.87	9870.03	38457.605
20330	405.81	11420.091	39265.477
16655	405.07	10769.064	34123.387
2768	404.84	8332.484	35050.316
33627	404.32	14047.017	36111.453
10398	404.17	9641.774	37014.457
1392	403.86	7655.104	39712.504
4034	403.19	8525.136	36546.422
34955	403.15	14559.972	39015.563
32364	402.94	13843.612	34025.176
33106	402.77	13944.29	39466.539
31465	402.46	13721.583	38854.352
18053	402.29	11033.627	39419.383
1126	402.25	7884.349	38334.477
24733	401.6	12419.362	39894.52
32137	400.82	13614.342	34104.793
13615	400.45	10257.463	36821.98
5165	400.43	8670.165	36578.273
3630	400.38	8494.017	38959.371
16058	400.32	10557.385	35319.168
8628	400.09	9430.765	37801.602
20223	399.9	11239.544	39943.848
32915	399.9	13906.529	37684.203
29116	399.71	13055.559	39669.828
15214	399.57	10343.199	38644.848
1023	399.5	7737.827	37757.191
27454	399.15	12868.694	36268.004
8586	398.82	9319.597	38141.668
33736	398.73	14068.503	35287.129
12905	398.19	10038.13	38656.863
35134	398.19	14594.103	37510.82
11463	397.79	9816.637	35748.395
3780	396.7	8572.049	38178.043
24758	396.07	12407.24	39736.816
12277	395.9	10076.762	34329.926
28492	394.69	13102.505	35983.887
2931	394.23	8196.476	36202.781
35656	393.87	14576.893	33273.949
28276	393.37	13096.71	34756.68
5871	393.29	8948.36	38318.438
13941	393.06	10146.715	34818.703
26490	393	12640.305	36633.313
28964	393	13084.79	38493.125
28525	392.81	13113.178	36238.523
17840	392.49	10958.751	39058.859
8501	392.08	9369.788	38562.793
30658	392.07	13524.717	35790.504
14688	391.51	10339.962	34898.004
19842	391.28	11324.153	36982.711
35457	391.2	14518.258	35125.043
9993	391.09	9616.167	34631.797
33402	390.21	14033.597	37742.023
24036	389.75	12176.806	35082.043
34942	389.15	14422.83	39242.828
28296	388.48	12941.851	34846.215
1524	388.47	8089.169	39437.492
35557	388.29	14587.37	34182.348
26699	388.29	12650.699	38313.035
32360	388.1	13819.119	33996.141
734	387.58	7966.515	36711.473
33049	387.57	13852.216	38911.648
17897	387.43	10867.878	39421.805
22556	387.26	11790.568	39496.602
26048	387.12	12678.052	33739.344
11335	386.93	9814.378	36863.344
7408	386.78	9077.535	35393.367
12873	386.74	9927.66	38337.727
8051	386.42	9156.523	38980.492
16064	386.21	10701.879	35368.246
28988	384.75	13076.254	38809.965
1924	384.52	8023.72	35756.789
5240	384.42	8784.217	37127.27
19951	383.52	11262.815	37802.77
1325	381.78	7662.319	39256.691
8435	381.74	9323.552	39053.043
1353	381.67	7871.465	39383.633
3766	381.61	8407.764	38438.984
28233	381.51	13051.371	34472.375
18839	381.42	11055.338	35551.258
33494	381.34	14039.58	37327.914
34395	381.25	14215.145	36060.996
34438	380.65	14293.866	36350.703
11010	380.63	9720.513	38845.531
6868	380.61	8952.606	33100.391
3892	380.54	8576.108	37635.48
33307	380.5	14038.756	38553.672
32846	380.17	13883.242	37199.859
5835	379.52	8959.798	38656.309
32612	379.35	13844.153	35608.184
10805	378.81	9526.346	39837.594
23391	378.76	12000.4	34795.34
34741	378.6	14273.293	39111.785
34294	378.03	14380.519	35238.492
22188	377.93	11689.699	37372.191
9884	377.91	9627.025	34247.707
12739	377.8	9928.711	37185.527
14719	377.7	10473.392	35087.852
13502	377.61	10282.173	37363.832
11127	377.32	9865.893	38326.207
16092	377.24	10761.326	35248.457
33823	376.9	14109.247	34757.297
34325	376.69	14282.284	35488.832
11281	376.4	9790.269	37160.277
13660	376.21	10202.844	36461.102
30546	376.17	13495.658	35157.242
35488	376.17	14560.14	35030.273
6348	376.06	8972.777	35975.309
2488	375.96	8283.612	33394.594
21669	375.73	11769.683	34139.586
29066	375.44	13087.166	39463.793
19689	375.44	11223.832	35810.41
23236	375.42	11944.766	35750.215
23428	375.33	11868.313	34737.215
7876	375.29	9196.121	38155.27
1377	375.14	7761.393	39596.027
13958	374.89	10253.486	34914.555
12970	374.79	10036.309	39155.723
1251	374.72	7924.122	38765.168
12918	374.62	10084.75	38730.02
7447	374.56	9212.18	35559.648
28124	373.95	12919.38	33778.887
16031	373.87	10708.812	35469.395
30714	373.76	13471.427	36245.984
14522	373.66	10549.977	33908.914
13712	373.64	10150.338	36189.281
20025	373.61	11351.576	38436.414
5883	373.59	8900.961	38395.102
29935	373.57	13161.615	34991.289
10919	373.43	9797.446	39493.551
1390	373.38	7809.521	39690.934
13086	372.71	10244.406	39818.559
12320	372.65	9950.407	34593.617
8891	372.42	9367.772	36140.625
30399	372.28	13452.325	34615.543
12637	371.96	10068.748	36322.266
34238	371.69	14352.843	34814.59
13809	371.67	10276.343	35739.117
5080	371.31	8823.521	36097.602
28317	371.31	13026.783	34869.457
11125	370.62	9861.044	38309.543
20768	370.27	11580.271	36899.828
26578	370.14	12679.929	37276.348
26703	369.97	12531.629	38404.379
13223	369.89	10323.33	39048.684
32381	369.6	13965.481	34119.395
31119	369.56	13510.813	38495.711
33418	369.47	14174.438	37553.648
31099	369.37	13512.142	38476.738
31734	369.37	13623.037	37057.629
1638	369.24	8054.421	38156.199
30973	369.11	13459.29	37609.453
30905	369.01	13542.026	37274.605
21565	368.63	11688.196	33400.594
13311	368.55	10147.135	38724.984
13788	368.53	10191.775	35613.293
1343	368.34	7686.218	39339.777
15004	368.3	10468.161	36999.051
29555	368.21	13244.771	37333.352
11608	368.07	9810.024	34999.547
22754	368.07	11971.903	38808.031
21510	367.94	11698.206	33183.25
19129	367.92	11032.626	33448.816
13558	367.71	10124.4	37115.445
6364	367.44	9001.687	35822.289
22683	367.29	11905.944	39354.316
5789	367.06	8964.436	38960.664
25728	367.06	12403.399	34193.852
14937	366.65	10451.893	36504.379
9469	366.54	9391.158	33588.293
3761	366.5	8453.631	38416.598
28831	366.29	13012.269	37705.031
12710	366.25	10015.325	36904.727
17640	366.21	10801.233	37590.379
10344	365.79	9577.912	36690.555
8252	365.66	9247.541	39948.535
8664	365.58	9278.879	37626.922
3129	365.52	8205.609	37598.738
32494	364.78	13830.961	34874.195
29073	364.55	13107.498	39485.945
34748	363.76	14304.235	39176.246
13448	363.69	10220.941	37514.359
34131	363.55	14229.886	34003.711
2923	363.51	8301.394	36049.445
11168	363.07	9779.649	37692.004
25400	363.05	12335.923	35856.348
19272	362.58	11213.491	33198.805
5071	362.54	8740.234	36041.336
28980	362.19	12916.647	38788.477
7693	361.52	9153.369	37149.598
149	361.2	7809.338	33884.609
28274	361.04	12946.374	34760.215
27064	360.99	12774.91	38727.699
30398	360.93	13408.929	34615.176
1272	360.79	7737.488	38958.609
34302	360.74	14208.718	35317.203
32052	360.62	13639.433	34701.008
737	360.49	7887.444	36721.477
8983	360.39	9231.446	35523.109
27505	360.1	12823.305	35966.977
28579	360.03	12937.085	36430.625
1138	359.34	7829.54	38383.508
19357	359.24	11325.325	33747.734
31992	359.2	13613.564	34945.805
3191	359.15	8225.593	38070.867
15589	358.57	10743.574	38637.301
19877	358.57	11373.523	37307.863
9938	358.55	9644.685	34385.551
16665	358.48	10915.938	34211.711
27956	358.4	12878.921	33793.094
4605	358.07	8807.084	33080.309
26815	358.02	12494.423	39179.344
26637	358	12632.963	37739.922
12527	357.58	10068.503	35696.984
5537	357.58	8762.824	39294.652
32170	357.35	13705.538	33725.738
1866	357.12	8000.261	36363.527
11965	356.89	9820.681	33392.152
14896	356.62	10366.175	36272.887
5242	356.56	8621.791	37158.926
9722	356.24	9649.832	33639.254
2424	356.01	8033.018	33025.602
21894	355.66	11734.092	35477.516
898	355.64	7950.308	37155.523
35255	355.39	14462.144	36866.77
33264	355.36	14193.416	39105.387
9152	354.92	9477.246	34697.191
12073	354.61	9919.459	33144.043
19598	354.05	11398.818	35117.457
21280	353.92	11502.252	33852.477
30175	353.9	13144.928	33064.117
30417	353.84	13399.747	34710.141
13368	353.59	10230.375	38219.973
14790	353.15	10412.925	35585.988
7757	352.94	9117.522	37525.477
5198	352.89	8697.046	36843.238
3381	352.87	8374.089	39344.402
14859	352.85	10413	36029.996
24802	352.75	12311.446	39161.328
3795	352.56	8504.365	38286.625
15448	352.29	10744.882	39430.703
26442	352.12	12654.276	36362.188
16827	351.79	10942.113	35245.617
34761	351.66	14210.298	39256.703
20314	351.53	11544.02	39153.93
10672	351.41	9679.84	38936.324
1010	351.41	7693.6	37697.879
10189	351.03	9652.24	35805.766
29907	351.03	13256.625	35249.328
5704	350.99	8850.812	39507.344
6092	350.78	8963.288	37465.703
10379	350.55	9608.059	36870.516
18021	349.13	11020.838	39465.527
3854	348.98	8475.315	37975.563
6209	348.96	9045.076	36760.344
14585	348.75	10467.953	34158.434
27282	348.1	12888.79	37331.273
20915	347.64	11472.486	35928.688
21206	347.43	11604.886	34425.758
3066	347.2	8340.874	37130.766
25065	346.99	12328.083	37604.785
20304	346.51	11435.469	39396.441
16410	346.14	10580.743	33638.688
5587	346.09	8811.433	39702.301
7174	346.03	9100.802	34471.703
19594	345.9	11337.879	35085.672
33293	345.55	14115.178	38675.992
24384	344.75	12087.33	37417.09
35334	344.44	14428.127	36354.711
12426	344.13	10045.454	35041.563
14197	344.08	10309.389	33647.551
5644	343.77	8866.532	39897.18
20505	343.75	11512.705	37821.691
10454	343.08	9580.043	37414.086
19013	342.62	11049.553	34174.109
160	342.45	7900.166	33944.805
11586	342.14	9827.37	35205.945
33700	341.91	14070.794	35667.574
24187	341.89	12158.143	36017.066
25611	341.87	12324.175	34828.602
15482	340.36	10723.838	38996.613
1003	340.21	7819.62	37583.523
2324	339.31	8130.234	33678.625
13106	339.19	10335.399	39971.52
33133	338.77	13828.02	39558.184
30528	338.6	13540.212	35067.098
6718	338.54	8968.069	33942.938
439	338.43	7691.536	35119.93
19687	338.31	11222.652	35793.609
10688	338.24	9588.79	39063.863
17959	337.47	10852.232	39899.836
33156	337.43	13903.721	39941.543
13968	337.11	10154.607	34637.074
2632	336.91	8349.221	34101.016
597	336.74	7816.508	35936.281
19684	336.23	11356.263	35726.672
33298	335.82	14126.096	38725.668
30616	335.34	13365.715	35564.945
2681	335.27	8378.713	34345.688
3355	335.23	8233.29	39175.395
20189	335.1	11309.426	39809.328
33744	333.68	14118.4	35361.242
1968	333.58	8076.392	35690.484
5895	333.37	9041.815	38427.879
11072	333.35	9767.359	38535.836
20093	332.97	11241.057	38990.992
27584	332.95	12745.464	35608.43
17945	332.86	10813.692	39785.945
12461	331.71	10093.507	35245.832
29843	331.36	13325.692	35530.191
870	331.36	7930.782	37042.621
21485	330.88	11601.686	33140.602
2938	330.73	8328.422	36277.441
31767	330.35	13672.475	36983.328
27167	330.12	12779.762	38144.859
3524	329.71	8491.121	39981.063
13667	329.47	10203.32	36491.539
22882	329.27	11909.777	37845.016
598	329.14	7835.35	35932.254
16283	329.1	10713.039	34071.238
6336	329.03	8969.118	36224.609
7872	328.81	9105.806	38141.102
2653	328.22	8216.294	34192.781
7426	327.7	9221.347	35466.523
17955	327.49	10929.761	39871.605
31271	327.38	13501.378	39623.875
28400	327.26	13066.998	35365.348
12962	326.9	9947.604	39089.148
6332	326.57	8720.727	36161.77
30233	326.42	13469.839	33131.914
34509	326.27	14326.566	37103.605
10796	325.69	9546.052	39698.078
2782	325.5	8375.954	35208.129
22702	325.31	12006.978	39130.074
17936	325.02	10918.126	39748.695
2133	324.85	8132.378	34712.09
27835	324.77	12889.553	34210.469
31408	324.45	13607.351	39513.508
15862	324.18	10634.727	36552.219
4211	323.97	8570.166	35470.133
19367	323.84	11406.413	33790.957
29152	323.82	12929.508	39925.703
909	323.66	7840.593	37181.297
35107	323.2	14446.9	37915.371
16249	323.15	10575.365	34162.574
16798	323.03	10944.79	35144.586
21475	322.86	11463.726	33072.98
2158	322.84	8108.649	34513.605
5628	322.17	8923.02	39773.465
7379	321.98	9218.885	35231.461
35312	321.67	14592.818	36516.605
32951	321.38	13812.3	37942.012
35358	320.98	14555.053	36146.523
11480	320.94	9805.332	35817.258
19082	320.58	10985.83	33757.824
17794	320.33	10798.332	38718.715
23757	320.03	12199.523	33349.664
1861	319.45	8125.014	36352.566
29001	319.16	12990.266	38849.664
12160	319.01	9913.748	33639.703
22367	318.97	11783.721	37769.273
17918	318.68	10861.411	39637.813
14087	318.68	10306.063	34250.016
18706	318.38	11159.388	36080.328
1859	318.32	8028.896	36341.602
18132	318.11	11141.057	38655.902
34721	317.48	14265.521	38942.191
21799	316.94	11781.171	34962.605
32881	316.83	13939.599	37483.879
5887	316.44	8953.809	38396.938
11400	315.7	9839.91	36321.332
1289	315.41	7964.554	39063.734
2928	315.33	8235.319	36167.531
12919	315.28	9957.979	38746.215
28918	314.76	13075.449	38129.301
35242	314.64	14532.801	36774.258
763	314.61	7893.003	36758.508
4674	314.01	8627.015	33471.441
2771	313.82	8344.855	35062.824
33696	313.48	13993.067	35618.191
28019	313.32	12847.64	33317.992
16549	313.21	10895.691	33480.113
24645	312.86	12075.984	39630.938
8656	312.65	9463.846	37602.367
20911	312.63	11450.397	36207.73
6310	312.37	9021.711	36338.836
20762	312.08	11481.168	37186.309
31920	311.5	13606.161	35550.625
3292	311.1	8316.723	38729.773
9961	310.97	9520.873	34481.555
15144	310.89	10519.054	38084.246
31990	310.81	13691.231	34939.32
19012	310.78	10990.945	34151.93
19214	310.16	11180.553	33261.16
7835	309.91	9119.59	37962.145
21498	309.91	11782.916	33041.926
7779	309.84	9196.696	37662.98
15162	309.74	10409.233	38255.973
25358	309.49	12365.244	36016.414
28694	309.38	12998.626	36938.359
914	309.36	7775.259	37218.93
30818	309.17	13396.583	36688.934
10289	308.65	9608.356	36311.172
16051	308.38	10602.416	35581.238
25386	308.27	12326.743	35816.598
30140	308.04	13217.306	33515.031
17735	308	10818.451	38311.363
1134	307.88	7926.012	38362.594
34225	307.67	14304.362	34724.348
2248	307.35	8108.104	34028.863
6180	307.29	8972.197	36951.422
12935	307.29	10006.3	38851.594
17824	306.66	10895.053	38883.59
1999	306.45	8004.91	35551.383
4874	306.31	8835.665	34822.906
25336	305.78	12378.906	36152.855
366	305.64	7687.346	34734.762
5246	305.61	8739.811	37175.391
7090	305.32	9150.551	34074.063
12326	305.3	10068.786	34600.438
18142	305.17	11183.839	38749.301
4004	304.78	8428.976	36894.094
3764	304.78	8579.297	38429.066
20234	304.74	11420.685	39845.121
32247	304.46	13643.645	33046.246
33680	304.34	14035.693	35812.945
5441	304.28	8737.46	38683.68
20411	304.15	11421.314	38375.973
6051	304.04	8964.215	37529.723
27477	303.79	12707.697	36154.844
3090	303.63	8240.941	37249.188
4645	303.61	8766.29	33295.477
34262	303.54	14226.094	35050.758
2491	303.21	8223.119	33403.555
11555	302.24	9787.903	35394.781
5949	301.99	8978.006	38243.414
28991	301.95	13015.216	38820.449
10426	301.87	9547.701	37263.785
8385	301.81	9215.873	39401.207
27810	301.66	12726.69	34159.805
10845	301.45	9898.293	39830.34
18259	301.14	11073.71	37770.309
29958	300.8	13144.698	34841.613
5154	300.65	8777.835	36470.078
8360	300.61	9409.27	39651.18
1570	300.53	8047.789	38829.121
17760	300.51	10969.775	38483.988
9131	300.36	9480.29	34620.789
7530	300.28	9178.706	36067.996
19333	300.28	11396.833	33606.285
17591	300.01	10970.879	37288.715
15808	299.61	10662.73	36885.363
10711	299.59	9504.783	39159.273
594	299.46	7786.25	35900.184
1131	299.32	7808.097	38357.699
18893	299.25	11036.129	34991.27
32659	298.79	13866.231	36008.145
3270	298.58	8209.302	38514.449
22165	298.42	11732.065	37267.172
33803	298.31	14073.527	34902.008
30007	298.1	13136.122	34481.836
18125	298.06	11101.575	38934.996
1805	297.28	8027.933	36551.125
9682	297.26	9611.918	33451.906
34765	296.93	14381.96	39315.039
32162	296.59	13614.612	33964.723
30381	296.51	13361.413	34443.324
5050	296.41	8641.371	35949.063
18223	296.2	11147.629	38007.336
4466	295.8	8411.099	33910.813
32636	295.36	13972.782	35844.074
20385	295.23	11553.467	38766.953
31153	294.65	13375.14	38742.668
12805	294.54	10122.856	37741.313
16891	293.92	10810.116	35493.492
8036	293.48	9142.072	38919.262
11692	293.39	9805.638	34764.863
30075	292.93	13168.567	34018.574
20816	292.76	11431.83	36588.086
31216	292.3	13412.64	39246.063
15051	292.14	10486.342	37411.332
27964	291.74	12840.496	33521.91
9061	291.45	9342.501	35048.758
33997	290.94	14005.06	33029.887
[truncated: 5,225 more rows]
