# Supplementary material for: Insights on the Control of Yeast Single-Cell Growth Variability by Members of the Trehalose Phosphate Synthase (TPS) Complex
Source: Front Cell Dev Biol. 2021 Jan 28;9:607628. doi: 10.3389/fcell.2021.607628 (PMC7876269; doi:10.3389/fcell.2021.607628)
Supplement: Supplementary file 2 [file Data_Sheet_1.ZIP › final_code/input_datasets/Ntd-TSL1_SortedCells5_minus_t5.csv]

Id	Area (µm²)	Centre X Position (µm)	Centre Y Position (µm)
1167	465.61	8635.924	37250.609
2248	419.23	9901.304	38687.684
3576	407.99	11010.95	35380
4960	407.78	12477.156	33354.344
5708	407.09	13273.492	38198.176
6530	394.01	13976.959	38804.477
6853	389.06	14158.04	34065.367
5828	376.23	13196.761	34399.188
5090	374.39	12589.775	36995.965
450	370.62	8191.239	38399.699
2433	366.59	10086.166	33116.43
6350	361.04	13906.691	33583.563
2129	359.99	9689.334	37439.059
3226	355.94	10686.425	33133.406
5109	351.17	12639.577	37386.305
4179	350.12	11679.229	35426.535
6472	347.32	13963.646	37678.52
3311	346.96	10968.975	35930.922
1479	342.73	9242.744	33036.512
6406	339.74	13949.99	35465.898
2427	337.86	9909.423	33024.395
2527	336.77	9943.15	36511.258
1439	336.1	8848.286	34670.914
5201	336.1	12730.49	39646.297
6862	334.18	14167.265	33521.535
1435	332.59	9041.932	35073.855
2740	331.06	10267.639	35281.199
3042	330.74	10764.961	38876.293
6478	329.38	13808.906	37754.191
4260	324.59	11633.75	37642.328
1987	323.53	9648.425	33492.117
890	321.27	8458.137	37839.41
6683	320.85	14161.595	38651.508
2417	319.57	9758.569	33635.512
5539	318.38	13066.111	36408.816
5249	318.13	12913.646	38032.449
2398	317.79	9866.771	33989.445
2265	316.77	9911.524	38433.914
4880	313.82	12382.759	36224.016
4736	313.07	12130.096	39682.594
1563	312.71	9261.054	35741.422
2754	311.79	10330.595	35092.383
4909	311.56	12381.28	35000.301
1520	310.93	9155.721	34507.758
4670	308.94	12164.578	36973.258
3448	308.36	11179.98	39613.629
4081	308.09	11614.552	34139.348
913	306.5	8560.118	37302.496
4268	306.12	11764.614	37980.289
2921	305.37	10537.27	37138.313
7069	304.63	14414.61	39103.441
1307	303.3	8847.485	38799.039
2159	303.25	9559.235	38344.242
7162	302.56	14432.271	39050.09
7351	300.03	14470.457	33229.969
545	297.29	8142.703	35324.754
218	296.2	7923.195	36854.766
7123	295.99	14513.733	39740.91
5846	295.53	13326.392	33509.383
1627	294.47	9214.505	37364.574
3456	294.26	11153.175	39360.313
5674	293.63	13164.378	39167.551
5385	293.31	12729.23	34538.492
4446	293.23	12050.951	35954.547
6434	292.83	13807.515	36933.23
6832	292.77	14164.522	34639.551
5648	292.69	13340.589	39803.332
4434	291.75	11987.695	36440.406
1798	289.09	9355.46	37745.297
3789	285.8	11289.868	37045.309
3883	285.78	11609.221	39456.266
4839	285.76	12429.317	37440.891
6986	284.67	14246.931	36579.285
2501	282.41	10114.592	35629.695
2336	282.14	9852.886	36232.344
1048	280.38	8667.067	33312.27
4468	280.18	12055.109	35665.824
1321	279.72	8989.54	38460.039
3546	278.56	11132.26	36097.176
3841	278.25	11206.136	39095.465
1706	277.87	9422.439	39845.672
2328	277.68	9755.684	36644.379
3678	277.43	11240.461	34438.348
1097	277.08	8722.681	35062.809
2031	277.02	9627.516	34698.863
304	276.81	7858.616	38358.461
1887	276.74	9470.47	34951.559
445	276.45	8152.458	38486.891
957	275.36	8500.831	35538.063
4537	275.24	11907.026	33366.172
313	274.78	7713.716	38440.719
909	274.4	8590.32	37428.93
6992	274.25	14414.573	36684.246
5984	274.21	13446.346	37173.504
5354	274.13	12848.138	34978.48
2298	274.09	9852.77	37470.336
7211	274.05	14528.266	36549.961
3884	273.96	11592.702	39505.402
6028	273.63	13445.667	38592.797
1095	273.6	8698.62	34994.734
2548	271.93	10122.388	37236.316
2673	270.47	10272.07	37994.676
2264	269.63	9849.576	38386.637
5166	268.98	12572.423	39244.813
4456	268.52	11977.41	35746.574
1940	268.5	9311.874	33367.559
3096	268.46	10749.627	36876.527
1755	267.91	9476.808	38777.832
3902	267.91	11526.594	38672.719
7263	267.64	14626.226	35891.262
6892	267.43	14396.657	33623.684
1296	267.18	8965.414	39125.301
4617	266.79	12262.701	35148.719
1531	266.35	9149.821	34812.727
2664	266.28	10300.326	38572.598
1803	266.24	9337.991	37803.953
5890	266.14	13540.089	33591.699
2809	265.8	10353.374	33036.949
5444	265.61	12931.563	33678.508
2616	262.58	10103.721	39877.133
6778	261.8	14119.938	35929.805
4710	261.47	12112.657	38610.324
3430	261.22	10793.238	39545.117
476	261.03	8136.937	37386.711
1653	260.93	9096.106	38126.449
4058	260.53	11445.952	35036.273
3427	259.29	10873.115	39431.684
1910	259.06	9462.218	34504.621
7023	258.16	14388.869	37640.836
7103	257.93	14385.161	39970.938
3959	257.72	11522.69	37125.426
7040	257.68	14348.193	38342.68
4193	257.68	11720.766	35685.793
2103	257.12	9568.942	36697.832
536	256.43	8144.808	35501.383
6684	255.88	14039.743	38654.023
3753	255.13	11352.295	36205.93
1108	255.03	8742.03	35430.016
735	254.36	8363.572	36385.137
6364	254.13	13983.115	34035.172
2046	253.35	9647.365	35353.09
2213	253.16	9898.69	39777.707
6260	252.73	13568.115	36182.422
4532	252.54	12055.231	33531.133
6195	252.47	13691.826	37764.297
3828	252.2	11217.91	38572.465
4148	251.95	11785.905	34022.426
1118	251.91	8673.436	35672.473
581	251.72	8168.093	34293.09
3272	251.68	10971.168	34841.449
5072	251.41	12701.086	36105.531
967	251.28	8508.767	35239.707
1158	251.2	8819.026	36941.832
402	250.32	8006.153	39778.434
4579	250.23	12103.259	34068.211
5729	249.84	13203.147	37726.039
1469	249.77	8871.744	33205.281
3622	249.42	10989.052	33526.527
3046	249.34	10764.189	38936.047
3619	248.58	11193.183	33922.992
2675	248.39	10132.167	38082.16
1911	246.99	9475.839	34535.16
4557	245.99	12146.081	33076.691
6043	245.86	13540.457	38885.359
278	245.76	7847.813	38047.254
4604	245.7	12245.403	34821.574
3074	245.69	10730.541	37540.609
4502	245.32	11918.825	34505.43
2654	245.3	10292.219	39015.855
2893	245.3	10507.744	36181.422
3621	245.09	11086.115	33789.988
1945	244.56	9480.853	33215.555
6188	244.36	13655.166	37869.496
1555	244.31	9098.586	35503.195
5426	243.89	12934.75	33199.5
111	243.67	7689.582	35151.68
997	243.66	8607.089	34100.773
1676	243.33	9112.472	38996.82
6962	243.29	14242.077	36156.531
4218	242.97	11710.081	36382.887
1055	242.87	8647.846	33539.711
6307	242.87	13727.97	34598.238
6297	242.83	13670.66	34636.426
5386	242.79	12848.986	34545.711
3497	242.76	11068.348	38117.863
6710	242.43	14136.733	38020.352
2766	241.74	10234.926	34152.996
3696	241.66	11381.125	35125.961
3731	241.43	11390.755	35787.535
6601	241.17	14126.466	39762.629
5239	240.94	12755.796	38414.914
4969	240.72	12358.509	33057.031
3346	240.07	10981.011	36937.348
5950	240.02	13391.791	35933.012
6971	239.54	14313.29	36447.961
7174	239.12	14575.282	38756.254
2049	238.79	9566.47	35412.215
6178	238.77	13719.499	37998.258
5373	238.67	12885.207	34644.863
2624	238.67	10335.357	39859.445
3007	238.48	10390.72	39955.758
2359	238.45	9888.201	35792.547
1918	238.31	9477.074	34179.617
3242	237.37	10970.745	33501.902
4742	236.91	12207.767	39871.563
107	236.63	7721.37	35089.984
6435	236.18	13932.181	36973.691
1046	236.01	8838.021	33232.438
7095	235.9	14293.347	39566.344
5486	235.82	13021.465	34888.762
7347	235.44	14474.909	33342.023
5712	235.17	13328.753	38307.027
4724	235.09	12256.581	39311.07
5269	234.98	12847.875	37359.281
1573	234.96	9181.262	35877.273
457	234.92	7993.051	38046.996
4570	234.88	12174.155	33753.121
1245	234.15	8683.538	39239.668
6581	234.12	13886.776	39603.422
4105	233.64	11538.502	33409.535
7316	233.58	14627.883	34742.941
4847	233.39	12273.782	37339.797
3755	233.23	11394.429	36224.016
6289	233.1	13761.89	35014.457
5061	232.78	12540.166	35889.969
22	232.35	7928.266	33364.539
6332	231.66	13740.214	33083.523
5684	230.99	13225.356	38828.859
819	230.94	8395.033	38782.27
200	230.71	7787.494	36406.855
3235	230.63	10970.946	33161.137
6965	230.55	14391.505	36275.563
4905	230.51	12337.001	35212.508
5331	230.46	12767.853	35779.121
576	230.38	8191.651	34190.93
4850	230.34	12478.765	37046.516
6889	229.94	14311.708	33542.199
7196	229.88	14621.924	37635.262
3345	229.42	10871.61	36926.543
3033	229.38	10731.014	39054.605
5477	229.14	13127.255	34634.164
6176	229.02	13578.148	38278.055
5975	228.96	13371.972	36896.625
3825	228.89	11303.477	38547.727
6484	228.83	13929.262	37838.094
1344	228.79	8980.403	37814.273
5893	228.77	13548.063	33670.531
540	228.75	8133.854	35564.504
5422	228.54	13085.008	33044.852
495	228.01	8145.9	36556.461
3268	227.99	10977.216	34722.66
2238	227.62	9843.809	39211.813
3485	227.53	11090.075	38317.73
1673	227.39	9063.849	38949.996
4632	227.07	12256.479	35509.23
342	227.03	7906.515	38881.352
5771	227.01	13300.03	36569.391
6415	226.82	13968.886	35796.859
3256	226.78	10797.726	34330.277
2261	226.74	9914.206	38324.758
2544	226.63	9982.611	37093.785
2737	226.59	10336.882	35505.375
4913	226.47	12437.232	35045.379
6317	226.26	13747.063	33910.766
4309	226.22	11822.622	39429.363
6848	226.2	14149.722	34149.078
4660	226.05	12087.036	36696.027
5524	226.01	13093.283	36061.496
4368	225.78	11863.787	38427.684
503	225.65	8059.796	36431.816
2353	225.57	9899.917	35913.641
1949	225.25	9274.896	33299.355
6702	225.07	14059.925	38440.902
6165	224.98	13701.598	38501.891
3303	224.81	10880.158	35819.039
4043	224.67	11600.718	35540.824
5274	224.06	12882.319	37323.949
87	224.06	7714.42	34567.199
6877	223.94	14322.901	33033.852
548	223.94	8016.056	35096.906
4109	223.93	11539.222	33207.813
3834	223.56	11239.84	38902.246
4550	223.56	12048.106	33059.977
2422	223.48	9807.711	33417.094
1363	223.14	8951.594	37214.176
2622	222.91	10341.971	39774.82
1496	222.78	9128.514	33693.027
1952	222.53	9421.15	33331.184
5594	222.2	13131.343	38599.273
59	222.07	7736.538	34006.801
4481	221.8	12030.592	35354.781
5937	221.78	13355.282	35426.902
6982	221.67	14385.01	36479.289
3230	221.4	10962.281	33071.738
6158	221.38	13589.607	38702.895
4061	221.24	11580.686	34780.789
1475	221.21	8980.236	33017.371
6997	221.15	14362.254	36922.133
1008	221.07	8575.786	33801.348
1217	221.05	8767.334	38499.742
4970	220.84	12489.782	33073.059
3858	220.73	11217.546	39637.785
3375	220.32	10976.571	37966.898
5856	220.25	13142.461	33218.934
4725	219.86	12118.735	39345.777
7100	219.62	14296.993	39842.977
2764	219.6	10298.332	34416.043
1793	219.48	9462.455	37891.207
7326	219.19	14529.342	34339.473
88	218.93	7921.14	34571.215
867	218.89	8443.306	39251.43
6222	218.87	13677.462	36921.527
2366	218.81	9721.459	35474.352
1003	218.7	8566.855	33914.301
4021	218.62	11618.366	36375.836
5394	218.5	12830.705	34209.559
1042	218.37	8794.503	33195.172
591	218.18	8039.016	33944.523
1019	217.72	8566.094	33436.738
6440	217.64	13986.269	37064.164
6251	217.58	13688.623	36240.523
6347	217.53	13969.48	33504.664
2707	217.47	10313.2	37012.512
6864	217.24	14160.862	33547.605
4024	217.2	11555.471	36177.43
4504	217.16	12035.937	34514.637
2306	216.99	9914.212	37272.328
1675	216.8	9178.238	38987.695
295	216.7	7723.483	38144.543
3155	216.65	10745.813	35130.211
5848	216.53	13323.555	33554.039
4256	216.4	11760.293	37522.352
2699	216.21	10188.006	37096.672
6230	216.21	13767.12	36796.32
4062	216.19	11602.244	34878.176
1848	216.19	9429.884	36123.027
2314	215.96	9785.678	37156.723
53	215.57	7685.652	33929.715
6954	215.48	14408.955	35720.762
1724	215.38	9393.776	39536.496
1953	215.36	9438.206	33017.285
1410	215.36	9025.236	35590.203
4932	215.25	12450.343	34534.164
2607	215.25	10035.448	39421.188
1830	215.06	9395.948	36967.828
853	214.9	8566.948	39613.973
1249	214.79	8789.913	39342.129
2497	214.25	10069.126	35405.191
1695	214.14	9256.948	39702.215
3573	213.91	11163.366	35358.375
5302	213.33	12721.544	36579.852
7041	213.1	14323.92	38422.043
5473	213.06	12981.898	34598.883
4881	212.97	12318.37	36282.055
6203	212.93	13713.596	37656.484
2214	212.91	9783.094	39840.523
1006	212.89	8441.608	33749.074
5844	212.78	13225.899	33803.656
3891	212.76	11586.644	39326.113
3977	212.3	11507.335	36780.363
241	212.16	7947.686	37423.344
4651	211.97	12242.745	36381.668
3665	211.95	11392.713	33786.813
1053	211.86	8767.27	33460.57
2478	211.84	10103.982	34587.336
4284	211.72	11691.301	38417.301
5951	211.7	13494.761	35971.195
1320	211.44	8928.561	38354.391
4029	211.13	11615.862	36001.805
1679	210.94	9250.209	39087.871
4758	210.88	12290.502	39450.875
1466	210.88	9024.624	33396.313
1983	210.63	9571.367	33472.063
2748	210.57	10249.497	34956.145
1811	210.34	9463.131	37466.539
3229	210.27	10960.625	33037.793
2089	210.23	9626.497	36526.836
7183	210.23	14592.376	38434.844
4564	210.02	12219.465	33437.461
3913	209.9	11494.711	38222.313
595	209.73	8192.294	33689.633
1470	209.58	8870.192	33236.293
3871	209.48	11276.408	39903.898
2658	209.33	10294.985	38690.992
3032	209.25	10764.893	39007.566
1305	209.18	8871.315	39090.848
3727	209.02	11389.888	35671.895
1968	209.02	9691.874	33163.742
2494	208.97	9950.662	35365.09
6268	208.83	13733.604	35747.098
653	208.77	8352.162	33962.148
5546	208.75	12997.974	36596.102
4147	208.58	11833.018	33934.367
5205	208.54	12896.634	39723.344
569	208.49	8181.116	34716.133
4788	208.49	12402.562	38676.402
597	208.49	8113.386	33803.898
6701	208.29	14101.487	38433.809
6588	208.1	13800.068	39719.23
4047	208.06	11425.097	35576.316
3325	207.99	10839.239	36501.625
5181	207.76	12500.752	39594.715
5456	207.68	13004.133	34115.027
3440	207.61	10901.282	39974.438
6387	207.61	13879.171	35003.133
1180	207.53	8638.363	37541.941
1716	207.47	9306.139	39664.148
906	207.41	8573.337	37357.316
3250	207.36	10974.814	33997.641
7341	207.36	14591.754	33912.762
1770	207.24	9452.344	38206.922
2332	207.22	9886.461	36431.859
2958	206.99	10550.491	38113.172
2376	206.86	9744.409	34939.781
2451	206.72	10124.157	33469.234
4023	206.69	11427.074	36112.699
1745	206.59	9442.614	39056.422
2891	206.55	10479.911	36084.773
5030	206.44	12696.188	35219.539
623	205.92	8371.357	33078.734
5335	205.92	12730.841	35586.801
5746	205.86	13234.661	37198.836
1448	205.84	8963.406	34147.922
3132	205.75	10690.557	35991.152
6860	205.75	14124.179	33739.781
6392	205.73	13952.006	35067.32
3896	205.71	11580.004	39263.676
2923	205.61	10390.412	37137.578
292	205.59	7876.772	38086.535
887	205.57	8573.521	38042.949
5805	205.31	13187.72	35240.648
5079	205.21	12536.044	36569.121
7269	205.15	14545.383	35605.09
4857	204.98	12432.488	36956.523
96	204.88	7686.084	34767.016
3601	204.87	11003.026	34335.777
7036	204.58	14344.88	38216.629
6770	204.56	13994.949	36317.137
4789	204.43	12470.961	38698.059
6000	204.39	13547.586	37572.867
5189	204.29	12592.149	39883.105
4514	204.18	11883.658	34107.414
827	204.16	8406.842	39096.848
7002	204.12	14404.752	36993.785
1656	204.04	9178.238	38175.57
3851	203.98	11274.715	39312.508
3117	203.91	10661.111	36225.984
4729	203.89	12187.98	39411.66
2582	203.85	10003.852	39016.344
2765	203.77	10149.958	34433.348
6857	203.7	14043.522	33925.137
5063	203.22	12688.632	35898.59
494	203.22	8055.273	36848.703
2786	203.07	10289.082	33596.707
3501	203.03	11201.557	37910.785
3704	202.61	11286.798	35301.992
2377	202.59	9828.32	34995.914
3220	202.41	10720.33	33027.906
3119	202.26	10729.067	36241.5
5504	202.13	12928.756	35343.363
2400	202.13	9877.878	34017.168
3508	202.07	11066.85	37640.676
3216	201.97	10709.054	33423.191
2651	201.9	10276.82	38966.902
1933	201.88	9453.506	33910.387
4087	201.53	11610.188	34092.656
2535	201.44	10033.225	36726.656
39	201.26	7972.521	33710.758
5261	201.03	12743.951	37740.859
6291	200.98	13736.282	34788.391
2188	200.86	9536.206	39243.793
5945	200.79	13440.05	35775.762
7057	200.77	14394.078	38891.699
1670	200.67	9210.95	38723.227
6300	200.54	13625.968	34689.422
1368	200.31	9050.39	37042.871
5287	200.19	12753.918	36929.469
3584	200.04	11149.299	35115.512
524	199.96	8041.812	35634.641
4294	199.92	11817.335	38780.977
166	199.79	7729.336	36044.07
4926	199.77	12295.959	34645.457
3186	199.75	10568.923	34224.898
3689	199.67	11264.955	34800.168
3560	199.66	11081.04	35609.078
6916	199.66	14365.868	34742.621
2482	199.54	10026.866	34680.051
1879	199.52	9384.519	35363.02
2253	199.48	9786.524	38526.797
3091	199.44	10574.987	37070.328
1447	199.44	9040.266	34422.793
4863	199.43	12406.432	36756.242
6266	199.43	13709.984	35943.008
2837	199.41	10401.875	33985.523
6726	199.39	14181.683	37722.73
2852	199.35	10417.828	34441.836
3551	199.08	11021.926	35925.035
1467	199	9041.265	33439.16
4679	199	12151.223	37487.52
3652	198.97	11282.803	33302.531
873	198.58	8607.822	38921.203
1350	198.49	9042.21	37589.191
5400	198.49	12888.129	33870.57
5338	198.45	12912.86	35426.07
3022	198.33	10611.073	39313.84
1567	198.3	9136.512	35786.238
1828	198.22	9383.094	36942.023
1989	198.2	9626.305	33503.109
3931	198.18	11421.756	37609.215
5296	198.18	12738.534	36839.207
4112	198.12	11437.417	33068.254
6589	198.12	13941.53	39724.074
1229	197.99	8839.776	38911.563
3535	197.99	11127.594	36405.77
5666	197.82	13166.139	39518.969
5336	197.8	12859.52	35621.551
2461	197.72	10119.687	33918.16
893	197.59	8448.862	37893.52
5073	197.51	12683.696	36155.18
838	197.49	8386.43	39433.477
4327	197.38	11640.554	39865.129
1710	197.38	9409.783	39871.277
4709	197.34	12115.708	38581.965
921	197.3	8620.759	37016.164
3898	197.24	11578.629	39072.348
5434	197.22	13059.475	33513.703
5506	197.15	13080.193	35441.832
577	197.11	8109.7	34197.906
2506	197.07	10067.521	35768.203
6231	197.07	13598.614	36805.91
312	197.01	7790.14	38434.523
4503	196.97	12008.905	34519.23
586	196.94	8095.327	33831.324
5087	196.78	12637.741	36915.742
823	196.76	8234.034	39014.066
3000	196.61	10364.416	39588.254
6774	196.53	14111.813	36090.113
2277	196.49	9786.172	38141.887
6579	196.48	13787.972	39542.961
1404	196.48	8929.992	35906.875
5840	196.42	13244.342	33677.742
5577	196.38	13126.24	37951.695
5111	196.34	12631.962	37469.555
6686	196.28	14166.871	38700.504
1743	196.23	9449.769	38981.953
5154	196.21	12659.723	39066.77
5654	196.17	13142.665	40003.008
5701	196.11	13202.734	38541.789
951	196.05	8446.5	35635.988
5899	196.05	13449.397	33839.508
7215	196.05	14622.696	36431.574
5489	195.9	13078.911	35012.703
2794	195.88	10144.956	33435.66
3669	195.81	11236.005	33972.313
3364	195.81	10940.121	37561.59
2890	195.81	10547.313	36061.602
2913	195.79	10369.834	36875.457
1023	195.77	8586.867	33476.602
4132	195.77	11633.754	33323.746
3634	195.75	11201.037	33353.277
6192	195.67	13762.892	37683.301
1032	195.48	8597.334	33058.688
6597	195.44	13854.541	39856.234
5294	195.42	12776.699	36788.207
5291	195.36	12893.206	36989.5
5211	195.33	12815.581	39583.574
6677	195.25	13983.703	38806.293
6994	195.19	14393.102	36797.617
3685	195.06	11373.449	34593.5
4784	194.92	12467.367	39052.09
5479	194.89	13064.843	34655.293
844	194.62	8261.874	39949.848
310	194.48	7833.549	38420.973
6515	194.45	13882.103	38347.059
5263	194.41	12717.273	37516.41
2078	194.33	9630.579	36147.277
7309	194.31	14578.803	34794.77
5687	194.27	13243.992	38881.273
4243	194.23	11777.088	36899.852
7345	194.2	14505.234	33539.793
4934	194.2	12283.352	34556.477
4165	194	11749.166	34738.672
1134	193.95	8819.041	36189.512
5707	193.91	13205.761	38169.863
2085	193.83	9579.898	36501.578
4015	193.74	11579.349	36247.164
78	193.7	7775.649	34307.984
4904	193.7	12315.212	35160.793
2749	193.66	10236.31	34965.742
3006	193.6	10372.025	39861.832
4337	193.55	12042.492	39679.242
6884	193.47	14417.941	33345.984
1127	193.45	8700.104	35929.23
3079	193.37	10767.341	37433.555
5845	193.32	13197.262	33806.738
5031	193.24	12509.964	35220.457
796	193.22	8353.809	38257.184
1146	193.16	8658.506	36577.012
3885	193.16	11428.334	39513.969
6292	193.14	13728.391	34879.5
5760	193.1	13246.372	37015.887
480	192.95	8127.358	37211.629
6060	192.93	13556.897	39298.383
5680	192.87	13344.72	39007.805
7094	192.84	14416.315	39551.531
273	192.82	7710.448	38006.68
3563	192.78	11077.155	35718.273
4924	192.78	12489.944	34617.84
2357	192.72	9904.624	35993.992
1808	192.43	9430.773	37391.891
2630	192.43	10306.163	39968.711
647	192.26	8286.201	33786.617
1840	192.24	9384.882	36416.883
5710	192.24	13332.532	38262.527
6217	192.24	13663.131	37077.992
468	192.22	8041.895	37860.777
5098	192.13	12602.884	37140.234
600	191.88	8031.113	33563.879
5857	191.86	13314.942	33238.355
978	191.86	8522.672	34698.254
5778	191.84	13241.958	36288.691
4411	191.78	11863.933	37118.227
201	191.78	7698.246	36452.676
875	191.63	8533.687	38721.957
3320	191.63	10879.757	36319.34
842	191.59	8256.961	39733.938
3843	191.51	11281.273	39138.559
884	191.48	8438.542	38022.648
5114	191.42	12613.331	37686.156
5421	191.38	12776.673	33086.645
4696	191.32	12206.457	38058.262
938	191.3	8471.564	36323.492
5446	191.25	12949.314	33712.688
4428	191.23	11930.44	36836.906
6382	191.21	13927.686	34822.438
3802	191.15	11242.746	37695.035
5430	191.11	13065.929	33244.203
5786	191.04	13277.896	35963.957
2183	191	9576.411	39100.754
316	190.81	7804.831	38525.426
2966	190.79	10435.865	38552.105
5632	190.63	13025.172	39685.805
5963	190.6	13541.941	36466.832
1920	190.5	9290.276	34198.633
3861	190.33	11233.851	39652.902
4961	190.21	12469.02	33389.215
5260	190.21	12901.223	37732.617
5209	190.19	12903.688	39515.34
1832	190.04	9393.379	36766.785
5003	189.89	12531.102	33994.895
1594	189.89	9094.79	36402.969
1812	189.87	9398.314	37475.246
3227	189.81	10772.985	33137.148
2879	189.79	10355.356	35529.559
3297	189.77	10852.954	35430.375
7322	189.75	14590.294	34606.836
1139	189.69	8671.776	36309.563
2833	189.56	10486.986	33791.973
3318	189.56	10860.253	36303.621
6423	189.54	13866.787	36489.34
4714	189.54	12156.785	38850.238
3217	189.41	10731.138	33483.715
5056	189.35	12512.609	35747.277
6418	189.33	13828.762	36003.848
4136	189.16	11649.202	33598.434
1680	189.08	9265.29	39127.969
5651	189.02	13320.35	39830.406
3041	189.01	10723.156	38877.426
2245	188.93	9889.195	38637.766
5815	188.91	13198.066	34654.453
5859	188.76	13290.125	33029.555
4864	188.72	12325.253	36767.676
3143	188.72	10761.386	35608.898
3480	188.72	11180.563	38679.402
6705	188.7	14109.981	38457.781
5579	188.68	13071.285	37956.109
709	188.68	8347.048	35967.832
1708	188.55	9307.188	39870.855
4042	188.51	11491.714	35508.422
2026	188.49	9549.688	34653.703
5082	188.47	12646.592	36670.469
5094	188.43	12537.113	37010.602
1903	188.39	9383.279	34659.621
339	188.37	7718.678	38830.988
4764	188.35	12449.331	39281.297
2010	188.2	9530.267	34107.379
3447	188.12	11080.188	39611.699
2337	188.1	9737.199	36234.859
1965	188.07	9552.27	33036.863
3450	188.05	11010.613	39523.289
5638	188.01	12923.735	39778.203
5511	187.93	12967.154	35637.09
6327	187.86	13575.398	33354.148
158	187.82	7650.099	35955.902
3273	187.82	10915.286	34874.469
1091	187.61	8821.205	34917.363
3175	187.61	10665.624	34373.766
4133	187.53	11650.881	33441.172
7022	187.42	14247.512	37630.457
3452	187.3	11080.237	39297.047
2490	187.3	10127.559	35150.98
6318	187.28	13593.157	33914.613
3937	187.22	11599.541	37446.094
6534	187.22	13833.525	38876.852
3491	187.13	11168.843	38010.074
4900	187.11	12447.376	35463.234
1463	187.11	8886.771	33504.172
3515	187.05	11148.68	37315.527
1901	186.92	9299.207	34903.34
3673	186.9	11225.311	34154.504
4569	186.9	12146.238	33626.5
1564	186.86	9085.539	35751.828
3947	186.82	11429.582	37328.953
6150	186.8	13573.28	39001.191
6678	186.69	14171.294	38840.613
155	186.65	7981.572	35838.059
1465	186.61	9009.91	33635.641
6897	186.57	14225.412	33745.227
952	186.52	8576.959	35639.262
6253	186.52	13721.476	36348.086
954	186.48	8424.324	35435.324
1623	186.38	9267.982	37315.941
497	186.34	8147.854	36613.109
5088	186.29	12673.499	36934.734
5671	186.27	13279.148	39430.367
7178	186.21	14493.821	38586.141
1403	186.19	8996.961	36217.223
3739	186.17	11358.178	35920.113
5069	186.11	12632.533	36084.434
4519	186.06	12036.452	33856.578
1210	186.02	8679.652	38286.32
3651	186.02	11365.981	33290.84
2209	185.98	9694.635	39894.094
1894	185.96	9378.272	34801.121
637	185.84	8366.757	33548.059
4648	185.73	12229.288	36335.156
3623	185.56	11152.971	33534.988
505	185.46	7986.095	36466.555
3076	185.42	10641.497	37631.809
2212	185.4	9770.562	39763.605
5704	185.38	13283.388	38627.793
1389	185.35	9023.542	36732.207
32	185.31	7978.463	33605.754
2599	185.29	10117.613	39301.043
2232	185.29	9902.892	39430.379
3547	185.1	11163.601	36126.703
4627	185.08	12252.148	35414.805
5681	185	13258.691	38797.527
3699	184.73	11336.033	35199.348
1377	184.54	8852.567	37128.242
1462	184.52	9003.666	33795.43
1037	184.48	8649.005	33115.293
3107	184.47	10703.077	36785.988
1795	184.35	9382.073	37688.988
2163	184.24	9695.552	38542.516
4171	184.24	11842.612	35071.152
1172	184.2	8761.958	37459.457
6834	184.16	14001.742	34725.59
239	184.12	7960.129	37329.492
5178	183.97	12692.673	39552.82
2542	183.93	10119.456	37059.383
5176	183.91	12622.441	39412.852
4480	183.81	12035.153	35328.43
1928	183.78	9344.199	33819.391
5159	183.78	12692.081	39170.898
2186	183.66	9692.037	39186.039
7161	183.41	14543.645	39032.535
1274	183.34	8680.833	39796.777
1598	183.24	9135.094	36442.148
3645	183.2	11082.926	33116.023
3995	183.2	11608.136	36854.477
2144	183.18	9599.926	37782.742
4484	183.12	11985.24	35240.047
4551	183.11	11912.802	33070.023
3504	182.95	11162.164	37755.207
7066	182.82	14271.677	39069.109
3316	182.76	10965.265	36240.871
7346	182.72	14550.831	33596.688
527	182.7	8161.33	35723.457
4559	182.63	12139.949	33166.781
2488	182.63	10131.204	34963.109
3296	182.61	10835.553	35397.574
2715	182.61	10329.327	36470.902
5314	182.59	12863.498	36234.754
6389	182.49	13788.177	35018.199
3224	182.47	10697.968	33081.102
5083	182.47	12588.595	36841.617
4312	182.47	11630.107	39540.676
6874	182.45	14221.02	33017.906
934	182.17	8472.695	36542.539
2449	182.17	9997.632	33450.789
2231	181.94	9831.042	39352.012
452	181.94	8187.753	38427.793
3505	181.94	11161.067	37534.234
5955	181.92	13493.17	36136.313
4224	181.82	11766.786	36488.563
1669	181.8	9266.957	38668.801
7166	181.8	14456.928	39091.922
1355	181.73	9024.863	37627.133
3813	181.71	11379.97	38160.605
4730	181.67	12250.039	39564.414
617	181.65	8060.842	33120.133
877	181.61	8589.14	38509.824
5898	181.48	13505.361	33740.512
6412	181.46	13822.354	35755.301
5167	181.38	12588.025	39266.371
2895	181.34	10402.162	36260.117
5803	181.34	13151.579	35173.012
4755	181.3	12320.016	39605.414
6851	181.25	14047.166	34027.609
3070	181.21	10706.668	37976.555
1017	181.21	8579.07	33602.938
2365	181.15	9816.33	35469.023
2563	181.04	9951.688	38294.609
4267	181.02	11750.641	37965.602
1807	180.92	9280.692	37669.172
2683	180.9	10307.822	37756.902
399	180.85	7858.434	39966.824
3934	180.85	11512.538	37364.789
4806	180.83	12325.681	38469.609
265	180.81	7766.581	37903.051
256	180.79	7859.261	37651.82
1057	180.75	8649.677	33629.496
4646	180.62	12100.772	36260.598
5344	180.62	12755.86	35292.371
3946	180.58	11503.059	37317.676
5714	180.58	13280.35	38014.859
441	180.58	8053.157	38724.59
2239	180.46	9885.952	38967.484
4083	180.42	11584.434	34219.441
5339	180.33	12756.423	35473.703
7021	180.25	14322.768	37602.867
6989	180.21	14334.937	36640.367
6457	180.1	13841.76	37491.457
5969	180.08	13356.053	36664.77
4549	180.08	11962.013	33016.953
583	180.02	8181.613	34024.355
5683	179.98	13333.729	38806.156
44	179.98	7653.429	33788.648
5873	179.89	13526.911	33117.203
1318	179.89	8933.293	38319.434
557	179.87	8045.735	35232.813
682	179.83	8257.386	35242.223
115	179.81	7946.957	35176.172
6411	179.79	13953.993	35668.199
6538	179.73	13903.928	39054.172
343	179.73	7923.512	38893.742
1297	179.71	9040.666	39162.668
2655	179.7	10155.468	39030.043
5639	179.68	12977.925	39803.191
6606	179.6	14161.515	39843.098
5794	179.6	13228.769	35460.305
2711	179.58	10213.987	36572.379
5675	179.56	13293.814	39182.164
4661	179.56	12245.319	36714.492
7313	179.5	14610.351	34674.234
82	179.49	7845.011	34486.488
1176	179.45	8808.535	37494.551
3837	179.37	11402.605	39075.801
3662	179.35	11334.889	33680.961
4334	179.35	12032.379	39931.059
1007	179.31	8597.682	33784.645
3389	179.26	10928.584	38289.629
2518	179.18	10005.585	36079.156
4345	178.89	11885.075	39306.477
5518	178.83	13036.851	35950.328
4036	178.81	11580.19	35593.832
5851	178.74	13314.613	33399.477
6729	178.72	14052.281	37816.848
5543	178.7	12941.286	36493.285
2447	178.66	9946.09	33372.559
4765	178.66	12415.913	39336.711
5804	178.6	13296.99	35188.605
1114	178.53	8671.751	35567.609
2018	178.47	9666.346	34373.453
6184	178.47	13627.101	38132.754
6859	178.47	14096.766	33664.883
5342	178.45	12897.57	35272.422
6614	178.43	14196.043	39629.063
3620	178.43	11001.895	33684.094
4362	178.43	12031.338	38864.359
5123	178.37	12585.241	38141.402
1877	178.3	9480.962	35306.457
5512	178.3	13119.237	35686.164
6247	178.28	13591.551	36497.801
3099	178.28	10690.697	36938.496
1562	178.26	9265.845	35658.598
70	178.22	7660.488	34165.086
4022	178.18	11627.008	36059.469
5596	178.18	13030.057	38614.574
3153	178.16	10689.348	35294.098
551	178.13	8166.911	35098.605
4728	178.11	12171.638	39375.813
3134	178.11	10763.31	36024.375
3927	178.09	11482.662	37521.738
2813	178.07	10556.86	33144.344
4987	177.99	12674.586	33519.77
4590	177.9	12274.86	34386.91
2173	177.9	9502.752	38814.828
6189	177.88	13582.353	37951.047
2614	177.86	9979.452	39720.383
5858	177.78	13263.315	33011.875
5678	177.68	13300.317	38962.609
2307	177.68	9881.355	37295.824
6058	177.67	13458.942	39267.105
1809	177.63	9455.915	37435.105
4454	177.45	12060.727	36013.809
3539	177.44	11012.592	36515.879
1689	177.38	9199.044	39490.715
1580	177.3	9215.934	36004.457
1122	177.22	8773.324	35789.512
6768	177.17	14034.532	36225.164
4239	177.13	11630.519	36837.996
2362	177.07	9881.74	35601.715
1873	176.99	9318.344	35544.617
2823	176.98	10519.625	33394.141
3912	176.88	11592.777	38211.043
7	176.84	7928.545	33145.797
5278	176.82	12917.823	37148.973
334	176.8	7934.472	38712.797
3178	176.77	10583.53	34410.82
4667	176.75	12217.051	36949.527
5790	176.71	13158.883	35807.316
6706	176.63	14139.45	38192.398
3127	176.61	10615.665	36206.844
868	176.61	8586.829	39253.797
7089	176.59	14420.907	39371.77
783	176.55	8299.239	37620.301
475	176.54	8193.66	37626.891
1133	176.44	8674.227	36182.27
5567	176.36	13059.79	37518.652
4947	176.34	12281.016	33862.477
2407	176.29	9792.1	33674.637
4946	176.27	12410.089	33829.594
3422	176.25	10857.566	39388.969
5383	176.19	12891.107	34515.914
4108	176.15	11583.52	33481.074
4507	176.13	12032.531	34366.723
681	176.13	8257.798	35214.684
3545	176.11	11005.051	36095.848
2751	176.09	10252.335	35005.605
2629	176.09	10264.479	39957.797
2228	176.06	9852.135	39455.316
3712	175.98	11257.45	35441.004
6569	175.98	13885.751	39445.434
2511	175.94	10025.322	36000.629
43	175.92	7887.139	33779.641
6048	175.81	13368.767	39017.063
5921	175.77	13467.066	34968.172
7188	175.77	14621.392	37893
391	175.71	7680.526	39700.488
3179	175.71	10750.097	34426.535
1175	175.63	8743.383	37493.207
7030	175.54	14272.539	38002.098
4119	175.52	11788.967	33065.461
949	175.5	8597.104	35832.5
2503	175.48	9940.652	35713.813
2944	175.48	10501.768	37616.73
5425	175.37	12941.197	33156.156
1198	175.31	8660.651	37958.941
4580	175.23	12209.98	34077.324
4644	175.18	12253.735	35973.105
7175	175.18	14614.981	38781.008
3219	175.18	10775.24	33414.387
1964	175.16	9588.914	33008.234
5961	175.08	13368.667	36414.305
5006	174.98	12509.392	34088.453
4623	174.93	12276.13	35320.473
6679	174.87	14078.852	38899.242
5796	174.87	13173.694	35470.188
603	174.79	8090.496	33611.141
2963	174.72	10375.232	38381.27
983	174.68	8449.943	34321.246
151	174.68	7697.761	35780.84
1136	174.66	8739.582	36229.746
5772	174.62	13344.985	36405.375
3787	174.56	11274.394	36895.922
5685	174.56	13271.85	38838.656
3299	174.54	10944.727	35652.758
5758	174.54	13318.001	36940.168
3123	174.54	10738.877	36333.707
3715	174.49	11340.861	35478.324
6870	174.47	14005.827	33220.727
2057	174.43	9611.462	35668.465
7255	174.43	14513.451	35799.742
2445	174.18	10041.646	33292.648
6830	174.16	14193.229	34926.77
5884	174.16	13414.576	33493.871
5174	174.12	12643.297	39346.48
3141	174.01	10632.457	35799.992
4118	173.97	11753.334	33062.711
2787	173.95	10186.99	33621.695
6285	173.74	13698.53	35228.875
4082	173.68	11509.879	34207.406
7062	173.64	14292.762	39030.66
1859	173.59	9437.522	35823.266
4681	173.53	12251.408	37573.84
6168	173.53	13592.613	38568.66
6811	173.51	14108.987	35200.578
4354	173.51	11895.932	39219.828
6177	173.45	13637.296	38282.363
7070	173.43	14391.265	39122.875
7190	173.32	14494.55	37969.668
2190	173.3	9684.909	39273.52
1554	173.26	9096.898	35468.367
5419	173.22	12789.266	33036.809
748	173.18	8383.191	36756.59
2870	173.18	10380.435	35363.898
4657	173.14	12104.611	36642.832
5016	173.13	12684.325	34600.992
3174	173.09	10720.429	34371.324
4172	172.99	11686.165	35128.508
6759	172.97	14082.488	36799.281
2512	172.86	10085.32	36034.27
6988	172.84	14354.932	36623.926
4916	172.82	12464.564	34822.434
6409	172.8	13819.668	35555.059
6173	172.78	13708.282	38152.422
4342	172.76	12035.701	39533.195
1764	172.7	9450.229	38404.238
1471	172.7	9025.862	33258.758
1364	172.68	9016.741	37214.984
5164	172.67	12676.045	39223.207
1275	172.67	8838.826	39818.965
119	172.65	7958.349	35221.559
6919	172.61	14356.212	34822.762
2591	172.57	10082.652	39168.09
1560	172.57	9101.45	35619.414
3561	172.53	11051.43	35696.188
4523	172.53	11973.331	33697.023
4645	172.51	12182.612	36105.688
376	172.49	7673.911	39538.719
7179	172.49	14595.597	38315.301
4107	172.46	11462.598	33464.391
76	172.46	7808.002	34262.477
860	172.44	8602.707	39560.359
2992	172.38	10420.332	39399.457
2812	172.38	10457.689	33140.063
7319	172.36	14557.037	34538.465
1967	172.3	9696.963	33075.008
4501	172.23	11873.978	34496.535
5619	172.19	13017.828	39233.707
6293	172.15	13692.672	34922.223
2822	171.96	10490.646	33344.105
5572	171.94	13082.922	37712.609
5137	171.94	12687.401	38524.18
4245	171.92	11821.466	36962.992
6993	171.84	14308.13	36700.934
3953	171.75	11546.439	37025.445
4973	171.75	12645.453	33191.52
3767	171.73	11262.128	36587.633
3265	171.71	10777.176	34575.16
4616	171.69	12228.338	35130.328
3080	171.63	10771.328	37188.926
2040	171.55	9571.597	35023.52
2573	171.55	9978.061	38551.895
3055	171.55	10664.093	38579.539
2320	171.5	9813.786	36917.848
663	171.42	8386.404	34373.387
4373	171.38	11859.503	38071.473
549	171.36	8185.57	35099.996
5113	171.34	12590.787	37684.332
1312	171.34	9038.708	38778.52
2321	171.08	9730.721	36993.887
4521	171.06	11894.184	33684.395
5388	171.04	12796.874	34340.004
1514	171.04	9188.97	34318.113
6308	170.96	13661.497	34611.277
3650	170.96	11394.846	33257.594
5992	170.94	13463.42	37274.703
4051	170.94	11551.755	35099.348
5817	170.81	13307.78	34482.895
4583	170.77	12129.549	34114.285
5527	170.77	12988.919	36133.496
3915	170.77	11527.776	38036.855
1994	170.71	9545.014	33720.91
3262	170.69	10947.907	34442.91
5663	170.69	13309.033	39739.461
3705	170.67	11403.915	35301.535
518	170.65	8167.539	35833.516
5906	170.65	13397.966	34191.461
2052	170.46	9680.122	35477.492
1415	170.46	8892.416	35714.816
6846	170.39	14176.031	34420.309
4252	170.35	11781.801	37359.105
3479	170.35	11054.755	38668.793
2700	170.27	10252.367	37122.949
2211	170.21	9583.063	39983.387
6314	170.18	13756.523	33980.793
1704	170.02	9267.765	39966.703
2540	169.91	10011.155	37023.719
4431	169.89	11916.877	36613.867
771	169.87	8219.715	37374.18
6252	169.81	13629.793	36251.844
6428	169.79	13956.975	36762.52
1031	169.64	8603.446	33035.324
6437	169.6	13796.931	36976.305
3784	169.56	11302.069	36808.758
5259	169.56	12920.079	37721.52
4311	169.56	11826.586	39490.207
4372	169.52	11984.992	38010.219
3569	169.43	11024.729	35569.426
4639	169.39	12064.367	35810.879
3532	169.35	11086.713	36637.148
1845	169.33	9339.587	36302.406
6856	169.31	14114.099	33901.238
5922	169.31	13498.841	34976.188
4966	169.29	12384.051	33012.844
5589	169.28	13049.675	38259.207
7129	169.26	14492.09	39503.023
3550	169.14	11108.356	35903.594
3596	169.1	11165.85	34455.824
1692	169.08	9167.53	39565.145
5677	169.06	13177.541	39264.441
4972	169.06	12695.311	33168.715
6296	169.05	13684.123	34616.891
3205	169.05	10584.572	33798.277
2784	169.03	10237.173	33510.625
381	169.01	7889.28	39585.422
102	168.97	7712.835	34931.469
4485	168.95	11850.324	34938.238
2344	168.91	9796.441	36374.32
1487	168.89	9070.226	33309.406
4370	168.89	11980.796	38273.121
5881	168.89	13369.965	33403.547
3260	168.87	10850.791	34438.609
5636	168.85	13069.866	39762.645
4705	168.83	12167.887	38358.324
5534	168.83	13006.248	36284.164
3255	168.82	10874.39	34329.27
7085	168.82	14337.423	39282.398
5230	168.78	12838.113	38905.723
3105	168.76	10651.914	36738.586
4777	168.74	12445.659	39015.145
6904	168.62	14248.524	34196.395
1149	168.49	8802.105	36695.516
672	168.47	8224.039	34926.324
4027	168.45	11438.829	35947.977
626	168.39	8206.001	33188.352
5464	168.36	12977.495	34283.855
4945	168.3	12448.747	33831.199
5050	168.3	12531.459	35525.336
2915	168.28	10357.019	36998.293
959	168.26	8540.221	35287.789
3336	168.15	10874.739	36591.457
2841	168.09	10477.056	34180.215
2568	168.09	10094.247	38452.895
5151	168.07	12506.811	39028.574
1530	168.05	9203.271	34808.023
7018	167.93	14378.96	37403.598
6814	167.88	14139.244	34972
1070	167.84	8683.09	34091.488
584	167.8	7990.453	34033.66
717	167.76	8399.361	36143.207
5177	167.72	12518.493	39423.023
5965	167.7	13466.888	36494.816
5390	167.69	12806.688	34442.109
726	167.69	8342.654	36305.41
355	167.69	7665.967	39065.609
2608	167.67	9946.26	39438.93
1825	167.61	9423.758	37158.691
1432	167.57	8976.719	35183.711
5553	167.55	12986.013	36878.941
2151	167.53	9554.518	38096.754
1794	167.53	9291.519	37916.879
6910	167.51	14289.245	34392.797
1400	167.49	8884.974	36093.871
5247	167.47	12804.348	38255.77
3494	167.47	11072.852	38067.617
2105	167.46	9566.17	36752.031
2769	167.44	10149.028	34100.121
1029	167.38	8610.083	33305.5
710	167.34	8413.115	36005.078
2978	167.3	10415.272	38854.051
4455	167.23	11991.882	36057.59
3030	167.17	10736.359	39219.93
7232	167.09	14459.248	36118.176
1431	167.05	8869.662	35159.797
7282	167.03	14434.322	35470.555
6019	167	13511.612	38357.563
5066	166.94	12618.203	36010.82
6010	166.88	13538.197	38024.785
2834	166.88	10409.005	33916.598
7193	166.88	14634.105	37546.613
5861	166.8	13143.494	33036.926
4361	166.8	11961.33	38817.969
3853	166.79	11337.481	39362.316
737	166.79	8295.026	36420.777
4115	166.77	11509.529	33145.664
2927	166.73	10385.72	37185.895
865	166.71	8485.99	39364.117
863	166.61	8435.359	39299.828
4510	166.61	11884.505	34428.066
805	166.59	8284.484	38498.949
2033	166.5	9557.037	34767.668
6055	166.46	13356.126	39214.266
3492	166.4	11108.44	38037.785
486	166.36	8187.513	37302.641
1281	166.33	8888.21	39802.863
4064	166.33	11552.965	34654.984
1161	166.29	8792.709	37017.77
6584	166.27	13785.176	39651.43
5737	166.27	13318.067	37559.941
6376	166.21	13893.971	34598.801
7288	166.06	14587.866	35366.566
3164	166.02	10654.576	34713.957
4991	165.88	12568.488	33588.02
71	165.87	7873.47	34200.668
2009	165.87	9638.386	34101.098
2414	165.83	9746.768	33498.383
2687	165.75	10193.807	37194.59
2252	165.69	9764.543	38501.367
3822	165.65	11269.937	38375.16
649	165.64	8203.13	33860.48
516	165.6	8128.563	35787.754
189	165.52	7827.104	36307.172
1978	165.44	9640.388	33373.594
7110	165.44	14479.767	39962.723
446	165.44	7997.812	38552.301
1099	165.33	8685.423	35123.23
4140	165.33	11747.692	33773.168
4161	165.29	11839.937	34567.707
5813	165.25	13209.48	34914.707
5416	165.25	12733.722	33296.59
5782	165.2	13250.901	36125.484
3286	165.18	10819.172	35242.57
4554	165.1	12195.547	33009.859
5213	165.1	12790.688	39366.227
994	164.98	8483.809	34052.508
869	164.93	8541.161	38985.105
4055	164.93	11569.049	35193.176
1542	164.91	9120.701	35130.613
3353	164.89	10935.338	37190.457
4482	164.85	12001.437	35355.23
3943	164.81	11477.559	37228.23
881	164.81	8417.671	38163.828
4575	164.79	12261.145	34014.355
4074	164.75	11525.134	34574.164
2790	164.74	10181.648	33357.492
65	164.72	7872	34063.832
7340	164.72	14523.811	33891.383
4833	164.66	12362.87	37529.469
2200	164.58	9680.403	39592.734
2883	164.56	10538.929	35766.594
6284	164.54	13631.148	35198.086
3486	164.54	11098.732	38346.293
4792	164.52	12468.601	38777.043
2274	164.51	9890.472	38062.078
2201	164.49	9580.423	39646.879
1140	164.47	8752.543	36364.988
697	164.43	8270.354	35698.281
5855	164.39	13230.435	33184.441
6908	164.37	14232.784	34273.59
260	164.37	7697.762	37825.563
1442	164.35	8997.004	34492.855
7231	164.31	14484.24	36112.465
3549	164.31	11027.546	36202.125
6367	164.31	13842.397	34114.102
6611	164.28	14126.788	39616.723
6845	164.22	14051.227	34366.73
3322	164.1	10984.531	36351.105
3413	164.07	10955.379	39140.703
4472	164.05	11969.624	35704.125
6941	164.05	14219.103	35499.23
5738	164.05	13182.496	37651.688
10	164.03	7936.645	33217.961
6453	164.03	13816.284	37399.383
4174	164.03	11641.984	35162.273
3656	164.03	11399.913	33374.977
712	163.99	8242.387	36072.453
6270	163.97	13590.849	35809.141
2124	163.89	9584.196	37236.621
4586	163.87	12237.193	34252.645
6623	163.82	14002.953	39518.254
6909	163.78	14239.982	34307.277
991	163.74	8498.591	34013.32
2323	163.7	9889.537	36719.828
482	163.7	8037.523	37226.824
4098	163.68	11526.392	33517.328
6102	163.64	13720.306	39633.379
7096	163.61	14305.124	39596.262
1329	163.57	8989.077	38309.316
4052	163.55	11555.52	35164.48
2917	163.53	10455.752	37063.719
5946	163.49	13487.941	35836.078
5967	163.41	13521.335	36620.281
5053	163.41	12652.837	35714.18
832	163.34	8256.049	39336.809
5661	163.24	13333.406	39691.863
499	163.22	8073.446	36675.895
3338	163.22	10916.656	36729.953
4810	163.2	12369.188	38192.816
2243	163.18	9811.375	38820.539
5384	163.16	12735.57	34521.566
3435	163.05	10812.076	39665.109
529	163.05	8075.905	35451.715
5208	163.05	12780.84	39445.273
4111	162.97	11465.014	33293
988	162.95	8506.527	34379.379
4369	162.92	11988.262	38227.945
4602	162.86	12266.61	34747.609
223	162.84	7847.026	36966.098
2460	162.84	10038.035	33911.137
3083	162.82	10626.758	37264.539
4195	162.82	11653.917	35742.117
6913	162.78	14286.973	34459.695
4041	162.74	11630.285	35469.414
5690	162.74	13184.11	38633.484
6110	162.72	13691.095	39509.434
2597	162.71	10131.553	39252.773
4713	162.71	12259.016	38803.387
6505	162.65	13854.813	38236.91
1528	162.51	9185.727	34764.207
652	162.46	8214.529	33940.258
5842	162.44	13290.197	33720.711
1922	162.42	9368.834	34216.422
836	162.32	8279.95	39420.379
2578	162.26	10015.688	38799.992
2761	162.25	10133.2	34574.535
4134	162.25	11702.682	33487.891
1155	162.19	8686.829	36872.781
3818	162.19	11379.117	38319.047
6357	162.15	13908.482	33767.141
5330	162.13	12720.759	35765.313
2330	162	9876.369	36393.695
5288	161.96	12799.597	36934.906
5424	161.94	12995.719	33122.852
3852	161.92	11389.144	39347.477
3920	161.86	11529.142	37967.727
578	161.84	8152.958	34197.422
1391	161.84	8856.39	36635.313
6937	161.82	14264.747	35386.914
891	161.8	8580.035	37846.617
3035	161.77	10692.194	39096.879
5258	161.75	12888.045	37714.586
1075	161.73	8667.215	34266.023
7122	161.71	14608.54	39730.832
1853	161.71	9443.749	35986.23
248	161.67	7754.348	37520.914
2042	161.65	9651.881	35101.02
5000	161.61	12550.114	33961.035
2426	161.61	9843.902	33285.926
2523	161.52	10032.12	36314.207
1088	161.44	8752.051	34757.961
2004	161.44	9627.024	33876.285
6828	161.33	14091.315	34920.055
1681	161.33	9218.137	39202.777
5644	161.29	13113.418	39971.367
3424	161.25	10987.823	39401.93
6219	161.25	13655.461	37141.02
3890	161.19	11435.036	39292.715
5775	161.17	13135.152	36256.945
5299	161.15	12901.811	36550.602
5726	161.13	13304.74	37710.195
3251	161.1	10828.775	34036.801
6911	161.08	14336.383	34415.535
5821	161	13233.153	34577.715
3180	161	10772.642	34439
6984	160.9	14419.228	36523.281
1625	160.83	9197.815	37329.043
2498	160.83	9920.596	35489.516
6315	160.79	13575.872	34037.594
763	160.77	8370.357	37030.414
1207	160.71	8764.029	38245.551
2389	160.66	9904.396	34525.781
4272	160.64	11775.155	38031.152
6227	160.62	13678.828	37013.531
622	160.6	8378.316	33064.035
1107	160.58	8683.487	35291.258
3131	160.56	10584.886	35977.066
3145	160.54	10733.78	35703.398
733	160.52	8388.915	36362.926
608	160.5	8036.807	33389.254
582	160.5	8126.961	33995.93
4157	160.5	11668.383	34382.191
2230	160.44	9814.65	39562.371
6004	160.43	13474.171	37748.629
2924	160.41	10535.077	37166.617
5365	160.39	12729.111	34832.121
4158	160.29	11668.971	34415.297
5122	160.25	12536.819	37960.504
4815	160.21	12427.138	38088.621
95	160.18	7822.824	34764.18
2229	160.16	9724.327	39466.039
5410	160.12	12790.973	33405.633
1659	160.1	9130.251	38209.16
6322	160.08	13652.401	33763.379
6885	159.98	14421.816	33392.477
3278	159.97	10792.348	35008.348
414	159.97	7991.648	39652.215
4618	159.95	12223.713	35157.523
2285	159.95	9866.77	37761.211
808	159.87	8287.011	38540.91
678	159.87	8256.088	35115.457
7097	159.77	14419.277	39602.941
4795	159.76	12428.232	38540.406
14	159.66	7728.089	33280.387
2152	159.64	9561.393	38124.473
2272	159.53	9858.759	38004.551
1533	159.53	9141.528	34902.098
4199	159.51	11772.695	35895.969
9	159.51	7646.196	33214.199
594	159.51	8117.336	33685.711
4279	159.49	11699.054	38297.391
3557	159.49	11116.691	35831.566
3744	159.33	11304.831	35989.691
1512	159.33	9185.294	34243.738
1773	159.26	9392.707	38296.645
1370	159.24	9004.537	37070.234
4380	159.22	11971.425	37949.375
4159	159.22	11703.857	34487.805
1951	159.2	9358.244	33302.027
152	159.18	7909.913	35827.574
5841	159.12	13193.375	33693.117
5947	159.08	13445.257	35838.605
5316	159.08	12875.186	36295.566
369	159.07	7798.552	39365.719
5650	159.07	13342.288	39833.004
2627	159.07	10309.841	39871.633
3098	159.03	10686.38	36918.441
1228	158.95	8668.32	38891.293
1316	158.93	8990.454	38530.469
5472	158.91	13111.69	34488.633
1577	158.87	9077.359	35948.961
4393	158.87	11917.779	37408.059
6840	158.82	14063.354	34590.523
6699	158.8	14038.265	38353.82
4457	158.76	12029.23	35776.109
2767	158.74	10341.302	34182.496
2508	158.68	9945.011	35858.906
3228	158.66	10728.737	33163.449
5698	158.55	13303.159	38502.711
1034	158.51	8621.703	33130.957
6880	158.45	14417.679	33173.457
6868	158.43	14086.176	33396.016
7150	158.4	14600.888	38957.762
5568	158.38	12949.983	37563.809
3659	158.34	11231.49	33512.258
4956	158.34	12411.783	33505.754
4825	158.32	12328.551	37963.758
3695	158.3	11334.369	34915.301
4014	158.28	11563.249	36234.477
443	158.28	8083.191	38756.691
912	158.28	8621.808	37272.867
6016	158.22	13467.098	38323.848
4080	158.18	11563.476	34399.703
2420	158.13	9788.246	33337.645
5811	158.13	13179.25	34776.906
2552	158.03	10052.881	37624.5
6540	157.99	13843.707	39074.695
113	157.99	7753.092	35162.934
679	157.97	8201.563	35151.902
4753	157.97	12483.661	39921.211
6095	157.95	13511.674	39937.277
568	157.94	8007.422	34634.535
2847	157.92	10447.166	34345.016
1854	157.88	9448.159	36044
6907	157.84	14267.302	34257.273
1980	157.8	9496.305	33411.367
3531	157.8	11190.641	36857.93
3637	157.76	11139.047	33172.547
3436	157.76	10784.143	39853.133
4170	157.76	11825.749	35007.68
5920	157.74	13475.777	34929.426
4887	157.71	12482.223	36089.234
3369	157.71	10792.59	37852.309
3102	157.65	10637.976	37012.34
5017	157.63	12634.827	34693.047
6012	157.63	13524.166	38104.16
5431	157.57	12996.611	33286.867
2384	157.55	9887.219	34644.785
3014	157.53	10568.066	39653.953
5243	157.51	12745.41	38166.363
1408	157.48	8899.391	35778.508
4922	157.4	12388.698	35002.789
4116	157.38	11607.925	33147.063
6257	157.36	13637.278	36102.258
3595	157.28	11056.706	34765.555
4253	157.26	11719.067	37358.094
533	157.23	8194.534	35466.074
5614	157.21	12994.319	39131.188
980	157.15	8534.617	34510.645
6190	157.15	13662.181	37964.152
1130	157.13	8740.155	36050.457
4073	157.11	11588.4	34561.93
185	157.07	7692.644	36267.648
4823	156.98	12284.339	37891.5
7191	156.94	14592.383	37796.254
6391	156.9	13915.744	35038.328
5537	156.9	13070.339	36331.379
1714	156.73	9303.995	39605.145
5244	156.67	12821.847	38184.199
6844	156.65	14119.463	34364.852
5148	156.63	12650.65	38915.57
3790	156.63	11258.784	37076.887
936	156.54	8508.175	36229.402
3667	156.52	11410.749	33954.184
1506	156.5	9072.934	34129.535
3679	156.5	11321.813	34437.453
1310	156.48	8856.966	38652.316
6723	156.48	14158.953	37952.223
66	156.46	7947.02	34116.5
4533	156.4	12030.321	33543.613
3836	156.38	11362.512	39075.703
2799	156.31	10159.731	33260.754
585	156.25	8157.523	34125.895
5832	156.19	13222.258	34172.73
4555	156.15	12085.903	33012.066
3856	156.12	11400.828	39557.313
987	156.12	8557.126	34359.832
5476	156.12	13069.204	34632.48
1589	156.1	9224.704	36314.695
1112	156.08	8632.733	35452.898
4169	156.06	11712.803	34986
4936	156.06	12408.55	34333.898
847	156	8540.062	39792.148
3412	155.96	10833.96	39125.359
2738	155.96	10132.585	35541.828
2322	155.92	9733.204	36717.973
2125	155.92	9627.179	37402.125
4465	155.92	11859.026	35885.203
1926	155.9	9279.588	34131.539
589	155.89	8030.338	33887.883
4458	155.83	11942.989	35781.684
1742	155.83	9445.879	39258.559
6386	155.83	13912.898	34932.109
1872	155.81	9461.651	35508.723
1413	155.79	8998.583	35652.41
3315	155.79	10838.037	36225.902
7201	155.77	14489.63	37061.379
1125	155.73	8715.423	35891.129
3879	155.71	11424.524	39838.754
4636	155.71	12113.292	35630.707
4860	155.64	12298.432	36720.828
2722	155.6	10269.822	36154.629
4700	155.58	12083.509	38122.602
5798	155.58	13159.208	35402.406
685	155.56	8301.98	35367.563
2964	155.56	10423.543	38449.598
1254	155.54	8752.712	39411.145
2030	155.52	9573.764	34702.645
2114	155.5	9662.861	36904.441
1090	155.5	8652.813	34882.758
7112	155.46	14565.93	39978.383
2064	155.45	9680.261	35801.297
425	155.43	8170.079	39176.441
4324	155.39	11785.829	39842.375
6234	155.27	13573.522	36602.391
3024	155.25	10751	39413.203
6277	155.25	13681.044	35428.641
5245	155.23	12874.481	38219.109
3047	155.22	10721.839	38638.941
2166	155.2	9520.556	38598.84
3805	155.2	11316.383	37918.969
3658	155.18	11350.361	33443.973
4197	155.16	11705.087	35796.617
4141	155.12	11781.809	33820.43
927	155.12	8437.599	36862.949
5571	155.08	13086.313	37689.668
3213	155.08	10614.917	33334.484
4836	155.08	12490.293	37572.945
4146	155.04	11842.209	33919.691
5585	154.99	13122.296	38086.688
5022	154.99	12681.635	34898.27
6169	154.97	13600.24	38593.039
4365	154.95	11985.909	38313.891
3907	154.83	11557.713	38477.461
2575	154.81	10066.631	38640.063
2576	154.76	10128.964	38647.719
5171	154.74	12685.317	39288.242
4958	154.7	12302.096	33558.375
5742	154.68	13183.99	37433.402
5423	154.64	13039.172	33057.91
690	154.64	8365.559	35489.121
2806	154.64	10454.734	33022.594
5144	154.6	12559.866	38837.207
3020	154.58	10693.795	39533.18
6680	154.53	14135.118	38908.086
3642	154.51	11109.426	33078.063
1383	154.47	8901.65	36907.398
1211	154.41	8788.839	38342.492
4421	154.35	11938.754	36708.629
2222	154.35	9704.566	39691.512
4330	154.33	12052.773	39785.805
2165	154.3	9625.625	38566.441
4674	154.3	12175.893	37226.879
6865	154.28	14112.924	33333.668
1682	154.28	9121.452	39229.777
1741	154.24	9432.703	39246.504
4654	154.24	12270.603	36514.125
3062	154.18	10751.714	38268.715
567	154.18	7996.402	34927.684
918	154.18	8569.136	37337.863
3881	154.14	11611.742	39668.977
5903	154.14	13368.583	33979.461
1227	154.1	8789.302	38883.977
6325	154.09	13731.766	33619.383
1241	154.03	8740.301	39202.168
1218	153.95	8756.745	38541.426
2006	153.91	9529.224	33912.16
6580	153.84	13884.075	39544.758
2273	153.82	9764.727	38043.313
5517	153.78	13126.375	35935.813
1414	153.74	8892.708	35670.879
6542	153.7	13919.24	39099.832
604	153.61	8022.129	33636.793
444	153.55	8075.009	38776.863
6883	153.55	14242.92	33309.762
1433	153.51	8888.482	35190.824
6422	153.49	13795.239	36274.633
2979	153.49	10374.784	38948.941
5019	153.38	12590.646	34795.848
471	153.32	8198.153	37687.152
1876	153.3	9300.109	35556.777
641	153.28	8352.912	33633.57
3632	153.26	11107.223	33332.898
1868	153.26	9352.722	35429.293
3756	153.22	11371.833	36251.523
2781	153.22	10259.929	33739.316
6951	153.17	14335.169	35572.133
3058	153.11	10583.632	38359.168
1748	153.11	9440.872	38907.566
6772	153.09	14136.821	36059.906
6154	153.09	13566.999	38932.566
3437	153.07	10867.894	39882.926
1105	153.05	8834.748	35266.613
5105	152.96	12646.755	37301.961
2588	152.96	9942.836	39088.91
1508	152.92	9094.82	34157.184
5468	152.9	13130.377	34333.289
1935	152.84	9343.09	33717.223
3626	152.78	11087.528	33585.617
5333	152.76	12771.098	35896.297
5179	152.76	12631.869	39594.484
2141	152.73	9518.601	37719.848
7071	152.73	14270.736	39142.02
3442	152.71	11205.946	39777.527
4009	152.61	11608.799	36417.695
6288	152.57	13586.403	34979.871
5505	152.55	13035.359	35415.504
7007	152.53	14350.939	37036.859
4977	152.53	12520.961	33307.344
2980	152.53	10509.223	39014.902
1063	152.5	8823.322	33833.883
3909	152.5	11451.493	38585.801
6715	152.46	14003.329	38096.098
3113	152.44	10741.808	36401.051
6342	152.42	13863.429	33354.324
1293	152.4	8981.625	39577.406
2189	152.38	9548.763	39263.422
5150	152.34	12669.546	38982.676
5574	152.32	13107.231	37762.539
3917	152.3	11478.715	38134.805
3728	152.3	11337.573	35677.641
4633	152.3	12242.929	35531.938
2401	152.28	9766.157	34097.57
7315	152.27	14431.628	34733.496
6529	152.25	13789.398	38797.309
3287	152.25	10956.194	35246.422
5036	152.23	12601.152	35291.938
2192	152.21	9646.868	39324.273
4096	152.21	11552.218	33734.707
691	152.19	8254.045	35562.371
6876	152.17	14290.07	33017.605
6964	152.15	14291.293	36230.547
3192	152.04	10709.687	34083.262
6842	152.02	13997.831	34315.168
4548	152	11889.435	33017.129
1187	151.92	8791.633	37704.938
4086	151.92	11418.142	34079.012
1328	151.92	8892.874	38274.168
3294	151.9	10907.785	35340.195
3648	151.88	11349.15	33114.258
3307	151.88	10969.343	35924.445
4611	151.84	12188.954	35001.371
2443	151.81	9991.553	33268.406
956	151.77	8557.529	35518.727
3900	151.75	11624.138	38810.961
2894	151.75	10356.671	36205.367
5492	151.75	13048.636	35128.621
3670	151.73	11205.999	33976.211
3748	151.73	11342.964	36094.492
1870	151.71	9357.283	35480.867
4432	151.59	11877.808	36675.352
5503	151.59	12951.11	35336.691
6013	151.56	13401.715	38157.211
164	151.56	7929.132	36024.602
950	151.54	8525.672	35853.07
507	151.54	8171.613	36518.914
878	151.52	8598.632	38322.734
7339	151.5	14533.183	33848.199
224	151.44	7792.992	36983.879
2674	151.44	10146.199	38013.848
1405	151.37	8853.242	35962.852
5839	151.37	13224.239	33844.121
1491	151.37	9201.766	33485.27
3747	151.37	11328.841	36068.344
4878	151.35	12481.237	36447.176
7014	151.33	14353.141	37359.176
1665	151.31	9167.42	38339.043
2095	151.29	9619.938	36585.086
4198	151.25	11844.201	35799.641
916	151.25	8529.678	37318.563
4584	151.25	12245.664	34135.219
4151	151.25	11799.983	34089.316
5362	151.23	12701.887	35087.398
5238	151.23	12807.4	38319.965
848	151.19	8479.605	39815.066
3567	151.17	11106.955	35514.398
3403	151.14	10883.065	38866.715
1033	151.08	8483.726	33084.809
2423	151.04	9745.189	33426.535
3955	151.04	11614.819	37066.563
393	151.04	7700.215	39771.152
1621	151.02	9215.807	37278.527
1117	151.02	8805.407	35662.672
1747	151	9286.569	38906.859
2999	150.98	10413.77	39563.043
1012	150.98	8458.294	33533.051
2662	150.98	10150.847	38470.973
3124	150.96	10688.053	36085.32
4748	150.94	12087.973	40007.852
1693	150.91	9201.749	39604.801
2345	150.91	9757.134	36105.305
5270	150.91	12870.326	37399.293
1912	150.89	9402.949	34294.777
1346	150.87	8995.389	37508.777
4588	150.87	12269.583	34339.43
5995	150.85	13530.722	37332.813
6378	150.83	13985.333	34639.023
1898	150.73	9402.151	34862.262
5725	150.71	13187.949	37708.285
4957	150.68	12477.684	33534.574
4328	150.58	11633.512	39912.398
4786	150.56	12379.07	38900.773
3173	150.56	10671.658	34596.563
5417	150.52	12847.982	33315.816
6959	150.5	14248.93	36059.195
2954	150.48	10421.596	37841.086
1829	150.45	9340.699	36949.027
616	150.41	8005.739	33086.973
2	150.39	7713.327	33053.02
907	150.33	8530.536	37377.848
6096	150.27	13394.731	39949.27
4363	150.23	11970.053	38702.266
2096	150.23	9490.953	36584.754
204	150.16	7954.961	36590.402
5792	150.16	13182.944	35580.559
2242	150.12	9802.937	39072.906
2998	150.1	10551.772	39552.527
3489	150.08	11083.017	38270.328
4976	150.06	12671.526	33224.832
6232	150.06	13581.942	36577.559
3833	150.02	11305.584	38862.941
1672	150.02	9237.268	38909.504
5941	149.99	13479.262	35541.969
1483	149.97	9244.597	33181.078
4383	149.93	12010.251	37966.891
1215	149.89	8736.619	38446.746
3208	149.81	10708.805	33532.816
314	149.79	7893.467	38447.004
5642	149.76	13110.146	39917.34
6349	149.74	13794.736	33579.84
4879	149.72	12407.482	36534.828
1638	149.72	9139.496	37656.883
140	149.7	7865.765	35601.832
579	149.62	8083.984	34211.555
6333	149.62	13667.333	33115.172
7167	149.58	14417.026	39095.129
2486	149.55	10067.991	34903.129
6998	149.53	14316.586	36960.125
854	149.51	8440.679	39692.645
2510	149.49	9971.476	35915.902
1993	149.47	9516.702	33650.852
2618	149.45	9928.744	39930.27
6011	149.43	13395.395	38071.91
2278	149.39	9844.248	37861.719
1191	149.37	8748.486	37826.543
1820	149.35	9278.232	37332.457
1590	149.33	9245.018	36323.453
5526	149.32	13104.992	36123.688
1858	149.3	9278.5	35812.16
5432	149.3	12982.011	33309.289
1081	149.24	8791.293	34475.41
3167	149.24	10723.066	34482.914
4920	149.16	12283.595	34924.973
1106	149.16	8766.644	35276.078
4414	149.16	11870.685	37157.816
5346	149.14	12815.452	35303.633
3512	149.05	10994.561	37190.738
2134	149.05	9637.603	37522.895
2729	149.05	10166.23	35881.512
4988	149.03	12584.961	33576.371
5051	149.03	12614.535	35579.828
6793	148.99	14082.269	35476.559
3529	148.93	11181.64	36733.59
2338	148.87	9741.459	36247.945
1502	148.82	9157.453	34006.863
3095	148.8	10599.891	36864.539
3496	148.74	11014.412	38110.121
5748	148.72	13325.869	37209.09
6316	148.72	13630.214	34115.195
1686	148.65	9249.865	39400.297
3300	148.55	10904.058	35664.633
3356	148.53	10829.533	37254.383
3337	148.49	10814.322	36725.66
3072	148.49	10736.838	37812.504
2604	148.49	10002.892	39354.77
6567	148.47	13825.024	39379.848
4849	148.45	12298.014	37034.145
3555	148.43	11173.736	35760.891
3804	148.43	11373.542	37865.414
431	148.42	8082.527	39091.758
522	148.42	8013.264	35614.945
7011	148.42	14303.356	37173.348
757	148.36	8282.979	36986.715
233	148.36	7926.372	37240.715
519	148.32	8084.403	35844.496
3187	148.32	10734.618	34254.219
401	148.28	7674.25	39970.5
5308	148.17	12738.496	36677.047
3441	148.13	11153.846	39768.379
3142	148.11	10634.053	35587.441
835	148.11	8316.038	39372.117
1402	148.05	8868.42	36208.855
2671	148.05	10277.209	38256.652
3794	148.01	11365.663	37386.805
4796	148.01	12296.48	38598.59
6693	147.99	14073.702	38624.355
1396	147.96	9026.51	36523.836
739	147.94	8310.542	36484.84
5215	147.9	12832.906	39416.719
6360	147.88	13853.962	33953.125
3065	147.88	10691.178	37905.793
4139	147.88	11633.314	33734.656
3878	147.86	11418.335	39802.914
6523	147.86	13942.971	38541.895
283	147.84	7911.663	38060.719
1847	147.82	9277.744	36105.832
6164	147.8	13744.187	38783.98
4677	147.78	12206.611	37405.543
1753	147.78	9272.127	38720.879
3726	147.78	11235.326	35666.559
4942	147.74	12311.049	34097.566
742	147.74	8340.043	36612.691
7087	147.67	14362.92	39358.461
1205	147.67	8633.788	38173.172
563	147.65	7983.92	34776.262
2672	147.65	10274.005	38277.855
6424	147.61	13815.641	36488.816
2388	147.59	9835.206	34485.27
6032	147.59	13380.182	38655.547
3528	147.55	11040.348	36712.469
4516	147.51	11950.444	34123.563
3367	147.5	10850.001	37807.934
3765	147.48	11329.493	36524.578
1484	147.44	9215.893	33213.898
4687	147.42	12076.888	37809.984
4919	147.42	12381.121	34893.273
1298	147.4	9011.559	39185.836
2595	147.38	10045.565	39215.336
6329	147.36	13639.393	33296.051
2218	147.36	9712.735	39957.121
7337	147.29	14513.174	33824.773
4626	147.25	12148.38	35406.957
6855	147.17	14027.243	33899.434
1361	147.15	8935.741	37496.176
2292	147.15	9719.648	37358.602
3821	147.13	11369.778	38341.496
4209	147.11	11734.61	36157.652
2710	147.11	10278.043	36572.609
3525	147.09	11182.334	36909.152
676	147.06	8407.971	35057.555
2137	147.02	9564.299	37583.828
3125	147	10576.15	36155.324
3644	146.98	11103.915	33100.809
1515	146.96	9073.22	34361.449
4287	146.96	11812.538	38571.215
4899	146.94	12433.795	35422.176
1804	146.88	9271.565	37801.973
2986	146.88	10400.142	39144.953
430	146.84	7995.586	39070.852
4999	146.83	12688.356	33940.93
5515	146.81	13056.588	35881.902
976	146.77	8501.768	34683.98
1857	146.77	9442.669	35784.738
176	146.75	7921.982	36159.191
6776	146.73	14081.188	36141.293
5118	146.73	12498.676	37817.129
1690	146.69	9066.814	39505.254
1556	146.69	9215.829	35512.527
3037	146.63	10708.611	38796.297
4332	146.61	11925.331	39821.098
2708	146.54	10294.662	36830.613
6410	146.54	13816.447	35654.281
2142	146.52	9687.386	37751.328
4908	146.5	12315.288	34982.816
2331	146.46	9707.833	36400.684
6816	146.44	14085.418	35047.473
4462	146.44	11874.585	35848.77
2059	146.38	9534.183	35682.711
537	146.37	8162.388	35513.555
2528	146.35	10001.383	36513.309
6212	146.29	13763.993	37295.758
4567	146.29	12164.761	33486.859
154	146.25	7665.15	35833.746
575	146.21	8080.108	34358.961
6687	146.19	14174.457	38750.539
613	146.17	8181.728	33289.363
5696	146.17	13194.589	38790.488
2091	146.14	9491.661	36540.039
4556	146.12	12078.073	33046.645
4295	146.08	11697.995	38806.16
7033	146.08	14263.006	38159.156
5293	146.04	12781.114	36703.605
4090	146	11540.214	33839.07
849	145.98	8623.92	39855.629
5374	145.93	12856.754	34707.473
2881	145.93	10487.428	35612.461
1072	145.93	8757.76	34160.172
2161	145.89	9524.598	38499.969
4143	145.85	11737.698	33852.051
3602	145.81	11056.655	34334.371
1652	145.77	9269.741	38123.672
6837	145.75	14099.398	34505.242
6134	145.71	13730.642	39337.453
3011	145.71	10682.424	39989.371
3160	145.66	10606.904	35088.129
5246	145.64	12714.715	38254.461
611	145.62	8142.526	33285.012
2798	145.6	10259.213	33254.211
5484	145.6	13015.58	34785.684
1966	145.56	9646.705	33037.121
3461	145.52	11075.58	39148.773
4353	145.52	12039.577	39204.227
5649	145.47	13207.438	39828.063
1546	145.47	9124.62	35293.754
2997	145.43	10406.03	39468.125
328	145.41	7868.258	38652.227
5070	145.39	12662.559	36092.633
777	145.37	8276.532	37486.641
5375	145.35	12829.57	34736.914
964	145.35	8578.1	35168.914
5202	145.27	12863.005	39673.301
4898	145.2	12368.687	35726.305
2021	145.2	9647.17	34459.363
3721	145.16	11325.447	35598.43
3377	145.16	10793.864	37991.422
6235	145.14	13746.551	36597.211
1730	145.1	9484.447	39343.883
3903	145.1	11454.096	38677.273
3374	145.01	10807.002	37907.305
5597	145.01	13069.784	38739.309
2945	144.99	10402.067	37655.617
3741	144.97	11383.601	35969.984
2626	144.95	10278.056	39861.402
2779	144.93	10275.577	33663.492
609	144.91	8083.072	33400.941
965	144.87	8615.156	35179.605
812	144.87	8293.229	38595.004
2310	144.85	9873.921	37104.672
2198	144.81	9647.25	39548.926
4346	144.79	11971.616	39324.563
5313	144.79	12825.833	36529.16
6690	144.76	14089.698	38524.035
2985	144.76	10449.025	39132.848
13	144.74	7892.095	33253.926
4760	144.72	12337.679	39531.16
3029	144.7	10574.774	39217.719
2959	144.7	10424.316	38115.426
4321	144.62	11732.636	39746.031
1884	144.56	9383.808	35200.996
1449	144.56	9019.142	34180.754
2154	144.55	9585.033	38264.613
2645	144.55	10261.749	39397.371
3195	144.53	10686.309	33887.027
1233	144.51	8667.578	38967.504
4824	144.49	12442.085	37904.168
1717	144.45	9410.363	39666.742
4901	144.41	12304.512	35300.035
2100	144.41	9571.386	36632.719
67	144.39	7709.751	34143.605
2661	144.37	10214.363	38770.508
3139	144.37	10669.645	35764.031
3253	144.3	10958.231	34242.395
4282	144.3	11817.061	38347.641
1101	144.28	8650.489	35149.859
746	144.2	8398.827	36705.926
2145	144.16	9506.921	37848.543
4816	144.16	12454.239	38110.023
264	144.16	7824.491	37884.926
2904	144.14	10381.113	36575.629
1913	144.14	9306.828	34344.234
5516	144.12	12939.14	35924.617
412	144.11	8195.847	39645.57
5276	144.11	12807.82	37134.344
235	144.11	7718.936	37273.094
7001	144.07	14326.13	36975.27
2888	144.05	10549.487	35826.336
[truncated: 3,602 more rows]
