# Supplementary material for: Insights on the Control of Yeast Single-Cell Growth Variability by Members of the Trehalose Phosphate Synthase (TPS) Complex
Source: Front Cell Dev Biol. 2021 Jan 28;9:607628. doi: 10.3389/fcell.2021.607628 (PMC7876269; doi:10.3389/fcell.2021.607628)
Supplement: Supplementary file 2 [file Data_Sheet_1.ZIP › final_code/input_datasets/Ntd-TPS1_SortedCells1_plus_t3.csv]

Id	Area (µm²)	Centre X Position (µm)	Centre Y Position (µm)
3779	131.52	11017.338	39497.746
1836	124.74	9352.242	34378.473
402	122.77	8087.726	37680.297
6565	116.2	12517.76	35674.262
3294	111.68	10703.079	37243.664
7248	111.26	13186.999	36818.453
2361	109.65	9827.24	34243.551
5141	109.51	11976.638	37033.648
2366	107.81	9883.151	34016.398
2969	102.87	10398.78	33145.348
2178	102.23	9891.151	39269.297
4056	100.59	11399.088	33311.898
7180	100.11	13136.793	39584.363
2995	99.4	10385.804	33878.359
6933	99.04	12798.207	33697.164
4411	95.93	11392.388	37028.465
705	94.92	8366.749	38533.004
7415	94.59	13471.963	33700.621
8721	94.46	14476.475	36819.813
1447	94.02	9160.302	34881.234
3002	92.25	10390.667	34074.793
4752	92.16	11450.964	34242.949
1906	91.72	9686.353	33834.465
542	91.1	8334.066	33231.199
1382	90.19	8975.075	33724.113
2840	89.97	10176.584	35990.863
2368	88.92	9749.206	34082.348
982	87.35	8679.534	33362.152
1779	87.1	9306.421	35956.066
3810	86.95	11035.677	38650.246
6022	86.87	12512.259	33164.242
2812	86.24	10344.288	36817.656
1918	86.05	9654.283	34119.859
3031	85.82	10431.757	35159.801
1068	85.42	8661.756	35934
2542	85.36	10031.158	35843.813
8424	84.86	14239.388	35079.352
4998	84.65	11639.292	37572.301
1097	84.3	8791.148	36744.027
3733	83.88	10789.995	39212.559
5679	83.81	12492.485	39388.688
3222	83.16	10628.223	39514.289
4663	82.18	11547.51	36648.578
1352	82.1	8905.6	34909.164
1048	81.89	8679.869	35521.93
1965	81.85	9659.473	35234.938
2153	81.8	9746.456	39676.227
7042	81.55	12974.657	34977.563
7691	81.47	13640.383	37596.363
522	81.47	8170.971	33434.469
6844	81.47	12832.589	35743.945
95	81.22	7809.057	34641.668
3603	81.12	10893.709	36365.586
7393	81.03	13410.83	33056.422
1017	80.61	8823.936	34434.34
2827	80.4	10136.475	36534.293
6986	80.28	12957.936	33352.879
2888	80.15	10253.547	34664.621
1353	79.84	8933.183	34619.059
607	79.4	8319.59	36088.637
5290	79.38	11945.022	33973.941
3564	79.29	10920.828	35173.371
7604	79.17	13469.809	38641.523
8261	79.09	14181.71	36163.438
7832	79.08	13663.429	33680.969
461	78.96	8132.747	35417.797
748	78.81	8298.404	39888.68
7590	78.69	13469.867	37892.598
7201	78.4	13224.963	38969.098
4503	78.17	11620.159	39846.246
1021	77.64	8733.025	34566.484
2576	77.26	9972.697	36745.371
94	76.87	7945.961	34592.66
1425	75.38	9093.489	33913.906
1450	75.3	9240.359	35006.367
4695	74.69	11615.049	35632.105
4012	74.69	11202.268	33647.832
2264	74.61	9901.893	37179.605
3813	74.46	11078.789	38479.555
3744	74.38	10881.291	39519.277
7734	74.31	13642.518	36249.234
5676	74.29	12476.217	39567.219
6929	74.21	12730.682	33908.004
1007	73.86	8699.003	34008.148
377	73.18	7990.595	38316.633
2944	72.96	10184.984	33345.102
7565	72.75	13442.418	37338.504
78	72.49	7971.509	34143.516
6528	72.43	12687.22	35223.406
2367	72.01	9785.33	34082.266
2764	71.74	10147.873	38200.215
7934	71.53	13897.091	34923.746
1351	71.18	8978.458	34906.672
1722	71.03	9450.546	37587.676
7417	70.95	13560.923	33803.41
4922	70.88	11723.502	35669.93
3991	70.61	11076.533	34185.445
8022	70.61	13944.804	38129.27
8686	70.53	14598.575	37506.957
2957	70.51	10289.047	33120.398
3398	70.34	10729.645	34308.551
2913	70.17	10233.668	34232.484
5939	70	12418.636	34451.301
1001	69.65	8760.683	33948.309
3176	69.61	10439.393	38990.348
6622	69.34	12603.059	36903.629
8846	69.27	14616.465	33185.246
1675	69.27	9441.661	38640.305
766	69.19	8502.956	39731.66
4341	69.15	11413.756	35425.387
7342	68.75	13321.664	34183.809
4430	68.48	11361.678	37465.836
7789	68.25	13730.55	35226.172
2294	67.24	9868.861	35899.563
4025	67.24	11140.96	33359.672
939	67.22	8542.109	34712.637
6878	67.08	12743.207	35232.156
3354	67.06	10753.154	35698.18
5101	66.87	12052.277	38864.746
8828	66.7	14614.94	33921.766
7720	66.68	13703.773	36708.508
7275	66.68	13210.398	35633.813
5609	66.64	12152.441	38490.57
7649	66.6	13627.439	39232.992
3476	66.47	10941.816	33178.125
5369	66.39	12138.361	33284.992
4899	66.36	11676.968	35165.039
1821	66.34	9427.353	34966.984
3288	66.3	10633.006	37361.23
7888	66.26	13805.029	33317.52
3875	66.14	11055.086	36568.664
1896	66.11	9550.394	33485.277
1805	66.01	9478.886	35289.277
5017	65.93	11677.069	38047.352
8167	65.86	14191.932	37875.984
1270	65.84	8906.527	37797.848
7626	65.57	13499.849	39624.848
2550	65.53	9956.929	35982.457
5205	65.42	12025.516	35656.641
5070	65.21	11813.25	39765.992
1771	65.09	9296.373	36277.16
3138	64.94	10501.677	37816.852
5624	64.78	12190.937	38977.422
7748	64.77	13693.449	35922.941
8700	64.73	14636.447	37043.656
7300	64.69	13305.285	35096.965
1343	64.55	9040.231	35196.117
1209	64.38	9045.954	39615.324
588	64.33	8216.724	35621.984
7980	64.29	13818.702	36339.262
192	64.19	7975.241	36703.422
1782	64.13	9476.838	36035.387
7500	64.11	13422.007	35329.457
1218	64.08	9046.948	39343.965
3714	63.9	10982.281	38778.699
4681	63.88	11624.451	36092.008
5242	63.77	12046.676	35013.215
6706	63.73	12646.546	39708.531
5464	63.6	12161.232	35287.836
8637	63.52	14536.614	38903.605
1366	63.48	9034.177	34128.605
6751	63.46	12785.982	38414.129
5269	63.46	12050.118	34467.402
5972	63.44	12428.078	33407.555
1804	63.41	9382.402	35270.664
7227	63.39	13333.867	37505.258
687	63.33	8338.794	38144.477
7147	63.23	12976.034	38181.719
1332	62.98	8947.948	35518.758
5764	62.93	12296.869	37804.52
830	62.91	8564.196	37757.176
6736	62.89	12765.268	39241.953
4717	62.81	11462.306	35105.551
7865	62.75	13755.264	33045.445
1211	62.74	8926.856	39724.809
8109	62.68	14089.459	38358.762
7648	62.54	13691.04	39230.129
5037	62.54	11773.31	38909.363
4606	62.47	11450.836	37574.688
8769	62.45	14641.338	35689
1378	62.41	8917.912	33811.094
8835	62.37	14467.986	33596.789
372	62.35	8061.774	38519.316
1395	62.26	8914.397	33137.73
1734	62.16	9313.729	37194.438
8437	62.05	14303.993	35529.453
6613	61.95	12523.862	36759.539
3724	61.87	10991.741	38925.754
7915	61.85	13887.279	34448.738
898	61.85	8616.892	36360.746
8646	61.83	14573.117	38312.395
5936	61.82	12454.702	34341.746
7818	61.82	13771.958	34204.77
732	61.78	8352.361	39401.465
4724	61.78	11542.633	35057.836
7944	61.72	13802.338	35226.09
7961	61.72	13830.794	35846.191
2350	61.68	9807.461	34473.691
5903	61.64	12342.465	34788.984
6573	61.62	12683.447	35755.93
5725	61.57	12303.301	39035.035
712	61.57	8223.35	38642.074
34	61.55	7865.192	33599.109
7714	61.53	13648.07	37099.57
5049	61.49	11645.017	39288.563
3652	61.49	10788.279	37533
8602	61.47	14361.91	39266.352
7619	61.47	13482.994	39186.48
4361	61.34	11409.842	35970.652
8806	61.34	14469.968	34459.691
4781	61.32	11564.786	33432.93
7014	61.32	13017.703	34318.367
6793	61.13	12914.565	36931.723
7724	61.13	13762.555	36838.414
2357	61.11	9891.888	34187.352
6858	61.11	12899.63	35442.559
8801	61.07	14608.042	34666.125
2884	61.01	10215.487	34907.027
5814	60.97	12324.115	36093.563
5295	60.97	11976.269	33829.391
3645	60.9	10908.165	37405.855
335	60.86	8175.896	39814.836
4371	60.84	11336.503	36263.664
1945	60.76	9677.191	34733.785
4434	60.76	11356.822	37701.535
4915	60.72	11741.886	35530.926
1889	60.65	9575.39	33290.609
5823	60.61	12280.24	35975.773
249	60.57	7883.305	37813.117
1873	60.46	9489.476	33196.57
5978	60.4	12393.376	33482.246
2871	60.32	10337.006	35154.848
511	60.3	8034.66	33356.133
7922	60.3	13937.914	34655.684
3837	60.3	11132.846	37552.656
2062	60.26	9516.518	37609.316
543	60.26	8383.751	33492.934
4779	60.24	11528.154	33357.379
45	60.21	7713.778	33732.031
643	60.15	8354.977	36535.699
233	60.09	7935.018	37490.773
1869	60.07	9483.989	33341.125
4701	60.03	11559.475	35556.953
8513	60.02	14396.479	37880.367
8701	59.92	14601.185	37063.059
8645	59.92	14635.965	38626.246
8350	59.86	14170.15	33429.273
4082	59.84	11269.507	33964.82
7914	59.82	13915.613	34405.938
3118	59.77	10457.203	37310.836
8688	59.67	14625.682	37511.82
8845	59.67	14486.62	33186.617
3757	59.63	10966.052	39792.098
3469	59.63	10980.705	33098.684
567	59.63	8251.687	34418.543
5932	59.63	12349.016	34296.391
4760	59.57	11565.744	33816.523
6023	59.57	12539.174	33200.039
5159	59.57	12035.756	36586.801
794	59.52	8505.156	38748.367
2208	59.5	9761.153	38156.512
7667	59.48	13743.919	38927.02
8714	59.48	14570.917	36989.398
4022	59.48	11098.426	33560.758
5513	59.44	12238.838	35787.223
471	59.44	8132.571	34823.672
7200	59.42	13304.834	39271.031
1511	59.4	9261.911	36706.137
4914	59.38	11832.18	35443.195
7441	59.21	13535.023	34354.762
6968	59.15	13126.447	33024.48
5188	59.11	11929.94	36006.297
2602	59	10109.943	37458.969
8833	58.98	14545.408	33553.527
360	58.98	7990.618	39185.047
5097	58.88	11932.371	39144.605
4634	58.88	11523.164	37116.258
4557	58.87	11562.775	39089.184
8325	58.87	14191.904	34010.914
2433	58.85	10093.27	33225.465
1767	58.83	9357.182	36218.777
1081	58.81	8700.085	36283.883
1497	58.79	9062.826	36274.465
2459	58.79	10061.997	33623.824
5243	58.77	11996.817	35028.801
3591	58.77	10990.206	35883.207
1388	58.73	9050.576	33335.816
1807	58.73	9447.869	35313.535
8849	58.71	14555.61	33282.383
3659	58.69	10884.769	37713.055
3811	58.67	11197.951	38685.004
4840	58.67	11807.962	33429.176
2634	58.64	9970.527	38047.961
7294	58.62	13344.973	35363.66
5646	58.62	12274.14	39652.371
8719	58.62	14568.391	36813.277
6601	58.58	12629.907	36399.043
515	58.54	8174.045	33387.813
3458	58.48	10682.554	33006.434
4703	58.46	11598.448	35274.746
5334	58.43	12059.376	33264.859
8789	58.43	14603.931	35252.039
6489	58.41	12620.53	34101.648
2880	58.41	10289.701	34815.746
3231	58.39	10762.01	39379.137
130	58.37	7983.909	35375.801
1748	58.37	9435.037	36751.238
665	58.35	8358.933	37329.258
7023	58.33	13113.989	34673.973
4770	58.29	11632.131	33785.137
7146	58.23	12995.425	38150.629
1201	58.21	8984.559	39872
1093	58.2	8698.937	36649.531
8269	58.2	14209.275	36013.684
6823	58.18	12883.062	36252.621
8008	58.16	13981.25	37448.629
6674	58.16	12539.233	38645.82
1338	58.12	8887.732	35409.668
3110	58.06	10554.647	37018.945
3607	58.02	10927.753	36503.609
5894	58.02	12405.859	34957.609
948	58.02	8619.332	34174.883
5008	57.98	11827.357	37786.867
6769	57.98	12817.582	37975.098
5768	57.97	12309.842	37590.484
3584	57.95	10838.478	35688.387
7030	57.93	13131.792	34871.254
8047	57.91	13845.757	38679.703
1752	57.87	9455.788	36540.035
4756	57.87	11521.595	33982.781
2588	57.87	10079.869	37106.449
847	57.87	8604.244	37226.91
7113	57.83	13121.531	37067.242
3059	57.81	10536.453	35398.684
5512	57.81	12129.703	35777.988
2326	57.81	9837.348	35035.348
5255	57.75	11997.805	34897.52
8630	57.75	14493.376	39230.367
7142	57.7	13110.975	37982.363
2261	57.68	9868.111	37159.523
2598	57.62	10013.711	37330.637
5637	57.58	12100.035	39390.012
965	57.58	8615.316	33801.625
8090	57.56	14141.38	39051.695
4544	57.54	11621.849	39271.535
7311	57.54	13298.528	34975.902
5515	57.54	12217.036	35803.84
2245	57.52	9909.257	37216.133
2076	57.47	9632.388	37833.336
6010	57.45	12535.243	33016.137
521	57.41	8156.252	33427.809
4748	57.41	11619.48	34151.352
5670	57.37	12373.529	39737.414
3102	57.37	10510.835	36840.047
3865	57.33	11099.103	37009.211
2746	57.33	10225.884	38630.527
828	57.29	8534.613	37716.473
1027	57.26	8843.724	35054.609
6722	57.2	12858.637	39605.215
7636	57.18	13685.324	39694.594
7699	57.18	13728.969	37489.09
7710	57.16	13757.398	37335.555
7326	57.14	13347.668	34701.105
739	57.12	8260.755	39680.59
8847	57.12	14579.56	33209.488
154	57.08	7972.655	35911.422
532	57.08	8106.816	33013.988
3273	57.08	10681.283	37835.297
6786	57.07	12907.949	37333.883
1778	57.07	9489.356	35917.836
866	57.05	8626.046	36740.297
3323	57.05	10706.971	36446.82
2856	57.05	10157.717	35434.422
8277	57.03	14191.548	35697.559
2837	57.03	10217.117	35910.477
3430	56.99	10768.083	33913.086
8234	56.97	14160.607	36549.852
5750	56.97	12289.593	38277.77
5148	56.95	11961.249	37176.434
6824	56.95	12818.658	36254.391
537	56.95	8234.725	33035.734
7756	56.93	13669.28	36050.188
5279	56.89	11989.124	34352.754
4783	56.89	11508.633	33455.48
6637	56.89	12540.766	37406.285
4465	56.89	11355.088	39001.344
7797	56.89	13709.368	34850.867
8237	56.87	14158.216	36607.934
8311	56.84	14107.236	34312.801
5047	56.84	11828.592	39207.965
8323	56.82	14080.719	33972.992
179	56.82	7950.567	36505.801
6700	56.8	12621.543	39393.914
4439	56.8	11413.965	37980.688
4579	56.8	11535.147	38338.285
5752	56.8	12419.894	38066.059
4441	56.78	11388.594	38003.793
5294	56.76	12063.484	33816.5
7749	56.74	13775.685	35945.727
1903	56.74	9636.52	33746.523
7319	56.74	13351.247	34869.57
448	56.68	8045.695	36031.68
910	56.68	8583.776	35976.703
1949	56.68	9696.858	34849.27
7545	56.66	13414.332	36920.449
7926	56.66	13934.036	34713.547
6912	56.64	12901.394	34426.156
2187	56.61	9870.772	38648.77
8809	56.59	14622.043	34307.199
392	56.57	8150.35	38074.016
8421	56.55	14424.687	34940.551
8428	56.55	14219.849	35307.41
2917	56.53	10170.347	34004.254
2514	56.51	10123.34	35094.863
1240	56.51	8910.731	38644.441
7676	56.49	13587.62	38148.461
5715	56.45	12430.124	39164.801
5973	56.43	12493.743	33421.586
5630	56.41	12147.198	39238.328
1041	56.39	8687.794	35382.363
2581	56.39	10096.926	36898.293
2116	56.39	9654.031	39042.242
2772	56.36	10336.208	37898.563
5208	56.34	12045.786	35429.492
2603	56.34	9923.698	37481.148
967	56.34	8535.316	33362.891
1079	56.34	8637.095	36196.414
1696	56.32	9407.776	37880.992
7834	56.32	13728.457	33718.953
8781	56.3	14631.119	35377.035
4037	56.3	11178.41	33274.184
541	56.26	8358.648	33170.176
7054	56.2	12998.721	35239.309
2123	56.2	9535.124	39304.496
7463	56.2	13542.07	34670.313
4647	56.2	11563.928	36804.156
7199	56.18	13193.168	39187.762
2937	56.16	10303.552	33489.496
4028	56.15	11038.851	33430.805
4091	56.15	11302.917	34226.559
650	56.13	8277.577	36902.715
8435	56.13	14264.064	35381.488
3390	56.13	10717.625	34469.402
6760	56.13	12859.676	38295.125
2860	56.11	10210.665	35297.887
2440	56.11	9953.183	33385.801
7412	56.11	13441.537	33604.977
3392	56.07	10770.931	34490.391
4589	56.07	11472.865	38073.465
958	56.07	8614.631	33855.949
1661	56.07	9408.258	39192.074
7895	56.01	13818.81	33431.871
4496	56.01	11252.809	39977.156
8366	55.99	14400.905	33193.93
5915	55.99	12367.019	34630.781
3756	55.99	10876.195	39784.613
6938	55.99	12712.715	33766.238
2489	55.95	10086.07	34560.203
1083	55.93	8687.129	36434.195
950	55.93	8604.394	33972.164
8585	55.93	14296.406	38302.68
4887	55.92	11784.722	34772.176
3905	55.9	11158.111	36200.816
4688	55.9	11489.608	35926.758
2145	55.88	9614.08	40002.949
7099	55.88	13043.545	36351.195
2396	55.88	9811.166	33497.941
802	55.86	8473.216	38318.453
2992	55.86	10460.17	33733.465
8784	55.86	14608.982	35133.238
4584	55.84	11443.725	38160.02
7045	55.78	13029.072	35074.68
8324	55.78	14002.153	33990.762
7264	55.76	13312.983	35925.73
1449	55.76	9204.513	34902.203
6724	55.74	12911.589	39529.746
6618	55.72	12517.138	36807.777
5763	55.72	12492.923	37757.152
4595	55.72	11582.972	37861.102
1238	55.7	8944.184	38919.566
3001	55.7	10485.018	34052.988
2882	55.7	10162.043	34851.387
8024	55.69	13890.689	38147.691
7696	55.69	13569.332	37410.793
2258	55.67	9898.4	37090.156
5626	55.65	12160.274	39049.727
3814	55.61	11135.619	38488.836
5749	55.59	12471.953	38165.195
3334	55.57	10742.924	36141.605
7223	55.57	13342.701	38099.547
7659	55.57	13684.658	38991.234
2427	55.55	10043.956	33112.926
5564	55.55	12268.102	36958.031
8337	55.55	14191.813	33504.656
8243	55.53	14095.518	36457.434
7883	55.53	13976.813	33183.094
8231	55.49	14195.298	36720.695
7838	55.48	13703.382	33631.172
4047	55.48	11285.892	33109
601	55.48	8412.704	35927.488
3380	55.46	10775.067	35236.938
7754	55.44	13776.597	35991.645
4926	55.44	11713.541	35759.723
6759	55.44	12717.974	38237.023
3084	55.42	10509.653	36168.266
4789	55.42	11583.633	33245.273
3206	55.4	10696.768	39753.598
1755	55.4	9282.279	36585.387
3853	55.4	11054.372	37176.137
1868	55.38	9478.674	33330.816
8464	55.34	14389.362	36208.781
6628	55.34	12596.667	37153.867
3451	55.34	10712.957	33167.164
123	55.32	7674.118	35290.09
6101	55.28	12652.307	33748.375
175	55.28	7708.541	36452.133
8141	55.26	14171.429	38253.496
8071	55.26	13976.508	39782.68
7955	55.26	13938.967	35631.594
5946	55.25	12306.846	33983.801
6868	55.25	12767.725	35412.609
346	55.21	8112.644	39645.527
5009	55.19	11832.704	37813.551
5610	55.17	12244.468	38505.805
1463	55.15	9065.292	35382.441
3885	55.15	11191.021	36489.891
5257	55.13	11936.42	34928.031
5548	55.11	12232.833	36331.016
6732	55.11	12748.784	39368.219
2401	55.11	9866.561	33592.395
8207	55.09	14188.03	37760.922
2526	55.09	9999.232	35362.738
2067	55.09	9619.036	37729
2773	55.09	10306.525	37898.363
7062	55.07	12979.657	35470.109
519	55.07	8046.305	33407.313
8770	55.05	14625.212	35691.137
2065	55.05	9625.872	37698.602
2224	55.05	9916.658	37766.539
4014	55.03	11071.084	33713.18
8164	55.03	14173.497	37827.586
6931	55.03	12833.634	33659.047
5220	55	11912.279	35558.492
238	55	7899.46	37569.176
5484	55	12134.206	35615.598
1142	54.98	8703.011	37939.594
8631	54.98	14638.119	38960.199
6654	54.96	12502.47	38047.59
5283	54.96	12004.17	34139.648
3509	54.96	10850.262	33736.023
529	54.96	8138.486	33255.512
1468	54.94	9090.737	35493.648
5804	54.94	12372.128	36399.363
2132	54.94	9558.671	39639.215
1335	54.94	8951.607	35549.113
8728	54.92	14512.754	36595.578
3700	54.9	10848.472	38530.52
2353	54.9	9910.265	34508.676
180	54.86	7649.141	36536.387
3619	54.86	10971.65	36856.348
7558	54.8	13554.77	37203.719
1911	54.8	9494.64	33957.387
3636	54.8	10855.108	37237.16
5181	54.8	11867.481	35937.461
1655	54.77	9427.34	39332.148
8779	54.77	14482.868	35280.66
3350	54.77	10676.985	35612.152
7904	54.75	13833.031	34053.824
3095	54.73	10358.438	36577.84
824	54.73	8555.599	37848.844
563	54.71	8406.566	34305.949
1598	54.69	9239.684	38773.574
5265	54.67	12056.917	34726.773
6934	54.65	12901.421	33717.051
4679	54.65	11512.682	36365.5
7891	54.63	13878.16	33363.523
7908	54.61	13961.621	34227.719
1620	54.61	9131.575	39564.273
2637	54.59	10046.112	38091.57
7205	54.59	13201.839	38808.168
594	54.57	8412.642	35720.793
1832	54.57	9332.82	34758.809
5326	54.56	11999.45	33470.762
7924	54.56	13785.077	34680.984
801	54.56	8431.494	38616.23
439	54.56	8201.307	36368.332
6803	54.54	12797.488	36839.09
8783	54.54	14541.697	35409.824
5090	54.5	11909.336	39727.949
429	54.5	8119.614	36763.43
7269	54.48	13237.082	35793.059
3543	54.46	10824.785	34639.734
4471	54.42	11269.416	39284.898
2894	54.42	10275.371	34467.977
7825	54.4	13714.023	33854.172
7802	54.4	13722.1	34648.016
2169	54.38	9911.327	39352.387
2253	54.38	9715.02	37326.953
861	54.34	8465.832	36907.164
4568	54.34	11519.74	38653.43
5875	54.34	12485.998	35564.809
1492	54.33	9065.189	36209.059
2790	54.33	10151.48	37203.332
7329	54.31	13256.515	34509.633
1175	54.31	8666.391	39214.461
7991	54.29	13798.525	36834.07
3529	54.29	10962.471	34177.227
4483	54.29	11394.845	39597.109
7826	54.25	13779.873	33863.82
4597	54.25	11531.93	37949.457
835	54.25	8619.389	37618.766
5935	54.23	12374.196	34330.793
7689	54.23	13622.631	37818.113
2800	54.21	10258.377	37169.07
5762	54.19	12483.873	37729.605
1290	54.19	9004.059	37079.387
6580	54.19	12688.783	35916.141
4630	54.17	11574.545	37032.566
6558	54.17	12618.138	35554.227
4013	54.13	11099.344	33680.645
7233	54.13	13229.027	37215.762
3317	54.12	10773.705	36597.453
5231	54.1	11992.133	35130.684
1714	54.1	9302.77	37813.637
1877	54.08	9452.902	33318.836
7482	54.08	13556.565	34941.223
1491	54.08	9196.694	36207.125
5994	54.08	12422.848	33013.961
5532	54.06	12195.559	35948.617
4365	54.06	11382.593	36082.809
1839	54.06	9427.686	34132.965
8839	54.04	14433.894	33353.457
4754	54.04	11450.323	34284.02
7528	54.04	13469.515	36123.844
2786	54.02	10301.36	37350.34
2288	54.02	9882.027	36371.488
2914	54.02	10250.358	34232.313
1955	54.02	9498.777	34971.234
3201	54	10499.985	39756.422
1506	54	9248.772	36598.578
2795	54	10348.256	37309.676
1127	53.96	8816.578	37494.512
6860	53.96	12908.414	35472.379
7024	53.94	12986.755	34718.863
1025	53.92	8837.52	34934.293
3212	53.92	10682.537	39670.828
2439	53.92	10093.249	33373.203
5475	53.9	12219.175	35540.777
5443	53.9	12202.543	34856.645
3479	53.89	10792.276	33199.723
7328	53.89	13307.824	34466.254
3987	53.87	11197.929	34444.961
7784	53.87	13612.236	35147.191
5868	53.85	12439.534	35465.441
5783	53.85	12395.488	37329.164
4497	53.85	11616.837	39770.008
4962	53.83	11799.979	36531.156
2927	53.83	10300.309	33657.34
7542	53.81	13553.146	36868.609
1885	53.81	9580.689	33224.84
968	53.79	8595.625	33391.414
4586	53.75	11568.853	38212.172
8358	53.73	14133.049	33034.785
6848	53.73	12768.927	35855.117
8780	53.69	14461.435	35314.984
1243	53.67	8880.961	38706.648
7886	53.66	13963.744	33281.711
672	53.66	8208.796	37623.547
3749	53.64	10950.894	39713.836
4442	53.64	11316.212	38046.086
6765	53.64	12713.655	38132.508
7796	53.62	13725.848	34846.242
2639	53.62	9980.675	38132.727
2267	53.62	9831.7	36948.066
2915	53.6	10138.65	33972.113
1540	53.58	9065.344	37340.656
3626	53.58	10916.875	37032.168
5315	53.58	12039.135	33540.879
7188	53.56	13008.649	39934.563
8255	53.56	14111.479	36332.172
2792	53.56	10345.583	37230.879
5659	53.54	12359.826	39894.063
4927	53.54	11743.74	35782.676
5884	53.54	12409.779	35384.742
1401	53.52	9270.035	33186.191
5372	53.52	12119.807	33322.383
4404	53.5	11285.553	36865.254
1471	53.48	9165.167	35606.27
5652	53.48	12278.434	40000.734
3614	53.48	10878.987	36638.609
4711	53.48	11421.245	35345.43
780	53.48	8556.055	39208.18
1102	53.48	8651.408	36853.637
8754	53.48	14451.918	36068.465
8360	53.48	14124.469	33118.223
4484	53.48	11300.734	39757.012
6797	53.46	12890.953	36737
5389	53.46	12274.452	33632.777
8765	53.44	14520.755	35800.078
8339	53.44	14099.074	33516.465
3553	53.44	10981.349	34833.996
6871	53.43	12827.424	35126.941
3267	53.41	10579.957	38210.723
6943	53.41	12781.814	33642.91
4547	53.39	11573.924	39063.383
323	53.37	7965.211	39790.637
4867	53.37	11699.775	34218.813
7686	53.37	13676.958	37912.781
7694	53.35	13743.12	37355.48
4040	53.33	11088.567	33033.281
1709	53.33	9381.72	37736.5
3431	53.31	10702.115	33923.199
5324	53.31	11900.112	33441.613
2349	53.31	9901.85	34470.594
816	53.31	8437.97	38037.68
5051	53.29	11825.936	39377.504
7253	53.29	13204.149	36261.32
2605	53.29	10099.167	37517.121
3847	53.29	11070.802	37323.68
7092	53.29	12940.534	36249.262
148	53.27	7742.417	35762.23
1355	53.27	8872.981	34648.129
5127	53.27	11935.362	37862.836
7320	53.27	13261.458	34880.348
2887	53.25	10245.956	34614.594
2777	53.25	10257.172	37688.676
5000	53.25	11644.001	37617.449
4654	53.23	11424.613	36552.965
3266	53.23	10748.563	38184.852
353	53.23	8035.561	39291.094
2822	53.23	10348.376	36400.988
16	53.23	7794.516	33291.402
2587	53.21	10115.639	37035.93
4	53.21	7911.911	33081.34
8086	53.2	14086.595	38959.156
5245	53.2	11915.073	34772.855
932	53.2	8590.397	35191.27
2130	53.18	9536.192	39617.629
8642	53.18	14578.991	38539.895
5741	53.18	12344.536	38582.574
1860	53.18	9450.163	33660.82
4448	53.16	11211.347	38298.871
6898	53.16	12737.437	34698.555
1145	53.16	8816.34	38013.297
7194	53.14	13295.262	39461.648
4432	53.14	11355.296	37521.234
7874	53.12	13806.252	33059.191
2126	53.12	9701.6	39485.52
1472	53.1	9081.364	35611.785
6766	53.1	12809.069	37837.281
2063	53.1	9696.148	37613.066
1790	53.1	9482.303	35596.82
7438	53.1	13436.394	34224.453
7298	53.1	13321.744	35399.148
8440	53.08	14230.476	35655.387
8673	53.08	14540.32	37869.09
405	53.06	8186.053	37737.066
5751	53.06	12293.819	37986.695
5669	53.04	12470.15	39710.219
3237	53.04	10628.249	38967.926
2407	53.02	9724.136	33410.023
2628	53.02	10073.66	37999.355
5452	53.02	12128.327	34968.813
3742	53.02	10942.313	39467.129
165	53.02	7971.88	36196.516
6946	53.02	12810.564	33432.531
3254	53	10587.861	38370.613
5818	53	12373.793	36210.176
8021	52.98	13905.452	38108.199
4339	52.98	11385.531	35323.27
5234	52.97	12023.21	35193.367
7979	52.97	13965.19	36336.34
8788	52.97	14443.47	35227.168
985	52.93	8710.15	33468.941
1688	52.91	9373.194	38180.754
8420	52.91	14395.13	34910.719
8352	52.91	13996.853	33474.512
3328	52.89	10777.328	36283.586
4676	52.89	11628.036	36326.984
8236	52.87	14082.242	36588.047
5474	52.87	12165.229	35464.281
5643	52.85	12249.969	39547.684
788	52.85	8624.262	38821.148
2854	52.85	10149.48	35714.703
5359	52.85	12261.132	33075.141
110	52.83	7969.582	34948.965
3462	52.83	10761.081	33062.926
8260	52.81	14080.771	36144.109
970	52.81	8550.705	33243.688
3198	52.81	10370.773	39660.473
2659	52.79	10022.137	38677.109
8298	52.79	14099.371	34885.246
2670	52.79	10053.959	39022.875
8799	52.79	14429.903	34630.141
8687	52.77	14483.825	37509.484
5815	52.77	12429.355	36105.547
4923	52.77	11707.596	35701.027
501	52.75	8115.858	33503.922
7600	52.75	13558.118	38434.379
3518	52.75	10909.192	33938.625
2647	52.75	10102.888	38421.188
1904	52.74	9698.199	33781.965
3310	52.74	10633.406	36763.375
1943	52.74	9584.445	34713.027
4396	52.74	11350.572	36791.477
3000	52.72	10487.783	34028.078
1664	52.72	9288.529	38959.176
8238	52.72	14092.224	36643.672
6035	52.72	12608.014	33461.277
3819	52.72	11002.47	38620.176
8007	52.7	13967.567	37445.449
5297	52.68	11951.17	33841.879
5309	52.68	11918.45	33725.328
6548	52.66	12650.697	35508.5
4016	52.66	11097.099	33767.648
3580	52.66	10884.464	35641.355
7087	52.66	13127.422	36167.387
8239	52.66	14141.207	36696.777
454	52.66	8013.574	35627.32
7313	52.64	13182.688	34979.324
1917	52.62	9655.046	34068.172
899	52.62	8540.533	36372.652
4969	52.62	11808.612	36647.441
7681	52.6	13726.177	38110.141
1301	52.6	8888.142	36784.289
5937	52.6	12404.147	34387.809
1272	52.6	8995.527	37517.445
3029	52.58	10525.795	35093.773
2215	52.58	9738.64	37997.523
246	52.58	7664.793	37714.684
3926	52.56	11121.496	35418.332
8756	52.56	14511.231	36118.215
3772	52.56	11053.178	39614.887
8317	52.56	14045.378	34424.102
540	52.54	8330.602	33167.906
2314	52.54	9712.162	35355.254
7913	52.54	13942.234	34378.629
2947	52.54	10230.609	33172.469
655	52.54	8399.539	37012.543
3780	52.54	11170.463	39551.676
8690	52.51	14496.749	37647.414
1430	52.51	9262.059	34082.766
3184	52.49	10381.578	39128.473
4423	52.49	11263.963	37251.477
1721	52.49	9322.739	37572.262
4306	52.47	11283.685	34694.746
7716	52.47	13634.941	36924.949
4788	52.45	11553.808	33224.27
7198	52.45	13339.561	39167.438
8656	52.45	14433.731	38162.227
5438	52.45	12115.034	34693.879
3434	52.43	10769.608	33671.629
5123	52.43	12063.22	38065.598
8240	52.43	14131.833	36398.375
5722	52.41	12321.127	39269.262
8206	52.41	14166.163	37690.008
4772	52.41	11631.919	33495.398
937	52.41	8477.748	34916.547
3781	52.39	11102.178	39307.902
7771	52.39	13698.792	35451.66
7005	52.39	13020.424	33779.699
5566	52.39	12107.253	36970.684
6717	52.37	12895.95	39809.992
11	52.37	7662.139	33220.238
4481	52.37	11237.498	39558.613
4034	52.37	11086.567	33230.074
3210	52.37	10683.368	39600.547
8002	52.35	13845.061	37301.746
2643	52.35	10082.752	38319.824
8293	52.35	14111.626	34958.695
5723	52.33	12383.165	38967.008
4352	52.33	11412.984	35685.852
247	52.31	7807.238	37763.332
1405	52.31	9120.475	33297.273
1698	52.31	9422.258	37897.836
2715	52.31	10299.812	39737.77
7218	52.3	13272.234	38363.891
4572	52.3	11435.359	38776.672
1342	52.3	9004.448	35162.469
2263	52.3	9887.171	37170.543
4739	52.28	11599.652	34695.871
8384	52.26	14400.795	33638.125
991	52.26	8839.338	33665.199
170	52.26	7942.201	36287.355
1823	52.26	9358.64	35073.375
3821	52.24	11179.5	38345.27
5107	52.24	11993.062	38647.027
5929	52.24	12286.924	34582.676
1217	52.24	8850.566	39328.031
3092	52.22	10502.662	36420.43
1619	52.22	9254.874	39386.578
5893	52.2	12456.075	34934.359
7307	52.2	13217.885	35190.379
1184	52.2	8842.558	39395.223
8582	52.2	14213.656	38263.105
2312	52.18	9778.406	35334.551
8103	52.18	14047.223	38503.563
3120	52.18	10542.581	37331.539
3680	52.16	10883.441	38368.555
8056	52.16	13979.429	38915.43
6741	52.16	12890.438	38813.992
2095	52.14	9623.041	38196.172
819	52.14	8595.909	38059
3238	52.14	10599.916	39025.578
854	52.14	8577.563	37046.844
7519	52.14	13407.889	35824.387
6957	52.14	12855.964	33052.273
1426	52.14	9213.234	33975.738
5119	52.14	11966.851	38184.602
3634	52.12	10810.206	37199.727
3221	52.12	10770.904	39503.211
3186	52.1	10366.071	39185.84
5577	52.1	12201.881	37381.395
3561	52.1	10792.183	35057.41
1306	52.1	8952.736	36393.254
7675	52.07	13760.602	38422.949
4776	52.07	11602.148	33571.766
7151	52.07	13135.843	38292.195
2013	52.07	9632.52	36299.297
7394	52.05	13467.325	33178.957
7419	52.05	13530.09	33884.707
8417	52.05	14423.421	34597.563
7855	52.05	13675.175	33184.23
1881	52.05	9664.304	33038.598
3519	52.03	10928.684	34000.141
8669	52.03	14501.133	38115.781
46	52.03	7937.898	33744.004
8436	52.03	14252.517	35458.973
2283	52.03	9757.689	36218.168
5567	52.01	12155.219	36997.68
1565	52.01	9243.842	37898.086
7688	52.01	13778.577	37801.77
1479	52.01	9174.313	35821.086
575	51.99	8231.69	34977.055
5970	51.99	12456.631	33370.93
4443	51.99	11321.103	38058.184
5487	51.97	12261.362	35628.074
865	51.95	8524.257	36732.258
8698	51.95	14558.459	37032.539
1966	51.95	9676.37	35245.695
4684	51.93	11614.703	36201.137
5412	51.93	12111.149	34138.625
2530	51.91	9943.101	35445.254
5565	51.91	12084.436	36966.805
2847	51.91	10323.006	35740.648
1010	51.91	8845.493	34021.34
5732	51.91	12303.703	38633.352
3952	51.91	11082.061	35042.996
374	51.89	8090.944	38583.602
8667	51.89	14626.538	38067.613
8375	51.89	14418.885	33415.668
6905	51.89	12826.739	34580.129
8039	51.89	13961.918	38258.625
5848	51.89	12482.544	35626.977
1179	51.89	8829.72	39305.641
1897	51.89	9583.038	33521.555
7450	51.89	13539.385	34491.477
8079	51.87	14100.02	39981.766
1229	51.87	8895.18	39005.836
1299	51.87	9024.205	36760.934
4902	51.87	11744.779	35234.746
3006	51.85	10447.704	34161.73
5320	51.85	11987.706	33358.313
7532	51.85	13562.895	36294.773
3129	51.85	10419.304	37649.727
7359	51.85	13346.014	33915.09
8793	51.85	14465.537	35063.402
2298	51.84	9864.503	35984.676
8107	51.84	14200.323	38332.191
1577	51.84	9163.552	38064.293
8481	51.84	14420.601	36681.055
5546	51.84	12263.991	36286.063
4865	51.82	11848.753	34203.688
206	51.82	7976.968	36989.047
638	51.82	8312.431	36434.402
7643	51.82	13574.19	39365.578
7301	51.82	13145.19	35101.195
1891	51.8	9631.713	33311.602
8507	51.8	14392.492	37571.859
1136	51.78	8808.19	37732.797
2658	51.78	10081.054	38671.168
5535	51.78	12097.63	35998.227
1612	51.78	9172.004	39212.23
860	51.78	8453.477	36893.098
3616	51.78	10804.011	36677.723
3152	51.74	10465.044	38185.691
1500	51.74	9099.323	36364.676
1393	51.74	8996.3	33217.426
2362	51.74	9751.657	34247.539
1049	51.74	8806.366	35545.352
7768	51.74	13759.766	35651.656
1020	51.72	8666.583	34524.332
1825	51.72	9297.552	34833.973
64	51.72	7881.189	33900.863
4991	51.72	11637.904	37382.148
525	51.72	8169.973	33180.82
8666	51.72	14590.614	38006.137
7202	51.72	13252.333	39002.492
3199	51.72	10488.216	39676.207
3171	51.7	10523.235	38748.91
2437	51.7	10000.208	33365.902
945	51.7	8579.312	34397.207
5060	51.68	11769.285	39618.27
8226	51.68	14012.973	37157.184
6497	51.66	12531.288	34405.324
8241	51.66	14116.103	36407.762
3159	51.66	10355.495	38308.023
8058	51.66	13837.219	39018.512
5767	51.66	12291.945	37537.586
3008	51.66	10554.002	34204.836
2858	51.66	10305.544	35509.758
2262	51.66	9763.551	37170.316
974	51.66	8469.513	33057.738
1795	51.64	9385.588	35688.602
1694	51.64	9429.874	37867.348
572	51.64	8282.916	34861.313
1539	51.64	9082.819	37340.379
7464	51.64	13452.225	34679.266
4473	51.62	11214.168	39294.844
8227	51.62	14025.686	37009.727
691	51.62	8217.203	38353.363
510	51.62	8176.426	33350.934
39	51.61	7660.825	33637.949
1574	51.61	9238.696	38010.938
3511	51.61	10816.609	33757.457
7228	51.61	13305.609	37562.016
1140	51.61	8838.695	37828.801
8757	51.61	14556.942	36139.492
7669	51.59	13746.604	38725.559
3643	51.57	10835.638	37321.863
7392	51.57	13541.192	33022.707
8583	51.55	14361.571	38270.848
8584	51.53	14346.279	38290.777
7271	51.53	13274.824	35833.512
5480	51.53	12225.832	35569.016
6763	51.51	12857.763	38049.32
3955	51.51	11145.595	34771.551
2869	51.51	10336.894	35140.488
1094	51.51	8743.929	36678.605
1137	51.51	8653.324	37749.324
1011	51.51	8810.026	34048.387
5278	51.49	12025.542	34342.883
7037	51.49	13043.556	34928.145
3852	51.47	11163.029	37174.051
3872	51.47	11038.126	36784.191
3499	51.47	10922.569	33525.543
514	51.47	8126.908	33386.219
5516	51.47	12082.643	35806.93
6764	51.47	12718.017	38067.719
3528	51.47	10942.701	34132.34
8392	51.47	14366.661	33810.789
4470	51.45	11342.253	39225.953
5843	51.45	12293.816	35586.762
2171	51.43	9776.268	39117.633
4450	51.43	11210.718	38402.457
6791	51.43	12816.674	36903.566
4787	51.43	11451.603	33186.328
2252	51.43	9772.033	37320.234
2219	51.41	9799.274	38123.227
3886	51.41	11051.985	36501.43
5355	51.41	12268.52	33039.156
652	51.41	8372.248	36913.102
5431	51.41	12157.605	34476.949
6804	51.41	12819.078	36849.715
3746	51.41	10783.673	39634.867
3924	51.39	10992.57	35709.723
452	51.39	8170.183	35620.047
1042	51.39	8731.497	35389.938
5418	51.39	12238.996	34257.496
256	51.38	7941.533	37968.973
1354	51.36	8894.284	34618.656
3483	51.36	10870.09	33297.48
1260	51.36	8976.7	38253.785
2260	51.34	9710.716	37105.746
4885	51.34	11678.182	34728.063
2463	51.34	10100.833	33707.211
5962	51.34	12457.25	33700.938
2717	51.34	10327.862	39522.723
2127	51.32	9631.583	39504.742
7174	51.3	13055.729	39196.617
8359	51.3	14028.889	33105.93
5478	51.3	12251.118	35549.105
8380	51.28	14242.732	33459.438
2994	51.28	10384.19	33793.859
2597	51.28	10119.44	37290.816
7577	51.28	13463.425	37761.02
6959	51.26	12916.952	33077.609
5849	51.24	12302.108	35628.477
1327	51.24	8941.342	35635.98
8426	51.24	14421.408	35180.695
262	51.22	7883.325	38093.883
7823	51.22	13762.579	34084.93
481	51.22	8011.142	34468.445
8476	51.22	14347.11	36486.531
8768	51.22	14473.007	35679.121
1916	51.2	9553.299	34063.41
7570	51.18	13537.511	37526.598
4690	51.18	11550.073	35827.051
1928	51.17	9515.117	34383.461
7941	51.15	13881.834	35142.141
385	51.15	8060.058	38196.891
641	51.15	8418.392	36501.23
4041	51.13	11157.887	33088.258
2371	51.11	9903.551	33811.535
602	51.11	8275.078	35966.363
2495	51.11	10130.782	34658.152
5405	51.11	12180.263	33966.688
2791	51.09	10259.646	37214.793
1390	51.07	8956.415	33357.129
2508	51.07	10100.541	34835.914
2713	51.07	10325.221	39705.879
5151	51.07	11966.559	36734.895
4590	51.07	11612.344	38103.27
1556	51.05	9212.936	37709.68
4078	51.05	11299.903	33912.508
3654	51.05	10879.114	37601.652
2991	51.05	10493.119	33721.949
1656	51.03	9372.584	39427.617
6935	51.03	12885.301	33716.648
812	51.01	8457.91	38226.281
695	51.01	8293.118	38378.242
5187	51.01	11885.463	35993.266
7990	50.99	13854.883	36797.844
8396	50.99	14403.706	33854.898
7982	50.97	13945.94	36363.059
6008	50.97	12380.198	33153
4353	50.97	11208.917	35710.129
4862	50.95	11793.727	34146.129
8166	50.95	13996.378	37859.867
478	50.95	8010.073	34688.379
199	50.95	7727.752	36852.641
1173	50.95	8687.904	39035.715
1623	50.95	9195.483	39584.773
1080	50.95	8734.678	36197.613
2068	50.94	9604.239	37734.848
4905	50.94	11741.284	35296.969
1501	50.94	9177.364	36394.934
1318	50.94	8942.394	36146.984
464	50.94	8172.725	35503.039
810	50.92	8483.088	38178.289
923	50.92	8604.039	35516.188
86	50.92	7643.593	34294.641
6044	50.9	12638.055	33741.91
3088	50.88	10482.69	36361.148
4500	50.86	11575.341	39821.508
3831	50.86	11102.748	38034.91
482	50.86	8196.605	34473.406
6822	50.86	12809.032	36220.48
150	50.86	7789.859	35815.34
2205	50.84	9817.178	38367.422
410	50.84	8048.836	37392.609
5393	50.84	12178.063	33733.266
459	50.84	8030.118	35682.246
1291	50.82	8877.204	37078.23
1866	50.82	9482.355	33581.324
3452	50.82	10657.375	33231.094
1059	50.82	8816.778	35709.219
6523	50.82	12500.627	35114.184
2181	50.82	9915.407	39021.656
7193	50.8	13199.9	39680.199
5754	50.8	12493.472	37825.664
4534	50.8	11608.942	39409.711
8320	50.8	14072.324	34243.461
5398	50.8	12200.213	33801.535
2079	50.78	9494.863	37921.926
4008	50.78	11072.37	33886.703
1418	50.78	9088.194	33666.051
1557	50.76	9172.65	37724.145
6543	50.76	12582.563	35417.238
3327	50.76	10769.434	36237.313
682	50.74	8262.618	37936.145
6828	50.74	12774.372	36330.707
3396	50.74	10674.571	34595.617
6907	50.74	12823.843	34304
3741	50.74	10880.655	39406.223
5634	50.74	12153.008	39334.82
5654	50.72	12379.542	39762.719
7338	50.72	13160.534	34436.828
3736	50.72	10948.107	39328.723
5867	50.72	12398.651	35435.895
917	50.72	8546.497	35625.859
1847	50.72	9380.041	34033.188
7416	50.71	13469.513	33781.492
1396	50.71	9138.475	33023.723
941	50.71	8525.582	34542.676
4363	50.71	11293.847	36030.672
762	50.71	8441.662	39629.094
7916	50.71	13820.874	34490.316
7433	50.69	13444.434	34123.301
4358	50.69	11416.485	35889.18
960	50.69	8572.596	33930.086
1775	50.65	9305.603	36165.941
7208	50.65	13212.322	38838.273
7358	50.65	13293.949	33901.84
4425	50.65	11226.304	37322.82
6084	50.65	12497.521	33744.289
1660	50.63	9415.776	39179.027
2627	50.63	10116.503	37970.715
5079	50.63	11764.725	39939.988
2987	50.63	10476.479	33504.273
994	50.61	8792.519	33742.43
2766	50.61	10265.105	37995.281
822	50.61	8554.105	38140.047
5730	50.61	12340.582	38918.898
1146	50.61	8738.777	38025.07
8713	50.61	14562.89	36931.465
5310	50.61	11991.443	33752.52
5038	50.59	11685.855	38919.449
4328	50.59	11344.287	35202.91
3245	50.59	10698.149	38738.391
8643	50.59	14437.039	38596.27
3535	50.57	10862.278	34360.836
2454	50.57	10114.781	33549.199
3281	50.57	10662.098	37777.32
5021	50.57	11645.109	38278.012
5400	50.55	12173.49	33904.156
7439	50.55	13491.23	34282.469
1713	50.55	9486.592	37796.215
2511	50.53	10110.502	34998.488
2982	50.53	10381.014	33388.168
4694	50.53	11480.607	35885.609
2984	50.53	10530.186	33418.547
7537	50.51	13542.272	36553.98
2236	50.51	9739.38	37658.121
4377	50.51	11312.766	36367.699
488	50.51	8174.308	34202.105
3329	50.49	10754.908	36299.879
1465	50.49	9219.631	35420.188
8462	50.48	14334.716	36162.898
1737	50.48	9489.764	37069.574
4718	50.48	11628.215	35136.066
5489	50.48	12247.885	35640.922
1421	50.48	9263.25	33750.559
3834	50.48	11105.244	37711.887
1445	50.46	9117.048	34852.84
2046	50.46	9556.765	37003.078
1890	50.44	9693.003	33292.645
2776	50.44	10184.015	37982.598
1534	50.44	9120.989	37224.391
1451	50.44	9081.227	35045.191
651	50.44	8402.129	36911.766
6869	50.42	12887.003	35094.305
7263	50.42	13222.663	35921.203
706	50.42	8261.747	38562.125
12	50.42	7903.975	33232.746
2476	50.4	9978.632	34156.734
7437	50.4	13459.558	34190.102
4767	50.38	11485.716	33683.414
7769	50.38	13654.532	35420.191
2474	50.38	9985.807	34119.191
5430	50.38	12275.032	34468.133
7403	50.38	13404.629	33338.766
8831	50.38	14477.163	33749.859
8610	50.36	14239.537	39575.992
1380	50.36	8968.057	33884.238
3296	50.36	10776.126	37247.477
8823	50.36	14497.557	34035.215
7457	50.34	13391.47	34593.668
7479	50.34	13383.935	34896.16
3269	50.34	10752.47	38252.09
6508	50.34	12616.988	34742.594
2567	50.34	10014.12	36515.09
4949	50.32	11753.156	36186.449
2448	50.32	10040.343	33458.109
2503	50.32	10113.029	34765.227
3588	50.32	10874.145	35840.461
489	50.32	8194.987	34210.668
7170	50.32	12963.153	39085.258
3321	50.32	10567.268	36398.266
230	50.3	7675.14	37371.309
1837	50.3	9313.768	34401.578
7001	50.3	12961.525	33692.941
7695	50.3	13637.419	37386.461
7552	50.28	13433.586	37085.664
1672	50.28	9371.787	38844.961
4844	50.28	11713.086	33566.598
5602	50.26	12218.416	38303.168
8402	50.26	14221.512	34064.629
8404	50.26	14257.137	34087.035
1496	50.25	9229.261	36252.996
3651	50.25	10964.945	37493.371
3715	50.25	10779.355	38797.941
2225	50.25	9852.12	37769.438
1399	50.25	9171.862	33134.379
1814	50.25	9291.988	35410.59
7254	50.25	13353.152	36269.098
7331	50.23	13301.111	34544.613
6634	50.23	12496.996	37314.355
3577	50.23	10886.524	35513.66
7988	50.21	13867.29	36717.82
7787	50.21	13633.474	35163.367
1402	50.21	9101.432	33222.758
5338	50.21	11892.131	33010.031
6853	50.21	12876.808	35699.277
4734	50.21	11478.47	34634.555
2099	50.21	9671.595	38463.371
7559	50.19	13425.723	37214.98
7989	50.19	13826.975	36729.672
5599	50.19	12201.631	38141.891
5256	50.17	11985.078	34925.773
289	50.15	7818.542	38706.496
5436	50.15	12160.802	34588.992
1796	50.15	9290.391	35720.746
5644	50.15	12082.364	39628.512
2415	50.13	9857.962	33018.598
5168	50.13	11977.992	36450.832
6014	50.13	12569.287	33045.262
4559	50.11	11467.52	38877.773
2997	50.11	10548.501	33916.328
3922	50.11	11038.819	35629.109
737	50.11	8289.119	39626.129
1893	50.11	9553.145	33336.953
3840	50.11	11088.944	37449.297
6956	50.11	12916.898	33035.5
5784	50.11	12344.756	37058.637
6694	50.09	12546.78	39287.504
2228	50.09	9754.061	37778.383
7940	50.09	13846.021	35098.336
326	50.09	7923.85	39840.641
593	50.09	8353.552	35707.852
7315	50.07	13244.382	35039.266
1998	50.07	9624.713	36028.648
2273	50.07	9712.058	36798.133
942	50.05	8566.175	34576.352
5198	50.05	12021.207	35576.098
184	50.05	7742.991	36588.445
8270	50.05	14095.399	35751.871
7178	50.05	13073.533	39414.871
6900	50.03	12787.252	34724.934
895	50.03	8468.127	36316.617
1434	50.03	9084.901	34164.844
5039	50.03	11637.262	38937.578
644	50.03	8311.906	36587.031
3762	50.02	10860.546	39923.883
8730	50.02	14514.197	36635.336
1682	50.02	9364.002	38609.953
988	50.02	8795.525	33597.348
5134	50	11964.13	37579.836
2677	50	9997.92	39211.207
2881	50	10305.547	34815.922
106	49.98	7680.256	34829.594
6750	49.98	12710.979	38364.031
6702	49.98	12632.492	39459.473
67	49.98	7674.041	33920.453
1793	49.98	9490.403	35673.465
5286	49.96	11892.981	34165.195
2335	49.94	9756.901	34618.012
3374	49.92	10749.319	35119.699
7994	49.92	13978.663	36963.105
2109	49.9	9652.805	38761.344
221	49.9	7977.771	37188.48
8718	49.9	14605.972	36798.777
3512	49.9	10903.401	33800.621
6983	49.9	13037.281	33277.977
7112	49.88	12936.049	36967.805
5158	49.86	11913.619	36562.391
2115	49.86	9616.143	38952.066
5116	49.86	11927.488	38321.836
8478	49.86	14317.341	36546.789
3848	49.86	11179.259	37330.07
4671	49.84	11602.344	36216.969
2561	49.84	9931.449	36291.336
1422	49.82	9232.605	33766.496
692	49.82	8282.886	38354.012
3284	49.82	10757.282	37527.863
331	49.82	7726.892	39981.859
8782	49.82	14430.918	35380.535
6499	49.81	12516.931	34495.375
4870	49.81	11712.732	34315.84
1185	49.81	8737.018	39396.313
584	49.81	8379.229	35503.66
8489	49.81	14420.953	37002.387
1532	49.79	9161.238	37187.5
5588	49.79	12260.986	37771.43
8601	49.79	14225.649	39245.875
1273	49.77	8969.003	37577.711
5887	49.77	12381.155	35096.34
2875	49.77	10258.629	35202.059
2842	49.77	10311.042	35992.738
1711	49.75	9425.608	37759.484
7389	49.75	13269.684	33156.637
3041	49.75	10480.952	35251.773
7477	49.75	13504.237	34845.012
1686	49.73	9327.486	38344.992
7348	49.73	13302.878	33991.59
2594	49.73	10025.246	37267.254
1851	49.73	9344.655	34114.766
293	49.71	7704.53	38843.289
1652	49.71	9427.153	39543.172
2372	49.71	9862.276	33842.09
2397	49.69	9862.377	33498.473
3657	49.69	10849.545	37700.941
1988	49.69	9554.634	35816.496
557	49.69	8276.226	33986.715
1271	49.67	9025.878	37800.785
2935	49.67	10189.547	33785.941
172	49.67	7711.1	36338.594
3342	49.67	10597.7	35771.117
309	49.67	7797.935	39387.406
5907	49.65	12411.378	34837.941
539	49.65	8376.51	33151.176
1488	49.65	9134.008	36058.211
5537	49.65	12145.887	36056.707
5674	49.63	12490.958	39471.871
6570	49.63	12647.141	35708.559
8307	49.63	14072.423	34589.324
582	49.63	8239.971	35457.016
8285	49.61	14063.493	35334.988
818	49.61	8488.21	38056.191
5990	49.61	12294.296	33265.949
3797	49.61	11205.008	38967.586
2331	49.61	9906.073	34794.344
7130	49.59	12950.855	37814.148
1132	49.59	8804.268	37631.039
1800	49.59	9375.754	35497.602
6801	49.58	12769.829	36802.188
5264	49.58	11901.176	34704.262
2848	49.58	10234.998	35871.074
5559	49.58	12115.698	36658.414
670	49.58	8391.949	37596.656
7624	49.56	13404.244	39550.754
6817	49.56	12727.096	36446.527
8797	49.56	14577.787	34887.293
5870	49.56	12373.54	35468.609
8060	49.56	13893.955	39156.715
2899	49.56	10298.986	34301.148
6708	49.54	12649.239	39756.051
3085	49.54	10374.724	36181.586
1666	49.54	9343.059	38982.594
1374	49.54	8904.452	34034.367
1831	49.54	9347.446	34738.133
2946	49.52	10143.06	33471.066
8794	49.52	14514.986	34829.23
7592	49.52	13483.624	37977.445
5744	49.52	12410.56	38363.383
8213	49.52	14190.797	37595.633
2066	49.52	9520.196	37716.367
1103	49.5	8810.073	36855.613
3470	49.5	10909.374	33107.348
7221	49.5	13162.121	38151.176
3929	49.5	11104.139	35514.07
1413	49.48	9168.071	33518.508
5228	49.48	11977.194	35382.637
6664	49.48	12648.621	38311.977
832	49.48	8554.697	37782.512
4102	49.46	11296.616	34430.641
5419	49.46	12228.75	34266.109
7016	49.46	13094.411	34368.039
669	49.46	8400.613	37528.23
663	49.46	8225.187	37247.613
467	49.46	8052.615	35384.477
8836	49.44	14624.12	33611.66
450	49.44	8170.669	35849.469
2933	49.44	10142.533	33722.762
7803	49.44	13757.233	34672.422
4505	49.44	11435.292	39906.395
579	49.42	8292.366	35287.523
844	49.42	8606.747	37437.957
1922	49.42	9599.703	34151.375
7219	49.42	13262.576	38421.359
32	49.4	7852.467	33573.063
3369	49.4	10609.678	35328.93
1719	49.4	9296.603	37531.32
4876	49.4	11705.136	34506.563
320	49.4	7942.163	39654.984
2340	49.38	9781.754	34687.203
7790	49.38	13666.342	34988.328
1878	49.38	9349.043	33004.367
7309	49.38	13161.734	35243.043
1944	49.38	9563.108	34720.266
8052	49.38	13987.44	38849.707
4933	49.38	11666.169	35854.301
680	49.38	8229.212	37810.164
3265	49.38	10616.694	38178.422
1119	49.36	8833.677	37298.836
2466	49.35	10132.194	33748.254
3982	49.35	11175.892	34288.809
1168	49.35	8658.597	38882.984
147	49.35	7676.034	35743.457
1562	49.35	9250.728	37835.555
458	49.33	8132.778	35653.934
4315	49.33	11288.204	34952.215
6590	49.33	12496.848	36083.297
7906	49.33	13877.271	34189.051
3207	49.31	10581.762	39807.574
4810	49.31	11845.434	33013.598
1467	49.31	9251.079	35473.566
5390	49.31	12151.263	33655.102
4104	49.29	11343.629	34500.785
2629	49.29	9923.633	38002.219
4640	49.29	11617.534	36859.469
5661	49.29	12288.733	39993.734
8470	49.27	14223.533	36318.242
716	49.27	8348.868	38704.488
5611	49.27	12155.185	38546.547
5402	49.27	12279.486	33925.766
4508	49.27	11485.012	39631.383
278	49.27	7701.873	38388.52
1251	49.27	8959.774	38365.531
2721	49.27	10314.806	39291.605
4948	49.27	11653.216	36180.746
6486	49.25	12551.349	34060.695
5142	49.25	12015.296	37088.805
1970	49.25	9506.242	35397.715
1194	49.25	8785.447	39747.594
52	49.25	7959.035	33789.844
1599	49.25	9117.748	38778.852
3873	49.25	11093.669	36785.168
5292	49.25	11980.298	34079.832
7472	49.23	13547.155	34742.148
8623	49.23	14431.517	39719
6770	49.23	12832.165	37717.844
4469	49.23	11229.838	39202.441
493	49.23	8040.222	33846.066
4602	49.21	11470.316	37764.434
7422	49.21	13436.124	33930.773
1176	49.21	8750.028	39233.824
6525	49.21	12518.009	35127.27
6698	49.21	12594.165	39354.816
8707	49.21	14502.035	37144.438
4384	49.21	11371.015	36579.121
4710	49.19	11460.024	35345.543
3025	49.19	10536.705	34782.906
7616	49.19	13477.2	39027.723
7369	49.19	13182.598	33608.988
5469	49.17	12151.398	35354.566
6699	49.17	12556.404	39362.969
4972	49.17	11817.816	36695.188
8412	49.17	14303.448	34441.668
7436	49.17	13372.733	34145.855
3856	49.17	11170.802	36870.789
7538	49.15	13541.079	36570.598
1641	49.15	9442.091	39927.164
4036	49.15	11166.761	33263.891
1744	49.13	9463.968	36974.57
3079	49.13	10526.784	35972.309
6718	49.13	12734.262	39875.641
562	49.13	8363.622	34261.145
3305	49.13	10662.631	36904.637
2582	49.13	10130.432	36899.656
8454	49.13	14355.463	35911.629
3352	49.13	10628.819	35673.219
2943	49.12	10196.836	33565.43
4532	49.12	11438.984	39275.184
7379	49.1	13351.356	33215.234
3182	49.1	10476.682	39088.875
4347	49.1	11413.45	35516.465
957	49.1	8445.862	34116.258
6882	49.1	12918.33	34968.789
2898	49.1	10283.827	34548.598
4713	49.1	11478.325	35373.855
7486	49.1	13498.533	35020.285
6843	49.08	12850.193	35741.332
8044	49.08	13807.418	38485.887
3802	49.08	11017.767	39040.922
5392	49.08	12152.759	33668.52
5399	49.08	12199.872	33827.586
4048	49.08	11281.582	33174.887
7098	49.08	12973.007	36349.492
446	49.08	8017.036	35897.84
8271	49.08	14128.314	35753.922
4038	49.06	11020.27	33290.297
2536	49.04	10013.772	35641.609
1691	49.04	9425.922	38012.758
425	49.02	8168.509	36874.766
8587	49.02	14277.455	38422.145
1553	49.02	9160.761	37619.684
5782	49.02	12309.581	37310.895
3119	49.02	10389.477	37327.141
5660	49.02	12353.172	39924.332
7251	49	13268.966	36494.738
7709	49	13648.885	37308.781
2152	49	9813.651	39631.879
3197	49	10418.134	39645.875
107	49	7942.423	34836.242
3646	49	10868.752	37411.891
6651	48.98	12667.266	37883.957
3096	48.98	10353.207	36645.652
7145	48.98	13099.198	38127.031
3606	48.98	10899.544	36482.477
2699	48.98	10015.027	39884.801
1579	48.98	9156.942	38219.066
3287	48.98	10697.464	37592
3748	48.96	10848.265	39692.516
2447	48.96	10094.485	33448.508
4373	48.96	11338.212	36301.309
5740	48.96	12284.288	38528.094
8445	48.96	14355.431	35664.617
1882	48.96	9701.294	33097.469
5618	48.96	12100.083	38867.801
6777	48.94	12841.992	37381.82
7056	48.94	13129.176	35327.332
436	48.94	8032.758	36651.703
5299	48.94	11980.715	33858.91
251	48.94	7898.388	37853.395
4530	48.94	11572.823	39563.645
1316	48.94	8958.214	36130.195
5960	48.94	12380.279	33682.461
5225	48.92	11999.846	35326.949
4952	48.92	11803.182	36256.727
5852	48.92	12330.235	35642.266
5178	48.92	11959.46	36185.676
5736	48.92	12454.854	38705.656
3285	48.92	10749.935	37557.922
966	48.9	8474.193	33553.117
4641	48.9	11623.061	36866.949
7860	48.9	13650.752	33260.43
6899	48.9	12833.273	34717.168
2809	48.89	10328.908	36723.051
858	48.89	8469.834	37169.027
2185	48.89	9841.352	38896.441
2486	48.89	10061.988	34462.559
5111	48.89	12013.111	38748.738
5742	48.89	12293.207	38626.652
5092	48.87	12009.492	39453.129
7495	48.87	13394.576	35283.148
1357	48.87	8992.293	34692.754
2889	48.85	10252.908	34685.637
4063	48.85	11403.348	33580.219
3448	48.85	10748.287	33382.398
1339	48.85	9059.772	35093.93
3768	48.83	11183.038	39868.148
4576	48.83	11527.527	38560.176
3471	48.83	10955.8	33117.734
2320	48.83	9891.745	35194.355
1900	48.81	9503.852	33575.508
1113	48.81	8723.953	37143.547
1305	48.81	8962.754	36653.199
1252	48.81	8899.273	38424.828
7043	48.81	12955.683	34994.223
1888	48.81	9652.613	33276.445
2176	48.81	9732.383	39194.645
8287	48.79	14092.109	35154.379
1979	48.79	9568.734	35637.445
7717	48.77	13668.707	36938.234
1781	48.77	9452.793	36019.66
2689	48.77	10124.378	39508.898
2861	48.77	10174.763	35362.887
2758	48.77	10233.284	38612.266
316	48.77	7940.377	39521.066
1309	48.77	8874.171	36411.691
3	48.77	7828.69	33058.152
1580	48.77	9080.716	38244.203
8608	48.75	14322.833	39480.16
1207	48.75	8939.355	40009.027
2610	48.75	9961.188	37582.223
5149	48.75	11909.933	36905.637
1424	48.73	9195.996	33881.992
6743	48.73	12828.134	38892.512
2471	48.73	10046.88	34026.379
5909	48.73	12327.722	34855.387
5306	48.73	11985.78	33699.516
41	48.71	7722.504	33649.156
8438	48.71	14280.788	35640.738
5953	48.71	12287.187	33848.32
5632	48.71	12201.58	39270.895
4699	48.71	11517.038	35505.469
8710	48.71	14428.033	36863.68
7920	48.71	13861.731	34601.016
5961	48.71	12462.257	33690.129
986	48.69	8833.906	33493.113
8265	48.69	14128.096	35939.895
5130	48.69	12032.815	37726.832
4402	48.69	11334.852	36848.438
5729	48.69	12440.775	38875.219
2948	48.69	10229.38	33210.875
8280	48.67	14075.396	35712.117
3365	48.67	10769.971	35268.094
3794	48.67	11026.335	39228.996
6771	48.67	12794.955	37747.809
3427	48.67	10773.915	33835.625
3612	48.66	10830.096	36572.883
5488	48.66	12135.342	35636.148
8049	48.64	13994.117	38736.594
2844	48.64	10240.429	36023.879
4808	48.64	11584.633	33099.449
1924	48.64	9549.049	34223.676
1934	48.64	9496.539	34503.813
5318	48.62	12019.72	33600.406
50	48.62	7936.974	33775.535
2545	48.62	10056.959	35907.141
1692	48.62	9328.512	38105.832
1398	48.62	9105.398	33117.707
8634	48.6	14596.776	39053.5
3941	48.6	11040.977	35118.301
2767	48.6	10308.365	38047.766
7808	48.58	13735.471	34754.285
7807	48.58	13673.028	34747.863
6710	48.58	12613.959	39779.098
3314	48.56	10628.615	36834.738
3468	48.56	10858.261	33066.215
504	48.56	8159.729	33599.883
7721	48.56	13609.738	36723.465
3516	48.54	10874.837	33860.461
8670	48.52	14495.98	38133.672
8790	48.52	14634.039	34943.777
5650	48.52	12105.694	39876.18
7595	48.52	13493.33	38241.625
6789	48.52	12760.852	37153.141
2073	48.52	9594.172	37780.645
208	48.5	7828.396	37010.477
831	48.5	8623.312	37778.883
4039	48.5	11141.866	33312.027
4639	48.5	11496.321	37155.074
2080	48.48	9532.869	37932.445
1239	48.48	9026.357	38917.426
8813	48.48	14602.389	34444.531
3486	48.48	10891.238	33349.645
1680	48.48	9333.12	38481.176
7104	48.46	13073.956	36613.172
4501	48.46	11621.658	39832.926
3121	48.44	10482.248	37385.301
3716	48.44	10923.087	38810.176
4827	48.43	11659.557	33261.809
5388	48.43	12070.719	33581.234
3444	48.43	10733.925	33592.348
8016	48.43	13981.377	37792.215
2453	48.43	10040.175	33526.492
7489	48.43	13494.62	35073.031
3990	48.43	11189.908	34179.086
4749	48.41	11545.696	34168.797
2122	48.41	9692.204	39298.867
3552	48.41	10781.806	34832.605
1255	48.41	8955.129	38161.324
7196	48.39	13142.346	39322.512
1098	48.39	8734.248	36756.023
5885	48.39	12484.449	35387.051
8013	48.39	13964.408	37711.992
1307	48.39	9021.684	36396.305
7295	48.39	13278.133	35368.152
3411	48.37	10638.512	34234.387
3841	48.37	11116.597	37500.043
8038	48.37	13843.998	38247.316
4059	48.37	11301.229	33436.242
3300	48.37	10660.488	37337.371
7207	48.37	13170.758	38837.094
673	48.37	8258.667	37655.426
2210	48.35	9871.434	38192.094
3404	48.33	10647.1	34392.77
825	48.33	8590.284	37864.32
4344	48.33	11339.705	35440.563
5056	48.33	11655.663	39584.156
2537	48.33	10051.547	35671.809
6662	48.33	12570.183	38279.281
5739	48.33	12365.929	38494.82
42	48.31	7739.922	33703.902
332	48.31	8139.455	39778.629
685	48.31	8372.991	38125.871
7195	48.31	13308.114	39293
3166	48.31	10395.396	38515.148
3631	48.29	10952.976	37145
3502	48.29	10852.982	33604.836
4405	48.29	11327.164	36892.625
1276	48.29	9025.42	37634.16
7576	48.29	13420.817	37742.129
5789	48.29	12325.036	37154.5
7080	48.29	13016.674	35892.445
5517	48.27	12124.043	35816.625
2044	48.27	9538.972	36916.789
5356	48.27	12252.989	33041.684
1126	48.27	8840.366	37470.563
2202	48.27	9756.511	38580.992
7942	48.27	13986.174	35171.906
2974	48.27	10563.216	33252.77
8487	48.27	14411.64	36930.68
7	48.25	7687.772	33145.348
8346	48.25	14191.6	33395.035
3806	48.25	11155.113	38878.668
5808	48.25	12442.302	36308.605
3030	48.23	10445.925	35103.809
5211	48.23	11912.893	35462.711
4064	48.23	11354.318	33597.723
8318	48.23	14187.177	34179.09
8588	48.22	14411.566	38503.297
1341	48.22	9057.561	35140.137
2958	48.22	10334.54	33141.066
3382	48.22	10611.72	34963.672
5813	48.2	12301.947	36078.672
5753	48.2	12491.523	38120.355
3860	48.2	11055.969	36954.574
438	48.2	8133.143	36295.441
1298	48.2	8918.457	36731.477
1679	48.18	9481.376	38768.68
7535	48.18	13536.762	36442.449
1369	48.18	8968.508	34186.926
82	48.18	7795.316	34209.328
5549	48.18	12119.309	36338.984
538	48.18	8339.688	33092.059
201	48.18	7785.214	36950.148
3942	48.16	11174.017	35137.457
2333	48.16	9858.723	34850.914
750	48.16	8281.132	39900.289
5580	48.16	12201.444	37475.785
951	48.16	8437.62	34003.445
769	48.16	8525.849	39534.422
5	48.16	7642.412	33111.375
3418	48.16	10692.167	33970.234
2607	48.16	9925.758	37525.434
4542	48.14	11504.527	39243.285
4879	48.14	11804.001	34646.191
2675	48.14	10104.568	39139.539
1125	48.14	8663.134	37418.613
4429	48.14	11252.48	37399.621
2653	48.14	10099.617	38523.5
3456	48.14	10708.44	33278.27
2745	48.12	10322.128	38914.207
1636	48.12	9123.356	39858.109
981	48.12	8690.358	33326.652
5059	48.12	11695.442	39601.438
7634	48.12	13580.714	39648.035
1628	48.12	9223.304	39683.566
4582	48.1	11498.347	38430.848
2216	48.1	9897.731	38048.645
3145	48.1	10357.922	37959.125
1669	48.1	9287.894	39049.68
7388	48.1	13335.845	33125.973
3593	48.1	10808.569	35932.926
3671	48.08	10910.13	38160.945
3858	48.08	11081.146	36911.441
2990	48.08	10524.841	33645.539
7047	48.08	12960.135	35081.703
6906	48.06	12778.554	34588.977
5494	48.06	12180.558	35681.891
6916	48.06	12733.179	33994.949
1133	48.06	8734.203	37661.973
8414	48.06	14228.376	34487.559
8632	48.04	14445.706	38963.656
5966	48.04	12490.185	33620.086
3764	48.04	11160.46	39781.508
7166	48.04	12963.522	38963.051
4825	48.04	11724.208	33228.266
7816	48.04	13763.677	34129.23
5779	48.02	12394.494	37229.93
4079	48.02	11366.992	33933.805
5792	48.02	12441.061	36740.699
2811	48	10323.003	36747.727
4446	48	11374.307	38215.605
445	48	8112.388	36105.348
3508	48	10943.051	33716.523
8197	48	14043.009	37961.254
4960	48	11659.951	36446.367
1605	47.99	9259.523	38961.629
404	47.99	8101.876	37717.27
8723	47.97	14636.093	36551.785
8664	47.97	14548.671	37992
3063	47.97	10521.259	35452.836
7715	47.97	13779.396	37146.43
5856	47.97	12422.249	35655.637
5254	47.97	11858.04	34867.043
8415	47.97	14216.476	34549.566
8369	47.95	14331.79	33287.355
3617	47.95	10869.443	36744.09
7766	47.95	13579.294	35642.555
7064	47.95	13015.549	35587.512
1197	47.95	8792.349	39987.113
1813	47.95	9362.738	35404.438
900	47.95	8559.552	36091.504
1073	47.95	8733.705	36018.086
3232	47.93	10564.931	39412.469
3487	47.93	10858.23	33376.383
2327	47.93	9787.045	35084.375
126	47.93	7829.786	35335.738
1927	47.93	9600.021	34359.844
3565	47.93	10855.118	35172.063
1576	47.93	9151.167	38061.332
2757	47.91	10276.262	38594.41
3099	47.91	10502.203	36693.523
3610	47.91	10939.644	36520.863
5015	47.91	11816.603	37968.695
3967	47.91	11023.034	34656.953
3989	47.91	11203.838	34173.699
1321	47.91	8856.897	36036.832
2782	47.91	10189.757	37604.164
3175	47.89	10374.524	38962.313
30	47.89	7648.534	33531.992
8761	47.89	14529.49	35998.473
3399	47.87	10669.126	34322.055
2034	47.87	9549.153	36859.414
5029	47.87	11723.611	38558.449
4815	47.87	11846.274	33085.059
1253	47.87	8955.755	38457.746
2833	47.85	10206.595	36105.91
2557	47.85	10062.969	36234.305
3807	47.85	11155.717	38928.992
2289	47.85	9872.483	36097.758
4007	47.85	11049.626	33806.777
3439	47.83	10737.885	33779.289
2625	47.83	10063.313	37907.805
2569	47.83	10124.212	36574.277
1443	47.83	9071.499	34814.84
5193	47.83	11880.335	35768.652
2472	47.83	10093.532	34036.484
2420	47.81	9887.179	33158.5
3555	47.81	10908.702	34899.945
2074	47.81	9549.894	37807.746
3943	47.79	11140.07	35184.152
2870	47.79	10145.421	35144.555
3833	47.79	11097.446	37678.34
1981	47.79	9688.45	35709.977
1502	47.79	9269.697	36403.227
8449	47.77	14380.577	35764.844
276	47.77	7879.998	38376.027
6663	47.77	12615.257	38281.496
51	47.77	7706.742	33790.133
5244	47.77	11979.031	35040.387
3914	47.77	11203.826	35780.031
3532	47.77	10802.865	34258.246
4631	47.77	11472.176	37063.742
1573	47.76	9063.249	38005.078
4775	47.76	11500.893	33568.27
8296	47.76	14199.435	34778.094
7594	47.76	13356.35	38197.855
8663	47.76	14466.71	38217.211
8057	47.76	13954.079	38962.836
4849	47.74	11658.945	33700.887
2845	47.74	10299.375	36032.484
1976	47.74	9608.246	35589.043
7822	47.74	13700.694	34032.211
6652	47.74	12583.458	37895.574
7211	47.74	13297.164	38892.977
3592	47.74	10849.011	35924.734
7504	47.74	13403.81	35394.773
361	47.74	8051.097	39054.402
2752	47.72	10245.799	38491.148
2296	47.72	9865.826	35967.578
5011	47.72	11778.096	37842.508
6569	47.72	12578.628	35704.047
7496	47.72	13497.78	35292.34
1987	47.72	9639.425	35798.012
6515	47.72	12618.054	34866.652
5010	47.72	11729.077	37838.984
8092	47.72	14068.852	38830.352
7682	47.72	13662.914	38120.324
2468	47.72	10124.822	33761.543
8695	47.7	14437.213	37196.309
2101	47.7	9616.73	38525.426
5032	47.7	11756.258	38606.27
5117	47.7	12020.786	38384.957
3893	47.7	11076.89	36313.645
2838	47.7	10294.613	35924.535
2284	47.7	9860.228	36244.012
7939	47.7	13889.076	35065.102
4088	47.7	11219.639	34210.715
8406	47.7	14221.026	34146.402
2177	47.7	9817.225	39239.383
4686	47.7	11473.076	35899.191
3981	47.7	11143.771	34289.461
8431	47.7	14255.328	35328.691
1509	47.68	9217.473	36612.547
632	47.68	8281.812	36263.754
1960	47.68	9646.606	35183.816
5235	47.66	11964.737	35199.484
503	47.66	8047.166	33566.121
5105	47.66	11853.628	38633.508
3887	47.64	11138.213	36500.398
6484	47.64	12602.299	34030.172
7176	47.64	12985.697	39364
224	47.64	7790.822	37285.434
4312	47.64	11219.53	34775.84
3139	47.64	10529.83	37827.973
1530	47.64	9071.371	37154.988
3899	47.62	11031.021	36175.727
3136	47.62	10489.43	37778.57
1381	47.62	8911.531	33933.629
231	47.62	7743.688	37398.309
6831	47.62	12790.423	36114.055
3791	47.62	11119.802	39146.445
6985	47.6	13040.68	33339.805
8506	47.6	14424	37549.625
1033	47.58	8737.498	35150.023
4925	47.58	11748.707	35758.641
4921	47.58	11766.492	35660.859
5395	47.58	12097.933	33770.902
355	47.56	8165.445	39406.801
1065	47.56	8751.546	35844.453
2600	47.56	10100.034	37377.191
226	47.56	7835.614	37299.27
3460	47.56	10735.564	33024.73
5622	47.56	12143.772	38952.707
2740	47.54	10198.436	39079.852
7858	47.54	13644.055	33229.926
7414	47.54	13442.433	33692.445
3648	47.54	10843.257	37437.824
5873	47.54	12367.79	35531.07
5795	47.53	12480.572	36767.801
1026	47.53	8761.642	35000.328
4010	47.51	11181.907	33952.598
1387	47.51	8986.699	33605.988
3573	47.51	10839.441	35363.453
5012	47.51	11848.806	37912.602
785	47.51	8441.107	39039.797
1444	47.51	9150.727	34830.609
74	47.51	7763.569	34107.293
565	47.49	8283.2	34399.98
1130	47.49	8713.055	37551.992
7105	47.49	12986.725	36658.121
3969	47.49	11139.493	34718.934
8050	47.49	13866.203	38781.219
2470	47.47	10064.632	33908.297
[truncated: 3,882 more rows]
