# Supplementary material for: Insights on the Control of Yeast Single-Cell Growth Variability by Members of the Trehalose Phosphate Synthase (TPS) Complex
Source: Front Cell Dev Biol. 2021 Jan 28;9:607628. doi: 10.3389/fcell.2021.607628 (PMC7876269; doi:10.3389/fcell.2021.607628)
Supplement: Supplementary file 2 [file Data_Sheet_1.ZIP › final_code/input_datasets/Ntd-TPS1_SortedCells1_plus_t1.csv]

Id	Area (µm²)	Centre X Position (µm)	Centre Y Position (µm)
440	66.01	8091.771	37675.836
7548	54.69	13192.868	36814.156
3186	54.38	10390.564	33874.199
1958	53.65	9358.612	34373.957
2317	52.29	9894.811	39264.375
2525	52.08	9832.324	34239.359
4010	51.75	11018.233	39494.207
7493	49.97	13140.487	39578.629
2530	49.42	9887.849	34012.07
7168	45.43	12802.999	33692.063
7760	45.24	13478.913	33696.051
6600	43.14	12519.221	33160.156
8688	42.31	14186.867	36160.223
1493	42.24	8980.625	33719.016
2532	42.2	9754.922	34078.793
7061	41.56	12838.211	35739.039
1139	41.56	8684.373	35516.754
2610	40.99	9958.301	33381.652
3507	40.89	10711.038	37239.098
2049	40.89	9660.616	34117.574
774	40.82	8373.821	38529.473
1900	40.68	9311.916	35950.574
3157	40.42	10404.604	33140.559
1088	40.3	8766.698	33944.93
1461	40.22	8910.718	34903.301
592	40.22	8339.824	33226.703
1464	39.9	8938.189	34615.609
511	39.57	8138.233	35412.496
8883	39.5	14244.885	35074.914
571	39.4	8175.507	33431.762
1560	39.19	9165.779	34877.176
1025	39.04	8548.059	34708.367
3192	38.83	10396.333	34070.852
7971	38.65	13476.218	38635.891
7727	38.56	13416.578	33052.5
655	38.42	8324.895	36082.727
4035	38.39	11040.844	38646.504
1161	38.23	8668.291	35929.59
2038	38.19	9690.218	33831.633
4319	38.1	11402.652	33308.438
7500	38.02	13229.319	38964.605
5783	37.89	11950.361	33969.676
1537	37.89	9098.871	33908.34
7581	37.85	13217.431	35628
2411	37.77	9907.094	37175.02
4308	37.7	11292.154	33104.195
2750	37.6	9979.24	36743.012
7241	37.56	12965.49	33349.395
103	37.31	7951.6	34587.195
1563	37.27	9246.518	35001.637
8339	37.22	13902.655	34918.238
1194	37.22	8794.759	36738.527
3073	37.04	10259.268	34659.398
1111	36.22	8737.081	34563.785
1924	36.05	9387.227	35268.652
6487	35.88	12425.255	34445.465
1528	35.55	9178.864	33630.809
4935	35.49	11626.216	39843.688
3097	35.47	10238.302	34226.184
2531	35.34	9788.922	34077.629
7164	35.09	12736.664	33903.836
9373	34.69	14622.249	33182.988
104	34.67	7815.597	34638.992
5664	34.38	11936.291	36001.816
8104	34.13	13647.658	36244.895
6244	34.09	12309.768	39031.008
4039	33.6	11085.002	38474.641
3145	33.16	10292.583	33117.004
4271	32.75	11206.764	33644.961
8217	32.62	13665.971	33676.969
8286	32.16	13811.531	33313.453
5004	32.16	11477.061	38068.594
6817	32.01	12608.234	36900.574
9172	31.89	14630.668	37507.758
5093	31.74	11629.939	36086.719
3693	31.62	10985.426	33094.543
5340	31.55	11682.466	35158.945
6963	31.37	12792.427	38408.746
1993	31.16	9488.494	33336.664
2930	30.97	10152.201	38196.313
8320	30.97	13921.856	34400.738
560	30.93	8039.574	33351.043
6703	30.84	12691.945	35218.539
2018	30.55	9698.385	33289.215
6194	30.51	12482.785	39561.199
7666	30.44	13328.159	34179.23
1321	30.4	9053.046	39338.637
4249	30.23	11082.553	34181.5
9287	30.21	14614.088	35129.98
3580	30.11	10670.576	35290.891
4763	30.09	11416.341	35421.098
6602	30.05	12545.399	33195.957
5809	30	12003.57	33781.035
834	29.98	8508.639	39727.711
7645	29.96	13354.043	34696.398
6336	29.96	12329.561	36090.531
7104	29.84	12748.277	35228.441
4070	29.82	11076.887	37318.84
9126	29.82	14577.591	38308.422
6268	29.78	12295.601	38273.242
1367	29.73	8914.38	37794.934
8081	29.69	13652.924	37094.457
6937	29.67	12864.305	39599.91
7211	29.65	13132.373	33020.383
410	29.57	8066.926	38515.172
8284	29.54	13969.958	33278.324
638	29.54	8222.163	35616.781
5191	29.52	11571.528	33812.73
6511	29.48	12462.14	33697.578
7196	29.31	12862.59	33047.695
9359	29.29	14551.811	33552.063
3890	29.25	10793.502	37529.285
8129	29.23	13674.374	36045.102
3067	29.23	10165.017	34844.895
8431	29.19	13948.765	38125.523
2007	29.17	9669.526	33035.133
8710	29.13	14197.912	35692.023
3566	29.13	10757.886	35694.922
1438	29.1	8953.134	35515.609
3653	29.06	10774.99	33668.441
8200	29.04	13779	34199.586
1441	29.02	8957.398	35545.004
8501	29.02	14147.881	39047.445
1057	29	8556.644	33239.246
7386	29	13049.37	36348.164
1053	28.98	8540.134	33358.965
5497	28.98	11691.244	38914.984
5277	28.98	11813.952	33425.117
625	28.98	8274.815	35008.023
9269	28.96	14629.781	35687.043
5414	28.96	11803.697	36525.574
6808	28.92	12529.182	36754.477
710	28.92	8360.7	36531.793
4964	28.9	11627.71	39267.586
3701	28.79	10947.633	33174.004
2959	28.75	10157.927	37199
4282	28.75	11103.571	33556.098
2614	28.71	10100.335	33445.582
3349	28.67	10508.477	37812.547
5712	28.65	11997.841	35126.715
5049	28.65	11501.209	37150.137
5467	28.64	11831.919	37781
3606	28.62	10776.773	34485.902
8726	28.6	14117.345	34954.559
5841	28.58	12063.861	33259.797
3501	28.56	10638.796	37357.738
506	28.52	8178.731	35499.223
6047	28.52	12222.025	35799.832
4297	28.52	11171.752	33260.02
8657	28.5	14164.983	36545.746
8295	28.5	13824.228	33427.629
5105	28.5	11556.018	35822.414
8267	28.48	13811.386	33056.113
8029	28.48	13749.955	38922.652
9125	28.48	14641.69	38622.59
3421	28.48	10689.133	39667.094
9163	28.46	14545.641	37863.602
194	28.44	7654.983	36531.633
9123	28.42	14442.396	38591.195
7135	28.42	12832.664	34576.828
7860	28.42	13425.502	35327.59
8092	28.39	13765.354	36834.172
2715	28.39	10063.992	35902.473
534	28.37	8179.596	34198.527
5215	28.37	11514.199	33452.535
7792	28.35	13540.302	34349.508
8384	28.33	13824.468	36332.879
4106	28.33	11061.13	36565.137
2510	28.31	9811.018	34470.996
1850	28.31	9318.272	37192.012
5723	28.29	12053.191	35007.902
6255	28.29	12460.47	38702.223
9068	28.27	14366.773	38265.477
563	28.27	8180.812	33384.91
4040	28.25	11142.71	38482.906
623	28.25	8237.228	34970.895
8328	28.25	13944.746	34649.875
2470	28.23	9783.256	35328.863
51	28.23	7719.932	33726.688
2078	28.21	9704.26	34845.66
2072	28.2	9589.541	34708.422
1489	28.2	8924.312	33807.82
2609	28.2	10099.826	33368.387
4989	28.18	11442.239	38772.461
5468	28.16	11837.521	37808.633
3321	28.16	10559.802	37014.621
8321	28.16	13893.108	34445.16
1945	28.16	9303.554	34827.941
5790	28.16	11980.782	33825.297
4246	28.14	11204.108	34439.953
1288	28.14	8848.015	39390.773
3484	28.12	10687.331	37830.641
8635	28.06	14197.803	37592.328
8313	28.06	13964.148	34222.574
731	28.04	8363.383	37324.195
2521	28.04	9896.577	34183.254
643	28.04	8418.732	35717
7130	28.04	12742.502	34693.48
4176	28.02	11127.46	35411.52
916	28	8610.355	37224.441
1499	27.98	9056.51	33333.082
2349	27.97	9766.768	38152.422
6095	27.95	12087.258	36961.961
361	27.95	7969.481	39785.844
5793	27.93	11954.879	33837.543
3098	27.91	10255.3	34226.613
3476	27.89	10753.636	38180.023
4994	27.85	11541.241	38335.074
882	27.85	8464.453	38220.906
5091	27.83	11516.704	36360.422
3196	27.81	10451.829	34158.164
8896	27.81	14268.861	35379.313
474	27.81	8124.983	36759.887
6959	27.81	12785.468	38529.324
8177	27.79	13714.923	34847.996
8628	27.79	14194.256	37757.777
4767	27.77	11237.999	35475.465
9284	27.75	14637.148	35371.512
9201	27.75	14641.573	37039.781
7004	27.74	12920.983	36927.656
7761	27.74	13476	33777.098
5930	27.74	12115.285	34135.922
6251	27.72	12309.85	38629.934
7814	27.7	13547.338	34665.848
2124	27.68	9560.572	35811.313
1605	27.68	9137.284	36055.762
6089	27.66	12124.532	36650.895
6192	27.66	12378.277	39734.078
4298	27.64	11181.998	33267.973
1228	27.64	8821.881	37489.547
4830	27.62	11340.856	36844.09
2721	27.6	9961.321	35978.266
9214	27.58	14479.038	36813.953
7617	27.56	13167.702	35240.203
5562	27.56	12058.673	38861.77
2535	27.54	9909.101	33806.777
3101	27.52	10173.62	33999.91
5688	27.52	12049.986	35426.199
5756	27.51	12055.64	34462.238
7910	27.51	13559.329	36864.758
467	27.49	8176.258	36869.973
2099	27.49	9682.063	35239.742
3048	27.47	10341.492	35151.73
5715	27.47	12026.854	35188.645
2436	27.45	9888.551	36367.512
8745	27.45	14076.915	34584.551
4997	27.45	11502.15	38426.746
1078	27.45	8845.185	33660.656
5367	27.43	11731.375	35666.598
897	27.43	8540.543	37711.801
1967	27.41	9383.466	34026.563
1009	27.41	8458.966	35294.504
2772	27.41	10124.122	37285.691
6346	27.41	12287.263	35972.406
3293	27.39	10515.569	36164.039
7406	27.39	13125.864	37063.613
3785	27.39	10914.764	34895.145
9316	27.37	14474.889	34457.742
2414	27.35	9836.399	36945.664
1564	27.35	9086.354	35041.148
4046	27.33	11184.339	38340.109
3417	27.31	10587.147	39803.699
2844	27.31	10061.494	39019.543
3983	27.29	10855.439	39688.215
5171	27.29	11596.675	34515.789
7145	27.29	12908.757	34422.289
2827	27.29	10105.512	38518.652
6434	27.29	12349.43	34783.836
4309	27.28	11286.265	33170.523
5739	27.28	11943.638	34924.203
8167	27.28	13671.274	34983.824
8667	27.26	14146.056	36693.813
8627	27.26	14171.366	37684.293
4784	27.26	11416.222	35966.027
2407	27.26	9716.574	37102.516
5625	27.24	12041.66	36580.727
5509	27.24	11831.589	39374.434
6275	27.22	12300.122	37981.742
7492	27.22	13300.147	39457.707
1333	27.22	9005.37	38813.895
3363	27.22	10471.741	38181.199
8386	27.22	13951.837	36357.867
8900	27.2	14312.209	35525.598
8792	27.2	14013.522	33390.441
7930	27.18	13432.696	37210.234
5458	27.18	11648.192	37611.504
4957	27.18	11614.454	39404.547
5241	27.16	11517.756	33107.867
1749	27.16	9257.872	39696.586
3897	27.16	10890.822	37707.625
7684	27.14	13299.052	33898.176
8940	27.14	14230.894	36314.613
503	27.12	8035.508	35678.293
8890	27.1	14225.21	35304.004
8083	27.08	13640.621	36920.238
4264	27.08	11152.09	34083.695
8758	27.06	14051.075	34419.227
6469	27.06	12292.146	34577.117
6946	27.05	12754.649	39362.84
1519	27.05	9221.314	33294.953
9118	27.05	14541.63	38898.395
8873	27.05	14221.618	34544.039
8014	27.05	13631.569	39227.094
8861	27.05	14262.109	34082.758
1864	27.03	9439.517	36747.566
2012	27.01	9586.668	33221.07
8793	27.01	14197.431	33391.402
5185	27.01	11455.361	34279.563
9308	26.99	14613.848	34660.887
1246	26.97	8822.559	38010.254
3084	26.97	10305.119	34297.492
4901	26.97	11233.889	39198.551
5118	26.95	11565.351	35554.324
990	26.95	8447.248	35976.258
3069	26.95	10221.848	34902.617
6961	26.95	12716.979	38360.262
161	26.93	7747.768	35759.117
2220	26.93	9600.112	37776.305
2017	26.93	9582.837	33286.828
7836	26.91	13561.97	34937.832
7993	26.91	13409.113	39545.742
1051	26.91	8621.934	33799.133
5888	26.89	12123.592	33318.105
7610	26.89	13311.91	35094.656
8207	26.87	13768.584	34081.398
1017	26.87	8596.424	35187.02
6640	26.87	12504.481	33740.398
6174	26.87	12111.527	39870.914
5143	26.87	11551.05	35054.73
6744	26.87	12527.746	35669.605
7385	26.85	12978.809	36344.496
747	26.85	8235.345	37806.68
491	26.84	8053.407	36026.719
498	26.84	8020.42	35622.961
8809	26.84	14130.646	33113.566
2462	26.84	9884.501	35518.938
9283	26.8	14466.412	35309.434
6478	26.8	12379.471	34327.117
8047	26.8	13732.001	38105.984
3330	26.8	10354.891	37304.652
7037	26.8	12824.489	36250.668
3742	26.8	10881.032	33856.773
7766	26.78	13535.047	33880.277
2311	26.78	9781.626	39112.746
2980	26.76	10329.387	36743.789
2939	26.76	10312.523	37894.516
2408	26.76	9874.291	37155.199
8660	26.74	14164.992	36602.906
1200	26.74	8817.837	36850.344
3783	26.74	10787.337	34830.137
1620	26.74	9181.736	36390.871
5370	26.74	11754.249	35754.098
39	26.74	7871.776	33594.668
5208	26.74	11608.554	33569.719
329	26.72	7711.622	38839.742
3857	26.72	10977.787	36851.27
8815	26.72	14407.695	33190.484
2472	26.72	9716.421	35350.766
2315	26.72	9735.848	39189.18
3100	26.72	10143.097	33967.684
6150	26.72	12195.829	38973.961
8433	26.7	13897.573	38143.195
8982	26.7	14398.341	37568.172
8330	26.68	13791.641	34676.258
2210	26.68	9521.868	37604.813
5580	26.68	11972.933	38181.258
8397	26.68	13917.056	36926.203
1335	26.68	8951.407	38912.965
630	26.68	8245.817	35452.977
5498	26.66	11642.284	38934.258
1199	26.66	8657.306	36849.453
8290	26.66	13882.849	33360.797
5785	26.64	11984.974	34074.754
2374	26.64	9759.579	37773.16
3020	26.64	10329.007	35735.984
3881	26.64	10841.261	37316.602
8451	26.64	13870.477	38428.465
1358	26.62	8981.845	38249.816
3847	26.62	10830.895	36508.008
2395	26.62	9720.746	37264.102
4094	26.62	11105.803	37005.105
3368	26.62	10361.685	38303.258
2059	26.62	9520.65	34378.98
2155	26.61	9638.657	36296.246
899	26.61	8567.868	37751.266
3223	26.57	10530.297	35088.77
1953	26.57	9340.837	34754.703
8851	26.55	14407.632	33850.203
5517	26.55	11703.417	39595.672
7040	26.55	12780.25	36326.055
5496	26.55	11779.845	38904.301
2302	26.55	9707.217	39482.355
1234	26.53	8740.823	37657.074
5845	26.51	11897.518	33007.016
6700	26.49	12522.333	35122.496
3190	26.49	10494.728	34024.238
8768	26.49	14196.762	34006.633
6761	26.49	12695.476	35910.949
3179	26.49	10531.866	33639.91
6529	26.47	12399.048	33478.547
6000	26.47	12256.15	35545.152
1827	26.47	9306.722	37809.313
4910	26.45	11328.905	39455.137
1173	26.45	8645.96	36194.129
7798	26.45	13541.537	34472.734
1031	26.45	8584.576	34393.5
211	26.43	7980.386	36699.164
7179	26.43	12787.359	33640.191
1370	26.43	8975.158	37574.711
1882	26.43	9406.626	36491.512
509	26.43	8058.698	35380.563
6509	26.41	12385.795	33679.113
2907	26.41	10204.787	39076.285
4774	26.41	11418.414	35682.301
1159	26.41	8758.264	35839.777
2493	26.39	9762.144	34614.098
2119	26.39	9695.719	35705.141
7329	26.39	13134.058	35323.039
8806	26.39	14139.115	33030.102
2778	26.39	9928.309	37476.695
1515	26.38	9275.519	33183.047
6339	26.38	12462.361	36161.473
7742	26.38	13409.064	33334.887
142	26.38	7667.894	35360.633
6480	26.38	12462.308	34336.953
7905	26.38	13548.198	36550.496
7842	26.36	13501.056	35068.441
6157	26.36	12152.519	39234.383
5581	26.36	11860.799	38009.406
1097	26.36	8644.028	34008.289
7361	26.34	13021.706	35889.348
856	26.34	8630.494	38816.156
8720	26.34	14098.162	35149.109
271	26.34	7670.641	37709.734
3029	26.34	10310.08	35506.102
1608	26.32	9200.757	36202.063
3278	26.32	10424.866	35601.539
3024	26.32	10257.837	35659.156
6312	26.32	12388.715	36807.523
9253	26.32	14562.103	36136.664
1036	26.32	8609.709	33968.027
2016	26.3	9658.663	33271.656
6495	26.3	12311.587	33980.672
1075	26.3	8803.526	33593.773
8342	26.3	13893.889	35062.309
987	26.3	8420.137	35924.664
5826	26.3	11907.889	33437.734
490	26.28	8092.665	35997.441
7153	26.28	12738.445	33990.852
7518	26.28	13268.126	38416.461
4071	26.28	11184.608	37326.906
919	26.26	8450.487	37306.605
5211	26.26	11533.668	33356.238
8392	26.24	13872.594	36713.637
5749	26.24	11906.662	34701.539
6578	26.24	12386.72	33149.59
278	26.22	7902.95	37847.371
6472	26.22	12429.435	34604.984
2599	26.22	10049.892	33108.391
8141	26.22	13659.735	35416.887
7425	26.22	12956.857	37808.887
2354	26.2	9743.493	37994.27
7137	26.2	12830.575	34300.828
7232	26.2	12933.365	33248.898
1609	26.2	9070.136	36205.949
7462	26.2	12969.642	38958.816
6971	26.18	12865.933	38290.125
6018	26.18	12225.67	35661.223
5315	26.18	11710.267	34501.074
4045	26.16	11008.506	38614.707
1007	26.16	8584.93	35540.234
5607	26.15	11986.909	37032.543
9097	26.15	14245.145	39571.625
3532	26.15	10571.746	36393.988
4004	26.13	11059.199	39611.145
7866	26.13	13431.422	35431.547
1349	26.13	8903.913	38420.238
6688	26.13	12621.652	34862.664
5486	26.13	11654.92	38526.676
6177	26.11	12173.246	40010.469
1140	26.11	8811.712	35540.801
93	26.11	7648.576	34291.941
8659	26.11	14087.394	36583.879
2486	26.11	9843.778	35030.215
6137	26.11	12249.426	38501.637
7305	26.09	13048.654	34924.926
1779	26.09	9292.876	38955.012
7946	26.07	13469.409	37755.871
1444	26.07	8893.874	35404.641
2848	26.07	10108.605	39134.805
1023	26.05	8483.498	34911.523
781	26.05	8229.613	38637.035
9117	26.05	14629.365	38878.105
264	26.05	7905.873	37564.816
3086	26.05	10294.986	34309.652
3021	26.03	10239.747	35868.141
7259	26.03	12967.118	33689.316
143	26.01	7988.051	35370.945
189	26.01	7715.961	36445.98
36	26.01	7858.419	33568.438
7526	26.01	13191.848	37893.699
1728	25.99	9077.341	39070.422
2025	25.99	9589.113	33517.34
7767	25.99	13527.957	33893.449
6381	25.99	12427.881	35651.34
4954	25.99	11608.677	39575.512
9140	25.97	14439.683	38156.844
8062	25.97	13643.148	37380.984
3865	25.95	10923.364	37027.105
5813	25.95	12044.399	33535.793
4967	25.93	11578.633	39059.133
3063	25.93	10293.098	34811.473
3970	25.93	10954.102	39324.027
1298	25.93	8791.007	39744.527
5014	25.93	11475.412	37760.754
5700	25.92	11915.547	35553.738
5736	25.92	11863.565	34863.457
771	25.9	8221.277	38465.426
1625	25.9	9255.382	36594.465
524	25.9	8016.074	34683.602
496	25.88	8175.689	35613.844
3217	25.88	10514.257	34719.801
5866	25.88	12259.35	33037.809
1133	25.86	8736.896	35384.391
2788	25.86	10096.729	37663.137
115	25.86	7686.274	34825.832
901	25.86	8560.649	37776.426
5808	25.86	11996.445	33749.012
2114	25.84	9574.804	35605.172
6823	25.84	12602.685	37150.688
5399	25.84	11658.122	36175
1982	25.84	9286.173	33656.145
2002	25.82	9458.18	33315.184
6689	25.82	12603.531	34869.609
1369	25.82	9001.445	37514.086
8497	25.82	14094.052	38955.484
7579	25.82	13314.27	35892.703
7671	25.8	13251.068	34240.496
6063	25.8	12103.419	35994.051
8892	25.78	14260.686	35322.723
5384	25.78	11671.745	35849.449
1770	25.78	9378.002	39422.188
8959	25.78	14417.052	36925.922
6476	25.78	12353.794	34292.941
4932	25.78	11582.153	39817.68
1954	25.78	9445.1	34481.555
2326	25.76	9875.161	38645.367
3601	25.76	10636.083	34717.82
3294	25.76	10380.608	36177.469
5240	25.76	11590.023	33094.813
5577	25.76	11933.69	38317.488
3818	25.76	10844.722	35684.145
3889	25.74	10970.036	37488.18
6620	25.74	12500.324	33417.723
7506	25.74	13217.934	38833.168
5280	25.74	11717.945	33563.074
3754	25.72	10906.923	34121.828
3540	25.72	10759.254	36295.422
8870	25.72	14308.579	34437.668
7745	25.71	13551.475	33366.629
3304	25.69	10365.21	36574.355
8365	25.69	13836.912	35844.191
8251	25.69	13656.466	33257.246
7184	25.67	12816.309	33428.023
3848	25.67	10945.577	36516.352
2805	25.67	10115.152	38010.68
373	25.67	8181.347	39810.461
4329	25.65	11234.864	33625.727
5137	25.65	11632.97	35130.969
4031	25.63	10995.663	38921.543
4966	25.63	11559.488	39001.789
3064	25.63	10310.426	34811.496
3497	25.61	10762.057	37523.461
1925	25.61	9483.879	35282.777
5063	25.61	11429.902	36548.633
3366	25.61	10413.056	38286.813
3187	25.61	10553.804	33911.34
2541	25.61	9878.935	33899.957
7032	25.59	12732.043	36443.105
6395	25.59	12445.284	35463.156
8256	25.59	13760.184	33038.965
1872	25.59	9287.331	36580.676
912	25.57	8446.949	37413.691
2280	25.57	9591.661	39812.332
3812	25.57	10890.058	35637.512
2008	25.57	9707.022	33092.898
5099	25.57	11608.001	36212.137
5624	25.57	11920.348	36558.371
2453	25.55	9836.569	35771.438
5916	25.55	12206.509	33796.188
2156	25.55	9529.451	36322.496
5378	25.55	11805.344	35794.438
4794	25.55	11393	36194.637
2214	25.55	9525.801	37711.965
9263	25.55	14525.433	35795.465
7786	25.53	13377.585	34142.391
2181	25.53	9555.649	36855.664
2756	25.51	10102.448	36893.363
5518	25.51	11774.426	39613.535
3009	25.49	10299.479	35920.004
2048	25.49	9659.151	34064.047
8469	25.49	13843.012	39012.598
4326	25.49	11407.719	33576.938
5499	25.49	11677.9	38945.973
5289	25.49	11638.923	33781.109
6926	25.48	12619.509	39774.414
6447	25.48	12329.475	34922.469
6522	25.48	12432.342	33402.91
9294	25.48	14427.685	34937.43
1969	25.46	9344.793	34062.004
539	25.46	8046.33	33841.984
1789	25.46	9445.766	38637.258
4730	25.46	11222.104	34773.453
3305	25.46	10358.989	36641.375
3845	25.46	10933.614	36498.531
6627	25.46	12612.678	33457.313
7537	25.46	13185.34	37257.258
2312	25.44	9861.226	39141.363
6	25.44	7647.649	33107.891
1800	25.44	9332.791	38341.461
3038	25.44	10350.329	35111.012
90	25.44	7819.914	34239.484
6123	25.42	12068.378	38060.512
1674	25.42	9165.38	37615.453
6955	25.42	12895.306	38809.488
9159	25.42	14507.619	38111.23
3837	25.42	10782.576	36278.527
4295	25.42	11092.875	33224.238
502	25.42	8139.814	35650.508
5828	25.42	12005.566	33465.891
1229	25.4	8744.732	37506.645
2015	25.4	9649.439	33272.449
749	25.4	8269.824	37931.594
7438	25.4	13003.163	38144.891
693	25.4	8288.152	36258.957
1583	25.4	9097.235	35491.133
4980	25.38	11569.653	38886.328
3727	25.38	10859.017	33600.797
5999	25.38	12226.251	35537.16
7566	25.36	13318.023	35922.426
7275	25.36	13062.982	34263.406
6185	25.36	12293.784	39989.328
2548	25.36	9717.319	33655.348
2762	25.36	10084.996	37101.07
8163	25.36	13639.244	35160.449
6775	25.36	12502.514	36078.309
4048	25.34	11105.988	38414.199
7549	25.34	13230.055	36671.07
3939	25.34	10799.585	38557.609
4793	25.34	11393.443	36122.031
8921	25.34	14360.869	35907.652
7962	25.34	13499.26	38236.164
8718	25.34	14069.848	35330.934
7320	25.32	12965.403	35079.004
3198	25.32	10559.677	34199.68
5802	25.32	11992.403	33696.031
400	25.32	8057.104	39050.773
3224	25.3	10451.025	35099.465
1195	25.3	8739.61	36752.199
2604	25.3	10098.264	33221.043
5051	25.3	11445.673	36874.629
5963	25.3	12208.014	34851.777
3407	25.28	10424.093	39642.305
4120	25.28	11096.42	36271.387
5758	25.28	11981.978	34515.012
5997	25.28	12171.829	35459.809
1044	25.28	8620.285	33850.961
1257	25.26	8679.27	38272.617
3303	25.26	10460.334	36566.996
7495	25.26	13146.619	39319.098
9349	25.26	14494.696	33877.586
7611	25.26	13150.634	35097.063
3621	25.25	10644.811	34230.141
8157	25.25	13773.648	35326.105
5557	25.25	11938.898	39140.602
3047	25.25	10150.117	35142.164
6619	25.23	12699.754	33408.035
7604	25.23	13283.533	35362.926
4908	25.23	11417.705	39341.633
3071	25.23	10224.856	34923.039
7279	25.23	13100.829	34364.223
8467	25.23	13960.127	38958.711
1715	25.21	9124.774	38774.973
136	25.21	7679.729	35285.289
1225	25.21	8667.989	37413.523
9218	25.19	14547.622	36553.344
4220	25.19	11027.826	34652.984
5204	25.19	11637.542	33489.82
2773	25.19	10019.266	37326.039
8326	25.19	13866.801	34596.453
2522	25.19	9723.726	34195.805
1807	25.17	9334.449	38102.051
7012	25.17	12775.454	36797.363
3953	25.17	10929.88	38806.344
5021	25.17	11431.289	37576.82
1767	25.17	9306.15	39550.953
9276	25.17	14466.47	35506.48
7024	25.15	12733.687	36659.609
1034	25.15	8624.166	34171.668
5789	25.15	12067.244	33811.875
3774	25.15	10948.62	34666.781
7576	25.15	13335.388	35800.543
8226	25.13	13633.086	33344.492
1286	25.13	8678.857	39365.16
1388	25.13	8882.974	37074.164
6315	25.11	12381.964	36608.605
168	25.11	7978.864	35909.703
8947	25.11	14352.514	36483
6570	25.11	12402.598	33087.004
8023	25.11	13688.187	38987.746
218	25.11	7734.361	36848.105
536	25.11	8069.383	34230.594
2277	25.11	9547.016	39768.758
1477	25.09	9015.504	34167.156
1038	25.09	8607.394	34001.035
519	25.09	8073.171	34868.551
6304	25.09	12329.808	37152.43
229	25.09	7834.035	37005.445
4020	25.07	11032.286	39223.824
5970	25.07	12124.065	34938.82
7468	25.07	12968.348	39082.277
6396	25.05	12379.102	35463.746
85	25.05	7792.098	34158.738
762	25.05	8394.957	38358.332
6129	25.05	12225.444	38299.133
4081	25.05	11106.396	37175.434
6239	25.05	12283.847	39246.898
7923	25.03	13439.611	37080.914
2745	25.03	9938.115	36605.344
930	25.03	8473.892	36902.258
8206	25.03	13704.808	34028.785
56	25.03	7942.873	33770.41
6567	25.02	12420.048	33055.828
325	25.02	7823.563	38701.629
2239	25.02	9593.969	38137.309
8479	25.02	13832.14	39734.066
5601	25.02	11938.663	37653.055
2986	25.02	10243.489	36630.586
9292	25	14438.171	35248.363
6453	25	12484.23	34737
1410	25	8866.491	36440.43
5179	25	11552.338	34164.949
6159	25	12158.91	39330.441
5273	25	11822.329	33384.914
6039	24.98	12129.086	35765.328
5355	24.98	11835.41	35439.09
5649	24.98	11979.877	36075.074
7127	24.98	12922.878	34653.793
5865	24.98	12273.736	33035.293
6982	24.94	12837.002	37714.273
7985	24.94	13482.608	39024.902
4287	24.94	11006.434	33420.953
6655	24.94	12627.762	34098.031
5615	24.94	11915.522	36901.398
2797	24.92	10066.582	37880.258
8187	24.92	13705.222	34738.695
2431	24.92	9812.779	36486.867
6680	24.92	12623.254	34736.715
6957	24.92	12832.361	38888.441
8139	24.92	13640.747	35643.441
7577	24.92	13281.687	35829.988
2153	24.9	9589.205	36233.922
293	24.9	7889.694	38089.098
642	24.9	8360.594	35702.527
13	24.9	7667.408	33215.715
4720	24.88	11251.954	34603.059
3301	24.88	10506.553	36415.324
8423	24.88	13785.365	37795.996
4116	24.88	11057.372	36496.695
5795	24.88	11985.864	33853.684
2224	24.88	9637.242	37829.113
6257	24.86	12345.928	38479.133
2607	24.86	10005.434	33362.414
1961	24.86	9432.376	34128.691
5097	24.86	11619.03	36196.301
3525	24.86	10770.463	36799.133
87	24.86	7989.674	34203.949
5750	24.84	12061.653	34724.172
3703	24.84	10796.138	33194.504
5354	24.84	11655.854	35419.41
4913	24.84	11243.82	39553.367
1108	24.82	8695.393	34462.141
6094	24.82	12274.341	36953.527
6337	24.82	12434.017	36100.992
8158	24.82	13758.508	35120.945
7395	24.82	12993.441	36654.176
4838	24.82	11395.316	37027.117
2953	24.82	10307.159	37347.02
8219	24.8	13734.122	33717.031
5972	24.79	12134.352	34963.469
2499	24.79	9783.309	34683.758
548	24.79	8020.228	33692.656
7281	24.79	13003.128	34538.324
8656	24.79	14082.296	36543.449
8728	24.79	13999.724	34995.508
2460	24.79	9919.867	35512.504
6723	24.77	12587.393	35412.773
719	24.77	8376.122	36908.992
6864	24.77	12653.693	38307.219
1454	24.77	8850.315	35050.617
53	24.77	7892.43	33739.441
1449	24.77	9043.955	35192.535
1117	24.77	8767.89	34996.023
7176	24.75	12786.993	33497.188
2115	24.75	9573.515	35633.609
807	24.75	8266.538	39676.242
3801	24.75	10953.313	35233.52
3176	24.75	10480.791	33499.969
2426	24.75	9774.045	36623.406
3990	24.73	10883.152	39781.648
2137	24.73	9630.255	36023.754
3169	24.73	10417.338	33350.426
2030	24.71	9647.19	33642.051
3310	24.71	10368.572	36783.301
2629	24.71	9933.324	33640.328
9119	24.71	14444.435	38912.563
3389	24.71	10527.059	39035.125
6262	24.71	12416.074	38358.836
1832	24.71	9302.501	37526.645
1187	24.69	8703.556	36647.363
3146	24.69	10339.041	33136.242
9112	24.69	14498.3	39226.176
8409	24.69	13944.233	37321.496
5209	24.69	11501.323	33604.371
5150	24.69	11437.629	34829.086
2637	24.67	10022.846	33753.039
7195	24.67	12921.667	33031.883
1933	24.67	9368.082	35400.055
6355	24.67	12383.203	35789.961
5010	24.67	11539.266	37946.805
3723	24.67	10929.79	33521.012
2878	24.65	10155.608	39941.926
8694	24.65	14132.891	35934.957
2700	24.63	9949.053	35439.859
2261	24.63	9660.362	39038.063
2793	24.63	10130.696	37701.734
4065	24.63	11122.002	37498.406
528	24.61	8202.355	34471.004
6772	24.61	12550.328	36021.109
8057	24.61	13647.938	37589.422
2585	24.61	9864.091	33016.484
8160	24.61	13617.718	35142.41
5582	24.61	11901.537	38120.223
1005	24.61	8610.697	35511.465
627	24.61	8298.051	35282.344
3879	24.61	10949.697	37266.422
6920	24.59	12665.074	39617.496
1219	24.59	8838.633	37294.207
5805	24.59	11923.806	33720.188
1526	24.59	9174.475	33513.969
2889	24.59	10165.019	39530.348
7360	24.57	12975.94	35858.367
3161	24.57	10493.156	33249.156
1970	24.57	9395.795	34080.395
1179	24.57	8838.682	36491.211
3803	24.57	10912.874	35317.637
6444	24.57	12333.5	34850.703
4736	24.57	11384.469	34983.578
5281	24.57	11774.611	33577.133
84	24.57	7974.968	34138.445
9300	24.57	14520.857	34824.793
3458	24.57	10590.258	38583.02
134	24.56	7980.477	35249.18
5954	24.56	12135.414	34546.41
6065	24.56	12152.452	36052.586
5219	24.56	11457.666	33183.75
447	24.56	7993.512	37632.715
8472	24.54	13899.028	39152.883
8462	24.54	13944.298	38875.813
9254	24.52	14444.569	36153.785
4771	24.5	11368.64	35638.879
3714	24.5	10811.7	33424.863
5258	24.5	11730.71	33225.125
9259	24.5	14534.001	35993.59
9328	24.5	14538.026	34428.621
6760	24.5	12648.311	35894.844
1907	24.5	9470.484	35885.891
2247	24.5	9621.558	38519.922
8551	24.48	14125.318	38257.898
1629	24.48	9268.097	36700.703
5479	24.48	11700.678	38267.527
6682	24.48	12504.112	34750.281
4118	24.48	11088.17	36220.746
378	24.48	8105.848	39953.535
1406	24.48	9026.569	36391.395
5738	24.46	11992.589	34921.121
1345	24.46	9053.515	38488.238
1463	24.46	8898.72	34614.254
7945	24.46	13426.926	37739.844
46	24.46	7727.571	33645.395
3711	24.46	10896.027	33344.691
2728	24.46	10067.087	36230.113
5404	24.46	11807.911	36252.766
3796	24.44	10862.438	35166.871
5614	24.44	11968.331	37174.094
2323	24.44	9914.36	38871.82
4303	24.42	11206.778	33121.977
8986	24.42	14264.562	37737.449
1155	24.42	8762.598	35717.969
5042	24.42	11477.029	37059.512
6510	24.42	12466.86	33686.469
3158	24.42	10488.808	33188.602
5990	24.4	12155.575	35350
6940	24.4	12735.077	39545.82
3733	24.4	10950.306	33711.703
4131	24.4	11058.261	36162.164
8775	24.4	14045.841	33862.695
5958	24.38	12121.344	34691.137
8202	24.38	13580.84	34224
8432	24.38	13940.289	38129.648
4832	24.38	11289.839	36860.992
7463	24.38	13031.638	38989.445
1241	24.38	8845.398	37825.508
2674	24.38	10119.939	34761.855
2093	24.36	9652.88	35179.734
9072	24.36	14284.25	38416.82
3789	24.36	10924.669	35004.387
4797	24.36	11263	36269.793
4993	24.36	11453.258	38314.797
1415	24.36	8964.341	36124.359
3686	24.35	10766.658	33056.918
1492	24.35	8917.347	33928.734
4893	24.35	11210.956	38964.621
5784	24.33	11950.353	34018.938
545	24.33	8000.173	33955.516
5422	24.33	11815.377	36644.219
279	24.33	7696.642	37871.422
1574	24.31	9074.95	35334.516
3072	24.31	10250.489	34608.883
5696	24.31	12065.612	35501.996
1375	24.31	8970.027	37654.996
1643	24.31	9169.358	37106.832
3748	24.29	10886.366	34021.977
367	24.29	7698.773	39934.887
1806	24.29	9431.267	38008.961
3005	24.29	10221.179	36171.996
3267	24.29	10540.315	35395.254
5487	24.29	11664.769	38528.34
1432	24.27	9048.698	35665.762
1688	24.27	9250.731	37895.031
4236	24.27	11185.683	34530.266
5637	24.27	11877.605	36422.605
7494	24.27	13314.218	39288.262
1596	24.25	9180.391	35815.301
5618	24.25	11972.514	36731.176
9100	24.25	14409.695	39885.441
276	24.25	7889.349	37809.695
7501	24.25	13257.296	38997.863
7038	24.25	12796.753	36265.121
171	24.23	7880.247	35957.539
5477	24.21	11682.624	38042.852
81	24.21	7770.178	34104.172
7907	24.21	13496.528	36571.055
446	24.21	8172.252	37619.883
24	24.19	7668.097	33386.719
5239	24.19	11458.997	33074.117
2271	24.19	9635.784	39501.227
4882	24.17	11258.1	38423.328
6049	24.17	12130.751	35813.336
6115	24.17	12265.868	37766.664
4760	24.17	11389.07	35319.672
2627	24.17	10068.921	33618.316
1698	24.17	9252.337	38253.254
1532	24.17	9271.004	33746.008
1338	24.15	9015.591	38650.535
394	24.15	8170.691	39401.637
1271	24.15	8663.364	38877.461
64	24.15	7662.959	33825.238
376	24.15	8096.062	39893.867
2707	24.15	9946.484	35722.695
5473	24.13	11822.411	37962.883
8404	24.13	13787.441	37140.02
383	24.13	8118.883	39639.543
6261	24.13	12301.335	38621.074
4296	24.12	11000.307	33257.754
98	24.12	7827.099	34424.656
733	24.12	8334.436	37407.293
5178	24.12	11625.504	34147.566
9248	24.12	14627.91	36344.738
1355	24.1	8905.408	38176.328
965	24.1	8569.252	36244.328
8137	24.1	13584.963	35639.289
4339	24.1	11305.367	33891.18
1746	24.1	9230.151	39679.598
3996	24.1	10868.32	39920.156
7497	24.08	13345.215	39161.906
7839	24.08	13397.941	34984.762
5018	24.08	11588.103	37505.004
2409	24.08	9770.014	37167.391
475	24.08	8048.002	36787.754
485	24.06	8118.384	36063.094
3172	24.06	10509.847	33388.191
5310	24.06	11717.91	34309.289
1450	24.06	8928.064	35202.723
1824	24.04	9431.456	37756.578
4779	24.04	11386.616	35881.68
3959	24.04	10852.844	38900.848
6481	24.04	12408.576	34384.789
1422	24.04	8946.71	35776.715
1695	24.04	9259.748	38111.762
5120	24.02	11604.229	35269.461
2121	24.02	9572.096	35734.621
8176	24.02	13732.596	34842.242
7077	24	12745.804	35724.168
1276	24	8694.092	39031.602
8632	24	14209.898	37538.238
570	24	8164.12	33422.277
1351	24	8962.346	38452.492
2392	24	9913.565	37212.848
1259	23.98	8690.149	38385.551
6126	23.98	12207.11	38138.969
3999	23.96	11165.956	39776.23
3590	23.96	10720.894	35227.188
4017	23.96	11125.184	39140.844
6944	23.96	12740.408	39322.063
5918	23.96	12178.366	33899.5
5586	23.96	11942.412	37855.84
4063	23.94	11144.896	37597.742
2057	23.94	9697.195	34324.449
1058	23.94	8517.623	33277.43
8859	23.94	14228.232	34062.723
443	23.94	8192.408	37731.547
535	23.92	8201.988	34207.051
8789	23.92	14148.167	33601.227
4874	23.92	11326.177	38053.324
5737	23.92	12001.304	34894.172
3096	23.92	10173.416	34209.832
5070	23.92	11456.839	36625.156
3682	23.92	10655.204	33005.195
900	23.9	8631.073	37772.559
8126	23.9	13581.828	35979.266
1905	23.9	9317.715	35832.98
904	23.9	8625.752	37615.207
6877	23.9	12545.581	38642.043
656	23.9	8231.77	36110.508
3916	23.9	10965.045	38340.816
1555	23.9	9271.693	34722.262
419	23.9	8150.319	38447.16
2373	23.89	9830.74	37773.105
9040	23.89	14402.909	38119.754
3419	23.89	10645.808	39929.121
353	23.89	7946.841	39514.602
6139	23.87	12210.748	38592.957
2958	23.87	10207.945	37400.73
7603	23.85	13349.931	35357.398
2666	23.85	9975.513	34658.453
5651	23.85	11964.955	36182.594
8654	23.85	14200.486	36715.641
9350	23.85	14618.806	33916.043
1558	23.85	9121.438	34847.492
2558	23.85	9820.27	33495.223
1381	23.85	9023.806	37208.141
941	23.85	8459.403	36435.172
1062	23.83	8827.923	33000.125
5438	23.83	11668.343	37184
349	23.83	7719.268	39435.102
5907	23.83	12279.929	33630.281
3900	23.83	10916.831	37786.594
5243	23.83	11851.346	33011.598
8715	23.83	14040.208	35504.004
8687	23.81	14086.962	36138.414
2410	23.81	9892.633	37167.633
7989	23.81	13394.591	39310.969
1650	23.79	9122.123	37162.617
409	23.79	8087.811	38501.434
4863	23.79	11361.433	37699.492
2412	23.77	9812.312	36889.137
3576	23.77	10699.005	35457.402
7929	23.77	13560.421	37200.02
8830	23.75	14248.187	33454.676
2947	23.75	10152.179	37517.301
1523	23.75	9264.396	33406.207
3539	23.73	10775.687	36231.727
6314	23.73	12429.457	36598.051
6782	23.73	12540.024	36221.758
4802	23.73	11317.023	36364.23
2363	23.71	9803.54	38118.285
1799	23.69	9331.245	38319.602
29	23.69	7837.066	33465.191
1973	23.69	9395.76	33815.73
1311	23.69	8945.962	40005.383
49	23.69	7819.699	33718.727
8032	23.69	13746.864	38947.188
6933	23.67	12901.844	39805.223
1774	23.67	9421.733	39173.273
3649	23.67	10774.557	33909.891
1821	23.67	9377.883	37712.609
385	23.67	7996.34	39659.516
8811	23.67	14332.878	33047.246
8308	23.67	13839.269	34048.941
7490	23.67	13205.501	39673.668
3658	23.67	10744.042	33776.188
910	23.66	8432.295	37413.652
1503	23.66	8946.321	33480.449
7937	23.66	13439.244	37356.191
2514	23.64	9918.065	34503.238
3782	23.64	10862.984	34811.41
5960	23.64	12237.036	34718.668
7656	23.64	13179.029	34601.66
1079	23.62	8784.802	33671.379
1256	23.62	8763.73	38145.383
1794	23.62	9337.961	38476.289
436	23.62	8164.704	37906.855
1939	23.62	9357.27	34961.32
8586	23.62	14179.45	37825.52
2946	23.62	10302.767	37821.445
2397	23.62	9868.674	37304.688
2696	23.6	10004.119	35360.18
2883	23.6	10270.712	39678.531
718	23.6	8408.819	36905.445
873	23.6	8523.454	38392.602
5765	23.6	12031.653	34339.961
7613	23.6	13257.373	35118.246
6917	23.58	12637.661	39455.512
5076	23.58	11626.32	36424.602
4369	23.58	11255.324	34443.488
1231	23.58	8702.735	37547.816
3470	23.58	10615.914	38161.445
7844	23.58	13540.538	35161.965
7377	23.56	12947.46	36246.273
6515	23.56	12366.883	33533.102
6754	23.56	12688.358	35753.043
929	23.56	8458.628	36891.18
5510	23.56	11836.655	39442.703
5199	23.54	11491.083	33677.555
346	23.54	7803.625	39383.891
1238	23.54	8660.81	37745.344
7840	23.54	13503.366	35015.859
635	23.54	8358.21	35593.316
3707	23.54	10877.462	33292.984
584	23.54	8418.619	33000.992
1407	23.54	8889.783	36394.348
8198	23.52	13767.526	34125.781
7079	23.52	12905.595	35437.207
8855	23.52	14270.695	33937.016
5567	23.52	11861.01	38629.285
2692	23.5	10031.252	35260.336
3034	23.5	10180.391	35357.363
8840	23.5	14337.068	33656.422
7277	23.5	13023.731	34314.969
3661	23.5	10578.081	33583.672
927	23.5	8475.747	37163.477
4114	23.48	10999.152	36469.813
7177	23.48	12842.593	33530.852
6015	23.48	12278.165	35655.254
6699	23.46	12527.466	35110.793
2102	23.46	9699.579	35287.668
1957	23.46	9340.44	34361.625
5707	23.46	11908.332	35368.594
7527	23.46	13339.21	37503.93
7170	23.46	12888.589	33713.461
7626	23.46	13336.647	35034.961
648	23.44	8398.484	35900.297
8110	23.44	13642.115	36338.613
3578	23.44	10775.785	35263.844
2449	23.44	9868.37	35979.133
167	23.44	7809.389	35851.098
1478	23.44	8973.407	34183.043
7582	23.43	13273.856	35667.211
759	23.43	8223.593	38349.645
2285	23.43	9664.468	39907.238
3724	23.43	10798.148	33524.625
8961	23.43	14425.666	36996.68
7909	23.43	13566.333	36818.23
1505	23.41	9001.297	33212.805
6813	23.41	12521.27	36803.773
6136	23.39	12156.453	38485.551
2994	23.39	10279.154	36433.66
5131	23.39	11516.291	35391.266
5457	23.39	11645.745	37571.859
706	23.39	8320.702	36430.336
408	23.37	8092.144	38761.313
6931	23.37	12513.542	39973.09
6981	23.37	12821.592	37970.066
9323	23.37	14628.036	34304.758
5507	23.37	11651.402	39283.242
5553	23.37	11924.911	39503.023
4857	23.37	11304.489	37382.789
3156	23.35	10459.793	33135.336
9306	23.35	14437.608	34625.234
9374	23.35	14585.917	33208.156
4247	23.35	11089.833	34155.484
1516	23.35	9109.538	33218.633
1653	23.33	9127.59	37221.426
2140	23.33	9642.058	36140
7724	23.31	13188.584	33153.352
6792	23.31	12636.952	36396.66
4033	23.31	11169.715	38927.164
8	23.31	7694.715	33141.43
4780	23.31	11422.467	35882.777
6886	23.29	12572.942	39044.375
8826	23.27	14421.571	33412.426
6078	23.27	12123.881	36334.336
9211	23.27	14611.305	36793.777
1337	23.27	8916.884	38637.98
8245	23.27	13680.933	33178.145
8460	23.27	13983.518	38797.574
7437	23.27	13104.634	38121.848
5312	23.27	11706.618	34348.113
9124	23.27	14583.978	38597.016
2524	23.27	9800.954	34232.152
8189	23.27	13742.698	34750.414
3672	23.25	10719.004	33161.488
1357	23.25	9002.653	38224.238
6701	23.25	12539.377	35171.68
971	23.25	8622.374	36356.078
7587	23.25	13148.287	35424.328
8683	23.25	14115.07	36326.578
816	23.25	8304.683	39879.707
3502	23.23	10727.95	37410.961
2996	23.23	10259.42	36451.867
1383	23.23	8868.362	37273.391
327	23.23	7867.496	38725.191
3447	23.23	10594.399	38862.742
4306	23.23	11293.842	33042.938
1401	23.21	8937.248	36636.332
4285	23.21	11142.177	33353.012
6506	23.21	12455.908	33925.746
377	23.21	8087.605	39896.91
2616	23.21	10046.756	33455.547
9285	23.21	14435.443	35376.332
6929	23.21	12662.419	39869.367
3757	23.2	10968.17	34170.883
4788	23.2	11298.255	36025.816
8757	23.2	14131.005	34372.598
7619	23.18	13304.358	34969.316
358	23.18	7727.36	39649.762
7607	23.18	13327.53	35394.238
2910	23.18	10318.943	38876.441
4254	23.18	11112.004	33997.215
5505	23.18	11835.074	39204.297
9290	23.18	14457.936	35212.281
4127	23.18	11169.003	36112.438
3611	23.16	10732.67	34303.598
7685	23.16	13351.134	33911.742
2198	23.16	9521.596	37106.848
2052	23.16	9692.723	34141.52
5720	23.16	11891.857	34968.688
3427	23.16	10632.267	39508.406
1085	23.16	8795.836	33863.297
1597	23.16	9089.837	35845.098
734	23.16	8293.107	37415.953
8612	23.16	14047.232	37955.773
2716	23.16	9991.77	35909.355
2086	23.14	9506.007	34967.688
4284	23.14	11116.544	33627.625
3177	23.14	10376.408	33523.105
5152	23.14	11591.423	34612.32
1614	23.14	9067.546	36268.859
8422	23.14	13987.952	37789.148
8796	23.14	14174.545	33426.078
3289	23.14	10477.554	36018.859
3535	23.12	10711.769	36441.176
4051	23.12	11010.843	38175.941
3130	23.12	10185.486	33340.063
30	23.1	7779.637	33470.285
2046	23.1	9532.35	34037.922
2834	23.1	10028.629	38671.73
1713	23.1	9277.547	38734.664
19	23.1	7799.025	33288.445
1780	23.1	9347.858	38979.344
6237	23.08	12434.122	39160.711
6006	23.08	12264.167	35596.781
9183	23.08	14441.165	37192.043
186	23.08	7716.278	36335.297
3498	23.08	10755.168	37554.125
157	23.08	7784.629	35722.477
9216	23.08	14616.195	36539.703
2055	23.06	9553.859	34217.109
2681	23.06	10114.784	34995.559
1106	23.06	8828.73	34425.828
1923	23.06	9401.946	35250.867
3388	23.04	10473.153	39026.891
4742	23.04	11358.549	35094.129
3112	23.04	10303.907	33654.727
2807	23.02	9975.975	38042.844
4985	23.02	11615.547	38640.723
2603	23.02	10005.344	33217.152
1692	23.02	9109.909	38054.371
7039	23.02	12803.24	36282.086
1049	23.02	8481.091	33766.23
8143	23	13703.653	35449.328
488	23	8120.756	36101.316
5527	23	11820.7	39760.832
3292	23	10514.225	36142.23
3877	23	10783.59	37242.566
2445	23	9870.726	35894.098
8734	23	14043.658	34834.402
126	23	7743.233	35079.453
439	22.99	8099.501	37966.262
3709	22.99	10921.979	33330.758
2544	22.99	9777.783	33948.852
1083	22.99	8808.77	33767.594
574	22.97	8175.165	33174.508
2200	22.97	9677.538	37184.879
894	22.97	8594.617	37858.402
8078	22.97	13763.623	37332.633
967	22.97	8475.923	36313.328
8730	22.95	14204.648	34774.863
1936	22.95	9442.936	35113.336
8966	22.95	14276.432	37155.117
4248	22.95	11198.088	34175.688
9090	22.95	14345.609	39331.492
4266	22.95	11158.65	34088.824
7821	22.95	13552.053	34737.094
5971	22.93	12159.245	34960.094
5535	22.93	11772.009	39934.797
3174	22.93	10429.515	33439.605
2644	22.93	9989.67	34116.434
6846	22.93	12498.6	37821.047
9221	22.93	14543.091	36584.246
6270	22.93	12496.123	38117.344
8054	22.93	13627.587	37814.109
6245	22.91	12360.753	39068.078
9170	22.91	14605.305	37503.633
572	22.91	8187.11	33463.875
4933	22.91	11628.135	39828.016
2658	22.91	10091.456	34556.172
9089	22.91	14367.628	39261.395
3681	22.89	10686.975	33002.961
7669	22.89	13298.652	34220.133
7036	22.89	12890.076	36249.137
4938	22.89	11511.032	40012.566
3026	22.89	10196.567	35413.785
2926	22.89	10201.946	38369.5
8808	22.89	14034.613	33099.699
7552	22.89	13274.662	36491.746
754	22.89	8303.56	38126.809
2799	22.87	10069.552	37902.762
8766	22.87	14086.341	33966.793
494	22.87	8175.508	35845.855
7763	22.87	13566.008	33799.086
6280	22.87	12305.193	37801.66
5050	22.87	11629.911	36861.883
8108	22.87	13607.696	36325.711
5552	22.87	12013.724	39448.141
78	22.87	7703.204	34048.504
7806	22.87	13398.379	34589.031
6976	22.87	12717.369	38129.91
1491	22.85	8975.597	33880.023
2562	22.85	9871.024	33590.301
4112	22.85	11082.495	36444.137
5401	22.85	11736.528	36204.691
175	22.83	7893.136	36022.641
7758	22.83	13483.919	33664.363
6240	22.83	12328.345	39263.109
2024	22.83	9555.476	33482.508
8672	22.83	14098.935	36452.801
5685	22.83	12031.009	35650.633
4117	22.81	11144.939	36495.559
5319	22.81	11808.831	34643.715
5103	22.81	11474.59	36009.508
902	22.81	8518.271	37527.836
5593	22.81	11955.688	37736.648
4955	22.81	11445.222	39270.559
3517	22.81	10667.695	36900.559
7659	22.79	13160.771	34395.926
6382	22.79	12308.049	35657.645
1027	22.79	8530.684	34536.734
8971	22.79	14291.42	37259.148
864	22.79	8606.878	38539.184
4302	22.79	11164.856	33086.461
4916	22.79	11306.701	39753.469
1696	22.79	9161.996	38213.348
3654	22.79	10750.48	33689.445
8122	22.79	13695.592	35941.094
999	22.77	8553.305	35623.641
5937	22.77	12242.748	34252.152
5274	22.77	11673.543	33389.816
1089	22.77	8730.801	33947.973
6300	22.77	12311.531	37064.328
9376	22.77	14563.323	33279.172
310	22.77	7906.129	38328.969
5263	22.76	11662.411	33258.406
4123	22.76	11081.403	36309.605
2152	22.76	9518.677	36228.32
4807	22.76	11294.255	36539.391
227	22.76	7983.94	36982.594
8713	22.76	14080.996	35707.895
3854	22.76	10807.854	36673.164
3604	22.76	10722.135	34464.414
5678	22.74	12027.814	35574.09
4859	22.74	11367.226	37461.66
8482	22.74	13984.11	39780.219
3126	22.74	10268.87	33529.793
4144	22.74	11127.341	36010.016
3139	22.74	10307.369	33016.348
1028	22.74	8572.43	34573.945
5020	22.72	11454.148	37568.887
7138	22.72	12751.544	34312.484
5647	22.72	12039.3	36061.996
855	22.72	8548.017	39039.805
6450	22.72	12372.528	34625.117
6413	22.72	12490.972	35384.125
7294	22.72	13138.499	34865.195
4902	22.72	11348.517	39221.129
8773	22.72	14088.626	33842.824
1045	22.7	8617.187	33878.402
2154	22.7	9663.025	36256.977
1168	22.7	8781.207	36056.379
8962	22.7	14382.84	37020.527
2812	22.7	9984.999	38128.52
7646	22.7	13313.94	34464.586
564	22.7	8133.23	33384.391
3652	22.68	10634.817	33958.543
9122	22.68	14586.832	38535.191
6191	22.68	12475.106	39704.977
8589	22.68	14195.937	37871.895
8222	22.66	13709.037	33628.887
1244	22.66	8642.861	37992.281
935	22.66	8630.564	36737.273
1312	22.66	9054.317	39612.406
4731	22.66	11261.059	34889.621
3123	22.64	10307.961	33483.457
6118	22.64	12167.494	37811.242
722	22.64	8403.024	37008.227
480	22.64	8072.257	36625.211
5008	22.64	11588.469	37856.992
5967	22.64	12229.784	34925.156
2961	22.64	10349.178	37227.43
214	22.62	7975.925	36741.883
3981	22.62	10787.499	39629.094
1577	22.62	9073.496	35379.168
493	22.62	8122.463	35825.781
1123	22.62	8740.357	35144.781
1334	22.62	8927.287	38862.637
2001	22.62	9431.007	33299.598
3270	22.62	10507.858	35435.352
5248	22.6	11851.119	33081.785
5302	22.6	11798.775	34143.516
368	22.6	7897.936	39974.059
5554	22.6	12034.998	39318.219
5368	22.6	11714.363	35696.813
6342	22.6	12379.115	36206.914
3018	22.6	10304.727	36026.055
6183	22.58	12365.058	39893.121
611	22.58	8370.757	34254.883
1488	22.58	9037.017	34123.348
5003	22.58	11461.818	38268.176
8107	22.56	13632.469	36309.648
8061	22.56	13747.071	37351.141
8178	22.56	13628.295	34878.113
8383	22.56	13971.844	36332.258
50	22.56	7666.214	33724.023
462	22.56	8147.78	37070.352
5238	22.56	11493.883	33066.512
1404	22.56	8963.373	36697.289
6279	22.56	12489.022	37726.012
9200	22.56	14577.134	36985.93
41	22.54	7714.777	33610.438
4929	22.54	11259.537	39973.371
309	22.54	7717.859	38292.023
8416	22.54	13896.681	37502.969
5359	22.54	11748.037	35524.535
3202	22.54	10390.014	34320.156
4870	22.54	11418.275	37978.168
587	22.54	8343.854	33089.375
5870	22.54	12265.99	33072.605
6987	22.54	12756.982	37593.766
2655	22.54	10068.642	34457.797
1129	22.54	8773.009	35331.133
840	22.53	8588.01	39577.742
1474	22.53	8892.689	34432.305
3792	22.53	10797.826	35051.836
2241	22.53	9628.895	38191
9222	22.53	14517.61	36590.406
883	22.53	8597.302	38229.055
2938	22.53	10338.716	37893.223
7198	22.51	12922.789	33071.906
8140	22.51	13765.915	35647.141
1607	22.51	9122.122	36142.402
1647	22.51	9152.235	37116.215
2665	22.51	10134.124	34652.766
2575	22.51	9730.627	33406.836
2070	22.51	9595.196	34632.359
1054	22.51	8601.291	33390.004
8359	22.49	13945.049	35628.727
8183	22.49	13726.685	34643.48
2211	22.49	9703.333	37609.621
6984	22.49	12752.334	37520.422
7726	22.49	13548.352	33019.926
237	22.49	7952.519	37127.023
1809	22.49	9435.16	37860.828
5495	22.49	11731.248	38750.48
5481	22.49	11684.679	38366.914
3461	22.49	10591.277	38367.652
7307	22.49	13139.595	34939.074
7286	22.49	13117.519	34668.035
4790	22.49	11390.191	36077.652
1617	22.47	9105.013	36358.035
2254	22.47	9675.215	38752.086
5222	22.47	11586.273	33240.227
6131	22.47	12099.226	38398.512
3677	22.47	10566.005	33249.254
6375	22.47	12306.628	35625.352
1483	22.47	8852.593	34019.043
5766	22.45	11996.191	34348.145
3191	22.45	10489.006	34048.98
1591	22.45	9223.596	35680.125
1897	22.45	9312.076	36163.527
1479	22.45	8922.566	34221.543
5816	22.45	12024.86	33597.91
2580	22.45	9893.174	33245.656
8166	22.45	13736.266	35221.008
1509	22.45	8923.287	33132.605
3767	22.45	10805.832	34514.254
5455	22.45	11645.656	37563.797
6186	22.43	12286.273	39995.277
4275	22.43	11102.409	33763.246
3154	22.43	10539.861	33087.121
8550	22.43	14178.03	38250.207
1940	22.43	9435.202	34962.219
258	22.43	7941.553	37484.293
3873	22.41	10816.235	37195.074
6077	22.41	12239.824	36326.203
6369	22.41	12300.175	35584.887
5787	22.41	11879.419	34104.863
3336	22.41	10431.655	37430
6162	22.41	12108.012	39384.066
7068	22.41	12775.243	35851.551
8885	22.39	14427.589	35178.07
9258	22.39	14459.424	35927.434
2003	22.39	9356.092	33001.598
6170	22.39	12280.759	39650.762
2255	22.39	9660.273	38757.898
5213	22.39	11572.246	33428.945
8849	22.39	14371.787	33806.438
3078	22.39	10282.269	34463.496
5357	22.39	11639.198	35505.535
741	22.39	8297.113	37693.035
3788	22.39	10800.027	34969.59
2399	22.37	9720.967	37323
2891	22.37	10319.231	39287.453
1087	22.37	8749.912	33897.059
7432	22.37	13110.443	37907.559
7356	22.37	12939.394	35814.59
3362	22.37	10503.223	38113
7081	22.37	12914.677	35466.059
4115	22.37	11196.6	36484.656
1796	22.37	9368.677	38607.73
7486	22.37	13014.411	39927.82
156	22.35	7977.557	35717.246
7938	22.35	13517.652	37480.535
4798	22.35	11342.49	36298.348
2139	22.35	9533.697	36036.445
4926	22.35	11422.116	39957.195
8385	22.33	13965.837	36347.992
2039	22.33	9645.001	33874.273
124	22.33	7677.744	35072.723
4873	22.33	11320.634	38042.254
2500	22.33	9757.597	34686.242
7166	22.33	12841.514	33654.254
1043	22.33	8453.064	34110.348
257	22.33	7854.439	37474.742
6423	22.33	12411.604	34955.461
2638	22.31	10130.117	33754.867
1775	22.31	9416.373	39188.43
4240	22.31	11149.52	34286.871
7987	22.31	13488.54	39185.266
6368	22.31	12427.706	35572.672
4037	22.31	11202.268	38680.781
7687	22.31	13220.723	33709.902
7601	22.31	13217.876	35299.758
7822	22.31	13542.181	34742.016
6939	22.31	12917.145	39524.043
2033	22.31	9702.006	33779.133
1174	22.31	8704.097	36280.691
1513	22.31	9178.05	33128.258
9361	22.31	14470.988	33592.188
1980	22.31	9294.389	33942.172
1072	22.3	8715.629	33464.277
7721	22.3	13340.332	33120.613
7266	22.3	13062.296	33813.742
6832	22.3	12546.322	37401.441
2309	22.3	9915.122	39349.652
4314	22.3	11391.778	33239.566
5406	22.3	11649.964	36320.922
714	22.3	8317.407	36684.609
1604	22.3	9244.445	35969.359
5938	22.3	12237.018	34261.934
2779	22.3	10027.415	37507.906
4164	22.3	11046.457	35465.039
187	22.28	7986.435	36413.836
8347	22.28	13807.535	35221.449
1176	22.28	8692.681	36427.414
5252	22.28	11709.774	33135.781
7096	22.28	12832.177	35123.332
2274	22.28	9542.933	39614.453
6974	22.28	12862.63	38043.934
5469	22.28	11736.187	37834.598
5205	22.28	11617.753	33494.191
1279	22.26	8671.304	39209.402
2943	22.26	10262.01	37684.625
6922	22.26	12651.826	39706.488
5163	22.26	11604.258	34690.676
542	22.26	8083.11	33913.59
934	22.26	8527.364	36728.578
2383	22.26	9746.586	37655.387
7156	22.26	12830.759	34040.691
1243	22.26	8708.782	37935.992
7146	22.24	12718.041	34445.055
4075	22.24	11151.159	37109.008
1903	22.24	9482.06	36030.969
1512	22.24	9110.712	33111.566
9212	22.24	14574.267	36807.465
8699	22.24	14101.968	35746.141
4905	22.24	11219.322	39288.754
3802	22.24	10873.639	35258.648
6945	22.24	12745.095	39349.098
3523	22.22	10639.25	36761.543
6556	22.22	12452.299	33009.133
7800	22.2	13546.941	34487.945
8449	22.2	13969.082	38255.578
8024	22.2	13630.354	39005.836
8015	22.2	13695.707	39226.965
2586	22.2	9881.492	33070.688
1511	22.2	9227.462	33061.535
5724	22.2	12003.661	35024.711
1136	22.2	8722.395	35480.375
8637	22.2	14155.143	37598.281
8853	22.2	14363.149	33914.836
179	22.18	7979.563	36192.07
2711	22.18	10037.905	35833.93
1413	22.18	9038.852	36346.863
889	22.18	8603.923	38055
705	22.18	8208.048	36365.758
1240	22.18	8650.445	37822.141
2019	22.18	9636.152	33309.555
1188	22.18	8747.637	36674.242
8522	22.18	14096.455	38355.559
586	22.18	8241.479	33030.875
7167	22.18	12796.975	33672.188
1542	22.16	9268.535	34077.797
4727	22.16	11318.164	34739.273
141	22.16	7755.854	35347.844
3056	22.16	10337.44	34958.539
3562	22.16	10681.672	35606.551
738	22.16	8216.161	37617.266
6404	22.16	12489.631	35560.977
8648	22.16	14031.425	37004.238
3898	22.16	10952.951	37724.945
5596	22.14	11931.743	37551.043
8011	22.14	13683.221	39382.395
1717	22.14	9145.238	38780.637
1080	22.14	8827.722	33692.992
4170	22.12	11059.958	35262.277
9060	22.12	14250.833	38165.066
3831	22.12	10883.863	35938.609
9303	22.12	14585.296	34884.063
4815	22.12	11296.692	36742.219
6163	22.12	12123.613	39447.402
7487	22.12	12974.297	39953.574
2904	22.12	10154.65	39267.617
5135	22.12	11467.559	35100.586
8350	22.12	13911.376	35365.094
8717	22.12	14166.686	35519.316
2299	22.12	9754.891	39705.207
100	22.12	7646.834	34563.527
8094	22.1	13763.227	36581.758
4811	22.1	11390.182	36649.504
704	22.1	8322.004	36357.637
2479	22.1	9895.562	35188.137
7258	22.08	13140.305	33683.984
7162	22.08	12876.279	33891.957
3688	22.08	10662.753	33120.078
5684	22.08	11922.829	35649.152
5927	22.08	12271.417	34007.707
5548	22.08	12030.309	39659.523
8414	22.08	13987.022	37444.309
4915	22.08	11399.415	39593.148
3582	22.08	10616.101	35322.484
1417	22.08	8947.72	36142.383
8369	22.08	13964.604	36027.648
8070	22.08	13714.254	37225.672
784	22.08	8352.89	38700.016
2074	22.08	9684.199	34731.156
7998	22.08	13602.838	39820.191
7169	22.07	12906.722	33712.996
5869	22.07	12235.035	33070.371
7095	22.07	12764.922	35113.387
737	22.07	8283.203	37616.234
5909	22.07	12212.871	33656.129
1399	22.07	8892.019	36781.844
867	22.07	8425.967	38582.766
1473	22.07	8903.772	34359.984
6857	22.07	12657.823	38214.848
2645	22.07	10048.816	34125.805
2516	22.07	9824.915	34298.473
4199	22.07	11200.925	35077.152
6254	22.07	12403.877	38681.426
3354	22.07	10501.372	37930.43
2651	22.07	10025.144	34314.586
1107	22.07	8829.405	34432.734
3762	22.07	10829.303	34330.48
1885	22.07	9459.331	36535.789
5288	22.07	11849.471	33769.625
1613	22.07	9237.516	36247.91
1320	22.05	8858.148	39322.945
4747	22.05	11349.982	35197.508
1813	22.05	9426.438	37894.117
3586	22.05	10755.938	35117.805
1487	22.05	9030.548	34068.379
3208	22.05	10535.102	34409.586
1992	22.05	9485.125	33329.676
5372	22.05	11747.815	35778.391
6951	22.05	12917.612	38952.922
3295	22.03	10384.184	36221.008
6855	22.03	12638.887	38051.684
2985	22.03	10301.961	36628.813
2816	22.03	10089.711	38314.102
7674	22.03	13307.929	33986.336
2697	22.03	9993.281	35394.387
8645	22.03	14126.753	37107.059
4252	22.03	11182.236	34284.621
7574	22.03	13244.243	35789.766
2319	22.03	9740.88	38967.684
5314	22.03	11848.598	34457.141
4049	22.03	10997.407	38148.625
5606	22.01	11980.603	37024.652
483	22.01	8136.814	36291.383
3482	22.01	10748.423	38105.492
3150	22.01	10547.222	33038.91
4221	22.01	11091.473	34666.336
5663	22.01	11889.922	35990.395
4078	22.01	11169.547	37171.629
6949	22.01	12769.101	39238.316
4281	22.01	11198.074	33541.465
8121	22.01	13698.041	35920.758
6475	22.01	12368.429	34291.328
9239	22.01	14537.666	36420.5
3712	22.01	10862.763	33371.875
973	22.01	8567.006	36087.664
2197	21.99	9687.411	37074.98
7524	21.99	13348.478	38096.887
1546	21.99	9091.61	34159.055
3684	21.99	10743.07	33020.152
6660	21.99	12552.802	34270.398
5284	21.99	11688.023	33589.559
5925	21.99	12185.261	33960.625
7478	21.99	13045.131	39439.652
3824	21.99	10880.995	35834.426
8123	21.99	13779.514	35942.406
8901	21.99	14288.818	35637.137
1714	21.99	9244.548	38770.707
3529	21.99	10778.814	36596.086
1889	21.99	9302.984	36270.266
9121	21.97	14434.078	38476.793
8196	21.97	13661.082	34411.016
5592	21.97	12038.47	37725.055
2268	21.97	9538.916	39299.77
8040	21.97	13764.156	38419.73
7661	21.97	13166.304	34431.895
5247	21.97	11775.123	33066.922
3739	21.97	10910.818	33841.711
3143	21.97	10140.992	33112.852
2782	21.97	9931.024	37520.211
1938	21.97	9301.738	35217.105
3559	21.97	10671.518	35820.098
411	21.97	8111.88	38544.48
4257	21.95	11025.845	34029.621
7481	21.95	13117.205	39788.574
4189	21.95	11143.583	34946.82
7287	21.95	12994.238	34715.605
4975	21.95	11569.365	39086.621
1397	21.95	9031.107	36759.328
3629	21.95	10698.679	33967.93
3917	21.95	10888.08	38365.551
5905	21.95	12077.956	33576.469
6442	21.95	12416.877	34832.848
2875	21.95	9944.496	40000.883
1172	21.95	8739.978	36190.738
6249	21.95	12344.112	38914.785
3518	21.95	10678.695	36931.355
5597	21.93	11968.023	37575.473
1881	21.93	9288.363	36453.961
5256	21.93	11732.602	33157.371
5776	21.93	11900.99	34161.289
9281	21.93	14452.835	35256.703
2509	21.93	9906.602	34467.324
1739	21.93	9137.971	39560.102
711	21.93	8318.245	36580.137
6138	21.93	12160.945	38540.668
7372	21.93	13133.042	36160.875
4172	21.93	11010.786	35313.328
5336	21.93	11788.455	34979.266
915	21.93	8633.589	37482.008
559	21.91	8180.134	33348.113
2920	21.91	10280.924	38571.676
517	21.91	8139.082	34817.977
5207	21.91	11505.539	33566.344
4903	21.91	11313.352	39279.887
1955	21.91	9445.354	34514.156
8249	21.91	13651.563	33226.813
1932	21.91	9415.644	35396.367
3478	21.91	10605.698	38226.305
1679	21.91	9177.681	37718.691
6097	21.91	12162.344	36990.793
8434	21.91	13827.22	38147.336
3075	21.91	10288.435	34721.262
880	21.89	8487.095	38172.078
1811	21.89	9413.391	37877.281
1630	21.89	9183.156	36738.801
2625	21.89	10096.988	33585.117
757	21.89	8272.203	38306.48
7796	21.89	13366.553	34403.996
4182	21.89	11147.458	35179.422
5655	21.89	12026.437	35920.734
9152	21.89	14464.553	38069.66
1329	21.89	8898.705	39000.219
1420	21.89	8993.748	35921.785
1880	21.89	9478.783	36450.688
1764	21.89	9287.069	39631.832
621	21.89	8288.063	34855.211
9289	21.89	14603.107	35201.547
8988	21.89	14402.627	37875.113
5321	21.87	11760.46	34706.195
5985	21.87	12167.938	35283.68
7853	21.87	13500.295	35288.301
4891	21.87	11273.243	38901.156
4778	21.87	11291.304	35879.762
5973	21.87	12234.124	34964.871
423	21.87	8067.57	38192.887
7715	21.87	13323.501	33037.641
399	21.87	7996.325	39177.836
3300	21.87	10427.019	36401.027
7995	21.87	13502.195	39620.57
1237	21.87	8813.496	37729.586
3694	21.87	10914.058	33104.434
7338	21.87	12986.717	35463.625
6915	21.87	12629.797	39388.723
3032	21.86	10305.23	35279.742
8153	21.86	13683.395	35568.953
717	21.86	8285.276	36898.801
8891	21.86	14287.962	35315.605
6284	21.86	12317.209	37588.531
3408	21.86	10377.51	39656.129
3420	21.86	10690.809	39597.926
2195	21.86	9560.193	36999.621
1737	21.86	9258.49	39381.715
3546	21.86	10746.631	36134.73
7539	21.86	13230.708	37331.438
6520	21.84	12461.261	33365.184
7042	21.84	12854.394	36368.523
7614	21.84	13188.175	35126.586
8452	21.84	13928.011	38432.023
9070	21.84	14301.41	38296.004
382	21.84	8051.833	39627.176
1109	21.84	8674.839	34520.301
5709	21.84	11984.986	35377.496
1360	21.84	8990.223	38108.398
1371	21.84	8979.848	37600.535
119	21.84	7779.357	34930.09
5306	21.84	11706.075	34216.008
9381	21.84	14629.786	33080.98
4837	21.84	11399.511	37018.832
3350	21.84	10537.627	37823.289
3997	21.84	10969.699	40013.395
5772	21.82	12007.701	34134.941
5325	21.82	11788.101	34767.555
1776	21.82	9289.404	39207.117
2850	21.82	10002.819	39207.031
180	21.82	7971.28	36216.164
6417	21.82	12440.915	35129.266
7134	21.82	12717.268	34507.293
7565	21.82	13226.693	35916.973
8837	21.82	14407.587	33634.246
8588	21.8	14004.028	37855.395
1673	21.8	9121.262	37603.902
8128	21.8	13575.814	35991.547
8003	21.8	13691.312	39692.406
2726	21.8	10036.276	36216.27
3500	21.8	10702.249	37588.836
3046	21.8	10342.379	35134.094
9365	21.8	14439.743	33347.816
282	21.8	7836.395	37951.781
9177	21.8	14503.82	37644.484
581	21.8	8110.301	33007.988
3297	21.8	10486.969	36357.27
7070	21.8	12899.806	35872.117
1727	21.78	9257.427	39043.289
8088	21.78	13709.199	36704.879
1500	21.78	8916.547	33351.18
7757	21.78	13447.335	33600.203
6158	21.78	12206.397	39264.305
5955	21.78	12228.64	34581.816
6373	21.78	12489.427	35620.676
6412	21.78	12417.521	35380.984
8735	21.78	14106.397	34879.52
4769	21.76	11420.191	35513.754
1095	21.76	8703.323	34003.195
5884	21.76	12139.989	33281.828
7864	21.76	13406.903	35389.641
4877	21.76	11378.022	38213
4058	21.76	11101.2	37674.055
2893	21.76	10245.741	39371.871
612	21.76	8411.243	34301.191
2113	21.76	9575.154	35592.363
576	21.76	8164.875	33222.992
6970	21.76	12721.42	38233.309
1293	21.76	8748.66	39628.055
1598	21.76	9257.94	35846.922
3365	21.76	10552.792	38261.32
7517	21.74	13280.727	38361.473
6004	21.74	12233.724	35565.551
7967	21.74	13562.085	38428.609
5640	21.74	11984.893	36444.578
5129	21.74	11484.359	35371.602
1317	21.74	8978.654	39441.34
256	21.74	7748.259	37395.422
9291	21.74	14448.202	35221.473
4834	21.74	11301.876	36984.039
2592	21.74	10081.354	33009.953
4057	21.74	11125.989	38100.945
3444	21.74	10604.802	39021.988
6310	21.72	12486.49	36764.902
922	21.72	8583.535	37043.316
755	21.72	8344.986	38139.48
4086	21.72	10998.948	36919.371
4982	21.72	11507.798	38900.879
5379	21.72	11653.759	35793.824
1501	21.72	8960.155	33352.645
4796	21.72	11340.348	36260.332
4072	21.72	11099.97	37029.559
9322	21.72	14429.145	34593.145
6947	21.72	12771.418	39136.449
7651	21.72	13305.172	34538.289
1685	21.72	9251.237	37837.648
184	21.72	7945.921	36283.762
3734	21.7	10853.451	33730.215
1911	21.7	9402.654	35588.344
6130	21.7	12258.692	38305.574
4741	21.7	11398.981	35047.059
2406	21.7	9832.675	37096.645
5088	21.7	11632.911	36322.699
5001	21.7	11576.612	38206.902
47	21.7	7640.393	33666.758
4357	21.7	11305.696	34220.102
2549	21.7	9804.15	33661.922
7006	21.7	12876.613	36721.809
3844	21.7	10907.071	36479.215
5669	21.68	11942.68	35749.766
4854	21.68	11233.828	37319.195
1711	21.68	9239.54	38723.859
3914	21.68	10954.608	38324.309
6243	21.68	12439.414	39005.488
5220	21.68	11559.414	33222
5102	21.68	11496.332	35920.465
998	21.68	8578.185	35619.207
5279	21.68	11838.854	33464.156
18	21.68	7665.383	33252.996
8307	21.68	13937.914	33916.828
9180	21.68	14474.573	37406.535
8655	21.66	14210.305	36718.422
3608	21.66	10587.685	34530.133
130	21.66	7819.277	35126.902
8700	21.66	14135.223	35749.809
9224	21.66	14517.774	36631.457
582	21.66	8169.188	33020.977
2064	21.66	9503.714	34498.063
2759	21.66	10131.499	36988.875
8843	21.66	14404.647	33702.258
8910	21.66	14361.544	35662.996
9161	21.66	14568.896	38138.82
2659	21.66	9937.28	34564.113
7624	21.66	13206.005	35025.344
7504	21.66	13205.856	38804.973
8481	21.66	13988.408	39770.949
8188	21.64	13678.714	34742.219
7650	21.64	13263.747	34506.465
3437	21.64	10767.182	39375.117
2942	21.64	10189.179	37977.922
591	21.64	8365.46	33165.871
7696	21.64	13182.38	33583.504
6179	21.64	12385.56	39758.297
2677	21.64	10047.998	34825.617
5674	21.64	12022.914	35847.043
4723	21.64	11287.34	34690.785
6851	21.64	12673.793	37881.023
2298	21.64	9712.105	39684.465
2863	21.63	10029.721	39519.375
5425	21.63	11824.609	36692.152
2536	21.63	9867.4	33835.668
5202	21.63	11528.581	33774.395
7706	21.63	13322.261	33449.504
4028	21.63	11062.085	38831.004
355	21.63	7642.05	39537.012
7003	21.63	12821.922	36897.906
3493	21.63	10669.088	37771.094
2934	21.63	10311.921	38044.371
8162	21.63	13579.991	35149.973
8156	21.63	13748.222	35282.023
2444	21.63	9765.031	36214.262
3878	21.63	10818.21	37258.484
2633	21.63	10107.281	33701.004
6671	21.63	12560.238	34573.43
8944	21.63	14351.358	36410.199
9088	21.63	14230.266	39240.875
8089	21.63	13616.714	36719.465
2257	21.63	9660.338	38803.816
[truncated: 3,855 more rows]
