# Supplementary material for: Insights on the Control of Yeast Single-Cell Growth Variability by Members of the Trehalose Phosphate Synthase (TPS) Complex
Source: Front Cell Dev Biol. 2021 Jan 28;9:607628. doi: 10.3389/fcell.2021.607628 (PMC7876269; doi:10.3389/fcell.2021.607628)
Supplement: Supplementary file 3 [file Data_Sheet_2.ZIP]

Archive with 71 entries (71 files):
- replicate4_TPS1_glc_t5.csv
- replicate4_TPS1_glc_t4.csv
- replicate4_TPS1_glc_t3.csv
- __MACOSX/._replicate4_TPS1_glc_t3.csv
- replicate4_TPS1_glc_t2.csv
- replicate4_TPS1_glc_t1.csv
- replicate4_TPS1_gal_t5.csv
- replicate4_TPS1_gal_t4.csv
- replicate4_TPS1_gal_t3.csv
- replicate4_TPS1_gal_t2.csv
- replicate4_TPS1_gal_t1.csv
- replicate4_delta_TPS1_t5.csv
- replicate4_delta_TPS1_t4.csv
- replicate4_delta_TPS1_t3.csv
- replicate4_delta_TPS1_t2.csv
- replicate4_delta_TPS1_t1.csv
- replicate3_TPS1_glc_t5.csv
- replicate3_TPS1_glc_t4.csv
- replicate3_TPS1_glc_t3.csv
- replicate3_TPS1_glc_t2.csv
- __MACOSX/._replicate3_TPS1_glc_t2.csv
- replicate3_TPS1_glc_t1.csv
- replicate3_TPS1_gal_t5.csv
- replicate3_TPS1_gal_t4.csv
- replicate3_TPS1_gal_t3.csv
- replicate3_TPS1_gal_t2.csv
- replicate3_TPS1_gal_t1.csv
- replicate3_delta_TPS1_t5.csv
- replicate3_delta_TPS1_t4.csv
- replicate3_delta_TPS1_t3.csv
- replicate3_delta_TPS1_t2.csv
- replicate3_delta_TPS1_t1.csv
- replicate2_TPS1_glc_t5.csv
- replicate2_TPS1_glc_t4.csv
- replicate2_TPS1_glc_t3.csv
- replicate2_TPS1_glc_t2.csv
- replicate2_TPS1_glc_t1.csv
- replicate2_TPS1_gal_t5.csv
- replicate2_TPS1_gal_t4.csv
- replicate2_TPS1_gal_t3.csv
- replicate2_TPS1_gal_t2.csv
- replicate2_TPS1_gal_t1.csv
- replicate2_delta_TPS1_t5.csv
- replicate2_delta_TPS1_t4.csv
- replicate2_delta_TPS1_t3.csv
- replicate2_delta_TPS1_t2.csv
- __MACOSX/._replicate2_delta_TPS1_t2.csv
- replicate2_delta_TPS1_t1.csv
- replicate1_TPS1_glc_t5.csv
- replicate1_TPS1_glc_t4.csv
- replicate1_TPS1_glc_t3.csv
- replicate1_TPS1_glc_t2.csv
- __MACOSX/._replicate1_TPS1_glc_t2.csv
- replicate1_TPS1_glc_t1.csv
- __MACOSX/._replicate1_TPS1_glc_t1.csv
- replicate1_TPS1_gal_t5.csv
- replicate1_TPS1_gal_t4.csv
- replicate1_TPS1_gal_t3.csv
- __MACOSX/._replicate1_TPS1_gal_t3.csv
- replicate1_TPS1_gal_t2.csv
- replicate1_TPS1_gal_t1.csv
- replicate1_delta_TPS1_t5.csv
- __MACOSX/._replicate1_delta_TPS1_t5.csv
- replicate1_delta_TPS1_t4.csv
- __MACOSX/._replicate1_delta_TPS1_t4.csv
- replicate1_delta_TPS1_t3.csv
- __MACOSX/._replicate1_delta_TPS1_t3.csv
- replicate1_delta_TPS1_t2.csv
- __MACOSX/._replicate1_delta_TPS1_t2.csv
- replicate1_delta_TPS1_t1.csv
- __MACOSX/._replicate1_delta_TPS1_t1.csv
