# Supplementary material for: Insights on the Control of Yeast Single-Cell Growth Variability by Members of the Trehalose Phosphate Synthase (TPS) Complex
Source: Front Cell Dev Biol. 2021 Jan 28;9:607628. doi: 10.3389/fcell.2021.607628 (PMC7876269; doi:10.3389/fcell.2021.607628)
Supplement: Supplementary file 3 [file Data_Sheet_2.ZIP › replicate4_TPS1_glc_t5.csv]

Id	Area(um^2)	Center_x_position	Center_y_position
4004.0	18716.71	10618.226	36075.598
6027.0	10649.53	12087.748	36717.109
1098.0	1122.64	8601.636	33465.551
1859.0	903.32	9275.953	38455.227
1972.0	898.51	9469.493	33555.82
4348.0	877.48	10780.825	34759.703
4859.0	871.48	11383.613	34993.852
7899.0	834.19	13658.761	37145.41
7005.0	834.03	12751.81	36957.309
4923.0	806.49	11289.806	36366.309
7401.0	772.89	13297.252	38905.961
406.0	756.91	7827.856	39933.332
816.0	751.09	8379.869	37943.277
7671.0	740.72	13356.023	35765.059
1997.0	732.49	9443.595	33086.48
2949.0	731.72	10256.18	39410.727
2505.0	717.08	9905.851	36143.988
8520.0	697.24	14000.663	33206.504
4302.0	690.92	10771.002	33647.688
1059.0	685.11	8596.496	34799.766
6536.0	654.79	12321.684	36401.258
2972.0	652.53	10209.566	38526.594
7835.0	652.11	13765.914	38824.098
6631.0	633.49	12449.271	33945.344
1788.0	632.22	9139.18	39315.902
8890.0	630.02	14595.945	36132.32
1875.0	628.78	9304.196	37677.516
3107.0	628.66	10220.32	35329.461
1410.0	625.31	9026.438	38422.555
8445.0	621.96	14075.957	34688.555
5232.0	610.12	11565.04	34082.473
1869.0	608.59	9465.069	37731.371
2189.0	607.07	9629.058	36962.871
2575.0	595.75	9763.891	33946.691
1346.0	593.91	8810.848	39840.996
1477.0	589.14	8942.03	36258.02
6270.0	578.84	12058.221	39169.434
1691.0	574.76	9148.705	35776.398
2703.0	565.45	10104.041	35859.492
4372.0	565.43	10962.99	35440.156
848.0	562.55	8277.757	38907.227
1412.0	560.1	8830.028	38187.398
6923.0	560.01	12822.746	39469.93
4669.0	557.29	11195.237	35655.152
5278.0	547.34	11792.437	33512.953
558.0	546.71	8016.07	35265.613
2807.0	538.65	10073.417	37193.527
1309.0	536.64	8809.405	38810.031
727.0	535.24	8261.36	35539.188
6859.0	532.19	12595.964	38044.633
8299.0	531.02	14148.992	39086.727
5198.0	529.97	11433.095	34921.973
8042.0	527.73	13962.179	33413.305
5222.0	524.07	11557.724	34236.254
6962.0	520.79	12829.841	38422.164
3282.0	520.24	10537.963	35299.332
7332.0	517.82	13086.456	38765.66
1379.0	515.43	8965.068	39158.285
8789.0	515.3	14588.693	39524.539
492.0	511.58	8026.159	37570.047
7665.0	508.38	13347.957	35556.004
6999.0	504.17	12853.402	37111.832
7745.0	503.88	13411.802	37927.996
8308.0	503.8	14168.974	38731.711
7782.0	501.64	13397.132	39110.832
7761.0	498.52	13422.787	38607.285
7056.0	497.65	12717.808	35125.824
2803.0	497.5	9929.42	37119.055
7375.0	496.56	13338.201	39735.367
4513.0	495.32	10976.349	39263.086
8871.0	494.84	14617.892	36464.094
4476.0	494.53	10911.907	38012.813
4463.0	492.44	10803.962	37739.855
1915.0	490.83	9472.683	36158.078
2513.0	490.8	9853.788	35954.461
6897.0	490.39	12522.134	39571.023
4393.0	488.98	10963.622	35910.871
5249.0	488.98	11472.808	33713.898
1039.0	487.46	8474.361	35721.715
8252.0	487.42	13935.54	39722.016
1302.0	487.35	8824.111	38713.152
7473.0	487.02	13191.029	36485.211
6733.0	486.93	12552.506	34572.625
2376.0	484.32	9880.423	37370.723
7919.0	483.17	13766.025	36258.926
8932.0	482.85	14582.173	34964.523
1183.0	481.26	8682.3	35296.664
7942.0	481.24	13565.13	35857.207
7194.0	480.53	12978.084	34554.715
5817.0	479.09	11890.458	34825.863
2006.0	478.5	9678.17	33019.086
1777.0	477.44	9066.214	38893.984
5055.0	475.87	11601.816	39911.809
6994.0	474.95	12845.055	37337.656
1807.0	474.05	9347.847	39917.949
5872.0	471.33	11851.254	33541.547
4516.0	470.01	10884.052	39703.309
544.0	469.01	8015.181	35817.191
7457.0	466.24	13200.856	36968.078
7848.0	463.31	13611.97	38347.309
3028.0	461.98	10338.444	37219.004
1617.0	460.84	9180.238	33908.832
7261.0	459.38	12989.193	36395.219
232.0	457.54	7754.331	36672.266
2442.0	456.81	9905.646	36856.246
8866.0	453.06	14550.669	36576.758
5792.0	449.55	11980.332	35659.664
4494.0	449.23	10955.286	38763.938
7551.0	448.59	13328.037	33559.664
3017.0	448.19	10149.474	37630.855
7097.0	446.95	12717.826	34456.758
1378.0	446.2	8914.955	39151.82
1801.0	444.94	9113.429	39911.184
8490.0	444.46	14152.22	34068.914
5915.0	444.05	12098.01	33595.281
6769.0	442.69	12657.969	35736.223
7441.0	441.87	13130.784	37639.543
7032.0	440.89	12853.158	35783.0
3122.0	440.78	10246.644	35080.313
3073.0	440.55	10142.287	36134.055
3052.0	440.3	10202.501	36563.883
7072.0	440.03	12871.826	34919.52
7392.0	438.94	13265.726	39261.547
4660.0	438.02	11051.842	36220.41
7749.0	437.41	13385.604	38195.363
2956.0	437.24	10262.169	39281.633
6660.0	436.39	12671.898	33263.992
3258.0	436.14	10541.472	34682.461
8324.0	435.72	14043.996	37844.305
3191.0	435.53	10270.38	33159.777
4718.0	434.84	11100.735	34608.355
4209.0	434.34	10719.194	34658.824
7474.0	434.15	13333.973	36489.223
647.0	434.0	8231.457	33336.863
4728.0	433.9	11074.62	34195.5
5306.0	433.9	11715.533	34235.922
8022.0	433.35	13681.399	33444.066
2578.0	433.14	9765.87	33721.793
7951.0	432.45	13733.026	35504.078
8977.0	430.93	14604.248	33509.566
4812.0	430.55	11280.364	33774.902
5881.0	429.88	12037.345	33230.992
536.0	429.48	8028.019	35751.027
496.0	429.29	8191.483	37415.238
8431.0	429.13	14172.437	34960.137
4249.0	429.07	10593.068	33788.227
8879.0	427.73	14594.633	36310.355
1409.0	427.52	8870.199	38383.117
74.0	427.24	7654.949	34048.035
7240.0	427.02	13009.584	35983.059
4502.0	426.11	10813.012	39170.586
7594.0	425.99	13457.882	33582.004
7538.0	424.5	13308.944	34264.574
2926.0	424.44	10317.983	39661.301
3569.0	423.31	10540.673	38326.781
1852.0	423.21	9419.801	38775.613
7620.0	422.77	13413.677	34147.684
3096.0	422.6	10335.839	35482.43
7688.0	421.83	13487.524	36155.07
1083.0	421.49	8587.151	33856.922
1939.0	421.05	9473.085	34776.289
2182.0	420.4	9686.897	36805.391
6568.0	419.34	12392.249	35555.805
1835.0	419.31	9461.508	39006.414
6244.0	419.13	12062.186	38331.246
4518.0	419.11	10834.606	39735.855
3033.0	418.62	10154.232	37074.215
2591.0	417.89	9895.271	33443.848
5273.0	417.83	11817.532	33070.219
4298.0	417.04	10957.779	33596.734
6821.0	416.7	12675.509	37144.707
796.0	416.03	8387.862	37089.715
8527.0	415.86	14091.133	33104.551
554.0	415.38	8133.503	35485.16
6743.0	414.44	12557.123	34735.844
1816.0	414.42	9374.535	39579.695
4676.0	413.88	10986.02	35575.477
2710.0	413.75	10102.543	36006.477
4582.0	413.75	11174.774	37736.051
5189.0	412.73	11537.061	35066.539
5305.0	412.04	11748.535	34224.305
8044.0	411.2	13803.472	33489.387
2331.0	411.13	9806.739	38663.953
8134.0	410.78	13802.448	36039.422
8843.0	410.57	14593.277	37781.309
2111.0	410.51	9631.067	35968.891
1619.0	410.03	9129.164	34064.805
4211.0	409.84	10569.748	34739.906
8739.0	409.13	14385.936	38629.656
1301.0	409.0	8640.966	38661.258
87.0	408.92	7713.673	34254.496
2299.0	407.66	9901.31	39475.145
5121.0	407.41	11626.367	37444.777
1020.0	407.05	8597.806	36142.211
5118.0	406.93	11480.65	37396.914
2193.0	406.89	9597.384	37147.004
6691.0	406.82	12450.1	33934.734
2216.0	406.62	9575.755	37613.102
4992.0	406.41	11410.832	38245.648
3604.0	406.14	10405.069	39575.816
476.0	405.51	7986.104	37936.934
5411.0	405.4	11770.257	37066.297
8546.0	405.28	14376.76	33330.855
7410.0	404.63	13246.024	38509.465
3691.0	404.48	10710.399	37151.199
5584.0	403.96	11959.46	37059.773
2290.0	403.96	9813.321	39890.469
8799.0	403.5	14595.572	39040.453
4174.0	402.81	10662.509	35650.004
5789.0	402.7	11861.651	35862.949
1587.0	402.6	9134.211	33130.102
6274.0	402.18	12071.948	39303.734
2855.0	402.18	9946.537	38558.68
922.0	401.72	8513.053	38759.227
8304.0	401.01	14029.623	38926.023
7077.0	400.76	12707.732	34748.609
6198.0	400.59	12208.938	37337.176
851.0	399.48	8395.794	39020.98
2240.0	399.1	9582.73	38399.148
3236.0	399.08	10399.357	34306.105
4266.0	399.04	10648.157	33045.395
3693.0	398.43	10735.63	37165.973
1701.0	398.08	9115.098	36052.047
5859.0	397.7	12044.997	33806.336
2927.0	397.47	10249.91	39684.41
2887.0	397.47	10101.39	39364.207
7052.0	396.87	12852.234	35366.926
8472.0	396.82	14058.13	34405.0
8189.0	396.61	13797.446	37763.387
2559.0	396.32	9744.491	34374.887
5161.0	395.93	11428.232	35886.547
5564.0	395.84	11963.12	37821.16
3050.0	395.65	10276.765	36857.816
1368.0	395.57	8964.716	39568.512
7507.0	395.55	13339.334	35416.672
8560.0	395.46	14413.417	33478.309
7699.0	394.59	13368.449	36679.219
8458.0	394.56	14004.017	34601.141
7228.0	394.44	13087.494	35524.84
5402.0	394.42	11835.046	36765.68
2219.0	394.38	9556.391	37756.125
5070.0	394.31	11598.055	39420.523
2736.0	394.19	10098.742	36486.277
8542.0	393.81	14324.062	33271.68
1479.0	393.71	8967.591	36315.289
1696.0	393.69	9201.409	35997.43
8923.0	393.54	14528.938	35378.84
6945.0	393.37	12872.81	38915.43
6956.0	393.37	12880.353	38549.016
5200.0	393.21	11562.944	34630.301
7879.0	393.04	13629.228	37718.84
7233.0	392.2	13085.769	35680.559
2327.0	391.68	9864.362	38932.289
5424.0	391.22	11672.488	37479.578
4349.0	391.09	10778.97	34789.289
5332.0	390.92	11793.284	34563.254
1937.0	390.76	9410.222	35007.711
8972.0	390.72	14439.664	33704.391
3064.0	390.69	10308.004	36520.848
989.0	390.67	8611.198	37166.59
4492.0	390.51	10872.957	38672.227
2843.0	390.49	10042.026	38038.402
4384.0	390.3	10835.379	35637.629
1175.0	389.59	8824.02	34952.961
2378.0	389.54	9888.345	37199.465
7013.0	387.95	12828.707	36237.598
4284.0	387.7	10905.56	33294.305
8095.0	386.7	13963.233	34563.852
7717.0	386.05	13396.525	37352.301
7630.0	385.21	13560.01	34637.559
8030.0	384.79	13731.895	33020.781
8038.0	384.75	13921.033	33294.277
3646.0	384.71	10666.06	38682.105
4533.0	384.48	11121.273	39362.227
5963.0	384.4	12151.586	34918.234
3048.0	384.21	10321.644	36772.691
5852.0	383.96	11948.785	33833.301
2826.0	383.54	9915.553	37617.93
5838.0	382.93	11873.21	34390.422
6975.0	382.68	12776.921	38121.805
4201.0	382.62	10675.817	34859.203
6485.0	382.56	12467.846	38678.621
7948.0	382.53	13586.579	35430.723
7691.0	382.41	13516.11	36258.02
6951.0	382.22	12887.147	38780.262
3948.0	382.01	10622.727	36161.961
7542.0	381.4	13132.124	34128.91
475.0	381.24	8163.178	37921.32
1976.0	381.2	9478.004	33616.852
8369.0	381.03	14150.282	36409.68
1451.0	380.65	8897.052	37424.379
4734.0	380.61	11015.104	34278.543
7301.0	380.25	12965.133	37461.469
1082.0	380.13	8561.741	33826.297
1836.0	379.9	9437.095	39100.645
5170.0	379.77	11507.779	35330.504
117.0	379.71	7850.562	34769.508
970.0	379.71	8597.661	37377.863
3018.0	379.59	10217.254	37358.23
3303.0	379.4	10373.384	35816.602
7615.0	378.58	13530.554	33920.16
8205.0	378.22	13837.23	37989.82
1832.0	377.72	9389.209	39268.586
1722.0	377.55	9075.292	36945.117
2585.0	377.35	9885.129	33542.004
8892.0	377.24	14569.411	35910.273
874.0	377.01	8273.33	39768.672
5117.0	376.84	11497.249	37360.824
5108.0	376.7	11550.971	37713.516
7288.0	376.66	13070.008	37061.305
1401.0	376.36	8960.26	38507.285
320.0	376.17	7942.826	38676.156
7389.0	376.15	13287.931	39148.793
5913.0	375.9	12112.387	33554.949
97.0	375.88	7966.497	34468.586
972.0	375.15	8456.324	37413.824
8576.0	374.94	14225.023	34229.742
3075.0	374.92	10285.358	35934.113
3134.0	374.73	10333.984	34763.16
2323.0	373.66	9852.799	38972.645
6501.0	373.27	12292.54	37959.461
7450.0	373.25	13294.86	37225.602
2643.0	373.14	10115.23	33929.238
154.0	373.08	7851.176	35541.867
3529.0	373.04	10553.645	37131.426
8200.0	372.93	13946.108	37923.402
6231.0	372.72	12062.421	38175.645
977.0	372.41	8411.238	37461.57
7726.0	372.32	13553.556	37500.301
8999.0	371.91	14528.835	33085.047
2851.0	371.47	10111.066	38306.684
3645.0	371.24	10636.12	38914.063
7642.0	371.13	13514.285	34961.063
7054.0	371.13	12779.831	35410.625
82.0	370.69	7902.527	34123.332
1123.0	370.57	8783.72	33150.199
5920.0	370.51	12155.867	33719.406
6940.0	370.38	12827.463	39109.93
7554.0	370.28	13241.187	33378.059
790.0	370.25	8287.582	36926.98
7758.0	370.06	13432.353	38575.598
4916.0	369.52	11404.664	36194.449
1142.0	369.35	8825.831	33765.703
5517.0	369.15	11889.034	39418.473
8156.0	369.04	13852.163	36721.453
6908.0	368.96	12494.533	39711.645
5986.0	368.73	12252.477	35700.301
2966.0	368.73	10226.676	38908.816
5024.0	368.73	11209.088	39330.176
5946.0	368.14	12185.677	34569.664
116.0	368.04	7936.708	34747.426
8667.0	367.33	14366.987	37090.727
8064.0	366.86	13785.067	34015.313
7515.0	366.82	13138.47	34785.141
8675.0	366.72	14249.909	37110.512
3683.0	366.63	10766.92	37330.52
7807.0	366.53	13618.737	39809.617
5314.0	366.36	11677.383	34423.09
8259.0	366.05	13858.839	39964.934
7284.0	365.8	12976.166	36917.527
7746.0	365.73	13516.649	38037.207
7814.0	365.67	13616.374	39646.402
7002.0	365.09	12713.818	37187.355
4694.0	364.81	11116.721	34941.684
7183.0	364.79	13103.251	34131.652
5333.0	364.1	11742.724	34579.195
7433.0	363.85	13145.91	37865.453
2761.0	363.81	10104.777	36609.039
2599.0	363.7	9873.692	33248.574
3574.0	363.02	10529.899	38409.941
6921.0	362.72	12746.424	39461.688
242.0	362.55	7876.653	36873.32
3680.0	362.3	10744.16	37246.133
7008.0	362.24	12854.199	36861.473
1864.0	361.53	9427.598	37889.281
3222.0	361.19	10414.562	33812.754
3562.0	360.73	10531.924	37914.738
7909.0	360.53	13683.533	36861.531
739.0	360.27	8298.619	35765.859
8545.0	360.23	14266.066	33322.984
81.0	360.13	7839.195	34117.063
4578.0	360.11	11021.864	37960.535
8672.0	360.07	14341.48	37110.699
8551.0	359.83	14355.764	33386.188
2918.0	359.63	10330.942	39857.813
5832.0	359.04	12034.836	34583.883
3090.0	359.02	10331.888	35700.23
12.0	358.77	7846.449	33303.254
7379.0	358.71	13209.635	39474.461
2842.0	358.66	9931.36	38025.32
8920.0	358.54	14544.027	35342.496
4322.0	358.18	10916.557	34124.406
5591.0	357.99	11930.506	37000.035
4673.0	357.7	11109.953	35454.387
1290.0	357.32	8777.017	38388.191
903.0	357.28	8517.754	39169.52
3533.0	357.18	10493.92	37197.41
533.0	357.18	8162.855	35983.156
769.0	357.14	8287.063	36570.641
4931.0	356.88	11315.16	36684.648
553.0	356.72	8176.643	35475.637
8769.0	356.7	14479.916	39777.109
5036.0	356.61	11235.366	39676.246
5079.0	356.11	11420.534	38832.363
6868.0	356.11	12521.813	38497.664
6666.0	355.32	12504.466	33451.867
5824.0	355.3	12015.706	34632.59
7406.0	355.21	13280.983	38641.27
3647.0	354.77	10739.763	38478.262
3591.0	354.69	10520.58	39190.98
1372.0	354.46	9034.954	39303.773
8800.0	354.12	14506.137	39042.473
809.0	354.0	8401.717	37753.156
5142.0	353.96	11523.072	36441.688
673.0	353.93	8223.259	34006.094
2894.0	353.81	9983.2	39562.266
5003.0	353.77	11207.252	38648.695
8795.0	353.64	14518.121	39215.879
4242.0	353.33	10733.634	33836.047
2218.0	353.26	9606.32	37713.105
2362.0	353.04	9792.689	37865.809
3245.0	352.87	10386.928	34390.047
75.0	352.74	7834.017	34054.992
4897.0	352.57	11234.796	35748.727
8418.0	352.47	14038.908	35553.188
8666.0	351.93	14348.947	36985.324
1877.0	351.88	9364.315	37376.211
1406.0	351.86	8874.678	38351.73
5100.0	351.65	11562.723	37894.395
1036.0	351.49	8487.383	35677.008
4392.0	351.28	10969.926	35914.211
7822.0	350.94	13569.204	39583.398
6194.0	350.54	12261.223	37153.105
7484.0	349.79	13317.306	36147.457
2955.0	349.73	10148.962	39217.211
7730.0	349.54	13485.39	37668.102
565.0	349.54	8090.277	35188.406
3573.0	348.56	10410.205	38397.422
380.0	348.12	7842.312	39413.98
3167.0	347.99	10155.841	33604.973
4623.0	347.45	11050.413	36705.469
7875.0	347.24	13725.474	37851.496
1975.0	347.22	9269.238	33603.477
143.0	347.11	7930.249	35209.531
5326.0	346.93	11759.292	34529.66
7541.0	346.78	13257.227	34105.211
3673.0	346.59	10669.418	37397.414
8568.0	346.51	14216.418	33879.91
5455.0	346.51	11755.295	38511.969
1598.0	346.23	9172.338	33339.633
7235.0	346.23	13000.524	35751.434
2525.0	346.0	9831.081	35262.492
5155.0	345.69	11594.376	36215.719
2027.0	345.42	9615.731	33685.691
729.0	345.36	8357.009	35559.605
3622.0	345.09	10587.425	39476.316
4700.0	345.04	11093.202	34794.859
8963.0	344.33	14440.032	33885.707
1645.0	344.33	9151.944	34479.797
7036.0	344.02	12869.375	35890.512
8281.0	343.98	14050.199	39320.227
530.0	343.96	8187.438	36174.977
8563.0	343.79	14240.539	33649.68
3131.0	343.77	10204.3	34716.078
8787.0	343.45	14608.945	39475.969
5843.0	343.05	11918.5	34223.563
3970.0	342.91	10643.196	36178.668
310.0	342.8	7948.54	38488.102
1231.0	342.8	8826.938	36587.508
7260.0	342.34	13056.055	36381.566
6003.0	342.34	12243.524	36017.641
3190.0	342.28	10143.906	33114.043
5774.0	342.14	11971.347	36401.258
8511.0	342.03	14119.807	33625.414
1557.0	341.8	8888.93	33727.188
2548.0	341.78	9886.285	34489.484
1570.0	341.42	8863.645	33394.848
5023.0	341.38	11252.135	39290.164
5248.0	340.94	11619.433	33704.738
4504.0	340.86	10854.215	39184.168
7293.0	340.84	12968.689	37272.152
6833.0	340.82	12693.751	37213.859
8028.0	340.78	13563.5	33203.473
2798.0	340.73	10071.053	37035.965
4294.0	340.67	10837.819	33439.66
3700.0	340.67	10693.125	36948.422
6019.0	340.5	12245.151	36645.633
4649.0	340.48	11023.065	36343.469
4965.0	340.25	11384.263	37564.242
7043.0	340.06	12706.894	35708.652
7197.0	339.92	12918.748	34602.77
47.0	339.85	7872.544	33842.527
6617.0	339.79	12288.378	34429.859
1136.0	339.69	8801.691	33619.602
7826.0	339.25	13769.926	39140.895
8288.0	339.08	14028.849	39164.27
8984.0	338.98	14436.378	33387.852
1989.0	338.83	9330.762	33245.512
2084.0	338.33	9578.806	35385.141
8360.0	338.33	14177.897	36739.492
7531.0	337.64	13330.972	34367.59
578.0	337.16	8066.53	34800.984
6869.0	337.13	12683.758	38500.676
4653.0	337.03	11145.348	36378.375
3652.0	336.97	10560.696	38627.188
2674.0	336.74	9915.687	34949.738
225.0	336.57	7786.339	36546.59
3659.0	336.38	10735.374	38161.449
3041.0	336.32	10277.155	36928.371
23.0	335.92	7685.474	33568.668
4332.0	335.88	10930.13	34406.355
718.0	335.73	8298.555	35206.27
5788.0	335.73	12021.181	35859.934
2567.0	335.44	9718.962	33995.094
5165.0	335.44	11544.161	35495.906
8267.0	335.06	14086.259	39824.652
3621.0	335.0	10560.81	39660.703
5446.0	335.0	11796.287	38041.684
8307.0	334.9	14104.517	38703.57
3581.0	334.81	10427.441	38903.359
5002.0	334.75	11372.355	38628.207
1178.0	334.64	8682.105	35146.316
2924.0	334.62	10267.763	39613.613
8211.0	334.41	13942.496	38166.574
6505.0	334.16	12438.809	37526.426
7254.0	334.12	12928.2	36249.633
4870.0	334.06	11300.995	35191.469
1067.0	334.04	8605.162	34368.258
7135.0	333.98	12868.963	33024.738
1055.0	333.97	8467.882	35066.219
4535.0	333.51	11176.447	39209.777
8916.0	333.41	14490.405	35282.504
1550.0	333.37	8988.031	33871.012
4184.0	333.08	10627.596	35564.148
5975.0	333.01	12231.126	35216.309
430.0	332.95	8095.988	39481.543
5140.0	332.91	11536.478	36602.242
5959.0	332.61	12057.743	34792.434
1834.0	332.47	9399.785	38988.891
845.0	332.45	8207.551	38774.297
5127.0	331.92	11624.186	36881.289
1118.0	331.23	8676.513	33053.059
8805.0	331.19	14595.684	38796.027
2225.0	330.9	9639.407	37955.336
2863.0	330.79	9927.631	38701.508
8962.0	330.67	14518.121	33868.77
1860.0	330.65	9350.096	38453.07
1772.0	330.65	9195.213	38430.074
128.0	330.57	7792.735	34965.27
8905.0	330.56	14544.976	35735.563
8566.0	330.19	14413.983	33773.852
3524.0	330.06	10347.355	36919.707
7815.0	330.04	13606.89	39678.785
7708.0	329.98	13433.029	36915.852
3055.0	329.92	10220.583	36592.801
5599.0	329.69	11908.745	36730.727
5841.0	329.64	11864.592	34140.051
3255.0	329.16	10442.846	34611.352
962.0	328.95	8579.031	37585.875
6654.0	328.91	12570.073	33056.383
6756.0	328.28	12695.929	35143.984
4573.0	328.16	11151.054	37869.652
5589.0	328.07	11886.954	37188.82
6321.0	328.03	12347.406	39407.227
6280.0	327.91	12071.216	39462.316
3074.0	327.87	10191.759	35914.137
234.0	327.72	7871.61	36672.59
1079.0	327.59	8556.207	34039.219
609.0	327.55	8192.31	33563.156
3044.0	327.41	10324.991	36970.109
6811.0	327.36	12639.198	36755.453
8280.0	327.26	14146.435	39301.355
1828.0	327.24	9460.396	39228.309
2101.0	326.9	9660.288	35739.422
6648.0	326.88	12288.905	33282.313
3518.0	326.86	10368.053	36723.945
7485.0	326.65	13138.925	36167.969
4317.0	326.65	10916.467	33905.328
4800.0	326.36	11288.409	33014.125
8752.0	326.26	14402.361	39426.469
1646.0	326.23	9235.816	34492.285
3724.0	326.19	10749.144	36546.613
66.0	326.17	7775.006	34006.242
6915.0	326.15	12850.717	39790.309
1943.0	326.15	9392.332	34924.797
4928.0	326.02	11227.666	36535.199
8126.0	325.86	13916.587	35603.434
8950.0	325.77	14544.522	34318.656
5288.0	325.69	11778.825	33850.73
6831.0	325.38	12633.145	37211.227
8628.0	325.27	14368.115	35642.063
6641.0	325.15	12319.663	33529.73
1236.0	325.15	8692.514	36857.191
7341.0	325.08	13006.187	39110.391
1395.0	325.04	8846.307	38954.973
166.0	325.0	7890.329	35773.402
414.0	324.89	7984.812	39811.0
8284.0	324.85	14165.505	39424.363
5050.0	324.73	11613.225	39815.848
4981.0	324.27	11390.304	37961.137
5380.0	324.18	11837.979	35816.602
7684.0	323.89	13527.755	36098.438
5450.0	323.85	11832.327	38200.051
5371.0	323.79	11660.742	35640.945
7202.0	323.77	12937.102	34762.816
6541.0	323.7	12276.137	36345.664
1445.0	323.7	8972.98	37782.051
4213.0	323.43	10564.542	34469.82
8335.0	323.26	14086.154	37356.496
3516.0	323.2	10525.316	36663.602
1775.0	323.14	9061.891	38630.039
7373.0	322.99	13242.183	39650.453
1625.0	322.97	9144.514	34182.121
183.0	322.87	7791.454	35960.656
1962.0	322.53	9288.631	34125.238
6298.0	322.51	12291.788	39922.504
8040.0	322.49	13842.162	33358.27
2850.0	322.43	10122.722	38280.879
8103.0	322.3	13811.859	34908.094
5989.0	322.26	12262.636	35771.48
457.0	321.9	8111.808	38793.93
1751.0	321.65	9232.187	37602.609
2840.0	321.34	10099.836	37998.84
189.0	321.13	7907.944	36004.645
902.0	320.81	8606.423	39363.953
6598.0	320.52	12321.755	34501.359
7065.0	320.48	12715.321	35117.641
7653.0	320.23	13445.586	35401.488
4193.0	320.19	10713.248	35212.57
6202.0	320.17	12176.149	37435.895
5513.0	319.94	11844.112	39593.691
8519.0	319.83	14093.225	33478.574
716.0	319.77	8196.547	35159.645
1827.0	319.62	9320.209	39142.297
6860.0	319.58	12676.671	38130.652
960.0	319.56	8567.156	37678.297
8544.0	319.43	14291.578	33307.563
2439.0	319.29	9761.122	36809.34
7345.0	319.27	13062.206	39255.488
5265.0	319.12	11596.408	33330.574
1629.0	319.12	9261.979	34243.66
924.0	318.99	8608.796	38798.832
2902.0	318.97	9969.797	39665.227
2391.0	318.83	9878.469	36887.77
7770.0	318.81	13403.684	38791.117
2617.0	318.7	9987.916	33252.781
1048.0	318.64	8533.523	35176.555
2960.0	318.45	10213.284	38996.422
6011.0	318.28	12170.219	36351.117
6982.0	317.87	12790.215	37759.242
215.0	317.66	7921.678	36363.484
5071.0	317.59	11558.593	39174.484
7302.0	317.59	13058.212	37475.727
893.0	317.53	8416.03	39994.59
1440.0	317.3	8898.1	37985.254
44.0	317.15	7932.396	33765.973
8831.0	316.88	14535.813	37937.945
2296.0	316.67	9812.425	39674.375
5845.0	316.27	12029.296	34264.602
7771.0	316.09	13371.672	38800.363
3218.0	315.9	10449.808	33708.293
4703.0	315.9	11175.498	34903.102
2700.0	315.86	9916.097	35805.957
5312.0	315.59	11802.373	34401.074
5977.0	315.44	12063.903	35230.02
432.0	315.4	8188.953	39559.789
2048.0	315.29	9580.721	34153.789
2830.0	314.87	9978.882	37781.832
6934.0	314.81	12883.733	39437.672
8456.0	314.73	14043.031	34565.234
8283.0	314.37	14139.444	39375.457
6559.0	313.97	12350.729	35593.848
2906.0	313.66	10085.595	39721.906
7121.0	313.49	12848.339	33653.781
7431.0	313.47	13137.631	38126.125
175.0	313.39	7881.882	35853.18
7512.0	313.39	13160.126	35003.121
5998.0	313.37	12060.191	35852.734
5069.0	313.33	11509.774	39289.102
8591.0	313.07	14355.822	34782.289
1572.0	313.03	8874.217	33250.117
1416.0	312.82	8871.802	38284.992
4714.0	312.78	10991.272	34775.238
337.0	312.63	7908.852	38949.766
6883.0	312.61	12576.475	39241.172
6281.0	312.38	12214.899	39493.199
3159.0	312.15	10316.069	33499.758
6116.0	312.11	12209.775	36741.871
2381.0	311.97	9890.855	37269.859
7319.0	311.82	13002.052	38373.496
295.0	311.73	7848.838	38186.523
509.0	311.69	8042.822	37184.219
7418.0	311.67	13150.686	38407.977
8245.0	311.61	13827.044	39362.297
8112.0	311.57	13945.328	35210.438
8533.0	311.42	14214.793	33168.707
367.0	311.4	7938.705	39162.027
843.0	311.19	8242.954	38747.008
674.0	311.04	8271.728	34025.422
7903.0	310.94	13615.194	37015.883
883.0	310.88	8539.501	39898.516
2202.0	310.77	9531.909	37392.293
6259.0	310.65	12188.296	38806.328
8593.0	310.59	14380.178	34798.508
5256.0	310.46	11544.187	33387.203
5834.0	310.38	11873.044	34323.754
7974.0	310.29	13710.962	34678.488
8349.0	310.12	14146.229	37308.367
7501.0	310.12	13130.818	35886.996
7385.0	310.08	13308.811	39377.559
5294.0	310.04	11833.43	33987.199
1947.0	309.92	9269.038	34646.41
516.0	309.87	8165.998	36722.207
8961.0	309.87	14629.5	33856.863
3522.0	309.73	10512.604	36844.461
4830.0	309.69	11414.453	34478.035
6941.0	309.64	12754.866	38828.809
828.0	309.62	8325.671	38305.246
6596.0	309.41	12391.369	34475.551
6757.0	309.33	12684.319	35213.531
3709.0	309.27	10695.837	36852.488
6215.0	309.14	12076.691	37840.043
7405.0	308.97	13138.509	38944.141
4880.0	308.74	11210.781	35433.539
6234.0	308.74	12245.63	38226.355
2363.0	308.72	9699.76	37877.074
5311.0	308.62	11639.477	34371.668
2909.0	308.43	10118.066	39783.559
5172.0	308.16	11506.436	35358.766
1443.0	308.07	9003.356	37759.066
8297.0	307.84	14017.367	39000.109
3103.0	307.82	10311.233	35292.977
5991.0	307.59	12249.284	35795.891
8373.0	307.49	14109.547	36233.984
491.0	307.3	8175.99	37563.586
8704.0	307.22	14325.652	37738.023
1317.0	307.07	8815.074	39049.813
8680.0	306.82	14283.218	37250.285
8433.0	306.8	14160.635	35070.602
3231.0	306.51	10479.86	34080.668
4637.0	306.38	11153.913	36419.566
8235.0	306.34	13931.265	39178.578
5285.0	306.28	11651.959	33720.336
3618.0	306.25	10521.073	39990.465
6184.0	306.25	12143.298	36807.98
495.0	306.19	7993.959	37403.867
6841.0	306.17	12659.036	37495.992
8132.0	306.0	13858.83	35938.57
1520.0	305.86	9009.264	35075.441
4176.0	305.75	10630.384	35656.648
5436.0	305.61	11841.271	37716.5
1882.0	305.6	9454.598	37226.586
6319.0	305.56	12415.24	39326.504
7788.0	305.5	13396.295	39707.5
5346.0	305.29	11725.132	35039.449
4621.0	305.23	11184.403	36984.406
7001.0	305.0	12879.07	37144.535
8248.0	304.62	13847.905	39425.434
2865.0	304.45	10010.731	38776.434
5310.0	304.25	11796.439	34346.586
5903.0	304.24	12244.077	33251.359
2253.0	304.16	9596.277	38821.461
5057.0	303.95	11431.377	39941.395
7908.0	303.83	13755.28	36789.641
5174.0	303.74	11454.551	35366.852
8322.0	303.68	14195.953	38059.281
7842.0	303.68	13652.053	38780.383
8530.0	303.6	14372.938	33142.934
4990.0	303.56	11361.267	38058.539
2499.0	303.41	9852.709	36384.922
2086.0	303.33	9694.084	35386.234
664.0	303.12	8389.669	33782.309
5099.0	303.05	11613.57	37852.133
5122.0	302.97	11587.576	37248.883
2870.0	302.68	10099.111	38877.457
6486.0	302.68	12453.248	38740.113
1361.0	302.66	8876.503	39519.566
5293.0	302.59	11809.069	33969.977
682.0	302.51	8380.219	34154.012
8645.0	302.4	14238.361	36432.156
6676.0	302.38	12614.94	33649.133
5343.0	302.34	11648.383	34960.797
2622.0	302.15	9913.406	33321.988
2791.0	301.99	9965.684	36796.359
8139.0	301.96	13790.894	36275.879
8.0	301.92	7897.146	33205.164
724.0	301.9	8303.845	35374.703
8896.0	301.73	14534.86	35941.047
4889.0	301.71	11251.838	35557.438
1150.0	301.46	8698.586	33830.141
4894.0	301.34	11366.119	35671.801
8487.0	301.19	14107.339	33986.852
7613.0	301.04	13540.917	33872.328
7772.0	300.92	13498.454	38864.949
3973.0	300.9	10647.499	35960.289
555.0	300.69	8181.525	35522.789
4879.0	300.63	11319.774	35417.152
5534.0	300.35	11892.462	38790.586
4671.0	300.23	11049.431	35728.543
3651.0	300.21	10573.498	38590.258
8147.0	300.08	13837.638	36430.828
6657.0	299.58	12628.953	33231.414
5259.0	299.43	11437.825	33180.824
2845.0	299.41	9944.214	38172.379
2595.0	299.24	9806.459	33172.906
2354.0	299.1	9719.649	38018.297
4422.0	299.04	10839.226	36225.934
3188.0	299.01	10241.028	33091.078
3658.0	298.85	10757.688	38446.84
8463.0	298.49	14118.281	34354.961
5488.0	298.41	11778.76	39911.039
1354.0	298.34	8851.975	39829.02
4785.0	298.34	11091.364	33018.535
5352.0	298.03	11800.977	35226.293
4790.0	298.01	11141.503	33065.285
7810.0	298.01	13578.89	39870.406
3198.0	297.99	10508.782	33077.727
7357.0	297.57	12936.968	39717.121
181.0	297.45	7813.033	35937.953
7849.0	297.36	13674.685	38352.813
7828.0	297.34	13675.515	39169.211
6629.0	297.2	12423.721	33816.035
8216.0	297.17	13819.294	38231.684
2833.0	296.86	9931.947	37852.379
3040.0	296.75	10293.884	36878.293
8653.0	296.71	14410.058	36500.652
2375.0	296.63	9849.581	37365.203
5812.0	296.57	11860.531	34974.043
1145.0	296.4	8692.112	33786.355
5541.0	296.38	12043.44	38525.32
6800.0	296.27	12699.237	36365.914
2633.0	296.23	9923.54	33651.852
5282.0	296.23	11684.723	33577.621
3221.0	295.98	10464.591	33800.625
2540.0	295.96	9724.222	34900.539
7152.0	295.92	13024.654	33392.184
8323.0	295.88	14031.899	38139.199
8008.0	295.81	13661.485	33684.758
5212.0	295.73	11558.873	34323.566
8884.0	295.58	14560.765	36371.176
7136.0	295.58	12757.042	33122.734
5562.0	295.5	12015.692	37726.867
5544.0	295.46	11998.617	38397.184
6195.0	295.42	12119.083	37287.059
8313.0	295.29	14020.051	38618.586
4862.0	295.23	11386.874	35056.473
1661.0	295.16	9103.345	34935.469
1225.0	295.12	8684.778	36506.23
8036.0	295.0	13938.73	33050.48
2874.0	294.94	9970.154	39066.035
4303.0	294.79	10880.069	33703.789
5308.0	294.73	11639.05	34335.906
917.0	294.71	8623.977	38912.762
8755.0	294.58	14350.184	39553.816
5321.0	294.47	11729.179	34456.34
2965.0	294.31	10288.903	38825.742
5286.0	294.29	11644.01	33759.488
4558.0	294.29	10984.546	38728.723
6817.0	294.16	12650.523	37020.18
7682.0	294.16	13412.005	36069.402
385.0	294.02	7845.235	39508.297
1498.0	293.7	9032.846	35531.297
1554.0	293.68	8915.119	33973.898
1963.0	293.64	9474.941	33832.996
162.0	293.55	7904.403	35701.52
6010.0	293.51	12225.065	36315.621
534.0	293.37	8087.674	36010.637
6706.0	293.35	12599.43	34286.203
8595.0	292.84	14294.952	34879.227
8355.0	292.74	14073.754	37114.926
4233.0	292.15	10595.149	34254.469
5897.0	291.98	12188.675	33068.828
453.0	291.94	8157.701	38665.77
868.0	291.9	8334.881	39503.316
665.0	291.82	8200.163	33788.922
5178.0	291.15	11521.311	35141.215
7142.0	291.04	13041.078	33156.992
4745.0	291.04	11090.465	33819.59
3290.0	290.94	10457.174	35448.262
5021.0	290.92	11322.103	39096.191
3570.0	290.9	10432.721	38376.363
7265.0	290.81	12922.853	36472.859
7327.0	290.81	13100.422	38517.355
279.0	290.73	7968.294	37952.242
2714.0	290.56	10124.469	36186.605
7004.0	290.48	12876.472	36870.539
657.0	290.42	8393.953	33637.852
1502.0	290.31	8863.038	35338.344
5453.0	290.14	11630.134	38376.695
995.0	289.94	8455.096	36948.68
8274.0	289.89	14047.115	39649.328
632.0	289.83	8057.605	33133.445
7994.0	289.79	13743.723	34182.305
3662.0	289.75	10679.807	38317.934
6288.0	289.52	12105.053	39783.781
3149.0	289.52	10183.49	34064.574
1374.0	289.49	8849.252	39397.68
1490.0	289.45	9012.205	35677.91
2979.0	289.41	10330.362	38343.469
4433.0	289.39	10958.739	36617.012
1298.0	289.37	8739.28	38612.758
4974.0	289.37	11269.016	37843.297
4459.0	289.35	10789.589	37424.715
8580.0	289.01	14331.002	34473.77
7169.0	288.91	12985.251	33746.328
5094.0	288.8	11448.691	38287.789
2.0	288.68	7971.903	33057.555
6929.0	288.66	12882.942	39380.621
8492.0	288.6	14096.251	34102.617
2928.0	288.6	10300.819	39688.922
5878.0	288.45	11981.755	33459.512
2344.0	288.41	9829.972	38338.477
5474.0	288.32	11730.132	39360.078
8075.0	288.28	13830.072	34224.602
6952.0	288.24	12812.549	38508.844
1437.0	288.16	8958.313	37939.516
6947.0	288.11	12851.718	38723.551
6734.0	288.05	12582.029	34591.207
7801.0	287.9	13483.236	40002.535
7553.0	287.84	13323.835	33372.469
4321.0	287.78	10925.89	34066.656
8381.0	287.76	14135.391	36129.043
527.0	287.65	8028.958	36099.23
2802.0	287.47	10033.725	37087.387
1726.0	287.4	9194.991	36965.066
4958.0	287.24	11211.758	37364.148
6668.0	287.09	12613.827	33544.289
500.0	287.03	8187.147	37329.27
6241.0	286.84	12200.074	38262.406
7374.0	286.82	13239.655	39719.383
1288.0	286.82	8766.855	38270.488
8193.0	286.55	13880.561	37847.141
5456.0	286.54	11780.234	38609.406
5047.0	286.54	11208.086	39969.703
8118.0	286.46	13813.803	35365.227
8888.0	286.25	14633.007	36070.676
794.0	286.17	8245.717	36951.293
7279.0	286.08	13015.288	36703.453
7384.0	285.86	13152.749	39371.602
5552.0	285.86	12059.043	38293.398
1865.0	285.81	9335.109	37905.98
1400.0	285.71	9021.263	38770.063
7033.0	285.62	12753.498	35797.23
2891.0	285.52	9937.478	39537.707
5442.0	285.35	11798.2	37970.723
8589.0	285.33	14280.936	34732.133
7713.0	285.19	13415.61	37127.629
7812.0	285.19	13629.237	39927.914
4189.0	285.14	10573.885	35333.234
2230.0	285.04	9537.435	38056.063
3034.0	284.98	10263.731	37077.0
4556.0	284.95	11122.573	38719.805
1544.0	284.89	8908.556	34066.355
1812.0	284.89	9283.265	39494.285
1921.0	284.81	9287.038	35635.367
6771.0	284.6	12548.34	35815.492
7597.0	284.22	13496.647	33664.254
4467.0	284.04	10931.888	37790.27
5462.0	283.76	11840.591	38804.008
4987.0	283.45	11226.158	38011.941
6521.0	283.34	12468.44	37185.066
3277.0	283.3	10423.663	35127.227
3172.0	283.24	10243.741	33377.957
8768.0	283.14	14600.814	39766.898
2211.0	282.9	9685.83	37508.109
4735.0	282.84	11004.67	33992.688
4768.0	282.8	11063.097	33626.039
2177.0	282.68	9631.127	36750.781
6258.0	282.65	12092.552	38781.59
4792.0	282.59	11182.228	33076.582
4410.0	282.55	10970.408	36058.27
8214.0	282.53	13912.1	38188.16
8826.0	282.53	14572.093	38144.559
753.0	282.47	8253.45	35929.242
8164.0	282.4	13932.064	37007.457
7306.0	282.3	13036.83	37586.641
5426.0	282.15	11637.301	37511.07
4527.0	282.01	11097.021	39748.633
4869.0	281.92	11203.3	35182.523
8388.0	281.9	14072.529	36005.074
1114.0	281.9	8575.655	33104.18
4771.0	281.82	11171.369	33366.953
7751.0	281.82	13548.033	38249.281
2081.0	281.67	9498.554	35374.004
671.0	281.55	8356.334	33973.91
2806.0	281.55	9951.584	37182.746
4597.0	281.38	11056.841	37213.473
7521.0	281.34	13314.959	34465.609
239.0	280.98	7681.653	36749.363
1732.0	280.98	9151.621	37206.922
7483.0	280.9	13234.458	36142.902
1199.0	280.69	8763.968	35841.371
5377.0	280.63	11826.494	35715.934
8565.0	280.58	14381.067	33758.379
2587.0	280.54	9736.382	33645.762
7647.0	280.42	13436.295	35209.871
8389.0	280.35	14043.98	36018.23
2050.0	280.35	9536.494	34211.973
5363.0	280.29	11703.196	35443.727
4848.0	280.27	11374.724	34722.488
6664.0	280.23	12511.576	33378.656
93.0	280.16	7903.895	34367.031
6876.0	280.08	12641.179	38833.754
6189.0	279.85	12065.187	36856.512
8150.0	279.83	13936.057	36528.617
1053.0	279.73	8481.7	35036.406
7329.0	279.73	13101.053	38605.293
3638.0	279.73	10714.29	39412.281
2316.0	279.68	9693.661	39369.039
5681.0	279.6	11945.365	36846.02
4930.0	279.56	11413.751	36552.855
1417.0	279.47	9053.658	38288.184
2164.0	279.37	9574.112	36648.77
3558.0	279.26	10497.009	37613.457
6006.0	279.26	12062.057	36055.324
5365.0	279.18	11639.286	35467.809
8889.0	279.01	14590.748	36105.531
5568.0	278.85	11974.417	37603.563
49.0	278.83	7779.482	33855.734
1689.0	278.82	9171.372	35710.488
2242.0	278.74	9498.001	38511.203
4824.0	278.72	11341.897	34184.891
7646.0	278.55	13525.365	35148.453
4678.0	278.32	11048.289	35266.594
645.0	278.03	8402.967	33251.953
8185.0	278.01	13930.42	37651.781
4292.0	277.99	10881.104	33342.719
2348.0	277.63	9714.037	38446.016
7455.0	277.63	13154.705	36946.008
5846.0	277.57	12000.625	34279.352
6930.0	277.55	12838.86	39399.984
5682.0	277.38	11874.453	36547.395
582.0	277.36	8088.457	34670.785
7572.0	277.24	13433.446	33109.988
4953.0	277.23	11355.367	37202.141
8665.0	277.19	14408.427	36941.469
8070.0	277.11	13909.308	34124.77
7536.0	277.03	13260.545	34194.898
2666.0	277.0	10031.769	34445.172
6974.0	276.71	12842.563	38101.758
2099.0	276.71	9622.064	35726.211
4341.0	276.69	10919.063	34680.414
5119.0	276.4	11574.257	37421.008
1665.0	276.34	9262.694	35127.184
8618.0	276.21	14340.04	35382.836
8685.0	275.69	14333.767	37310.934
991.0	275.67	8567.772	36878.27
1471.0	275.64	8967.323	36483.211
7678.0	275.58	13354.65	36002.898
2655.0	275.5	9969.945	34182.465
904.0	275.31	8584.211	39239.738
8584.0	275.27	14248.811	34627.305
2078.0	275.19	9552.198	35224.293
4434.0	275.16	10822.937	36649.676
276.0	275.1	7915.569	37824.852
6953.0	274.95	12786.136	38515.625
4442.0	274.93	10783.83	36915.824
4486.0	274.93	10816.108	38228.813
6922.0	274.89	12780.504	39455.832
3557.0	274.81	10427.294	37598.469
8175.0	274.75	13907.729	37469.48
7928.0	274.72	13737.314	36062.563
2831.0	274.66	9954.237	37819.102
1393.0	274.66	8883.844	38927.191
1656.0	274.56	9220.788	34754.141
7421.0	274.43	13259.184	38465.391
398.0	274.43	7911.77	39860.77
6849.0	274.39	12608.246	37702.16
860.0	274.28	8353.64	39447.855
2341.0	274.26	9712.846	38571.93
7589.0	274.24	13518.605	33574.773
8498.0	274.24	14122.806	33930.719
8937.0	274.18	14584.342	34958.32
5233.0	274.12	11465.26	34095.461
195.0	274.05	7657.157	36089.797
5405.0	273.97	11686.348	36797.41
7296.0	273.97	12935.109	37283.691
1866.0	273.91	9381.771	37915.887
2079.0	273.76	9666.312	35269.777
4561.0	273.49	11156.993	38540.785
4583.0	273.36	11177.647	37811.945
1697.0	273.24	9168.498	36008.328
3657.0	273.16	10735.042	38335.293
6714.0	273.09	12568.837	34412.277
2701.0	272.95	9931.911	35846.676
8302.0	272.86	14100.925	38835.719
6715.0	272.67	12689.357	34418.02
8035.0	272.65	13682.942	33149.766
8695.0	272.65	14370.813	37609.625
6907.0	272.51	12638.591	39706.953
3170.0	272.46	10137.77	33352.387
889.0	272.26	8580.63	39926.156
5391.0	272.24	11646.238	36249.285
833.0	272.23	8302.893	38530.711
3509.0	272.19	10347.973	36487.387
5339.0	272.07	11651.198	34776.371
8100.0	272.03	13964.699	34748.172
774.0	271.88	8406.392	36719.039
5235.0	271.86	11592.778	34130.281
321.0	271.59	7692.067	38726.754
3660.0	271.48	10707.959	38244.445
7370.0	271.4	13312.183	39871.758
22.0	271.36	7966.798	33549.355
1895.0	271.34	9327.259	37012.766
7680.0	271.31	13470.026	36040.277
3383.0	271.29	10523.613	36073.629
8638.0	271.25	14303.358	36164.73
2621.0	270.96	10056.658	33296.969
2386.0	270.9	9718.338	37173.398
6216.0	270.87	12115.104	37843.766
3275.0	270.85	10464.893	35041.664
8859.0	270.71	14497.707	36719.449
6017.0	270.58	12222.786	36581.809
3021.0	270.58	10273.93	37406.324
4801.0	270.42	11381.355	33091.43
8224.0	270.39	13916.345	38539.148
2074.0	270.21	9611.859	35038.074
6502.0	270.19	12419.239	37716.066
2954.0	270.06	10189.745	39128.387
3588.0	269.68	10400.947	39177.473
7603.0	269.66	13431.601	33795.668
5016.0	269.58	11327.229	38908.859
7623.0	269.35	13545.764	34210.207
5469.0	269.33	11774.925	39112.578
6826.0	269.26	12572.98	37194.223
1195.0	269.22	8721.623	35762.867
1219.0	269.2	8796.033	36408.539
7527.0	268.8	13208.67	34572.797
8117.0	268.72	13790.863	35352.824
1717.0	268.61	9157.757	36861.977
5526.0	268.38	11997.606	38900.754
7747.0	268.13	13523.784	38098.242
2804.0	268.07	10126.084	37133.398
5037.0	267.86	11278.892	39723.102
444.0	267.74	8074.292	39231.031
1604.0	267.72	9111.759	33503.574
5482.0	267.69	11651.579	39707.891
827.0	267.67	8385.313	38271.609
3698.0	267.61	10742.05	36912.352
3011.0	267.59	10299.048	37725.762
172.0	267.42	7784.85	35826.848
2848.0	267.36	9974.326	38196.926
5061.0	267.32	11603.035	39683.895
7034.0	267.3	12788.308	35883.105
1658.0	267.0	9088.973	34844.348
1032.0	266.96	8468.451	35611.348
3276.0	266.94	10409.493	35108.605
2974.0	266.79	10146.263	38535.141
3564.0	266.73	10423.304	38005.824
6327.0	266.71	12324.118	39068.094
1940.0	266.69	9383.825	34817.098
1887.0	266.5	9465.194	37047.973
4850.0	266.38	11305.887	34763.512
8046.0	266.31	13861.446	33505.789
1533.0	266.31	8989.279	34529.266
1707.0	266.19	9065.045	36379.883
506.0	266.02	7987.974	37129.34
8010.0	265.94	13680.752	33717.746
4269.0	265.88	10862.685	33055.867
4757.0	265.85	11114.282	33776.988
1293.0	265.58	8630.204	38433.414
5574.0	265.56	11879.652	37494.41
7922.0	265.5	13656.151	36294.414
5944.0	265.48	12093.067	34521.055
1271.0	265.46	8822.309	37775.984
1284.0	265.44	8819.974	38204.973
4474.0	265.41	10787.168	37986.734
8375.0	265.35	14157.66	36258.941
4557.0	265.33	11166.882	38726.188
7391.0	265.2	13297.118	39225.797
2563.0	265.1	9885.655	34178.926
4554.0	265.0	11185.828	38864.898
5559.0	264.97	12054.172	37959.836
8435.0	264.87	14025.67	34795.047
5932.0	264.81	12193.597	34178.199
7057.0	264.75	12770.603	35152.09
6935.0	264.66	12811.999	39469.055
1924.0	264.6	9396.89	35455.105
8176.0	264.56	13946.593	37469.516
6847.0	264.45	12634.72	37680.246
7266.0	264.35	13052.225	36571.816
2267.0	264.28	9495.881	39398.281
5531.0	264.05	11932.693	38734.93
4891.0	263.89	11297.93	35560.832
5033.0	263.87	11335.033	39662.852
6570.0	263.8	12297.34	35258.996
7499.0	263.72	13302.917	35805.547
4495.0	263.57	10801.787	38940.73
829.0	263.49	8313.446	38354.777
8234.0	263.38	13903.167	39124.645
2123.0	263.34	9556.017	36148.648
7633.0	263.3	13493.493	34701.996
633.0	263.13	8177.903	33158.547
7318.0	263.09	13046.575	38218.621
1686.0	263.09	9102.274	35681.883
5856.0	262.95	12059.533	33961.383
3672.0	262.84	10749.377	37365.594
6905.0	262.72	12560.409	39615.652
168.0	262.38	7937.954	35797.461
8339.0	262.3	13998.944	37212.703
2065.0	262.17	9558.966	34781.031
4281.0	262.15	10880.804	33230.449
1911.0	262.11	9351.441	36337.766
4933.0	262.05	11383.411	36737.445
4478.0	261.84	10885.958	38062.859
5194.0	261.84	11622.219	34780.652
2834.0	261.84	9985.526	37871.066
8747.0	261.71	14316.437	39031.867
704.0	261.67	8378.508	34662.578
4205.0	261.59	10629.392	34919.68
4695.0	261.52	11093.156	35020.215
8413.0	261.42	14040.901	35457.074
3056.0	261.33	10153.452	36631.406
7970.0	261.31	13584.587	34980.715
3279.0	261.31	10413.505	35218.188
3292.0	261.25	10482.749	35501.32
2310.0	261.15	9795.01	39306.426
2520.0	261.1	9849.958	35819.98
8552.0	261.0	14275.201	33385.57
1886.0	260.98	9358.966	37038.578
4241.0	260.96	10634.503	33831.977
8758.0	260.9	14300.039	39641.117
2256.0	260.9	9674.278	39037.414
8899.0	260.77	14438.587	35835.492
2684.0	260.77	10083.576	35257.527
8725.0	260.71	14336.947	38088.895
5237.0	260.67	11616.897	33863.84
7105.0	260.62	12778.45	34113.129
6193.0	260.6	12089.081	37133.387
8072.0	260.5	13813.568	34194.391
2970.0	260.44	10237.656	38473.594
8709.0	260.41	14355.922	37922.887
7712.0	260.04	13544.683	37064.16
4680.0	259.97	10995.914	35282.512
8246.0	259.87	13962.577	39390.984
594.0	259.85	8100.286	34426.375
6877.0	259.75	12702.054	38864.395
1791.0	259.66	9120.624	39483.453
7832.0	259.66	13572.457	38963.855
2509.0	259.51	9730.206	35927.242
1041.0	259.14	8429.099	35481.902
2549.0	259.01	9837.877	34523.207
7692.0	258.97	13366.592	36279.875
1525.0	258.91	9054.826	34881.914
3671.0	258.87	10696.78	37530.945
4481.0	258.78	10956.048	38112.383
8438.0	258.61	14017.251	34835.527
7179.0	258.59	13004.852	34087.504
8698.0	258.55	14250.034	37690.063
1855.0	258.49	9401.629	38619.836
3726.0	258.47	10656.424	36325.18
5015.0	258.47	11393.726	38834.027
5381.0	258.3	11719.902	35883.633
8062.0	258.17	13820.344	33959.023
8434.0	257.9	14205.003	34785.5
2675.0	257.86	10094.889	34991.07
6698.0	257.82	12511.071	34147.18
2022.0	257.59	9577.327	33589.723
4655.0	257.59	11098.598	36071.492
7727.0	257.55	13495.23	37512.043
1001.0	257.53	8419.497	36759.613
8770.0	257.3	14559.274	39817.566
5348.0	257.23	11800.97	35068.5
7827.0	257.11	13692.65	39145.121
2247.0	257.03	9526.14	38684.832
5181.0	257.03	11508.003	35220.703
1013.0	256.88	8548.547	36477.633
3261.0	256.88	10385.002	34745.965
4576.0	256.84	11181.415	37943.195
7372.0	256.82	13297.511	39645.164
6837.0	256.67	12667.131	37280.719
7448.0	256.63	13310.891	37510.387
4967.0	256.61	11252.008	37657.613
7992.0	256.56	13643.235	34147.992
3106.0	256.42	10139.895	35307.184
4952.0	256.36	11297.109	37187.805
3063.0	256.21	10152.413	36452.594
5784.0	256.17	11895.365	35988.215
5219.0	256.12	11595.228	34405.527
6232.0	256.02	12181.167	38216.242
656.0	256.0	8268.775	33633.508
6810.0	255.94	12547.649	36744.16
4485.0	255.73	10918.599	38206.84
5130.0	255.67	11540.42	36963.691
6310.0	255.58	12314.932	39689.84
5814.0	255.56	11894.475	34797.035
8236.0	255.52	13795.048	39284.77
7502.0	255.44	13332.719	35585.16
3121.0	255.37	10131.414	35003.887
2324.0	255.33	9721.529	38873.816
1690.0	255.29	9205.047	35732.305
6524.0	255.27	12389.206	37020.246
871.0	255.25	8231.183	39592.895
3548.0	255.2	10454.241	37514.441
7462.0	255.16	13267.541	36797.91
588.0	255.02	8166.288	34510.867
2562.0	255.0	9697.707	34146.129
1913.0	254.85	9406.198	36369.164
5151.0	254.56	11512.528	36158.211
8777.0	254.56	14466.358	39872.129
1088.0	254.53	8476.771	33591.215
3016.0	254.47	10230.665	37529.879
8460.0	254.35	14181.956	34312.816
1564.0	254.33	9041.706	33615.98
1357.0	254.26	8992.859	39680.664
3606.0	254.18	10413.797	39719.238
3641.0	254.18	10587.375	39227.832
855.0	254.1	8237.136	39174.789
150.0	254.08	7848.754	35469.141
2813.0	254.03	9995.852	37285.445
8496.0	253.78	14188.625	33899.527
6650.0	253.72	12393.095	33295.242
4388.0	253.59	10887.391	35784.586
2029.0	253.49	9616.012	33735.738
1273.0	253.4	8820.516	37918.473
8607.0	253.2	14357.843	35223.109
532.0	253.15	8003.87	35973.176
8743.0	253.05	14276.385	38781.793
3206.0	252.99	10444.517	33352.215
3093.0	252.94	10312.275	35724.07
3207.0	252.92	10515.505	33421.645
192.0	252.71	7941.757	36068.613
5440.0	252.57	11697.173	37910.281
4301.0	252.55	10978.277	33624.992
54.0	252.42	7808.8	33862.066
8655.0	252.36	14246.024	36594.34
8775.0	252.25	14584.625	39864.59
585.0	252.19	8052.699	34478.988
137.0	252.17	7892.892	35128.941
7634.0	252.11	13366.718	34723.891
7471.0	252.05	13202.489	36406.145
7878.0	251.96	13704.867	37984.371
2824.0	251.92	10121.159	37418.754
4318.0	251.82	10913.485	34006.004
2024.0	251.73	9504.683	33622.445
1338.0	251.71	8758.721	39576.887
5000.0	251.69	11294.676	38477.953
6762.0	251.31	12579.629	35568.246
6213.0	251.17	12187.167	37601.258
1567.0	251.02	9039.602	33337.91
3666.0	250.85	10705.383	38109.051
4856.0	250.83	11269.259	34826.922
7881.0	250.81	13736.94	37799.559
1487.0	250.79	9040.699	35838.395
3001.0	250.68	10285.591	38226.43
3045.0	250.64	10285.492	37003.371
3624.0	250.58	10657.286	39500.766
3297.0	250.46	10411.353	35718.473
7543.0	250.46	13345.57	33940.77
4230.0	250.45	10740.023	34172.281
2237.0	250.43	9562.876	38249.59
4360.0	250.41	10900.816	35047.043
5997.0	250.41	12204.653	35834.207
8973.0	250.35	14584.015	33808.797
8710.0	250.29	14316.628	37941.57
2287.0	250.29	9733.795	39871.281
5338.0	250.25	11671.206	34753.957
7742.0	250.2	13398.384	37848.594
1667.0	250.12	9196.761	35205.012
1596.0	250.08	9190.63	33306.707
3148.0	250.04	10144.157	34288.535
2564.0	250.0	9864.004	34264.207
7328.0	249.99	13074.595	38571.156
1340.0	249.89	8797.873	39632.664
7467.0	249.72	13246.963	36614.422
4491.0	249.45	10793.569	38630.59
7064.0	249.45	12719.941	35061.594
6204.0	249.24	12213.361	37480.902
4237.0	249.18	10610.151	34096.387
4658.0	248.89	11135.854	36085.188
90.0	248.84	7680.291	34317.309
7129.0	248.8	12759.593	33235.594
722.0	248.78	8343.656	35295.215
8037.0	248.68	13839.257	33220.395
7598.0	248.64	13489.178	33693.863
2536.0	248.53	9854.34	34776.637
1087.0	248.09	8521.586	33584.297
3300.0	248.07	10409.67	35746.332
6878.0	247.99	12680.629	38912.375
6787.0	247.78	12648.386	36180.273
1081.0	247.76	8508.318	34100.637
8661.0	247.73	14290.382	36896.117
8184.0	247.69	13823.998	37620.535
4438.0	247.59	10946.655	36864.004
115.0	247.51	7741.354	34702.469
7331.0	247.5	13115.294	38757.086
1613.0	247.46	9226.182	33839.574
3112.0	247.38	10238.301	35254.613
1019.0	247.38	8496.554	36118.715
4456.0	247.3	10940.031	37294.762
4248.0	247.21	10589.762	33753.0
8298.0	247.19	14205.889	39070.703
1216.0	247.0	8776.237	36260.824
5974.0	246.96	12274.551	35142.367
7792.0	246.88	13500.817	39757.645
6807.0	246.77	12695.892	36541.035
8966.0	246.75	14539.902	33965.234
3665.0	246.73	10699.463	38081.906
7729.0	246.71	13437.437	37656.02
4327.0	246.67	10923.037	34202.996
504.0	246.61	8124.093	37093.504
6276.0	246.54	12264.502	39314.77
8861.0	246.48	14469.851	36766.031
3513.0	246.38	10434.305	36578.074
4913.0	246.1	11347.028	36149.59
5777.0	246.04	12012.873	36329.785
5390.0	246.02	11774.477	36168.969
1453.0	245.79	9045.448	37433.188
5951.0	245.5	12092.186	34624.773
836.0	245.31	8196.858	38568.047
5798.0	245.31	12043.87	35515.578
5143.0	245.25	11521.248	36522.051
7237.0	245.22	13062.665	35932.168
5388.0	245.22	11820.919	36082.016
1337.0	245.1	8652.411	39561.223
7882.0	244.95	13623.123	37552.926
1602.0	244.83	9244.523	33390.703
7186.0	244.6	13027.002	34211.367
7227.0	244.47	12942.41	35500.348
4444.0	244.41	10786.963	36952.652
4805.0	244.3	11202.248	33277.531
5452.0	244.2	11692.072	38271.309
7489.0	244.16	13301.459	35965.84
3031.0	244.1	10181.92	37314.441
2028.0	244.1	9665.58	33731.488
8958.0	244.07	14540.945	34290.402
233.0	244.01	7703.724	36669.148
6984.0	243.87	12707.479	37568.914
1441.0	243.86	8923.929	37691.172
2073.0	243.84	9590.91	35015.875
3643.0	243.82	10611.549	38979.98
6977.0	243.68	12765.89	38153.754
6305.0	243.55	12310.251	39644.852
5960.0	243.43	12119.1	34791.059
2121.0	243.28	9587.615	36073.246
5785.0	243.2	12010.705	36029.746
6528.0	243.17	12489.227	36819.035
5497.0	242.97	12054.517	39632.305
7451.0	242.92	13299.189	37288.938
1826.0	242.84	9292.821	39117.148
2061.0	242.65	9600.709	34630.047
7378.0	242.53	13287.445	39463.703
2982.0	242.42	10334.158	38369.754
885.0	242.38	8417.745	39903.43
438.0	242.32	8080.423	39182.93
7031.0	241.98	12772.846	35744.68
3235.0	241.88	10426.196	34292.926
1682.0	241.46	9158.02	35623.078
131.0	241.46	7665.793	35012.922
5088.0	241.46	11501.37	38546.852
4811.0	241.37	11407.637	33612.348
684.0	241.27	8252.543	34160.09
8882.0	241.17	14442.511	36342.875
8400.0	241.15	14014.498	35857.074
7283.0	241.14	12921.34	36898.059
106.0	241.02	7800.017	34522.906
3654.0	240.98	10688.782	38626.309
7569.0	240.92	13451.361	33068.313
4922.0	240.81	11383.802	36340.699
4872.0	240.64	11380.011	35318.695
5439.0	240.58	11707.724	37888.906
332.0	240.45	7768.768	38883.57
3613.0	240.45	10381.669	39906.641
1427.0	240.35	8875.073	38068.77
2096.0	240.33	9521.383	35634.707
1353.0	240.31	8989.885	39793.051
3540.0	240.06	10354.827	37304.852
3124.0	240.01	10339.658	34802.887
2837.0	239.85	9922.954	37894.871
878.0	239.78	8338.901	39808.355
2393.0	239.53	9838.864	36960.934
7659.0	239.3	13477.151	35498.973
6781.0	239.28	12651.947	36021.422
1666.0	239.22	9261.962	35169.195
8869.0	239.22	14508.301	36661.332
3295.0	239.16	10361.874	35670.18
1551.0	239.14	8927.48	33940.113
2880.0	239.1	9950.137	39296.883
938.0	239.07	8614.377	38163.598
5818.0	239.05	11903.665	34844.504
5900.0	238.89	12120.555	33240.078
7624.0	238.87	13388.33	34244.762
6890.0	238.78	12527.583	39489.766
6615.0	238.68	12294.066	34415.23
1883.0	238.43	9271.823	37285.375
5101.0	238.26	11515.109	37963.484
4819.0	238.24	11287.789	34022.156
4786.0	238.2	11165.047	33036.422
861.0	238.2	8354.553	39484.277
7811.0	238.19	13683.004	39879.59
6243.0	238.09	12265.26	38296.188
78.0	238.07	7756.046	34086.992
5502.0	238.01	11998.275	39756.676
1262.0	238.01	8814.003	37526.938
5407.0	237.9	11803.502	36808.477
3091.0	237.86	10173.44	35719.047
6638.0	237.74	12380.043	33780.039
589.0	237.57	7995.539	34531.82
1540.0	237.53	8891.126	34173.703
8701.0	237.5	14294.461	37707.211
372.0	237.42	7859.845	39206.637
832.0	237.42	8340.586	38446.602
6916.0	237.27	12758.269	39831.164
3611.0	237.09	10368.668	39832.91
6783.0	237.09	12694.901	36119.453
4219.0	237.07	10655.135	34552.465
7495.0	237.04	13138.211	35786.969
2583.0	237.0	9782.182	33516.324
3088.0	236.9	10301.23	35620.785
875.0	236.81	8227.042	39770.051
37.0	236.73	7703.876	33630.176
5253.0	236.67	11450.425	33568.449
7338.0	236.48	13010.706	38835.301
8853.0	236.44	14580.598	37306.563
7184.0	236.42	12945.711	34141.605
6223.0	236.38	12085.743	37952.367
8676.0	236.12	14387.805	37149.504
8719.0	236.06	14371.668	38051.598
2009.0	236.06	9552.513	33037.676
6498.0	236.02	12295.562	38064.77
3182.0	235.96	10333.857	33238.449
4756.0	235.77	11135.382	33738.609
2963.0	235.71	10177.57	39083.297
4942.0	235.25	11296.049	36884.148
1481.0	235.24	8958.765	36355.387
6593.0	235.14	12417.593	34711.594
205.0	235.14	7686.391	36197.574
5049.0	235.08	11583.43	39766.145
5994.0	234.95	12225.612	35815.141
7968.0	234.95	13611.106	35227.672
4822.0	234.93	11378.396	34069.242
3046.0	234.89	10223.926	36717.777
5882.0	234.74	11847.135	33241.371
6347.0	234.64	12407.386	38638.496
4339.0	234.62	10791.995	34630.855
8129.0	234.53	13864.793	35722.258
6526.0	234.47	12401.362	36809.059
1245.0	234.3	8817.495	37134.223
4185.0	234.22	10686.793	35572.711
7641.0	234.16	13351.772	34949.938
325.0	234.14	7689.21	38790.801
2828.0	234.05	9966.355	37741.586
844.0	234.03	8356.548	38756.266
980.0	233.99	8575.64	37466.801
3699.0	233.99	10716.569	36930.246
3214.0	233.91	10498.244	33638.828
8365.0	233.88	14079.966	36566.566
979.0	233.88	8559.039	37462.324
969.0	233.86	8427.209	37370.121
5808.0	233.82	11969.464	35164.332
6659.0	233.63	12622.152	33254.586
3690.0	233.61	10581.771	37133.809
2898.0	233.09	9923.052	39592.781
1100.0	233.07	8430.127	33203.152
1841.0	233.05	9327.787	38810.215
7535.0	232.99	13239.544	34427.969
1581.0	232.88	9153.563	33054.199
3102.0	232.61	10145.942	35278.637
3559.0	232.36	10350.813	37612.055
826.0	232.15	8208.553	38257.551
2226.0	232.15	9588.459	37972.801
6214.0	231.88	12196.364	37810.035
4733.0	231.84	11043.853	34254.852
7264.0	231.81	13052.539	36443.621
5566.0	231.79	12027.858	37524.625
5096.0	231.79	11606.603	38063.328
1824.0	231.6	9444.892	39417.371
2266.0	231.37	9637.973	39396.461
4355.0	231.31	10860.044	34923.34
2682.0	231.19	10118.566	35236.133
5242.0	231.08	11438.773	33972.469
7360.0	231.04	13085.143	39805.809
8992.0	230.79	14623.138	33227.398
4200.0	230.79	10580.08	34840.73
1830.0	230.75	9312.633	39259.555
441.0	230.71	8053.881	39200.578
8776.0	230.7	14522.279	39869.211
6581.0	230.62	12330.015	35049.941
6845.0	230.6	12560.067	37614.875
5786.0	230.52	11940.94	35747.902
7528.0	230.45	13332.624	34579.117
5943.0	230.39	12115.57	34511.914
2359.0	230.27	9827.166	38110.074
7700.0	230.2	13513.05	36677.148
3504.0	230.04	10376.633	36273.465
6874.0	229.99	12600.209	38717.055
2212.0	229.91	9700.008	37548.629
6503.0	229.81	12311.138	37763.301
5354.0	229.78	11753.318	35231.789
3184.0	229.51	10194.045	33329.996
6806.0	229.39	12530.566	36516.133
5528.0	229.24	11878.115	38952.941
5614.0	229.22	11970.665	36752.391
3706.0	229.16	10723.284	36999.762
3260.0	229.09	10520.059	34745.34
4633.0	228.95	11010.314	36589.539
7140.0	228.91	13042.381	33022.273
4908.0	228.82	11326.972	36008.309
8110.0	228.82	13796.96	35091.277
8622.0	228.76	14223.187	35521.105
3238.0	228.74	10559.828	34316.188
7558.0	228.72	13338.459	33416.102
4365.0	228.72	10858.315	35185.402
8518.0	228.7	14118.205	33459.375
7716.0	228.68	13357.7	37153.805
8860.0	228.66	14562.488	36749.715
8002.0	228.65	13727.778	33902.434
3541.0	228.51	10443.623	37331.516
691.0	228.51	8278.421	34259.828
8880.0	228.45	14490.952	36328.195
2338.0	228.43	9755.12	38766.555
7291.0	228.42	12988.395	37163.863
3707.0	228.3	10687.862	36706.871
1676.0	228.22	9121.321	35397.336
3594.0	228.09	10344.079	39258.766
1060.0	227.94	8446.262	34824.469
2497.0	227.92	9728.304	36275.285
4641.0	227.69	11120.412	36509.949
8181.0	227.4	13980.958	37591.938
821.0	227.25	8337.264	38114.613
4988.0	227.25	11397.849	38013.414
7286.0	227.02	13045.84	36967.539
8063.0	227.02	13875.435	33995.488
8263.0	226.86	13799.988	39971.941
1160.0	226.85	8765.796	34170.254
4411.0	226.77	10876.966	36115.637
8215.0	226.75	13889.984	38196.191
5368.0	226.73	11777.505	35553.18
4664.0	226.71	11192.965	35797.117
5822.0	226.46	11881.901	34896.145
1467.0	226.4	8869.624	36606.789
3213.0	226.39	10500.262	33613.898
1446.0	226.16	9043.457	37819.066
1790.0	226.0	9090.406	39469.836
6594.0	225.94	12487.408	34750.371
1870.0	225.87	9390.782	37729.438
8352.0	225.83	14195.27	37034.496
2712.0	225.73	9964.775	36180.789
5373.0	225.66	11787.05	35695.551
1899.0	225.52	9277.26	36800.473
2507.0	225.5	9703.623	35925.719
3130.0	225.43	10228.183	34708.695
1008.0	225.43	8530.666	36698.859
5857.0	225.14	11901.664	33966.332
5164.0	225.12	11583.545	35418.98
1563.0	225.01	8955.35	33613.293
7249.0	224.97	12992.482	36128.172
4551.0	224.83	11011.544	39079.465
2380.0	224.8	9782.318	37233.129
1014.0	224.6	8566.502	36309.152
859.0	224.45	8217.619	39398.395
4555.0	224.37	11077.623	38679.234
2679.0	224.34	10110.381	35159.047
9005.0	224.3	14502.838	33148.648
3563.0	224.26	10509.912	37925.758
2094.0	224.03	9604.612	35603.004
6888.0	223.97	12585.817	39286.879
6196.0	223.84	12172.396	37306.332
1517.0	223.78	9025.343	35037.855
2890.0	223.63	10100.523	39499.742
5107.0	223.63	11473.407	37683.715
1811.0	223.61	9332.529	39441.016
1873.0	223.55	9475.522	37594.434
4892.0	223.49	11269.047	35577.43
7774.0	223.47	13370.462	38867.516
340.0	223.28	7646.931	38967.93
1904.0	223.26	9344.563	36559.039
6535.0	223.24	12367.874	36383.074
6192.0	223.13	12264.79	36912.059
319.0	223.07	7689.16	38652.477
881.0	222.88	8336.221	39956.086
4904.0	222.88	11222.852	35977.934
8502.0	222.69	14195.823	33651.109
3014.0	222.57	10153.338	37771.789
4994.0	222.4	11218.748	38280.898
1910.0	222.19	9440.081	36246.844
7047.0	222.15	12808.864	35495.113
3127.0	222.09	10221.056	34910.996
1314.0	222.04	8753.765	39025.895
31.0	221.94	7939.11	33598.586
4183.0	221.92	10590.764	35543.664
5220.0	221.73	11504.635	34429.176
4244.0	221.71	10622.112	33670.383
7610.0	221.48	13510.74	33823.836
2361.0	221.25	9768.287	37857.477
982.0	221.16	8507.725	37502.715
4326.0	221.16	10835.919	34133.32
8362.0	221.14	14024.759	36828.453
5435.0	221.06	11715.415	37661.223
911.0	221.02	8513.883	39111.84
6488.0	220.93	12323.471	38776.875
8617.0	220.79	14256.133	35375.84
7858.0	220.79	13720.053	38435.469
8093.0	220.64	13908.129	34491.883
3111.0	220.52	10210.954	35157.984
8159.0	220.47	13809.487	36727.625
6758.0	220.43	12692.545	35245.266
2187.0	220.41	9664.74	36919.113
4247.0	220.12	10663.835	33740.359
3285.0	220.06	10355.697	35383.52
899.0	220.03	8624.042	39449.02
2282.0	219.93	9902.392	39780.684
1561.0	219.91	8931.615	33796.836
7354.0	219.89	13010.128	39565.438
1848.0	219.8	9362.707	38703.063
7725.0	219.78	13523.432	37485.262
8930.0	219.57	14439.608	35252.879
8161.0	219.07	13924.402	36807.309
5303.0	218.99	11703.832	34183.297
596.0	218.9	8160.223	34242.461
5583.0	218.86	12009.702	37046.172
4866.0	218.78	11281.446	35107.781
4571.0	218.72	11183.761	38200.973
8201.0	218.59	13885.574	37941.477
1569.0	218.57	8945.897	33379.609
3668.0	218.34	10570.126	37951.445
7941.0	218.3	13718.613	35780.938
6266.0	218.26	12111.413	38986.816
3263.0	218.15	10443.587	34784.125
431.0	218.05	8007.13	39556.883
4644.0	217.94	11010.951	36227.363
1495.0	217.88	8935.269	35497.816
169.0	217.84	7828.436	35808.324
1821.0	217.78	9433.628	39353.715
7575.0	217.59	13510.988	33243.949
2075.0	217.57	9625.275	35067.215
2860.0	217.23	10044.621	38676.84
7339.0	217.23	12929.427	38916.313
7685.0	217.23	13551.069	36136.875
6229.0	217.17	12184.646	38012.641
7287.0	217.17	13011.603	37050.781
2998.0	217.13	10145.146	38153.535
394.0	217.0	7949.998	39783.617
996.0	216.96	8544.87	36974.254
3676.0	216.94	10677.966	37447.715
1802.0	216.79	9170.147	39928.031
7805.0	216.63	13662.979	39773.148
7936.0	216.37	13757.183	35971.871
7144.0	216.23	13057.146	33255.738
7509.0	216.19	13200.337	34995.277
91.0	216.18	7851.634	34342.965
3689.0	216.1	10744.693	37067.105
4851.0	216.1	11204.256	34776.785
6253.0	216.04	12112.993	38544.172
1243.0	216.0	8830.163	37092.426
5221.0	215.87	11614.254	34450.953
7143.0	215.75	12970.133	33198.156
4345.0	215.73	10835.549	34691.137
3116.0	215.54	10244.867	34942.43
4543.0	214.93	11014.751	38977.617
306.0	214.87	7900.712	38336.637
2251.0	214.85	9570.157	38715.965
1062.0	214.76	8552.617	34882.527
8382.0	214.74	14047.956	36131.258
6808.0	214.68	12596.151	36593.379
1758.0	214.49	9198.192	37863.371
7898.0	214.45	13613.664	37066.434
3577.0	214.43	10351.856	38632.816
804.0	214.41	8254.411	37481.828
8969.0	214.39	14469.671	33667.063
4775.0	214.26	11004.59	33403.934
6245.0	214.14	12058.812	38434.367
4178.0	214.09	10634.723	35692.863
8079.0	214.07	13887.214	34335.984
8881.0	214.05	14572.558	36330.91
4810.0	214.05	11333.079	33587.762
7539.0	213.99	13346.274	33985.836
5209.0	213.74	11420.616	34543.512
8515.0	213.61	14110.181	33414.023
6645.0	213.59	12316.53	33589.539
7496.0	213.55	13271.79	35788.402
4934.0	213.51	11293.671	36777.301
273.0	213.32	7908.661	37701.105
6209.0	213.3	12207.587	37528.434
2276.0	213.28	9688.532	39660.227
901.0	213.19	8460.075	39326.16
2301.0	213.05	9901.962	39578.813
4711.0	212.9	11186.446	34758.063
7189.0	212.29	12974.118	34257.867
1752.0	212.27	9191.256	37659.867
7790.0	212.21	13519.268	39717.57
2129.0	212.19	9673.738	36442.098
3682.0	212.09	10627.306	37275.301
8136.0	211.81	13892.863	36143.52
2522.0	211.71	9855.066	35695.199
2379.0	211.69	9815.325	37202.348
8427.0	211.65	14008.835	35173.891
4973.0	211.58	11307.949	37761.613
5056.0	211.44	11472.146	39914.48
5075.0	211.44	11581.614	39276.023
3523.0	211.42	10409.343	36884.574
4428.0	211.27	10938.621	36314.734
2691.0	211.27	9966.664	35548.883
8238.0	211.06	13859.555	39318.141
6630.0	211.06	12311.024	33822.289
5877.0	211.04	11988.292	33433.66
710.0	211.02	8209.307	34851.961
6661.0	211.02	12689.318	33319.055
4305.0	211.0	10871.138	33726.105
6575.0	210.93	12453.426	35374.199
8411.0	210.87	14097.103	35727.145
3228.0	210.87	10485.499	34001.039
3101.0	210.83	10266.338	35263.73
3670.0	210.75	10657.193	37770.457
4540.0	210.75	11075.159	39220.016
4263.0	210.68	10635.482	33283.738
5083.0	210.62	11548.723	38888.773
4350.0	210.62	10835.339	34825.906
7159.0	210.47	13026.67	33526.848
4902.0	210.29	11217.973	35882.277
2614.0	210.26	10001.648	33206.141
539.0	210.03	8010.761	35779.434
247.0	209.91	7784.796	37010.551
5010.0	209.68	11254.302	38771.516
4566.0	209.39	11076.833	38415.984
6556.0	209.36	12386.08	35806.223
1009.0	209.36	8578.581	36702.285
1253.0	209.26	8719.296	37257.492
1323.0	209.24	8652.192	39154.098
4180.0	209.16	10591.752	35499.383
6891.0	209.13	12655.644	39506.035
7475.0	209.03	13260.305	36486.031
5511.0	209.01	11872.829	39546.695
8848.0	208.95	14552.67	37427.973
2395.0	208.88	9880.616	37011.449
4425.0	208.84	10931.521	36253.223
6303.0	208.84	12487.777	39605.625
7353.0	208.76	13016.429	39436.488
5085.0	208.67	11504.231	38709.754
3135.0	208.65	10271.109	34462.656
6909.0	208.47	12551.21	39742.82
8049.0	208.26	13928.788	33646.125
2100.0	208.19	9517.181	35733.672
8694.0	207.84	14265.479	37596.117
2347.0	207.8	9831.842	38442.18
7014.0	207.59	12749.932	36238.055
919.0	207.59	8527.664	38668.258
17.0	207.54	7699.269	33491.18
1103.0	207.48	8604.82	33222.02
4951.0	207.38	11392.551	37158.883
2879.0	207.31	10034.535	39260.625
4852.0	207.21	11220.928	34796.027
3038.0	207.19	10219.12	37151.16
3517.0	207.13	10520.488	36711.395
4218.0	207.1	10757.454	34550.609
5335.0	206.92	11656.01	34584.332
7975.0	206.92	13568.065	34736.332
2244.0	206.81	9634.457	38610.82
257.0	206.69	7813.669	37322.23
591.0	206.58	8025.295	34330.906
2345.0	206.37	9799.183	38393.363
6973.0	206.23	12830.235	38056.207
6315.0	205.93	12324.496	39473.414
1545.0	205.89	8940.785	34063.238
2332.0	205.64	9710.812	38730.758
1496.0	205.64	9001.56	35506.41
322.0	205.29	7772.207	38726.574
7167.0	205.28	13077.151	33626.68
1541.0	204.95	8999.693	34192.281
6299.0	204.91	12279.727	39985.227
2217.0	204.78	9627.767	37667.727
7880.0	204.72	13660.651	37730.363
3502.0	204.68	10419.332	36184.797
8173.0	204.6	13874.095	37416.367
1324.0	204.6	8736.211	39156.043
7973.0	204.53	13666.939	34803.48
7038.0	204.49	12735.742	35609.383
2383.0	204.32	9789.282	37129.121
1783.0	204.28	9233.318	39101.926
4214.0	204.2	10684.067	34493.629
7323.0	204.07	12966.56	38399.738
6592.0	204.01	12412.631	34902.551
846.0	203.93	8247.853	38848.039
334.0	203.86	7827.571	38916.219
4300.0	203.74	10875.579	33616.711
1952.0	203.63	9464.393	34367.637
4947.0	203.59	11205.287	37025.074
8711.0	203.57	14414.465	37948.121
7192.0	203.46	13070.674	34504.859
8763.0	203.4	14268.146	39804.406
3165.0	203.38	10247.095	33596.766
761.0	203.34	8246.66	36248.684
3713.0	203.34	10715.854	36572.637
498.0	203.13	8087.66	37459.738
6670.0	203.07	12698.526	33572.355
8033.0	203.01	13649.156	33060.133
7025.0	202.98	12900.016	36214.973
1126.0	202.94	8728.493	33201.891
1743.0	202.84	9106.861	37402.422
8146.0	202.73	13865.679	36379.051
4723.0	202.67	11139.494	34350.844
2590.0	202.61	9788.29	33429.789
847.0	202.57	8227.99	38856.73
7971.0	202.52	13741.685	34775.82
4766.0	202.42	11153.786	33609.113
5432.0	202.4	11817.642	37578.336
1345.0	202.38	8729.794	39753.219
2527.0	202.38	9880.004	35265.277
5008.0	202.38	11299.012	38710.328
2222.0	202.36	9631.66	37871.766
5970.0	202.19	12086.311	35012.355
8437.0	201.96	14124.628	34831.645
1342.0	201.88	8686.924	39656.199
2717.0	201.87	9970.331	36223.504
1173.0	201.87	8805.252	34773.957
820.0	201.83	8246.216	38068.23
8152.0	201.81	13914.601	36589.73
6919.0	201.73	12813.576	39740.145
3194.0	201.73	10473.894	33014.949
3566.0	201.6	10549.06	38052.637
2681.0	201.41	10034.825	35228.598
4541.0	201.35	11160.713	39254.004
5561.0	201.14	11962.85	37693.66
8453.0	201.1	14141.198	34759.629
741.0	200.85	8401.027	35804.066
1670.0	200.77	9155.954	35244.41
2820.0	200.77	9920.428	37362.516
4754.0	200.74	11166.819	33721.906
7999.0	200.64	13576.612	33841.398
4182.0	200.52	10611.507	35524.465
1814.0	200.47	9288.225	39551.543
5799.0	200.43	11990.952	35544.016
7765.0	200.43	13474.509	38655.805
743.0	200.39	8358.168	35835.355
8116.0	200.35	13950.045	35269.871
1739.0	200.35	9261.563	37331.414
7767.0	200.33	13526.865	38706.406
4864.0	200.28	11329.147	35085.504
958.0	200.28	8498.29	37894.23
458.0	200.08	8155.263	38533.129
5551.0	200.05	11987.612	38225.57
8627.0	200.05	14230.69	35615.27
1113.0	200.01	8494.457	33075.723
913.0	199.97	8475.92	38813.023
5491.0	199.87	11892.41	39771.289
3249.0	199.87	10349.639	34453.98
4839.0	199.85	11393.564	34658.559
2858.0	199.84	10008.474	38584.723
1771.0	199.61	9143.439	38414.094
2213.0	199.59	9654.266	37555.813
7413.0	199.57	13214.565	38607.992
2822.0	199.45	9939.084	37404.039
5466.0	199.41	11772.793	38986.023
2901.0	199.39	10043.776	39647.594
799.0	199.38	8398.924	37147.66
1955.0	199.38	9344.237	34146.215
524.0	199.3	8108.092	36348.602
1356.0	199.28	8970.354	39630.738
6692.0	199.28	12450.796	33958.543
3600.0	199.26	10551.779	39435.449
5516.0	199.15	11917.632	39401.031
1011.0	199.07	8433.099	36418.102
7442.0	199.03	13286.981	37354.273
5092.0	198.97	11535.053	38260.277
5344.0	198.88	11688.796	35023.324
6230.0	198.84	12168.709	38098.102
1373.0	198.8	8841.746	39328.012
2032.0	198.74	9576.495	33749.91
4682.0	198.67	11031.062	35322.0
4591.0	198.61	11007.929	37638.883
7393.0	198.57	13185.853	39256.387
3179.0	198.57	10200.513	33485.527
7530.0	198.49	13241.083	34319.723
8734.0	198.34	14290.577	38457.609
2243.0	198.3	9571.498	38594.773
5836.0	198.26	11957.786	34366.379
5945.0	198.17	12084.886	34548.648
8782.0	198.15	14434.985	39730.953
986.0	198.07	8444.007	37324.938
6906.0	197.98	12601.855	39670.68
501.0	197.92	8161.877	37034.195
997.0	197.9	8481.158	36706.715
7797.0	197.61	13482.793	39927.129
1851.0	197.61	9348.189	38744.492
810.0	197.56	8317.938	37774.734
7817.0	197.5	13717.588	39710.996
3125.0	197.48	10143.7	34871.742
7439.0	197.48	13248.167	37518.531
5430.0	197.27	11645.912	37531.605
3648.0	197.23	10593.026	38506.746
6872.0	197.21	12602.506	38643.273
8857.0	197.19	14495.899	37126.934
5412.0	196.96	11684.939	37073.816
512.0	196.9	8095.025	36990.625
7640.0	196.85	13438.8	34882.859
667.0	196.85	8351.85	33908.066
3630.0	196.81	10676.507	39556.336
2627.0	196.77	10101.393	33507.434
1329.0	196.75	8676.511	39362.059
6255.0	196.64	12184.486	38609.602
2278.0	196.62	9635.957	39683.484
5028.0	196.54	11334.014	39410.551
473.0	196.48	8162.787	37863.953
8052.0	196.39	13792.45	33697.391
4960.0	196.39	11357.782	37377.629
4838.0	196.31	11282.125	34653.504
587.0	196.31	7991.481	34498.527
8821.0	196.27	14594.092	38235.711
3208.0	196.21	10521.52	33437.734
[truncated: 3,295 more rows]
