# Supplementary material for: Insights on the Control of Yeast Single-Cell Growth Variability by Members of the Trehalose Phosphate Synthase (TPS) Complex
Source: Front Cell Dev Biol. 2021 Jan 28;9:607628. doi: 10.3389/fcell.2021.607628 (PMC7876269; doi:10.3389/fcell.2021.607628)
Supplement: Supplementary file 3 [file Data_Sheet_2.ZIP › replicate4_TPS1_glc_t4.csv]

Id	Area(um^2)	Center_x_position	Center_y_position
4976.0	18388.86	10616.922	36075.43
7332.0	10342.61	12093.107	36716.969
5331.0	815.12	10780.718	34759.34
3784.0	648.35	10258.076	39411.176
8477.0	595.18	12760.739	36951.383
1930.0	585.31	8941.949	36255.777
1355.0	553.78	8606.83	33462.043
9756.0	504.38	13664.076	37145.426
2702.0	470.24	9471.079	33554.352
5943.0	464.88	11386.546	34994.477
3800.0	452.81	10267.474	39280.113
2725.0	433.56	9445.665	33085.648
2507.0	430.11	9279.159	38454.68
924.0	396.94	8380.263	37941.777
9140.0	387.9	13203.329	36963.805
8294.0	386.92	12525.644	39568.902
6831.0	375.04	11965.467	37818.855
1308.0	370.02	8602.068	34796.215
2942.0	363.55	9574.929	37612.195
2524.0	350.71	9467.236	37729.496
6471.0	341.64	11793.639	33510.563
5222.0	340.91	10767.819	33645.926
3276.0	335.91	9907.175	36142.785
3971.0	320.56	10218.664	35326.406
8745.0	314.3	12979.014	34553.078
8588.0	308.99	12874.894	34916.148
9665.0	305.55	13769.266	38821.707
466.0	305.39	7838.224	39930.559
9416.0	299.93	13349.427	35553.953
3496.0	297.5	10105.426	35858.598
6387.0	289.3	11432.809	34921.652
9959.0	286.07	13963.565	33415.539
1683.0	285.24	8814.736	38806.465
1757.0	284.99	8967.776	39156.148
247.0	283.29	7875.355	36662.578
8390.0	283.1	12832.456	38421.09
1284.0	276.81	8476.095	35719.957
2704.0	275.4	9479.589	33615.18
10225.0	271.91	13938.463	39720.277
5513.0	270.78	10959.295	38765.129
9425.0	269.75	13366.762	35760.336
11158.0	268.16	14528.317	33086.465
7155.0	267.93	12037.865	33228.742
2258.0	266.45	9154.032	35773.902
9168.0	261.53	13190.433	36482.258
10566.0	261.3	14092.673	33101.52
7484.0	259.57	12147.901	36806.859
8981.0	259.42	13087.554	38765.93
7189.0	255.46	12101.55	33594.68
8932.0	254.69	13130.908	37638.168
2916.0	254.06	9635.892	36960.484
2732.0	253.5	9679.162	33018.449
3066.0	252.06	9808.533	38661.73
5491.0	250.23	10912.792	38011.008
1461.0	248.75	8681.749	35144.227
11012.0	248.67	14620.955	36462.773
1756.0	248.48	8917.89	39148.656
11029.0	247.58	14593.379	36128.008
3285.0	247.43	9856.199	35956.438
7144.0	247.03	11855.114	33541.813
5805.0	246.93	11074.825	34187.801
2945.0	246.74	9559.385	37754.797
10576.0	245.32	14327.255	33270.801
6197.0	244.88	11602.748	39911.043
11141.0	244.48	14609.091	33507.66
7052.0	242.7	11981.287	35657.43
6438.0	241.49	11473.535	33710.664
8462.0	241.22	12848.421	37336.766
5940.0	240.94	11396.921	34989.176
10156.0	240.32	13841.259	37986.922
9294.0	240.17	13330.987	33554.328
2451.0	239.0	9350.364	39916.152
1788.0	238.37	8873.791	38380.719
2444.0	238.04	9119.039	39906.746
9046.0	237.99	13340.919	39736.496
9801.0	235.53	13767.344	36260.164
3135.0	234.81	9728.432	37176.73
3372.0	234.67	9896.643	33443.277
10590.0	234.61	14357.022	33385.535
10281.0	233.77	14149.41	39083.77
3614.0	233.48	9928.128	37116.699
10469.0	232.47	14175.521	34959.602
9061.0	231.09	13267.901	39259.668
1331.0	230.75	8564.285	33825.539
3315.0	230.55	9914.95	34947.465
647.0	230.32	8015.878	35818.711
9551.0	229.88	13387.783	38194.496
3120.0	228.89	9883.303	37369.73
11140.0	228.37	14441.521	33703.004
10517.0	228.2	14057.05	34405.879
4148.0	228.14	10543.605	34681.891
74.0	227.83	7655.414	34046.82
7843.0	227.6	12315.515	36391.668
6155.0	227.37	11210.382	39328.609
3880.0	226.26	10155.871	37072.309
10006.0	225.02	13966.492	34558.012
3509.0	224.48	10103.677	36003.641
10491.0	224.17	14075.568	34685.438
4660.0	223.85	10739.707	37161.758
9285.0	223.45	13134.152	34125.746
2484.0	223.45	9461.975	39005.492
4082.0	223.37	10269.636	33155.906
8596.0	223.31	12711.635	34745.477
11148.0	223.18	14440.013	33386.527
3064.0	222.62	9866.48	38931.711
8084.0	222.62	12556.126	34569.961
9847.0	222.37	13589.819	35430.254
6269.0	222.22	11627.161	37442.668
9686.0	222.13	13615.097	38346.688
3811.0	222.13	10228.651	38908.254
8564.0	222.01	12715.325	35116.523
3357.0	221.9	9768.004	33946.777
8517.0	221.9	12857.787	35783.457
1391.0	221.8	8783.992	33150.504
3306.0	221.47	9831.91	35259.586
3363.0	220.82	9765.974	33723.613
3894.0	220.73	10324.392	36769.141
8492.0	219.86	12832.145	36235.789
9879.0	219.85	13562.208	34635.488
8881.0	219.52	12980.254	36917.586
3865.0	219.06	10151.43	37629.207
3022.0	219.02	9902.45	39474.113
10324.0	218.37	14045.436	37843.469
9938.0	218.33	13567.242	33201.578
3117.0	218.31	9915.948	37617.152
9246.0	217.72	13140.465	34785.363
6652.0	217.57	11837.244	36763.063
7050.0	217.41	11864.28	35862.219
10597.0	217.05	14417.916	33476.422
10762.0	216.38	14367.74	37090.984
902.0	216.32	8388.52	37088.066
2500.0	216.24	9421.632	38774.156
10146.0	216.03	13802.656	37760.93
7240.0	215.73	12154.495	34916.234
7975.0	215.55	12452.42	33934.824
75.0	215.4	7836.565	34049.676
6846.0	214.96	11961.86	37055.488
2482.0	214.9	9392.309	39266.434
5639.0	214.58	11176.431	37736.445
1531.0	214.58	8687.928	36506.223
5482.0	214.18	10804.564	37733.887
7117.0	214.18	11866.394	34140.152
10884.0	214.04	14480.871	39775.375
3918.0	212.99	10310.505	36521.285
8722.0	212.89	13105.658	34130.848
9719.0	212.68	13631.729	37717.734
658.0	212.68	8013.487	35266.277
739.0	211.74	8234.631	33334.914
9170.0	211.61	13336.392	36487.133
6119.0	211.53	11414.283	38245.785
3365.0	211.42	9886.379	33539.422
6307.0	211.38	11527.011	36439.137
5954.0	211.32	11301.695	35189.738
8887.0	211.03	13072.02	37058.313
9229.0	210.67	13337.203	35412.461
202.0	210.61	7910.984	36000.727
7531.0	210.25	12062.308	38172.23
7119.0	210.08	11918.807	34221.055
1416.0	209.98	8828.851	33762.137
7135.0	209.9	12046.567	33805.438
6788.0	209.54	12048.111	38804.965
5537.0	208.97	10977.606	39258.332
9123.0	208.91	13297.003	37221.949
4518.0	208.77	10540.74	38325.906
8136.0	208.72	12659.007	35735.859
2118.0	208.49	9271.054	33601.141
7274.0	208.33	12256.604	35699.453
6226.0	208.08	11422.857	38832.516
1123.0	207.91	8516.984	38757.332
2020.0	207.57	9011.796	35072.82
10968.0	207.47	14595.851	37777.266
9960.0	207.41	13805.687	33488.301
5125.0	207.22	10662.815	35648.504
4007.0	206.86	10207.736	34715.207
1265.0	206.57	8599.743	36143.105
3897.0	206.38	10277.685	36856.945
5884.0	206.36	11283.003	33773.23
7540.0	206.19	12065.606	38328.535
1108.0	205.8	8611.09	38798.617
8005.0	205.08	12675.127	33264.117
8678.0	204.96	12872.57	33022.637
2922.0	204.54	9599.696	37146.613
11039.0	204.33	14571.65	35910.773
10700.0	204.31	14364.755	35644.887
3952.0	204.27	10333.706	35696.906
10501.0	204.21	14007.429	34599.68
9932.0	204.21	13682.455	33444.539
595.0	204.18	8194.184	37415.719
3376.0	204.02	9874.617	33246.98
8814.0	204.0	13088.061	35525.992
241.0	203.85	7786.804	36545.621
10921.0	203.79	14598.508	39038.449
8679.0	203.79	12757.574	33123.215
6131.0	203.53	11373.376	38626.277
1386.0	203.53	8678.062	33049.566
6526.0	203.49	11678.756	34419.355
8252.0	202.55	12604.076	38033.332
10847.0	202.3	14389.886	38628.848
9927.0	202.28	13563.063	33577.234
3866.0	201.94	10220.175	37358.957
5573.0	201.88	11121.753	39361.02
4634.0	201.82	10668.567	37395.719
10915.0	201.82	14519.931	39215.164
4676.0	201.72	10697.707	36849.836
10907.0	201.55	14592.04	39520.734
8012.0	201.53	12508.12	33449.414
634.0	201.28	8189.45	36173.398
10381.0	201.28	14153.613	36409.016
3874.0	201.21	10341.474	37215.215
6359.0	201.17	11506.246	35357.516
260.0	200.86	7878.05	36868.965
9074.0	200.86	13291.446	38911.18
3754.0	200.79	10252.237	39686.133
2908.0	200.71	9689.906	36803.73
4049.0	200.63	10155.962	33604.004
11134.0	200.54	14440.05	33885.188
5150.0	200.29	10716.001	35211.797
3959.0	200.21	10340.771	35483.301
8209.0	199.96	12698.035	37210.195
9520.0	199.62	13554.531	37499.656
170.0	199.52	7854.233	35541.09
9081.0	199.46	13251.339	38507.074
856.0	199.41	8361.584	35834.191
9350.0	199.33	13531.434	33917.848
8527.0	199.29	12871.42	35887.949
6537.0	199.23	11796.967	34564.141
10243.0	199.18	14088.603	39821.629
9266.0	199.14	13332.942	34367.875
5215.0	199.06	10596.826	33784.324
3686.0	199.06	9948.189	38553.16
7789.0	199.04	12442.724	37525.527
8833.0	198.97	13012.083	35980.105
9284.0	198.85	13260.023	34104.27
7049.0	198.72	12023.347	35859.711
654.0	198.32	8132.313	35482.156
3100.0	198.28	9702.965	37874.34
3342.0	198.24	9744.289	34374.406
6840.0	198.16	11890.478	37187.781
7495.0	197.99	12261.244	37152.758
9204.0	197.87	13132.83	35885.223
11092.0	197.68	14585.732	34962.379
1318.0	197.68	8610.442	34365.961
6512.0	197.38	11719.814	34236.789
6255.0	197.38	11551.879	37711.363
3195.0	197.22	9909.903	36857.227
4934.0	197.17	10645.64	36175.301
1086.0	197.15	8607.165	39363.359
5527.0	196.67	10813.771	39169.008
5712.0	196.61	11053.392	36218.0
4547.0	196.51	10407.614	39572.684
7311.0	196.34	12173.497	36349.57
6850.0	196.07	11935.075	36999.086
3890.0	196.0	10328.183	36967.758
10165.0	195.77	13819.406	38230.941
9940.0	195.77	13734.586	33020.813
11018.0	195.63	14595.332	36307.469
4597.0	195.58	10667.764	38679.465
10599.0	195.46	14242.524	33646.152
3743.0	195.46	10333.497	39857.254
8556.0	195.27	12852.845	35364.672
8267.0	195.19	12686.069	38498.07
1332.0	194.94	8587.44	33851.445
7109.0	194.81	11878.238	34320.988
2642.0	194.79	9414.402	35006.301
7226.0	194.75	12188.062	34569.867
8187.0	194.75	12640.574	36754.344
3887.0	194.69	10278.461	36926.715
7995.0	194.43	12290.102	33278.152
7128.0	194.25	11951.551	33835.051
9631.0	194.25	13617.823	39644.484
2944.0	193.95	9608.887	37710.016
3390.0	193.91	9989.608	33250.355
8379.0	193.85	12883.347	38546.598
2532.0	193.83	9305.483	37680.512
4457.0	193.24	10495.796	37195.43
501.0	193.05	8097.444	39479.633
4454.0	192.93	10554.719	37130.594
6861.0	192.72	11912.088	36728.836
2486.0	192.66	9438.352	39097.445
1936.0	192.65	8970.265	36317.184
10583.0	192.49	14378.244	33327.641
8560.0	192.43	12783.719	35409.664
9244.0	192.34	13162.45	35003.422
2078.0	192.26	8866.97	33388.621
6089.0	192.19	11385.095	37560.484
3349.0	191.86	9721.018	33997.238
4010.0	191.74	10335.109	34758.547
1054.0	191.61	8540.267	39896.48
983.0	191.61	8399.732	39020.59
10920.0	191.51	14509.145	39041.098
1230.0	191.36	8612.884	37162.789
9642.0	191.17	13572.585	39584.699
10298.0	191.17	14170.253	38732.625
898.0	191.13	8288.469	36923.324
2342.0	191.02	9076.979	36942.758
10759.0	190.98	14349.861	36985.547
4436.0	190.84	10527.633	36663.164
2163.0	190.77	9154.85	34478.32
1210.0	190.67	8457.536	37412.699
5178.0	190.21	10568.049	34472.008
3274.0	190.1	9905.731	36439.816
6360.0	190.08	11456.856	35366.324
7259.0	189.98	12233.121	35215.914
6132.0	189.83	11207.822	38647.258
9840.0	189.79	13570.737	35855.641
8482.0	189.75	12856.876	36861.41
4647.0	189.37	10745.383	37245.09
3126.0	189.02	9889.851	37200.16
4664.0	189.02	10694.475	36945.574
1786.0	188.74	8879.232	38348.996
5594.0	188.74	10987.17	38727.426
8820.0	188.7	13003.604	35750.598
10664.0	188.53	14246.868	35226.797
5761.0	188.49	11119.537	34939.492
9451.0	188.39	13489.528	36153.793
7784.0	188.22	12297.135	37958.734
8407.0	187.82	12779.141	38121.066
5268.0	187.68	10965.246	33595.602
2094.0	187.66	9137.845	33129.059
6033.0	187.57	11287.955	36361.625
11081.0	187.49	14546.421	35342.074
3929.0	187.28	10139.919	36132.223
8097.0	187.26	12561.313	34735.281
5814.0	187.03	11015.588	34276.203
8306.0	186.96	12499.411	39710.414
9356.0	186.84	13414.663	34147.113
10204.0	186.84	13828.152	39360.781
8210.0	186.75	12632.591	37210.176
2995.0	186.73	9697.641	39367.914
7022.0	186.71	11971.956	36401.531
7324.0	186.61	12244.591	36644.359
1305.0	186.59	8469.22	35064.887
4931.0	186.59	10623.355	36160.766
390.0	186.42	7944.424	38676.434
3557.0	186.25	10105.736	36605.77
10525.0	186.17	14033.171	34278.699
2647.0	186.11	9475.802	34775.586
1280.0	186.11	8486.128	35674.754
729.0	186.07	8061.672	33135.305
7894.0	186.0	12395.879	35551.285
3680.0	185.94	10126.803	38277.719
8962.0	185.58	13002.641	38372.371
6467.0	185.44	11819.505	33068.531
3901.0	185.29	10201.994	36563.789
1666.0	185.23	8644.449	38663.191
6495.0	185.08	11834.287	33985.637
7757.0	184.89	12471.113	38677.68
5171.0	184.89	10570.098	34739.422
1984.0	184.71	9015.168	35678.742
3903.0	184.7	10222.594	36591.313
7194.0	184.62	12160.132	33721.91
10569.0	184.5	14217.285	33163.023
2478.0	184.22	9323.698	39142.141
10766.0	184.18	14252.701	37111.684
9298.0	184.04	13243.405	33374.805
5273.0	184.03	10882.546	33701.219
6477.0	184.03	11686.935	33576.648
5549.0	183.95	10838.758	39736.469
3422.0	183.57	10118.937	33928.391
3824.0	183.53	10330.466	38342.055
7175.0	183.37	12243.971	33247.469
10567.0	183.3	14375.039	33141.285
570.0	183.26	8163.883	37919.453
1848.0	183.24	8899.66	37423.563
11078.0	183.2	14492.524	35280.73
1792.0	182.91	8841.419	38191.875
8922.0	182.67	13061.48	37474.438
1455.0	182.59	8824.584	34952.332
6662.0	182.57	11772.026	37061.855
3020.0	182.53	9812.141	39675.672
1747.0	182.47	8966.516	39566.641
8756.0	182.47	12938.626	34763.355
10764.0	182.45	14343.912	37109.438
10865.0	182.42	14406.551	39424.16
10867.0	182.24	14351.495	39553.34
3932.0	182.19	10284.77	35933.18
8254.0	182.01	12680.172	38128.676
1089.0	181.88	8520.259	39166.637
7261.0	181.86	12066.305	35228.754
4681.0	181.67	10751.963	36545.605
4485.0	181.31	10457.024	37512.27
56.0	181.19	7811.999	33860.422
1789.0	181.15	9034.209	38418.762
5732.0	181.02	11112.384	35455.074
2847.0	181.0	9661.502	35734.105
6103.0	180.77	11392.471	37959.0
774.0	180.75	8382.204	34151.516
6301.0	180.65	11539.297	36601.055
6556.0	180.42	11729.707	35039.309
9100.0	180.42	13139.248	38121.625
737.0	180.06	8405.856	33250.531
2124.0	179.98	9225.134	33841.191
5296.0	179.96	10921.678	34123.605
842.0	179.95	8359.295	35558.383
4604.0	179.75	10561.327	38626.996
1688.0	179.68	8815.873	39051.223
10269.0	179.56	14165.3	39422.387
5996.0	179.43	11238.207	35747.438
10161.0	179.12	13944.269	38165.703
4445.0	179.04	10349.123	36918.469
2479.0	179.01	9461.74	39226.469
9579.0	178.99	13374.649	38796.965
969.0	178.87	8246.121	38747.613
6025.0	178.81	11405.69	36193.695
1412.0	178.66	8802.26	33617.285
3714.0	178.55	10104.617	39360.621
1344.0	178.53	8480.292	33590.645
7237.0	178.45	12060.021	34791.051
1037.0	178.41	8276.362	39767.535
5965.0	178.11	11323.905	35416.531
5703.0	177.97	11147.249	36376.035
10642.0	177.93	14384.432	34798.238
7172.0	177.76	12191.384	33068.609
11133.0	177.7	14523.149	33866.348
5593.0	177.7	11125.649	38720.625
1473.0	177.65	8685.04	35295.133
8818.0	177.44	13087.316	35677.172
3099.0	177.21	9793.55	37859.254
5136.0	177.09	10630.894	35559.984
9403.0	176.98	13447.11	35399.359
1024.0	176.88	8335.882	39502.98
2825.0	176.8	9580.185	35383.672
1534.0	176.55	8828.039	36585.16
7566.0	176.48	12070.697	39300.348
6779.0	176.48	11894.028	39416.293
7321.0	176.44	12180.442	36633.633
8474.0	176.44	12715.309	37187.648
9678.0	176.4	13655.129	38777.652
1781.0	176.32	8961.862	38504.578
2427.0	176.31	9133.911	39307.074
8857.0	176.27	12995.774	36390.277
9568.0	176.19	13420.805	38608.676
6219.0	176.17	11601.147	39415.875
10306.0	176.15	14022.691	38615.391
8286.0	175.85	12582.278	39241.988
9988.0	175.85	13832.88	34221.867
7573.0	175.83	12218.947	39492.594
6520.0	175.81	11640.739	34369.512
655.0	175.77	8184.989	35521.281
7275.0	175.77	12265.062	35768.945
6731.0	175.69	11734.14	39358.438
3697.0	175.48	9931.748	38699.762
9044.0	175.41	13243.43	39649.484
3540.0	175.33	10101.807	36486.52
1421.0	175.31	8703.699	33828.254
6220.0	175.27	11562.962	39175.152
973.0	175.12	8212.624	38772.137
8970.0	175.02	13102.64	38515.18
3729.0	174.93	9982.493	39559.887
8920.0	174.45	12968.769	37455.941
5511.0	174.45	10876.085	38671.949
6421.0	174.37	11467.63	34093.836
2972.0	174.28	9501.651	38509.539
9512.0	174.24	13397.944	37351.176
3646.0	174.18	9955.551	37819.621
850.0	174.05	8300.05	35764.684
9073.0	173.91	13307.239	38891.813
91.0	173.89	7903.496	34123.07
11161.0	173.89	14549.306	33139.336
6417.0	173.89	11577.17	34069.289
1063.0	173.68	8417.17	39992.941
2175.0	173.66	9223.372	34752.602
9442.0	173.57	13413.704	36068.996
642.0	173.55	8028.983	35750.086
9045.0	173.55	13242.377	39718.734
4085.0	173.51	10511.335	33071.285
6333.0	173.51	11429.872	35889.293
1832.0	173.43	8976.097	37777.883
7121.0	173.41	12002.893	34277.785
9531.0	173.32	13492.097	37663.273
632.0	173.24	8031.609	36096.453
9102.0	172.92	13147.782	37867.637
7616.0	172.9	12350.213	39406.535
4535.0	172.78	10518.796	39188.379
8103.0	172.78	12512.709	34892.586
6240.0	172.72	11607.949	38059.926
5633.0	172.65	11023.182	37956.551
6218.0	172.51	11512.588	39288.941
7557.0	172.49	12114.068	38986.387
6265.0	172.36	11480.252	37394.953
765.0	172.34	8358.906	33972.738
712.0	172.32	8197.624	33567.281
2820.0	172.26	9555.045	35223.336
864.0	172.21	8254.055	35928.059
9594.0	172.05	13399.273	39117.309
2000.0	172.01	8867.899	35338.285
3753.0	172.0	10322.117	39660.684
6737.0	171.96	11846.309	39594.027
6205.0	171.82	11605.104	39681.93
8673.0	171.59	12761.273	33234.566
768.0	171.46	8274.904	34025.523
5926.0	171.38	11308.084	34762.27
7111.0	171.38	11872.703	34387.797
6271.0	171.11	11591.293	37247.387
9621.0	171.1	13617.319	39804.93
7956.0	170.98	12295.153	34417.848
5872.0	170.94	11292.437	33011.563
3331.0	170.77	9887.356	34489.574
653.0	170.64	8180.673	35471.129
3969.0	170.58	10312.785	35290.852
8164.0	170.54	12651.749	36181.801
3332.0	170.54	9838.982	34522.441
10359.0	170.5	14076.38	37111.742
2741.0	170.48	9469.342	33541.129
5286.0	170.41	10917.792	33902.277
7120.0	170.39	12032.432	34264.711
3819.0	170.25	10203.679	38532.449
9948.0	170.2	13942.339	33050.176
11082.0	170.16	14532.318	35378.82
7295.0	170.12	12244.004	36014.539
8002.0	170.04	12631.373	33229.316
10109.0	169.97	13934.886	37003.828
6481.0	169.95	11654.733	33716.449
3673.0	169.91	10040.708	38036.891
4078.0	169.81	10245.876	33087.723
9002.0	169.77	13063.369	39251.652
668.0	169.72	8095.028	35188.238
9919.0	169.68	13682.219	33714.465
1029.0	169.6	8233.468	39590.625
1295.0	169.6	8536.503	35173.688
3735.0	169.52	10087.803	39722.363
3931.0	169.45	10190.719	35913.102
7519.0	169.35	12078.935	37838.992
5941.0	169.29	11378.326	34999.313
2407.0	169.26	9065.589	38626.691
3750.0	169.14	10272.651	39612.934
1744.0	168.99	8878.014	39517.648
182.0	168.93	7893.963	35772.016
5544.0	168.91	10885.09	39699.68
7932.0	168.85	12393.73	34473.188
10354.0	168.85	14148.883	37305.395
2428.0	168.82	9151.654	39318.824
10554.0	168.78	14118.539	33624.594
979.0	168.74	8280.823	38904.938
2520.0	168.72	9338.488	37905.445
436.0	168.64	7843.882	39411.496
4490.0	168.62	10431.931	37595.484
9312.0	168.57	13437.314	33104.816
1831.0	168.43	9005.307	37759.605
8058.0	168.34	12570.674	34411.109
5323.0	168.15	10919.934	34680.246
3647.0	168.09	9932.66	37850.273
8360.0	167.93	12874.167	38913.676
10771.0	167.9	14285.386	37245.781
6705.0	167.84	11758.343	38512.617
10923.0	167.82	14597.527	38792.98
9077.0	167.69	13140.575	38941.145
6414.0	167.67	11560.388	34246.422
1206.0	167.49	8603.692	37372.977
8179.0	167.46	12534.429	36513.871
838.0	167.3	8265.541	35537.0
1645.0	167.28	8822.353	38201.797
405.0	167.26	7911.452	38948.043
3810.0	167.25	10291.895	38823.539
3407.0	167.02	9924.718	33651.285
8692.0	167.0	13027.236	33390.266
7201.0	166.96	12212.895	33906.07
8022.0	166.94	12669.29	33669.156
8237.0	166.92	12609.326	37701.207
3223.0	166.9	9853.309	36384.43
10531.0	166.84	14158.827	34067.902
8346.0	166.82	12885.717	39435.285
11132.0	166.82	14632.229	33852.559
10582.0	166.82	14269.265	33323.539
3676.0	166.44	9945.536	38169.027
6522.0	166.44	11803.029	34398.805
9917.0	166.36	13665.371	33684.02
766.0	166.34	8226.056	34004.223
9060.0	166.31	13299.092	39223.93
4653.0	166.19	10771.519	37329.852
5169.0	166.13	10720.189	34657.844
9577.0	166.08	13406.902	38789.59
4594.0	165.89	10639.105	38913.727
6263.0	165.81	11499.783	37358.777
3645.0	165.75	9981.034	37779.266
10027.0	165.71	13946.284	35206.852
10426.0	165.66	14017.492	35855.379
5131.0	165.62	10613.042	35519.793
4044.0	165.43	10317.136	33499.672
8044.0	165.29	12603.297	34285.547
6053.0	165.29	11318.014	36687.957
1736.0	165.18	8855.034	39829.324
2483.0	165.14	9400.419	38990.176
197.0	165.12	7814.378	35937.473
6692.0	165.08	11798.902	37970.625
1751.0	165.02	9038.846	39301.73
4210.0	164.97	10374.79	35816.02
3795.0	164.79	10195.464	39125.531
9547.0	164.75	13517.493	38033.984
3886.0	164.62	10296.306	36877.637
155.0	164.54	7931.946	35206.715
6629.0	164.49	11648.034	36248.523
5815.0	164.43	11006.797	33991.246
5264.0	164.39	10840.831	33434.641
8323.0	164.33	12851.946	39786.836
821.0	164.3	8303.575	35203.953
4438.0	164.18	10371.544	36721.234
5923.0	164.16	11375.929	34719.961
10272.0	164.07	14033.555	39161.762
4181.0	164.05	10537.822	35306.449
3989.0	163.97	10133.535	35002.242
7595.0	163.97	12292.698	39921.797
639.0	163.95	8090.334	36009.477
10266.0	163.87	14143.883	39375.41
6835.0	163.85	11975.811	37602.02
9532.0	163.78	13427.311	37728.695
5377.0	163.76	10839.271	35634.754
673.0	163.74	8067.17	34800.73
9632.0	163.72	13610.174	39679.516
7278.0	163.61	12251.451	35795.496
7538.0	163.49	12199.378	38259.531
8334.0	163.49	12782.374	39454.02
6694.0	163.47	11797.677	38038.613
6691.0	163.45	11699.14	37909.219
9016.0	163.41	12940.141	39716.184
593.0	163.39	7996.642	37402.129
2769.0	163.39	9580.15	34152.258
10046.0	163.39	13917.912	35600.711
6454.0	163.38	11439.709	33180.422
1919.0	163.34	8970.902	36483.738
8423.0	163.34	12793.246	37758.672
6702.0	163.22	11633.973	38373.422
1752.0	163.2	8850.103	39395.473
10085.0	163.2	13840.061	36430.496
1828.0	163.09	8898.812	37982.625
9049.0	163.07	13211.091	39475.52
10720.0	163.03	14307.753	36163.73
3683.0	162.92	10113.303	38306.359
9390.0	162.92	13440.237	35209.82
1653.0	162.86	8779.308	38387.809
6685.0	162.86	11843.201	37714.633
8010.0	162.82	12515.708	33378.266
8906.0	162.82	12936.017	37282.035
4612.0	162.51	10709.832	38242.086
7298.0	162.51	12064.284	36052.824
8195.0	162.48	12652.591	37020.543
2508.0	162.4	9349.75	38451.355
5206.0	162.3	10610.651	34093.535
6319.0	162.26	11592.784	36213.898
10562.0	162.19	14094.092	33478.152
2284.0	162.03	9170.968	36009.328
6494.0	162.03	11811.477	33966.352
9476.0	162.03	13372.7	36676.637
2978.0	161.96	9528.39	38683.504
10069.0	161.94	13803.656	36037.566
5366.0	161.88	10952.756	35434.438
2381.0	161.84	9237.402	37601.367
3727.0	161.82	9939.36	39535.531
10264.0	161.71	14050.7	39317.613
9774.0	161.65	13756.662	36789.352
5492.0	161.58	10887.52	38057.949
9499.0	161.54	13435.103	36912.551
3055.0	161.5	9855.177	38971.809
5670.0	161.48	11184.101	36982.273
2692.0	161.44	9290.146	34125.91
8598.0	161.42	12718.839	34451.035
2751.0	161.36	9618.147	33682.848
2247.0	161.19	9174.229	35708.613
8128.0	161.17	12581.852	35567.668
2164.0	161.06	9241.375	34491.113
2414.0	160.9	9065.932	38896.031
3755.0	160.81	10302.692	39687.109
251.0	160.67	7760.579	36675.336
5158.0	160.66	10671.797	34855.004
9326.0	160.6	13520.218	33573.973
4599.0	160.54	10741.817	38473.559
9088.0	160.5	13152.317	38404.789
10954.0	160.48	14536.741	37934.891
10795.0	160.44	14250.332	37688.996
10412.0	160.43	14046.476	36017.387
5952.0	160.41	11205.268	35179.781
7883.0	160.39	12354.25	35592.223
3394.0	160.33	9915.354	33318.594
10579.0	160.29	14295.024	33305.164
3091.0	160.23	9719.937	38017.996
3080.0	159.83	9716.631	38443.254
3699.0	159.83	10013.409	38775.609
9338.0	159.81	13500.269	33662.691
3667.0	159.74	10103.09	37997.391
9179.0	159.74	13320.366	36144.539
9656.0	159.7	13575.454	38960.719
6369.0	159.68	11509.965	35219.824
2134.0	159.54	9130.436	34060.887
5200.0	159.37	10598.315	34254.352
7139.0	159.22	11894.99	33519.406
9616.0	159.18	13486.797	39999.977
1780.0	159.18	9022.784	38769.832
3606.0	159.14	10072.292	37033.965
5317.0	159.08	10823.685	34550.285
9991.0	159.05	13887.939	34333.09
5208.0	159.03	10734.822	33832.797
8266.0	158.93	12523.754	38497.184
10320.0	158.93	14198.595	38059.668
4522.0	158.84	10531.566	38408.613
5789.0	158.74	10990.151	34772.66
7520.0	158.7	12116.305	37843.047
4528.0	158.64	10431.046	38901.652
6933.0	158.47	11947.523	36840.738
3734.0	158.47	9972.384	39665.676
7182.0	158.47	12209.233	33539.699
2955.0	158.4	9537.463	38056.559
4521.0	158.3	10411.204	38397.434
1526.0	158.24	8798.655	36407.848
9779.0	158.24	13685.057	36864.137
6516.0	157.95	11798.56	34342.414
5861.0	157.94	11142.336	33062.184
9651.0	157.92	13696.6	39144.609
6281.0	157.9	11543.265	36962.383
1197.0	157.78	8580.618	37584.48
9440.0	157.76	13470.393	36037.84
10263.0	157.71	14149.151	39300.188
10527.0	157.55	14111.847	33987.297
9056.0	157.53	13154.082	39371.266
6700.0	157.42	11837.259	38199.547
1327.0	157.38	8555.661	34036.805
5239.0	157.38	10867.737	33056.961
2981.0	157.27	9597.089	38819.266
5232.0	157.27	10636.429	33279.234
6342.0	157.09	11543.183	35493.395
4548.0	157.05	10416.996	39717.848
9198.0	157.02	13141.257	35783.527
1232.0	157.0	8570.315	36876.867
8021.0	156.98	12619.534	33646.5
6404.0	156.98	11562.893	34322.547
1236.0	156.94	8456.193	36947.488
126.0	156.82	7940.616	34738.227
2970.0	156.77	9585.283	38399.09
11056.0	156.65	14438.169	35833.949
4051.0	156.58	10140.685	33350.813
1729.0	156.58	8801.56	39839.703
3706.0	156.56	9970.979	39067.668
1773.0	156.56	8848.871	38952.012
2028.0	156.54	9056.366	34882.207
3619.0	156.35	10071.671	37184.664
3955.0	156.31	10175.357	35719.738
6878.0	156.15	11971.787	36750.297
572.0	156.14	7985.123	37931.117
5906.0	156.12	11413.94	34476.496
598.0	156.12	8186.806	37327.047
6364.0	155.98	11524.522	35141.152
29.0	155.98	7687.493	33565.184
1192.0	155.94	8567.618	37676.305
10776.0	155.92	14338.436	37309.328
5304.0	155.89	10924.354	34200.598
166.0	155.73	7852.694	35469.32
6153.0	155.62	11253.383	39287.961
880.0	155.48	8290.438	36570.43
6191.0	155.46	11617.688	39816.691
9962.0	155.45	13862.079	33507.555
9634.0	155.41	13718.548	39707.574
10856.0	155.35	14318.832	39029.395
2243.0	155.08	9104.717	35680.57
8478.0	155.02	12741.61	36965.117
1395.0	154.89	8729.201	33201.195
5932.0	154.87	11224.969	34794.5
7550.0	154.72	12092.877	38779.711
7572.0	154.68	12074.129	39462.16
5262.0	154.66	10882.347	33341.227
4053.0	154.62	10244.305	33377.32
5650.0	154.58	11058.9	37212.422
4561.0	154.55	10522.579	39988.496
9181.0	154.47	13142.149	36166.73
7934.0	154.45	12325.627	34499.93
4176.0	154.41	10416.763	35215.785
8468.0	154.39	12856.786	37111.48
9976.0	154.35	13875.643	33994.188
10037.0	154.33	13816.152	35365.43
9873.0	154.3	13587.301	34978.586
6437.0	154.2	11621.196	33704.598
3077.0	154.18	9831.818	38337.141
2066.0	154.18	8889.036	33727.152
6096.0	154.14	11272.283	37844.055
5562.0	154.14	11096.616	39748.523
5595.0	154.09	11169.667	38726.477
8344.0	154.09	12846.606	39397.402
1772.0	154.07	8885.038	38925.707
9343.0	154.01	13433.361	33794.02
8854.0	154.01	13058.747	36378.02
10789.0	153.93	14374.999	37610.633
228.0	153.8	7922.714	36359.445
5863.0	153.8	11186.471	33074.836
2950.0	153.78	9641.04	37953.711
7562.0	153.66	12071.38	39169.801
6443.0	153.55	11597.823	33328.574
7488.0	153.55	12067.07	36857.063
731.0	153.43	8179.854	33158.699
2519.0	153.43	9429.655	37887.547
8875.0	153.41	13021.115	36703.465
254.0	153.4	7684.578	36746.496
2116.0	153.3	9117.591	33504.68
7284.0	153.22	12063.413	35850.684
9804.0	153.2	13658.005	36291.438
104.0	153.19	7904.963	34365.238
11005.0	153.19	14510.374	36659.328
10949.0	153.09	14572.387	38142.047
4632.0	152.99	10753.108	37363.297
2824.0	152.99	9498.531	35369.742
10993.0	152.97	14474.725	36763.277
6143.0	152.97	11393.808	38830.816
9761.0	152.94	13615.579	37012.641
2549.0	152.86	9457.807	37225.715
8656.0	152.69	12781.145	34112.926
6794.0	152.51	11896.603	38789.719
7858.0	152.51	12279.005	36344.098
9981.0	152.51	13910.484	34124.496
5475.0	152.46	10792.301	37425.055
4112.0	152.38	10416.179	33810.746
9261.0	152.25	13213.519	34571.805
10872.0	152.19	14211.669	39776.637
5794.0	152.11	11104.306	34609.328
8169.0	152.11	12699.696	36363.5
8338.0	152.04	12815.009	39469.383
8116.0	151.92	12688.316	35212.875
6797.0	151.84	12045.8	38525.98
3129.0	151.83	9891.227	37268.621
8405.0	151.83	12844.883	38100.578
5510.0	151.81	10794.457	38630.34
6179.0	151.75	11279.364	39721.109
11116.0	151.75	14546.903	34315.637
1360.0	151.73	8431.845	33201.789
8660.0	151.71	12851.268	33649.98
9078.0	151.71	13283.282	38638.598
1619.0	151.65	8823.081	37773.629
3620.0	151.56	10078.094	37205.488
8114.0	151.54	12695.069	35142.977
7229.0	151.5	12094.599	34624.949
2050.0	151.48	8916.412	33972.004
3820.0	151.46	10149.636	38534.125
6547.0	151.33	11653.553	34778.051
4691.0	151.25	10691.625	36533.18
46.0	151.25	7935.822	33763.93
886.0	151.17	8409.367	36718.027
4122.0	151.14	10481.621	34080.641
9256.0	151.08	13319.493	34465.699
3597.0	151.0	9970.631	36792.551
187.0	150.85	7788.302	35826.105
9652.0	150.83	13677.887	39168.379
7402.0	150.79	12212.085	36739.043
6279.0	150.77	11628.426	36882.059
10746.0	150.75	14409.847	36501.82
1713.0	150.73	8761.647	39578.035
9880.0	150.66	13715.513	34678.469
249.0	150.48	7705.254	36665.965
5701.0	150.43	11026.222	36339.797
1739.0	150.33	8996.351	39678.809
7132.0	150.27	12061.062	33958.848
6795.0	150.27	12059.667	38823.348
1994.0	150.27	9033.434	35530.305
6111.0	150.25	11363.199	38056.172
9348.0	150.2	13545.43	33871.699
2693.0	150.06	9476.211	33829.98
5236.0	150.06	10650.416	33046.395
4611.0	150.06	10737.501	38160.98
7151.0	150.04	11983.467	33460.387
1309.0	150.02	8446.795	34823.023
10154.0	150.01	13946.302	37925.785
5313.0	149.97	10933.321	34402.547
2716.0	149.83	9333.327	33244.184
2106.0	149.76	9193.737	33306.527
5778.0	149.74	11179.105	34903.605
3494.0	149.74	9933.981	35845.762
6352.0	149.7	11510.193	35330.184
5707.0	149.64	11137.962	36082.816
10606.0	149.64	14220.027	33878.898
1661.0	149.6	8740.294	38609.281
637.0	149.56	8159.148	35982.758
1485.0	149.56	8725.448	35762.148
2965.0	149.56	9567.079	38248.891
3492.0	149.53	9918.085	35802.395
456.0	149.49	7663.877	39655.59
357.0	149.47	7850.505	38183.238
10846.0	149.45	14325.305	38558.078
2811.0	149.41	9616.267	35036.887
10905.0	149.41	14611.542	39471.09
10628.0	149.32	14250.626	34624.836
10604.0	149.3	14416.589	33770.5
9687.0	149.28	13677.279	38349.52
2753.0	149.22	9666.854	33730.258
1687.0	149.16	8756.717	39025.148
3990.0	149.14	10246.26	35072.188
3321.0	149.14	9727.025	34899.637
2932.0	149.09	9533.257	37390.613
2348.0	149.03	9198.725	36963.039
8332.0	149.01	12816.515	39737.457
5857.0	149.01	11094.314	33015.18
10499.0	149.01	14046.339	34562.855
10170.0	148.99	13917.773	38539.086
7131.0	148.89	11870.581	33907.914
5444.0	148.89	10960.98	36615.828
8353.0	148.76	12757.794	38829.262
757.0	148.74	8203.82	33787.816
943.0	148.59	8329.431	38303.07
5435.0	148.59	10838.877	36224.078
2495.0	148.59	9365.804	38703.047
617.0	148.51	8167.172	36720.73
8470.0	148.42	12880.07	37143.113
2481.0	148.38	9314.48	39259.355
6149.0	148.36	11325.249	39094.523
4504.0	148.32	10534.272	37914.441
3393.0	148.28	10060.339	33298.402
6046.0	148.26	11415.016	36550.879
11002.0	148.24	14548.69	36577.574
4200.0	148.15	10363.707	35668.559
8035.0	148.13	12513.69	34143.828
2477.0	148.11	9296.262	39116.16
7081.0	148.11	11864.809	34972.734
6199.0	147.99	11433.865	39936.461
7104.0	147.92	12036.158	34583.109
2789.0	147.86	9599.721	34627.023
6484.0	147.84	11780.719	33845.852
4111.0	147.8	10462.916	33799.305
3976.0	147.76	10213.289	35156.949
3013.0	147.65	9733.755	39869.375
2712.0	147.63	9475.96	33567.402
4936.0	147.59	10643.641	35956.719
7091.0	147.59	11906.335	34843.203
10440.0	147.44	14099.84	35723.816
7174.0	147.34	12123.362	33238.465
10758.0	147.25	14412.419	36938.855
9090.0	146.94	13262.588	38463.734
2937.0	146.9	9582.111	37484.383
3712.0	146.88	9954.527	39296.242
2404.0	146.73	9196.493	38428.051
3433.0	146.71	9973.231	34182.984
7535.0	146.46	12249.357	38224.492
6064.0	146.38	11297.47	36884.348
5723.0	146.37	11201.435	35647.957
4603.0	146.37	10574.869	38589.039
2556.0	146.33	9466.173	37045.84
536.0	146.29	7992.702	38997.16
3188.0	146.16	9834.773	36792.313
5623.0	146.06	11153.647	37869.875
9160.0	146.0	13247.111	36614.512
8000.0	145.98	12571.618	33056.051
8566.0	145.98	12771.124	35151.203
3615.0	145.96	10128.393	37131.965
9954.0	145.93	13927.109	33292.801
6622.0	145.89	11823.548	36079.406
1643.0	145.89	8818.882	38175.98
8373.0	145.81	12886.659	38775.508
2176.0	145.77	9088.545	34840.93
5944.0	145.68	11389.43	35051.719
6677.0	145.62	11637.672	37509.953
7184.0	145.48	12112.348	33553.781
9625.0	145.43	13578.906	39869.988
10479.0	145.43	14126.448	34828.723
7493.0	145.41	12089.652	37131.891
85.0	145.27	7758.776	34086.375
2657.0	145.27	9395.154	34926.738
8475.0	145.25	12881.012	36866.617
3610.0	145.18	10034.507	37084.188
6244.0	145.1	11617.515	37849.375
8144.0	145.08	12551.205	35817.535
9155.0	145.08	13272.94	36794.867
10815.0	145.06	14357.437	37923.023
636.0	145.04	8005.744	35971.965
8403.0	145.01	12832.238	38054.996
2821.0	144.91	9670.247	35266.645
10200.0	144.83	13862.2	39317.195
4145.0	144.78	10445.154	34613.398
426.0	144.74	7941.555	39161.16
8180.0	144.68	12697.628	36539.199
3737.0	144.68	10120.682	39783.004
2286.0	144.68	9118.548	36051.473
5577.0	144.66	11178.219	39210.629
10015.0	144.64	13812.332	34905.707
7981.0	144.64	12423.911	33699.57
942.0	144.62	8387.822	38269.883
1974.0	144.6	9041.965	35837.438
9947.0	144.6	13684.386	33148.395
10737.0	144.57	14240.476	36431.195
6839.0	144.55	11881.593	37489.594
9278.0	144.53	13319.714	34267.77
8867.0	144.51	13054.345	36569.902
9906.0	144.43	13646.452	34145.625
750.0	144.37	8397.352	33636.93
2149.0	144.35	9265.238	34241.227
5824.0	144.35	11092.27	33819.113
6108.0	144.2	11228.933	38011.785
3672.0	144.18	9936.058	38027.043
531.0	144.16	8057.479	39196.57
6514.0	144.14	11638.957	34335.934
3375.0	144.14	9808.587	33172.301
4492.0	144.12	10499.554	37610.922
8186.0	144.07	12552.183	36743.781
6563.0	143.99	11801.798	35225.852
10800.0	143.93	14329.627	37736.945
7551.0	143.84	12191.941	38808.469
10892.0	143.78	14524.377	39866.586
10508.0	143.72	14119.803	34350.664
7283.0	143.72	12208.339	35833.051
756.0	143.68	8391.576	33780.152
10648.0	143.61	14293.851	34875.887
10473.0	143.61	14207.125	34784.328
5588.0	143.53	11188.269	38864.34
952.0	143.45	8199.977	38567.508
6934.0	143.38	11875.278	36545.633
3837.0	143.36	10288.691	38223.168
2939.0	143.36	9688.17	37508.555
6376.0	143.32	11536.829	35063.223
8347.0	143.28	12828.411	39116.184
10591.0	143.26	14277.302	33383.031
7607.0	143.22	12317.614	39687.801
1698.0	143.17	8679.176	39359.863
3702.0	143.09	10100.316	38876.648
9957.0	143.09	13849.558	33357.512
4581.0	143.07	10717.123	39411.039
152.0	143.03	7895.019	35128.457
8280.0	142.99	12682.97	38910.926
7044.0	142.96	12014.284	36028.82
6391.0	142.94	11563.216	34633.227
607.0	142.84	8046.292	37183.074
5768.0	142.8	11097.642	35016.523
10603.0	142.78	14384.312	33759.539
4433.0	142.69	10435.456	36574.016
9539.0	142.65	13402.25	37847.949
6044.0	142.42	11229.362	36535.148
10048.0	142.38	13866.872	35721.371
2733.0	142.38	9554.182	33034.957
9374.0	142.34	13370.433	34721.668
6316.0	142.29	11515.353	36154.281
7898.0	142.25	12300.17	35259.113
4534.0	142.19	10401.882	39178.016
5165.0	142.17	10631.549	34915.902
3118.0	142.17	9853.492	37361.07
5850.0	142.13	11176.108	33366.895
6600.0	142.06	11664.497	35640.559
9549.0	142.06	13525.357	38096.809
6424.0	141.94	11594.259	34129.715
3451.0	141.94	10095.176	34988.789
9034.0	141.86	13313.133	39872.16
9057.0	141.75	13308.741	39379.277
2528.0	141.73	9477.614	37592.184
7216.0	141.73	12091.371	34416.355
4441.0	141.69	10513.79	36844.785
8377.0	141.6	12789.401	38514.863
6407.0	141.58	11597.075	34405.395
2196.0	141.52	9199.54	35202.316
694.0	141.42	8101.315	34425.137
5968.0	141.4	11213.737	35432.949
6379.0	141.29	11622.468	34778.773
6432.0	141.23	11439.812	33970.48
1242.0	141.23	8417.532	36758.293
1826.0	141.17	8960.357	37939.621
8303.0	141.06	12563.252	39613.883
4607.0	141.04	10738.442	38333.039
6725.0	141.02	11777.1	39109.449
2461.0	141.02	9285.079	39493.379
1730.0	141.0	8821.211	39839.391
9975.0	141.0	13826.382	33957.316
9297.0	140.96	13325.622	33366.68
10386.0	140.96	14110.28	36233.484
8844.0	140.96	12994.402	36126.105
2081.0	140.96	8874.321	33250.035
474.0	140.94	7987.986	39808.902
1598.0	140.89	8817.8	37523.691
1040.0	140.85	8343.527	39809.031
206.0	140.83	7942.667	36067.473
2758.0	140.83	9561.82	33822.805
8369.0	140.77	12857.03	38721.945
9158.0	140.72	13307.078	36860.727
4572.0	140.7	10657.149	39499.934
5931.0	140.68	11206.493	34775.191
3868.0	140.6	10278.214	37404.977
4103.0	140.56	10500.019	33635.5
4464.0	140.45	10354.614	37305.363
1217.0	140.39	8577.986	37463.402
1656.0	140.39	8633.071	38430.555
6144.0	140.33	11330.273	38909.141
9119.0	140.31	13312.898	37506.238
4416.0	140.2	10377.628	36271.762
2905.0	140.16	9632.683	36750.898
6023.0	140.14	11350.573	36146.801
428.0	140.12	7861.134	39203.281
3624.0	140.04	9997.29	37283.453
4089.0	140.03	10446.12	33350.555
5631.0	140.03	11184.646	37942.945
7787.0	139.99	12422.922	37713.813
6752.0	139.99	11778.951	39909.781
9951.0	139.95	13844.085	33216.859
6482.0	139.78	11645.846	33761.246
10852.0	139.7	14278.16	38779.781
9412.0	139.7	13480.036	35496.23
4659.0	139.62	10716.626	37152.883
2564.0	139.62	9330.151	37010.5
5727.0	139.62	11052.711	35728.113
7628.0	139.58	12328.31	39066.039
3802.0	139.57	10214.825	38995.488
380.0	139.43	7950.273	38487.488
7533.0	139.39	12179.976	38217.664
2744.0	139.37	9579.825	33587.066
10341.0	139.32	14086.928	37353.93
10284.0	139.28	14101.156	38836.0
5156.0	139.26	10583.202	34838.938
3281.0	139.22	9729.687	35928.266
3029.0	139.2	9796.95	39304.438
11125.0	139.16	14541.781	34287.367
4627.0	139.09	10698.596	37528.898
9564.0	139.05	13438.876	38571.922
532.0	139.03	8076.564	39228.52
137.0	139.03	7796.507	34962.309
1829.0	139.01	8923.434	37689.688
6.0	138.97	7899.266	33201.328
4671.0	138.95	10691.011	36705.359
10539.0	138.86	14193.405	33898.34
7609.0	138.84	12327.459	39473.406
11138.0	138.61	14470.725	33664.332
10637.0	138.55	14285.044	34732.57
6245.0	138.55	11566.027	37885.891
10195.0	138.53	13934.179	39178.441
7614.0	138.49	12416.717	39324.629
7210.0	138.47	12195.69	34176.391
2040.0	138.36	8992.178	34529.961
7090.0	138.26	11884.724	34830.063
191.0	138.22	7884.437	35849.219
2997.0	138.21	9496.187	39397.07
9389.0	138.15	13526.647	35148.504
3858.0	138.09	10301.837	37724.668
2190.0	138.05	9265.922	35127.563
3864.0	137.99	10231.051	37526.563
1288.0	137.94	8432.228	35482.313
2060.0	137.86	8986.696	33869.949
6539.0	137.84	11658.26	34583.188
5130.0	137.78	10591.827	35498.664
5858.0	137.69	11166.381	33033.266
7914.0	137.63	12333.771	35049.555
11064.0	137.55	14550.813	35731.664
8087.0	137.55	12586.038	34588.98
4295.0	137.44	10524.551	36070.543
444.0	137.36	7844.864	39507.602
10410.0	137.25	14075.595	36005.211
10278.0	137.21	14207.24	39066.492
3.0	137.19	7972.785	33059.133
5347.0	137.19	10904.809	35044.543
6716.0	137.17	11839.209	38802.441
6789.0	137.15	11998.345	38898.438
8880.0	137.11	12923.467	36898.035
2432.0	137.06	9124.364	39480.578
3618.0	136.96	9953.982	37184.18
5137.0	136.94	10689.62	35572.059
590.0	136.92	8034.14	37573.012
6683.0	136.86	11717.583	37661.09
3076.0	136.85	9717.959	38571.273
8343.0	136.79	12887.33	39381.008
3634.0	136.77	10125.192	37418.012
3825.0	136.75	10336.048	38368.938
4605.0	136.73	10691.879	38625.449
4150.0	136.71	10388.048	34741.691
1796.0	136.69	9054.327	38285.805
777.0	136.69	8252.266	34156.359
7797.0	136.67	12470.66	37183.754
3881.0	136.67	10267.8	37077.039
7824.0	136.6	12392.461	37018.387
10088.0	136.58	13936.108	36527.949
5503.0	136.54	10818.054	38226.289
10135.0	136.42	13983.974	37591.34
3368.0	136.35	9737.781	33643.438
117.0	136.33	7803.001	34522.781
2975.0	136.31	9636.321	38608.91
9628.0	136.31	13632.138	39927.984
142.0	136.29	7668.27	35012.855
604.0	136.27	7987.697	37126.066
3061.0	136.25	9722.483	38872.875
10036.0	136.23	13793.824	35351.59
10137.0	136.02	13822.99	37617.027
9460.0	135.98	13368.328	36279.281
10005.0	135.98	13908.459	34492.699
8845.0	135.98	12930.915	36161.727
2903.0	135.96	9575.168	36644.844
4167.0	135.89	10466.28	35038.707
6608.0	135.81	11827.252	35715.574
6095.0	135.79	11310.643	37759.523
4028.0	135.75	10145.194	34287.059
327.0	135.72	7972.041	37948.652
7606.0	135.66	12314.308	39645.559
4138.0	135.58	10351.626	34453.109
547.0	135.58	8159.402	38665.848
6511.0	135.56	11752.031	34220.055
1795.0	135.52	8876.987	38283.391
10060.0	135.43	13862.234	35935.027
678.0	135.43	8090.488	34667.996
8201.0	135.37	12675.98	37144.363
2550.0	135.35	9272.138	37283.352
645.0	135.33	8012.142	35777.332
2748.0	135.26	9506.777	33622.07
3364.0	135.24	9787.434	33514.813
7569.0	135.14	12266.382	39312.633
5271.0	135.14	10877.824	33618.012
7516.0	135.12	12190.223	37598.633
7252.0	135.12	12274.745	35143.016
8206.0	135.1	12576.175	37190.09
3970.0	135.08	10142.98	35307.469
312.0	135.08	7917.497	37823.367
3002.0	135.06	9691.659	39657.547
4169.0	135.05	10411.117	35108.863
8236.0	135.01	12637.932	37679.414
2537.0	134.99	9362.256	37372.609
4429.0	134.99	10348.56	36484.625
4617.0	134.95	10706.626	38106.77
2951.0	134.93	9591.996	37972.801
5321.0	134.89	10794.571	34628.945
10475.0	134.89	14028.441	34794.145
9438.0	134.82	13360.197	36002.934
10557.0	134.82	14111.28	33413.762
691.0	134.74	8029.137	34326.914
4125.0	134.64	10553.019	34210.066
7539.0	134.6	12267.066	38292.238
9447.0	134.53	13552.318	36140.988
9165.0	134.45	13202.438	36403.574
11136.0	134.41	14541.47	33962.898
2093.0	134.41	9178.489	33060.535
2336.0	134.3	9161.155	36858.922
5897.0	134.28	11344.001	34181.723
5429.0	134.24	10880.297	36112.234
10651.0	134.14	14335.122	34924.379
6188.0	134.11	11210.725	39966.402
5847.0	134.11	11066.79	33624.984
10869.0	134.09	14303.016	39640.828
6606.0	133.99	11790.164	35695.422
4519.0	133.95	10436.392	38376.879
4030.0	133.93	10184.028	34061.852
9197.0	133.9	13340.358	35767.195
9299.0	133.88	13341.526	33414.039
4640.0	133.86	10679.038	37446.191
2828.0	133.78	9699.546	35387.629
5350.0	133.76	10858.434	35184.195
3677.0	133.74	9976.787	38195.16
3098.0	133.72	9770.406	37856.031
8971.0	133.67	13077.921	38569.77
5580.0	133.61	11015.902	38975.633
6690.0	133.57	11710.378	37887.434
3345.0	133.55	9864.278	34261.813
5774.0	133.53	11093.388	34793.074
9555.0	133.53	13550.183	38247.629
6505.0	133.53	11702.943	34139.035
279.0	133.51	7815.607	37320.59
1059.0	133.49	8582.464	39925.008
1519.0	133.4	8778.71	36259.695
10387.0	133.28	14164.595	36257.156
3915.0	133.28	10153.758	36451.859
10982.0	133.26	14581.861	37306.145
1734.0	133.23	8991.42	39789.691
5880.0	133.19	11412.528	33608.527
588.0	133.07	8177.565	37562.648
3514.0	133.03	10125.939	36182.867
4615.0	132.98	10701.698	38078.898
9727.0	132.94	13625.357	37551.527
3137.0	132.9	9881.483	36885.023
10449.0	132.84	14038.861	35548.863
5987.0	132.78	11269.426	35574.887
5446.0	132.78	10824.974	36649.254
6793.0	132.75	11936.011	38733.633
38.0	132.71	7705.439	33628.691
8292.0	132.67	12657.396	39503.344
596.0	132.65	8090.166	37458.254
2311.0	132.63	9065.247	36379.539
11117.0	132.5	14491.538	34324.945
6190.0	132.5	11584.357	39764.012
391.0	132.48	7696.49	38725.273
3996.0	132.44	10144.08	34868.273
10351.0	132.42	14000.362	37209.695
697.0	132.38	8163.229	34240.551
10130.0	132.38	13909.892	37468.824
7220.0	132.38	12093.917	34518.777
996.0	132.31	8238.561	39170.211
4192.0	132.27	10485.686	35502.492
7097.0	132.27	12014.893	34632.012
8541.0	132.11	12710.156	35711.941
10150.0	132.11	13881.131	37845.066
589.0	132.1	8019.828	37564.668
3448.0	132.08	10044.83	34587.664
8274.0	132.06	12602.404	38716.508
10211.0	131.96	13965.188	39387.941
2503.0	131.94	9401.404	38617.836
7788.0	131.88	12312.265	37760.719
6596.0	131.83	11780.516	35552.73
7319.0	131.77	12224.62	36578.199
4583.0	131.73	10589.043	39227.348
10638.0	131.67	14358.371	34778.262
6679.0	131.6	11645.648	37529.91
9505.0	131.56	13358.975	37151.93
8581.0	131.56	12723.79	35060.906
2609.0	131.56	9399.424	35457.457
4151.0	131.54	10522.409	34744.371
7618.0	131.5	12309.264	39425.496
9383.0	131.35	13355.814	34949.57
8157.0	131.29	12653.029	36019.066
8324.0	131.27	12759.291	39829.906
10996.0	131.27	14616.641	36810.926
3905.0	131.25	10155.63	36631.227
1301.0	131.25	8483.564	35035.059
944.0	131.23	8316.584	38352.453
2768.0	131.18	9700.447	34143.254
9717.0	131.16	13706.875	37982.785
7076.0	131.12	11972.055	35164.305
10534.0	131.08	14097.961	34100.473
1263.0	131.08	8500.264	36116.445
8291.0	131.06	12531.269	39488.055
929.0	131.04	8247.375	38066.449
8684.0	131.0	13043.25	33158.789
9202.0	130.98	13303.826	35803.438
7842.0	130.93	12370.291	36382.633
3464.0	130.87	10084.576	35252.992
7098.0	130.81	12019.615	34671.91
6701.0	130.77	11696.196	38269.699
3632.0	130.7	9940.352	37401.23
9443.0	130.66	13531.021	36096.336
5324.0	130.45	10855.919	34681.508
6803.0	130.45	12000.981	38394.902
11023.0	130.39	14444.774	36342.602
2068.0	130.33	8935.049	33797.887
2848.0	130.29	9520.138	35733.074
7510.0	130.29	12180.306	37437.738
221.0	130.24	7689.106	36198.121
5989.0	130.24	11367.301	35668.848
8957.0	130.22	13048.497	38216.172
4172.0	130.2	10429.754	35124.824
4656.0	130.08	10747.431	37064.652
5935.0	130.06	11269.537	34826.309
6824.0	130.01	12055.805	37955.699
10677.0	129.89	14340.747	35383.273
8339.0	129.87	12837.148	39470.379
3512.0	129.85	9967.951	36179.066
176.0	129.83	7905.142	35698.633
9273.0	129.76	13265.366	34191.52
3982.0	129.68	10248.285	34940.043
8358.0	129.66	12706.351	38861.781
5197.0	129.49	10745.455	34168.988
8376.0	129.47	12814.191	38509.336
7218.0	129.47	12248.491	34463.672
8024.0	129.45	12509.235	33678.305
6032.0	129.36	11387.153	36339.488
10825.0	129.32	14373.572	38049.672
10480.0	129.3	14020.073	34833.539
1833.0	129.28	9045.266	37817.32
1821.0	129.26	8955.376	37870.871
5672.0	129.26	11051.148	36703.508
6238.0	129.2	11452.223	38285.68
8687.0	129.16	12946.522	33262.93
601.0	129.16	8127.48	37094.023
5204.0	129.13	10592.553	34060.828
3072.0	129.11	9755.028	38763.191
4570.0	129.11	10588.302	39475.34
10102.0	128.9	13928.145	36808.332
4524.0	128.86	10354.476	38632.566
1363.0	128.78	8608.65	33219.422
10992.0	128.72	14564.436	36748.535
3957.0	128.69	10315.55	35724.668
7188.0	128.65	12266.744	33579.824
573.0	128.63	8026.631	37935.477
9192.0	128.63	13221.842	35997.859
1147.0	128.59	8616.13	38161.516
10192.0	128.59	13906.026	39121.008
8979.0	128.51	13116.194	38754.719
7525.0	128.46	12242.399	37952.102
5837.0	128.44	11116.367	33777.988
2795.0	128.42	9561.077	34779.527
10322.0	128.42	14035.655	38136.945
9871.0	128.38	13613.375	35222.629
5933.0	128.34	11309.674	34809.871
5600.0	128.32	11158.413	38539.785
10882.0	128.3	14603.123	39766.68
392.0	128.3	7776.583	38725.0
5606.0	128.28	11183.866	38397.707
11162.0	128.13	14502.874	33148.867
5740.0	128.09	11049.648	35268.531
6060.0	128.09	11280.548	36815.699
2431.0	128.05	9093.32	39469.23
754.0	127.98	8411.19	33728.965
1553.0	127.9	8698.264	36855.602
10163.0	127.88	13913.97	38186.293
3631.0	127.88	9921.728	37361.445
10292.0	127.79	14103.879	38699.816
9529.0	127.77	13438.467	37655.504
396.0	127.75	7691.521	38788.453
1098.0	127.73	8583.524	39239.578
8335.0	127.69	12740.915	39455.488
6234.0	127.69	11501.371	38548.508
3318.0	127.67	9857.236	34775.105
7969.0	127.57	12428.62	33811.758
9013.0	127.48	13013.309	39564.574
2464.0	127.44	9290.061	39549.59
8013.0	127.42	12613.784	33542.277
7150.0	127.42	11990.621	33432.27
2985.0	127.4	9673.741	39036.637
4554.0	127.33	10379.26	39907.945
10236.0	127.31	13864.248	39963.035
2112.0	127.29	9246.208	33391.152
3296.0	127.23	9853.158	35815.426
9043.0	127.13	13299.691	39644.73
1058.0	127.11	8420.197	39905.539
10198.0	127.1	13798.174	39281.824
5337.0	127.08	10838.342	34823.988
1254.0	127.06	8548.696	36478.262
6695.0	127.02	11790.533	38087.395
5695.0	127.0	11119.865	36508.953
5641.0	126.98	11178.311	37809.328
3891.0	126.98	10287.866	37000.465
6411.0	126.96	11558.383	34221.949
7985.0	126.9	12325.286	33529.574
9875.0	126.9	13743.473	34775.781
2839.0	126.9	9605.138	35606.141
7991.0	126.9	12316.916	33589.766
7590.0	126.9	12340.869	39807.559
9209.0	126.87	13336.172	35583.391
6106.0	126.83	11256.391	37990.531
3257.0	126.83	9756.262	36479.109
11152.0	126.79	14628.379	33227.305
10376.0	126.77	14082.786	36565.016
6613.0	126.77	11722.362	35882.148
8227.0	126.67	12658.577	37495.555
6121.0	126.67	11367.483	38275.973
10547.0	126.65	14198.372	33651.152
9852.0	126.58	13729.114	35506.063
2521.0	126.58	9383.242	37916.637
9868.0	126.56	13715.492	35174.254
8015.0	126.56	12700.073	33569.961
2591.0	126.54	9481.939	36158.34
7133.0	126.54	11900.103	33963.711
2372.0	126.52	9262.618	37329.965
6080.0	126.52	11357.101	37202.672
9048.0	126.5	13290.881	39459.699
11154.0	126.5	14603.353	33263.199
10564.0	126.46	14073.38	33032.715
1379.0	126.46	8495.04	33075.711
9351.0	126.41	13352.253	33938.613
6448.0	126.41	11550.223	33383.633
8063.0	126.37	12626.765	34432.137
4609.0	126.37	10755.978	38444.301
10010.0	126.37	13966.712	34745.281
2072.0	126.29	9046.028	33610.648
5457.0	126.25	10785.786	36915.285
3014.0	126.2	9816.751	39884.801
527.0	126.18	8083.195	39180.711
267.0	126.16	7792.933	37029.738
1107.0	126.16	8516.058	39109.477
7984.0	126.1	12380.776	33782.695
3968.0	126.08	10150.195	35279.855
806.0	125.91	8276.464	34741.145
3003.0	125.89	9638.544	39680.887
10756.0	125.89	14292.276	36894.746
3270.0	125.81	9731.655	36273.98
2585.0	125.77	9406.161	36365.227
9912.0	125.77	13730.646	33897.434
8810.0	125.64	12944.469	35499.406
3171.0	125.62	9862.831	36776.551
7503.0	125.6	12174.018	37303.484
3730.0	125.58	9926.753	39591.641
9542.0	125.58	13415.38	37918.992
5876.0	125.56	11205.184	33274.574
9475.0	125.54	13514.557	36675.621
10991.0	125.52	14497.138	36717.84
1790.0	125.51	9017.83	38425.941
5288.0	125.41	10915.004	34003.406
2685.0	125.39	9346.552	34143.059
7505.0	125.39	12213.292	37333.578
210.0	125.35	7661.146	36088.465
7088.0	125.31	11904.269	34815.211
9650.0	125.28	13770.401	39138.512
5207.0	125.24	10637.803	33828.23
652.0	125.14	8018.917	35449.574
401.0	125.1	7770.071	38885.234
5705.0	125.1	11100.545	36070.02
950.0	125.01	8305.366	38528.047
102.0	125.01	7853.473	34341.645
1851.0	124.93	9046.394	37433.641
10886.0	124.91	14558.437	39815.926
9602.0	124.89	13399.439	39704.449
10399.0	124.84	14139.814	36129.047
6174.0	124.82	11336.952	39661.191
5846.0	124.78	11156.235	33607.691
1044.0	124.76	8337.938	39952.551
8863.0	124.74	12925.763	36472.145
1429.0	124.72	8767.858	34167.422
10445.0	124.7	14120.169	35479.125
683.0	124.66	8168.831	34507.332
10688.0	124.66	14226.844	35519.367
6084.0	124.64	11212.828	37363.316
2388.0	124.64	9199.513	37861.316
9359.0	124.62	13548.183	34210.82
6778.0	124.61	11919.562	39399.617
3860.0	124.51	10155.554	37770.527
2490.0	124.47	9329.47	38808.707
226.0	124.38	7652.999	36246.211
9911.0	124.36	13579.505	33839.66
10769.0	124.36	14390.462	37149.32
6161.0	124.3	11338.337	39410.145
4532.0	124.3	10554.483	39033.422
10472.0	124.28	14165.639	35067.652
99.0	124.22	7684.791	34316.105
7095.0	124.22	11885.472	34895.871
4183.0	124.2	10358.144	35382.633
6780.0	124.18	12048.532	39167.102
1578.0	124.18	8672.201	37199.488
6122.0	124.16	11220.265	38279.027
5467.0	124.11	10847.836	37268.461
9272.0	124.03	13241.009	34425.238
2809.0	124.01	9592.761	35015.141
1038.0	124.01	8230.22	39768.941
2980.0	123.99	9569.718	38714.141
11020.0	123.9	14492.892	36325.988
3009.0	123.9	9903.408	39778.984
5529.0	123.76	10855.825	39182.371
458.0	123.72	7952.512	39781.152
2846.0	123.63	9626.564	35721.641
266.0	123.63	7786.995	37008.117
6401.0	123.53	11424.528	34542.367
8648.0	123.53	12793.903	34257.711
3127.0	123.51	9816.653	37201.012
10540.0	123.44	14127.581	33928.047
4206.0	123.36	10413.086	35744.16
5947.0	123.36	11282.142	35106.465
5185.0	123.32	10653.365	34555.246
7541.0	123.23	12062.16	38431.484
2229.0	123.13	9159.127	35619.863
5277.0	123.09	10784.985	33819.391
9169.0	123.07	13262.903	36485.281
196.0	123.05	7670.411	35934.633
6688.0	123.05	11669.501	37775.422
4153.0	123.0	10443.499	34782.137
2211.0	122.96	9124.96	35394.516
10129.0	122.96	13951.077	37467.516
6308.0	122.92	11522.904	36520.469
8537.0	122.92	12847.592	35685.039
7513.0	122.9	12210.458	37524.789
5214.0	122.9	10590.286	33751.176
7529.0	122.86	12170.829	38096.758
3999.0	122.79	10224.137	34908.746
4621.0	122.71	10571.989	37949.066
4557.0	122.69	10442.906	39947.012
9618.0	122.61	13663.511	39772.391
811.0	122.59	8210.727	34849.332
8682.0	122.52	13046.601	33020.434
463.0	122.44	7912.924	39859.332
5490.0	122.44	10788.511	37987.109
7511.0	122.42	12216.426	37478.535
8006.0	122.33	12692.972	33315.516
9850.0	122.29	13742.543	35496.344
2754.0	122.29	9615.808	33735.086
3993.0	122.27	10342.188	34800.578
18.0	122.23	7702.748	33490.676
7033.0	122.19	12015.008	36329.219
10078.0	122.13	13795.487	36274.02
2077.0	122.1	8947.132	33378.625
9373.0	122.08	13494.693	34700.109
2590.0	122.0	9467.935	36152.281
3797.0	121.94	10149.557	39211.512
7087.0	121.92	11895.978	34794.961
6054.0	121.83	11384.809	36736.91
183.0	121.73	7941.059	35796.305
10371.0	121.73	14181.236	36738.293
2774.0	121.69	9537.878	34210.066
7236.0	121.66	12122.647	34788.551
10290.0	121.64	14043.244	38927.738
1329.0	121.62	8508.709	34098.891
5798.0	121.6	11142.691	34348.953
6814.0	121.54	12058.438	38291.855
7646.0	121.54	12409.159	38636.926
1249.0	121.5	8582.268	36700.777
8129.0	121.46	12540.708	35569.641
10987.0	121.44	14499.09	37126.258
4566.0	121.41	10564.428	39659.793
2525.0	121.39	9391.426	37728.133
10572.0	121.35	14253.622	33199.879
4050.0	121.27	10196.996	33327.824
10374.0	121.25	14026.333	36826.539
6832.0	121.21	12031.458	37524.359
5578.0	121.2	11076.364	39218.727
10891.0	121.14	14588.634	39860.938
911.0	121.14	8255.994	37479.813
10043.0	121.12	13852.359	35552.934
2583.0	121.1	9355.083	36335.117
8372.0	121.08	12849.632	38755.633
5915.0	121.0	11396.779	34655.273
1257.0	120.95	8569.297	36306.816
3140.0	120.95	9844.173	36957.473
2092.0	120.85	9157.59	33054.215
1216.0	120.66	8412.066	37458.789
6557.0	120.64	11799.854	35067.41
7204.0	120.51	12182.649	34005.301
9059.0	120.49	13289.211	39147.961
3725.0	120.49	10100.833	39498.16
8685.0	120.47	12973.14	33194.977
8249.0	120.43	12604.563	37979.738
2362.0	120.43	9153.171	37204.828
8215.0	120.41	12669.416	37279.902
10750.0	120.39	14247.982	36594.5
3463.0	120.33	10120.185	35236.188
5188.0	120.3	10561.9	34316.238
4184.0	120.26	10473.269	35400.566
1018.0	120.22	8353.544	39446.645
4585.0	120.22	10613.793	38980.223
4690.0	120.1	10719.306	36406.266
151.0	120.05	7769.991	35126.004
5427.0	120.05	10973.06	36058.328
3280.0	120.05	9704.586	35923.832
5836.0	119.97	11138.735	33738.414
550.0	119.95	8157.153	38532.461
6107.0	119.91	11284.235	38004.051
3885.0	119.89	10222.931	37150.574
5129.0	119.85	10635.837	35691.508
7830.0	119.76	12405.67	36806.691
6661.0	119.74	11716.648	37037.988
2046.0	119.68	8892.49	34174.574
1717.0	119.59	8798.446	39630.555
2075.0	119.47	9040.918	33335.355
4506.0	119.43	10512.092	37924.145
7928.0	119.4	12419.128	34710.434
7526.0	119.3	12086.027	37952.738
5302.0	119.28	10838.165	34132.496
4649.0	119.22	10630.368	37273.871
1381.0	119.2	8580.598	33103.598
10356.0	119.18	14196.539	37033.836
3444.0	119.09	10032.173	34442.113
6535.0	119.09	11765.79	34528.879
6755.0	119.09	11894.899	39771.055
6426.0	119.07	11617.283	33859.965
10099.0	119.03	13812.907	36727.609
2856.0	118.95	9639.881	35966.336
9503.0	118.95	13546.631	37061.102
8117.0	118.9	12694.95	35243.621
3641.0	118.9	9969.381	37740.984
8886.0	118.88	13014.172	37048.891
5502.0	118.76	10918.711	38205.09
184.0	118.76	7832.264	35806.879
6670.0	118.71	11672.626	37278.211
6086.0	118.69	11360.089	37376.086
5958.0	118.67	11380.126	35319.93
5367.0	118.63	10975.439	35442.316
9361.0	118.63	13392.464	34245.332
10425.0	118.57	14167.608	35835.898
3832.0	118.57	10240.768	38470.449
4668.0	118.48	10724.384	36998.051
3653.0	118.38	9924.269	37891.547
5485.0	118.3	10933.482	37787.535
3877.0	118.28	10183.68	37311.934
1456.0	118.28	8634.377	34980.324
5470.0	118.26	10941.943	37290.793
10894.0	118.21	14467.892	39871.605
8848.0	118.19	12931.793	36244.512
3113.0	118.05	9701.954	37548.109
11129.0	118.02	14587.555	33809.234
9544.0	118.02	13416.021	37929.891
4140.0	118.02	10476.837	34530.48
4094.0	118.0	10526.446	33436.168
916.0	118.0	8404.399	37746.234
10896.0	117.96	14457.138	40005.203
9080.0	117.96	13177.383	38757.074
10397.0	117.88	14037.63	36094.363
1414.0	117.86	8763.068	33664.289
8433.0	117.82	12709.532	37567.719
4118.0	117.82	10432.58	33936.277
7318.0	117.79	12073.549	36510.211
2252.0	117.73	9208.789	35732.105
975.0	117.73	8250.613	38846.746
10668.0	117.71	14223.178	35334.063
6223.0	117.67	11583.797	39275.313
3876.0	117.65	10317.706	37303.934
9964.0	117.58	13930.621	33645.734
6074.0	117.5	11298.485	37184.414
10465.0	117.5	14013.208	35172.586
11014.0	117.44	14540.993	36511.844
3649.0	117.38	9987.29	37871.031
1691.0	117.33	8726.68	39142.926
9519.0	117.23	13527.728	37483.941
6654.0	117.17	11686.921	36796.906
7997.0	117.17	12395.676	33293.824
8308.0	117.15	12554.136	39742.121
509.0	117.12	8008.062	39558.168
1226.0	117.08	8446.226	37320.984
5873.0	117.02	11383.194	33089.355
5518.0	116.89	10801.357	38940.988
6674.0	116.87	11676.179	37468.676
5696.0	116.87	11012.296	36224.695
2554.0	116.87	9366.554	37039.43
8723.0	116.75	12947.645	34144.172
2061.0	116.73	8932.139	33937.738
9076.0	116.71	13329.737	38935.805
7241.0	116.66	12203.096	34944.293
1239.0	116.62	8482.502	36704.742
9315.0	116.43	13513.0	33240.289
2695.0	116.37	9314.479	33713.832
9907.0	116.33	13746.736	34179.227
5916.0	116.33	11285.146	34655.445
11122.0	116.27	14466.858	34446.953
4048.0	116.25	10247.874	33593.258
6133.0	116.23	11299.931	38708.387
5466.0	116.22	10829.59	37223.848
7025.0	116.2	11893.592	36526.586
11097.0	116.18	14509.71	34799.0
2920.0	116.12	9662.154	37092.172
6845.0	116.08	12012.306	37046.258
906.0	116.08	8402.158	37147.09
784.0	116.06	8282.272	34258.09
10502.0	115.83	14184.236	34309.5
3892.0	115.81	10226.409	36714.172
8305.0	115.76	12641.636	39703.934
900.0	115.62	8246.46	36951.559
734.0	115.54	8257.339	33042.391
8716.0	115.47	13003.972	34084.695
3691.0	115.47	10047.471	38677.164
5459.0	115.43	10789.037	36949.141
8947.0	115.41	13029.609	38021.863
1343.0	115.39	8525.262	33586.012
2996.0	115.33	9640.554	39394.363
3307.0	115.18	9883.535	35264.035
5744.0	115.16	11035.451	35322.504
11028.0	115.14	14589.273	36103.539
7157.0	115.12	11852.089	33242.168
4662.0	115.12	10744.276	36909.375
7507.0	115.01	12197.015	37357.953
3475.0	114.95	10073.572	35420.414
2766.0	114.95	9509.88	34081.84
9581.0	114.93	13375.714	38865.426
10164.0	114.91	13892.039	38194.43
129.0	114.84	7852.069	34769.926
6425.0	114.74	11600.767	33853.992
403.0	114.68	7827.708	38912.77
7219.0	114.68	12118.449	34510.723
3462.0	114.64	10036.34	35228.641
8983.0	114.63	13012.357	38834.215
5686.0	114.63	11011.89	36593.379
3371.0	114.57	9788.521	33427.609
8027.0	114.55	12656.347	33845.063
10275.0	114.51	14021.618	38996.723
6581.0	114.3	11704.135	35440.387
9837.0	114.24	13721.774	35782.738
827.0	114.24	8345.231	35294.586
5579.0	114.18	11161.941	39253.699
6228.0	114.17	11550.685	38888.273
2375.0	114.13	9178.312	37468.113
10132.0	114.13	13906.946	37519.379
941.0	114.09	8208.743	38256.73
2868.0	114.09	9557.865	36148.664
1417.0	114.01	8693.747	33781.688
2371.0	113.97	9172.236	37325.914
6409.0	113.94	11507.288	34427.734
1838.0	113.84	8921.975	37559.371
10213.0	113.8	13858.626	39407.559
11091.0	113.76	14442.388	35251.766
5213.0	113.74	10664.302	33740.117
2845.0	113.69	9505.362	35697.629
2840.0	113.69	9521.499	35634.672
7994.0	113.63	12287.755	33398.93
6441.0	113.61	11452.157	33564.48
9592.0	113.59	13398.329	39099.398
406.0	113.57	7650.393	38966.348
1568.0	113.57	8832.364	37091.496
9022.0	113.55	13087.909	39805.82
7923.0	113.53	12359.197	34872.758
7845.0	113.53	12331.977	36406.695
9858.0	113.53	13768.819	35308.402
4465.0	113.48	10447.057	37328.984
4076.0	113.46	10335.892	33235.496
1711.0	113.46	8652.843	39558.82
6775.0	113.42	11875.923	39545.656
10265.0	113.42	14127.23	39350.508
5341.0	113.38	10861.063	34921.254
7761.0	113.34	12325.716	38771.988
73.0	113.27	7699.938	34019.836
10799.0	113.25	14296.666	37704.84
5394.0	113.23	10971.489	35911.332
382.0	113.15	7672.854	38582.379
5534.0	113.15	10807.685	39226.934
1385.0	113.07	8766.558	33024.797
6069.0	113.05	11209.833	37022.176
8530.0	113.02	12737.929	35606.379
1218.0	113.0	8559.493	37459.398
1584.0	112.98	8722.531	37256.391
8972.0	112.94	13103.081	38601.109
1274.0	112.92	8469.332	35609.566
9882.0	112.79	13572.242	34736.035
10007.0	112.67	13793.536	34650.391
8003.0	112.56	12624.551	33253.449
7915.0	112.5	12379.824	35050.93
10022.0	112.46	13799.979	35087.504
635.0	112.46	8057.876	36194.066
8060.0	112.46	12694.633	34417.008
6813.0	112.42	11990.873	38224.711
7528.0	112.38	12187.436	38007.707
8253.0	112.38	12594.292	38053.965
4579.0	112.38	10682.914	39353.992
5210.0	112.38	10626.827	33667.301
4129.0	112.35	10406.151	34299.816
469.0	112.35	7819.872	39938.473
4552.0	112.33	10374.612	39832.469
1183.0	112.23	8500.029	37893.324
5314.0	112.21	10969.986	34439.047
10401.0	112.17	14048.353	36130.039
1731.0	112.15	8664.523	39882.336
3131.0	112.12	9792.383	37129.168
414.0	112.12	7723.0	39001.969
5856.0	112.1	10993.887	33014.555
3816.0	112.08	10225.321	38515.398
5717.0	112.0	11193.998	35793.496
2369.0	111.96	9145.695	37289.684
1903.0	111.96	8871.246	36603.691
3738.0	111.94	10046.947	39892.824
9199.0	111.94	13274.518	35787.156
4120.0	111.92	10486.958	33997.473
9608.0	111.91	13502.656	39758.008
976.0	111.89	8231.536	38854.746
6231.0	111.89	11508.578	38707.777
7110.0	111.87	11961.085	34368.414
6555.0	111.87	11692.262	35022.391
3814.0	111.83	10186.713	38652.738
5896.0	111.77	11382.903	34065.297
10911.0	111.73	14468.379	39302.652
2567.0	111.73	9280.897	36799.465
5348.0	111.66	10790.143	35099.18
5893.0	111.64	11292.185	34021.926
2865.0	111.62	9587.886	36072.859
3344.0	111.58	9884.719	34174.941
4130.0	111.52	10394.546	34310.402
11024.0	111.52	14583.034	36372.785
10879.0	111.46	14241.95	39882.414
402.0	111.46	7893.184	38886.117
972.0	111.43	8356.418	38759.863
7058.0	111.39	12047.553	35513.586
10084.0	111.39	13869.931	36377.234
5852.0	111.33	11007.593	33404.988
8394.0	111.27	12770.983	38153.832
3408.0	111.23	10079.444	33671.715
1572.0	111.22	8821.524	37131.453
10314.0	111.2	14007.372	38293.039
10623.0	111.14	14332.749	34472.031
4508.0	111.14	10426.81	38003.836
1672.0	111.12	8820.364	38710.617
9113.0	111.1	13286.893	37355.672
374.0	111.06	7904.374	38335.715
1085.0	111.04	8462.069	39322.961
2738.0	110.97	9674.256	33362.086
4011.0	110.87	10273.472	34461.746
6722.0	110.79	11775.768	38985.426
5255.0	110.78	10901.399	33284.301
4102.0	110.78	10498.995	33611.203
5144.0	110.78	10576.93	35332.734
4574.0	110.78	10629.427	39512.344
8277.0	110.78	12643.572	38832.879
6015.0	110.76	11329.637	36007.059
7169.0	110.76	12112.505	33040.215
7043.0	110.72	11900.407	35987.887
2680.0	110.7	9466.769	34367.141
549.0	110.66	8112.367	38788.883
7542.0	110.66	12108.345	38500.422
9346.0	110.6	13510.716	33824.207
3603.0	110.55	9997.705	36972.855
9605.0	110.53	13521.328	39715.832
8391.0	110.51	12844.456	38442.027
8502.0	110.51	12903.408	36212.41
8658.0	110.45	12886.009	33850.895
9452.0	110.43	13374.116	36221.328
10770.0	110.41	14380.645	37177.645
8997.0	110.39	13006.616	39110.711
1859.0	110.39	9050.527	37028.324
6791.0	110.39	11950.962	38706.016
5820.0	110.37	11171.816	34072.152
629.0	110.35	8110.975	36346.012
6680.0	110.35	11818.875	37580.246
6826.0	110.33	11964.597	37689.867
2991.0	110.26	9542.749	39205.164
2476.0	110.24	9448.018	39415.926
1693.0	110.2	8738.365	39153.871
2382.0	110.12	9193.737	37658.012
9436.0	110.05	13472.144	35977.594
5495.0	109.89	10957.506	38111.473
7243.0	109.89	12266.383	34962.863
9811.0	109.87	13742.025	36061.461
8001.0	109.8	12504.5	33165.012
4551.0	109.65	10525.031	39825.945
627.0	109.65	7987.059	36316.012
3744.0	109.61	10296.006	39888.5
3947.0	109.61	10300.976	35617.027
2582.0	109.57	9443.558	36245.348
1425.0	109.55	8775.688	33914.98
6552.0	109.51	11653.318	34960.785
4657.0	109.51	10583.824	37129.563
7880.0	109.51	12390.011	35804.266
1323.0	109.43	8502.436	34229.313
6743.0	109.43	11658.68	39704.363
535.0	109.4	8146.369	39272.957
7522.0	109.4	12196.685	37893.355
122.0	109.38	7803.789	34668.273
346.0	109.36	7889.105	38074.473
9580.0	109.36	13500.96	38859.934
9522.0	109.36	13498.923	37511.699
10560.0	109.34	14120.371	33456.012
9137.0	109.3	13157.845	36946.395
4121.0	109.3	10507.917	34008.375
106.0	109.3	7964.09	34465.277
1674.0	109.24	8834.934	38713.449
5964.0	109.22	11231.396	35385.461
7906.0	109.19	12458.057	35372.742
5833.0	109.13	11165.935	33719.191
10629.0	109.09	14302.534	34654.887
3018.0	109.01	9854.696	39930.984
5647.0	108.96	11010.742	37638.008
1424.0	108.92	8706.28	33872.281
508.0	108.88	8189.274	39554.527
2974.0	108.84	9574.725	38593.172
5725.0	108.8	11192.918	35662.613
2914.0	108.65	9667.156	36917.711
8160.0	108.57	12697.139	36118.656
3443.0	108.53	9941.349	34423.492
1992.0	108.5	8936.654	35495.504
2689.0	108.5	9455.333	34271.23
918.0	108.48	8319.392	37774.266
6317.0	108.46	11472.737	36161.813
3128.0	108.42	9783.697	37230.727
9930.0	108.4	13609.601	33644.207
1820.0	108.38	9023.541	37852.34
1220.0	108.34	8508.432	37502.246
3335.0	108.32	9892.363	34571.23
10073.0	108.3	13894.108	36142.059
11044.0	108.3	14542.909	35941.516
89.0	108.29	7839.628	34115.727
1726.0	108.27	8730.861	39749.988
3732.0	108.23	10047.339	39646.703
1349.0	108.21	8441.2	33406.883
10333.0	108.17	14098.647	37783.777
6253.0	108.17	11473.334	37678.402
679.0	108.11	8056.234	34475.734
11157.0	108.09	14623.574	33067.184
6175.0	108.06	11231.756	39671.168
7554.0	108.0	12206.432	38933.992
5959.0	108.0	11218.527	35325.996
2459.0	108.0	9334.685	39438.766
7490.0	107.98	12267.44	36909.078
2648.0	107.98	9385.602	34812.863
10663.0	107.96	14358.84	35219.566
7224.0	107.96	12086.053	34548.066
1114.0	107.94	8625.201	38911.52
134.0	107.92	7872.075	34910.691
6395.0	107.92	11559.172	34455.414
7537.0	107.92	12100.884	38230.977
4083.0	107.92	10476.801	33015.504
5592.0	107.86	11079.368	38678.703
8900.0	107.84	12968.953	37271.609
5690.0	107.79	11152.252	36417.754
6663.0	107.77	11687.442	37071.461
6091.0	107.73	11253.906	37658.762
2048.0	107.6	9001.883	34189.688
6657.0	107.52	11803.88	36808.246
1940.0	107.5	8960.135	36352.57
672.0	107.46	8081.739	35085.473
818.0	107.4	8201.835	35157.652
296.0	107.31	7647.819	37581.602
1652.0	107.25	8707.486	38325.188
9372.0	107.25	13560.135	34681.934
4131.0	107.1	10379.13	34320.219
7518.0	107.06	12197.323	37807.992
6142.0	107.0	11332.251	38824.055
3518.0	106.98	9970.574	36222.516
618.0	106.89	8067.164	36722.43
4682.0	106.85	10716.256	36573.258
2472.0	106.75	9401.471	39377.598
2574.0	106.75	9294.015	36569.563
9011.0	106.73	13019.861	39434.805
7588.0	106.71	12203.196	40007.148
6842.0	106.7	12058.063	37269.246
2502.0	106.68	9281.155	38511.73
10238.0	106.62	13802.75	39967.965
804.0	106.62	8380.707	34661.551
5437.0	106.52	10940.114	36311.121
10997.0	106.48	14552.963	36815.27
6147.0	106.48	11416.833	39013.809
568.0	106.48	8050.663	37866.93
5749.0	106.35	11134.917	35411.621
5249.0	106.33	10834.894	33139.41
749.0	106.29	8272.929	33629.285
9189.0	106.27	13303.759	35964.543
9301.0	106.24	13158.64	33254.953
6767.0	106.22	12001.691	39754.465
701.0	106.2	8068.238	33918.941
7281.0	106.2	12228.374	35812.199
6221.0	106.14	11502.517	39230.633
10478.0	106.12	14095.242	34825.344
8381.0	106.1	12714.446	38585.301
2851.0	106.06	9627.336	35784.598
119.0	106.06	7774.297	34559.379
8676.0	106.04	12812.656	33296.039
4537.0	106.02	10344.155	39258.121
8040.0	106.01	12533.382	34216.91
2447.0	106.01	9169.943	39927.438
717.0	106.01	8040.858	33359.895
935.0	105.99	8340.046	38112.844
5453.0	105.97	10950.223	36861.531
6072.0	105.97	11394.697	37156.629
1312.0	105.91	8553.936	34881.535
6529.0	105.89	11728.917	34457.984
3153.0	105.89	9766.6	36747.793
124.0	105.85	7743.962	34701.34
1237.0	105.78	8548.811	36972.793
1388.0	105.74	8746.293	33066.539
8910.0	105.74	12952.625	37365.094
2217.0	105.72	9272.048	35427.402
5626.0	105.72	11086.06	37919.48
2403.0	105.66	9146.439	38412.531
10532.0	105.6	14146.331	34063.676
[truncated: 3,642 more rows]
