# Supplementary material for: Insights on the Control of Yeast Single-Cell Growth Variability by Members of the Trehalose Phosphate Synthase (TPS) Complex
Source: Front Cell Dev Biol. 2021 Jan 28;9:607628. doi: 10.3389/fcell.2021.607628 (PMC7876269; doi:10.3389/fcell.2021.607628)
Supplement: Supplementary file 3 [file Data_Sheet_2.ZIP › replicate4_TPS1_glc_t3.csv]

Id	Area(um^2)	Center_x_position	Center_y_position
1150.0	346.75	8610.114	33463.219
9311.0	261.76	13661.535	37142.211
2134.0	236.85	9276.573	38451.027
2885.0	207.24	9907.424	36136.719
8988.0	201.68	13365.965	35757.664
5565.0	200.06	11296.673	36359.559
4785.0	190.27	10768.999	33641.648
10169.0	173.89	14094.837	33096.828
407.0	172.63	7839.146	39926.117
5970.0	171.17	11472.124	33707.547
9211.0	171.0	13767.084	38817.191
5999.0	168.95	11795.985	33508.707
9539.0	165.71	13964.785	33410.992
1078.0	163.59	8473.572	35714.52
5468.0	162.86	11396.13	34983.535
8378.0	159.72	13013.231	35976.254
9879.0	159.56	14152.865	39082.07
10118.0	156.9	14058.485	34401.297
7013.0	156.75	12060.904	38165.551
6656.0	156.69	12037.087	33227.137
5039.0	155.67	10959.794	38758.859
3545.0	154.75	10221.495	35324.457
10632.0	152.07	14593.851	36123.859
1484.0	151.52	8919.76	39145.211
7913.0	151.31	12833.733	38415.961
725.0	149.41	8267.682	35534.883
10777.0	149.39	14528.621	33083.738
1791.0	149.33	9184.213	33904.078
5898.0	148.09	11539.002	35062.004
3440.0	147.84	10151.573	37624.883
2337.0	147.63	9442.212	33078.402
566.0	147.57	8014.251	35264.039
2611.0	147.55	9903.591	39469.906
10372.0	147.48	14364.817	37085.906
8911.0	147.23	13414.585	34142.344
9827.0	147.02	13938.744	39717.902
5796.0	146.65	11626.527	37438.316
7461.0	146.25	12296.289	34414.539
10163.0	145.52	14003.112	33200.406
3229.0	145.46	9932.21	37116.891
3646.0	145.06	10270.359	33151.305
3476.0	144.93	10201.522	36556.66
7339.0	143.57	12314.798	36391.031
8604.0	143.45	13266.764	39256.754
2076.0	142.11	9118.857	39902.598
1782.0	141.82	9271.656	33597.305
10762.0	141.65	14608.092	33503.891
9118.0	141.59	13434.213	38572.41
8175.0	141.48	12720.24	34450.875
8370.0	141.31	13132.986	35880.773
5876.0	141.1	11510.966	35325.34
8587.0	139.95	13340.894	39731.512
5062.0	139.55	10890.722	39698.984
5725.0	139.26	11604.794	39907.176
7048.0	139.14	12072.782	39296.969
8476.0	138.61	13133.487	37635.477
2517.0	138.57	9637.602	36956.164
10572.0	138.43	14595.776	37775.547
6547.0	138.3	11983.01	35652.93
7590.0	137.61	12554.361	34568.676
8022.0	136.4	12832.321	36233.387
2081.0	136.37	9349.873	39914.145
8216.0	136.23	12758.606	33120.809
5626.0	135.96	11392.646	37954.895
8082.0	135.83	12782.466	35405.223
10178.0	135.79	14327.876	33267.203
9755.0	135.14	13839.993	37983.719
2687.0	135.01	9794.522	37862.133
7478.0	134.43	12453.129	33929.539
1011.0	134.37	8458.454	37410.441
139.0	133.7	7853.431	35535.758
8841.0	133.42	13330.776	33550.109
7508.0	133.22	12675.734	33261.238
1104.0	132.5	8603.103	34796.492
4690.0	132.0	10664.31	35645.578
2435.0	131.77	9581.456	35378.801
6696.0	131.73	12157.579	33717.297
2345.0	131.73	9681.566	33013.332
7489.0	131.6	12324.045	33525.777
2928.0	131.5	9914.941	34941.02
4691.0	131.42	10632.792	35650.02
551.0	130.98	8029.1	35747.941
2989.0	130.87	9897.668	33439.34
4779.0	130.73	10597.074	33779.863
6782.0	130.62	12257.04	35696.012
9583.0	130.58	13966.125	34555.523
3474.0	130.35	10277.428	36853.535
5880.0	130.29	11505.776	35354.844
6987.0	130.12	12211.527	37331.254
4471.0	129.81	10623.115	36158.027
4926.0	129.81	10986.835	35571.254
5754.0	129.81	11422.046	38827.398
4886.0	129.8	10778.745	34782.277
2815.0	129.35	9906.339	36435.848
1485.0	129.26	8966.371	39151.273
5139.0	129.09	11023.106	37954.02
10602.0	128.91	14553.06	36573.293
6544.0	128.84	11864.375	35860.074
8758.0	128.26	13344.63	35549.332
9106.0	128.09	13387.637	38190.465
3615.0	127.9	10157.352	33600.637
10162.0	127.86	14094.988	33471.719
508.0	127.73	8195.017	37411.156
10207.0	127.61	14417.84	33472.32
5019.0	127.54	10911.625	38009.563
5769.0	127.46	11607.819	38056.793
554.0	127.46	8018.377	35813.281
7719.0	127.17	12678.756	37140.902
2892.0	126.98	9857.68	35950.094
5037.0	126.88	10875.753	38667.531
2927.0	126.77	9833.59	35255.414
8045.0	126.67	12858.37	35779.902
2126.0	126.58	9422.624	38769.016
8215.0	126.4	12872.376	33020.195
6298.0	126.37	12047.304	38801.27
543.0	126.29	8190.472	36170.18
8926.0	126.08	13563.502	34634.105
7515.0	125.93	12507.318	33446.281
6355.0	125.77	11960.816	37051.316
2958.0	125.49	9744.683	34372.461
4823.0	125.18	10965.917	33589.086
10213.0	125.12	14220.765	33875.578
8710.0	125.12	13337.122	36483.422
2705.0	125.06	9882.276	37365.969
7788.0	124.97	12524.517	38493.59
2122.0	124.95	9366.978	38698.516
8646.0	124.87	13140.563	38119.332
6607.0	124.83	11878.917	34316.945
7925.0	124.72	12831.975	38051.477
2978.0	124.59	9769.389	33720.16
9745.0	124.55	13804.931	37757.109
1015.0	124.53	8416.462	37457.016
5911.0	124.43	11434.22	34918.156
8228.0	124.26	13026.79	33386.68
74.0	124.24	7903.226	34118.723
3288.0	124.14	9947.668	38549.191
6045.0	124.07	11679.911	34415.543
1250.0	124.01	8685.525	35291.262
9413.0	123.95	13571.853	35853.238
9658.0	123.91	13803.41	36033.098
1702.0	123.8	9011.528	35068.047
6059.0	123.78	11797.326	34559.84
7043.0	123.74	12073.521	39163.934
10199.0	123.72	14358.356	33382.301
1127.0	123.42	8563.047	33819.859
2321.0	123.3	9480.436	33610.688
9922.0	123.17	14047.41	37838.18
8079.0	123.15	12852.95	35359.324
3642.0	123.11	10246.598	33085.922
9360.0	122.88	13769.934	36256.086
8401.0	122.88	12995.745	36386.723
5271.0	122.82	11121.514	34937.293
942.0	122.63	8517.176	38755.074
3454.0	122.61	10157.837	37068.137
3398.0	122.55	10229.731	38903.938
3534.0	122.4	10341.289	35478.512
6601.0	121.98	12060.962	34787.211
9031.0	121.98	13372.562	36672.699
8355.0	121.18	13086.168	35521.469
1026.0	121.18	8612.873	37160.973
112.0	120.93	7796.712	34958.215
7497.0	120.79	12290.753	33277.223
796.0	120.66	8370.788	37932.543
7483.0	120.18	12423.794	33696.742
774.0	120.12	8290.222	36921.879
9012.0	119.8	13519.121	36251.023
6628.0	119.6	11953.384	33828.898
5058.0	119.51	10979.405	39257.094
1128.0	119.34	8587.751	33847.27
1558.0	119.3	8900.72	37420.258
4166.0	119.24	10667.573	37390.395
6040.0	119.13	11642.713	34365.801
7504.0	119.05	12631.621	33223.973
8879.0	118.9	13460.921	33572.098
2110.0	118.9	9462.278	39002.223
4192.0	118.32	10741.925	37159.566
2269.0	118.23	9387.131	34813.473
10521.0	118.21	14519.929	39211.336
9505.0	118.19	13566.2	33572.699
2508.0	117.9	9689.71	36800.531
10102.0	117.59	14006.501	34598.746
4472.0	117.54	10645.903	36172.906
7554.0	117.52	12603.721	34282.906
10690.0	117.46	14545.712	35338.047
9267.0	117.19	13631.067	37715.188
5223.0	116.79	11053.64	36215.316
930.0	116.71	8611.351	38794.887
1242.0	116.5	8684.297	35139.09
3386.0	116.48	10194.744	39120.602
660.0	116.37	8225.661	34001.77
1075.0	116.27	8484.519	35671.629
1410.0	116.08	8645.948	38657.457
2542.0	116.06	9558.118	37748.887
10527.0	116.0	14595.999	39036.074
10623.0	115.98	14593.63	36303.832
10155.0	115.98	14119.168	33620.992
3766.0	115.95	10374.168	35812.074
6978.0	115.93	12260.73	37149.754
4734.0	115.91	10570.075	34735.148
57.0	115.83	7778.464	33999.922
9841.0	115.66	14209.137	39773.539
1511.0	115.43	8875.036	38374.004
8834.0	115.24	13136.256	34123.531
6613.0	114.95	11867.691	34135.887
3124.0	114.85	10105.971	35999.129
9844.0	114.82	14088.795	39818.309
709.0	114.62	8201.138	35155.305
5050.0	114.57	10811.103	39164.754
5654.0	114.15	11210.166	38644.273
6617.0	114.13	11919.048	34217.363
10757.0	114.11	14442.584	33699.281
6825.0	114.07	12173.762	36345.984
59.0	113.84	7656.503	34042.48
8787.0	113.44	13163.681	35000.695
9557.0	113.44	13786.154	34009.359
187.0	113.36	7923.583	36356.672
5086.0	113.28	11126.138	39357.426
3449.0	113.15	10341.64	37212.227
4069.0	113.15	10532.334	38404.5
6184.0	113.05	11772.69	37059.246
164.0	112.94	7910.364	35998.223
2814.0	112.82	9853.356	36381.008
9144.0	112.71	13398.989	39113.305
635.0	112.56	8405.614	33247.246
104.0	112.54	7853.938	34761.289
5012.0	112.4	10808.466	37731.078
1939.0	112.38	9119.873	36049.555
5.0	112.38	7645.375	33165.98
6006.0	112.29	11655.816	33712.594
3330.0	112.29	10088.123	39718.535
3528.0	112.25	10334.268	35693.539
8708.0	112.06	13190.954	36477.828
10692.0	111.75	14531.005	35376.297
10559.0	111.67	14539.14	37931.832
5995.0	111.67	11820.015	33066.871
5780.0	111.66	11555.084	37707.773
1198.0	111.64	8828.556	33755.883
77.0	111.52	7717.849	34248.074
4868.0	111.52	10824.001	34545.156
335.0	111.41	7944.505	38673.176
10179.0	111.29	14294.823	33302.82
1309.0	111.06	8688.042	36501.855
3496.0	111.02	10311.117	36517.305
8130.0	110.97	12712.509	34741.047
9187.0	110.79	13572.301	39580.566
10702.0	110.58	14584.641	34959.609
876.0	110.53	8275.026	39764.648
10767.0	110.51	14437.064	33382.289
2703.0	110.51	9917.199	37613.695
4199.0	110.45	10698.236	36944.246
10526.0	110.45	14509.786	39036.289
562.0	110.43	8132.84	35478.73
8648.0	110.35	13149.023	37863.43
5063.0	110.31	10839.632	39732.035
10181.0	110.22	14380.394	33324.965
6685.0	110.22	12210.325	33536.438
3580.0	110.18	10335.363	34756.215
9526.0	110.16	13686.497	33145.254
4132.0	110.14	10639.068	38909.656
4731.0	110.1	10721.401	34653.238
6764.0	110.07	12232.436	35211.086
6610.0	110.07	11874.342	34385.676
5861.0	110.03	11429.689	35886.621
10375.0	110.01	14254.436	37107.152
10209.0	109.95	14244.186	33642.875
6348.0	109.93	11891.54	37183.316
2678.0	109.84	9719.508	38014.461
5103.0	109.82	11127.177	38716.168
4134.0	109.82	10670.704	38675.43
5677.0	109.76	11210.709	39324.621
4037.0	109.7	10456.818	37508.199
2981.0	109.49	9886.738	33535.09
4186.0	109.49	10771.714	37325.129
2277.0	109.47	9394.175	34919.602
2541.0	109.45	9609.672	37706.602
7251.0	109.45	12471.148	38672.926
10170.0	109.45	14376.709	33136.637
9541.0	109.41	13806.81	33487.07
9016.0	109.38	13367.314	36274.004
637.0	109.34	8235.118	33330.508
8722.0	109.3	13141.585	36164.004
2609.0	109.17	9812.308	39670.98
8364.0	109.11	13004.004	35746.492
5143.0	109.09	11179.596	37732.551
5413.0	109.01	11281.492	33768.555
9632.0	108.99	13919.172	35597.543
1935.0	108.94	9202.55	35993.742
10474.0	108.86	14406.005	39421.492
8260.0	108.67	13106.044	34126.379
8633.0	108.67	13154.162	38401.301
8627.0	108.65	13248.196	38503.211
2657.0	108.57	9869.38	38927.434
5038.0	108.44	10984.838	38721.145
563.0	108.34	8185.092	35518.176
88.0	108.3	7971.127	34463.023
9166.0	108.3	13621.283	39802.348
2992.0	108.28	9875.599	33243.09
840.0	108.25	8401.259	39016.121
6371.0	108.23	11911.109	36724.523
1903.0	108.17	9174.676	35704.719
6.0	108.15	7899.123	33198.824
4701.0	108.15	10631.172	35555.113
3286.0	108.13	10115.793	38302.902
5732.0	108.13	11606.125	39678.848
7008.0	108.11	12242.359	37949.078
6174.0	108.02	11838.466	36762.0
2292.0	108.02	9474.684	34771.137
5241.0	107.81	11112.653	35450.195
10033.0	107.71	14017.689	35851.477
2996.0	107.71	9915.526	33315.105
5768.0	107.69	11450.535	38283.484
4179.0	107.58	10747.06	37239.523
8050.0	107.58	12872.524	35884.004
1505.0	107.54	8962.446	38500.621
8012.0	107.48	12857.359	36858.48
9009.0	107.46	13489.2	36152.645
9609.0	107.44	13946.655	35201.594
9509.0	107.35	13684.849	33439.621
8670.0	107.29	13297.675	37219.535
561.0	107.17	8181.072	35466.961
8466.0	107.17	12969.068	37454.242
5834.0	107.13	11526.726	36434.852
3313.0	107.13	10104.641	39358.453
10746.0	107.1	14631.464	33849.594
3144.0	107.02	10103.194	36481.512
3348.0	106.96	10323.809	39656.227
1390.0	106.94	8841.866	38186.813
2854.0	106.94	9737.6	36477.996
1430.0	106.89	8726.991	39139.035
6675.0	106.87	12247.002	33242.906
3578.0	106.81	10205.893	34713.156
28.0	106.77	7688.284	33559.98
10220.0	106.77	14230.216	34226.363
897.0	106.73	8416.716	39989.441
489.0	106.58	8164.912	37915.422
9120.0	106.58	13420.303	38605.273
6538.0	106.52	12014.46	36024.449
10388.0	106.48	14338.566	37305.203
6213.0	106.48	11699.863	37905.457
5746.0	106.25	11600.147	39411.52
1764.0	106.23	9137.817	33126.066
4084.0	106.22	10520.213	39183.797
4714.0	106.2	10716.983	35207.949
1176.0	105.95	8784.072	33145.145
3469.0	105.89	10324.094	36767.367
7694.0	105.81	12533.62	36510.676
1831.0	105.79	9224.284	34748.199
2778.0	105.66	9908.344	36852.305
7564.0	105.64	12572.988	34407.926
7276.0	105.54	12295.076	37956.453
4720.0	105.43	10672.588	34853.031
8279.0	105.41	12923.749	34599.488
3349.0	105.39	10253.574	39682.211
5313.0	105.28	11103.126	34604.367
5289.0	105.14	11095.001	34789.777
10780.0	105.07	14549.261	33136.594
6579.0	105.05	11865.633	34968.836
3461.0	105.01	10280.149	36924.441
2058.0	104.97	9151.419	39316.316
1627.0	104.95	8970.026	36312.699
1369.0	104.95	8824.381	37769.223
1820.0	104.91	9155.536	34475.199
4968.0	104.91	10839.085	36220.172
1983.0	104.82	9076.825	36939.367
150.0	104.8	7896.07	35768.727
8616.0	104.74	13307.383	38888.09
9068.0	104.72	13400.326	37347.18
3324.0	104.7	9938.195	39530.895
137.0	104.68	7853.933	35465.273
3693.0	104.68	10391.198	34385.93
2387.0	104.66	9538.076	34206.195
5953.0	104.55	11466.371	34090.457
5477.0	104.51	11301.864	35182.949
9174.0	104.51	13619.281	39641.234
1329.0	104.49	8698.701	36854.59
5847.0	104.45	11591.733	36210.359
1056.0	104.43	8599.733	36139.133
7883.0	104.41	12873.458	38910.93
8832.0	104.38	13260.386	34102.297
3618.0	104.38	10245.265	33373.164
3279.0	104.34	10041.697	38032.996
10211.0	104.34	14416.703	33767.035
3701.0	104.34	10446.787	34607.258
3507.0	104.32	10285.71	35929.102
5493.0	104.2	11323.839	35415.91
3434.0	104.18	10137.927	37698.734
5804.0	104.17	11628.934	36878.371
1513.0	104.07	9033.351	38415.738
4815.0	104.03	10907.498	33294.871
10513.0	103.9	14592.423	39517.848
1799.0	103.71	9147.585	34174.816
3039.0	103.71	10120.444	33922.633
3006.0	103.61	9988.521	33246.563
5325.0	103.57	11077.085	34187.949
3401.0	103.46	10225.968	38512.383
9889.0	103.44	14104.584	38696.484
6289.0	103.28	11892.052	39414.008
9940.0	103.27	14086.516	37349.504
4009.0	103.09	10556.496	37125.645
2529.0	103.02	9533.722	37386.402
3174.0	102.75	10105.062	36601.902
6518.0	102.73	11970.49	36397.121
127.0	102.73	7933.289	35202.488
72.0	102.63	7844.871	34109.844
7355.0	102.61	12279.075	36340.801
26.0	102.54	7970.549	33541.582
10374.0	102.46	14343.086	37104.605
3477.0	102.35	10222.003	36589.016
4171.0	102.29	10680.443	37442.203
3669.0	102.21	10451.117	33702.457
2565.0	102.14	9503.145	38505.883
864.0	102.0	8336.773	39501.406
5806.0	101.98	11542.056	36958.965
7055.0	101.94	12218.726	39491.16
6037.0	101.91	11638.952	34332.395
838.0	101.91	8283.032	38902.102
3554.0	101.89	10242.48	35245.449
10049.0	101.83	14045.553	35452.301
8286.0	101.75	12939.706	34759.523
2458.0	101.68	9661.543	35730.059
4013.0	101.62	10498.518	37194.781
5914.0	101.62	11561.979	34625.438
7727.0	101.6	12634.597	37207.027
914.0	101.43	8520.484	39164.0
9447.0	101.35	13614.865	35218.133
4820.0	101.31	10840.272	33432.148
9764.0	101.25	13820.161	38229.367
3543.0	101.18	10315.005	35286.449
1402.0	101.16	8778.691	38383.895
163.0	101.08	7793.665	35954.301
3725.0	101.08	10466.751	35035.094
8400.0	101.08	13058.948	36376.387
4863.0	100.99	10934.509	34397.734
9076.0	100.91	13556.876	37494.449
9902.0	100.89	14023.154	38613.16
6099.0	100.89	11708.376	35440.258
4140.0	100.79	10574.5	38584.695
6306.0	100.78	11897.485	38785.523
10627.0	100.64	14563.055	36366.613
4096.0	100.62	10416.451	39713.328
2142.0	100.6	9429.543	37883.516
10110.0	100.55	14119.538	34347.195
7789.0	100.43	12686.727	38496.469
9856.0	100.41	14049.972	39314.434
10747.0	100.39	14522.963	33864.602
1751.0	100.32	8868.424	33386.836
6795.0	100.3	12079.052	35951.898
6060.0	100.3	11747.747	34576.293
10074.0	100.14	14176.286	34955.816
2430.0	100.14	9556.988	35220.633
2109.0	100.12	9401.381	38988.156
2948.0	100.1	9888.265	34485.934
5613.0	100.07	11385.049	37555.598
5773.0	100.01	11616.918	37845.488
7804.0	99.99	12579.959	39237.906
6437.0	99.95	11947.988	36837.086
9053.0	99.95	13437.935	36909.641
7771.0	99.95	12600.367	38031.453
7392.0	99.88	12394.18	35548.43
5988.0	99.86	11599.58	33326.203
863.0	99.86	8358.663	39479.805
10440.0	99.84	14337.681	38083.074
460.0	99.78	7992.547	38994.395
6642.0	99.74	11853.787	33539.781
3346.0	99.7	10273.206	39608.957
6149.0	99.61	11648.111	36244.703
7935.0	99.55	12783.411	37847.793
1509.0	99.55	8878.685	38344.902
6341.0	99.55	11976.201	37598.824
9060.0	99.51	13415.797	37120.699
3595.0	99.51	10184.452	34058.242
1113.0	99.51	8609.747	34364.441
10126.0	99.43	14032.677	34277.496
6990.0	99.42	12181.221	37431.293
10638.0	99.3	14571.737	35908.492
1312.0	99.24	8829.672	36579.953
1518.0	99.2	8873.089	38279.5
8621.0	99.15	13283.324	38635.777
10244.0	99.15	14385.794	34793.18
721.0	99.03	8306.318	35370.91
9259.0	98.99	13724.65	37844.219
9229.0	98.96	13653.641	38775.707
9868.0	98.86	14033.465	39158.445
4915.0	98.82	10953.038	35429.992
1479.0	98.69	8963.553	39563.883
7867.0	98.63	12846.229	39394.43
9523.0	98.57	13735.663	33018.539
653.0	98.57	8205.206	33782.566
2688.0	98.46	9704.967	37873.363
6765.0	98.4	12068.821	35223.871
745.0	98.36	8253.169	35923.129
3560.0	98.36	10246.782	35069.238
4929.0	98.29	10838.992	35631.5
10381.0	98.27	14286.385	37240.82
2041.0	98.25	9198.213	38423.66
4095.0	98.19	10408.083	39571.781
10511.0	98.17	14611.216	39466.82
3407.0	98.15	10331.332	38338.098
4224.0	98.13	10691.497	36530.664
2260.0	98.13	9417.169	35001.902
9084.0	98.0	13493.127	37659.676
9760.0	97.96	13945.494	38160.578
4719.0	97.96	10581.948	34833.563
6785.0	97.94	12265.314	35765.941
5214.0	97.92	11147.23	36373.27
9006.0	97.9	13549.167	36138.18
6787.0	97.83	12253.285	35790.633
5433.0	97.81	11415.133	34472.715
2330.0	97.77	9332.978	33238.426
9133.0	97.73	13374.392	38793.422
5949.0	97.69	11575.42	34066.91
5765.0	97.67	11632.961	38369.879
7626.0	97.65	12689.828	35208.727
5454.0	97.63	11308.817	34757.922
659.0	97.61	8358.059	33969.609
3325.0	97.61	9981.689	39557.086
5891.0	97.56	11510.614	35216.445
9555.0	97.54	13826.635	33954.41
7474.0	97.5	12428.217	33808.625
9958.0	97.44	14077.113	37109.727
833.0	97.42	8211.629	38767.895
8963.0	97.42	13446.916	35395.754
10687.0	97.38	14493.363	35278.566
5189.0	97.35	11048.098	36700.055
7059.0	97.33	12105.88	39780.324
1741.0	97.31	8890.957	33723.848
4474.0	97.29	10644.182	35953.246
3651.0	97.17	10513.912	33069.621
3238.0	97.17	9997.069	37277.883
1027.0	97.1	8571.082	36874.551
260.0	97.08	7911.274	37694.52
5652.0	97.08	11373.911	38621.66
10446.0	97.02	14384.852	38326.992
999.0	97.0	8582.276	37580.727
61.0	96.98	7837.398	34047.824
10268.0	96.98	14246.527	35224.023
8472.0	96.98	13037.515	37582.91
9535.0	96.94	13926.881	33289.863
4979.0	96.91	10960.836	36610.68
3696.0	96.85	10352.912	34449.266
6983.0	96.73	12120.174	37285.211
10370.0	96.71	14349.832	36982.539
6713.0	96.71	12195.818	34171.891
7902.0	96.7	12885.081	38544.293
8539.0	96.68	13007.621	39106.789
8590.0	96.62	13210.772	39472.027
7070.0	96.62	12293.27	39920.141
3441.0	96.45	10220.79	37355.797
4791.0	96.45	10637.051	33275.113
9175.0	96.41	13610.876	39674.652
4042.0	96.37	10430.674	37590.816
9085.0	96.37	13427.727	37725.676
5713.0	96.27	11618.652	39814.316
3256.0	96.24	9979.137	37774.797
5827.0	96.22	11539.977	36598.758
8584.0	96.18	13242.93	39646.773
3402.0	96.14	10205.504	38527.98
8898.0	96.12	13434.26	33789.348
10047.0	96.12	14100.491	35721.496
2162.0	96.08	9364.591	37369.191
1469.0	96.08	8954.439	40009.879
889.0	96.04	8539.859	39894.516
8735.0	96.04	13141.701	35780.34
9201.0	96.01	13576.305	38956.223
6141.0	95.95	11822.98	36075.262
8544.0	95.93	13065.873	39248.379
6809.0	95.89	12064.593	36049.547
9562.0	95.89	13910.369	34120.523
3391.0	95.87	10215.673	38992.512
42.0	95.83	7935.94	33758.969
2551.0	95.83	9538.163	38052.934
3222.0	95.79	10075.444	37031.02
4065.0	95.68	10540.129	38319.32
6065.0	95.64	11653.463	34773.004
10158.0	95.58	14113.17	33409.406
6730.0	95.57	12190.674	34565.98
8721.0	95.45	13320.177	36142.605
9450.0	95.45	13743.676	34772.34
5790.0	95.43	11499.09	37353.586
4018.0	95.41	10354.03	37301.074
8701.0	95.41	13247.271	36610.363
5131.0	95.41	11153.599	37864.793
10141.0	95.34	14192.42	33894.219
1171.0	95.32	8679.755	33045.316
8809.0	95.3	13333.203	34360.578
5293.0	95.28	11179.052	34898.219
9855.0	95.28	14150.355	39295.949
9594.0	95.26	13812.733	34901.777
6789.0	95.26	12229.12	35809.637
6690.0	95.24	12266.882	33576.586
1481.0	95.24	9038.383	39297.816
10400.0	95.22	14372.809	37607.086
2135.0	95.2	9351.358	38447.426
4958.0	95.2	10880.34	36109.215
2103.0	95.18	9324.554	39138.902
10348.0	95.16	14409.849	36497.172
6672.0	95.16	12192.213	33063.688
5956.0	95.14	11594.974	34125.766
1774.0	95.09	9172.723	33333.762
7.0	95.09	7910.562	33254.711
1687.0	94.97	8867.674	35333.379
830.0	94.95	8247.278	38742.914
7843.0	94.95	12854.033	39782.996
10055.0	94.86	14041.973	35545.41
7930.0	94.76	12776.633	38116.789
6224.0	94.76	11696.906	38265.84
10019.0	94.74	14046.419	36014.078
6589.0	94.72	11884.568	34827.887
734.0	94.7	8298.836	35760.5
9850.0	94.7	14050.52	39641.559
9004.0	94.68	13414.474	36066.012
5571.0	94.68	11415.411	36548.035
550.0	94.68	8091.834	36003.953
227.0	94.66	7793.416	37025.941
8197.0	94.63	12853.271	33647.008
4738.0	94.63	10567.687	34464.188
7682.0	94.61	12701.12	36360.734
3506.0	94.57	10193.004	35910.801
8085.0	94.57	12717.665	35111.184
8720.0	94.55	13235.25	36138.367
1151.0	94.47	8434.12	33199.445
611.0	94.42	8198.919	33562.691
4135.0	94.42	10741.617	38470.637
1303.0	94.36	8798.037	36403.102
911.0	94.24	8607.532	39359.969
6835.0	94.19	12181.934	36629.734
7861.0	94.13	12816.103	39465.465
6805.0	93.98	12244.743	36011.883
8193.0	93.96	12782.945	34108.586
5945.0	93.78	11559.777	34242.309
5641.0	93.78	11415.457	38239.543
4141.0	93.73	10561.572	38622.727
2045.0	93.71	9064.543	38892.555
3685.0	93.69	10552.037	34207.727
2384.0	93.59	9582.021	34144.934
650.0	93.59	8410.31	33724.879
9197.0	93.55	13676.2	39164.09
1091.0	93.55	8537.96	35169.473
8217.0	93.46	13047.914	33016.395
5932.0	93.44	11564.307	34317.07
10241.0	93.38	14284.621	34728.922
2964.0	93.38	9723.109	33990.508
4045.0	93.32	10351.229	37607.426
10491.0	93.3	14480.622	39771.988
5104.0	93.27	11170.413	38721.887
7437.0	93.27	12326.134	34495.996
6791.0	93.25	12063.057	35845.457
5727.0	93.21	11433.041	39935.766
5885.0	93.15	11523.3	35131.047
3464.0	93.13	10327.15	36963.039
9954.0	93.04	14148.324	37300.41
3278.0	93.02	9934.722	38022.563
10322.0	93.02	14307.459	36159.059
5526.0	92.83	11238.2	35744.945
2506.0	92.83	9632.261	36746.605
2659.0	92.79	9810.992	38657.875
3350.0	92.79	10304.768	39683.563
3609.0	92.77	10318.617	33497.129
1449.0	92.73	8761.524	39572.574
6214.0	92.71	11799.47	37967.406
1936.0	92.71	9169.363	36004.805
7600.0	92.69	12559.868	34730.703
2547.0	92.65	9641.759	37950.602
1138.0	92.62	8482.372	33585.773
5385.0	92.6	10993.994	33010.855
221.0	92.6	7879.81	36867.246
1482.0	92.58	8848.46	39392.891
4046.0	92.54	10500.758	37608.883
8389.0	92.52	12931.735	36158.766
9686.0	92.5	13936.211	36525.035
4211.0	92.44	10752.882	36542.938
9005.0	92.42	13532.051	36091.371
1804.0	92.42	9267.262	34237.516
5390.0	92.4	11142.633	33058.508
2975.0	92.37	9768.997	33946.184
9538.0	92.33	13848.121	33353.789
1202.0	92.29	8703.356	33826.695
2308.0	92.25	9289.616	34120.0
10180.0	92.25	14270.399	33321.648
2104.0	92.19	9462.084	39224.047
3128.0	92.19	10125.489	36177.852
573.0	92.16	8094.738	35184.766
8973.0	92.1	13480.66	35491.059
5676.0	92.04	11254.459	39285.477
2153.0	92.0	9463.214	37731.906
5451.0	92.0	11376.82	34718.277
726.0	91.94	8357.662	35553.297
9921.0	91.93	14033.93	38133.098
7090.0	91.89	12349.651	39404.527
6332.0	91.87	12055.924	37952.441
10422.0	91.79	14319.966	37938.09
10128.0	91.73	14111.718	33983.16
5459.0	91.7	11227.05	34792.266
2044.0	91.7	9080.924	38886.617
2010.0	91.66	9272.639	37279.359
2422.0	91.62	9616.484	35034.586
5555.0	91.56	11404.201	36188.496
1123.0	91.56	8557.339	34032.32
10172.0	91.54	14217.231	33159.977
995.0	91.5	8567.06	37672.848
5511.0	91.5	11254.57	35550.059
6229.0	91.5	11780.443	38605.469
1403.0	91.49	8632.833	38426.715
2707.0	91.43	9818.65	37195.922
6038.0	91.41	11797.097	34339.395
590.0	91.37	8030.524	34322.488
3731.0	91.35	10419.203	35211.273
6128.0	91.26	11838.595	35809.832
9861.0	91.24	14165.298	39419.543
3329.0	91.2	9972.167	39662.086
9527.0	91.2	13943.074	33045.18
2042.0	91.18	9065.787	38626.207
2980.0	91.16	9787.195	33510.586
711.0	91.14	8304.748	35198.855
4770.0	91.1	10737.026	33830.613
2674.0	91.04	9717.359	38439.77
4228.0	91.03	10659.562	36319.16
7253.0	91.01	12457.639	38732.242
8769.0	90.97	13339.106	35413.848
10083.0	90.93	14127.332	34826.598
6311.0	90.89	12058.536	38323.926
6226.0	90.87	11759.804	38507.555
5266.0	90.87	11203.881	35178.914
1740.0	90.87	8915.559	33963.754
630.0	90.81	8180.424	33154.477
1344.0	90.8	8672.85	37195.094
9696.0	90.78	13854.272	36715.5
7436.0	90.68	12394.968	34471.664
5635.0	90.57	11362.743	38052.328
5155.0	90.57	11057.474	37208.32
5115.0	90.57	11185.762	38395.141
6061.0	90.57	11657.424	34577.891
10368.0	90.51	14411.866	36934.055
3230.0	90.45	10128.193	37127.773
5797.0	90.43	11589.154	37242.402
4999.0	90.37	10848.234	37264.465
1498.0	90.37	8847.642	38949.473
6757.0	90.28	12274.622	35138.961
4209.0	90.24	10695.904	36843.91
1794.0	90.24	9129.457	34055.465
9988.0	90.22	14164.945	36254.461
3480.0	90.16	10156.502	36626.309
7695.0	90.13	12695.971	36537.973
3593.0	90.07	10146.703	34281.379
438.0	90.05	8189.82	39552.133
4162.0	90.03	10699.938	37523.656
6223.0	90.01	11838.155	38193.613
10100.0	89.99	14046.373	34560.637
6657.0	89.97	11852.66	33237.336
9858.0	89.95	14143.355	39371.496
2106.0	89.95	9315.321	39255.059
4818.0	89.93	10881.043	33337.027
5386.0	89.93	11096.515	33014.289
3298.0	89.9	9929.915	38693.84
9104.0	89.86	13523.862	38094.074
5306.0	89.84	10989.799	34769.414
2775.0	89.82	9765.775	36803.727
7866.0	89.82	12886.893	39377.27
5173.0	89.78	11183.575	36978.043
4102.0	89.78	10379.425	39903.746
5218.0	89.78	11138.952	36078.813
7678.0	89.76	12653.225	36180.859
2654.0	89.76	9854.209	38967.23
7624.0	89.74	12696.079	35139.004
10406.0	89.72	14250.066	37683.676
10733.0	89.7	14547.34	34312.109
8583.0	89.7	13299.069	39640.52
10301.0	89.67	14363.158	35648.707
86.0	89.65	7904.927	34360.902
5393.0	89.63	11185.697	33071.949
160.0	89.63	7814.605	35933.215
4799.0	89.59	10867.599	33053.539
2585.0	89.53	9697.263	39361.059
8213.0	89.53	12814.063	33293.707
1828.0	89.51	9274.157	34640.762
8424.0	89.47	12923.182	36893.773
6674.0	89.44	12123.622	33235.531
3281.0	89.42	9947.656	38164.117
8.0	89.42	7848.75	33297.238
6041.0	89.4	11803.25	34394.055
10774.0	89.4	14604.128	33259.43
7988.0	89.38	12856.588	37326.125
3302.0	89.34	10100.256	38871.168
3993.0	89.34	10368.562	36717.348
5578.0	89.32	11317.541	36684.473
5237.0	89.28	11052.495	35723.855
8950.0	89.28	13438.503	35207.934
10595.0	89.28	14473.083	36762.109
2.0	89.24	7974.285	33055.055
2563.0	89.24	9583.413	38391.875
797.0	89.21	8391.402	37943.496
7857.0	89.21	12781.291	39450.566
7512.0	89.13	12516.006	33374.766
6261.0	89.11	11651.778	39702.715
49.0	89.11	7812.14	33857.316
1773.0	89.09	9195.562	33304.391
5614.0	89.03	11252.54	37652.363
3443.0	88.99	10278.122	37400.676
6216.0	88.99	11798.342	38033.551
5377.0	88.98	11177.418	33362.602
2704.0	88.98	9853.215	37357.805
6634.0	88.92	12047.272	33797.617
6636.0	88.92	11895.074	33516.609
8730.0	88.84	13221.07	35993.996
4164.0	88.84	10753.056	37359.395
8001.0	88.82	12714.261	37182.758
5424.0	88.82	11343.895	34175.773
1407.0	88.78	8742.391	38605.547
3245.0	88.78	9941.475	37395.375
4115.0	88.69	10658.149	39496.301
2656.0	88.67	9724.455	38869.18
1263.0	88.67	8726.104	35759.168
8503.0	88.65	13006.275	38369.926
10175.0	88.65	14253.244	33196.832
7895.0	88.59	12885.869	38772.973
3439.0	88.59	10230.783	37522.961
9708.0	88.57	13933.586	37000.93
8696.0	88.52	13272.284	36791.039
3275.0	88.48	10102.72	37995.555
2706.0	88.46	9890.025	37195.438
7768.0	88.46	12603.976	37976.309
10587.0	88.36	14497.332	37122.129
5052.0	88.34	10856.809	39178.652
6084.0	88.34	11800.43	35222.422
2005.0	88.34	9154.162	37200.023
5882.0	88.31	11457.152	35362.207
3990.0	88.27	10528.46	36657.133
1519.0	88.23	9055.815	38281.746
6386.0	88.21	11970.734	36749.824
9002.0	88.17	13471.776	36033.91
44.0	88.15	7875.451	33837.605
3616.0	88.15	10141.973	33346.59
4114.0	88.13	10588.828	39472.121
1504.0	88.13	9021.697	38766.145
10631.0	88.11	14589.503	36099.215
9102.0	88.11	13518.723	38030.035
6591.0	88.04	11906.838	34840.293
9739.0	88.04	13930.494	37645.051
473.0	88.02	8200.913	38563.742
7020.0	88.02	12247.581	38221.129
6007.0	88.02	11645.049	33756.371
9329.0	87.98	13758.114	36785.695
10077.0	87.96	14166.235	35064.457
3010.0	87.92	10060.723	33292.316
3026.0	87.9	9923.444	33647.207
3996.0	87.9	10515.084	36841.031
9857.0	87.83	14127.018	39346.215
2437.0	87.81	9698.573	35383.883
454.0	87.77	8056.084	39192.535
6235.0	87.77	11839.766	38797.375
10755.0	87.77	14470.811	33661.555
541.0	87.77	8031.463	36091.043
1042.0	87.71	8583.034	36695.652
3111.0	87.67	10116.062	35857.641
10411.0	87.65	14329.672	37731.77
5601.0	87.62	11297.604	37181.719
4768.0	87.6	10612.667	34090.98
3672.0	87.6	10465.371	33795.152
7592.0	87.58	12585.364	34583.754
3388.0	87.56	10344.355	39253.813
7728.0	87.39	12697.68	37207.977
2112.0	87.37	9437.107	39093.887
7901.0	87.33	12790.063	38510.383
2604.0	87.29	9734.353	39864.441
7516.0	87.29	12616.6	33540.441
2320.0	87.27	9476.361	33561.309
4839.0	87.25	10917.68	33898.305
7417.0	87.25	12379.464	35046.203
10476.0	87.19	14351.173	39548.875
8902.0	87.18	13547.245	33868.375
8618.0	87.16	13300.792	38913.938
5020.0	87.08	10886.404	38054.922
8361.0	87.08	13088.833	35675.094
5374.0	87.08	11066.527	33622.195
10292.0	87.08	14226.319	35514.996
7102.0	87.06	12327.467	39061.266
9170.0	87.04	13686.28	39877.156
7723.0	87.02	12576.309	37186.051
4826.0	86.98	10881.331	33697.176
2317.0	86.98	9470.717	33536.852
2393.0	86.93	9499.705	34376.938
8434.0	86.91	13073.26	37057.73
10167.0	86.91	14074.254	33030.922
5979.0	86.89	11548.105	33380.207
775.0	86.89	8247.48	36944.945
661.0	86.87	8274.889	34021.723
7927.0	86.87	12845.161	38096.184
7891.0	86.85	12858.326	38717.543
433.0	86.81	8098.659	39474.898
7869.0	86.81	12827.78	39114.039
1194.0	86.79	8801.38	33612.73
3300.0	86.79	10014.489	38771.566
8387.0	86.75	12997.037	36123.156
2150.0	86.73	9474.925	37719.063
2367.0	86.73	9667.373	33726.609
9483.0	86.68	13646.707	34142.422
8210.0	86.66	12761.53	33230.41
3285.0	86.66	10131.424	38272.348
6299.0	86.6	12061.879	38822.559
154.0	86.5	7787.696	35821.195
595.0	86.5	8163.324	34238.027
1016.0	86.45	8579.167	37457.734
7858.0	86.45	12740.533	39452.992
8848.0	86.45	13243.363	33373.352
2211.0	86.45	9482.999	36153.887
10351.0	86.43	14247.718	36590.934
502.0	86.43	8036.061	37568.742
9635.0	86.39	13866.888	35718.824
647.0	86.33	8396.84	33633.266
5665.0	86.29	11394.127	38825.863
9803.0	86.26	13829.105	39356.324
9569.0	86.24	13887.833	34327.074
10051.0	86.2	14119.716	35474.898
9544.0	86.2	13931.854	33641.508
1546.0	86.2	8975.969	37775.098
3110.0	86.18	10094.194	35850.336
1359.0	86.16	8818.187	37520.125
8522.0	86.14	13117.216	38751.5
5398.0	86.12	11294.413	33009.121
9794.0	86.12	13934.191	39174.211
6256.0	86.08	11847.452	39589.586
7868.0	86.08	12884.57	39431.168
8901.0	86.06	13515.405	33852.043
509.0	86.04	8091.006	37453.977
1008.0	86.04	8605.884	37370.371
6074.0	86.03	11728.319	35032.953
1852.0	85.99	9198.097	35197.102
1425.0	85.95	8758.099	39021.258
7509.0	85.93	12693.568	33312.063
3735.0	85.91	10540.1	35301.172
2574.0	85.91	9598.611	38816.262
5332.0	85.89	11015.496	34271.313
4810.0	85.85	10884.807	33227.941
5470.0	85.8	11389.858	35047.121
1497.0	85.78	8883.891	38919.398
3408.0	85.76	10338.882	38363.172
1037.0	85.74	8419.362	36754.68
71.0	85.72	7758.2	34084.512
7996.0	85.6	12854.531	37107.34
6596.0	85.6	12014.9	34627.371
10243.0	85.6	14359.734	34777.027
1389.0	85.59	8819.544	38172.066
9033.0	85.57	13514.772	36672.004
9682.0	85.57	13840.013	36426.488
4191.0	85.55	10715.733	37148.547
9971.0	85.51	14181.539	36735.273
213.0	85.49	7763.295	36671.359
4856.0	85.47	10924.356	34197.887
1671.0	85.39	9017.192	35673.152
6790.0	85.34	12208.336	35827.461
8350.0	85.3	12945.484	35495.203
7033.0	85.22	12090.898	38774.973
1392.0	85.18	8822.137	38197.84
6438.0	85.18	11874.668	36542.32
10660.0	85.18	14442.876	35831.203
6288.0	85.13	11919.968	39396.965
7085.0	85.11	12326.506	39470.039
238.0	85.09	7818.412	37314.543
4195.0	85.05	10745.077	36905.445
2434.0	85.05	9500.398	35367.594
10136.0	85.03	14099.128	34098.352
10418.0	85.03	14357.38	37917.566
7544.0	85.01	12512.723	34137.656
1099.0	85.01	8485.487	35033.328
5130.0	84.99	11169.07	37825.891
6597.0	84.93	12020.825	34668.625
3455.0	84.93	10268.561	37072.879
7379.0	84.93	12353.545	35590.016
7797.0	84.91	12684.05	38909.145
9237.0	84.86	13676.639	38343.086
1468.0	84.86	8853.121	39826.926
7040.0	84.84	12112.376	38982.07
8897.0	84.82	13490.856	33689.344
9620.0	84.8	13793.494	35347.566
10455.0	84.76	14326.518	38555.637
326.0	84.7	7953.37	38482.16
3213.0	84.67	9972.467	36787.125
2962.0	84.65	9864.854	34259.512
1734.0	84.65	8910.543	34062.238
1738.0	84.65	8988.113	33867.258
9565.0	84.61	13831.922	34217.742
4841.0	84.57	10914.707	34000.324
9981.0	84.57	14152.337	36407.07
10339.0	84.55	14239.43	36427.859
2431.0	84.53	9670.232	35263.383
4112.0	84.53	10564.445	39656.93
9196.0	84.51	13694.194	39137.914
10009.0	84.42	14139.856	36124.996
9838.0	84.4	13865.001	39960.344
3328.0	84.4	10047.591	39642.691
3233.0	84.4	10070.111	37180.398
10017.0	84.34	14076.161	35999.941
6009.0	84.32	11780.703	33844.137
7825.0	84.3	12563.359	39609.641
2405.0	84.28	9560.344	34776.516
2455.0	84.28	9503.582	35694.375
7279.0	84.26	12422.4	37710.707
2015.0	84.21	9178.759	37464.746
1542.0	84.15	8897.756	37977.449
3079.0	84.15	10120.466	35232.441
9800.0	84.13	13861.496	39311.469
469.0	84.13	8158.214	38662.031
3340.0	84.09	10296.3	39885.344
9567.0	84.07	13974.688	34232.887
8637.0	84.07	13262.5	38459.043
7828.0	84.07	12495.407	39705.098
7637.0	84.05	12581.213	35564.516
8914.0	84.01	13548.489	34205.676
10592.0	84.01	14497.643	36712.711
6028.0	84.0	11703.79	34133.914
5899.0	84.0	11625.155	34773.543
4108.0	84.0	10521.616	39986.914
1100.0	83.98	8471.546	35061.863
813.0	83.96	8388.248	38266.02
3530.0	83.94	10177.332	35714.273
9813.0	83.94	13966.269	39383.594
5959.0	83.9	11617.912	33856.273
8235.0	83.88	13028.755	33519.813
10210.0	83.8	14384.195	33756.246
1719.0	83.73	8990.577	34525.559
7088.0	83.71	12415.162	39322.281
3387.0	83.65	10153.361	39209.441
9163.0	83.65	13485.311	39996.738
3108.0	83.63	9936.82	35842.879
8002.0	83.63	12882.315	36863.031
8559.0	83.63	12939.349	39711.645
3307.0	83.57	9970.298	39063.031
123.0	83.55	7895.444	35124.73
2087.0	83.54	9287.131	39491.48
6687.0	83.48	12114.2	33551.211
1294.0	83.46	8779.198	36255.469
103.0	83.46	7940.039	34736.164
3683.0	83.42	10481.545	34077.375
8847.0	83.38	13325.904	33363.098
7862.0	83.38	12836.987	39467.73
6015.0	83.36	11810.694	33963.023
6117.0	83.31	11666.452	35636.453
8418.0	83.29	13022.277	36698.863
1979.0	83.25	9161.821	36858.008
1709.0	83.19	9056.051	34878.719
1660.0	83.17	9041.886	35833.387
4765.0	83.15	10597.579	34248.926
5249.0	83.15	11049.866	35264.906
8818.0	83.13	13240.825	34422.395
7498.0	83.11	12393.157	33289.215
4843.0	83.08	10930.001	34060.375
7568.0	83.04	12625.677	34427.031
3186.0	83.02	10029.099	36670.105
9621.0	82.96	13817.363	35362.527
10501.0	82.94	14467.97	39868.352
2362.0	82.94	9509.033	33617.703
4900.0	82.9	10858.687	35182.086
7280.0	82.9	12313.907	37757.785
2772.0	82.88	9834.73	36786.754
381.0	82.87	7846.401	39407.863
8524.0	82.87	13095.504	38763.895
2033.0	82.85	9272.652	38173.313
7651.0	82.81	12550.522	35812.586
8657.0	82.79	13312.73	37504.148
9454.0	82.75	13716.096	34677.137
6250.0	82.65	11733.286	39353.277
118.0	82.64	7685.425	35030.828
5216.0	82.62	11102.682	36065.605
1153.0	82.62	8609.868	33215.859
2568.0	82.6	9638.456	38605.336
1748.0	82.6	9042.351	33332.137
7022.0	82.56	12201.86	38257.648
3460.0	82.56	10297.768	36874.711
7309.0	82.52	12469.282	37180.699
3727.0	82.5	10409.784	35104.738
1763.0	82.46	9178.778	33054.84
5747.0	82.46	11560.011	39169.5
5631.0	82.46	11228.418	38008.039
9083.0	82.42	13438.834	37652.035
669.0	82.42	8383.966	34150.16
7898.0	82.41	12813.867	38504.645
3246.0	82.39	10126.396	37413.094
5983.0	82.37	11441.28	33176.59
2102.0	82.37	9297.17	39114.277
6207.0	82.35	11841.944	37709.453
4054.0	82.33	10534.942	37908.168
9748.0	82.29	13879.443	37840.773
7416.0	82.29	12332.882	35046.254
10611.0	82.23	14618.773	36458.477
10674.0	82.21	14550.075	35730.461
6316.0	82.19	12064.139	38428.066
1900.0	82.18	9103.869	35675.336
8880.0	82.16	13520.481	33569.641
4875.0	82.14	10856.851	34676.984
9000.0	82.14	13358.001	35999.02
2011.0	82.14	9146.745	37285.336
5602.0	82.12	11358.641	37197.398
7795.0	82.08	12704.012	38857.98
8468.0	82.06	13062.184	37469.422
5514.0	82.04	11271.004	35570.215
1909.0	82.04	9209.712	35728.301
1958.0	81.98	9067.483	36375.902
7050.0	81.98	12266.164	39309.805
5564.0	81.98	11385.149	36335.141
10493.0	81.98	14557.796	39812.602
10457.0	81.98	14394.402	38625.078
3975.0	81.96	10378.757	36266.738
3067.0	81.96	10044.025	34583.813
7083.0	81.95	12317.619	39682.895
10084.0	81.93	14020.211	34829.113
3282.0	81.93	9978.372	38192.387
5006.0	81.93	10794.177	37422.664
455.0	81.91	8074.269	39225.313
8940.0	81.91	13353.435	34946.898
6651.0	81.91	11991.933	33428.637
3070.0	81.87	10095.796	34984.676
10228.0	81.85	14331.392	34469.363
5094.0	81.75	11016.187	38974.398
592.0	81.74	8101.623	34422.676
3492.0	81.74	10155.107	36448.348
6693.0	81.74	12102.022	33593.73
8706.0	81.7	13203.769	36398.133
4148.0	81.68	10738.23	38159.836
1466.0	81.64	8991.619	39787.602
9514.0	81.64	13645.729	33170.898
816.0	81.6	8317.749	38348.145
4876.0	81.52	10837.472	34687.309
6003.0	81.49	11688.908	33571.879
8123.0	81.43	12857.615	34932.43
5100.0	81.43	11188.533	38860.113
280.0	81.41	7981.743	37927.574
2172.0	81.39	9458.753	37222.574
10165.0	81.39	14205.746	33239.711
4068.0	81.39	10413.292	38394.129
2013.0	81.39	9262.592	37325.949
3659.0	81.39	10526.646	33432.301
9177.0	81.37	13719.181	39706.543
9195.0	81.37	13770.443	39134.828
8948.0	81.35	13527.192	35144.152
2504.0	81.33	9575.859	36643.199
6111.0	81.31	11781.394	35550.73
6200.0	81.24	11636.15	37507.121
7024.0	81.22	12266.395	38288.91
6268.0	81.2	11779.81	39907.629
1426.0	81.2	8816.244	39043.906
5553.0	81.2	11351.328	36143.496
8704.0	81.2	13202.648	36692.973
8620.0	81.18	13142.175	38937.719
6986.0	81.16	12174.933	37299.465
151.0	81.12	7941.486	35792.613
8598.0	81.1	13309.017	39373.543
370.0	81.08	7940.634	39158.996
7878.0	81.08	12756.699	38823.637
3656.0	81.08	10447.266	33347.063
8685.0	81.08	13156.722	36942.914
2449.0	81.06	9605.549	35601.637
10233.0	81.05	14252.933	34619.813
10078.0	81.05	14207.289	34780.066
5022.0	81.03	10958.926	38107.898
4147.0	80.97	10757.673	38440.008
4116.0	80.97	10629.862	39507.469
2456.0	80.97	9626.434	35719.836
3666.0	80.93	10501.406	33631.383
7526.0	80.87	12618.375	33643.602
6075.0	80.87	11799.922	35064.559
9151.0	80.87	13398.192	39699.695
2401.0	80.85	9599.311	34625.621
2309.0	80.85	9477.651	33827.73
5334.0	80.8	11008.565	33984.859
2192.0	80.76	9293.935	36565.762
157.0	80.76	7884.877	35846.035
6726.0	80.74	12093.174	34514.715
10478.0	80.72	14303.347	39638.422
350.0	80.7	7911.154	38942.816
2396.0	80.68	9655.619	34430.508
6916.0	80.68	12212.443	36733.84
3728.0	80.64	10431.092	35120.953
691.0	80.64	8229.654	34612.363
500.0	80.6	8177.35	37558.523
3244.0	80.59	9921.366	37357.219
8998.0	80.59	13472.102	35972.688
2520.0	80.59	9663.571	37088.199
4892.0	80.57	10861.072	34916.895
4874.0	80.55	10919.333	34675.609
1686.0	80.53	8958.5	35298.453
7003.0	80.51	12114.364	37838.898
5357.0	80.49	11167.005	33715.465
7948.0	80.49	12792.532	37752.688
10272.0	80.47	14221.939	35328.293
8878.0	80.45	13371.952	33567.035
8597.0	80.43	13155.336	39365.715
10144.0	80.41	14127.99	33926.043
9317.0	80.41	13615.014	37009.094
2026.0	80.34	9199.161	37858.262
4746.0	80.32	10655.097	34550.852
2383.0	80.32	9701.16	34139.422
8064.0	80.3	12708.849	35706.52
8555.0	80.3	13013.782	39560.738
6976.0	80.2	12090.5	37127.844
9887.0	80.18	14043.268	38926.359
6558.0	80.18	11992.587	35536.547
6125.0	80.18	11826.624	35710.488
5444.0	80.18	11395.687	34650.469
5196.0	80.15	11119.388	36503.68
1180.0	80.15	8639.592	33243.539
8523.0	80.13	13084.18	38758.48
19.0	80.07	7702.814	33486.965
7827.0	80.07	12642.374	39701.383
1057.0	80.07	8567.993	36202.648
7488.0	80.07	12379.886	33778.008
3658.0	80.03	10522.317	33416.586
5644.0	79.97	11367.186	38271.824
7550.0	79.95	12534.086	34213.664
9732.0	79.93	13910.068	37465.637
10066.0	79.93	14171.195	35375.832
8409.0	79.92	13055.581	36568.785
9956.0	79.92	14194.979	37030.973
3985.0	79.9	10350.182	36485.129
3555.0	79.9	10248.717	34935.117
7956.0	79.88	12708.977	37563.641
5939.0	79.88	11507.156	34422.16
8512.0	79.82	13100.966	38510.273
9680.0	79.82	13976.213	36347.762
6346.0	79.8	11881.911	37487.023
2089.0	79.8	9291.3	39546.113
5211.0	79.8	11027.109	36336.547
9793.0	79.8	13905.99	39117.121
3643.0	79.8	10150.813	33108.766
4075.0	79.78	10432.033	38895.211
9556.0	79.78	13873.787	33990.242
2573.0	79.74	9569.986	38710.059
1464.0	79.74	8664.717	39878.988
9816.0	79.72	13859.087	39402.938
9731.0	79.72	13949.119	37463.68
5570.0	79.7	11227.376	36529.508
2203.0	79.69	9355.459	36331.148
2991.0	79.69	9809.569	33167.836
7636.0	79.67	12539.737	35566.371
511.0	79.65	8187.818	37324.285
5587.0	79.61	11282.353	36814.625
3234.0	79.57	10080.622	37201.277
10487.0	79.53	14242.451	39879.422
3747.0	79.51	10485.463	35498.539
8404.0	79.49	13054.925	36440.508
4751.0	79.46	10563.296	34312.09
10490.0	79.42	14603.407	39763.332
2457.0	79.42	9520.092	35728.656
1841.0	79.38	9106.294	34929.266
2143.0	79.34	9339.229	37901.273
10516.0	79.34	14468.206	39299.031
10534.0	79.24	14596.849	38785.832
8789.0	79.23	13138.508	34783.625
10562.0	79.21	14594.994	37941.805
10379.0	79.19	14388.977	37145.414
1179.0	79.19	8730.43	33194.457
5619.0	79.07	11272.47	37842.246
5763.0	79.05	11502.568	38545.195
3465.0	79.03	10287.247	36995.746
4947.0	79.03	10971.652	35909.352
1422.0	79.03	8820.766	38807.57
5145.0	79.02	11177.798	37805.762
8223.0	78.96	12948.016	33259.898
267.0	78.86	7918.406	37819.594
4981.0	78.84	10824.962	36644.695
10424.0	78.82	14418.291	37944.305
8257.0	78.8	13007.719	34081.961
2856.0	78.79	9755.594	36475.566
8601.0	78.79	13289.924	39145.395
1780.0	78.79	9117.575	33501.895
8047.0	78.77	12756.089	35788.84
10031.0	78.77	14167.394	35832.207
9077.0	78.77	13497.573	37507.422
553.0	78.73	8011.849	35773.051
2571.0	78.73	9529.901	38681.227
5702.0	78.67	11279.618	39714.809
1973.0	78.67	9146.786	36753.758
2938.0	78.65	9729.022	34896.711
9427.0	78.63	13742.326	35492.078
7325.0	78.61	12405.214	36802.965
7740.0	78.61	12660.982	37490.754
3332.0	78.59	10118.941	39778.496
6212.0	78.57	11710.73	37883.805
6834.0	78.54	12226.35	36575.301
6279.0	78.5	12001.794	39750.461
3446.0	78.5	10255.193	37467.414
6160.0	78.46	11700.829	36629.426
8907.0	78.44	13352.108	33934.359
5698.0	78.42	11339.158	39657.527
6315.0	78.4	11999.49	38391.609
6056.0	78.4	11765.635	34522.719
2933.0	78.38	9858.061	34772.742
5408.0	78.38	11414.4	33607.703
7067.0	78.36	12339.9	39801.691
4896.0	78.34	10905.161	35040.297
2600.0	78.33	9905.381	39774.867
5280.0	78.33	11096.818	35014.344
2144.0	78.33	9384.401	37911.254
1032.0	78.31	8548.659	36970.559
5710.0	78.31	11212.278	39962.887
4153.0	78.29	10706.311	38102.664
5388.0	78.29	11167.01	33030.93
1437.0	78.29	8678.302	39358.316
8805.0	78.27	13214.446	34566.734
8849.0	78.27	13341.68	33408.219
3339.0	78.25	10335.481	39853.359
7844.0	78.25	12757.534	39825.109
1753.0	78.23	8875.644	33246.98
4920.0	78.23	10976.721	35438.258
3420.0	78.17	10289.411	38221.332
764.0	78.17	8406.81	36714.023
9918.0	78.17	14198.314	38054.879
6308.0	78.15	12048.42	38524.168
3051.0	78.15	9973.071	34178.512
5672.0	78.13	11325.537	39092.152
8219.0	78.11	13044.842	33154.598
10267.0	78.1	14359.012	35216.098
5462.0	78.1	11269.216	34823.797
5001.0	78.08	10942.854	37287.176
1742.0	78.06	8935.033	33791.816
1168.0	78.02	8581.59	33099.582
4188.0	78.0	10747.281	37063.09
5187.0	78.0	11011.745	36588.727
8268.0	77.96	12978.104	34252.461
4808.0	77.96	10835.648	33136.336
5108.0	77.92	11157.128	38533.879
1913.0	77.9	9155.828	35765.512
8405.0	77.9	12925.746	36469.277
2302.0	77.88	9345.599	34139.129
10500.0	77.87	14525.478	39861.426
3254.0	77.83	9970.648	37737.176
4123.0	77.79	10589.802	39224.879
4864.0	77.77	10971.26	34434.715
5969.0	77.73	11622.13	33700.344
547.0	77.71	8160.021	35978.754
3232.0	77.67	9955.423	37179.816
5745.0	77.67	11512.792	39287.168
5400.0	77.66	11384.064	33085.488
152.0	77.64	7831.238	35804.188
6030.0	77.64	11706.366	34177.539
2220.0	77.62	9289.534	35630.262
8391.0	77.62	12932.061	36242.543
9497.0	77.62	13686.351	33711.48
821.0	77.6	8307.143	38525.32
6323.0	77.58	12057.919	38287.348
9315.0	77.56	13688.57	36860.313
652.0	77.56	8391.985	33774.406
7481.0	77.52	12354.691	33958.629
100.0	77.5	7803.603	34663.516
6303.0	77.5	11950.521	38703.57
4824.0	77.48	10881.294	33613.891
1543.0	77.43	8925.908	37684.316
336.0	77.43	7696.562	38721.207
5667.0	77.41	11331.864	38903.723
145.0	77.35	7905.875	35694.621
10070.0	77.35	14013.259	35168.445
9169.0	77.35	13579.03	39866.758
2888.0	77.33	9730.375	35922.953
7012.0	77.31	12170.956	38092.926
8602.0	77.25	13301.917	39220.516
1471.0	77.23	8996.787	39674.203
7794.0	77.23	12644.233	38829.387
7793.0	77.21	12601.582	38713.027
7053.0	77.21	12073.584	39457.059
10582.0	77.18	14582.461	37301.328
6001.0	77.18	11818.401	33557.344
2983.0	77.14	9740.377	33639.711
2605.0	77.12	9817.551	39881.965
3451.0	77.1	10318.215	37299.625
8264.0	77.1	13030.073	34206.508
5331.0	77.1	11044.458	34247.277
2671.0	77.08	9831.689	38332.566
9274.0	77.06	13623.988	37547.473
2323.0	77.04	9294.839	33612.492
9129.0	77.04	13406.414	38786.883
9248.0	77.04	13600.463	38178.363
5088.0	77.02	11177.894	39204.832
9515.0	77.0	13563.071	33198.199
10778.0	77.0	14490.805	33101.875
7810.0	76.98	12532.073	39484.441
306.0	76.91	7850.144	38180.719
3080.0	76.91	10084.772	35246.344
9582.0	76.89	13909.481	34488.996
3568.0	76.87	10225.527	34905.012
9649.0	76.85	13862.633	35933.637
2373.0	76.81	9563.17	33820.41
10430.0	76.81	14373.815	38046.742
9134.0	76.81	13499.767	38856.789
2724.0	76.79	9844.062	36954.105
577.0	76.79	8067.988	34797.625
4932.0	76.77	10950.781	35657.891
776.0	76.72	8388.837	37084.238
5485.0	76.7	11219.394	35322.953
6537.0	76.7	11900.373	35983.789
9948.0	76.68	14000.173	37205.055
1788.0	76.68	9229.048	33835.094
8516.0	76.68	13103.743	38598.746
7915.0	76.66	12844.44	38438.234
2177.0	76.66	9366.548	37035.832
9762.0	76.66	13914.508	38182.215
6652.0	76.64	11983.766	33456.305
5206.0	76.62	11010.843	36221.289
6745.0	76.58	12152.728	34911.375
10252.0	76.58	14333.673	34922.098
2205.0	76.54	9406.975	36362.402
2721.0	76.54	9882.286	36879.098
7999.0	76.51	12879.23	37139.141
9986.0	76.45	14106.979	36230.93
702.0	76.39	8211.088	34845.441
6305.0	76.39	11937.358	38730.832
10148.0	76.35	14197.058	33647.234
2523.0	76.35	9601.751	37147.973
8195.0	76.3	12886.08	33847.773
4121.0	76.28	10718.172	39406.555
9484.0	76.24	13747.817	34175.949
741.0	76.24	8271.325	35876.008
3849.0	76.24	10524.678	36068.395
9738.0	76.22	13824.308	37614.426
5469.0	76.22	11377.247	34998.039
2648.0	76.16	9732.997	39396.488
5835.0	76.14	11522.654	36516.684
616.0	76.07	8042.444	33356.578
1421.0	76.03	8808.946	38799.297
5512.0	76.03	11301.693	35553.859
10597.0	75.99	14615.434	36803.914
341.0	75.97	7692.366	38785.477
10298.0	75.95	14233.492	35609.637
7530.0	75.95	12510.933	33674.043
7700.0	75.91	12551.454	36739.961
8262.0	75.91	12948.795	34139.5
9976.0	75.89	14082.138	36561.43
9736.0	75.85	13984.836	37587.758
4078.0	75.8	10556.999	39030.031
6586.0	75.8	11896.649	34790.625
9136.0	75.76	13400.499	38880.246
501.0	75.74	8021.218	37561.707
1551.0	75.74	8922.619	37554.816
8928.0	75.74	13497.306	34695.289
9495.0	75.72	13666.913	33678.445
2569.0	75.7	9581.791	38671.383
8817.0	75.68	13288.509	34418.512
1545.0	75.61	9002.887	37755.77
7034.0	75.59	12190.846	38803.68
10198.0	75.57	14278.032	33377.422
490.0	75.57	8027.733	37933.117
7016.0	75.57	12182.353	38212.82
8864.0	75.57	13437.388	33103.039
1762.0	75.55	9157.102	33051.355
3686.0	75.53	10381.558	34231.824
3437.0	75.47	10156.44	37767.332
6064.0	75.47	11671.556	34748.277
10399.0	75.45	14268.919	37589.602
4825.0	75.39	10982.63	33619.586
3259.0	75.38	9933.435	37845.223
386.0	75.38	7845.547	39506.777
3260.0	75.32	9988.433	37865.98
3710.0	75.32	10444.386	34777.262
6587.0	75.3	11905.56	34811.012
3326.0	75.3	9926.609	39587.367
5779.0	75.28	11472.461	37674.684
6556.0	75.28	12048.028	35510.852
10772.0	75.28	14627.847	33224.992
514.0	75.28	8127.721	37089.293
9135.0	75.26	13376.454	38862.191
7647.0	75.24	12658.768	35734.625
8785.0	75.22	13204.635	34988.945
6252.0	75.18	11843.651	39375.633
6604.0	75.13	12036.218	34580.516
3989.0	75.13	10440.174	36573.363
2079.0	75.11	9318.851	39858.73
356.0	75.09	7723.341	38998.32
7751.0	75.07	12637.968	37675.469
4702.0	75.05	10688.966	35569.195
345.0	75.05	7771.972	38880.477
5076.0	75.01	11094.925	39743.344
2974.0	74.97	9765.917	33938.543
2021.0	74.93	9236.102	37597.254
5618.0	74.88	11310.983	37754.027
4941.0	74.88	10893.155	35780.863
5028.0	74.84	10917.238	38201.797
95.0	74.8	7802.277	34520.508
9531.0	74.8	13845.658	33213.402
7534.0	74.78	12656.668	33840.523
10708.0	74.78	14510.571	34797.57
6353.0	74.76	12013.778	37041.789
5036.0	74.76	10796.198	38625.992
2101.0	74.74	9446.953	39412.145
3016.0	74.72	10103.95	33502.715
3257.0	74.72	9956.758	37815.844
9272.0	74.72	13739.232	37793.922
3703.0	74.72	10539.405	34677.625
6070.0	74.71	11653.926	34956.508
9797.0	74.65	13799.168	39278.262
5946.0	74.63	11440.021	33969.949
10380.0	74.59	14381.57	37173.398
5307.0	74.57	11204.496	34769.617
2953.0	74.57	9892.339	34567.469
3544.0	74.57	10145.653	35302.691
7011.0	74.55	12187.844	38003.852
1548.0	74.55	9045.476	37813.34
6520.0	74.53	11894.937	36522.234
10604.0	74.53	14509.325	36655.508
1109.0	74.53	8555.531	34877.512
1540.0	74.51	8959.221	37934.16
5645.0	74.51	11220.852	38276.195
8942.0	74.49	13519.431	34956.645
4142.0	74.46	10690.099	38621.945
3740.0	74.44	10473.965	35396.012
372.0	74.38	7863.305	39201.785
5141.0	74.32	11198.454	37975.543
6241.0	74.28	11776.57	38981.379
2062.0	74.26	9124.314	39476.168
2709.0	74.25	9892.508	37265.941
4067.0	74.19	10431.274	38372.41
6210.0	74.17	11671.391	37771.723
6594.0	74.11	11885.51	34892.785
1126.0	74.07	8509.279	34095.355
6630.0	74.05	11873.085	33904.07
10626.0	74.03	14444.542	36338.453
8239.0	73.96	13078.833	33620.336
8222.0	73.96	13059.134	33252.438
2473.0	73.96	9589.175	36068.656
9876.0	73.94	14205.232	39064.793
581.0	73.92	8091.259	34663.301
5379.0	73.9	11007.842	33401.016
7752.0	73.84	12612.884	37697.105
1536.0	73.8	8955.445	37865.996
36.0	73.79	7705.283	33624.516
3566.0	73.75	10147.461	34867.066
6991.0	73.75	12216.055	37475.539
413.0	73.73	7989.118	39805.68
169.0	73.71	7662.741	36085.242
6073.0	73.71	11692.064	35018.813
3999.0	73.67	10350.412	36913.93
5254.0	73.67	11034.622	35316.977
1694.0	73.67	8870.186	35186.992
3403.0	73.63	10150.122	38527.844
3524.0	73.57	10247.55	35646.406
6102.0	73.56	11638.804	35463.621
5774.0	73.56	11565.608	37885.602
10080.0	73.54	14028.588	34790.988
9664.0	73.5	13894.371	36138.68
3707.0	73.5	10522.342	34739.598
8506.0	73.46	12968.941	38395.895
5952.0	73.46	11555.903	34087.715
862.0	73.46	8354.383	39442.551
6969.0	73.44	12065.575	36851.211
3106.0	73.42	9920.916	35799.441
576.0	73.36	8082.114	35082.359
5935.0	73.35	11482.026	34398.457
6300.0	73.35	11998.06	38894.871
3532.0	73.35	10315.616	35720.258
7075.0	73.31	12492.157	39598.363
5233.0	73.27	11200.236	35642.277
1271.0	73.25	8766.461	35835.879
10776.0	73.25	14626.573	33064.801
560.0	73.23	8020.732	35444.746
4695.0	73.19	10595.094	35495.973
582.0	73.17	8057.275	34474.121
4761.0	73.15	10746.283	34164.297
10251.0	73.15	14274.354	34903.367
3129.0	73.12	9967.549	36177.449
1475.0	73.12	8876.419	39511.27
2347.0	73.1	9555.227	33034.0
6741.0	73.08	12120.84	34785.293
1992.0	73.06	9198.388	36959.0
1031.0	73.06	8455.212	36944.883
7397.0	73.06	12300.479	35253.313
2160.0	73.02	9312.653	37664.18
4205.0	73.02	10691.549	36702.199
1728.0	73.02	8892.166	34167.93
1867.0	73.02	9123.541	35392.258
5384.0	73.0	11001.066	33303.855
1173.0	73.0	8746.489	33063.43
1199.0	72.96	8695.723	33777.797
1217.0	72.96	8635.53	34382.621
3553.0	72.92	10212.839	35153.227
5096.0	72.89	11178.491	39024.344
850.0	72.89	8242.093	39166.891
10300.0	72.87	14368.642	35630.473
5751.0	72.83	11584.597	39272.555
7491.0	72.77	12318.406	33586.902
7282.0	72.75	12441.317	37525.227
9681.0	72.73	13870.8	36374.809
5407.0	72.71	11335.086	33581.098
3682.0	72.69	10508.518	34005.258
3763.0	72.69	10412.079	35742.098
8867.0	72.67	13512.277	33238.375
8798.0	72.66	13317.315	34461.828
7431.0	72.64	12419.602	34707.141
5681.0	72.62	11338.434	39406.805
8446.0	72.58	12988.554	37158.715
8743.0	72.56	13337.06	35579.227
5228.0	72.54	11193.559	35793.191
4019.0	72.54	10447.339	37325.398
7341.0	72.52	12331.92	36403.215
8586.0	72.52	13244.331	39714.844
6585.0	72.46	12046.114	35061.879
3093.0	72.46	9968.569	35542.141
3641.0	72.44	10197.673	33321.793
9753.0	72.44	13950.256	37917.586
5776.0	72.41	11518.563	37958.996
2334.0	72.41	9350.341	33065.969
2583.0	72.41	9543.031	39200.809
7669.0	72.39	12653.205	36015.902
180.0	72.37	7689.586	36193.242
7009.0	72.33	12084.925	37948.551
9448.0	72.33	13587.847	34976.164
6733.0	72.33	12094.242	34621.078
3094.0	72.29	10057.206	35568.305
5516.0	72.27	11367.894	35663.883
3263.0	72.25	9925.169	37888.039
5845.0	72.21	11474.231	36157.383
10624.0	72.2	14493.176	36322.383
9734.0	72.18	13906.305	37515.805
4699.0	72.16	10590.156	35540.367
9406.0	72.16	13723.3	35778.391
6085.0	72.14	11754.523	35225.82
2586.0	72.12	9641.568	39391.531
4119.0	72.12	10682.652	39351.527
10758.0	72.1	14587.098	33803.465
10117.0	72.08	14155.251	34396.871
9061.0	72.08	13356.679	37147.684
7566.0	72.08	12693.246	34413.0
1337.0	72.06	8833.77	37088.125
5794.0	72.06	11576.085	37415.895
8527.0	72.06	13011.498	38832.32
9542.0	72.04	13860.737	33500.953
545.0	72.04	8059.378	36191.539
2548.0	72.02	9591.004	37967.227
4957.0	72.02	10974.469	36055.266
452.0	71.99	8080.984	39177.379
4811.0	71.99	10969.951	33264.453
2184.0	71.97	9330.876	37003.488
4012.0	71.95	10387.536	37192.449
7876.0	71.93	12833.433	39094.684
6176.0	71.91	11685.859	36794.59
8049.0	71.91	12793.161	35876.031
2108.0	71.89	9396.998	39261.273
8499.0	71.87	13048.51	38212.035
281.0	71.87	7971.742	37942.695
2318.0	71.87	9473.269	33550.043
1746.0	71.85	8957.867	33607.188
10568.0	71.79	14496.227	37685.277
5974.0	71.76	11452.355	33562.41
586.0	71.72	7996.951	34525.332
1206.0	71.7	8776.762	33911.008
3041.0	71.62	9953.326	33945.426
4056.0	71.58	10427.42	38000.16
9099.0	71.58	13414.729	37926.906
9429.0	71.56	13729.463	35503.477
8470.0	71.54	13052.675	37562.949
472.0	71.54	8156.337	38529.184
1205.0	71.53	8707.461	33867.844
9588.0	71.51	13964.946	34742.77
6123.0	71.51	11789.269	35690.586
9058.0	71.43	13546.471	37056.617
4996.0	71.43	10808.319	37097.957
4993.0	71.41	10789.841	36945.551
8899.0	71.35	13418.983	33797.734
4766.0	71.33	10593.112	34057.344
9690.0	71.33	13936.099	36644.016
7528.0	71.33	12650.15	33673.078
1397.0	71.26	8770.335	38264.145
10781.0	71.22	14502.562	33146.922
2094.0	71.22	9437.26	39347.957
2342.0	71.18	9450.43	33098.324
9265.0	71.18	13706.81	37977.957
10133.0	71.18	14154.536	34067.066
5630.0	71.14	11284.483	38000.035
1137.0	71.07	8525.102	33582.699
166.0	71.07	7942.521	36063.227
585.0	71.05	8169.743	34504.871
5756.0	71.01	11552.29	38883.301
1681.0	70.99	9034.206	35526.313
4855.0	70.99	10841.324	34126.953
920.0	70.99	8581.603	39234.781
5092.0	70.95	11163.187	39251.199
2152.0	70.95	9392.228	37724.398
3005.0	70.93	10005.999	33199.035
694.0	70.89	8382.883	34658.195
5445.0	70.87	11284.59	34652.336
6281.0	70.87	11890.327	39443.859
878.0	70.87	8345.353	39807.059
337.0	70.82	7779.737	38721.305
5353.0	70.76	11085.732	33959.926
1559.0	70.76	9046.097	37430.117
1413.0	70.76	8821.053	38707.484
9839.0	70.7	13807.796	39964.742
632.0	70.7	8259.098	33037.758
8736.0	70.7	13275.159	35782.859
1340.0	70.68	8820.615	37128.367
3061.0	70.68	10089.323	34403.027
3063.0	70.68	10033.013	34438.68
6338.0	70.68	12030.935	37520.375
6534.0	70.66	11905.15	36184.059
1211.0	70.66	8769.232	34163.828
4796.0	70.64	10648.903	33043.039
6031.0	70.59	11752.867	34216.223
6725.0	70.57	12118.854	34507.051
2887.0	70.53	9705.121	35920.766
3225.0	70.53	10037.61	37080.871
5190.0	70.53	11152.371	36414.051
6285.0	70.51	11876.937	39542.305
578.0	70.49	8172.096	34840.672
5044.0	70.49	10804.64	38936.336
9689.0	70.49	13918.814	36585.27
2210.0	70.49	9467.966	36148.902
9158.0	70.47	13482.926	39923.883
4769.0	70.4	10638.614	33823.254
9894.0	70.38	14169.675	38723.746
4055.0	70.36	10513.281	37919.383
849.0	70.36	8404.423	39157.789
5138.0	70.34	11184.896	37937.656
8179.0	70.34	12795.818	34253.559
5472.0	70.32	11282.236	35102.383
10555.0	70.3	14572.168	38137.145
3459.0	70.3	10221.596	37146.938
645.0	70.2	8271.943	33626.207
9122.0	70.18	13475.468	38650.766
4778.0	70.17	10590.806	33746.324
7364.0	70.11	12291.081	36182.137
10646.0	70.05	14543.271	35938.938
8431.0	70.05	13014.144	37044.285
10503.0	70.05	14456.959	40002.055
517.0	70.05	7989.032	37121.047
6988.0	70.01	12196.043	37355.09
3293.0	70.01	10047.405	38673.563
1833.0	69.97	9090.413	34840.445
10467.0	69.97	14319.826	39026.863
10365.0	69.95	14292.058	36892.352
4693.0	69.94	10636.454	35687.836
6245.0	69.92	11776.47	39107.949
9423.0	69.92	13591.386	35423.723
4145.0	69.9	10737.285	38326.844
6217.0	69.86	11791.841	38080.676
110.0	69.82	7870.516	34906.375
4189.0	69.74	10584.76	37124.641
7772.0	69.72	12594.524	38049.125
2669.0	69.72	9715.642	38567.219
2399.0	69.69	9653.708	34587.156
2352.0	69.69	9674.69	33357.73
8454.0	69.63	12934.165	37278.547
4156.0	69.63	10572.347	37946.008
806.0	69.61	8340.46	38109.926
10147.0	69.59	14035.062	33960.102
9119.0	69.57	13424.447	38592.051
5609.0	69.57	11360.058	37372.188
6201.0	69.53	11646.602	37526.504
3028.0	69.51	10080.237	33667.492
9401.0	69.49	13741.549	36055.879
2534.0	69.49	9685.514	37502.551
3396.0	69.48	10295.069	38818.285
3415.0	69.46	10241.339	38466.527
8122.0	69.44	12879.473	34916.965
1049.0	69.44	8571.5	36302.695
10276.0	69.44	14258.2	35372.09
5825.0	69.44	11529.304	36561.074
5188.0	69.4	11171.57	36656.637
3219.0	69.4	9999.096	36969.113
409.0	69.4	7821.272	39933.383
4071.0	69.38	10355.31	38629.781
2311.0	69.38	9314.727	33710.168
1041.0	69.36	8530.839	36694.273
1354.0	69.34	8694.268	37348.797
5362.0	69.3	11116.067	33774.035
4998.0	69.3	10828.857	37220.469
5492.0	69.27	11231.751	35380.938
4683.0	69.27	10757.472	35830.164
2071.0	69.23	9080.97	39626.152
327.0	69.21	7672.159	38576.992
7082.0	69.19	12313.642	39641.215
8915.0	69.17	13391.273	34242.316
9700.0	69.15	13928.808	36806.695
8373.0	69.13	13065.053	35925.031
217.0	69.13	7686.821	36743.398
185.0	69.11	7652.211	36242.543
9143.0	69.11	13398.169	39094.82
2186.0	69.09	9281.738	36795.359
2230.0	69.05	9399.474	35452.871
252.0	69.02	7649.942	37578.293
5646.0	69.02	11289.866	38324.934
3688.0	69.02	10406.254	34295.617
5599.0	68.98	11394.978	37153.215
6574.0	68.96	11972.863	35159.684
6609.0	68.92	11961.578	34364.566
9506.0	68.9	13744.35	33588.156
1783.0	68.9	9068.899	33670.883
2462.0	68.88	9627.578	35780.879
1235.0	68.88	8824.15	34945.098
3687.0	68.88	10431.553	34288.211
5018.0	68.82	10788.894	37985.883
7361.0	68.81	12342.809	36142.734
1148.0	68.79	8528.009	33434.48
2014.0	68.79	9109.314	37395.23
84.0	68.79	7853.643	34338.008
5606.0	68.75	11213.8	37358.797
8900.0	68.73	13511.608	33820.125
7035.0	68.73	12075.342	38812.016
2587.0	68.73	9497.945	39392.242
7501.0	68.71	12570.887	33054.414
9674.0	68.71	13795.107	36268.93
7549.0	68.69	12603.34	34208.063
6707.0	68.69	12182.989	34002.586
3998.0	68.69	10413.163	36880.977
9564.0	68.69	13814.489	34191.762
5670.0	68.67	11416.201	39008.605
7354.0	68.65	12389.944	36332.234
1448.0	68.63	8653.198	39555.309
10509.0	68.63	14465.153	39452.488
3132.0	68.63	9971.785	36218.277
5596.0	68.61	11210.649	37020.629
3787.0	68.59	10540.409	36004.23
5316.0	68.54	11142.567	34343.227
5540.0	68.46	11226.013	35971.027
6290.0	68.44	12046.904	39165.695
4990.0	68.42	10784.978	36909.473
7332.0	68.38	12346.776	36557.324
3394.0	68.38	10181.676	39078.246
834.0	68.38	8250.802	38841.266
9727.0	68.35	13873.599	37411.691
5762.0	68.31	11551.204	38715.965
2595.0	68.31	9637.587	39677.063
10547.0	68.25	14597.564	38231.273
6197.0	68.25	11676.219	37465.309
7786.0	68.21	12499.471	38439.797
1414.0	68.21	8835.737	38709.723
519.0	68.21	8047.964	37176.43
2305.0	68.21	9455.675	34268.531
5208.0	68.19	11000.107	36237.508
4083.0	68.17	10401.006	39174.703
400.0	68.17	7951.887	39777.984
8053.0	68.15	12736.768	35604.531
5712.0	68.15	11582.475	39761.742
2949.0	68.13	9834.182	34513.617
877.0	68.08	8231.154	39766.285
2590.0	68.08	9705.362	39424.348
6631.0	68.06	12063.988	33956.055
6359.0	68.04	11930.591	36994.473
10054.0	68.02	14011.801	35539.766
2419.0	68.02	9593.549	35009.16
10143.0	68.0	14007.521	33922.484
8727.0	67.98	13305.408	35961.414
7702.0	67.98	12639.169	36752.266
9171.0	67.96	13630.498	39925.719
2708.0	67.92	9783.016	37227.207
814.0	67.92	8325.523	38298.609
2012.0	67.89	9172.808	37322.066
1777.0	67.87	9247.323	33387.148
5305.0	67.79	11188.064	34752.727
5545.0	67.77	11329.002	36003.188
10325.0	67.77	14332.418	36371.281
7000.0	67.75	12196.803	37804.852
7451.0	67.75	12481.005	34587.621
990.0	67.71	8500.897	37890.012
58.0	67.69	7700.411	34013.707
2037.0	67.68	9202.695	38346.906
3417.0	67.68	10280.58	38156.855
10127.0	67.66	14169.873	34275.434
1565.0	67.66	9050.781	37025.219
2665.0	67.66	9756.86	38761.004
4969.0	67.64	10934.675	36249.711
9616.0	67.64	13951.461	35266.18
1115.0	67.64	8476.632	34127.066
8619.0	67.6	13328.934	38932.867
2078.0	67.56	9486.73	39780.703
8626.0	67.54	13178.208	38754.105
8243.0	67.52	12986.042	33740.637
7466.0	67.52	12457.528	34279.922
8933.0	67.5	13498.049	34759.57
5029.0	67.48	10820.13	38222.324
6206.0	67.48	11717.728	37656.957
3074.0	67.43	10112.407	35154.656
1514.0	67.43	9020.008	38422.34
2904.0	67.41	9856.139	35812.703
6022.0	67.41	11824.39	34058.32
10506.0	67.41	14497.96	39699.641
4104.0	67.37	10445.782	39942.691
893.0	67.35	8422.763	39901.188
2481.0	67.35	9634.761	36354.109
5368.0	67.33	10998.897	33547.363
8513.0	67.31	13079.079	38565.43
748.0	67.25	8343.108	36056.172
1237.0	67.25	8634.093	34975.348
6723.0	67.22	12250.331	34461.957
1461.0	67.22	8822.525	39834.113
2482.0	67.22	9603.733	36355.125
6748.0	67.22	12266.94	34958.961
8577.0	67.2	13313.259	39866.824
3435.0	67.18	10299.735	37721.52
3091.0	67.16	10074.285	35417.16
2594.0	67.14	9691.828	39654.285
7092.0	67.14	12308.892	39418.281
9164.0	67.12	13666.509	39768.711
1845.0	67.06	9264.232	35125.523
8856.0	67.02	13352.948	33297.152
6822.0	67.02	12231.574	36310.555
7273.0	67.0	12295.9	38056.715
4227.0	67.0	10726.58	36262.488
8709.0	67.0	13261.483	36480.617
4722.0	66.99	10576.472	34858.059
1170.0	66.99	8768.79	33020.297
8938.0	66.97	13442.617	34877.777
2056.0	66.97	9130.099	39303.164
10773.0	66.97	14611.646	33232.344
8906.0	66.93	13532.966	33915.609
7317.0	66.93	12390.959	37018.281
7028.0	66.85	12118.629	38536.992
8797.0	66.85	13204.281	34738.609
161.0	66.81	7671.605	35931.875
1348.0	66.81	8724.223	37250.223
3603.0	66.79	10219.195	33939.352
1432.0	66.79	8739.306	39149.691
7744.0	66.76	12618.021	37572.789
6350.0	66.72	12057.221	37265.613
8575.0	66.7	13146.371	39807.469
6360.0	66.66	11940.674	36996.574
10463.0	66.66	14277.787	38777.375
2178.0	66.62	9468.815	37042.738
9698.0	66.58	13810.92	36722.496
4829.0	66.56	10821.895	33747.105
1419.0	66.56	8675.846	38776.195
3665.0	66.55	10499.049	33608.16
5958.0	66.49	11599.33	33852.039
5236.0	66.43	11088.112	35685.285
910.0	66.39	8463.322	39319.805
8853.0	66.39	13158.61	33251.199
9155.0	66.39	13502.848	39753.664
10625.0	66.35	14575.168	36326.773
4152.0	66.35	10701.844	38073.465
4473.0	66.32	10716.142	35951.465
9790.0	66.3	13811.917	39060.281
9928.0	66.3	14141.679	37716.449
4203.0	66.3	10725.278	36993.078
2130.0	66.24	9400.867	38613.609
7480.0	66.22	12454.965	33952.133
8425.0	66.22	12973.184	36912.281
3452.0	66.2	10185.125	37307.566
2912.0	66.16	9859.13	35687.645
7500.0	66.14	12288.866	33137.555
3004.0	66.14	9999.939	33180.41
812.0	66.14	8208.254	38252.051
715.0	66.12	8344.756	35290.039
7775.0	66.09	12681.334	38125.871
3509.0	66.07	10171.867	35951.34
1318.0	66.05	8808.164	36685.254
297.0	66.05	7889.601	38069.047
894.0	66.03	8583.255	39921.246
5194.0	66.03	11051.848	36499.398
2051.0	66.01	9234.857	39100.426
7295.0	65.99	12469.76	37197.211
2515.0	65.95	9668.045	36913.422
6194.0	65.91	11672.556	37431.805
8693.0	65.89	13180.769	36769.039
7672.0	65.86	12697.248	36115.27
4117.0	65.82	10742.396	39539.355
7519.0	65.82	12505.465	33589.625
89.0	65.78	7732.228	34469.777
2536.0	65.78	9657.627	37551.727
8036.0	65.76	12785.492	35983.367
4149.0	65.74	10709.097	38237.215
3854.0	65.74	10496.913	36073.395
542.0	65.74	8103.463	36124.172
351.0	65.72	7649.811	38963.773
2439.0	65.68	9577.943	35442.508
1269.0	65.66	8711.344	35823.656
2085.0	65.63	9334.993	39433.754
2148.0	65.59	9301.481	37683.664
3681.0	65.59	10486.016	33995.301
8416.0	65.55	13091.045	36669.797
3689.0	65.55	10396.848	34305.109
4971.0	65.51	10940.728	36308.949
10161.0	65.51	14121.01	33452.512
2091.0	65.51	9374.444	39576.855
5125.0	65.49	11186.288	38194.313
2022.0	65.47	9195.154	37655.191
7331.0	65.47	12325.233	36553.883
529.0	65.47	8167.636	36718.305
9957.0	65.47	14131.27	37090.133
6612.0	65.45	11907.711	34437.102
8060.0	65.41	12849.815	35682.297
1821.0	65.41	9239.718	34486.309
4718.0	65.4	10601.146	34773.313
8382.0	65.38	13032.15	36017.215
7908.0	65.36	12719.028	38314.23
1600.0	65.34	8871.959	36598.371
2578.0	65.26	9676.206	39032.492
4058.0	65.2	10549.891	38047.414
8417.0	65.15	12971.745	36696.559
10173.0	65.09	14408.508	33170.105
9769.0	65.09	13918.072	38533.0
6335.0	65.09	12020.323	37719.82
1871.0	65.07	9089.1	35410.84
6050.0	65.05	11730.592	34454.797
4745.0	65.05	10760.861	34543.664
2070.0	65.05	9214.226	39585.934
6185.0	65.03	11687.187	37066.969
3290.0	65.03	10010.152	38581.605
8877.0	64.99	13409.868	33551.027
9363.0	64.99	13602.127	36281.039
1119.0	64.97	8503.816	34224.848
4777.0	64.92	10665.822	33736.953
9455.0	64.9	13572.003	34734.922
9435.0	64.9	13730.981	35358.477
357.0	64.86	7977.949	39007.5
[truncated: 3,175 more rows]
