# Supplementary material for: Insights on the Control of Yeast Single-Cell Growth Variability by Members of the Trehalose Phosphate Synthase (TPS) Complex
Source: Front Cell Dev Biol. 2021 Jan 28;9:607628. doi: 10.3389/fcell.2021.607628 (PMC7876269; doi:10.3389/fcell.2021.607628)
Supplement: Supplementary file 3 [file Data_Sheet_2.ZIP › replicate4_TPS1_glc_t2.csv]

Id	Area(um^2)	Center_x_position	Center_y_position
10428.0	163.71	13663.123	37145.57
1417.0	152.13	8611.469	33469.32
2652.0	118.67	9271.631	38457.762
1377.0	112.58	8596.636	34797.793
458.0	111.38	7836.376	39930.004
6967.0	109.48	11469.766	33714.633
6524.0	108.73	11291.896	36359.141
1352.0	104.41	8470.172	35720.043
5706.0	103.07	10768.984	33650.816
3658.0	101.94	9913.11	34947.504
2349.0	101.78	9268.383	33602.313
6762.0	101.46	11605.699	38062.535
11224.0	99.68	14076.037	34687.703
2762.0	98.3	9363.286	38702.766
2774.0	95.81	9478.552	38432.828
6997.0	94.41	11791.123	33511.449
4376.0	93.55	10218.609	35330.203
11300.0	92.82	14324.0	33271.664
11571.0	92.4	14382.403	38331.395
6431.0	91.83	11392.038	34987.68
6795.0	91.31	11623.286	37442.305
7311.0	91.12	12057.11	38169.656
11003.0	91.0	14151.31	39086.441
11282.0	90.27	13999.496	33207.422
11483.0	90.03	14362.521	37092.531
3610.0	89.05	9903.553	36141.895
9420.0	88.74	13130.619	35885.473
1912.0	88.45	8917.885	39146.938
2983.0	88.05	9362.849	33005.91
1838.0	87.77	8721.248	39144.578
9011.0	87.61	12781.178	37853.324
9702.0	87.08	13263.559	39261.414
3041.0	85.98	9496.401	34381.57
3138.0	85.85	9608.413	36544.961
6911.0	85.54	11433.383	34923.219
10678.0	85.35	13963.564	34559.242
3158.0	85.31	9636.03	36961.809
641.0	83.97	8024.566	35753.816
3973.0	83.61	9926.478	37122.188
2992.0	83.04	9440.659	33083.105
7575.0	82.23	12012.075	36029.289
8019.0	82.06	12239.695	37954.445
153.0	81.96	7906.313	36003.434
9173.0	81.94	12779.962	35407.508
8617.0	81.56	12550.707	34572.512
796.0	81.37	8264.445	35540.891
7681.0	80.95	12034.197	33230.68
9954.0	80.58	13565.393	33203.496
126.0	80.55	7848.713	35541.688
10664.0	80.47	13886.271	34332.668
9934.0	79.95	13328.844	33555.434
10557.0	79.82	13613.125	35221.34
9278.0	79.76	12755.557	33126.473
865.0	79.55	8411.868	37461.355
3271.0	79.22	9809.734	39675.879
8392.0	79.21	12313.944	36395.305
9204.0	79.17	12717.1	34457.043
3991.0	78.31	9940.084	37400.363
10479.0	78.08	13767.96	36260.895
10362.0	77.9	13597.777	38183.273
10060.0	77.69	13362.87	35764.848
1274.0	77.69	8457.229	37415.449
1515.0	77.5	8679.792	35293.078
9874.0	77.31	13343.619	35554.016
5858.0	77.21	10983.441	35577.816
633.0	76.96	8187.514	36172.965
1913.0	76.81	8962.0	39154.586
1903.0	76.41	8959.659	39567.078
6040.0	76.37	10885.618	39704.086
10636.0	76.1	13803.038	33493.418
11255.0	76.05	14149.14	34068.148
9967.0	76.01	13563.992	33578.012
5730.0	75.97	10990.422	33012.875
4481.0	75.83	10268.936	33158.141
8998.0	75.59	12830.35	38056.039
6022.0	75.55	10809.389	39170.512
8506.0	75.55	12294.32	34419.34
3371.0	74.97	9794.646	37865.051
655.0	74.95	8010.873	35269.875
4193.0	74.84	10225.95	38907.301
6889.0	74.69	11504.621	35359.398
7024.0	74.69	11749.671	34226.984
5159.0	74.25	10688.586	36534.52
4970.0	74.25	10517.072	39187.563
62.0	74.23	7900.638	34123.145
852.0	74.23	8287.374	36927.84
11882.0	74.03	14608.672	33509.078
3080.0	73.73	9578.924	35384.59
6030.0	73.67	10975.661	39260.867
4255.0	73.54	10146.913	37630.613
8543.0	73.54	12671.256	33266.988
4366.0	73.54	10338.508	35484.734
9832.0	73.42	13189.209	36482.648
10615.0	73.29	13732.297	33023.617
2358.0	73.25	9181.933	33911.227
4047.0	73.23	9945.982	38553.512
5711.0	73.12	10592.297	33786.68
2388.0	73.08	9150.405	34480.82
7997.0	72.77	12209.143	37336.461
9136.0	72.66	12854.325	35783.18
9986.0	72.66	13512.354	33858.613
3219.0	72.45	9578.441	38675.98
7715.0	72.43	12153.935	33723.52
3274.0	72.41	9903.43	39473.199
1143.0	71.95	8515.334	38760.559
6991.0	71.87	11817.052	33073.18
1508.0	71.85	8681.618	35145.301
9825.0	71.83	13244.62	36616.523
5040.0	71.72	10669.066	38680.164
6867.0	71.66	11427.873	35892.223
11244.0	71.66	14055.938	34409.277
8523.0	71.58	12419.296	33704.414
6328.0	71.56	11163.612	33721.527
8539.0	71.49	12628.17	33231.094
6307.0	71.39	11014.386	34275.988
5661.0	71.37	10774.542	34787.043
4953.0	71.33	10531.17	38411.258
6325.0	71.32	11079.496	33964.676
2315.0	71.14	8864.544	33392.637
6196.0	71.07	11051.352	36220.289
9170.0	71.03	12849.423	35363.547
7820.0	71.03	12276.15	36344.898
5752.0	71.01	10961.205	33593.52
2973.0	70.7	9478.668	33617.02
9405.0	70.66	13083.868	35527.672
6007.0	70.66	10955.86	38763.398
8551.0	70.61	12505.03	33453.574
11358.0	70.59	14281.757	34732.906
11333.0	70.59	14218.843	33881.969
7706.0	70.47	12206.638	33542.73
4514.0	70.36	10547.97	34211.102
4006.0	70.17	9975.125	37780.508
9965.0	70.07	13459.542	33576.621
3702.0	70.03	9765.288	33727.223
372.0	69.99	7942.635	38678.379
1954.0	69.99	8870.285	38282.645
7668.0	69.97	11851.32	33543.828
6890.0	69.82	11455.49	35366.602
4501.0	69.8	10445.701	33709.395
11900.0	69.78	14527.257	33088.367
11275.0	69.76	14116.902	33628.414
5899.0	69.55	10879.426	36115.137
11488.0	69.46	14387.304	37151.359
3096.0	69.36	9500.563	35699.641
11903.0	69.3	14547.159	33140.582
1288.0	69.25	8609.631	37164.703
7034.0	69.23	11676.776	34423.656
4298.0	69.23	10199.569	36558.699
11730.0	69.23	14592.68	37781.547
3108.0	69.21	9635.078	35966.707
9685.0	69.09	13339.256	39735.859
2695.0	69.02	9116.313	39904.906
7618.0	68.96	12061.21	34791.809
2304.0	68.81	8887.193	33731.895
6235.0	68.6	11111.052	35454.488
8058.0	68.54	12071.875	39169.168
7585.0	68.42	11979.479	35658.492
3388.0	68.39	9915.367	37619.887
11659.0	68.19	14462.814	39457.566
2251.0	68.02	8955.211	35303.234
5427.0	67.94	10643.373	36178.348
3680.0	67.87	9739.394	34379.168
1941.0	67.68	8960.073	38506.043
6901.0	67.64	11537.103	35066.34
9872.0	67.62	13335.746	35419.008
8728.0	67.47	12677.308	37145.891
7149.0	67.41	11835.504	36765.68
2747.0	67.22	9459.822	39006.156
7661.0	67.18	12045.117	33804.543
11843.0	67.18	14579.87	34964.898
6853.0	67.16	11590.132	36214.762
4297.0	67.14	10274.743	36859.703
1396.0	67.14	8559.544	33826.016
11183.0	67.06	14100.293	35487.598
65.0	66.95	7711.238	34256.734
726.0	66.89	8232.649	33336.09
8518.0	66.89	12448.437	33935.297
2972.0	66.89	9290.847	33617.699
879.0	66.74	8369.666	37938.109
6002.0	66.72	10870.788	38672.051
10602.0	66.7	13680.401	33444.813
8521.0	66.64	12352.65	33962.797
11384.0	66.59	14218.857	35331.223
2970.0	66.51	9472.078	33566.852
2271.0	66.47	9050.978	34884.84
9526.0	66.45	13130.722	37640.73
7.0	66.43	7895.945	33205.293
8064.0	66.37	12071.527	39301.617
8819.0	66.28	12521.705	38498.777
6892.0	66.26	11522.304	35137.828
4032.0	66.2	9932.063	38028.238
11678.0	66.14	14593.048	39040.656
5123.0	66.13	10741.649	37163.742
6091.0	66.13	11203.542	38647.23
6715.0	65.95	11603.183	39911.961
4326.0	65.95	10141.059	36135.641
10844.0	65.84	13834.753	37988.801
594.0	65.78	8190.706	37418.34
4871.0	65.69	10494.22	37199.734
4198.0	65.67	10224.316	38517.801
743.0	65.42	8222.652	34008.305
2640.0	65.4	9270.076	38179.336
7281.0	65.38	11895.793	38791.051
10619.0	65.28	13685.435	33151.828
3709.0	65.24	9894.697	33446.195
10352.0	65.21	13612.979	38350.09
7641.0	65.17	11875.258	34322.406
5732.0	65.13	10864.712	33058.73
4130.0	65.13	10254.327	39689.926
5635.0	65.11	10662.09	35651.383
9940.0	65.07	13240.457	33377.953
9180.0	65.07	12854.778	34938.152
10183.0	65.07	13385.562	38196.664
11485.0	65.03	14340.235	37108.656
2267.0	64.79	9008.131	35074.207
10935.0	64.79	13936.638	39723.543
11486.0	64.79	14251.753	37110.637
4275.0	64.79	10155.065	37071.215
3394.0	64.75	9880.065	37368.555
3758.0	64.71	10117.812	33927.035
1586.0	64.71	8684.32	36507.148
644.0	64.69	8014.875	35821.57
3000.0	64.67	9679.598	33017.621
8466.0	64.63	12376.215	35051.02
3618.0	64.61	9854.561	35956.645
5676.0	64.59	10568.56	34742.016
7656.0	64.5	11951.138	33832.414
7025.0	64.4	11715.226	34235.176
8578.0	64.34	12510.077	34142.504
6834.0	64.31	11537.41	36604.32
10014.0	64.29	13559.088	34638.055
11797.0	64.19	14570.858	35913.293
49.0	64.15	7653.634	34047.773
8283.0	64.13	12469.254	38676.93
11679.0	64.11	14509.684	39043.008
11318.0	64.1	14352.639	33386.387
4955.0	64.06	10559.098	38627.441
11662.0	63.98	14588.894	39522.359
8532.0	63.92	12288.868	33282.605
9449.0	63.92	12993.442	36390.68
3186.0	63.92	9555.058	37754.887
11062.0	63.87	14042.684	37842.188
217.0	63.87	7791.436	37028.629
6972.0	63.81	11597.633	33331.262
2936.0	63.67	9392.427	34924.105
1855.0	63.64	8844.113	39396.66
4285.0	63.56	10347.257	36919.074
736.0	63.52	8407.961	33729.984
8627.0	63.48	12556.754	34735.176
6454.0	63.41	11318.49	35419.152
7647.0	63.41	11864.379	34139.945
11303.0	63.37	14378.809	33331.137
5974.0	63.35	10910.229	38013.566
10084.0	63.35	13362.383	36280.18
1362.0	63.35	8534.79	35173.953
9756.0	63.29	13138.636	38122.035
9892.0	63.29	13138.902	34786.277
11230.0	63.27	14003.502	34602.98
6620.0	63.23	11370.795	38627.641
7026.0	63.21	11634.979	34337.215
4523.0	63.16	10388.054	34391.336
6175.0	63.14	11047.973	36702.266
3884.0	63.04	9985.765	36526.637
4982.0	63.04	10404.178	39577.555
10547.0	63.0	13728.738	35362.637
8629.0	62.98	12707.393	34744.238
9330.0	62.95	13132.99	34129.094
10268.0	62.95	13618.036	39806.816
1419.0	62.81	8429.435	33204.543
6951.0	62.76	11463.342	34096.48
7774.0	62.74	12066.517	35227.563
2164.0	62.72	8967.602	36317.672
11287.0	62.62	14069.929	33035.867
11792.0	62.58	14590.075	36127.879
4531.0	62.56	10444.316	34611.691
3358.0	62.54	9716.692	38018.555
9828.0	62.51	13198.256	36698.254
6590.0	62.49	11389.065	37958.887
4452.0	62.47	10242.042	33377.441
10897.0	62.45	13859.348	39315.281
5036.0	62.39	10637.135	38915.73
7005.0	62.24	11652.79	33717.609
7045.0	62.12	11792.247	34566.457
4425.0	62.12	10143.449	34286.145
1448.0	62.1	8780.099	33150.496
4836.0	62.1	10365.049	36718.883
2009.0	62.1	8894.554	37426.512
3043.0	62.08	9652.993	34436.352
9091.0	62.08	12855.289	36863.004
11180.0	62.08	14042.426	35457.262
10634.0	62.05	13960.043	33415.293
2980.0	61.89	9329.329	33244.836
4845.0	61.84	10511.526	36846.137
10082.0	61.7	13516.019	36258.074
10985.0	61.66	14047.403	39319.301
8548.0	61.64	12511.168	33383.117
9221.0	61.59	12921.201	34603.563
10203.0	61.57	13432.422	38575.328
7800.0	61.55	12243.379	36016.789
4095.0	61.47	9935.666	39535.531
9429.0	61.41	13014.63	35979.148
10291.0	61.41	13568.04	39585.004
4332.0	61.4	10283.856	35933.977
11207.0	61.4	14172.674	34961.543
11879.0	61.24	14440.709	33704.086
10922.0	61.2	13856.658	39406.301
10529.0	61.17	13566.746	35858.73
11237.0	61.13	14116.828	34354.496
1172.0	61.11	8626.917	38433.508
7282.0	61.09	12046.658	38807.559
724.0	61.03	8403.329	33254.574
7028.0	61.01	11638.608	34371.645
6146.0	61.01	11177.065	37740.992
3724.0	60.92	9985.155	33251.484
11292.0	60.92	14374.331	33140.777
11283.0	60.86	14201.821	33243.863
9724.0	60.86	13280.098	38640.117
11873.0	60.84	14518.405	33869.953
11897.0	60.8	14602.658	33265.469
2280.0	60.8	8988.338	34527.98
10749.0	60.78	13974.583	36352.07
8820.0	60.73	12685.496	38502.496
5426.0	60.71	10618.876	36164.656
2775.0	60.67	9347.884	38454.32
953.0	60.61	8399.777	39021.012
11034.0	60.59	14020.729	38618.359
6945.0	60.59	11558.029	34247.004
652.0	60.55	8182.867	35523.531
6807.0	60.55	11538.584	36961.406
10384.0	60.51	13625.914	37722.672
1890.0	60.51	8849.962	39834.262
177.0	60.51	7923.659	36362.125
2815.0	60.44	9361.555	37375.191
1947.0	60.38	8873.737	38381.629
7697.0	60.36	12242.578	33248.492
6992.0	60.32	11849.393	33242.453
6649.0	60.32	11251.771	39290.391
10657.0	60.3	13906.494	34125.449
75.0	60.25	7968.231	34467.801
11721.0	60.25	14593.035	37946.219
1588.0	60.23	8825.121	36582.715
4405.0	60.21	10203.474	34716.887
9271.0	60.17	12759.175	33234.938
3687.0	60.13	9720.778	33996.371
1452.0	60.11	8635.473	33248.813
1270.0	60.09	8603.007	37374.688
9448.0	60.07	13056.686	36380.461
1865.0	60.06	8757.336	39578.5
10833.0	60.04	13800.301	37763.684
4265.0	60.04	10339.994	37216.84
6540.0	60.0	11314.297	36689.285
10277.0	60.0	13608.355	39679.438
1955.0	60.0	9051.888	38286.609
2296.0	59.98	8906.819	34068.633
11294.0	59.98	14213.26	33163.98
4096.0	59.96	9978.596	39562.059
8937.0	59.94	12855.698	38721.973
11327.0	59.9	14414.014	33477.129
4947.0	59.84	10536.177	38325.078
11330.0	59.83	14380.395	33763.844
3212.0	59.83	9579.843	38397.004
7713.0	59.79	12099.812	33601.352
7631.0	59.79	12011.899	34631.98
8928.0	59.79	12871.93	38919.219
3828.0	59.77	10113.747	35861.629
5115.0	59.75	10769.116	37330.563
4294.0	59.73	10320.452	36773.566
3647.0	59.71	9830.675	35257.766
1421.0	59.61	8607.799	33221.891
7374.0	59.6	11909.353	36727.469
2361.0	59.56	9126.072	34061.027
11521.0	59.52	14245.746	37687.895
9174.0	59.52	12715.775	35115.648
5796.0	59.5	10929.99	34404.699
10726.0	59.5	13947.557	35923.055
5813.0	59.44	10985.008	34773.973
10078.0	59.42	13484.946	36156.402
5750.0	59.38	10835.866	33438.363
6108.0	59.33	11182.996	38402.117
9093.0	59.29	12921.56	36897.586
4286.0	59.25	10276.698	36928.547
7625.0	59.25	11903.423	34845.934
2498.0	59.25	9200.92	35999.227
7127.0	59.21	11646.094	36249.504
10136.0	59.19	13396.119	37353.297
8705.0	59.17	12529.752	36514.824
8340.0	59.15	12467.319	37202.313
11400.0	59.14	14223.66	35521.035
1123.0	59.1	8607.586	38801.254
4109.0	59.1	10335.425	39778.355
651.0	59.04	8129.922	35484.402
422.0	59.02	7842.446	39412.199
7351.0	58.96	11956.381	37057.277
5673.0	58.91	10718.248	34657.426
3671.0	58.91	9887.512	34489.746
10768.0	58.91	13852.14	36720.168
2328.0	58.89	9134.93	33132.074
4433.0	58.85	10216.365	33944.969
9412.0	58.81	13087.288	35679.559
6300.0	58.81	11071.997	34186.938
606.0	58.79	8043.157	37180.32
10393.0	58.79	13621.763	37553.523
11766.0	58.79	14548.462	36578.352
47.0	58.79	7771.78	34005.902
3185.0	58.77	9605.348	37710.984
7785.0	58.77	12252.957	35701.633
1617.0	58.73	8696.295	36859.156
6041.0	58.71	10837.102	39737.699
10176.0	58.7	13515.878	38034.965
3333.0	58.62	9813.233	38663.039
10595.0	58.58	13684.312	33717.492
5146.0	58.56	10695.357	36848.719
23.0	58.56	7685.503	33563.262
7027.0	58.52	11794.352	34344.152
7649.0	58.5	11916.102	34221.852
1999.0	58.45	8918.833	37561.18
6422.0	58.45	11303.654	34761.699
4041.0	58.37	10129.062	38276.887
2582.0	58.37	9075.331	36944.82
4257.0	58.33	10217.674	37361.77
4359.0	58.29	10328.539	35698.539
10955.0	58.29	14207.087	39780.332
1002.0	58.27	8334.096	39506.0
7730.0	58.25	12193.769	34177.035
6902.0	58.25	11622.595	34778.371
10698.0	58.22	13945.253	35204.375
8320.0	58.2	12292.477	37961.063
1883.0	58.2	8660.248	39883.496
2723.0	58.18	9370.932	39581.641
10600.0	58.18	13741.096	33593.027
1949.0	58.16	9029.467	38422.863
3242.0	57.95	9694.671	39364.863
8940.0	57.87	12883.595	38778.094
9891.0	57.87	13159.951	35010.223
10073.0	57.85	13469.452	36039.313
5756.0	57.85	10877.303	33702.016
7105.0	57.83	11835.506	35816.117
11338.0	57.8	14227.405	34232.555
7232.0	57.8	11731.455	39356.609
9998.0	57.74	13413.235	34145.156
660.0	57.72	8200.339	35161.641
4076.0	57.7	9950.88	39296.539
10076.0	57.7	13546.729	36141.336
3197.0	57.66	9533.072	38056.977
4289.0	57.62	10324.258	36968.137
4205.0	57.6	10335.81	38368.625
10045.0	57.6	13477.112	35495.074
7788.0	57.57	12263.029	35770.961
6895.0	57.57	11508.92	35222.961
11091.0	57.55	14144.208	37305.176
718.0	57.49	8177.761	33159.738
8594.0	57.47	12569.445	34412.816
2766.0	57.47	9417.712	38775.766
10373.0	57.47	13723.339	37850.449
4561.0	57.45	10537.544	35304.953
3712.0	57.45	9872.895	33249.453
3704.0	57.45	9884.324	33539.211
9030.0	57.43	12789.692	37758.461
3331.0	57.43	9867.931	38932.609
9003.0	57.39	12775.337	38122.73
8738.0	57.34	12629.501	37211.887
9141.0	57.34	12872.295	35886.984
10099.0	57.34	13369.216	36675.977
10655.0	57.32	13783.017	34015.605
3314.0	57.3	9731.312	39401.262
9788.0	57.26	13289.767	37225.637
5788.0	57.24	10919.235	34127.543
8664.0	57.14	12656.863	35736.93
1408.0	57.09	8477.33	33590.965
10850.0	57.03	13943.409	38162.516
6768.0	56.99	11613.962	37852.023
5662.0	56.97	10579.877	34837.754
4554.0	56.97	10463.104	35040.305
11634.0	56.97	14480.276	39776.113
11313.0	56.93	14275.84	33382.785
10322.0	56.9	13763.919	38818.281
10074.0	56.88	13412.047	36072.359
1783.0	56.88	8838.749	38193.559
4908.0	56.84	10456.379	37516.652
4440.0	56.82	10315.857	33501.648
1848.0	56.8	8788.956	39367.129
4526.0	56.8	10563.391	34468.676
699.0	56.8	8196.062	33568.059
6424.0	56.78	11224.45	34796.105
3398.0	56.78	9887.135	37198.891
678.0	56.78	8027.445	34328.32
8055.0	56.76	12109.29	38988.254
11057.0	56.76	14197.222	38061.227
11361.0	56.76	14384.334	34798.625
1095.0	56.74	8603.251	39362.707
8894.0	56.72	12780.438	39455.004
21.0	56.7	7966.651	33544.98
8654.0	56.65	12536.786	35572.281
8897.0	56.65	12813.256	39470.051
4408.0	56.63	10348.451	34452.832
10158.0	56.61	13490.907	37663.859
137.0	56.61	7890.046	35773.688
5663.0	56.59	10669.152	34856.84
3903.0	56.57	10102.873	36605.102
9926.0	56.57	13255.78	34106.699
1835.0	56.55	8812.49	39049.102
10994.0	56.49	14028.743	39161.656
4125.0	56.49	10269.005	39615.77
7991.0	56.47	12119.292	37290.043
1325.0	56.45	8596.376	36144.793
6805.0	56.42	11623.995	36881.699
7270.0	56.4	11890.843	39419.297
1675.0	56.38	8691.158	37353.313
11808.0	56.38	14545.644	35736.414
10276.0	56.32	13615.811	39645.996
1945.0	56.3	8875.311	38352.223
124.0	56.3	7851.458	35469.629
9888.0	56.26	13348.85	34952.535
2300.0	56.26	8986.412	33871.004
1451.0	56.22	8725.226	33199.605
6718.0	56.22	11430.965	39937.66
5965.0	56.22	10804.035	37736.195
3968.0	56.22	10071.882	37035.637
6740.0	56.22	11557.943	39173.277
11835.0	56.21	14543.252	35340.914
4503.0	56.19	10460.873	33801.816
8797.0	56.19	12598.646	38037.195
2467.0	56.17	9205.945	35733.48
7002.0	56.17	11686.784	33576.691
9485.0	56.15	13070.358	37062.762
6798.0	56.15	11587.548	37246.793
9521.0	56.15	13035.61	37588.605
6736.0	56.13	11511.11	39288.598
9414.0	56.11	13001.304	35752.801
9063.0	56.11	12712.151	37187.59
10951.0	56.11	13863.064	39965.344
6875.0	56.09	11636.111	35469.613
6726.0	56.07	11603.74	39684.684
3523.0	56.05	9853.531	36383.77
4029.0	56.01	10102.534	37999.566
5845.0	56.0	10950.32	35433.465
11720.0	55.96	14535.39	37934.855
11540.0	55.96	14319.529	37942.27
4624.0	55.96	10536.721	36009.926
2369.0	55.92	9146.288	34182.543
7920.0	55.9	12210.863	36739.465
8037.0	55.9	12199.66	38263.039
6650.0	55.9	11208.808	39328.793
7008.0	55.88	11777.526	33851.164
11409.0	55.86	14359.847	35654.133
4545.0	55.84	10457.871	34879.34
5017.0	55.84	10628.98	39512.441
2318.0	55.8	8873.07	33249.832
10534.0	55.75	13588.618	35430.809
11119.0	55.75	14150.636	36409.852
105.0	55.69	7681.529	35036.52
2803.0	55.69	9460.165	37738.434
6886.0	55.69	11507.022	35328.797
6930.0	55.67	11480.132	34404.336
948.0	55.67	8281.307	38908.656
11784.0	55.67	14589.032	36306.328
10986.0	55.65	14124.582	39349.957
4382.0	55.65	10237.507	35252.422
1469.0	55.63	8825.614	33763.77
11899.0	55.61	14623.645	33070.695
9.0	55.57	7844.251	33305.629
9255.0	55.57	12884.167	33853.953
4478.0	55.57	10244.72	33089.555
7047.0	55.55	11652.431	34582.746
8516.0	55.54	12425.758	33813.406
1393.0	55.52	8555.256	34038.965
9280.0	55.52	13042.432	33159.191
2801.0	55.52	9470.694	37724.285
2743.0	55.5	9311.689	39258.445
8410.0	55.46	12387.98	36337.215
3825.0	55.46	9934.267	35845.039
2252.0	55.46	8865.871	35336.715
5946.0	55.44	10824.172	37224.59
5015.0	55.38	10588.601	39476.465
815.0	55.38	8250.673	35929.289
10959.0	55.36	14083.804	39819.359
3861.0	55.36	10100.752	36486.176
9834.0	55.36	13336.53	36487.949
4448.0	55.32	10152.846	33605.234
8841.0	55.31	12578.419	39241.297
3672.0	55.31	9832.72	34518.949
1348.0	55.29	8483.389	35677.141
11669.0	55.27	14635.855	39364.574
10653.0	55.27	13826.117	33959.164
7326.0	55.27	11956.553	37947.277
5723.0	55.25	10635.945	33282.172
7643.0	55.21	11871.215	34390.457
1655.0	55.21	8669.236	37199.98
4128.0	55.19	10338.128	39633.824
9277.0	55.19	12868.747	33024.914
3714.0	55.17	9911.427	33323.563
10620.0	55.15	13940.841	33049.559
2503.0	55.13	9114.147	36053.352
3744.0	55.11	9920.064	33650.457
8527.0	55.11	12319.393	33533.559
61.0	55.06	7839.669	34117.152
10302.0	55.06	13692.668	39141.379
5046.0	55.06	10573.742	38589.797
9731.0	55.04	13246.975	38507.578
7030.0	55.04	11799.635	34398.223
9077.0	55.02	12853.821	37332.188
9643.0	55.02	12936.57	39717.27
8905.0	55.0	12844.192	39400.156
6102.0	55.0	11154.401	38538.0
3984.0	54.92	9993.995	37282.988
6577.0	54.88	11380.382	37559.746
6341.0	54.88	11064.747	33627.387
50.0	54.87	7834.173	34052.934
5797.0	54.85	10968.057	34440.539
10608.0	54.83	13642.233	33176.328
3018.0	54.83	9616.17	33685.969
5800.0	54.83	10819.775	34549.602
8692.0	54.77	12649.395	36181.797
73.0	54.75	7902.265	34367.109
3490.0	54.73	9905.624	36856.242
6781.0	54.71	11551.68	37717.738
2920.0	54.71	9411.273	35005.496
6609.0	54.69	11409.305	38243.773
7637.0	54.69	12033.101	34584.34
8595.0	54.67	12690.06	34418.855
8075.0	54.67	12103.583	39789.563
6344.0	54.67	11174.225	33366.465
4172.0	54.64	10189.927	39121.926
11904.0	54.62	14500.55	33151.617
8562.0	54.6	12614.283	33648.891
7198.0	54.58	11795.969	38039.57
4099.0	54.54	10043.514	39647.574
10159.0	54.54	13424.536	37729.184
966.0	54.52	8238.234	39170.965
3628.0	54.48	9917.284	35805.652
3695.0	54.46	9761.579	33943.57
10662.0	54.42	13970.666	34237.348
591.0	54.42	8033.017	37574.902
1472.0	54.42	8699.816	33834.043
3676.0	54.42	9889.761	34571.492
7046.0	54.42	11745.675	34580.93
6738.0	54.41	11599.39	39415.039
2967.0	54.39	9465.493	33540.227
11874.0	54.39	14436.519	33888.008
8739.0	54.37	12696.22	37213.977
3163.0	54.37	9660.021	37093.168
29.0	54.31	7700.836	33630.129
7822.0	54.29	12170.161	36351.613
11248.0	54.29	14031.497	34280.688
6005.0	54.27	10982.36	38728.102
10559.0	54.21	13741.484	34777.941
11525.0	54.2	14327.803	37738.348
2746.0	54.18	9397.8	38992.0
6174.0	54.16	11180.725	36982.926
2704.0	54.14	9315.667	39863.949
10715.0	54.12	13915.789	35602.68
9303.0	54.12	12985.603	33747.012
4410.0	54.12	10242.75	34497.828
10686.0	54.1	13811.512	34906.352
10621.0	54.1	13843.242	33218.406
2955.0	54.08	9451.579	34273.637
2398.0	54.08	9222.628	34754.039
683.0	54.08	8160.675	34242.883
7767.0	54.06	12270.151	35143.043
2958.0	54.06	9287.409	34124.832
210.0	54.04	7875.308	36873.035
2799.0	54.02	9299.37	37690.172
394.0	54.02	7719.087	39002.965
3046.0	54.02	9595.992	34628.719
7447.0	54.0	11945.678	36839.563
5827.0	53.98	10856.124	35188.262
1055.0	53.97	8537.718	39897.254
9738.0	53.97	13150.541	38408.164
8029.0	53.97	12244.556	38225.844
8646.0	53.95	12685.284	35213.559
9772.0	53.93	13309.679	37509.762
1810.0	53.93	8643.812	38662.313
5743.0	53.93	10964.969	33270.395
2850.0	53.89	9288.804	36569.984
11249.0	53.85	14166.922	34279.738
6513.0	53.81	11401.272	36194.313
9689.0	53.81	13206.583	39477.578
7042.0	53.77	11764.149	34527.453
10071.0	53.77	13354.717	36003.902
9842.0	53.75	13315.886	36147.855
8895.0	53.74	12738.858	39457.004
11212.0	53.68	14204.365	34785.383
855.0	53.64	8384.717	37091.012
4100.0	53.6	9969.43	39667.375
4253.0	53.58	10228.506	37528.457
5909.0	53.56	10835.015	36224.793
4870.0	53.49	10384.85	37195.625
11777.0	53.45	14615.293	36462.73
7206.0	53.45	11833.835	38198.52
3391.0	53.45	9918.925	37361.078
4262.0	53.45	10254.41	37473.133
11097.0	53.45	14074.828	37114.734
6241.0	53.43	10994.096	35280.129
9992.0	53.39	13527.287	33919.969
880.0	53.39	8388.614	37947.539
2651.0	53.37	9195.866	38430.277
4505.0	53.37	10411.623	33813.895
4451.0	53.35	10139.54	33351.289
10179.0	53.35	13521.349	38100.133
8069.0	53.28	12217.002	39492.891
2657.0	53.28	9063.016	38630.105
8435.0	53.22	12351.476	35595.547
1928.0	53.2	9057.844	38896.5
1785.0	53.2	8819.101	38203.129
3399.0	53.16	9817.003	37201.48
10757.0	53.16	13934.042	36529.063
2837.0	53.14	9328.291	37008.637
6403.0	53.12	11411.191	34476.766
10127.0	53.1	13413.251	37125.156
7981.0	53.08	12256.823	37156.227
10901.0	53.08	13827.176	39360.352
3723.0	53.08	10002.782	33203.652
10988.0	53.07	14142.899	39377.051
11896.0	53.05	14608.319	33237.613
8482.0	53.05	12319.712	34499.285
8949.0	53.05	12788.25	38514.898
5754.0	53.01	10878.214	33618.871
8324.0	53.01	12441.3	37529.234
8536.0	52.99	12541.496	33004.688
11759.0	52.99	14471.229	36764.965
3267.0	52.95	9815.436	39886.477
11872.0	52.93	14628.985	33856.633
9987.0	52.93	13545.703	33876.66
4867.0	52.91	10552.32	37131.59
9843.0	52.91	13140.229	36168.066
6024.0	52.89	10854.429	39183.164
2870.0	52.89	9479.326	36159.137
5700.0	52.85	10594.513	34254.223
3330.0	52.85	9724.341	38875.766
3703.0	52.85	9784.553	33514.988
7835.0	52.85	12180.68	36633.578
6271.0	52.85	11202.199	34774.961
9857.0	52.8	13138.046	35784.609
4199.0	52.8	10201.133	38531.184
1262.0	52.8	8582.182	37585.512
6584.0	52.8	11307.574	37760.762
9570.0	52.78	13002.919	38375.188
11329.0	52.76	14241.57	33647.02
1795.0	52.76	8774.673	38386.625
6243.0	52.76	11031.955	35321.813
2741.0	52.76	9459.27	39228.855
230.0	52.74	7815.215	37319.344
11606.0	52.74	14407.12	39424.156
6913.0	52.72	11558.023	34628.863
11898.0	52.72	14596.151	33303.383
11542.0	52.68	14415.947	37947.559
5949.0	52.68	10940.121	37292.523
2700.0	52.66	9483.051	39785.633
4033.0	52.66	10039.964	38036.805
8533.0	52.64	12391.532	33295.027
2995.0	52.64	9446.856	33103.043
6277.0	52.62	11176.899	34902.758
4259.0	52.62	10274.042	37407.043
3075.0	52.59	9667.164	35267.563
10301.0	52.59	13767.883	39138.375
1384.0	52.57	8606.777	34370.793
6761.0	52.53	11449.938	38288.242
7061.0	52.53	11725.866	35038.996
11585.0	52.53	14389.36	38629.223
4007.0	52.51	9953.429	37822.012
8588.0	52.51	12601.906	34286.234
5122.0	52.49	10714.018	37153.254
4428.0	52.49	10180.151	34063.301
1465.0	52.47	8797.186	33618.629
10984.0	52.47	14147.952	39299.137
10038.0	52.45	13444.12	35401.566
10279.0	52.45	13716.8	39711.477
9437.0	52.45	12994.793	36127.383
9192.0	52.45	12920.639	34799.883
3699.0	52.43	9764.412	33952.426
2925.0	52.43	9467.747	34775.813
595.0	52.39	8086.899	37459.23
3215.0	52.39	9500.723	38512.086
535.0	52.36	7989.503	38998.555
11251.0	52.34	14109.188	33990.512
198.0	52.32	7760.337	36675.813
11144.0	52.32	14136.796	36131.496
8111.0	52.3	12322.964	39474.555
7163.0	52.3	11771.126	37062.527
151.0	52.28	7788.411	35961.348
10029.0	52.28	13435.54	35212.691
7615.0	52.26	11862.207	34971.051
4037.0	52.26	9977.874	38196.492
1929.0	52.24	8881.138	38923.891
3765.0	52.24	9969.469	34183.203
3275.0	52.22	9823.254	39516.523
4244.0	52.22	10137.228	37705.668
9514.0	52.22	12966.323	37457.332
4963.0	52.2	10429.482	38901.285
6467.0	52.2	11248.897	35556.035
6350.0	52.18	11202.615	33274.188
4111.0	52.18	10333.053	39857.23
1994.0	52.17	8972.787	37780.824
5774.0	52.17	10911.528	33906.004
3372.0	52.17	9704.869	37878.359
6948.0	52.15	11573.309	34070.199
8719.0	52.13	12651.142	37020.063
6158.0	52.13	11055.69	37213.438
2389.0	52.11	9236.222	34492.086
7251.0	52.11	11999.048	39755.309
6335.0	52.11	10996.452	33552.633
5655.0	52.05	10712.601	35213.09
144.0	52.03	7882.189	35851.574
5693.0	51.99	10724.532	34147.715
7000.0	51.95	11816.002	33563.258
4556.0	51.95	10405.859	35110.016
11197.0	51.92	14168.435	35380.363
4515.0	51.92	10378.462	34237.836
36.0	51.92	7870.295	33843.926
5024.0	51.9	10588.468	39229.922
7006.0	51.9	11641.451	33761.789
5093.0	51.9	10678.256	37447.699
4070.0	51.88	9968.228	39069.168
554.0	51.86	8197.944	38569.16
8481.0	51.84	12393.927	34476.613
8093.0	51.8	12290.793	39925.027
4995.0	51.78	10377.047	39909.645
10827.0	51.78	13926.896	37649.051
9325.0	51.74	13004.001	34087.008
7582.0	51.74	11860.421	35865.535
3711.0	51.74	9808.715	33173.242
6308.0	51.72	11006.832	33990.41
9852.0	51.71	13217.389	35999.652
7022.0	51.71	11700.853	34139.203
6255.0	51.67	11202.651	35183.637
4491.0	51.67	10520.327	33420.883
4586.0	51.67	10407.933	35747.402
5646.0	51.65	10628.228	35559.969
3074.0	51.65	9551.52	35224.5
5161.0	51.63	10656.769	36325.402
4177.0	51.63	10151.128	39213.633
2750.0	51.63	9433.336	39097.855
7227.0	51.61	11775.452	39112.551
3484.0	51.59	9832.409	36789.27
10584.0	51.59	13646.148	34145.859
640.0	51.59	8089.382	36007.457
92.0	51.57	7849.833	34765.391
6698.0	51.55	11616.767	39819.195
4589.0	51.53	10370.687	35817.777
7329.0	51.53	12017.065	37726.363
9963.0	51.53	13405.752	33556.848
3764.0	51.49	10060.618	34161.684
6074.0	51.48	11120.28	39360.957
2934.0	51.46	9446.591	34886.801
3844.0	51.46	10102.65	36002.43
1576.0	51.44	8794.868	36409.41
939.0	51.42	8210.579	38773.641
1906.0	51.42	9035.146	39301.289
7658.0	51.4	11870.29	33909.898
60.0	51.4	7754.095	34088.211
3322.0	51.36	9852.302	38972.898
1990.0	51.36	8894.591	37983.363
8768.0	51.36	12609.414	37702.523
11661.0	51.34	14609.952	39473.832
533.0	51.34	8070.626	39229.492
10599.0	51.34	13754.496	33504.254
10803.0	51.32	13861.226	37319.547
6172.0	51.32	11132.244	36928.293
10450.0	51.32	13754.956	36788.43
4316.0	51.3	10308.8	36523.129
11360.0	51.3	14356.309	34782.051
498.0	51.3	8093.705	39482.539
8120.0	51.3	12348.66	39407.352
11718.0	51.28	14451.927	37927.813
8891.0	51.28	12883.592	39436.184
5131.0	51.27	10698.371	36948.07
2675.0	51.25	9145.41	39320.395
11673.0	51.25	14518.605	39216.23
7242.0	51.23	11650.732	39707.051
1289.0	51.23	8570.648	36876.805
10895.0	51.23	13796.68	39282.637
3684.0	51.23	9862.35	34265.32
665.0	51.21	8065.383	34802.801
5790.0	51.17	10921.245	34203.285
10659.0	51.17	13811.867	34196.887
3414.0	51.17	9879.844	36882.145
650.0	51.15	8179.332	35475.383
11860.0	51.11	14544.303	34317.563
2356.0	51.11	9225.549	33843.344
8564.0	51.09	12646.221	33678.887
7793.0	51.09	12203.357	35832.047
11651.0	51.09	14454.716	40004.133
361.0	51.09	7950.567	38489.301
7264.0	51.05	12029.544	39523.641
6084.0	51.0	11176.038	39031.836
4302.0	50.98	10155.24	36629.305
2611.0	50.96	9268.186	37284.176
9939.0	50.96	13322.992	33370.285
7745.0	50.94	12188.701	34571.27
6359.0	50.94	11182.146	33074.598
10706.0	50.94	13816.058	35367.711
5954.0	50.92	10789.926	37427.609
10340.0	50.92	13753.768	38756.23
3024.0	50.9	9560.592	33826.703
4065.0	50.88	10096.802	38875.242
6228.0	50.86	11050.84	35730.32
6784.0	50.84	11633.407	37510.668
11345.0	50.82	14328.093	34474.578
3736.0	50.82	10100.338	33508.434
6585.0	50.77	11268.94	37848.879
4919.0	50.77	10499.438	37612.023
6841.0	50.75	11525.059	36438.555
1828.0	50.73	8805.826	38804.355
4984.0	50.73	10562.599	39661.863
1302.0	50.73	8417.991	36758.199
9116.0	50.73	12827.867	36236.941
733.0	50.69	8393.503	33639.066
2287.0	50.67	8888.818	34173.605
4395.0	50.65	10144.242	34872.73
2680.0	50.63	9120.66	39480.863
2882.0	50.63	9285.196	35635.984
10675.0	50.59	13906.686	34494.965
7580.0	50.56	12060.103	35850.445
9283.0	50.56	13135.492	33259.621
2395.0	50.56	9271.013	34647.656
5429.0	50.5	10641.451	35958.402
9841.0	50.5	13231.985	36141.566
8918.0	50.48	12830.851	39099.617
6842.0	50.48	11520.049	36519.742
4299.0	50.46	10220.664	36593.145
11460.0	50.46	14405.164	36498.637
8582.0	50.46	12599.456	34212.734
10217.0	50.44	13404.929	38791.371
11682.0	50.44	14595.507	38791.406
10633.0	50.42	13847.882	33357.684
3033.0	50.42	9698.397	34144.879
6770.0	50.4	11562.794	37891.641
6950.0	50.4	11552.224	34092.332
9742.0	50.38	13258.714	38465.57
6242.0	50.37	11173.0	35319.539
5710.0	50.37	10588.773	33752.363
4557.0	50.37	10426.984	35126.539
695.0	50.35	8202.555	33791.875
9284.0	50.35	12944.807	33268.105
7819.0	50.35	12229.558	36317.094
1254.0	50.33	8564.169	37679.297
8556.0	50.33	12501.66	33595.551
6976.0	50.33	11544.742	33386.438
4248.0	50.29	10153.413	37774.266
11655.0	50.29	14494.857	39704.469
5056.0	50.29	10736.723	38165.539
4987.0	50.27	10415.629	39720.914
11211.0	50.27	14162.547	35071.488
10264.0	50.25	13482.114	40000.23
10585.0	50.21	13744.771	34181.094
10100.0	50.19	13510.081	36676.691
11593.0	50.19	14316.173	39032.078
5944.0	50.19	10805.707	37102.961
3759.0	50.17	9950.173	33951.012
10563.0	50.17	13712.671	34681.617
6128.0	50.15	11167.985	37832.688
3266.0	50.15	9732.929	39868.414
10971.0	50.14	14046.824	39645.977
4331.0	50.14	10189.077	35917.184
4204.0	50.06	10330.092	38345.035
995.0	50.04	8221.574	39397.988
669.0	50.04	8088.616	34666.934
853.0	50.04	8243.101	36950.203
8712.0	50.04	12635.441	36756.813
8000.0	50.04	12178.699	37437.598
3078.0	50.04	9497.382	35371.543
10148.0	50.02	13549.499	37499.93
9612.0	50.02	13005.655	39110.984
4373.0	50.02	10146.403	35280.0
2471.0	50.0	9154.011	35770.191
4129.0	50.0	10319.736	39662.586
4098.0	49.98	9937.783	39604.859
8793.0	49.96	12600.319	37982.625
10937.0	49.94	13937.984	39770.18
8038.0	49.94	12263.045	38293.738
2591.0	49.92	9195.934	36963.129
4912.0	49.92	10427.216	37595.73
4407.0	49.89	10332.106	34757.727
9723.0	49.89	13140.436	38942.883
6949.0	49.89	11564.945	34086.773
1898.0	49.87	8873.65	39516.645
1102.0	49.87	8520.651	39167.406
4899.0	49.87	10423.707	37482.801
753.0	49.85	8253.358	34159.223
5018.0	49.85	10740.436	39544.191
10272.0	49.83	13627.159	39929.875
11644.0	49.83	14524.446	39865.66
5023.0	49.81	10679.748	39161.137
6612.0	49.81	11363.807	38277.145
4101.0	49.79	10082.708	39722.641
5641.0	49.79	10593.572	35497.613
10482.0	49.79	13656.314	36295.328
7188.0	49.79	11839.162	37715.293
2620.0	49.77	9175.442	37467.273
2.0	49.77	7970.797	33060.188
7341.0	49.73	11885.512	37190.695
8659.0	49.73	12706.383	35711.941
6413.0	49.73	11280.203	34656.809
9140.0	49.71	12791.353	35880.043
5823.0	49.71	10901.98	35045.527
6637.0	49.68	11327.408	38910.805
3262.0	49.68	9902.951	39778.586
4494.0	49.64	10421.679	33478.82
6966.0	49.64	11618.391	33706.809
6354.0	49.64	11163.435	33035.109
10353.0	49.64	13673.285	38349.531
10596.0	49.62	13653.357	33723.258
1395.0	49.6	8506.882	34100.23
10890.0	49.58	13903.132	39122.051
5860.0	49.58	10837.93	35638.004
3827.0	49.56	10090.361	35854.535
4036.0	49.56	9943.813	38171.453
8706.0	49.56	12694.084	36542.465
1817.0	49.54	8817.723	38712.609
6532.0	49.52	11412.921	36552.203
7742.0	49.52	12091.81	34519.508
4131.0	49.5	10302.069	39691.234
5941.0	49.5	10787.246	36949.563
3015.0	49.5	9505.537	33623.453
7650.0	49.48	12030.518	34264.746
7789.0	49.48	12251.421	35797.809
6634.0	49.46	11419.927	38829.133
8117.0	49.46	12414.54	39326.195
7832.0	49.46	12071.869	36509.609
6167.0	49.45	11179.868	36864.684
9694.0	49.45	13151.446	39370.629
5020.0	49.45	10681.133	39354.656
11747.0	49.45	14579.214	37306.313
10783.0	49.45	13931.033	37005.164
6755.0	49.41	11500.571	38550.0
6056.0	49.41	11092.222	39749.496
7237.0	49.37	11843.388	39595.512
1326.0	49.35	8566.045	36205.566
2844.0	49.35	9278.283	36799.484
7678.0	49.33	11982.298	33462.602
8817.0	49.31	12496.305	38446.531
7346.0	49.29	11995.777	37271.902
9456.0	49.29	13052.124	36572.832
11481.0	49.27	14348.063	36987.23
5074.0	49.27	10698.632	37529.977
7834.0	49.27	12223.714	36579.902
4484.0	49.24	10510.317	33075.57
9759.0	49.24	13146.488	37870.09
11832.0	49.22	14488.905	35283.301
451.0	49.22	7985.705	39810.828
2860.0	49.22	9352.657	36335.684
661.0	49.2	8091.753	35189.105
11012.0	49.16	14040.804	38931.648
4290.0	49.08	10284.688	37001.543
8855.0	49.08	12561.147	39613.684
7757.0	49.06	12152.818	34916.09
7083.0	49.04	11703.961	35443.586
6204.0	49.04	11143.831	36376.922
5083.0	49.02	10749.686	37364.324
10390.0	49.02	13736.493	37799.98
6581.0	49.02	11247.14	37685.934
4558.0	49.01	10415.272	35218.574
1807.0	49.01	8738.71	38609.941
10609.0	49.01	13672.222	33005.09
6148.0	49.01	11175.376	37811.664
3044.0	48.99	9649.393	34592.086
11413.0	48.99	14257.513	35744.441
3170.0	48.99	9680.348	37324.324
5022.0	48.99	10716.993	39410.336
10991.0	48.99	14160.904	39423.469
10342.0	48.97	13651.365	38781.027
7645.0	48.95	11907.12	34443.203
10630.0	48.93	13924.019	33293.91
11537.0	48.91	14353.842	37922.859
9941.0	48.91	13337.103	33414.348
11266.0	48.91	14003.919	33927.715
6599.0	48.89	11358.892	38058.531
1881.0	48.87	8819.418	39839.535
4009.0	48.87	9987.884	37872.578
5746.0	48.85	10904.652	33299.645
6789.0	48.83	11497.533	37361.367
7115.0	48.83	11710.449	36032.051
5125.0	48.81	10743.638	36909.902
3147.0	48.79	9686.617	36803.355
4063.0	48.79	10012.807	38777.176
7192.0	48.79	11708.41	37889.602
2722.0	48.76	9285.637	39552.613
3140.0	48.76	9572.251	36646.535
530.0	48.76	8055.895	39195.809
9440.0	48.74	12930.482	36247.395
2893.0	48.74	9396.129	35457.883
2706.0	48.72	9341.297	39916.672
6971.0	48.72	11449.741	33568.246
6280.0	48.72	11099.765	34610.656
1639.0	48.72	8831.139	37092.57
9595.0	48.7	13080.764	38763.383
11087.0	48.68	13996.706	37210.949
4077.0	48.66	10103.342	39359.797
1385.0	48.66	8631.312	34389.387
1475.0	48.64	8703.343	33873.727
7118.0	48.62	11820.614	36082.02
785.0	48.62	8301.457	35202.223
11218.0	48.62	14014.949	34835.023
4512.0	48.6	10477.97	34081.098
6694.0	48.6	11209.657	39967.332
100.0	48.58	7791.962	34963.504
6645.0	48.51	11321.553	39098.922
7619.0	48.51	11893.922	34795.426
8334.0	48.51	12466.918	37185.52
4692.0	48.45	10520.594	36073.617
11017.0	48.43	14100.058	38701.371
965.0	48.41	8402.365	39163.984
11637.0	48.41	14554.868	39816.063
10891.0	48.41	13931.264	39178.527
7622.0	48.39	11883.775	34833.605
6523.0	48.37	11381.292	36339.863
9129.0	48.37	12783.118	35987.262
412.0	48.37	7936.949	39165.383
5805.0	48.37	10917.057	34679.992
2646.0	48.37	9064.395	38329.621
10840.0	48.37	13946.716	37922.973
3993.0	48.35	10123.676	37418.781
11107.0	48.35	14180.006	36740.035
10734.0	48.34	13800.556	36040.465
6129.0	48.34	11151.714	37869.586
11095.0	48.34	14192.321	37036.094
7063.0	48.34	11694.741	35097.781
9964.0	48.32	13369.871	33571.859
9504.0	48.32	12968.167	37271.953
6208.0	48.32	11160.405	36076.004
9943.0	48.32	13155.367	33256.223
8537.0	48.3	12565.379	33059.945
11522.0	48.3	14354.85	37697.566
10639.0	48.3	13930.033	33646.156
8133.0	48.26	12325.051	39066.375
322.0	48.24	7885.509	38074.773
7318.0	48.24	12055.522	38291.805
643.0	48.2	8009.86	35777.063
2871.0	48.2	9390.154	35907.703
3692.0	48.2	9761.283	33818.52
1444.0	48.2	8782.309	33059.379
2221.0	48.2	9038.018	35837.191
9336.0	48.18	13028.475	34209.816
7211.0	48.18	11778.787	38609.191
2626.0	48.18	9233.492	37602.277
11848.0	48.16	14506.816	34802.617
752.0	48.16	8381.236	34154.609
10259.0	48.16	13479.772	39928.219
3661.0	48.11	9855.728	34778.23
5636.0	48.11	10631.274	35658.488
10020.0	48.11	13495.238	34763.988
11754.0	48.11	14493.533	37126.699
373.0	48.09	7777.311	38722.762
9830.0	48.05	13199.783	36401.996
10249.0	48.05	13394.568	39706.746
4311.0	48.05	10152.308	36452.672
9257.0	48.05	12850.354	33653.863
5684.0	48.03	10653.008	34554.094
5668.0	48.03	10626.297	34916.926
895.0	48.03	8386.408	38271.609
431.0	48.01	7841.81	39511.148
4200.0	48.01	10148.247	38531.734
9083.0	47.99	12851.793	37113.125
11492.0	47.99	14282.855	37244.68
8450.0	47.99	12297.48	35257.441
675.0	47.99	7993.158	34528.828
2319.0	47.99	9049.214	33294.867
10028.0	47.97	13522.478	35150.059
6087.0	47.97	11187.363	38865.477
11793.0	47.95	14612.498	36137.871
11735.0	47.95	14559.462	37409.195
8858.0	47.95	12640.626	39706.332
797.0	47.91	8354.881	35562.465
3349.0	47.91	9716.109	38446.316
10271.0	47.89	13682.738	39880.793
5806.0	47.89	10853.295	34681.719
6294.0	47.88	11139.173	34349.078
1992.0	47.88	8923.329	37690.516
598.0	47.88	8186.523	37329.859
11061.0	47.86	14032.177	38138.258
1470.0	47.86	8693.161	33784.633
5704.0	47.82	10736.223	33837.039
11382.0	47.82	14244.404	35226.82
4277.0	47.82	10265.513	37081.883
6358.0	47.8	11141.578	33064.98
1886.0	47.8	8989.086	39793.441
6144.0	47.8	11195.947	37978.898
551.0	47.78	8154.021	38533.531
6376.0	47.76	11410.832	33612.555
7194.0	47.74	11697.602	37913.602
770.0	47.72	8379.672	34663.016
4978.0	47.72	10551.5	39434.129
141.0	47.7	7784.108	35826.82
333.0	47.68	7846.909	38185.879
8668.0	47.68	12547.174	35818.289
1022.0	47.68	8271.709	39766.941
3931.0	47.66	10026.594	36674.598
7747.0	47.66	12091.38	34625.43
6793.0	47.65	11574.045	37420.645
4391.0	47.65	10242.911	35074.262
6419.0	47.61	11372.103	34723.199
11350.0	47.61	14248.98	34624.301
7696.0	47.61	12119.444	33241.773
578.0	47.59	8166.19	37918.809
1415.0	47.59	8522.422	33440.516
10311.0	47.57	13573.814	38962.59
6298.0	47.55	11018.839	34437.152
4567.0	47.53	10472.746	35400.117
4582.0	47.53	10358.649	35669.977
9243.0	47.51	12792.846	34257.734
8322.0	47.51	12420.491	37718.066
6347.0	47.49	11004.278	33406.441
8802.0	47.47	12678.583	38131.277
1986.0	47.45	8957.489	37941.207
814.0	47.45	8387.58	35925.762
1373.0	47.44	8468.842	35067.109
4374.0	47.44	10313.924	35292.598
6470.0	47.4	11265.908	35577.691
7996.0	47.36	12171.955	37305.078
9270.0	47.34	12821.741	33180.637
9889.0	47.34	13200.544	34994.504
11331.0	47.34	14412.495	33771.172
6758.0	47.32	11630.277	38376.664
5052.0	47.32	10754.723	38445.316
7053.0	47.32	11668.524	34752.961
6330.0	47.3	11113.227	33781.836
2719.0	47.3	9282.849	39496.816
9462.0	47.28	13062.188	36662.176
6306.0	47.28	11041.141	34252.273
10745.0	47.28	13792.33	36273.727
4187.0	47.28	10179.24	39083.824
7288.0	47.28	11934.225	38735.766
5148.0	47.26	10747.912	36548.766
8526.0	47.26	12377.256	33783.77
8108.0	47.24	12492.308	39710.492
150.0	47.24	7808.668	35939.094
8535.0	47.24	12283.503	33143.137
3728.0	47.19	10058.522	33299.023
6274.0	47.19	11091.505	34793.523
629.0	47.19	8028.055	36095.613
2243.0	47.17	8934.806	35499.723
8907.0	47.17	12825.018	39118.117
4061.0	47.15	9927.216	38697.438
9911.0	47.15	13331.129	34366.266
11126.0	47.15	14161.792	36260.137
4314.0	47.15	10348.796	36490.805
8581.0	47.15	12496.218	34212.227
4103.0	47.15	10117.268	39784.766
1443.0	47.13	8673.648	33049.602
10205.0	47.11	13418.719	38609.117
6392.0	47.11	11286.23	34024.324
6434.0	47.11	11385.939	35053.035
1407.0	47.11	8523.191	33588.332
9596.0	47.09	13092.411	38767.875
8829.0	47.09	12642.361	38834.828
3008.0	47.07	9670.408	33364.836
110.0	47.07	7893.015	35129.828
9951.0	47.05	13434.072	33108.055
9966.0	47.05	13516.746	33576.488
9980.0	47.03	13487.065	33695.316
10223.0	47.03	13398.35	38885.723
4042.0	47.01	10111.688	38306.801
9506.0	47.01	12931.099	37283.988
7283.0	46.99	12059.962	38829.227
4490.0	46.98	10444.32	33353.254
9799.0	46.98	13352.546	37152.605
1833.0	46.98	8843.845	38955.152
388.0	46.94	7907.091	38948.777
804.0	46.94	8297.562	35766.066
674.0	46.94	8167.718	34509.707
5117.0	46.94	10745.666	37067.887
1880.0	46.9	8796.563	39839.926
7102.0	46.9	11822.917	35715.996
542.0	46.9	8185.45	38894.125
1439.0	46.88	8577.513	33104.348
3172.0	46.88	9530.829	37391.883
5086.0	46.88	10668.719	37396.066
4539.0	46.86	10439.564	34781.699
6436.0	46.86	11278.64	35107.184
721.0	46.86	8255.534	33042.691
1939.0	46.84	9017.015	38768.793
1386.0	46.84	8473.31	34132.313
2234.0	46.84	9014.229	35678.879
6954.0	46.84	11596.707	33857.57
9927.0	46.82	13346.245	33939.758
3487.0	46.82	9765.566	36808.66
6651.0	46.82	11216.724	39363.629
8881.0	46.8	12754.926	39828.98
38.0	46.78	7778.864	33857.035
666.0	46.78	8167.827	34845.926
1296.0	46.76	8577.719	36699.902
11277.0	46.76	14110.267	33415.844
6552.0	46.76	11296.596	36884.48
4950.0	46.75	10410.432	38398.176
8323.0	46.75	12313.685	37764.758
1829.0	46.75	8819.312	38812.48
3051.0	46.73	9557.298	34779.242
6746.0	46.73	11550.456	38888.102
10075.0	46.69	13529.03	36097.91
7155.0	46.69	11682.213	36798.867
2794.0	46.67	9380.121	37917.379
9088.0	46.67	12877.044	37144.344
6368.0	46.65	11380.516	33092.563
7062.0	46.63	11796.913	35069.168
8068.0	46.61	12071.784	39462.129
5802.0	46.61	10947.605	34584.719
11214.0	46.59	14024.665	34795.117
1554.0	46.59	8783.348	36068.738
2409.0	46.59	9262.01	35131.887
11157.0	46.57	14073.617	36004.102
4361.0	46.57	10174.256	35718.957
11768.0	46.55	14505.706	36661.035
9681.0	46.55	13240.894	39654.496
7552.0	46.53	11967.255	36400.793
3066.0	46.52	9613.301	35037.828
2292.0	46.52	8910.792	33968.445
11788.0	46.52	14558.351	36369.629
5778.0	46.5	10925.825	34067.184
5001.0	46.48	10519.047	39990.23
4988.0	46.48	10545.713	39747.195
7617.0	46.48	12043.627	35066.613
4353.0	46.46	10247.048	35651.461
9918.0	46.44	13261.732	34196.012
4375.0	46.44	10144.045	35307.57
11583.0	46.42	14321.436	38560.121
5041.0	46.42	10739.343	38474.809
1993.0	46.42	9000.155	37761.941
11791.0	46.4	14587.729	36102.992
7628.0	46.38	11882.415	34899.105
5660.0	46.38	10599.506	34778.543
664.0	46.38	8077.957	35088.348
10751.0	46.36	13837.311	36432.445
2828.0	46.36	9361.769	37039.328
291.0	46.34	7978.798	37932.207
1894.0	46.34	8937.42	39689.824
573.0	46.32	8041.043	37827.496
6079.0	46.31	11173.533	39210.102
6203.0	46.31	11025.701	36342.043
8898.0	46.27	12835.009	39474.094
4997.0	46.25	10442.421	39945.668
6596.0	46.25	11223.918	38012.789
5876.0	46.23	10967.396	35912.895
11125.0	46.23	14103.819	36234.477
5059.0	46.21	10701.374	38079.121
3524.0	46.21	9900.644	36443.117
11006.0	46.21	14099.37	38837.016
3063.0	46.21	9589.701	35014.82
4335.0	46.19	10168.625	35956.703
1316.0	46.17	8470.646	36306.566
2773.0	46.17	9315.289	38335.195
5739.0	46.17	10832.041	33140.008
3612.0	46.17	9729.11	35928.148
4936.0	46.13	10424.144	38006.023
11836.0	46.13	14526.57	35379.063
4270.0	46.13	10316.946	37305.227
11274.0	46.09	14198.924	33546.82
7210.0	46.09	11756.169	38514.273
11668.0	46.08	14465.556	39303.641
10681.0	46.08	13978.723	34653.363
7036.0	46.08	11728.248	34460.836
9917.0	46.06	13237.069	34427.383
173.0	46.06	7648.413	36247.34
1847.0	46.06	8673.702	39361.449
792.0	46.06	8304.169	35372.48
3118.0	46.04	9586.663	36073.922
4114.0	46.02	10293.178	39889.324
374.0	46.02	7692.944	38726.91
11497.0	46.0	14335.41	37308.152
9276.0	45.98	12777.845	33001.531
378.0	45.96	7690.323	38790.953
7356.0	45.96	11931.627	36998.199
11301.0	45.96	14291.134	33307.805
3192.0	45.96	9638.319	37956.008
5947.0	45.92	10843.725	37268.176
91.0	45.92	7935.345	34740.727
1996.0	45.9	9041.925	37819.23
6806.0	45.88	11465.839	36915.488
4306.0	45.88	10259.44	36407.512
3348.0	45.86	9832.876	38444.938
5922.0	45.86	10955.644	36613.375
9679.0	45.85	13297.852	39646.613
9619.0	45.85	13058.667	39252.727
7249.0	45.85	11776.499	39911.566
10956.0	45.83	14000.733	39799.145
5803.0	45.81	10789.852	34627.734
11629.0	45.81	14236.337	39883.91
4008.0	45.79	9931.571	37850.934
11561.0	45.79	14335.964	38089.313
1372.0	45.79	8481.903	35039.129
9721.0	45.77	13297.949	38917.68
34.0	45.77	7934.268	33767.172
9290.0	45.77	13024.44	33393.777
10434.0	45.75	13613.624	37013.301
6522.0	45.73	11283.399	36324.848
3809.0	45.73	10054.178	35573.063
2674.0	45.71	9129.464	39305.699
6531.0	45.71	11226.478	36532.91
5914.0	45.69	10937.376	36314.434
4387.0	45.69	10261.233	34953.543
10519.0	45.69	13713.315	36000.637
7257.0	45.67	12053.981	39630.563
8352.0	45.63	12388.424	37023.547
8880.0	45.63	12849.519	39788.539
5107.0	45.63	10743.322	37245.441
10304.0	45.62	13675.422	39167.633
2041.0	45.62	8964.029	37146.305
2336.0	45.62	9116.685	33299.652
4097.0	45.62	9922.339	39592.574
10431.0	45.6	13688.394	36864.547
5627.0	45.56	10756.094	35832.387
2791.0	45.56	9426.589	37890.105
2829.0	45.56	9464.738	37047.188
4829.0	45.54	10434.676	36577.129
81.0	45.54	7798.621	34524.656
6568.0	45.54	11353.057	37201.141
744.0	45.54	8272.145	34029.707
507.0	45.54	8186.823	39556.262
3849.0	45.5	10119.541	36182.574
7262.0	45.5	11888.507	39448.441
4185.0	45.48	10276.555	39010.859
40.0	45.46	7807.025	33862.516
419.0	45.46	7711.54	39340.938
2633.0	45.44	9196.956	37862.828
738.0	45.44	8389.089	33782.727
5741.0	45.42	10878.664	33233.547
8573.0	45.42	12544.158	33957.691
637.0	45.42	8156.458	35982.563
7286.0	45.41	11948.668	38707.129
8511.0	45.41	12454.366	34284.938
3981.0	45.41	10067.757	37185.734
79.0	45.41	7892.05	34511.137
2687.0	45.41	9076.606	39632.82
7284.0	45.39	11995.93	38901.094
1445.0	45.39	8742.69	33069.535
4067.0	45.37	10032.424	38942.336
2605.0	45.37	9151.627	37206.664
9148.0	45.37	12846.548	35687.273
3131.0	45.37	9600.484	36359.156
2738.0	45.35	9295.174	39116.707
6444.0	45.35	11297.93	35199.293
2982.0	45.33	9459.366	33290.199
8619.0	45.33	12582.083	34587.09
671.0	45.31	8053.895	34477.488
11549.0	45.31	14371.568	38053.004
7295.0	45.31	12058.311	38331.141
7013.0	45.29	11807.082	33968.992
3276.0	45.27	9792.929	39574.922
8754.0	45.27	12658.464	37497.059
635.0	45.27	8056.461	36195.227
414.0	45.27	7861.299	39206.738
11393.0	45.25	14341.248	35383.746
9683.0	45.25	13241.814	39719.809
11265.0	45.23	14186.711	33899.641
6195.0	45.23	11116.722	36507.988
4293.0	45.23	10152.482	36747.344
8826.0	45.21	12599.116	38719.016
5702.0	45.21	10610.174	34095.648
9806.0	45.21	13152.241	36948.883
10539.0	45.21	13726.289	35508.887
11726.0	45.21	14492.573	37692.164
10564.0	45.19	13568.571	34739.926
3953.0	45.19	9971.693	36789.539
9579.0	45.19	13096.858	38516.559
10654.0	45.18	13872.202	33994.922
7574.0	45.18	11899.842	35988.891
6407.0	45.16	11421.705	34542.496
132.0	45.14	7902.465	35700.09
3097.0	45.14	9623.182	35724.633
5872.0	45.1	10889.12	35785.766
9668.0	45.08	13310.48	39870.707
8711.0	45.08	12548.374	36744.926
3407.0	45.08	9790.225	37127.605
8025.0	45.08	12179.661	38217.543
10682.0	45.06	13922.638	34739.332
7726.0	45.06	12179.81	34008.516
6965.0	45.04	11440.832	33687.383
9422.0	45.02	13062.498	35930.297
6832.0	45.0	11527.958	36566.125
8049.0	44.98	12189.659	38807.82
11428.0	44.98	14301.891	36164.559
6432.0	44.98	11375.025	35001.801
647.0	44.95	8063.077	35684.832
3940.0	44.95	9971.897	36718.059
2573.0	44.95	9159.254	36861.367
188.0	44.95	7645.83	36523.039
2739.0	44.93	9321.873	39140.844
10069.0	44.91	13467.752	35974.34
9855.0	44.89	13327.132	35736.438
8378.0	44.87	12405.435	36806.949
7741.0	44.87	12115.357	34512.773
11889.0	44.83	14433.709	33384.531
2580.0	44.81	9241.468	36941.309
1450.0	44.81	8758.907	33191.645
4014.0	44.81	9923.71	37893.395
10618.0	44.81	13649.734	33058.527
872.0	44.79	8400.136	37762.711
1485.0	44.77	8798.15	34363.602
4052.0	44.77	10045.149	38678.391
1834.0	44.73	8753.545	39026.371
4934.0	44.73	10531.962	37913.828
1739.0	44.72	8823.37	37773.238
10058.0	44.7	13360.887	35755.48
4246.0	44.7	10295.554	37729.883
5861.0	44.68	10944.474	35662.156
8767.0	44.68	12634.625	37680.395
10219.0	44.64	13373.095	38797.922
8432.0	44.64	12388.594	35805.168
8904.0	44.62	12884.072	39378.969
1476.0	44.6	8774.477	33916.313
11464.0	44.6	14244.44	36594.184
9718.0	44.6	13306.493	38896.254
5037.0	44.6	10686.757	38626.957
6138.0	44.58	11182.122	37942.027
9340.0	44.58	12974.891	34257.387
3772.0	44.58	10008.181	34258.785
11859.0	44.58	14455.832	34297.285
1438.0	44.56	8491.16	33077.68
10123.0	44.54	13542.208	37060.105
10.0	44.54	7689.82	33378.965
8653.0	44.52	12579.581	35569.621
10604.0	44.52	13713.211	33478.766
1647.0	44.51	8816.783	37132.84
6001.0	44.51	10792.787	38631.07
9584.0	44.51	13100.353	38604.629
7334.0	44.49	11970.216	37603.941
3225.0	44.47	9594.76	38820.313
3852.0	44.47	9969.705	36223.746
7033.0	44.47	11731.542	34418.613
9273.0	44.45	12873.328	33273.684
5924.0	44.45	10822.654	36649.219
11479.0	44.45	14408.132	36940.551
2312.0	44.43	9037.676	33338.289
3975.0	44.41	10124.715	37131.383
6635.0	44.39	11392.44	38830.398
5058.0	44.39	10582.107	38068.23
3706.0	44.39	9899.636	33367.566
6980.0	44.37	11437.308	33180.535
8695.0	44.37	12695.625	36364.953
6938.0	44.37	11592.773	34129.789
3777.0	44.37	10085.766	34408.719
9897.0	44.35	13222.228	34609.336
11883.0	44.35	14625.587	33549.188
935.0	44.35	8246.865	38748.801
11000.0	44.35	14201.632	39068.723
1695.0	44.35	8812.406	37524.641
11186.0	44.33	14038.576	35551.469
6510.0	44.33	11347.411	36146.805
7023.0	44.33	11702.256	34186.137
2341.0	44.31	9167.511	33340.414
10861.0	44.31	13916.844	38539.727
11450.0	44.31	14237.797	36434.293
2952.0	44.29	9340.208	34144.129
11080.0	44.29	14084.718	37355.484
6142.0	44.29	11024.096	37959.145
9334.0	44.28	12946.728	34142.797
7095.0	44.28	11644.367	35621.395
11714.0	44.28	14571.484	38141.594
6850.0	44.28	11511.532	36160.969
10811.0	44.24	13870.922	37415.188
788.0	44.22	8341.973	35294.172
6180.0	44.22	11010.659	36593.254
6613.0	44.2	11216.97	38281.48
11367.0	44.18	14271.548	34908.301
139.0	44.18	7827.955	35810.625
1420.0	44.16	8555.056	33210.059
10591.0	44.16	13607.221	33646.813
9698.0	44.14	13286.596	39150.316
5642.0	44.14	10610.314	35520.813
5016.0	44.12	10658.007	39503.027
11790.0	44.12	14631.918	36067.559
5988.0	44.08	10816.667	38226.359
2744.0	44.06	9392.053	39264.695
590.0	44.06	8017.426	37565.496
6209.0	44.05	11135.025	36084.793
1467.0	44.03	8758.224	33663.863
11104.0	44.03	14006.832	36976.379
1342.0	44.03	8469.506	35609.93
2647.0	44.01	9200.361	38351.145
8961.0	44.01	12716.041	38321.289
3700.0	44.01	9738.417	33644.898
3797.0	44.01	10081.888	35250.422
7348.0	44.01	12011.664	37045.266
10147.0	43.99	13524.517	37487.629
7097.0	43.99	11664.089	35641.066
6927.0	43.97	11559.838	34321.891
6656.0	43.97	11335.578	39409.637
7736.0	43.95	12087.187	34418.707
6134.0	43.95	11082.612	37920.188
9254.0	43.93	12779.495	34115.367
9946.0	43.91	13262.044	33099.316
731.0	43.91	8271.729	33609.336
11160.0	43.91	14104.704	35744.949
4480.0	43.89	10140.741	33115.82
389.0	43.89	7646.758	38969.594
7570.0	43.89	11902.396	36187.48
10660.0	43.87	13829.398	34222.313
4832.0	43.87	10523.923	36662.691
9092.0	43.87	12878.277	36868.563
2869.0	43.85	9462.78	36153.773
7754.0	43.83	12118.085	34789.574
9953.0	43.83	13534.732	33179.047
11901.0	43.83	14487.424	33106.297
2168.0	43.82	8956.169	36354.863
9700.0	43.8	13298.11	39224.703
2464.0	43.8	9170.983	35712.797
2428.0	43.78	9119.949	35396.18
1658.0	43.78	8769.3	37242.234
7014.0	43.78	11835.856	33988.051
5729.0	43.78	10649.86	33047.855
10270.0	43.76	13577.238	39872.215
4447.0	43.76	10243.675	33594.746
2123.0	43.74	8848.063	36695.449
4271.0	43.74	10182.164	37312.805
2345.0	43.74	9243.835	33392.148
383.0	43.74	7768.907	38884.68
11182.0	43.72	14117.235	35478.543
3142.0	43.7	9626.778	36751.52
3418.0	43.7	9841.579	36959.465
7300.0	43.68	11997.254	38398.164
601.0	43.68	8125.685	37093.223
3980.0	43.68	9952.153	37183.449
1531.0	43.68	8719.77	35764.633
1024.0	43.68	8341.66	39813.52
1278.0	43.66	8576.625	37464.813
6342.0	43.66	11029.279	33637.078
3283.0	43.66	9765.297	39289.941
11169.0	43.66	14013.966	35854.699
7600.0	43.62	11981.822	35319.063
189.0	43.62	7782.858	36545.77
8748.0	43.59	12693.779	37398.672
767.0	43.59	8224.979	34615.102
8735.0	43.59	12573.513	37192.746
2999.0	43.57	9512.194	33015.805
10819.0	43.57	13906.428	37520.57
2406.0	43.55	9102.727	34936.578
6447.0	43.55	11377.874	35319.48
6014.0	43.53	10802.151	38941.512
3630.0	43.51	9853.099	35816.621
7659.0	43.51	12062.8	33962.141
6453.0	43.49	11229.207	35384.598
3099.0	43.49	9517.426	35733.363
11366.0	43.47	14292.937	34879.219
9787.0	43.47	13298.261	37220.809
11231.0	43.47	14179.095	34310.078
1418.0	43.47	8597.22	33471.594
6564.0	43.45	11392.122	37157.234
4495.0	43.45	10496.737	33615.262
8830.0	43.45	12702.941	38860.813
9916.0	43.41	13284.878	34424.289
822.0	43.41	8338.779	36166.41
894.0	43.41	8204.81	38256.188
9666.0	43.36	13141.486	39812.168
3785.0	43.36	10043.009	34586.68
6944.0	43.34	11555.172	34220.941
9901.0	43.32	13199.819	34741.488
9134.0	43.32	12773.537	35744.859
7971.0	43.32	12172.273	36902.414
10750.0	43.3	13867.964	36379.953
1453.0	43.28	8670.687	33338.867
3019.0	43.28	9664.616	33732.332
6313.0	43.26	11109.534	34107.098
7060.0	43.24	11689.242	35024.168
3343.0	43.24	9714.607	38570.598
5819.0	43.22	10856.29	34922.586
10860.0	43.22	13970.487	38537.832
4178.0	43.22	10343.318	39258.809
11757.0	43.2	14495.209	36715.559
10770.0	43.2	13808.416	36726.398
649.0	43.2	8018.07	35451.023
10932.0	43.18	13825.533	39657.559
6394.0	43.18	11337.732	34181.059
9498.0	43.18	12985.984	37163.984
10690.0	43.16	13796.699	35089.539
9138.0	43.15	12752.283	35792.707
3193.0	43.15	9588.016	37972.41
8563.0	43.15	12665.155	33669.953
4254.0	43.15	10349.648	37612.41
9465.0	43.15	13018.857	36705.414
9950.0	43.13	13428.904	33091.879
1125.0	43.13	8480.994	38815.242
4949.0	43.11	10428.867	38376.594
2541.0	43.09	9066.206	36379.602
10171.0	43.09	13411.249	37932.074
10705.0	43.09	13791.095	35352.0
8757.0	43.07	12708.508	37566.055
8540.0	43.07	12622.389	33252.695
10000.0	43.07	13545.216	34211.867
2347.0	43.07	9114.21	33508.016
6240.0	43.05	11047.587	35270.742
7451.0	43.05	11870.573	36547.695
8477.0	43.03	12415.414	34711.902
5118.0	43.03	10582.612	37129.117
6189.0	42.99	11149.439	36417.758
4536.0	42.99	10517.943	34744.156
9125.0	42.97	12894.532	36148.172
4369.0	42.95	10320.392	35560.766
10852.0	42.95	13911.855	38188.543
5099.0	42.93	10652.206	37199.688
8107.0	42.92	12316.409	39687.457
2118.0	42.92	8868.89	36603.934
102.0	42.9	7667.494	35012.492
4574.0	42.88	10481.441	35499.211
9274.0	42.88	12811.296	33299.059
3402.0	42.88	9890.16	37270.176
2822.0	42.88	9455.399	37225.727
7698.0	42.86	12215.305	33251.059
8020.0	42.86	12081.819	37953.898
512.0	42.86	8006.748	39563.316
3285.0	42.84	9796.5	39303.004
7001.0	42.84	11841.485	33565.406
11858.0	42.84	14541.41	34289.813
3779.0	42.84	10028.339	34443.441
581.0	42.82	8075.21	37971.684
8538.0	42.82	12499.004	33164.023
4049.0	42.8	10007.286	38586.574
11391.0	42.8	14256.113	35376.41
1522.0	42.78	8728.371	35551.09
7581.0	42.76	12020.041	35858.594
896.0	42.74	8322.529	38303.66
10378.0	42.74	13591.668	37940.766
3338.0	42.74	9756.027	38764.773
692.0	42.72	8120.796	33735.355
1864.0	42.72	8649.368	39560.738
9188.0	42.7	12722.7	35063.305
1602.0	42.69	8804.489	36690.66
4283.0	42.69	10296.022	36880.633
10817.0	42.69	13946.271	37470.004
10923.0	42.65	13849.171	39424.828
2010.0	42.65	9044.301	37434.773
7069.0	42.65	11797.481	35224.949
11787.0	42.63	14442.863	36344.648
5695.0	42.63	10744.624	34169.629
7138.0	42.61	11696.918	36633.23
11866.0	42.61	14488.295	34204.863
48.0	42.61	7696.884	34018.508
7345.0	42.59	12054.502	37269.559
8012.0	42.55	12113.253	37846.961
11405.0	42.53	14232.093	35614.031
538.0	42.53	8108.112	38789.574
8087.0	42.53	12338.298	39807.402
1950.0	42.53	9017.458	38428.762
10491.0	42.51	13739.873	36061.766
589.0	42.51	8174.374	37563.422
4476.0	42.49	10333.491	33235.156
811.0	42.49	8267.124	35882.289
4858.0	42.49	10540.186	36970.934
4814.0	42.46	10375.236	36270.371
10266.0	42.46	13664.435	39772.609
3376.0	42.44	9899.956	37678.66
7626.0	42.44	12010.271	34869.766
9695.0	42.42	13309.231	39376.805
6449.0	42.38	11214.688	35328.59
26.0	42.36	7982.421	33602.406
7217.0	42.36	11834.128	38803.734
11228.0	42.34	14041.548	34564.496
1827.0	42.34	8701.569	38792.863
11167.0	42.34	14165.335	35837.551
384.0	42.32	7889.73	38886.895
11509.0	42.3	14268.789	37594.914
859.0	42.28	8401.13	37147.699
11297.0	42.25	14250.418	33201.516
839.0	42.25	8403.005	36720.566
8847.0	42.23	12655.985	39500.813
138.0	42.23	7937.066	35799.098
9463.0	42.23	13089.504	36674.703
10637.0	42.23	13859.712	33506.828
6932.0	42.23	11593.678	34407.094
2500.0	42.21	9164.129	36014.738
10863.0	42.19	13979.614	38676.602
9704.0	42.19	13343.848	38971.316
3229.0	42.17	9672.416	39037.824
8922.0	42.17	12754.255	38828.453
1500.0	42.15	8766.023	34763.762
8971.0	42.15	12842.868	38443.758
2246.0	42.15	9030.406	35531.492
11159.0	42.13	14042.545	36019.672
4969.0	42.13	10397.604	39180.109
1185.0	42.13	8615.165	38163.777
7642.0	42.13	11958.268	34367.77
686.0	42.11	8065.377	33920.039
944.0	42.11	8227.539	38853.531
10887.0	42.09	13809.679	39065.98
5638.0	42.09	10634.962	35693.113
8947.0	42.05	12813.464	38510.512
4593.0	42.05	10384.192	35862.289
156.0	42.03	7938.551	36069.117
9924.0	42.03	13342.395	33988.359
1968.0	42.03	8877.443	38066.949
9464.0	42.02	12968.726	36702.09
1788.0	42.02	8766.111	38268.863
639.0	42.0	8172.112	35984.988
11178.0	42.0	14097.264	35725.648
6541.0	41.98	11383.164	36737.547
2433.0	41.96	9267.618	35424.852
9401.0	41.96	12942.053	35501.273
2326.0	41.94	9153.913	33058.309
6771.0	41.94	11557.789	37902.984
9902.0	41.94	13313.463	34467.383
7664.0	41.92	11985.58	33524.758
71.0	41.92	7849.572	34342.34
7290.0	41.92	12046.209	38527.059
5737.0	41.92	10868.517	33126.434
3165.0	41.9	9599.738	37153.012
8115.0	41.9	12489.939	39571.848
9582.0	41.88	13077.347	38571.191
7592.0	41.88	11989.775	35544.852
10372.0	41.86	13607.917	38137.805
10853.0	41.84	13889.242	38195.094
6502.0	41.82	11326.828	36006.434
10558.0	41.82	13585.804	34982.148
6103.0	41.82	11179.318	38564.02
5776.0	41.82	10912.496	34004.848
8415.0	41.82	12341.132	36148.762
7301.0	41.8	12061.077	38433.906
6260.0	41.8	11120.341	34947.105
1387.0	41.79	8503.792	34139.199
6849.0	41.79	11473.294	36161.695
4196.0	41.79	10237.921	38473.629
9949.0	41.77	13449.939	33067.648
2772.0	41.77	9396.132	38620.125
90.0	41.75	7741.658	34702.02
8453.0	41.75	12331.721	35353.941
5745.0	41.75	10899.048	33286.793
2724.0	41.73	9411.506	39588.711
6894.0	41.73	11440.987	35193.781
1981.0	41.73	8950.77	37872.445
6982.0	41.73	11458.319	33256.555
2537.0	41.73	9179.879	36333.52
8585.0	41.71	12530.641	34220.711
7175.0	41.71	11672.737	37469.043
9942.0	41.69	13265.819	33457.035
9823.0	41.69	13262.404	36590.93
1449.0	41.69	8766.789	33169.41
6729.0	41.67	11552.545	39439.973
8315.0	41.67	12293.101	38063.055
1482.0	41.67	8766.306	34167.523
3988.0	41.63	9977.031	37316.277
203.0	41.61	7682.958	36749.445
1524.0	41.61	8724.329	35600.059
4218.0	41.61	10277.418	38160.992
16.0	41.59	7698.89	33491.82
10381.0	41.59	13704.588	37983.332
708.0	41.59	8002.26	33404.09
3665.0	41.59	9726.797	34901.723
3092.0	41.58	9522.784	35637.535
9728.0	41.58	13176.326	38758.555
7621.0	41.58	12022.512	34820.324
1502.0	41.56	8846.357	34847.68
11288.0	41.56	14151.578	33069.836
9331.0	41.56	13104.086	34133.262
11222.0	41.54	14103.2	34920.844
1893.0	41.52	8992.719	39680.32
7058.0	41.48	11650.579	34961.977
4528.0	41.48	10476.096	34530.52
192.0	41.48	7758.583	36575.008
9904.0	41.46	13224.493	34481.168
9985.0	41.46	13507.93	33826.297
10024.0	41.46	13515.967	34960.32
495.0	41.46	8101.39	39457.664
2670.0	41.44	9110.571	39160.758
4533.0	41.42	10535.274	34683.906
10762.0	41.42	13934.268	36648.52
5057.0	41.4	10707.111	38242.387
4935.0	41.4	10510.38	37927.578
158.0	41.4	7660.407	36091.285
175.0	41.4	7983.276	36317.984
1818.0	41.38	8832.004	38714.273
11143.0	41.38	14044.749	36130.398
903.0	41.38	8303.039	38532.789
10169.0	41.38	13413.252	37919.32
9801.0	41.38	13223.304	37175.984
3791.0	41.38	10130.902	35000.258
8290.0	41.38	12323.361	38775.07
4492.0	41.38	10522.362	33438.41
8023.0	41.36	12168.149	38097.684
3970.0	41.36	10031.879	37086.258
5050.0	41.35	10735.487	38332.695
10234.0	41.33	13397.223	39120.898
11610.0	41.33	14349.369	39555.113
730.0	41.33	8251.394	33556.137
2344.0	41.33	9153.272	33384.352
1332.0	41.31	8607.81	35999.086
8110.0	41.31	12298.616	39458.711
1313.0	41.31	8545.571	36476.883
5628.0	41.29	10579.57	35843.41
219.0	41.29	7985.37	37126.762
261.0	41.29	7955.093	37685.395
9907.0	41.27	13209.568	34571.141
28.0	41.25	7748.236	33609.578
11489.0	41.25	14380.798	37176.719
5898.0	41.25	10971.496	36060.227
866.0	41.25	8254.244	37481.613
5621.0	41.23	10589.742	35795.43
5748.0	41.21	10874.97	33346.273
4954.0	41.19	10440.738	38451.867
2374.0	41.19	9263.336	34244.316
8048.0	41.17	12089.057	38778.059
714.0	41.17	8004.938	33105.918
7230.0	41.17	11698.446	39260.254
44.0	41.17	7815.295	33949.895
3336.0	41.17	9727.299	38746.664
2350.0	41.15	9065.635	33675.996
7772.0	41.13	12232.536	35215.91
6760.0	41.13	11535.751	38261.488
7683.0	41.12	12054.122	33315.848
963.0	41.12	8286.635	39123.766
242.0	41.1	7891.22	37500.695
10253.0	41.08	13500.56	39758.969
7620.0	41.08	11903.772	34816.223
10683.0	41.04	13963.292	34747.297
7339.0	41.04	11877.491	37491.758
9839.0	41.04	13144.229	36362.129
6093.0	41.02	11124.14	38721.563
2414.0	41.02	9195.664	35201.324
5694.0	41.02	10685.542	34156.164
1390.0	41.02	8499.129	34230.754
68.0	41.02	7680.646	34320.27
2309.0	41.02	8952.159	33613.07
7275.0	41.02	11916.348	39264.563
4828.0	41.02	10414.363	36551.559
2419.0	41.02	9156.555	35247.508
8007.0	40.98	12182.999	37599.738
5652.0	40.98	10575.212	35330.414
4349.0	40.98	10298.962	35618.488
9557.0	40.98	13037.9	38115.023
6808.0	40.96	11631.222	36970.238
6978.0	40.96	11431.638	33467.293
10188.0	40.96	13545.733	38248.652
6181.0	40.92	11168.413	36661.391
711.0	40.92	8113.214	33184.324
823.0	40.92	8245.096	36247.57
6043.0	40.92	10789.626	39833.738
7125.0	40.92	11770.739	36169.586
1294.0	40.9	8546.935	36974.145
9560.0	40.87	13046.4	38217.883
4221.0	40.87	10286.494	38226.188
7100.0	40.87	11785.656	35695.93
5141.0	40.85	10689.208	36707.461
2459.0	40.85	9101.097	35679.648
6315.0	40.85	11092.038	33821.949
2851.0	40.85	9333.743	36625.883
6680.0	40.85	11335.383	39661.543
3657.0	40.83	9875.537	35211.938
4519.0	40.83	10563.123	34318.23
8597.0	40.81	12621.546	34434.547
3156.0	40.81	9664.624	36918.145
9301.0	40.81	13076.032	33625.609
548.0	40.81	8154.341	38668.254
9060.0	40.81	12795.849	37452.719
997.0	40.79	8354.149	39447.387
2410.0	40.79	9260.911	35168.465
7164.0	40.79	11683.851	37070.695
8331.0	40.77	12492.409	37397.852
454.0	40.77	7908.632	39861.949
11865.0	40.77	14451.015	34186.902
7179.0	40.77	11642.926	37530.379
5755.0	40.77	10978.846	33625.172
5978.0	40.75	10957.762	38113.332
7195.0	40.75	11797.349	37973.047
10323.0	40.75	13764.857	38830.016
8697.0	40.73	12665.922	36392.176
5048.0	40.73	10683.748	38313.293
3217.0	40.71	9571.016	38596.273
9260.0	40.69	12819.036	33773.699
2314.0	40.69	8946.042	33380.957
2533.0	40.69	9148.01	36290.246
7654.0	40.69	11899.261	33967.008
4183.0	40.68	10214.138	38999.887
2950.0	40.68	9464.724	34368.313
1892.0	40.66	8971.128	39630.484
6081.0	40.66	11161.086	39256.141
4105.0	40.64	10013.732	39938.926
7748.0	40.62	12152.185	34652.953
9473.0	40.62	12973.391	36917.098
11590.0	40.62	14275.887	38780.719
3091.0	40.62	9603.487	35607.152
6193.0	40.62	11049.075	36503.215
7680.0	40.6	11932.325	33211.699
5807.0	40.58	10832.031	34688.832
33.0	40.58	7709.203	33735.293
1037.0	40.58	8337.9	39955.484
690.0	40.58	8043.67	33706.848
10368.0	40.56	13621.798	37999.512
10656.0	40.56	13871.124	34105.707
2960.0	40.56	9361.093	33836.926
10157.0	40.56	13435.854	37658.699
2846.0	40.56	9401.744	36842.973
11191.0	40.54	14086.82	35284.219
10816.0	40.54	13907.42	37470.57
723.0	40.54	8251.522	33170.27
2847.0	40.52	9366.548	36537.594
9519.0	40.52	13050.334	37568.289
8798.0	40.52	12589.55	38052.887
11166.0	40.48	14024.958	35821.391
8989.0	40.48	12844.614	38225.18
7266.0	40.45	11874.77	39547.137
10204.0	40.43	13423.001	38597.008
1360.0	40.41	8474.709	35332.727
9279.0	40.39	13043.633	33022.23
8620.0	40.39	12501.936	34588.914
6382.0	40.39	11280.729	33772.055
6934.0	40.37	11503.254	34428.496
1661.0	40.35	8720.963	37254.242
6219.0	40.35	11170.781	35802.883
45.0	40.35	7901.718	33957.906
272.0	40.33	7916.828	37827.66
9598.0	40.31	13009.996	38835.457
6567.0	40.31	11294.893	37188.117
3793.0	40.31	10110.419	35160.555
[truncated: 2,887 more rows]
