# Supplementary material for: Insights on the Control of Yeast Single-Cell Growth Variability by Members of the Trehalose Phosphate Synthase (TPS) Complex
Source: Front Cell Dev Biol. 2021 Jan 28;9:607628. doi: 10.3389/fcell.2021.607628 (PMC7876269; doi:10.3389/fcell.2021.607628)
Supplement: Supplementary file 3 [file Data_Sheet_2.ZIP › replicate4_TPS1_glc_t1.csv]

Id	Area(um^2)	Center_x_position	Center_y_position
1205.0	118.73	8613.457	33464.074
2757.0	84.95	9610.702	36538.98
10128.0	84.49	14384.76	38325.773
2670.0	82.71	9498.667	34375.609
2402.0	80.39	9365.761	38695.688
9052.0	76.95	13661.536	37138.344
8976.0	76.49	13600.017	38177.656
7560.0	76.16	12783.532	37849.379
2304.0	72.35	9274.25	38451.336
5335.0	71.09	11611.524	38057.465
9150.0	70.63	13615.355	35214.66
400.0	70.59	7840.568	39922.953
10050.0	70.32	14365.328	37087.449
5849.0	69.07	12058.793	38164.688
10236.0	68.71	14464.838	39452.117
3094.0	67.49	9916.511	34941.602
6525.0	66.47	12241.623	37948.691
9827.0	66.09	14077.549	34686.734
2011.0	65.99	9270.006	33595.855
5361.0	65.72	11624.889	37436.043
6180.0	65.38	12036.271	33224.59
9893.0	65.21	14000.503	33201.738
8512.0	64.98	13330.828	33550.129
10497.0	64.33	14529.725	33083.957
5520.0	64.02	11472.415	33708.379
7082.0	63.67	12421.185	33698.793
4918.0	62.26	11167.235	33715.305
5103.0	61.99	11292.064	36353.723
5549.0	60.94	11794.012	33506.176
1570.0	60.06	8791.368	39360.934
114.0	58.7	7850.489	35536.563
9260.0	57.91	13888.908	34326.703
3529.0	57.47	10197.688	39118.785
2834.0	56.97	9580.264	38669.719
3048.0	56.93	9905.582	36136.227
7028.0	56.51	12377.694	35044.914
5459.0	55.27	11524.697	35131.594
3329.0	55.0	9928.237	37114.574
199.0	54.69	7794.405	37022.023
7964.0	54.67	13132.904	35879.586
8949.0	54.16	13756.144	38750.242
9188.0	53.72	13655.797	33717.648
4359.0	53.7	10771.386	33642.766
10496.0	53.54	14624.588	33066.34
9897.0	53.51	14093.096	33097.367
6203.0	53.41	12207.88	33535.988
7078.0	53.33	12354.913	33957.57
58.0	53.1	7902.21	34117.848
6095.0	53.08	12014.893	36022.012
8535.0	52.84	13459.43	33572.563
9237.0	52.32	13806.981	33488.387
3676.0	52.28	10142.332	36130.461
9886.0	52.15	14119.789	33622.039
9988.0	52.01	14221.106	35325.754
6901.0	51.99	12469.91	37196.215
9217.0	51.92	13734.592	33018.34
9313.0	51.4	13949.729	35917.609
2961.0	51.38	9796.849	37859.852
8281.0	51.36	13269.574	39254.5
551.0	50.98	8024.35	35748.406
9222.0	50.94	13943.079	33044.012
4305.0	50.52	10582.362	34831.656
9970.0	50.52	14284.761	34726.828
9906.0	50.38	14327.352	33268.355
2293.0	50.23	9272.022	38173.887
10500.0	49.96	14550.393	33135.613
565.0	49.87	8013.293	35264.777
5024.0	49.39	11303.967	35193.855
1928.0	49.35	8957.352	35296.402
9213.0	49.16	13644.323	33170.434
9873.0	49.1	14185.342	33893.539
3484.0	49.02	10341.059	39628.316
2046.0	48.93	9151.287	34474.227
3945.0	48.89	10367.951	36713.059
3458.0	48.45	9939.893	39598.926
4226.0	48.32	10700.111	36942.676
3768.0	48.3	10218.536	33938.863
8526.0	48.11	13537.115	33173.48
4509.0	47.95	10883.283	36108.09
8527.0	47.84	13567.184	33196.129
9866.0	47.8	14150.054	34060.844
2629.0	47.72	9443.307	33076.695
10475.0	47.72	14443.208	33698.297
3349.0	47.72	9944.009	37394.461
9856.0	47.7	14059.153	34402.969
9199.0	47.59	13744.068	33586.023
9130.0	47.42	13715.693	35995.02
8520.0	47.3	13264.42	33093.516
9892.0	47.28	14094.813	33470.969
9954.0	47.15	14229.593	34226.688
9507.0	47.03	13859.204	39400.535
9207.0	46.94	13715.668	33472.914
8556.0	46.84	13515.282	33851.977
1656.0	46.61	8875.267	38374.891
8536.0	46.32	13566.232	33573.434
1662.0	46.31	8872.631	38276.406
3722.0	46.27	10219.932	35323.242
3600.0	46.21	10150.377	37625.629
4711.0	46.19	11185.959	38396.984
5475.0	46.11	11437.867	34917.441
10492.0	46.08	14609.756	33232.898
10240.0	46.04	14590.673	39516.477
4338.0	46.0	10726.546	34142.539
7836.0	45.94	12823.821	33174.645
1144.0	45.92	8474.397	35714.07
2019.0	45.75	9184.627	33906.699
9895.0	45.6	14072.551	33031.652
6154.0	45.56	11867.054	34135.422
5545.0	45.56	11818.82	33066.855
3800.0	45.5	10273.303	33151.703
4304.0	45.48	10775.616	34781.934
9235.0	45.41	13963.203	33410.438
10480.0	45.23	14608.659	33504.398
5012.0	45.19	11393.742	34979.297
8412.0	45.12	13244.714	36611.809
9907.0	45.12	14294.379	33301.73
5866.0	45.06	11959.073	37941.473
3639.0	45.02	10202.446	36552.188
5491.0	44.95	11482.379	34398.746
2636.0	44.95	9682.321	33012.043
10388.0	44.89	14614.513	36132.332
1430.0	44.77	8693.985	37347.098
9098.0	44.75	13769.74	36255.086
2884.0	44.62	9907.414	39466.844
9204.0	44.58	13683.692	33438.449
2721.0	44.56	9502.036	35690.738
7099.0	44.49	12670.485	33261.082
3112.0	44.43	9834.273	34513.234
7728.0	44.29	12781.2	35403.406
6958.0	44.24	12316.018	36387.957
9888.0	44.22	14111.727	33409.375
2348.0	44.2	9485.886	39779.059
4057.0	44.18	10534.039	38404.477
9623.0	44.1	14155.805	39077.914
7063.0	43.95	12295.661	34413.102
1947.0	43.8	9052.054	34880.77
2885.0	43.8	9824.67	39510.055
4693.0	43.78	11205.356	38640.934
1616.0	43.7	8961.977	39562.164
6621.0	43.61	12492.466	39598.191
4126.0	43.57	10681.837	39155.633
7824.0	43.55	12906.397	33754.016
716.0	43.53	8390.036	35919.41
10421.0	43.53	14638.064	35274.027
1168.0	43.49	8598.427	34794.434
2611.0	43.45	9291.755	33611.5
1626.0	43.34	8920.558	39141.984
7479.0	43.24	12872.316	38912.164
1229.0	43.2	8784.597	33054.172
700.0	43.2	8266.54	35535.246
7888.0	43.13	13042.59	34149.348
7955.0	43.11	13086.706	35522.238
9528.0	43.11	13940.435	39763.934
3830.0	43.05	10549.559	34205.813
9885.0	43.05	14200.975	33541.719
161.0	43.01	7927.474	36356.277
9894.0	43.01	14202.064	33237.52
8071.0	42.93	13132.946	37634.113
7129.0	42.9	12510.651	34136.594
8415.0	42.9	13200.083	36693.844
7097.0	42.86	12629.821	33225.141
4270.0	42.84	10758.582	35826.41
10080.0	42.82	14357.289	37692.258
3127.0	42.69	9763.009	33812.438
6504.0	42.65	12211.63	37330.633
9228.0	42.65	13925.476	33288.184
9253.0	42.63	13784.479	34009.91
4623.0	42.36	10814.657	39165.105
3856.0	42.17	10460.158	34874.766
7166.0	42.11	12504.141	34583.293
4798.0	42.09	11163.013	36070.203
9972.0	42.03	14386.662	34792.59
10317.0	42.0	14595.947	37939.559
3053.0	41.84	9856.678	35951.02
8583.0	41.82	13562.161	34631.434
9899.0	41.61	14376.647	33136.305
9943.0	41.59	14244.328	33641.938
2773.0	41.59	9638.572	36954.641
979.0	41.48	8519.005	38752.805
9863.0	41.33	14100.958	34009.555
3194.0	41.33	10119.754	33921.52
7090.0	41.31	12290.844	33277.953
7885.0	41.31	13135.663	34122.883
2275.0	41.31	9176.832	37462.645
4631.0	41.29	10977.097	39256.484
8721.0	41.29	13526.697	37482.199
10435.0	41.27	14581.849	34957.824
276.0	41.27	7823.623	38029.379
5291.0	41.27	11605.704	39905.652
3119.0	41.27	9741.719	34373.512
2573.0	41.25	9448.347	34880.758
10455.0	41.17	14458.165	34291.563
4731.0	41.15	11170.582	37827.215
8514.0	41.15	13242.546	33372.766
7125.0	41.15	12546.021	33952.195
7103.0	41.12	12512.308	33378.852
8432.0	41.12	13141.707	36162.188
7105.0	41.1	12509.679	33447.258
7742.0	41.08	12856.074	34931.805
7750.0	40.98	12922.613	34794.094
4770.0	40.96	11135.741	36921.898
2978.0	40.92	9917.451	37614.512
3363.0	40.9	9979.824	37775.102
9944.0	40.87	14382.651	33758.488
9845.0	40.87	14120.226	34348.691
8881.0	40.75	13719.127	39705.824
1943.0	40.71	9009.43	35068.305
9859.0	40.66	14168.748	34274.09
1123.0	40.62	8568.621	36200.332
6194.0	40.6	12239.75	33073.215
9941.0	40.58	14414.678	33472.805
3730.0	40.56	10239.613	35248.105
1956.0	40.56	8990.939	34521.172
8266.0	40.54	13139.26	39334.094
5227.0	40.5	11219.126	39357.988
1598.0	40.45	8663.338	39877.145
10493.0	40.41	14606.016	33261.59
5653.0	40.35	11712.429	36025.52
8572.0	40.31	13415.964	34139.551
7443.0	40.27	12783.94	39449.797
9332.0	40.2	13977.586	36345.148
4395.0	40.2	10965.429	33587.746
773.0	40.18	8371.11	37933.215
3732.0	40.14	10262.552	34947.977
3409.0	40.04	9949.45	38545.535
1663.0	40.02	9054.297	38281.262
3203.0	40.02	10062.466	34156.215
8515.0	40.0	13338.561	33407.531
7985.0	39.97	12995.507	36385.016
5592.0	39.93	11655.409	34577.004
9255.0	39.89	13909.109	34119.715
4075.0	39.87	10520.704	39182.586
3152.0	39.83	9913.418	33318.242
6978.0	39.79	12390.858	36332.242
3545.0	39.78	10225.629	38901.566
10468.0	39.76	14521.783	33863.605
2482.0	39.74	9290.838	36563.48
1575.0	39.7	8683.77	39501.645
1627.0	39.66	8963.598	39150.859
6166.0	39.64	12045.812	33799.91
2947.0	39.62	9718.782	38012.859
5440.0	39.58	11429.973	35885.652
4433.0	39.56	10922.922	34121.895
4004.0	39.53	10426.743	37476.047
5154.0	39.53	11249.972	37680.82
9233.0	39.51	13809.593	33329.152
5574.0	39.51	11752.652	34223.813
9276.0	39.45	13981.071	34647.5
840.0	39.43	8404.462	39157.703
1657.0	39.37	9032.275	38416.254
9053.0	39.35	13670.162	37144.223
5888.0	39.33	11998.955	37265.988
5581.0	39.33	11678.293	34417.086
8523.0	39.3	13432.259	33086.055
5032.0	39.3	11318.724	35413.0
2612.0	39.18	9481.422	33612.758
10258.0	39.18	14594.329	39034.434
4355.0	39.14	10596.538	33779.078
1237.0	39.14	8636.473	33244.426
6153.0	39.1	11909.654	34438.297
4399.0	39.1	10879.023	33695.477
4943.0	39.1	10994.376	33005.629
5577.0	39.03	11641.006	34366.164
1713.0	39.01	8896.88	37420.691
7132.0	39.01	12600.671	34206.438
9947.0	38.89	14218.466	33874.844
8783.0	38.89	13435.081	38571.191
10055.0	38.88	14391.32	37146.797
9874.0	38.88	14005.587	33923.172
7867.0	38.84	12987.421	33740.676
4970.0	38.8	11283.195	33766.188
7267.0	38.76	12680.012	37140.73
10233.0	38.74	14496.245	39699.285
760.0	38.72	8414.593	37457.406
8501.0	38.7	13257.375	34101.84
8456.0	38.66	13338.489	35412.777
963.0	38.59	8610.304	38795.043
9860.0	38.53	14033.809	34275.543
10259.0	38.53	14510.995	39038.379
5490.0	38.49	11636.718	34331.762
3084.0	38.47	9831.365	35252.453
7075.0	38.47	12450.276	33928.438
4766.0	38.45	11181.496	36858.73
138.0	38.43	7909.378	35997.492
2826.0	38.42	9583.313	38390.648
4219.0	38.42	10744.134	37157.809
3972.0	38.4	10554.84	37126.016
3366.0	38.4	9990.356	37866.543
9251.0	38.4	13829.515	33953.184
4120.0	38.38	10742.707	39537.809
9240.0	38.34	13932.209	33640.676
71.0	38.32	7969.929	34462.773
1069.0	38.3	8584.285	37579.0
1475.0	38.24	8826.037	37766.816
8257.0	38.24	13340.791	39729.363
1541.0	38.22	8820.02	38705.391
8533.0	38.2	13373.58	33566.145
633.0	38.2	8235.772	33329.727
7725.0	38.15	12849.779	35358.68
4607.0	38.13	10984.788	38722.266
25.0	38.11	7986.422	33595.785
9862.0	38.11	14110.375	33984.406
6612.0	38.11	12291.965	39919.441
4248.0	38.11	10690.603	36530.371
9158.0	38.11	13714.249	34676.059
2597.0	38.09	9453.68	34267.277
9525.0	38.07	13938.59	39717.859
5293.0	38.07	11434.303	39930.609
5590.0	38.07	11794.982	34560.688
1080.0	38.05	8458.191	37409.902
3607.0	38.05	10255.725	37467.379
3183.0	38.03	9922.052	33643.98
9833.0	38.01	14006.207	34598.332
4827.0	37.97	11114.277	35447.383
343.0	37.97	7721.612	38995.727
2406.0	37.97	9419.885	38769.992
3797.0	37.97	10247.773	33083.66
5194.0	37.96	11374.74	38622.023
4277.0	37.92	10665.919	35643.488
7360.0	37.92	12689.192	38497.473
8419.0	37.88	13190.688	36477.637
10249.0	37.86	14638.772	39358.328
9909.0	37.84	14379.565	33323.906
2503.0	37.84	9393.022	35901.125
10387.0	37.84	14592.825	36122.574
6171.0	37.82	11855.596	33536.289
650.0	37.8	8223.931	34003.66
1187.0	37.8	8562.064	33821.711
1233.0	37.78	8781.475	33144.043
6149.0	37.76	11877.95	34317.285
9154.0	37.76	13744.5	34774.402
5466.0	37.76	11538.447	35061.16
7844.0	37.76	13043.615	33152.672
4236.0	37.75	10698.166	36843.742
9176.0	37.71	13747.132	34175.344
3761.0	37.71	10144.794	34279.453
6151.0	37.69	11873.439	34385.313
4014.0	37.67	10459.411	37510.789
3638.0	37.67	10278.523	36852.445
9476.0	37.65	13861.613	39309.504
5454.0	37.63	11510.329	35323.586
5456.0	37.61	11507.013	35354.016
6130.0	37.59	12061.643	34787.672
7672.0	37.57	12857.593	36857.184
9404.0	37.55	13801.851	37758.719
9415.0	37.55	13837.295	37982.969
6580.0	37.52	12074.112	39294.352
6102.0	37.48	11861.754	35859.594
10483.0	37.46	14435.914	33379.191
2391.0	37.46	9462.153	38999.988
4675.0	37.42	11123.235	39355.434
9901.0	37.42	14216.184	33156.207
6302.0	37.4	12276.973	36339.234
5591.0	37.4	11747.907	34576.234
8655.0	37.4	13519.018	36253.832
3138.0	37.38	9768.353	33720.641
3780.0	37.38	10155.751	33598.766
8674.0	37.36	13371.07	36670.121
6136.0	37.34	11905.438	34840.656
7690.0	37.3	12896.529	36143.004
9688.0	37.3	14045.822	37835.629
5421.0	37.3	11592.421	36209.527
4579.0	37.29	10912.127	38008.82
3146.0	37.27	9896.205	33438.793
6133.0	37.25	12024.73	34814.652
1701.0	37.23	8921.368	37554.98
1982.0	37.19	8866.674	33389.078
2168.0	37.19	9166.132	36008.746
7842.0	37.17	12754.7	33121.488
2921.0	37.15	9870.182	38927.227
4138.0	37.15	10640.147	38909.574
3712.0	37.15	10340.667	35477.93
8565.0	37.15	13529.111	33913.578
4902.0	37.13	11111.963	34100.992
4384.0	37.13	10966.378	33262.996
6258.0	37.11	12068.401	35220.574
6104.0	37.09	11982.627	35655.078
7235.0	37.09	12530.755	36508.863
3390.0	37.09	10103.997	37993.027
10052.0	37.07	14343.013	37103.164
50.0	37.06	7656.028	34042.328
3904.0	37.04	10539.77	36003.828
8458.0	37.02	13346.988	35546.648
5003.0	37.0	11305.877	34754.832
937.0	36.98	8604.546	39355.383
2607.0	36.94	9467.76	33533.789
4748.0	36.94	11178.332	37734.617
5370.0	36.94	11539.92	36955.777
7886.0	36.94	13105.036	34127.16
554.0	36.94	8017.525	35816.176
1208.0	36.92	8610.162	33216.629
4639.0	36.88	10839.779	39732.781
4859.0	36.86	11204.344	34769.723
6115.0	36.85	11983.842	35313.164
7138.0	36.85	12603.417	34280.551
8864.0	36.85	13620.798	39802.293
4605.0	36.81	10873.118	38665.656
7143.0	36.81	12571.184	34407.188
5334.0	36.71	11452.88	38282.621
2240.0	36.69	9077.403	36939.734
4441.0	36.69	10970.426	34434.133
8762.0	36.67	13387.045	38191.031
1354.0	36.65	8687.03	36502.828
4569.0	36.65	10806.84	37730.66
2671.0	36.63	9656.457	34430.703
10316.0	36.62	14537.581	37928.398
9187.0	36.62	13688.022	33711.563
3617.0	36.58	10158.308	37065.027
4773.0	36.58	11048.903	36698.203
5812.0	36.56	11918.786	39258.535
3402.0	36.56	10131.276	38270.785
3427.0	36.56	10035.894	38935.984
10377.0	36.56	14592.23	36301.23
5636.0	36.54	11646.106	35615.258
5500.0	36.52	11560.07	34239.543
9971.0	36.5	14358.56	34777.242
7701.0	36.5	12857.348	35775.719
7971.0	36.5	13015.147	35973.355
4641.0	36.48	10791.519	39827.441
7837.0	36.48	12761.027	33227.496
3486.0	36.44	10256.74	39684.191
3150.0	36.44	9874.069	33243.207
9221.0	36.44	13685.753	33147.566
8557.0	36.44	13549.062	33869.813
8650.0	36.42	13548.035	36137.016
643.0	36.42	8411.328	33723.781
6162.0	36.4	11954.856	33825.938
4736.0	36.39	11084.88	37914.906
4061.0	36.35	10561.142	38622.664
5769.0	36.35	11733.687	39349.316
2165.0	36.35	9203.881	35991.113
6197.0	36.33	12245.012	33244.301
2701.0	36.33	9582.559	35377.754
9224.0	36.31	13844.421	33212.012
3952.0	36.31	10513.422	36841.371
1736.0	36.31	8966.289	37139.773
5507.0	36.31	11463.415	34090.922
10467.0	36.27	14630.577	33851.176
690.0	36.27	8303.7	35196.828
3483.0	36.25	10270.912	39610.547
2428.0	36.25	9473.377	37717.387
9869.0	36.23	14097.596	34095.301
3552.0	36.19	10225.265	38512.277
3783.0	36.19	10243.444	33372.012
1236.0	36.19	8727.412	33194.313
609.0	36.16	8198.609	33561.797
8965.0	36.16	13614.844	38344.246
4638.0	36.14	10888.812	39700.488
2027.0	36.14	9147.33	34175.301
8634.0	36.12	13362.728	35750.41
4142.0	36.12	10671.388	38672.426
9198.0	36.12	13756.131	33498.152
5807.0	36.12	11893.069	39412.746
3747.0	36.12	10205.059	34710.715
7825.0	36.1	12821.757	33767.551
7762.0	36.1	12719.55	34448.113
2438.0	36.1	9363.173	37369.16
4612.0	36.1	10958.56	38759.965
4317.0	36.08	10572.054	34736.922
4446.0	36.06	10949.743	34578.773
4089.0	36.02	10406.275	39571.32
6878.0	36.02	12293.999	37954.801
4397.0	36.0	10879.188	33613.129
5732.0	35.96	11701.421	37908.512
4373.0	35.91	10865.146	33053.758
9316.0	35.89	13802.069	36035.117
10196.0	35.89	14238.75	39878.328
2609.0	35.87	9475.749	33560.879
3628.0	35.87	10349.834	36910.969
610.0	35.85	8114.918	33624.617
5817.0	35.85	12049.3	38803.512
51.0	35.83	7837.565	34047.648
5893.0	35.83	12033.462	37081.715
7695.0	35.83	12785.542	35981.258
2371.0	35.79	9372.568	39575.898
1650.0	35.75	8963.52	38497.738
1669.0	35.75	8877.785	38040.07
5556.0	35.75	11657.885	33712.223
4690.0	35.73	11189.049	38860.855
8464.0	35.73	13351.418	34946.43
1641.0	35.73	9059.561	38890.613
2353.0	35.72	9317.718	39857.5
9281.0	35.7	13888.999	34818.77
3472.0	35.7	10295.857	39884.117
2300.0	35.7	9080.983	38345.469
9177.0	35.66	13586.977	34048.641
6208.0	35.64	12100.445	33595.449
509.0	35.62	8192.774	37411.641
1285.0	35.62	8684.068	35139.996
3634.0	35.62	10153.634	36740.848
7173.0	35.6	12558.249	34729.863
10007.0	35.58	14260.84	35738.664
1156.0	35.58	8538.605	35168.637
10460.0	35.58	14452.717	34181.848
1240.0	35.58	8673.859	33333.457
6141.0	35.56	12014.337	34625.844
10337.0	35.54	14561.35	37404.043
4546.0	35.52	10809.347	37096.441
1290.0	35.52	8682.837	35289.539
3782.0	35.5	10142.125	33346.359
2909.0	35.5	9734.789	39395.145
5313.0	35.49	11603.221	39408.0
3631.0	35.49	10325.495	36962.211
562.0	35.45	8184.225	35515.113
1535.0	35.45	8646.074	38657.469
6252.0	35.45	12272.661	35137.305
7999.0	35.43	13119.038	36643.18
3261.0	35.43	10116.126	35855.039
2985.0	35.41	9890.036	37192.215
9595.0	35.39	14126.842	39344.059
3140.0	35.37	9884.772	33532.793
9795.0	35.37	14120.041	35472.648
9234.0	35.37	13848.715	33352.09
5351.0	35.37	11636.34	37503.695
5304.0	35.37	11483.982	39686.922
592.0	35.35	8162.147	34236.809
4053.0	35.33	10539.875	38320.434
8524.0	35.29	13435.472	33102.621
4443.0	35.29	10822.732	34543.613
5892.0	35.29	11959.21	37052.57
866.0	35.29	8336.795	39501.297
2786.0	35.29	9683.652	37318.629
6181.0	35.29	11854.757	33237.34
7734.0	35.27	12719.194	35111.152
8467.0	35.27	13161.853	35004.07
7959.0	35.27	13090.251	35674.855
5656.0	35.26	11822.497	36076.465
1122.0	35.26	8597.716	36138.492
9554.0	35.24	14209.771	39773.984
8651.0	35.22	13486.932	36152.027
6469.0	35.18	12175.207	36896.234
6183.0	35.14	12055.809	33309.824
4550.0	35.12	10827.401	37218.273
3204.0	35.12	9971.53	34177.215
5504.0	35.12	11575.576	34064.379
560.0	35.1	8182.035	35468.953
4972.0	35.08	11408.441	33837.41
7761.0	35.08	12711.543	34738.258
4881.0	35.06	11103.689	34606.211
1139.0	35.03	8484.69	35671.066
8588.0	34.99	13498.419	34757.641
10053.0	34.97	14254.594	37105.973
9963.0	34.97	14252.124	34619.121
4381.0	34.95	10834.939	33134.176
6237.0	34.91	12154.564	34647.336
8712.0	34.91	13399.852	37347.008
7198.0	34.89	12657.695	35732.031
8348.0	34.89	13140.895	38114.551
6167.0	34.89	11987.6	33518.48
8513.0	34.89	13323.935	33364.465
4895.0	34.87	11014.811	34268.141
5578.0	34.85	11803.202	34391.477
8351.0	34.85	13149.751	37861.559
1994.0	34.85	9136.259	33125.805
7841.0	34.83	12871.488	33018.563
9802.0	34.83	14171.977	35359.547
5340.0	34.83	11565.67	37885.551
1852.0	34.82	8971.789	36311.672
3392.0	34.82	9935.824	38019.297
5049.0	34.82	11250.528	35549.938
4686.0	34.8	11179.21	39027.488
236.0	34.8	7910.124	37691.219
9998.0	34.78	14226.187	35515.668
2732.0	34.76	9633.568	35962.395
7073.0	34.76	12427.734	33808.871
8438.0	34.74	13219.643	35994.316
4315.0	34.72	10721.512	34651.191
8966.0	34.7	13675.903	38343.711
10079.0	34.7	14249.383	37683.242
5786.0	34.68	12001.431	39750.023
1188.0	34.64	8583.6	33849.832
4890.0	34.64	11061.656	34193.645
1206.0	34.62	8431.215	33198.684
3143.0	34.62	9901.533	33360.805
10391.0	34.6	14572.875	35908.148
631.0	34.57	8405.053	33249.953
8001.0	34.55	13063.398	36655.637
1175.0	34.55	8608.647	34364.797
2830.0	34.53	9503.15	38505.074
8656.0	34.53	13364.599	36275.113
3649.0	34.51	10261.975	36401.555
2380.0	34.51	9375.324	39384.449
9282.0	34.49	13813.229	34900.656
7895.0	34.49	13072.112	34330.539
2447.0	34.49	9389.138	37284.871
2485.0	34.47	9356.107	36378.086
3751.0	34.47	10242.764	34491.883
9593.0	34.47	14049.031	39313.648
5315.0	34.43	11559.328	39167.777
1604.0	34.41	8852.851	39827.051
5368.0	34.41	11626.973	36875.09
4069.0	34.41	10432.128	38895.402
9559.0	34.39	14086.625	39813.414
2801.0	34.37	9559.195	37749.367
6484.0	34.37	12258.971	37150.672
2663.0	34.36	9701.184	34139.168
10422.0	34.36	14491.916	35275.711
2410.0	34.36	9316.258	38329.094
3465.0	34.36	10015.747	39932.813
9726.0	34.34	14195.798	37029.91
1234.0	34.32	8768.913	33163.207
3735.0	34.32	10245.039	35068.332
2620.0	34.32	9330.966	33239.426
1768.0	34.3	8943.966	36736.938
9605.0	34.3	14030.875	39157.148
2777.0	34.3	9663.022	37087.344
7853.0	34.28	13027.123	33389.012
1929.0	34.28	8868.528	35329.758
655.0	34.28	8383.162	34148.672
7838.0	34.28	12875.052	33268.496
4256.0	34.26	10620.634	36158.699
8861.0	34.26	13484.496	39994.969
8877.0	34.26	13618.036	39640.734
7133.0	34.26	12498.189	34208.16
6838.0	34.26	12470.842	38671.012
9834.0	34.24	14180.977	34305.484
2298.0	34.24	9067.491	38323.27
7274.0	34.24	12593.627	37194.441
10469.0	34.22	14438.828	33883.668
4807.0	34.22	11053.292	36214.266
2937.0	34.18	9718.473	38439.164
7822.0	34.18	12853.98	33647.473
5369.0	34.18	11469.121	36910.488
5551.0	34.18	11818.544	33558.152
6574.0	34.18	12075.875	39162.109
3822.0	34.16	10414.363	33807.117
5266.0	34.16	11319.663	39872.957
4276.0	34.16	10631.547	35643.355
2883.0	34.14	9777.331	39452.594
3975.0	34.14	10388.895	37189.734
9877.0	34.09	14199.279	33647.477
4388.0	34.09	10906.593	33293.34
4453.0	34.05	10985.704	34767.473
9002.0	34.05	13627.327	37717.117
10333.0	34.05	14595.849	37776.238
5417.0	34.05	11608.355	36130.07
3453.0	34.03	9937.93	39528.457
965.0	34.03	8483.853	38808.926
8256.0	34.03	13243.659	39714.453
3436.0	33.99	9952.979	39290.641
6299.0	33.99	12232.239	36311.996
1573.0	33.97	8845.762	39390.977
2017.0	33.95	9228.378	33838.223
5510.0	33.93	11599.493	33849.715
2558.0	33.93	9413.535	34998.59
10413.0	33.93	14454.194	35457.551
8534.0	33.93	13519.332	33569.863
7663.0	33.9	12924.37	36892.617
2982.0	33.9	9884.209	37361.922
1984.0	33.88	8875.753	33244.586
9818.0	33.86	14182.478	34837.063
7023.0	33.86	12447.756	35118.961
8856.0	33.86	13482.396	39922.559
9139.0	33.86	13589.357	35425.438
5739.0	33.86	11789.773	38078.355
7830.0	33.84	12920.256	33598.277
6196.0	33.84	12218.526	33244.367
6234.0	33.82	12190.554	34566.328
10206.0	33.82	14482.407	39770.535
5699.0	33.82	11773.612	37056.547
1974.0	33.8	8888.005	33726.613
9257.0	33.78	13832.355	34215.879
363.0	33.78	7714.9	39334.559
5302.0	33.78	11605.797	39678.961
8757.0	33.72	13523.262	38095.371
4888.0	33.72	11074.675	34181.383
2343.0	33.72	9116.527	39898.039
2022.0	33.72	9128.659	34054.543
3298.0	33.72	9987.667	36520.289
4949.0	33.69	11144.92	33059.328
1504.0	33.69	8764.621	38095.297
9731.0	33.69	14009.494	36971.348
5091.0	33.69	11402.754	36188.332
8519.0	33.67	13137.331	33313.828
5547.0	33.65	11734.059	33292.41
1368.0	33.63	8806.467	36684.945
3734.0	33.63	10139.85	34981.863
8362.0	33.61	13312.1	37503.414
4834.0	33.61	11174.305	35314.637
3716.0	33.59	10323.25	35555.594
9259.0	33.57	13974.361	34230.402
10004.0	33.53	14362.236	35648.563
4257.0	33.53	10645.629	36173.535
701.0	33.53	8356.568	35556.367
3843.0	33.53	10445.258	34606.051
61.0	33.51	7712.675	34251.105
2303.0	33.51	9198.427	38424.816
9663.0	33.51	14023.442	38612.789
10499.0	33.51	14606.439	33127.164
8308.0	33.49	13280.008	38632.805
10362.0	33.49	14551.776	36571.945
3297.0	33.49	10102.271	36479.938
4159.0	33.49	10584.761	38061.949
29.0	33.47	7703.224	33624.691
8895.0	33.46	13570.391	39579.984
7045.0	33.44	12322.161	34494.695
521.0	33.44	8044.614	37173.992
2238.0	33.42	9243.06	36935.336
6269.0	33.42	12254.371	35694.762
5824.0	33.4	11902.05	38784.66
1412.0	33.4	8672.49	37195.172
7629.0	33.38	12715.3	37182.898
5583.0	33.38	11730.062	34454.969
6394.0	33.38	12213.971	36733.633
7109.0	33.36	12504.376	33590.09
8468.0	33.36	13143.157	34780.836
9813.0	33.36	14206.792	34781.66
4119.0	33.36	10630.432	39504.945
57.0	33.36	7842.012	34112.543
9272.0	33.34	13909.17	34488.543
2070.0	33.32	9198.539	35194.055
9823.0	33.32	14105.93	34915.031
6156.0	33.3	11918.204	34216.941
6244.0	33.28	12154.843	34910.07
4157.0	33.28	10739.728	38159.539
3065.0	33.26	9920.21	35801.91
7995.0	33.26	13054.874	36568.508
3558.0	33.26	10332.998	38338.574
10165.0	33.24	14410.169	39418.035
9780.0	33.23	14026.906	35815.242
2765.0	33.23	9688.323	36797.512
4189.0	33.23	10679.918	37441.414
7117.0	33.19	12648.903	33674.648
1226.0	33.19	8450.375	33109.07
10367.0	33.19	14628.012	36453.5
5552.0	33.19	11843.776	33558.449
7454.0	33.17	12846.335	39394.211
7497.0	33.15	12885.262	38771.801
7136.0	33.13	12532.675	34215.688
5882.0	33.13	11888.392	37185.891
1654.0	33.13	8876.697	38345.477
8983.0	33.11	13623.295	37994.789
5328.0	33.09	11525.506	38586.684
4933.0	33.09	11178.357	33360.27
10046.0	33.07	14410.204	36935.012
8324.0	33.07	13153.043	38403.164
598.0	33.07	8046.041	33701.547
4091.0	33.07	10548.605	39741.672
4986.0	33.05	11414.794	34470.09
9962.0	33.05	14248.619	34593.563
9945.0	33.05	14414.504	33763.449
1945.0	33.05	8849.432	34842.734
48.0	33.05	7774.208	34000.262
1580.0	33.03	8758.989	39571.457
2672.0	33.03	9650.141	34586.238
5209.0	33.03	11330.972	38904.746
2501.0	33.0	9481.942	36152.16
6.0	33.0	7900.625	33198.176
2170.0	32.96	9116.628	36048.266
9423.0	32.96	13943.37	38157.359
9747.0	32.96	14185.052	36224.336
7257.0	32.96	12654.297	37014.598
3559.0	32.94	10337.028	38363.539
9981.0	32.94	14379.707	35063.711
3721.0	32.92	10146.399	35302.043
192.0	32.92	7876.436	36867.598
1196.0	32.92	8481.016	33585.48
2923.0	32.9	9815.691	38656.098
5744.0	32.9	11836.545	38192.871
5518.0	32.88	11444.084	33682.828
4863.0	32.88	11093.953	34788.738
341.0	32.88	7988.734	38992.242
7086.0	32.88	12322.942	33527.789
7494.0	32.84	12856.167	38714.02
10057.0	32.84	14285.641	37238.609
6192.0	32.84	12200.591	33045.301
10438.0	32.8	14507.983	34797.57
1282.0	32.8	8826.912	34947.699
5869.0	32.79	12019.01	37720.32
7475.0	32.79	12833.443	38826.387
572.0	32.79	8093.666	35182.801
832.0	32.79	8401.143	39013.637
5621.0	32.75	11706.189	35438.145
9986.0	32.75	14245.929	35221.363
6205.0	32.73	12111.789	33548.699
2412.0	32.73	9349.483	38446.488
6146.0	32.71	12034.665	34578.438
3706.0	32.71	10331.677	35691.504
10153.0	32.71	14318.704	39026.957
5476.0	32.71	11560.563	34622.543
3161.0	32.69	9985.999	33244.371
5765.0	32.69	11777.136	39105.898
3775.0	32.69	10318.742	33495.734
97.0	32.67	7682.047	35031.473
3660.0	32.67	10311.691	36517.723
1609.0	32.67	8941.167	39684.047
8530.0	32.67	13430.816	33305.0
8646.0	32.65	13473.262	36033.266
3461.0	32.63	10084.52	39717.449
9769.0	32.61	14138.285	36126.188
4320.0	32.61	10564.982	34460.629
5834.0	32.61	12060.184	38326.074
3437.0	32.61	10105.564	39353.48
2664.0	32.59	9580.822	34143.41
3231.0	32.59	10084.015	35244.887
9803.0	32.59	14170.466	35373.949
7363.0	32.57	12648.873	38649.32
3610.0	32.56	10341.584	37211.316
5149.0	32.56	11382.012	37553.711
9690.0	32.54	14081.736	37953.668
4264.0	32.54	10591.824	35789.559
8455.0	32.52	13329.286	35730.031
3964.0	32.52	10542.187	36964.5
9734.0	32.52	14182.304	36733.738
5773.0	32.5	11846.857	39590.047
1968.0	32.5	8908.048	34063.641
5535.0	32.5	11459.948	33250.422
9788.0	32.5	14035.298	35633.691
3702.0	32.48	10249.388	35645.047
2871.0	32.48	9904.361	39771.98
829.0	32.46	8282.743	38901.543
499.0	32.46	8042.908	37822.527
4477.0	32.44	10952.591	35428.445
3838.0	32.42	10392.387	34383.969
5553.0	32.42	11687.463	33570.488
3399.0	32.4	9979.634	38191.719
2792.0	32.4	9684.129	37501.066
7555.0	32.4	12776.365	38117.34
9294.0	32.38	13947.276	35198.27
5461.0	32.38	11512.371	35216.961
3024.0	32.38	9908.014	36848.406
9056.0	32.36	13690.099	36859.398
3021.0	32.36	9768.922	36801.688
1510.0	32.36	8842.747	38186.637
8722.0	32.36	13552.629	37495.195
6641.0	32.34	12350.055	39402.402
4143.0	32.34	10741.365	38468.891
9185.0	32.33	13667.744	33680.035
6134.0	32.33	11886.701	34827.766
5331.0	32.33	11632.332	38371.145
4288.0	32.31	10630.35	35552.688
1356.0	32.31	8828.578	36574.715
3877.0	32.31	10475.655	35393.445
4379.0	32.29	10870.674	33120.926
1383.0	32.27	8696.844	36852.965
4660.0	32.27	11033.195	39432.574
8732.0	32.27	13426.405	37723.594
5034.0	32.25	11339.582	35422.434
3820.0	32.25	10462.654	33795.191
3831.0	32.23	10380.841	34231.223
2430.0	32.23	9462.716	37731.625
6507.0	32.23	12180.118	37432.438
9711.0	32.19	14087.244	37349.207
5225.0	32.19	11255.787	39285.102
9145.0	32.19	13766.877	35300.285
900.0	32.19	8416.779	39986.93
494.0	32.19	8077.253	37965.836
7470.0	32.19	12833.726	39093.234
7114.0	32.19	12616.907	33643.84
4772.0	32.17	11183.152	36976.637
9908.0	32.17	14271.165	33318.156
5648.0	32.13	11837.723	35810.859
5356.0	32.11	11500.153	37355.219
3898.0	32.11	10372.976	35811.789
3976.0	32.1	10498.046	37191.109
6568.0	32.1	12111.661	38983.59
5371.0	32.1	11633.619	36964.328
7220.0	32.08	12650.271	36176.141
550.0	32.06	8091.951	36000.512
56.0	32.06	7755.886	34082.484
4833.0	32.06	10994.775	35273.941
7446.0	32.06	12816.185	39465.434
9300.0	32.06	13818.382	35362.414
8904.0	32.06	13769.115	39132.633
5481.0	32.04	11561.789	34454.262
5559.0	32.04	11779.031	33845.094
3325.0	32.04	10073.855	37029.387
561.0	32.04	8133.716	35477.926
6210.0	32.02	12156.226	33720.707
322.0	32.02	7946.923	38673.145
1551.0	32.0	8808.765	38797.949
8531.0	32.0	13389.742	33435.301
4213.0	32.0	10748.063	37062.047
7165.0	31.98	12584.549	34581.16
3459.0	31.98	10044.585	39640.742
474.0	31.98	8155.487	38527.359
8990.0	31.96	13725.586	37845.098
10456.0	31.96	14546.352	34310.891
4440.0	31.96	10932.479	34398.055
685.0	31.96	8230.885	34935.648
3626.0	31.94	10298.331	36874.836
8179.0	31.94	13061.114	39246.281
2421.0	31.92	9428.159	37883.801
4939.0	31.92	11132.127	33219.531
9865.0	31.92	14161.398	34058.215
1114.0	31.92	8473.987	36300.484
2001.0	31.92	9252.88	33292.066
10412.0	31.9	14547.551	35729.809
6636.0	31.89	12492.441	39565.957
4845.0	31.89	11206.084	35177.742
1230.0	31.87	8745.056	33063.309
9352.0	31.87	13854.441	36712.898
9011.0	31.87	13624.615	37549.234
3123.0	31.87	9863.737	34259.602
3141.0	31.87	9868.618	33571.77
186.0	31.85	7685.477	36744.066
7510.0	31.85	12886.402	38543.301
113.0	31.85	7853.515	35463.004
10491.0	31.83	14625.121	33223.621
8431.0	31.83	13319.665	36143.402
3629.0	31.81	10280.139	36921.945
8482.0	31.81	13223.326	34602.637
2487.0	31.81	9368.019	36531.102
9324.0	31.79	13794.31	36268.754
1256.0	31.79	8703.408	33827.801
123.0	31.77	7891.761	35768.48
9872.0	31.77	14056.155	33885.109
86.0	31.73	7852.251	34759.063
5906.0	31.73	11912.187	36719.816
9811.0	31.71	14176.574	34956.461
4306.0	31.71	10671.722	34850.813
6594.0	31.71	12105.701	39785.672
9555.0	31.71	14002.512	39793.035
9864.0	31.71	14184.555	34031.902
9620.0	31.67	14204.607	39063.355
8752.0	31.66	13518.492	38031.078
5120.0	31.66	11316.364	36683.258
5688.0	31.66	11836.758	36761.453
4365.0	31.64	10638.996	33276.719
7309.0	31.64	12613.049	37697.391
8747.0	31.62	13413.643	37927.031
8017.0	31.62	13072.127	37057.445
651.0	31.62	8273.734	34024.145
9218.0	31.6	13724.852	33046.125
8470.0	31.6	13259.459	34843.375
5525.0	31.6	11600.879	33323.676
8529.0	31.6	13526.991	33292.863
750.0	31.58	8388.371	37084.824
9549.0	31.58	13864.751	39960.625
2450.0	31.58	9363.167	37034.047
3891.0	31.56	10360.772	35663.09
6191.0	31.56	12109.947	33036.492
10212.0	31.54	14557.176	39811.348
4746.0	31.54	11197.33	37972.34
5576.0	31.54	11796.438	34339.125
85.0	31.54	7938.166	34735.156
3749.0	31.54	10334.61	34751.039
7193.0	31.52	12581.745	35563.859
774.0	31.52	8391.605	37941.227
8.0	31.52	7844.864	33299.176
3462.0	31.52	10071.496	39772.809
2986.0	31.52	9820.415	37194.035
69.0	31.5	7903.31	34360.766
8392.0	31.48	13226.176	37168.719
4447.0	31.48	10791.308	34621.352
490.0	31.46	8168.878	37913.066
3033.0	31.44	9902.22	36438.719
8484.0	31.43	13333.154	34359.125
8143.0	31.43	13067.925	38703.34
5206.0	31.43	11421.72	38823.445
10427.0	31.43	14528.343	35374.887
9334.0	31.43	13840.004	36426.656
3568.0	31.43	10280.933	38155.699
4977.0	31.41	11326.226	33996.699
6548.0	31.39	12201.59	38258.246
9297.0	31.39	13784.183	35260.301
2622.0	31.39	9461.283	33284.652
1165.0	31.37	8471.458	35060.762
3017.0	31.37	9834.548	36783.367
7359.0	31.35	12522.311	38493.207
4283.0	31.35	10595.971	35492.484
7055.0	31.35	12478.173	34584.813
3941.0	31.35	10437.512	36571.059
3756.0	31.33	10349.358	34447.477
1512.0	31.33	8821.347	38196.184
37.0	31.31	7872.402	33838.824
3277.0	31.31	10103.945	35996.125
8905.0	31.31	13694.284	39135.094
2326.0	31.29	9148.069	39313.371
8421.0	31.29	13340.709	36483.586
721.0	31.29	8339.966	36160.266
7440.0	31.27	12885.699	39431.395
10331.0	31.27	14447.844	37702.602
5.0	31.27	7641.685	33167.586
4258.0	31.25	10643.784	35952.996
1253.0	31.25	8829.793	33758.891
9816.0	31.23	14125.668	34827.254
503.0	31.2	8176.466	37557.969
10143.0	31.2	14392.997	38622.832
5673.0	31.2	11699.004	36627.551
6243.0	31.18	12085.796	34878.508
1357.0	31.16	8665.757	36612.297
4018.0	31.16	10430.359	37589.699
6230.0	31.14	12248.907	34461.254
7961.0	31.14	13004.854	35747.266
6282.0	31.14	12247.136	36011.469
8393.0	31.14	13307.256	36862.484
93.0	31.12	7795.097	34957.848
10062.0	31.12	14338.15	37302.453
4897.0	31.08	11010.385	33984.551
10015.0	31.08	14304.547	36159.152
7106.0	31.08	12613.837	33538.133
6923.0	31.06	12469.64	37178.609
5575.0	31.06	11716.16	34228.004
10368.0	31.04	14618.241	36455.02
1186.0	31.04	8475.289	34126.145
8878.0	31.02	13609.843	39674.152
10463.0	31.02	14490.597	34199.262
4956.0	31.0	11293.247	33010.371
5533.0	31.0	11439.857	33174.539
6158.0	30.99	12005.267	34275.305
3426.0	30.99	10098.145	38868.699
3312.0	30.97	9974.847	36783.699
4792.0	30.97	11029.027	36335.824
3533.0	30.97	10152.294	39208.43
5226.0	30.95	11212.638	39323.195
9.0	30.95	7692.991	33372.484
6587.0	30.95	12217.863	39487.391
7527.0	30.93	12832.35	38418.605
7847.0	30.93	13135.914	33253.727
5895.0	30.91	11934.529	36992.742
3635.0	30.91	10322.632	36765.938
10070.0	30.91	14274.193	37527.875
9749.0	30.89	14164.618	36254.828
3554.0	30.89	10151.343	38525.813
2886.0	30.89	9794.521	39570.141
1207.0	30.87	8557.8	33204.352
3720.0	30.85	10315.375	35286.82
9812.0	30.83	14165.204	35067.371
8620.0	30.83	13478.393	35488.945
5662.0	30.83	11650.319	36240.859
3403.0	30.83	10113.679	38302.27
3680.0	30.83	10170.57	35951.398
8598.0	30.81	13437.488	35206.887
548.0	30.81	8158.354	35976.945
4617.0	30.81	10805.273	38935.641
7004.0	30.81	12352.535	35589.566
5826.0	30.79	12049.552	38521.504
7706.0	30.79	12873.03	35879.785
7868.0	30.79	13024.522	33743.246
9314.0	30.77	13865.339	35929.676
9311.0	30.77	13953.329	35722.164
3308.0	30.76	10077.895	36746.961
135.0	30.76	7811.112	35933.109
6271.0	30.76	12266.273	35763.762
8254.0	30.74	13244.823	39648.715
4625.0	30.74	10855.952	39176.281
4553.0	30.74	10941.228	37287.074
6211.0	30.68	12069.321	33801.73
557.0	30.66	8065.127	35678.398
8805.0	30.66	13406.298	38787.039
421.0	30.64	8165.767	39673.004
10036.0	30.64	14283.245	36696.574
5159.0	30.62	11271.509	37841.98
4422.0	30.6	10927.524	34061.125
4127.0	30.6	10589.274	39223.461
4835.0	30.6	11032.778	35314.957
7093.0	30.6	12286.24	33136.633
5784.0	30.58	11776.976	39906.391
6303.0	30.58	12173.112	36344.895
3640.0	30.58	10223.267	36587.379
8065.0	30.56	13037.695	37582.004
6628.0	30.56	12318.126	39681.852
7085.0	30.54	12380.028	33777.129
10083.0	30.54	14330.276	37732.383
9994.0	30.54	14342.71	35378.492
35.0	30.54	7936.547	33761.531
5670.0	30.53	11689.72	36454.102
9433.0	30.53	13973.026	38532.066
882.0	30.53	8273.689	39760.621
2390.0	30.51	9401.125	38986.324
2385.0	30.51	9461.968	39222.59
6163.0	30.51	11871.522	33903.828
8493.0	30.51	13239.742	34421.59
7715.0	30.49	12709.781	35708.055
2655.0	30.49	9562.764	33821.504
9902.0	30.49	14407.141	33166.934
9792.0	30.47	14100.149	35720.711
3050.0	30.45	9731.546	35923.043
4354.0	30.45	10590.951	33747.297
2131.0	30.43	9173.301	35707.453
6585.0	30.43	12073.598	39456.535
4486.0	30.43	10984.831	35572.879
2196.0	30.41	9149.883	36284.387
7170.0	30.41	12599.66	34621.238
257.0	30.41	7980.723	37925.777
5181.0	30.39	11366.378	38271.898
2696.0	30.39	9668.806	35261.684
9278.0	30.39	13966.339	34741.793
4348.0	30.39	10738.909	33830.734
2690.0	30.39	9616.475	35031.961
7455.0	30.37	12827.69	39112.262
5363.0	30.37	11589.271	37239.84
6176.0	30.37	11985.601	33456.574
222.0	30.35	7894.372	37495.848
6257.0	30.35	12234.613	35208.984
652.0	30.35	8414.02	34030.871
2307.0	30.33	9066.414	38622.984
7112.0	30.31	12548.932	33612.953
2393.0	30.31	9434.669	39090.547
4346.0	30.31	10612.54	34088.516
8846.0	30.31	13396.017	39700.066
1091.0	30.3	8613.637	37156.746
3420.0	30.3	9928.573	38692.016
3678.0	30.3	10284.176	35929.246
6100.0	30.3	12061.821	35844.629
3142.0	30.28	9740.52	33638.656
7831.0	30.28	12820.578	33353.641
4488.0	30.28	10840.017	35632.996
6882.0	30.28	12316.391	37758.965
645.0	30.28	8391.219	33777.148
2047.0	30.28	9237.891	34486.402
10098.0	30.28	14416.907	37941.77
20.0	30.28	7968.427	33538.301
674.0	30.28	8227.207	34609.238
5779.0	30.28	11653.212	39699.996
2915.0	30.26	9855.343	38967.535
7108.0	30.26	12700.929	33567.965
4542.0	30.26	10790.343	36942.887
626.0	30.26	8179.199	33152.922
2368.0	30.24	9285.526	39490.207
8150.0	30.24	13094.654	38763.453
3460.0	30.24	9970.692	39660.125
3190.0	30.22	10025.994	33861.871
4084.0	30.22	10554.384	39426.852
3839.0	30.22	10443.145	34400.855
2814.0	30.22	9533.626	38051.715
2907.0	30.2	9716.432	39368.805
10465.0	30.2	14628.01	34087.504
2876.0	30.18	9735.143	39862.148
3741.0	30.18	10145.862	34866.941
7245.0	30.18	12637.109	36751.34
4504.0	30.18	10970.141	35907.141
224.0	30.18	7868.884	37499.801
1183.0	30.16	8556.764	34032.828
5748.0	30.14	11759.395	38507.98
2370.0	30.12	9287.521	39545.949
9650.0	30.12	14169.744	38724.109
7587.0	30.12	12793.606	37753.02
4705.0	30.12	11183.441	38558.801
2800.0	30.12	9607.425	37703.699
8472.0	30.1	13347.813	34727.262
3763.0	30.1	10181.575	34058.242
2890.0	30.1	9766.311	39284.012
2387.0	30.09	9314.571	39252.883
5322.0	30.09	11553.024	38881.375
3300.0	30.09	10104.193	36599.336
2299.0	30.09	9202.754	38344.563
7144.0	30.09	12691.287	34412.199
7332.0	30.07	12598.541	38030.641
8915.0	30.07	13576.595	38957.215
3031.0	30.07	9855.582	36376.074
458.0	30.07	8057.75	39190.969
9308.0	30.05	13916.69	35596.809
10252.0	30.05	14521.354	39209.668
3125.0	30.05	9721.454	33989.535
3470.0	30.05	10333.302	39852.953
5005.0	30.03	11228.537	34790.875
10117.0	30.03	14338.247	38083.973
1569.0	30.03	8676.747	39353.824
8261.0	30.01	13209.894	39471.281
3796.0	30.01	10197.666	33322.238
41.0	30.01	7808.932	33857.07
4796.0	29.99	11147.296	36371.492
3288.0	29.99	9942.86	36275.238
5661.0	29.99	11772.857	36163.156
4799.0	29.97	11137.805	36079.285
5557.0	29.95	11644.808	33756.691
7770.0	29.95	12728.744	34506.793
9362.0	29.95	13932.646	36998.977
2633.0	29.95	9449.036	33098.195
4090.0	29.93	10417.833	39716.723
9896.0	29.93	14153.065	33062.828
3166.0	29.93	10059.188	33292.633
3342.0	29.93	9995.313	37276.629
130.0	29.93	7884.386	35846.012
2852.0	29.93	9697.953	39360.289
181.0	29.91	7762.98	36669.102
5770.0	29.91	11842.561	39376.262
4148.0	29.91	10575.122	38581.617
10097.0	29.91	14323.434	37936.711
291.0	29.89	7848.059	38179.922
6894.0	29.89	12449.107	37467.375
2575.0	29.89	9392.928	34917.297
7682.0	29.89	12829.733	36230.898
7066.0	29.89	12455.536	34279.02
8828.0	29.87	13399.586	39114.867
8241.0	29.86	13144.195	39807.242
201.0	29.86	7988.137	37121.316
10474.0	29.86	14550.541	33664.203
571.0	29.82	8204.369	35155.66
4967.0	29.82	11412.696	33607.156
8577.0	29.82	13416.405	34372.523
2331.0	29.82	9122.983	39472.742
5201.0	29.8	11233.821	38776.316
5572.0	29.8	11702.446	34133.496
726.0	29.78	8408.654	36481.883
9790.0	29.78	14172.402	35661.848
1695.0	29.76	8973.55	37775.668
4.0	29.74	7836.108	33152.66
9817.0	29.74	14017.737	34830.121
3116.0	29.72	9892.773	34565.578
7712.0	29.7	12848.494	35681.246
2641.0	29.7	9592.736	33121.418
7424.0	29.7	12852.561	39782.059
3614.0	29.7	10318.963	37298.605
1249.0	29.7	8801.007	33612.801
3632.0	29.68	10286.107	36995.168
9304.0	29.68	13793.743	35541.34
1521.0	29.66	8777.785	38380.168
9277.0	29.66	13924.828	34732.668
5605.0	29.66	11728.432	35032.852
8996.0	29.64	13594.392	37936.219
4930.0	29.63	11032.286	33629.684
1289.0	29.61	8839.53	35282.031
4417.0	29.61	10913.843	33901.664
4886.0	29.61	11021.62	34431.344
5405.0	29.59	11528.113	36431.941
8492.0	29.59	13285.515	34418.313
3489.0	29.59	10256.744	39748.234
2002.0	29.59	9119.88	33292.555
4344.0	29.59	10596.389	34248.18
8313.0	29.59	13248.148	38503.527
3082.0	29.59	9776.808	35558.633
2396.0	29.57	9449.738	38801.531
7277.0	29.57	12697.644	37209.512
7619.0	29.57	12804.122	37431.066
3873.0	29.57	10538.878	35298.059
4160.0	29.57	10703.253	38073.27
6517.0	29.57	12080.381	37834.563
8149.0	29.57	13083.564	38758.43
8930.0	29.55	13766.313	38814.566
4551.0	29.55	10846.724	37263.277
9136.0	29.55	13570.284	35851.352
3590.0	29.53	10297.729	37724.113
2004.0	29.53	9170.181	33334.059
5131.0	29.51	11299.306	36878.543
3813.0	29.51	10534.577	33470.957
5767.0	29.49	11702.138	39253.785
1557.0	29.49	8755.544	39020.594
4097.0	29.49	10379.647	39903.367
9436.0	29.49	13982.47	38669.816
1613.0	29.49	8875.936	39510.656
7645.0	29.49	12854.783	37326.539
7808.0	29.49	12795.664	34253.016
1727.0	29.47	9050.849	37025.891
5164.0	29.45	11250.239	37963.563
1304.0	29.43	8719.964	35758.699
5528.0	29.43	11619.529	33362.113
2854.0	29.43	9496.784	39390.305
234.0	29.43	7956.048	37678.695
9162.0	29.43	13642.903	34485.82
8377.0	29.43	13299.217	37213.504
1970.0	29.41	8988.92	33866.645
7292.0	29.41	12576.504	37521.031
1228.0	29.41	8675.667	33043.637
9728.0	29.41	14075.71	37110.078
8403.0	29.41	13177.977	36767.391
4490.0	29.4	10945.591	35656.93
3601.0	29.38	10219.627	37354.328
649.0	29.36	8358.759	33971.328
9238.0	29.36	13862.587	33500.102
4339.0	29.36	10687.15	34149.207
4522.0	29.36	10847.215	36330.766
3130.0	29.36	9762.552	33938.336
8159.0	29.34	12958.767	38935.656
3538.0	29.34	10279.641	39003.695
132.0	29.34	7989.267	35881.023
505.0	29.34	8036.486	37570.754
4122.0	29.32	10681.438	39348.508
3456.0	29.32	9982.012	39556.762
7356.0	29.32	12496.979	38440.77
2788.0	29.32	9533.566	37385.145
6164.0	29.3	12065.307	33957.328
576.0	29.3	8067.047	34795.504
6605.0	29.3	12339.524	39801.578
5171.0	29.3	11361.818	38053.641
5179.0	29.3	11412.035	38236.836
3864.0	29.3	10465.908	35034.395
7984.0	29.28	13057.362	36376.27
4921.0	29.28	11115.541	33776.105
2602.0	29.28	9362.236	33831.793
7100.0	29.28	12690.149	33310.68
2989.0	29.28	9920.171	37354.141
7141.0	29.28	12517.312	34366.496
5519.0	29.24	11620.078	33700.484
5182.0	29.24	11219.197	38276.316
5338.0	29.22	11615.968	37843.82
3803.0	29.22	10512.582	33070.898
600.0	29.22	8122.943	33728.586
3779.0	29.2	10245.075	33588.988
4252.0	29.2	10659.277	36318.094
3936.0	29.2	10383.006	36461.383
9399.0	29.2	13928.258	37645.016
3870.0	29.18	10418.548	35213.18
4779.0	29.18	11170.701	36655.281
6278.0	29.18	12156.895	35905.816
5138.0	29.18	11356.032	37196.035
4557.0	29.18	10793.384	37421.348
9159.0	29.18	13571.384	34734.367
8061.0	29.18	12967.435	37451.656
10027.0	29.17	14240.551	36428.125
9771.0	29.15	14083.949	35900.215
4474.0	29.15	10817.631	35408.574
7536.0	29.15	12848.547	38219.055
1324.0	29.13	8786.333	36062.527
2938.0	29.11	9833.773	38440.387
10066.0	29.11	14387.22	37401.508
1985.0	29.11	9050.287	33287.934
5305.0	29.11	11556.306	39435.371
2695.0	29.11	9554.772	35219.77
7975.0	29.09	12998.975	36120.445
5542.0	29.09	11499.945	33113.473
7548.0	29.09	12836.836	38050.43
3110.0	29.07	9890.949	34483.23
2881.0	29.07	9812.863	39670.09
4026.0	29.07	10501.268	37604.742
2856.0	29.07	9673.567	39406.793
2263.0	29.07	9103.315	37230.375
6157.0	29.05	12032.054	34257.906
4251.0	29.05	10727.405	36262.309
4117.0	29.05	10591.465	39469.801
3259.0	29.03	9935.529	35840.602
7295.0	29.03	12614.607	37573.313
3630.0	29.01	10311.658	36942.668
2384.0	29.01	9324.002	39133.746
5974.0	29.01	11946.608	36835.254
10048.0	28.99	14350.475	36982.563
2325.0	28.99	9131.63	39300.16
3398.0	28.99	9945.324	38165.789
3393.0	28.99	10040.313	38030.559
8476.0	28.99	13225.959	34475.508
4744.0	28.97	11024.081	37952.645
9793.0	28.97	14043.529	35453.703
9125.0	28.97	13648.002	35955.211
8813.0	28.96	13399.751	38880.387
1268.0	28.96	8799.876	34357.691
433.0	28.96	8094.371	39475.563
8648.0	28.94	13531.253	36093.684
6137.0	28.94	12011.068	34864.828
5499.0	28.92	11557.042	34214.598
4941.0	28.92	11205.599	33267.363
1532.0	28.9	8742.013	38602.77
4517.0	28.9	10836.587	36217.727
4039.0	28.9	10535.032	37907.648
1649.0	28.9	9018.399	38762.785
5564.0	28.9	11810.553	33964.258
3284.0	28.9	10121.931	36177.613
9602.0	28.88	14161.928	39419.246
8595.0	28.88	13502.874	35127.699
9900.0	28.88	14412.78	33146.652
9219.0	28.88	13652.341	33052.828
10363.0	28.88	14447.001	36618.746
3592.0	28.86	10153.464	37769.004
4995.0	28.86	11282.864	34649.949
1618.0	28.86	8938.289	39280.109
3100.0	28.84	9728.864	34895.848
5137.0	28.84	11297.91	37182.809
4580.0	28.84	10885.431	38051.492
9587.0	28.84	14150.447	39293.613
475.0	28.84	8198.719	38563.141
471.0	28.82	8156.755	38662.477
8307.0	28.82	13143.114	38937.98
1619.0	28.82	9035.999	39296.109
8328.0	28.8	13261.036	38460.152
6871.0	28.8	12482.67	37997.125
3497.0	28.8	10138.136	39485.734
1231.0	28.8	8654.737	33100.727
8807.0	28.78	13375.668	38793.047
1976.0	28.78	9035.803	33522.145
2470.0	28.78	9330.366	37002.051
3819.0	28.78	10447.358	33705.484
2135.0	28.78	9206.148	35726.688
5023.0	28.76	11296.594	35183.734
3028.0	28.76	9808.083	36648.887
2769.0	28.76	9638.977	36868.355
8270.0	28.74	13154.223	39365.344
2981.0	28.74	9854.392	37359.0
467.0	28.74	8187.215	38887.129
2426.0	28.74	9301.545	37682.098
6518.0	28.74	12116.352	37840.844
10498.0	28.73	14488.986	33100.387
1912.0	28.73	9016.546	35673.16
2994.0	28.71	9791.728	37122.027
1556.0	28.69	8846.079	38947.98
2009.0	28.67	9116.367	33501.578
7094.0	28.65	12542.606	33001.133
3338.0	28.65	10069.166	37179.551
3908.0	28.65	10495.764	36070.602
2600.0	28.63	9289.772	34118.867
5162.0	28.63	11392.961	37953.289
2006.0	28.63	9154.647	33378.23
4465.0	28.61	10859.8	35181.984
6498.0	28.61	12119.415	37285.156
21.0	28.61	7688.03	33556.0
128.0	28.61	7785.72	35820.492
8271.0	28.59	13310.71	39370.629
8647.0	28.59	13416.787	36066.895
9503.0	28.59	13964.173	39378.867
3124.0	28.59	9815.313	34273.879
466.0	28.59	8113.583	38805.078
5597.0	28.59	11670.706	34746.609
4950.0	28.57	11183.613	33068.297
9389.0	28.57	13947.907	37463.633
3553.0	28.57	10202.96	38526.328
3207.0	28.57	10011.484	34253.492
9464.0	28.55	13811.076	39060.191
7661.0	28.53	12880.862	36862.219
738.0	28.53	8238.04	36735.324
1806.0	28.53	8850.294	36690.633
7096.0	28.53	12501.01	33159.445
6631.0	28.53	12301.317	39453.496
9774.0	28.51	14044.149	36014.102
2605.0	28.51	9435.407	33725.16
3817.0	28.51	10502.17	33632.086
9904.0	28.5	14253.975	33197.105
2423.0	28.5	9380.998	37911.668
10471.0	28.5	14545.232	33960.195
2806.0	28.48	9706.301	37870.5
2699.0	28.46	9499.941	35364.285
4183.0	28.46	10671.592	37390.426
1642.0	28.46	8883.12	38917.492
6503.0	28.46	12173.277	37299.117
63.0	28.46	7716.308	34294.453
1235.0	28.46	8762.953	33187.383
6655.0	28.46	12327.868	39060.82
6222.0	28.42	12198.285	34172.352
3345.0	28.42	10121.156	37301.457
5524.0	28.42	11451.498	33561.828
6318.0	28.42	12184.269	36627.953
5771.0	28.42	11782.616	39383.34
2242.0	28.42	9198.168	36957.004
9741.0	28.4	14067.702	36627.898
212.0	28.38	7817.213	37312.789
2012.0	28.38	9067.749	33670.586
3430.0	28.38	9969.845	39063.652
9273.0	28.36	13961.741	34551.238
8518.0	28.36	13349.011	33296.734
3151.0	28.36	9762.556	33274.223
9800.0	28.34	14192.151	35264.797
1096.0	28.34	8453.702	36941.559
10426.0	28.34	14546.355	35337.73
5747.0	28.34	11763.37	38443.441
3866.0	28.34	10407.251	35104.352
8466.0	28.34	13202.608	34990.09
2261.0	28.34	9153.347	37201.234
3828.0	28.34	10480.458	34073.566
3153.0	28.32	9708.845	33098.242
8597.0	28.3	13523.825	35143.605
943.0	28.3	8521.372	39159.59
9236.0	28.3	13964.637	33417.73
707.0	28.28	8299.276	35760.734
315.0	28.28	7672.396	38578.016
7911.0	28.28	13006.619	34902.305
4494.0	28.28	10918.159	35718.336
10381.0	28.27	14560.685	36363.043
9723.0	28.27	14145.864	37301.48
8002.0	28.25	13091.716	36668.004
1296.0	28.25	8725.869	35594.105
6998.0	28.25	12399.791	35995.559
4221.0	28.25	10747.682	36903.523
2808.0	28.23	9639.932	37949.391
3719.0	28.23	10148.315	35273.0
1596.0	28.23	8799.226	39834.645
4382.0	28.23	10913.46	33134.73
10350.0	28.21	14494.346	37121.355
7909.0	28.21	13020.332	34782.145
5875.0	28.21	11973.152	37598.113
4813.0	28.21	11173.048	35797.109
2922.0	28.19	9765.466	38651.355
4604.0	28.19	10795.813	38624.852
8704.0	28.19	13415.825	37119.355
7902.0	28.19	12925.226	34598.746
8442.0	28.19	13140.246	35778.133
8579.0	28.19	13558.018	34501.035
4891.0	28.19	11098.936	34224.434
5587.0	28.17	11765.467	34522.754
5311.0	28.17	11511.932	39282.477
4821.0	28.17	11054.395	35724.867
7039.0	28.17	12417.199	34705.633
10356.0	28.17	14474.342	36758.387
10344.0	28.17	14582.33	37300.98
588.0	28.17	8030.571	34321.023
8866.0	28.15	13672.719	39851.926
5061.0	28.15	11236.898	35742.66
4218.0	28.13	10718.104	37147.426
317.0	28.13	7794.426	38586.523
7882.0	28.13	13005.787	34079.898
6101.0	28.11	12023.238	35852.246
2688.0	28.11	9563.023	34984.125
2096.0	28.11	9269.843	35417.117
5796.0	28.11	11855.064	39742.953
9776.0	28.09	14105.246	35739.195
7014.0	28.09	12392.477	35547.848
9809.0	28.07	14110.816	35189.344
8062.0	28.06	13058.998	37468.254
5516.0	28.06	11471.714	33643.43
3339.0	28.06	10080.665	37200.141
3485.0	28.04	10322.443	39655.422
1019.0	28.04	8490.435	38249.664
8505.0	28.04	13346.452	33933.746
4527.0	28.02	10958.01	36606.848
136.0	28.02	7790.282	35953.828
10358.0	28.0	14613.702	36800.109
10349.0	28.0	14432.322	37110.023
8303.0	28.0	13309.439	38890.406
4462.0	28.0	10905.298	35039.137
5341.0	28.0	11558.97	37896.879
9959.0	28.0	14330.129	34467.898
7983.0	28.0	12979.822	36359.34
6869.0	27.98	12333.158	38219.816
8952.0	27.96	13653.737	38775.91
4326.0	27.96	10656.62	34547.832
3093.0	27.96	9877.716	35206.73
5411.0	27.96	11442.333	36060.727
8786.0	27.96	13421.815	38603.125
2052.0	27.94	9273.057	34642.387
2754.0	27.94	9675.977	36434.078
4762.0	27.94	11030.322	37281.93
4704.0	27.92	11159.107	38534.055
8615.0	27.92	13447.368	35395.141
4180.0	27.92	10751.776	37357.953
3805.0	27.92	10462.98	33119.238
1279.0	27.9	8769.403	34756.746
5798.0	27.9	11890.235	39442.004
33.0	27.9	7711.475	33729.707
5921.0	27.9	11969.949	36746.816
7329.0	27.88	12600.547	37976.719
632.0	27.88	8322.731	33261.293
573.0	27.88	8150.579	35189.246
8644.0	27.88	13357.192	35997.469
2724.0	27.86	9662.722	35730.906
10016.0	27.86	14341.574	36159.668
3424.0	27.84	10013.877	38772.387
8847.0	27.84	13435.805	39702.973
5399.0	27.84	11537.443	36598.348
5887.0	27.84	12057.414	37263.141
3305.0	27.84	10029.325	36668.313
7821.0	27.84	12874.75	33934.91
3804.0	27.84	10565.219	33109.672
8516.0	27.83	13266.68	33449.992
3618.0	27.83	10267.464	37075.219
5488.0	27.81	11562.006	34315.484
4789.0	27.81	10996.909	36234.652
9773.0	27.79	14077.367	35997.859
8225.0	27.79	12934.703	39873.695
748.0	27.79	8246.406	36945.273
8410.0	27.77	13265.452	36585.199
8396.0	27.75	13154.798	36941.891
4445.0	27.75	10985.107	34553.816
367.0	27.75	7846.318	39404.559
908.0	27.75	8541.0	39892.301
19.0	27.73	7959.205	33521.875
3893.0	27.73	10416.964	35710.391
5257.0	27.73	11338.691	39655.105
1595.0	27.73	8821.87	39832.492
10266.0	27.73	14598.291	38787.16
5274.0	27.71	11619.407	39815.148
5359.0	27.71	11576.454	37413.867
4871.0	27.71	11142.591	34632.867
5601.0	27.71	11652.647	34954.906
7025.0	27.71	12300.908	35250.215
7186.0	27.71	12686.237	35207.883
3311.0	27.69	9949.629	36751.41
5690.0	27.69	11685.243	36794.695
603.0	27.67	8204.202	33785.734
4172.0	27.67	10699.702	37523.34
5156.0	27.67	11310.726	37754.813
5348.0	27.65	11555.947	37710.043
4887.0	27.65	11130.559	34157.18
4284.0	27.63	10612.383	35515.066
5136.0	27.63	11395.404	37150.949
328.0	27.63	7692.616	38784.063
2967.0	27.61	9877.886	37809.758
2674.0	27.61	9596.153	34622.055
2230.0	27.6	9162.532	36855.125
4854.0	27.6	11097.874	35012.43
4158.0	27.58	10709.804	38236.527
5736.0	27.58	11799.649	38033.934
9748.0	27.58	14106.658	36229.727
9170.0	27.58	13650.666	34363.406
1185.0	27.58	8508.106	34094.258
2562.0	27.58	9469.091	34771.531
6645.0	27.56	12395.067	39136.289
10219.0	27.56	14527.444	39859.844
3139.0	27.56	9783.741	33509.395
717.0	27.56	8253.312	35921.445
1106.0	27.56	8580.437	36693.715
5531.0	27.56	11433.851	33461.875
735.0	27.54	8404.967	36714.82
6179.0	27.54	11933.952	33207.203
6131.0	27.54	11897.062	34787.781
5327.0	27.52	11502.64	38543.574
9871.0	27.52	14158.025	33847.094
1169.0	27.5	8444.464	34818.801
9474.0	27.5	13798.169	39276.16
6892.0	27.5	12494.243	37391.961
546.0	27.5	8057.73	36189.855
6195.0	27.48	12120.079	33235.578
3591.0	27.48	10331.229	37726.602
6193.0	27.48	12187.052	33063.633
1101.0	27.46	8466.541	36730.781
7655.0	27.46	12854.821	37108.617
2141.0	27.46	9155.571	35765.176
3128.0	27.42	9709.806	33821.617
693.0	27.42	8344.554	35287.223
4125.0	27.42	10720.136	39404.203
9539.0	27.4	13934.948	39853.77
5051.0	27.4	11267.785	35571.77
3603.0	27.38	10274.559	37400.996
7705.0	27.38	12792.64	35874.688
3210.0	27.38	10127.333	34377.098
2623.0	27.37	9348.476	33063.684
9151.0	27.37	13588.926	34976.953
7006.0	27.37	12457.244	35654.293
4070.0	27.35	10437.416	39015.473
1558.0	27.35	8813.722	39043.887
3926.0	27.33	10377.677	36265.043
3008.0	27.33	9867.253	36927.215
313.0	27.33	7951.237	38483.629
5016.0	27.33	11281.04	35100.516
7906.0	27.33	12931.782	34729.598
823.0	27.33	8213.05	38768.984
2218.0	27.31	9091.858	36552.234
9697.0	27.31	14141.225	37714.785
4899.0	27.31	11001.939	34014.68
1164.0	27.29	8484.776	35033.77
7553.0	27.29	12846.774	38094.855
3089.0	27.29	9887.109	35309.215
6263.0	27.29	12182.971	35466.453
4101.0	27.27	10496.895	39970.484
9551.0	27.27	13808.011	39964.379
7954.0	27.25	12945.546	35495.254
1277.0	27.23	8756.768	34656.461
5750.0	27.23	11781.08	38604.195
172.0	27.23	7784.816	36539.535
1076.0	27.23	8603.079	37367.938
3346.0	27.23	9979.59	37311.004
2972.0	27.21	9777.822	37510.191
575.0	27.21	8081.127	35080.629
1952.0	27.21	9009.898	34682.059
9808.0	27.21	14012.062	35167.684
2479.0	27.19	9403.435	36837.055
9100.0	27.19	13657.136	36290.277
2758.0	27.19	9574.753	36641.289
10140.0	27.19	14322.952	38554.492
6632.0	27.19	12325.368	39468.281
5366.0	27.17	11487.139	37144.23
3883.0	27.17	10482.971	35493.719
5143.0	27.17	11213.766	37357.277
3862.0	27.17	10390.048	34994.684
4263.0	27.16	10608.933	36049.758
9891.0	27.16	14118.039	33450.34
7276.0	27.16	12631.82	37209.84
8785.0	27.14	13425.436	38590.602
2610.0	27.14	9405.967	33610.148
6201.0	27.12	12186.078	33424.074
6325.0	27.12	12252.137	36639.773
510.0	27.12	8087.09	37452.477
7506.0	27.1	12791.363	38507.645
5101.0	27.08	11282.36	36319.203
9772.0	27.08	14156.208	35939.035
5460.0	27.08	11444.349	35187.891
2601.0	27.08	9473.547	33827.227
3713.0	27.08	10147.774	35477.563
10095.0	27.08	14356.613	37917.852
5886.0	27.08	11920.693	37262.27
3564.0	27.08	10306.441	38418.617
6905.0	27.06	12389.14	37267.129
1605.0	27.06	8953.43	40008.02
3347.0	27.04	10127.793	37312.234
1608.0	27.04	8995.062	39674.664
6218.0	27.04	12181.637	34003.594
5818.0	27.04	12060.769	38823.223
9782.0	27.04	14167.584	35833.094
9669.0	27.02	14209.985	38335.715
3211.0	27.02	10088.473	34401.922
10329.0	27.02	14494.163	37685.691
3206.0	27.0	10086.683	34216.316
7391.0	27.0	12516.961	39575.117
4750.0	27.0	11179.176	37805.52
6966.0	27.0	12339.542	36426.023
841.0	27.0	8240.285	39163.0
3148.0	27.0	9811.533	33168.602
6120.0	27.0	12058.937	35345.434
5604.0	26.98	11691.811	35018.164
279.0	26.98	7889.481	38069.391
8047.0	26.98	12935.571	37278.523
7849.0	26.98	12937.134	33283.633
7331.0	26.96	12613.112	38023.875
7265.0	26.96	12667.73	37121.945
2204.0	26.96	9069.078	36374.961
5645.0	26.94	11827.016	35711.188
4820.0	26.94	11089.763	35685.91
2686.0	26.94	9674.722	34952.23
4295.0	26.94	10576.57	35323.91
8643.0	26.94	13468.036	35967.895
678.0	26.93	8298.011	34731.574
5486.0	26.91	11424.486	34537.32
6127.0	26.91	11863.432	34964.449
8868.0	26.91	13686.534	39874.77
4925.0	26.91	11001.548	33545.945
9799.0	26.91	14023.671	35252.941
4102.0	26.89	10395.283	39971.359
1414.0	26.89	8771.91	37237.457
8361.0	26.89	13210.983	37816.813
8008.0	26.87	13051.178	36872.344
4080.0	26.87	10379.13	39375.262
1973.0	26.87	8914.333	33962.773
6567.0	26.87	12258.514	38967.266
106.0	26.85	7931.276	35203.148
2267.0	26.85	9145.346	37282.086
9239.0	26.85	13934.728	33539.93
6139.0	26.85	11883.874	34893.676
4262.0	26.85	10605.952	36026.867
9392.0	26.85	13908.136	37513.754
8133.0	26.85	13078.778	38565.813
3009.0	26.83	9843.852	36952.93
7900.0	26.83	13100.652	34548.629
10459.0	26.83	14463.867	34446.055
9783.0	26.83	14016.356	35849.805
549.0	26.81	8173.871	35980.168
6150.0	26.81	11960.515	34361.527
9644.0	26.81	14101.206	38694.656
6638.0	26.81	12418.08	39319.84
7453.0	26.81	12887.592	39373.195
459.0	26.79	8073.167	39224.07
1398.0	26.75	8743.285	36996.496
7168.0	26.75	12619.054	34593.402
5102.0	26.73	11383.381	36334.184
4400.0	26.73	10872.496	33719.711
9106.0	26.73	13741.996	36055.98
7175.0	26.73	12537.076	34840.781
8004.0	26.71	13021.851	36699.875
3694.0	26.71	10312.251	35859.262
8494.0	26.71	13262.267	34189.027
9770.0	26.7	14060.573	36153.148
8870.0	26.7	13631.02	39924.699
5867.0	26.7	12056.012	37954.16
8213.0	26.7	12941.248	39711.074
864.0	26.68	8362.72	39477.629
10149.0	26.68	14279.222	38775.586
1963.0	26.68	8890.081	34167.648
4211.0	26.68	10771.252	37325.852
395.0	26.68	7987.726	39803.406
4371.0	26.68	10651.816	33041.16
2839.0	26.66	9597.715	38813.973
1402.0	26.66	8833.917	37087.328
7.0	26.66	7909.869	33255.852
8117.0	26.66	13005.02	38367.59
3799.0	26.66	10142.59	33109.637
7978.0	26.66	12933.645	36241.551
10075.0	26.64	14374.951	37603.996
2117.0	26.62	9103.827	35672.98
8294.0	26.62	13182.17	39101.516
5200.0	26.62	11282.245	38771.809
1203.0	26.62	8526.781	33434.578
2422.0	26.62	9336.024	37898.73
5509.0	26.62	11595.654	34124.313
2477.0	26.6	9280.193	36794.195
8495.0	26.6	13246.995	34215.914
9855.0	26.6	14153.331	34395.848
2630.0	26.6	9315.935	33088.938
954.0	26.6	8512.622	39254.41
39.0	26.58	7780.514	33851.801
4294.0	26.58	10658.237	35316.887
4202.0	26.56	10746.027	37240.195
6538.0	26.56	12246.043	38220.863
584.0	26.56	8170.682	34503.516
10476.0	26.56	14584.874	33802.426
9798.0	26.56	14039.845	35546.344
101.0	26.56	7894.97	35123.156
2594.0	26.56	9341.954	34138.117
8430.0	26.52	13233.824	36134.758
9341.0	26.52	13936.364	36522.672
541.0	26.52	8029.144	36089.543
4857.0	26.52	11162.518	35043.324
6281.0	26.5	12142.205	36001.664
7185.0	26.5	12692.588	35139.629
8130.0	26.5	13099.913	38511.563
8418.0	26.48	13229.489	36413.363
6508.0	26.48	12217.396	37475.805
7342.0	26.48	12681.013	38127.703
3895.0	26.48	10409.156	35744.199
4878.0	26.47	11188.433	34749.906
7749.0	26.47	12724.65	35056.516
9997.0	26.47	14275.088	35425.82
2372.0	26.45	9415.215	39581.625
9637.0	26.45	14042.163	38926.539
1251.0	26.45	8761.492	33658.781
4071.0	26.45	10557.076	39028.906
3588.0	26.43	10140.401	37697.066
6169.0	26.43	11991.688	33529.621
1681.0	26.43	9057.176	38085.039
1601.0	26.43	8992.544	39787.352
3102.0	26.43	9716.447	34621.77
9010.0	26.43	13739.885	37795.195
5506.0	26.43	11555.642	34085.406
839.0	26.43	8289.419	39117.973
1254.0	26.43	8692.511	33779.316
10410.0	26.41	14469.275	35614.223
46.0	26.41	7903.824	33953.035
5623.0	26.41	11637.72	35462.246
3937.0	26.39	10352.003	36483.477
10261.0	26.39	14574.762	39060.227
2880.0	26.39	9846.07	39634.18
4499.0	26.39	10890.385	35779.34
2059.0	26.37	9207.355	34866.633
8284.0	26.37	13345.846	38965.027
8742.0	26.37	13416.37	37913.109
2030.0	26.37	9265.537	34237.531
3260.0	26.37	10093.718	35849.656
8630.0	26.37	13409.675	35581.008
1260.0	26.37	8777.394	33909.234
339.0	26.35	7933.441	38971.129
8550.0	26.35	13498.7	33662.266
580.0	26.35	8089.278	34662.098
7243.0	26.33	12550.554	36738.441
2425.0	26.33	9312.939	37663.613
2723.0	26.33	9520.754	35727.219
2877.0	26.33	9815.417	39880.422
1693.0	26.33	8926.829	37684.0
3710.0	26.31	10314.318	35719.945
4633.0	26.31	10826.449	39347.207
6270.0	26.31	12102.595	35762.445
143.0	26.31	7662.413	36085.375
8171.0	26.31	13068.688	39125.941
920.0	26.29	8565.322	39670.633
5271.0	26.29	11211.737	39959.914
9801.0	26.29	14088.867	35276.859
7511.0	26.29	12772.864	38559.598
4393.0	26.27	10839.767	33434.547
4541.0	26.27	10942.681	36927.363
6140.0	26.27	12027.838	34618.605
4241.0	26.27	10766.712	36646.156
5890.0	26.26	12014.933	37040.305
10457.0	26.26	14486.583	34320.512
9252.0	26.24	13875.606	33987.609
195.0	26.22	7645.919	36963.738
4220.0	26.22	10584.149	36884.371
2716.0	26.2	9523.116	35631.922
9427.0	26.2	13817.068	38226.445
10473.0	26.2	14467.24	33660.945
4028.0	26.2	10352.502	37606.371
8508.0	26.2	13161.377	33698.227
4303.0	26.18	10601.972	34771.625
5505.0	26.18	11566.388	34082.914
7201.0	26.18	12548.791	35813.004
4732.0	26.18	11154.805	37862.297
8423.0	26.18	13154.72	36244.832
4111.0	26.16	10566.119	39657.629
2849.0	26.16	9545.748	39200.906
6643.0	26.16	12308.705	39416.961
2920.0	26.14	9727.031	38868.172
4520.0	26.14	10939.865	36308.898
2520.0	26.14	9284.8	35628.898
45.0	26.14	7818.235	33944.242
3225.0	26.12	10113.383	35154.0
68.0	26.12	7747.33	34351.195
10386.0	26.12	14591.6	36097.84
5793.0	26.1	12055.332	39625.77
766.0	26.08	8402.914	37754.004
3287.0	26.08	9972.424	36217.59
2591.0	26.08	9466.87	34361.758
231.0	26.08	7926.74	37626.148
1919.0	26.08	8936.251	35493.066
9976.0	26.08	14273.197	34901.438
3364.0	26.06	9955.169	37815.035
3217.0	26.06	10044.179	34580.633
636.0	26.06	8253.638	33550.641
2484.0	26.06	9337.283	36620.574
5762.0	26.04	11760.124	38992.566
6227.0	26.04	12089.717	34413.754
7031.0	26.03	12293.188	35089.086
2383.0	26.01	9298.217	39110.316
2850.0	26.01	9498.396	39237.133
3003.0	26.01	9883.785	36874.523
7398.0	25.99	12495.779	39703.48
2864.0	25.97	9637.707	39676.473
5548.0	25.97	11654.853	33427.496
2007.0	25.97	9246.811	33385.59
361.0	25.97	7686.091	39285.645
2493.0	25.95	9356.078	36329.539
5612.0	25.93	11800.509	35219.82
2635.0	25.93	9515.958	33010.117
7095.0	25.93	12569.198	33054.418
5517.0	25.91	11615.11	33673.984
139.0	25.91	7914.584	36052.594
6206.0	25.91	12264.849	33575.516
7001.0	25.91	12390.09	35799.605
10308.0	25.91	14572.715	38135.43
2652.0	25.91	9557.978	33728.758
5007.0	25.89	11265.882	34821.066
7473.0	25.89	12756.834	38823.402
10330.0	25.89	14524.542	37695.293
3487.0	25.87	10304.894	39686.68
688.0	25.87	8222.896	35188.695
7200.0	25.85	12538.513	35778.031
581.0	25.85	8056.311	34471.438
6098.0	25.83	11875.921	35782.813
3196.0	25.83	9951.007	33945.68
3894.0	25.83	10402.609	35715.012
6522.0	25.83	12192.789	37917.168
10184.0	25.83	14323.15	39755.422
1444.0	25.83	8813.998	37520.137
4056.0	25.83	10413.677	38390.98
5207.0	25.81	11394.303	38824.191
10267.0	25.81	14533.347	38801.875
357.0	25.81	7939.543	39159.016
3645.0	25.8	10158.033	36621.832
5565.0	25.8	11837.698	33983.93
2066.0	25.8	9264.419	35124.293
5406.0	25.78	11522.149	36512.602
7869.0	25.78	12943.919	33796.219
7355.0	25.78	12511.153	38393.711
659.0	25.78	8256.235	34154.059
6884.0	25.78	12445.342	37522.66
5586.0	25.78	11734.698	34508.258
5814.0	25.76	11974.382	38991.094
10172.0	25.74	14351.441	39549.145
1949.0	25.74	8853.687	34653.723
6314.0	25.74	12076.555	36503.965
5111.0	25.74	11228.286	36528.945
96.0	25.74	7802.923	35024.566
1177.0	25.74	8506.69	34133.176
1294.0	25.72	8732.103	35544.758
3534.0	25.72	10345.125	39251.371
4099.0	25.7	10444.969	39938.434
4988.0	25.7	11359.172	34515.91
8528.0	25.7	13513.377	33238.598
1173.0	25.7	8618.485	34499.555
9398.0	25.68	13823.36	37613.363
5819.0	25.68	11997.936	38896.734
6275.0	25.66	12205.576	35827.77
5821.0	25.66	11951.412	38700.348
7437.0	25.66	12815.854	39732.965
4103.0	25.66	10523.166	39983.496
8045.0	25.66	12970.98	37268.258
10032.0	25.64	14406.456	36493.313
3811.0	25.64	10521.284	33413.398
4725.0	25.64	11105.42	38290.598
9743.0	25.62	14151.501	36402.457
1167.0	25.62	8598.182	34785.742
7091.0	25.6	12392.168	33287.664
8675.0	25.6	13511.157	36671.121
4764.0	25.57	11194.879	37127.297
1694.0	25.57	9002.052	37754.152
396.0	25.57	7826.736	39820.832
3770.0	25.57	10351.122	33727.656
4651.0	25.57	11196.554	39891.035
8471.0	25.55	13191.944	34701.016
9719.0	25.55	14000.14	37206.273
3235.0	25.55	9969.371	35359.598
884.0	25.55	8342.068	39806.172
7380.0	25.53	12581.416	39237.172
7447.0	25.53	12836.69	39468.559
9245.0	25.53	13845.362	33805.301
7123.0	25.53	12656.776	33839.656
2451.0	25.51	9468.028	37040.848
8499.0	25.51	13346.711	33983.598
115.0	25.51	7837.5	35603.578
5649.0	25.51	11720.407	35876.477
7707.0	25.49	12736.226	35604.738
4883.0	25.47	11141.618	34342.102
4419.0	25.47	10914.432	33997.93
9519.0	25.47	13826.23	39652.48
2836.0	25.47	9529.395	38677.984
4242.0	25.45	10674.261	36663.555
4391.0	25.45	10876.097	33340.34
7192.0	25.45	12537.849	35563.754
2870.0	25.45	9654.413	39897.508
4450.0	25.43	10856.074	34676.09
2287.0	25.41	9199.719	37857.504
4741.0	25.41	11184.354	37935.957
9354.0	25.41	13809.602	36721.641
5780.0	25.39	11689.144	39705.031
8125.0	25.39	13055.131	38450.754
999.0	25.37	8445.065	38450.098
4272.0	25.37	10580.908	35838.484
2237.0	25.37	9269.222	36896.629
2089.0	25.35	9122.449	35391.008
3738.0	25.35	10342.088	34796.172
9768.0	25.35	14047.296	36125.809
3134.0	25.35	9765.875	33947.148
8574.0	25.35	13389.032	34241.91
6089.0	25.35	11906.002	36181.957
1859.0	25.35	8957.356	36349.313
3222.0	25.35	10097.008	34982.836
5358.0	25.34	11480.978	37387.133
9483.0	25.34	13828.761	39355.516
1567.0	25.34	8707.835	39330.691
3223.0	25.32	10133.769	34993.906
8573.0	25.32	13549.339	34206.488
623.0	25.32	8007.971	33100.922
522.0	25.32	8187.515	36898.902
5726.0	25.32	11843.502	37708.188
5544.0	25.3	11764.136	33047.043
997.0	25.3	8629.728	38429.82
4894.0	25.3	11043.949	34245.012
4697.0	25.28	11173.779	38718.867
144.0	25.28	7750.684	36102.895
1961.0	25.28	8923.989	34357.535
6272.0	25.28	12253.149	35791.414
9175.0	25.28	13647.953	34138.258
9075.0	25.28	13757.696	36783.715
1199.0	25.26	8473.147	33376.477
6175.0	25.26	11988.264	33430.887
6246.0	25.24	12265.195	34959.512
9184.0	25.24	13580.307	33653.113
[truncated: 2,640 more rows]
