# Supplementary material for: Insights on the Control of Yeast Single-Cell Growth Variability by Members of the Trehalose Phosphate Synthase (TPS) Complex
Source: Front Cell Dev Biol. 2021 Jan 28;9:607628. doi: 10.3389/fcell.2021.607628 (PMC7876269; doi:10.3389/fcell.2021.607628)
Supplement: Supplementary file 3 [file Data_Sheet_2.ZIP › replicate4_TPS1_gal_t5.csv]

Id	Area(um^2)	Center_x_position	Center_y_position
11855.0	2020.17	13745.251	39636.273
9425.0	893.24	12855.988	36349.848
200.0	874.83	7711.381	36729.578
11949.0	852.81	14038.11	38903.773
9215.0	840.27	12512.924	37094.34
8296.0	819.13	11843.573	37746.824
7755.0	807.51	11592.127	34831.363
11979.0	804.0	14078.928	38433.758
4087.0	749.5	9900.783	37166.777
5019.0	741.37	10181.579	39306.289
8764.0	721.03	12169.392	39751.766
11999.0	694.25	14130.397	37947.66
3042.0	678.94	9450.838	35650.863
348.0	649.94	7801.876	39490.719
11818.0	643.92	13869.359	38666.547
11984.0	640.91	14098.378	38189.102
8858.0	631.56	12348.41	38623.633
8833.0	627.9	12400.257	38889.07
8218.0	620.26	11993.558	38499.215
8979.0	592.85	12389.916	34287.445
4257.0	579.51	9791.992	33326.363
2704.0	563.27	9165.756	36589.23
6897.0	563.06	11022.183	38832.371
7571.0	559.21	11421.263	39687.449
9423.0	556.2	12859.617	36283.348
9119.0	549.74	12618.878	34465.527
2727.0	545.93	9158.698	37151.02
8876.0	540.28	12357.047	37996.879
12961.0	532.52	14507.561	35743.414
1969.0	532.4	8826.703	33996.492
7440.0	527.4	11382.005	36868.332
9204.0	513.8	12486.33	36737.777
91.0	510.43	7833.028	34773.023
10580.0	496.77	13545.016	33366.141
7790.0	494.2	11559.048	34250.695
6641.0	488.63	10773.939	34133.895
3541.0	488.13	9775.68	39910.398
7454.0	485.12	11195.537	37221.219
3171.0	480.45	9691.295	33023.641
6920.0	479.82	11063.628	38443.23
4184.0	479.13	9704.78	34459.16
11178.0	475.07	13584.29	36635.453
6990.0	472.77	11056.212	36568.336
8550.0	464.86	12110.473	34264.359
7701.0	460.09	11575.882	36414.594
2952.0	458.36	9453.113	37304.496
7745.0	457.48	11558.573	34964.004
7816.0	450.26	11534.947	33582.457
9493.0	450.05	12747.513	34246.324
9031.0	448.71	12322.046	33290.914
10874.0	448.09	13521.55	36548.605
1049.0	447.56	8583.761	37589.34
11756.0	447.06	13865.478	37322.199
8911.0	444.93	12289.625	37008.238
262.0	440.6	7915.674	37715.203
8879.0	438.88	12292.486	38115.926
10555.0	438.21	13539.803	33051.277
4595.0	437.31	10023.023	36266.707
12708.0	433.86	14630.158	38963.727
8011.0	430.64	11815.836	36924.902
2299.0	428.03	8850.936	36917.148
10863.0	427.4	13502.888	36227.688
8072.0	427.36	11829.145	38101.168
3330.0	427.33	9567.177	36896.195
8917.0	425.97	12360.974	36744.656
380.0	425.56	8048.619	39834.566
12722.0	424.59	14533.54	38850.59
11846.0	419.15	13783.475	39321.93
12940.0	418.38	14452.361	36263.055
8184.0	410.28	12018.805	39029.395
198.0	409.74	7826.731	36649.563
6557.0	409.18	10689.98	33709.816
8311.0	406.6	11907.925	37394.27
8490.0	406.02	12188.866	33092.574
3092.0	405.22	9445.753	34159.738
5299.0	404.09	10319.351	34980.82
10959.0	402.8	13439.609	38510.91
7827.0	400.22	11608.867	33481.75
12622.0	397.9	14325.218	38650.633
9474.0	397.11	12837.16	34726.996
8287.0	395.6	12053.435	37865.922
2530.0	393.97	9107.089	33757.785
8955.0	389.72	12456.739	34825.426
9242.0	387.02	12685.91	37790.152
8794.0	386.16	12354.463	39607.73
12048.0	386.04	13992.914	37012.664
9869.0	385.45	13112.048	38786.465
12082.0	385.05	14203.138	36165.746
11098.0	384.03	13760.767	38500.465
7808.0	383.84	11473.111	33748.801
12285.0	383.34	14096.684	33434.445
11883.0	382.65	14032.404	39832.809
9127.0	382.4	12532.788	34689.109
12065.0	381.46	14196.095	36669.652
7942.0	380.89	11641.333	34680.184
12925.0	380.35	14597.883	36639.863
3175.0	379.26	9597.986	33073.27
13019.0	378.67	14591.118	34639.121
7104.0	378.19	11062.11	34671.801
11865.0	375.79	13831.925	39773.27
8146.0	374.72	11635.473	39927.926
245.0	370.2	7681.133	37469.855
8636.0	368.61	12085.525	36928.816
2542.0	367.0	9216.221	33914.574
10585.0	364.93	13389.812	33457.691
10024.0	364.72	13164.714	37172.363
9307.0	362.86	12566.094	39865.117
9809.0	361.27	13042.147	37291.133
9187.0	360.85	12664.643	36281.137
7787.0	358.97	11427.763	34449.664
9396.0	357.88	12867.533	37460.863
9235.0	357.84	12657.573	37445.117
8152.0	357.65	11864.949	39882.113
11084.0	355.85	13741.558	38870.063
2100.0	355.16	8816.322	37646.23
9952.0	355.08	13272.242	39028.723
608.0	353.67	8068.374	34808.406
6394.0	351.08	10586.841	37102.008
4909.0	347.94	9997.914	39119.059
3231.0	347.4	9633.737	34551.199
5368.0	346.44	10216.771	33347.137
2499.0	345.47	8939.281	33014.969
4198.0	345.14	9698.036	34172.258
10976.0	345.08	13533.999	39221.578
1016.0	344.95	8617.627	38569.227
7708.0	344.64	11588.728	36305.012
7021.0	344.03	11016.315	36030.172
8227.0	343.59	11993.304	38323.664
5081.0	343.26	10153.509	38272.293
12210.0	342.94	14030.486	34225.941
11593.0	342.63	13824.248	34556.184
10222.0	341.08	13197.681	35170.211
11124.0	340.91	13701.428	37975.199
11925.0	339.39	14014.442	39235.07
192.0	339.36	7920.217	36511.535
9974.0	337.92	13179.957	38610.328
6416.0	337.0	10681.142	36564.566
9210.0	336.81	12516.502	36966.941
7086.0	336.63	11016.625	34940.441
9626.0	335.98	12994.825	34508.969
2714.0	335.08	9132.608	36740.734
3781.0	334.64	9729.656	39043.297
489.0	334.32	8166.581	36477.453
6206.0	333.53	10501.406	38499.453
6418.0	332.86	10640.489	36599.652
8837.0	332.63	12368.767	38941.531
5571.0	332.57	10411.397	37368.016
8010.0	331.6	11819.712	36901.684
4359.0	330.12	10038.86	33757.738
796.0	329.57	8235.703	35430.281
6379.0	329.24	10642.185	37358.457
12294.0	328.99	14032.809	33306.41
2711.0	327.61	9189.175	36707.371
883.0	327.42	8241.746	37033.645
10882.0	327.4	13463.602	36729.902
268.0	326.69	7927.757	37830.23
2212.0	325.91	8991.471	38994.094
5445.0	325.6	10500.113	34879.094
8358.0	325.37	11888.248	36489.199
6303.0	325.27	10612.367	39636.578
458.0	324.93	8156.261	37188.785
7800.0	324.45	11581.107	34131.945
9124.0	324.26	12531.248	34653.301
13167.0	323.91	14567.767	33290.637
9221.0	323.7	12518.39	37188.273
13142.0	323.53	14593.039	33332.008
2519.0	322.92	9248.172	33499.484
9023.0	322.59	12379.986	33191.68
8936.0	322.38	12346.828	35769.879
88.0	320.49	7767.111	34698.719
600.0	320.04	8099.145	35416.199
5016.0	319.78	10267.356	39594.813
2934.0	319.3	9321.356	37521.695
2662.0	318.74	9199.1	35863.227
643.0	318.59	8133.931	33716.008
3109.0	318.42	9360.613	34109.977
11736.0	318.11	13818.009	36719.5
4264.0	318.05	9756.224	33105.535
8960.0	317.67	12470.872	34659.164
9806.0	317.0	12993.643	37223.801
12694.0	316.69	14483.291	39577.848
6220.0	316.16	10388.039	38904.051
9574.0	315.98	13043.28	33735.133
4170.0	315.93	9895.645	34841.266
7993.0	315.48	11823.246	36616.152
6958.0	314.12	11184.152	37615.938
9460.0	313.88	12904.206	34972.648
965.0	313.09	8616.842	39857.406
8921.0	312.57	12326.279	36610.156
8387.0	312.46	11972.064	35456.59
7950.0	312.42	11741.351	34775.668
7811.0	312.15	11555.56	33513.371
9857.0	310.87	13125.201	38526.805
147.0	310.6	7692.318	35757.195
11526.0	310.58	13818.092	33732.551
8873.0	310.45	12392.025	38238.254
2158.0	310.33	8827.29	39397.445
6993.0	310.24	11154.529	36574.43
8859.0	310.1	12405.75	38364.879
11795.0	310.01	13903.861	38109.348
7721.0	309.57	11527.606	35795.617
780.0	308.26	8405.204	34811.426
12396.0	307.88	14366.597	34085.781
9107.0	307.06	12693.264	34187.113
1082.0	306.17	8626.387	36512.117
8394.0	306.16	12012.085	35519.754
902.0	305.25	8346.033	37864.602
2686.0	304.01	9060.609	36145.559
1083.0	302.44	8421.272	36540.34
10440.0	302.36	13200.211	34441.105
9559.0	302.36	12932.231	33090.398
8961.0	301.81	12469.675	34689.414
368.0	301.1	7650.299	39827.707
8333.0	301.06	11988.535	36885.406
13026.0	300.22	14451.772	34746.668
12520.0	300.18	14359.103	36317.004
2933.0	299.95	9341.671	37828.059
7124.0	299.32	11095.427	34315.617
11136.0	299.2	13730.719	37580.398
970.0	299.14	8513.379	39980.594
12320.0	298.38	14269.248	33240.426
5402.0	298.24	10478.365	33285.453
3813.0	298.2	9841.518	38674.953
9966.0	296.96	13281.835	38648.074
2136.0	296.44	8834.7	38635.895
2167.0	296.38	8726.148	39581.242
11051.0	296.08	13766.901	39517.887
5425.0	296.04	10422.392	34009.148
7067.0	295.7	10998.68	35124.836
3130.0	295.6	9383.985	33371.141
7818.0	295.6	11559.941	33636.016
7428.0	295.43	11304.702	36552.492
8515.0	295.41	12261.852	33461.57
12619.0	295.18	14389.87	38361.457
9959.0	295.01	13330.942	39109.137
12071.0	294.53	14031.252	36463.102
8995.0	294.37	12458.475	33760.059
4713.0	294.01	10053.322	37830.82
9985.0	293.4	13180.231	38435.711
928.0	293.28	8192.623	38672.754
10449.0	293.2	13200.391	34143.016
8929.0	292.9	12313.088	36222.906
8497.0	292.8	12085.443	33280.77
11076.0	292.71	13761.669	39055.852
2425.0	292.69	9014.414	34829.031
7074.0	292.55	11134.176	35148.977
8800.0	292.17	12324.513	39725.289
7752.0	291.54	11472.212	35074.59
11167.0	291.48	13743.757	37178.262
6475.0	290.27	10748.67	35667.242
8208.0	290.27	12010.737	38724.414
8112.0	289.68	11632.562	38712.348
8851.0	289.66	12292.978	38499.004
8770.0	289.58	12230.486	39784.617
9742.0	288.43	12927.824	35572.613
9375.0	287.11	12716.061	37911.219
2129.0	286.77	8782.616	38374.82
5090.0	286.73	10260.145	38028.195
2123.0	285.79	8629.152	38151.078
3301.0	285.71	9637.985	36487.906
8169.0	285.7	11951.76	39516.777
6644.0	285.22	10942.344	34203.387
7644.0	285.16	11543.053	37728.031
12030.0	285.08	14193.702	37202.543
10766.0	284.97	13539.811	35104.004
12629.0	284.93	14331.411	38839.922
7671.0	284.81	11512.831	37120.801
6284.0	284.07	10703.734	39885.754
8762.0	284.07	12116.655	39712.727
9875.0	283.8	12958.534	39025.0
11840.0	283.78	13979.237	39096.328
10604.0	283.57	13467.432	33785.605
8388.0	283.51	12045.013	35453.531
7432.0	283.38	11404.927	36678.477
8665.0	283.07	12267.105	37941.289
7862.0	282.78	11806.66	33014.488
5569.0	282.73	10415.712	37320.281
9538.0	282.29	12791.411	33467.324
4116.0	282.11	9762.376	36441.09
2699.0	281.27	9244.526	36421.043
403.0	281.0	8159.731	39403.977
8656.0	280.89	12262.793	37657.172
9995.0	280.6	13333.75	38143.324
2175.0	280.25	8753.249	39622.668
7532.0	279.95	11381.625	39234.695
7590.0	279.6	11612.096	38962.398
795.0	279.2	8231.642	35363.789
5490.0	279.18	10437.323	36161.66
5532.0	279.18	10371.031	37025.695
10942.0	279.1	13433.54	38212.129
3165.0	278.4	9420.153	33131.07
7453.0	278.13	11203.388	37104.727
7753.0	278.09	11437.454	35078.789
9245.0	278.05	12506.585	37883.496
34.0	277.38	7717.13	33463.215
7856.0	277.07	11613.732	33056.574
12462.0	276.88	14293.958	34595.328
7242.0	276.67	11402.532	33157.832
10596.0	275.96	13353.754	33653.172
7407.0	275.91	11355.486	36112.586
9411.0	275.1	12896.785	36895.969
10982.0	274.26	13389.573	39305.547
4768.0	273.3	10011.128	38170.348
289.0	272.78	7815.169	38170.629
137.0	272.63	7754.301	35550.941
10940.0	272.48	13511.802	38182.355
11854.0	272.42	13950.674	39619.762
11893.0	272.23	14015.62	39615.254
752.0	271.94	8403.808	34212.039
10977.0	271.84	13503.241	39260.504
2174.0	271.67	8811.017	39617.699
6910.0	271.38	11142.854	38555.469
7911.0	271.21	11636.562	33794.367
8003.0	271.08	11790.562	36792.059
2738.0	270.6	9219.387	37479.902
141.0	270.48	7815.834	35612.895
9360.0	270.46	12789.594	38350.445
424.0	270.41	7981.15	38545.602
10758.0	269.55	13484.173	35041.996
8710.0	269.16	12097.824	38752.43
5424.0	268.99	10490.517	33977.609
4173.0	268.76	9768.274	34868.648
11940.0	268.68	14170.146	39044.266
645.0	268.64	8009.57	33749.52
12510.0	268.57	14299.536	36024.105
11686.0	267.76	13949.841	35440.719
8369.0	267.55	12011.496	36129.48
12264.0	267.17	14135.664	33765.777
11186.0	267.09	13594.286	36499.117
6836.0	267.04	10815.417	39015.477
9177.0	266.56	12512.949	36117.34
4160.0	266.33	9760.529	34970.492
7122.0	266.33	11128.2	34308.066
635.0	266.17	8035.67	33872.656
708.0	265.98	8387.719	33351.281
497.0	265.89	8023.764	36073.344
3264.0	265.68	9493.958	35437.914
12787.0	265.45	14581.262	37570.07
1944.0	264.97	8681.284	33222.695
9777.0	264.79	12933.243	36639.766
2564.0	264.43	9255.95	34607.566
8896.0	264.28	12365.76	37241.023
166.0	264.22	7678.695	36183.777
6759.0	264.12	10777.563	36961.102
3886.0	264.05	9838.208	38195.102
8811.0	263.95	12467.791	39386.035
160.0	263.59	7732.325	35997.516
12620.0	263.51	14383.338	38401.852
9500.0	263.36	12878.452	33997.164
2245.0	263.32	8920.502	38481.898
10972.0	263.2	13418.785	39112.066
6176.0	263.15	10530.082	37904.656
9780.0	263.07	12913.833	36741.848
8395.0	263.01	11949.916	35520.09
9044.0	262.86	12669.475	33100.461
154.0	262.48	7963.313	35919.691
6198.0	262.3	10492.151	38331.551
153.0	262.15	7662.937	35896.703
4214.0	262.09	9895.406	33888.68
10927.0	261.96	13560.342	37785.984
7666.0	261.88	11531.126	37275.402
509.0	261.69	8098.421	35816.152
660.0	261.44	8085.979	33479.586
4593.0	261.44	9933.772	36245.785
7043.0	261.37	11066.234	35624.203
2205.0	261.21	8955.134	39303.59
9366.0	261.19	12818.975	38304.609
8523.0	261.17	12060.743	33701.914
1807.0	261.06	8468.602	35141.863
4077.0	260.69	9763.753	37081.039
12799.0	260.56	14461.904	37366.008
9725.0	260.45	13067.042	35228.895
12204.0	260.39	14029.737	34426.594
6419.0	260.33	10691.482	36598.008
10928.0	260.25	13471.975	37795.516
10488.0	260.08	13199.577	34072.926
7959.0	260.0	11782.572	35159.879
4111.0	259.83	9711.386	36638.559
7189.0	259.6	11029.103	33575.285
6414.0	259.53	10762.434	36836.109
8910.0	258.78	12395.344	37001.711
3637.0	258.66	9869.086	39518.0
2261.0	258.45	9005.648	38055.59
753.0	258.18	8351.736	34244.535
3435.0	258.03	9556.2	38626.535
9305.0	257.86	12586.255	39828.074
2276.0	257.86	9022.324	37739.16
9954.0	257.8	13314.046	39067.352
5338.0	257.74	10295.584	34193.809
3754.0	257.71	9857.158	39215.316
8382.0	257.13	11999.821	35643.82
7613.0	256.9	11463.981	38340.211
2369.0	256.88	8877.956	35450.371
11093.0	256.88	13690.343	38712.074
2186.0	256.79	8839.716	39725.164
13015.0	256.67	14549.372	34831.277
7979.0	256.56	11697.565	36034.828
7499.0	255.73	11304.397	38709.281
8796.0	255.66	12334.678	39702.875
10877.0	255.22	13373.696	36629.316
506.0	254.99	7994.132	35756.598
9148.0	254.91	12695.726	35264.844
9521.0	254.91	12781.3	33878.688
12090.0	254.87	14104.723	35834.629
8754.0	254.81	12245.356	39526.125
9567.0	254.45	13067.71	33214.508
7042.0	254.32	11008.587	35612.531
8006.0	254.24	11719.91	36858.617
2323.0	254.18	8860.352	36423.703
12464.0	253.97	14243.174	34651.156
11118.0	253.05	13568.58	37849.086
12471.0	252.88	14337.557	34792.172
1020.0	252.38	8456.765	38285.281
3189.0	252.11	9572.112	33522.297
2334.0	252.09	8933.375	36337.16
7039.0	252.02	11101.679	35865.887
6727.0	251.98	10894.941	35760.508
8482.0	251.77	11888.364	33101.789
5399.0	251.69	10401.758	33240.824
3049.0	250.94	9436.398	35517.379
8138.0	250.58	11788.318	39675.0
6444.0	250.18	10762.801	36072.969
7289.0	250.14	11351.622	33831.848
10600.0	250.06	13423.93	33761.594
8014.0	249.85	11811.295	37042.746
9236.0	249.83	12576.184	37539.41
10965.0	249.39	13485.834	38870.883
6210.0	249.37	10426.789	38552.227
336.0	249.35	7749.026	39178.457
5277.0	249.16	10292.892	35286.891
8980.0	248.82	12310.953	34279.777
3428.0	248.74	9686.685	38409.258
703.0	248.66	8293.45	33281.098
5378.0	248.4	10298.168	33329.398
8231.0	248.36	12057.568	38337.629
6670.0	248.36	10847.289	34648.07
10949.0	248.34	13521.377	38286.152
8519.0	248.3	12087.146	33561.988
7912.0	248.2	11834.3	33833.832
12749.0	248.09	14441.92	38416.547
12968.0	248.07	14568.251	35794.754
8493.0	247.86	12135.804	33189.109
12559.0	247.63	14278.256	37267.445
6566.0	247.59	10577.089	33481.672
3221.0	247.23	9606.438	34445.254
11531.0	247.11	13882.7	33890.434
8883.0	246.92	12480.124	37930.984
6930.0	246.63	11146.714	38286.902
12345.0	246.59	14275.628	33590.617
8938.0	246.36	12323.845	35860.492
6911.0	246.35	11164.714	38585.473
6225.0	246.17	10428.841	39067.992
13016.0	245.52	14455.79	34836.566
8352.0	245.43	11871.591	36679.953
6953.0	245.41	11140.078	37826.223
8506.0	245.2	12227.688	33410.492
7938.0	244.97	11760.61	34513.191
9325.0	244.89	12784.7	39325.633
7263.0	244.7	11242.959	33471.949
5495.0	244.66	10412.904	36403.891
1809.0	244.49	8619.085	35156.965
2435.0	244.41	8899.167	34706.879
8836.0	244.37	12425.288	38905.906
12628.0	244.26	14337.32	38722.289
7853.0	244.18	11621.756	33302.324
2479.0	244.14	8902.316	33549.309
6680.0	244.09	10860.658	34802.859
10934.0	243.64	13513.667	37943.469
9084.0	243.49	12530.486	33778.59
9481.0	243.36	12792.183	34518.156
8091.0	243.24	11696.972	38368.52
6795.0	243.11	10895.783	38171.715
5125.0	242.8	10336.509	37880.535
6985.0	242.71	11116.25	36778.855
2481.0	242.63	8900.095	33348.496
10937.0	242.55	13452.314	37996.004
3036.0	242.11	9390.396	35813.0
6465.0	242.09	10601.23	35857.871
13037.0	242.05	14604.376	34594.633
11200.0	242.04	13596.029	36173.898
9465.0	241.86	12814.654	35041.449
6843.0	241.82	10775.345	39103.68
452.0	241.81	8061.912	37030.598
12659.0	241.33	14335.942	39428.406
7362.0	241.29	11405.57	35031.203
12927.0	240.31	14475.156	36663.629
12931.0	240.16	14470.008	36416.207
3227.0	240.06	9659.568	34493.313
9384.0	239.97	12736.429	37606.859
8964.0	239.72	12445.606	34768.91
10957.0	239.53	13550.019	38457.824
4796.0	239.37	10112.524	38335.59
12113.0	239.18	14006.467	35326.277
9473.0	238.8	12866.293	34681.828
11778.0	238.76	13907.822	37634.992
7427.0	238.68	11407.936	36535.605
11216.0	238.57	13570.373	35795.457
1044.0	238.55	8541.86	37821.023
2894.0	238.45	9440.862	38324.855
2957.0	238.26	9397.276	36882.246
9391.0	238.11	12767.638	37377.086
12793.0	237.78	14598.565	37349.164
7999.0	237.61	11684.371	36745.391
6740.0	237.61	10942.385	36194.773
12095.0	237.36	14056.673	35869.051
13087.0	237.36	14578.494	33866.32
4128.0	237.21	9844.394	36326.691
10837.0	237.07	13403.568	35716.32
9812.0	236.84	13071.677	37318.863
5327.0	236.82	10328.29	34374.227
649.0	236.61	8105.167	33801.887
7208.0	236.52	11155.294	33198.016
9733.0	236.48	13003.511	35372.383
8118.0	236.27	11723.671	38842.746
11111.0	236.19	13568.34	37996.063
9545.0	236.17	12788.741	33030.602
6588.0	236.13	10907.282	33177.941
2726.0	236.1	9102.416	37134.324
8905.0	235.81	12346.007	36903.27
3299.0	235.77	9602.668	36372.844
8672.0	235.73	12216.061	38162.605
12504.0	235.71	14247.705	35884.738
12756.0	235.69	14450.437	38174.141
12630.0	235.66	14281.267	38838.328
505.0	235.5	8019.829	35985.461
6537.0	235.48	10560.013	34169.441
6730.0	235.43	10981.973	35889.105
11444.0	235.31	13611.182	33591.168
7961.0	235.23	11724.087	35238.668
13024.0	235.12	14430.893	34744.629
2092.0	235.02	8710.921	37370.031
1915.0	234.89	8540.803	33411.004
418.0	234.85	8020.084	38938.438
8954.0	234.72	12357.149	34806.84
2756.0	234.64	9237.461	37946.766
12038.0	234.54	14131.032	37046.73
6491.0	234.49	10690.286	35399.793
1026.0	234.1	8487.009	38136.719
11162.0	234.08	13746.496	37068.102
7471.0	233.4	11219.796	37521.395
8543.0	233.15	12114.908	34084.09
6899.0	232.95	11147.957	38847.043
11045.0	232.95	13757.402	39732.594
4840.0	232.9	9980.748	38693.316
334.0	232.72	7873.384	39124.578
11850.0	232.72	13985.733	39486.898
10886.0	232.59	13457.043	36801.031
8855.0	232.51	12473.958	38525.047
12727.0	232.44	14523.429	38929.016
11015.0	232.28	13518.6	39728.602
2257.0	232.11	9031.136	38302.973
255.0	231.98	7969.38	37606.891
12499.0	231.94	14369.971	35733.363
7341.0	231.88	11395.179	34731.188
10583.0	231.67	13562.413	33416.637
2026.0	231.63	8716.731	34973.574
8644.0	231.58	12123.84	37189.563
10918.0	231.52	13480.177	37629.777
7275.0	231.44	11277.095	33609.492
10533.0	231.36	13284.042	33391.941
7637.0	231.06	11559.697	37887.227
2797.0	231.0	9251.007	39127.469
10087.0	230.75	13304.464	35612.172
935.0	230.73	8289.277	39056.207
10671.0	230.67	13368.17	34429.375
10898.0	230.56	13551.59	37117.547
96.0	230.39	7700.404	34850.105
7402.0	230.12	11316.062	36038.625
8586.0	230.1	12256.56	35636.434
11825.0	229.97	13906.425	38888.973
6292.0	229.77	10587.977	39936.852
3202.0	229.64	9521.17	33919.746
3106.0	229.43	9274.798	34079.352
13184.0	229.41	14593.361	33169.016
5397.0	229.37	10406.608	33096.641
6965.0	228.91	11062.061	37410.813
5310.0	228.24	10224.891	34937.445
9172.0	228.22	12611.593	36065.109
9174.0	227.94	12503.007	36077.762
5367.0	227.9	10199.158	33623.375
8013.0	227.28	11823.134	36981.477
11518.0	227.09	13913.26	33667.77
8268.0	226.94	11861.578	37993.492
5217.0	226.75	10340.051	36505.824
9983.0	226.56	13290.892	38417.609
8049.0	226.54	11717.959	37826.898
8236.0	225.94	11922.978	38423.148
2219.0	225.75	8852.275	38834.406
4009.0	225.73	9899.775	37751.703
10521.0	225.66	13170.038	33740.117
11480.0	225.37	13711.931	33277.586
3115.0	225.1	9377.066	33740.398
7904.0	225.1	11792.67	33680.508
3182.0	224.83	9538.457	33302.613
678.0	224.74	8105.412	33023.496
7535.0	224.51	11302.514	39300.766
3028.0	224.51	9392.007	35914.457
3767.0	224.37	9749.197	39259.285
8533.0	224.28	12095.109	33852.73
2464.0	224.2	9045.84	34053.063
2966.0	224.01	9344.937	36560.105
11499.0	223.89	13900.173	33410.961
239.0	223.87	7821.646	37422.527
466.0	223.76	8114.239	36955.074
1237.0	223.74	8560.509	35786.68
9492.0	223.53	12815.928	34220.633
9886.0	223.49	13015.899	39486.422
10532.0	223.07	13280.172	33376.809
99.0	222.95	7662.272	34914.703
8663.0	222.46	12258.662	37913.02
8437.0	222.44	12052.452	34282.473
4953.0	222.32	9967.342	39538.203
6974.0	222.25	11174.697	37030.277
8627.0	221.92	12097.731	36693.055
5245.0	221.63	10131.641	35870.586
12656.0	221.4	14403.455	39289.262
2709.0	221.27	9242.059	36670.688
401.0	221.08	8145.901	39361.02
991.0	221.0	8561.014	39128.824
12537.0	220.92	14384.961	36906.102
7457.0	220.77	11242.7	37319.352
12483.0	220.46	14274.294	35289.996
6546.0	220.41	10559.515	34094.887
7196.0	220.39	11063.296	33352.863
1060.0	220.33	8468.784	37289.785
9111.0	220.31	12650.781	34261.934
1819.0	220.14	8492.483	35006.922
10052.0	220.06	13248.516	36472.047
12924.0	219.95	14442.394	36636.973
11927.0	219.62	14105.393	38990.469
6762.0	219.49	10965.981	37201.543
6211.0	219.35	10393.967	38566.617
11746.0	219.31	13928.598	37105.828
9767.0	219.22	12960.66	36140.973
6804.0	219.12	10974.021	38241.957
6978.0	218.95	11137.183	36871.031
4317.0	218.59	10040.367	33453.496
6597.0	218.57	10892.148	33404.824
7401.0	218.18	11292.967	35987.059
9973.0	217.94	13216.932	38596.426
9534.0	217.72	12804.002	33515.555
7390.0	217.59	11406.814	35659.402
10048.0	217.46	13222.238	36562.949
7330.0	217.42	11388.737	34546.363
8595.0	217.34	12087.076	35825.941
498.0	217.3	8185.284	36151.664
2625.0	217.02	9089.533	35644.094
9822.0	216.77	12922.217	37780.879
11806.0	216.71	13964.996	38342.313
8528.0	216.71	12172.204	33778.578
6539.0	216.69	10654.362	34284.77
6338.0	216.57	10578.278	38447.324
9332.0	216.57	12814.059	38977.113
5178.0	216.46	10247.608	37201.344
6908.0	216.46	11090.869	38507.59
10789.0	216.4	13534.668	35213.297
6531.0	216.31	10647.854	34553.699
10014.0	216.27	13211.406	37277.141
3727.0	216.25	9850.101	39123.781
4377.0	216.25	9938.456	33978.734
383.0	216.08	8057.215	39891.242
9379.0	216.04	12867.189	37787.453
8397.0	216.02	11967.205	35558.324
3827.0	215.9	9726.693	38788.078
12759.0	215.52	14487.591	38268.234
179.0	215.25	7923.08	36278.973
308.0	214.91	7895.44	38688.566
2083.0	214.68	8630.648	37047.32
9383.0	214.58	12722.07	37567.141
8962.0	214.56	12334.068	34692.293
9635.0	214.07	13084.679	34565.668
4159.0	214.01	9707.262	35252.023
491.0	213.97	8019.133	36229.066
3125.0	213.93	9380.451	33627.273
6954.0	213.78	11188.455	37824.078
11079.0	213.76	13599.741	39110.219
2135.0	213.64	8656.406	38617.078
11774.0	213.64	13935.894	37561.219
7502.0	213.61	11282.188	38835.063
11493.0	213.59	13859.841	33082.602
684.0	213.49	8184.306	33115.039
8629.0	213.47	12083.076	36772.832
7442.0	213.45	11345.038	36907.473
11812.0	213.34	13807.465	38517.563
11712.0	213.2	13944.56	35918.199
7702.0	213.13	11519.85	36414.422
4515.0	213.07	10076.7	35498.18
8479.0	212.99	11986.485	33077.828
5336.0	212.86	10269.612	34160.262
12687.0	212.74	14627.827	39627.109
11917.0	212.63	14042.798	39333.316
2176.0	212.32	8703.603	39646.133
6316.0	212.26	10702.797	39324.77
8667.0	212.07	12075.37	38003.43
908.0	212.0	8204.821	38117.148
5553.0	211.94	10370.302	37190.973
320.0	211.84	7978.929	38884.055
9050.0	211.79	12503.55	33266.926
2809.0	211.73	9079.96	39489.824
10057.0	211.67	13238.965	36063.379
3859.0	211.61	9810.929	38323.621
90.0	211.56	7924.465	34748.348
862.0	211.44	8401.421	35964.949
6732.0	211.4	10776.288	35949.898
3275.0	211.36	9630.512	35608.395
9428.0	211.15	12841.701	36161.914
238.0	211.13	7780.743	37420.645
3016.0	210.92	9354.991	36150.836
9166.0	210.9	12565.313	35973.785
3597.0	210.85	9757.25	39750.898
857.0	210.73	8410.893	35859.598
242.0	210.64	7843.977	37444.266
8110.0	210.6	11771.401	38670.797
932.0	210.52	8301.835	38905.414
5497.0	210.46	10376.633	36423.547
9469.0	210.23	12874.53	34912.813
4430.0	210.08	10032.249	34593.012
6768.0	209.58	10830.83	37387.41
3188.0	209.54	9682.614	33472.539
9343.0	209.35	12882.993	38663.168
3039.0	209.3	9380.228	35604.168
12052.0	209.16	14025.934	36771.109
7260.0	209.07	11313.942	33403.363
2780.0	208.95	9219.82	38445.98
8919.0	208.82	12472.892	36814.641
12033.0	208.57	14011.697	37281.223
9874.0	208.57	12988.802	39026.719
7114.0	208.49	11158.687	34511.281
7970.0	208.2	11698.824	35505.238
8617.0	207.97	12193.163	36379.652
12275.0	207.95	14186.918	33635.473
3117.0	207.92	9484.804	33749.371
9264.0	207.86	12623.766	38210.215
12023.0	207.74	14188.969	37379.219
8727.0	207.67	12188.716	39061.594
2505.0	207.65	9083.778	33039.805
2255.0	207.46	9021.056	38258.922
323.0	207.13	7906.099	38955.148
8620.0	207.13	12067.919	36590.102
2694.0	207.0	9198.281	36207.594
8650.0	206.94	12149.444	37471.793
8123.0	206.92	11770.794	39000.578
8433.0	206.9	11991.386	34224.559
5165.0	206.73	10320.764	37618.332
7600.0	206.59	11518.77	38676.0
2350.0	206.56	9052.793	36011.887
8641.0	206.4	12085.118	37148.473
4724.0	206.23	10008.743	37948.949
7061.0	206.19	11064.975	35291.949
4305.0	206.17	10008.971	33376.977
12077.0	206.12	14011.004	36282.414
194.0	206.0	7958.374	36539.793
9397.0	205.71	12795.212	37459.895
1931.0	205.69	8498.199	33136.898
3283.0	205.48	9665.403	35907.426
8429.0	205.39	11867.963	34595.313
2577.0	205.18	9137.062	35126.801
9990.0	205.18	13290.426	38249.543
12741.0	205.06	14488.096	38533.602
4090.0	205.02	9810.175	36879.176
13061.0	204.98	14494.553	34033.133
3047.0	204.95	9440.321	35468.734
2215.0	204.89	8937.905	39092.109
6563.0	204.87	10758.256	33371.703
4205.0	204.83	9882.954	34287.965
7866.0	204.83	11771.999	33093.711
6378.0	204.79	10563.432	37662.648
9734.0	204.79	13120.695	35435.086
12058.0	204.72	14066.152	36827.977
9238.0	204.7	12675.253	37638.34
1913.0	204.6	8621.456	33380.395
2023.0	204.54	8745.15	34929.246
2941.0	204.45	9455.211	37417.012
3968.0	204.35	9900.589	38152.344
8538.0	204.31	12067.756	33951.219
7649.0	204.31	11494.354	37803.309
11177.0	204.1	13627.34	36614.445
10422.0	204.05	13225.588	34353.766
2070.0	204.01	8674.991	36557.313
8822.0	203.99	12298.371	39016.809
12467.0	203.97	14307.715	34700.992
9892.0	203.76	12933.013	39654.863
8803.0	203.68	12409.711	39491.309
3089.0	203.61	9475.797	34575.254
11814.0	203.49	13817.972	38549.93
8182.0	203.41	11903.928	38967.059
7625.0	203.34	11586.967	38220.547
8828.0	202.92	12378.853	38866.781
298.0	202.8	7669.81	38397.707
870.0	202.76	8215.406	36373.617
2249.0	202.69	8914.098	38535.41
9212.0	202.28	12652.973	37051.223
3302.0	202.25	9530.69	36496.047
9467.0	202.23	12768.665	35079.695
9844.0	202.05	13101.489	38131.699
7051.0	202.05	11092.03	35463.762
2162.0	201.88	8790.224	39478.207
12001.0	201.79	14105.517	37669.602
10599.0	201.65	13389.635	33755.277
3268.0	201.56	9675.77	35479.07
345.0	201.56	7655.474	39385.492
9882.0	201.54	13094.548	39347.535
11141.0	201.36	13668.641	37388.168
11732.0	201.29	13877.594	36525.191
3343.0	201.1	9507.289	36992.004
10525.0	201.06	13145.591	33581.258
12335.0	201.04	14256.584	33483.566
2900.0	200.67	9483.075	38162.258
5588.0	200.64	10420.515	37634.645
9207.0	200.6	12546.849	36844.195
2457.0	200.58	8855.814	34146.941
2946.0	200.43	9470.019	37207.008
7615.0	200.41	11451.36	38403.559
10932.0	200.39	13376.26	37932.438
447.0	200.37	8146.978	37467.813
11054.0	200.1	13707.024	39590.402
8125.0	199.98	11839.747	39059.926
12261.0	199.98	14043.209	33729.004
9025.0	199.97	12402.196	33193.465
2094.0	199.97	8663.67	37447.031
8415.0	199.81	11848.484	34680.82
6342.0	199.81	10666.16	38197.535
3242.0	199.79	9526.662	34990.492
7298.0	199.64	11337.44	33941.102
356.0	199.6	7724.658	39643.469
8120.0	199.56	11692.118	38918.035
1095.0	199.54	8440.056	36033.086
10774.0	199.45	13426.56	35161.18
612.0	199.41	7995.69	34908.676
12697.0	199.33	14549.018	39377.262
9791.0	199.31	13095.429	36975.859
9858.0	199.29	13009.099	38536.168
12166.0	199.28	14155.623	34484.633
713.0	199.26	8375.933	33415.059
9853.0	199.01	13117.832	38437.172
11821.0	198.95	13886.501	38735.754
7156.0	198.93	11156.368	34077.758
7188.0	198.89	11188.745	33555.996
2945.0	198.85	9434.632	37199.789
9333.0	198.82	12723.036	38983.555
12775.0	198.7	14485.238	37675.762
11019.0	198.66	13498.265	39940.254
11017.0	198.32	13543.241	39802.133
8757.0	198.28	12231.6	39626.746
6746.0	198.28	10785.126	36417.043
12636.0	198.18	14378.33	38947.305
8286.0	198.13	11924.111	37845.184
2518.0	198.11	9254.477	33423.289
2483.0	198.09	8985.549	33364.309
7200.0	197.84	11084.662	33382.395
2719.0	197.61	9209.356	36842.563
1015.0	197.59	8588.218	38538.629
3417.0	197.55	9489.748	38230.996
7281.0	197.55	11381.552	33691.984
774.0	197.4	8366.746	34614.113
7353.0	197.32	11296.753	34967.668
8673.0	197.28	12120.168	38217.508
3516.0	197.26	9556.755	39978.574
1829.0	197.26	8598.783	34618.688
9153.0	197.11	12572.736	35455.273
441.0	197.07	8083.511	37564.516
5585.0	197.0	10372.145	37598.301
4714.0	197.0	10000.982	37839.098
7107.0	196.92	11137.793	34771.566
9896.0	196.75	13076.938	39772.449
6601.0	196.67	10926.686	33456.73
1812.0	196.59	8422.504	35176.559
6685.0	196.57	10855.117	34986.176
3129.0	196.5	9458.147	33360.523
8931.0	196.5	12402.718	35924.035
7897.0	196.36	11634.149	33519.586
4319.0	196.13	9975.975	33466.512
7396.0	196.1	11257.529	35906.035
6301.0	196.06	10701.122	39986.73
6381.0	195.96	10559.771	37427.914
9732.0	195.85	12994.094	35344.039
7802.0	195.5	11514.346	33842.645
12521.0	195.37	14393.431	36429.27
3167.0	195.33	9325.861	33140.695
2146.0	195.27	8839.292	38988.898
7988.0	195.18	11821.968	36377.688
9766.0	195.14	13081.652	36065.441
1826.0	195.12	8561.189	34918.523
3419.0	195.12	9679.454	38248.457
875.0	195.08	8290.93	36659.797
10938.0	195.04	13371.208	37999.781
8589.0	195.04	12240.756	35683.602
9485.0	195.02	12781.838	34579.969
6675.0	194.91	10878.605	34786.82
4120.0	194.68	9720.368	36522.004
13041.0	194.58	14435.833	34408.109
8527.0	194.37	12083.187	33775.473
7443.0	194.35	11374.399	36907.43
2480.0	194.28	8952.4	33345.672
11713.0	194.16	13812.048	35971.938
10810.0	194.14	13440.777	35383.297
236.0	194.08	7939.417	37335.363
5415.0	193.97	10377.203	33709.332
6738.0	193.97	10912.031	36171.965
7300.0	193.93	11323.834	34010.316
9751.0	193.85	13060.612	35671.398
9483.0	193.84	12897.796	34571.461
9496.0	193.84	12817.756	34252.68
9859.0	193.68	12938.779	38558.066
7479.0	193.53	11223.331	37758.723
6312.0	193.39	10673.228	39466.414
1071.0	193.38	8562.165	36766.973
1821.0	193.32	8608.303	35021.656
3847.0	193.32	9872.684	38577.328
3335.0	193.15	9571.582	36935.441
9827.0	193.13	13047.69	37889.09
7138.0	193.09	11010.072	34145.004
11727.0	192.8	13948.225	36294.793
957.0	192.74	8331.256	39699.723
5135.0	192.59	10277.441	37979.023
6389.0	192.51	10747.801	37307.359
2553.0	192.4	9151.529	34227.855
8022.0	192.3	11651.771	37143.371
2835.0	192.17	9175.518	39893.902
5449.0	192.09	10405.041	34907.117
11992.0	191.82	14206.441	38134.34
7123.0	191.63	11194.076	34308.547
58.0	191.5	7909.89	34029.613
408.0	191.46	8179.718	39225.41
2204.0	191.13	8974.55	39281.828
6514.0	190.92	10764.6	34822.078
8716.0	190.75	12163.262	38870.207
2558.0	190.73	9164.245	34439.09
8324.0	190.73	11850.709	37209.355
6542.0	190.64	10606.915	34082.316
3177.0	190.62	9633.049	33224.395
12587.0	190.6	14411.521	37650.266
2683.0	190.44	9197.646	36052.223
10962.0	190.44	13500.442	38600.625
8985.0	190.25	12421.254	34099.723
7536.0	190.18	11398.276	39299.527
1024.0	190.08	8585.171	37993.383
7411.0	190.08	11220.282	36264.941
11092.0	190.02	13647.778	38676.512
2309.0	189.98	8951.093	36744.195
4147.0	189.97	9732.874	35457.797
12188.0	189.93	14003.843	34594.496
3101.0	189.85	9305.552	33991.551
6886.0	189.83	11000.585	39142.387
3317.0	189.83	9533.403	36778.258
8977.0	189.72	12321.601	34237.629
6592.0	189.72	10983.384	33215.105
9298.0	189.7	12640.749	39664.086
9438.0	189.68	12892.264	35761.055
9786.0	189.68	13087.259	36947.723
7719.0	189.66	11597.354	35762.344
9075.0	189.62	12494.487	33687.871
9771.0	189.6	13132.079	36386.34
2056.0	189.43	8829.233	35893.5
42.0	189.35	7658.917	33697.832
6709.0	189.29	10777.072	35311.66
2333.0	189.2	8945.047	36306.309
12586.0	189.2	14248.31	37609.516
9355.0	188.87	12895.538	38609.91
392.0	188.87	8052.433	39707.871
9781.0	188.85	13057.523	36763.457
661.0	188.85	8160.344	33167.176
12524.0	188.64	14208.398	36571.605
7956.0	188.3	11717.735	35103.094
13018.0	188.3	14476.832	34872.813
10315.0	188.09	13280.681	34878.961
3303.0	188.07	9513.538	36535.93
2239.0	187.93	8991.611	38715.887
6980.0	187.88	11176.586	36968.492
3135.0	187.86	9383.376	33478.07
2106.0	187.67	8739.225	37820.078
396.0	187.67	8056.718	39540.488
8004.0	187.57	11668.664	36802.797
6232.0	187.53	10503.448	39231.535
4481.0	187.38	9936.301	35122.031
7744.0	187.28	11454.603	34950.992
9461.0	187.23	12730.521	34975.023
9690.0	187.19	13020.2	34887.18
10868.0	187.05	13492.586	36434.785
11594.0	187.0	13906.881	34590.973
10442.0	187.0	13162.04	34448.707
12616.0	186.84	14323.826	38267.137
13139.0	186.82	14634.138	33648.691
9339.0	186.57	12766.681	38826.066
9418.0	186.57	12755.045	36479.523
7777.0	186.54	11442.425	34597.465
729.0	186.44	8321.101	33718.684
276.0	186.36	7797.689	38023.68
7118.0	186.27	11199.224	34580.645
7903.0	186.25	11747.143	33627.84
7845.0	186.13	11418.65	33276.922
7593.0	186.11	11542.602	39044.492
244.0	185.98	7752.736	37462.387
2436.0	185.83	9031.025	34717.328
4088.0	185.65	9739.68	37170.777
2307.0	185.6	9018.258	37015.688
5181.0	185.44	10136.366	37282.09
2364.0	185.42	8882.272	35727.992
6619.0	185.41	10920.177	33721.625
9003.0	185.37	12473.37	33506.18
7357.0	185.23	11242.994	35016.008
2878.0	185.06	9434.041	38880.305
9911.0	184.97	13298.014	39601.551
7554.0	184.93	11262.934	39622.496
2308.0	184.91	8911.706	37020.141
930.0	184.89	8353.045	38747.73
9978.0	184.87	13218.347	38323.684
7186.0	184.75	11152.947	33540.906
7653.0	184.75	11508.351	37561.156
5392.0	184.75	10397.323	33036.09
5161.0	184.6	10184.589	37576.121
6751.0	184.58	10790.622	36589.73
6336.0	184.51	10675.605	38372.301
5342.0	184.33	10268.741	34211.691
10953.0	184.31	13490.522	38339.973
11130.0	184.18	13709.953	37787.5
11723.0	184.14	13842.176	36137.996
6471.0	183.87	10769.642	35603.754
7725.0	183.87	11615.626	35859.02
1912.0	183.82	8480.873	33365.125
2950.0	183.74	9308.023	37296.977
7636.0	183.7	11472.046	38114.449
7727.0	183.59	11539.558	35726.906
11525.0	183.57	13878.5	33726.273
998.0	183.53	8439.524	39033.105
6605.0	183.43	10899.335	33488.727
968.0	183.38	8625.994	39935.371
7614.0	183.34	11490.219	38352.246
11062.0	183.34	13696.669	39372.504
9327.0	183.18	12731.16	39406.867
2262.0	183.01	9050.938	38093.395
13032.0	182.97	14582.132	34501.504
12283.0	182.9	14194.78	33398.984
2115.0	182.86	8634.254	37928.531
4709.0	182.84	10073.809	37770.852
5488.0	182.82	10490.135	36119.469
9982.0	182.76	13283.859	38396.438
8056.0	182.7	11778.579	37952.535
119.0	182.65	7837.02	35290.398
5502.0	182.42	10349.075	36540.066
6304.0	182.36	10630.673	39636.051
6717.0	182.32	10871.216	35497.352
8158.0	182.3	11973.043	39618.004
7314.0	182.26	11346.592	34291.66
12078.0	182.11	14036.614	36067.258
10053.0	181.9	13280.167	36500.23
917.0	181.88	8262.147	38460.73
682.0	181.88	8090.715	33094.125
6273.0	181.86	10547.676	39897.148
11171.0	181.79	13611.719	36867.746
13044.0	181.77	14547.339	34175.891
5474.0	181.61	10403.166	35606.844
2371.0	181.54	8857.825	35473.129
8904.0	181.29	12355.206	36881.012
496.0	181.25	8000.027	36367.781
4938.0	181.19	9938.105	39290.754
12343.0	181.19	14214.187	33542.676
10763.0	180.98	13424.172	35089.332
2910.0	180.96	9439.925	38005.887
6984.0	180.96	11090.287	36719.465
823.0	180.92	8220.071	35803.0
2766.0	180.88	9271.105	38036.586
2529.0	180.87	9205.42	33741.363
6642.0	180.64	10810.237	34141.395
7063.0	180.48	11034.027	35334.461
6725.0	180.35	10796.915	35661.988
4172.0	180.33	9825.455	34841.137
12528.0	180.19	14288.956	36711.68
3383.0	180.19	9602.075	37874.758
5469.0	180.18	10409.926	35519.172
2868.0	180.14	9307.212	39043.047
332.0	180.1	7979.014	39082.977
12502.0	180.1	14400.521	35766.723
3197.0	180.06	9619.063	33684.098
738.0	180.0	8393.347	33884.488
2784.0	179.95	9060.447	38709.289
1806.0	179.93	8542.685	35334.383
299.0	179.85	7763.244	38434.672
9040.0	179.77	12678.929	33065.367
10860.0	179.74	13556.886	36158.129
395.0	179.72	8021.364	39448.047
10586.0	179.66	13553.453	33456.402
9240.0	179.51	12506.183	37742.102
8516.0	179.49	12146.896	33478.867
3994.0	179.37	9863.459	37692.051
4466.0	179.33	10066.827	34805.848
3190.0	179.28	9696.292	33534.383
6744.0	179.24	10844.004	36322.555
10935.0	179.18	13542.421	37964.816
6264.0	179.16	10368.333	39575.512
7537.0	178.93	11227.522	39320.684
5460.0	178.74	10457.52	35279.898
433.0	178.68	8143.84	38009.996
9847.0	178.6	12945.257	38229.027
5489.0	178.57	10410.65	36151.816
9022.0	178.55	12277.33	33169.188
9775.0	178.55	13040.74	36573.516
12121.0	178.41	14120.042	35128.352
6497.0	178.41	10761.952	35191.406
9427.0	178.34	12804.95	36118.352
2720.0	178.18	9195.182	36855.109
2134.0	178.13	8836.044	38592.539
594.0	178.09	8067.01	35296.145
1005.0	178.09	8539.98	39089.617
7584.0	178.07	11418.741	39579.07
10018.0	178.07	13156.895	37331.102
10013.0	178.05	13273.217	37253.883
10964.0	178.03	13488.662	38829.801
5479.0	178.03	10365.714	35836.609
12111.0	177.92	14001.701	35281.813
11666.0	177.9	13952.772	35042.688
36.0	177.67	7786.125	33500.566
10597.0	177.53	13526.043	33687.277
12584.0	177.51	14366.058	37550.422
5261.0	177.46	10174.538	35691.887
9309.0	177.44	12625.533	39921.668
8332.0	177.44	12038.063	37155.363
9486.0	177.36	12738.479	34305.258
9311.0	177.34	12508.052	39968.52
3290.0	177.28	9664.0	36072.254
12244.0	177.15	14073.707	33918.359
11077.0	177.15	13720.891	39069.633
12921.0	177.13	14636.181	36591.828
994.0	177.09	8481.775	39194.535
12026.0	177.07	13998.766	37395.969
5051.0	177.0	10194.761	38703.125
12281.0	176.94	14171.661	33376.27
601.0	176.86	8085.442	35108.098
11710.0	176.82	13818.386	35804.773
5229.0	176.8	10300.591	35994.074
10001.0	176.57	13190.626	37799.449
6967.0	176.44	11018.046	37428.664
11706.0	176.33	13836.613	35769.09
11056.0	176.1	13605.708	39304.895
9132.0	175.9	12521.724	34684.828
5408.0	175.88	10429.686	33472.672
2119.0	175.88	8670.579	38078.68
7144.0	175.85	11086.318	34208.617
8339.0	175.81	11975.258	37005.203
2536.0	175.79	9082.377	33797.457
8594.0	175.71	12275.917	35778.18
9984.0	175.67	13253.039	38432.535
8204.0	175.67	12001.718	38645.246
9585.0	175.54	13089.526	33998.098
6736.0	175.52	10828.447	36022.328
867.0	175.48	8269.196	36274.664
3273.0	175.44	9545.88	35521.012
2493.0	175.35	8942.307	33264.648
9203.0	175.27	12512.098	36564.754
889.0	175.18	8407.054	37290.957
430.0	175.08	8193.527	38236.043
6813.0	175.04	10896.698	38452.043
2451.0	174.98	8888.168	34339.824
6571.0	174.97	10768.09	33256.344
8548.0	174.83	12061.663	34238.023
676.0	174.75	8132.984	33012.949
11100.0	174.74	13589.495	38615.652
22.0	174.74	7884.027	33311.969
7010.0	174.72	11050.843	36203.719
8827.0	174.64	12410.404	38862.828
6255.0	174.64	10526.043	39521.672
1079.0	174.6	8484.702	36397.555
428.0	174.6	8106.914	38427.785
11591.0	174.54	13854.418	34442.652
4298.0	174.52	10118.998	33293.098
5204.0	174.49	10272.678	36728.207
5041.0	174.49	10249.023	38878.258
10662.0	174.37	13441.17	34301.539
12295.0	174.35	14105.62	33051.082
3070.0	174.26	9373.19	34781.359
2473.0	174.26	9016.656	33755.266
5260.0	174.24	10276.482	35668.355
12490.0	174.2	14256.003	35465.785
13057.0	174.18	14507.408	34013.5
7419.0	174.1	11309.311	36381.625
4098.0	173.97	9782.186	36989.938
4858.0	173.85	9981.116	38779.094
6461.0	173.82	10659.027	35821.441
4526.0	173.74	10039.868	35534.777
440.0	173.64	8130.423	37539.277
2705.0	173.55	9209.911	36622.781
11788.0	173.51	13993.13	37839.063
8963.0	173.45	12346.237	34725.809
7640.0	173.41	11605.976	37697.156
13094.0	173.37	14611.446	33945.402
741.0	173.28	8307.578	33902.883
8601.0	173.18	12185.388	35972.82
9950.0	173.16	13155.825	38959.887
11559.0	173.07	13868.351	34071.992
11053.0	172.99	13715.264	39540.02
2.0	172.97	7704.14	33061.422
9850.0	172.84	12986.173	38240.727
7588.0	172.76	11600.544	39205.5
2582.0	172.63	9099.366	35317.434
8761.0	172.61	12226.003	39698.172
9876.0	172.59	12939.558	39046.434
9335.0	172.51	12835.404	38989.367
940.0	172.51	8390.996	39304.504
2091.0	172.47	8798.814	37360.875
10926.0	172.42	13462.97	37774.895
9198.0	172.28	12526.02	36389.492
10773.0	172.28	13373.34	35152.945
10903.0	172.23	13355.976	37228.93
4407.0	171.9	10032.495	34392.914
9533.0	171.88	12770.64	33502.469
3471.0	171.77	9691.086	39449.172
11787.0	171.71	13854.061	37790.527
603.0	171.67	8086.856	35204.668
1051.0	171.63	8489.975	37659.566
6859.0	171.57	10865.151	39634.848
4126.0	171.46	9776.474	36311.258
12129.0	171.34	14035.876	34951.211
6487.0	171.31	10639.42	35354.168
12478.0	171.13	14289.697	35181.074
7739.0	171.08	11478.051	35120.043
411.0	171.06	8150.09	39051.621
9402.0	170.9	12708.57	37333.215
8164.0	170.85	12059.178	39827.832
9917.0	170.83	13304.094	39642.766
9832.0	170.79	13004.419	38008.586
7631.0	170.67	11610.327	38000.66
7273.0	170.65	11284.886	33599.215
152.0	170.6	7855.695	35892.086
4125.0	170.56	9701.503	36276.664
404.0	170.54	8134.477	39417.332
7982.0	170.52	11653.828	36178.648
8971.0	170.42	12280.628	34427.184
8900.0	170.37	12321.743	37132.77
6526.0	170.35	10769.979	34726.93
7090.0	170.35	10991.358	35045.926
2434.0	170.33	9018.083	34626.813
409.0	170.27	8143.569	39042.035
9393.0	170.25	12719.672	37412.16
9644.0	170.14	12929.131	34608.598
7239.0	170.1	11226.493	33052.242
2672.0	170.0	9060.07	35928.848
12300.0	169.72	14207.545	33095.086
7343.0	169.72	11290.4	34785.973
1089.0	169.45	8568.834	35949.039
6839.0	169.43	10943.635	39065.566
2800.0	169.29	9079.124	39280.711
8183.0	169.28	12060.849	38995.43
6607.0	169.26	10922.843	33527.332
3201.0	169.26	9528.793	33902.438
5387.0	169.2	10335.973	33089.359
2068.0	169.2	8799.755	36538.395
9144.0	169.1	12607.949	35139.832
7710.0	169.08	11560.504	36075.848
8953.0	169.05	12334.921	34794.047
251.0	169.01	7844.082	37518.656
7503.0	169.01	11416.688	38857.719
1084.0	168.91	8445.887	36141.742
8153.0	168.72	11978.681	39983.922
11158.0	168.7	13675.061	37326.242
881.0	168.6	8274.508	36979.199
11189.0	168.55	13660.236	36534.773
13163.0	168.39	14620.426	33247.727
9905.0	168.37	13161.227	39776.012
2290.0	168.34	9006.336	37282.328
12716.0	168.32	14610.915	39059.605
8203.0	168.18	11981.09	38923.891
449.0	168.13	8073.004	37189.301
8419.0	168.11	11849.196	34718.301
6628.0	168.07	10984.454	33796.813
11456.0	168.01	13719.177	33333.855
8457.0	167.93	12014.069	33641.984
3045.0	167.82	9305.618	35426.906
3892.0	167.78	9699.744	38253.262
9436.0	167.78	12806.801	36029.43
3226.0	167.61	9672.312	34480.238
7730.0	167.61	11528.7	35490.219
7371.0	167.61	11325.644	35264.449
993.0	167.57	8562.766	39165.414
5395.0	167.42	10493.708	33054.609
3825.0	167.38	9892.583	38774.23
9902.0	167.34	12940.094	39972.625
4209.0	167.26	9726.654	34067.598
460.0	167.11	8092.947	36874.289
904.0	167.05	8216.866	37940.484
6460.0	166.92	10580.611	35819.066
2954.0	166.9	9351.986	37058.461
12746.0	166.88	14451.858	38375.152
3185.0	166.88	9547.766	33395.938
2548.0	166.86	9226.642	34168.719
3249.0	166.86	9515.853	35133.176
208.0	166.67	7759.081	36850.152
12350.0	166.61	14348.842	33613.266
6793.0	166.55	10935.186	38128.207
2338.0	166.15	9033.16	36381.527
8947.0	166.13	12371.084	35551.059
7776.0	166.1	11468.263	34569.746
5250.0	166.06	10330.655	35888.387
5020.0	165.96	10292.771	39311.145
2128.0	165.96	8675.949	38370.363
12654.0	165.81	14369.019	39229.688
4553.0	165.73	9942.183	35836.043
1241.0	165.52	8532.385	35843.652
5034.0	165.42	10145.81	39041.934
10088.0	165.21	13247.097	35614.633
13168.0	164.96	14544.924	33296.039
11730.0	164.91	13964.773	36434.434
5471.0	164.89	10493.608	35561.531
9854.0	164.83	13049.148	38489.387
9314.0	164.72	12604.813	40006.0
216.0	164.64	7910.765	36999.254
7579.0	164.6	11611.647	39510.57
2990.0	164.6	9393.056	36511.176
12349.0	164.58	14208.412	33602.617
2008.0	164.49	8751.286	34786.41
3943.0	164.33	9884.08	38021.125
9348.0	164.28	12732.244	38742.836
12357.0	164.28	14360.7	33648.387
9297.0	164.24	12633.546	39625.367
23.0	164.18	7644.306	33319.676
2806.0	164.18	9132.56	39401.43
11862.0	164.12	13920.024	39753.543
9434.0	164.1	12870.739	35997.473
12688.0	164.03	14417.059	39679.164
85.0	163.99	7882.9	34612.121
3119.0	163.85	9362.884	33753.602
9672.0	163.76	12971.716	34769.875
235.0	163.68	7920.98	37323.93
9372.0	163.62	12864.207	38112.773
7459.0	163.6	11410.864	37338.656
9017.0	163.55	12284.808	33450.934
941.0	163.53	8403.521	39342.105
8582.0	163.37	12222.149	35603.191
12995.0	163.32	14546.304	35358.406
8111.0	163.28	11718.141	38674.297
7628.0	163.2	11559.435	38280.207
2206.0	163.14	8976.039	39336.348
11494.0	163.11	13963.417	33088.77
1856.0	163.07	8529.918	34137.074
7933.0	162.95	11803.409	34427.543
7662.0	162.9	11616.455	37497.848
3212.0	162.84	9686.264	34256.973
8126.0	162.8	11698.917	39062.719
6977.0	162.78	10991.831	37176.527
3091.0	162.65	9470.694	34433.387
6186.0	162.61	10460.032	38069.02
1861.0	162.38	8549.545	34227.008
12045.0	162.09	14023.198	36960.453
219.0	162.01	7766.486	37007.758
2381.0	162.0	8952.929	35560.688
6328.0	161.98	10592.089	38857.055
10998.0	161.86	13353.733	39573.652
9788.0	161.82	13111.531	36972.441
3020.0	161.75	9396.733	36179.094
7734.0	161.71	11507.975	35337.699
423.0	161.71	8158.863	38533.188
2054.0	161.57	8734.527	35822.492
899.0	161.57	8392.684	37755.469
12571.0	161.52	14300.912	37324.359
12006.0	161.31	14096.897	37761.246
11857.0	161.31	13816.059	39633.637
6559.0	161.13	10579.492	33734.777
4956.0	161.13	9951.191	39561.594
3060.0	161.08	9443.815	35146.141
6754.0	161.02	10847.451	36751.027
3870.0	160.92	9781.479	38368.988
6437.0	160.88	10733.037	36222.832
9971.0	160.87	13247.697	38493.559
3063.0	160.79	9307.914	35172.895
617.0	160.64	8147.447	34481.309
2335.0	160.62	8971.654	36340.66
2571.0	160.37	9126.129	34984.68
11152.0	160.27	13641.012	37479.77
2190.0	160.08	8671.431	39998.598
10906.0	159.83	13446.877	37272.109
9290.0	159.83	12683.033	39377.641
5513.0	159.72	10367.689	36775.684
1041.0	159.72	8618.314	37768.359
132.0	159.66	7756.555	35451.043
5228.0	159.64	10296.679	35953.152
9341.0	159.54	12751.83	38886.496
12712.0	159.52	14474.342	39025.543
12133.0	159.5	14002.89	35024.875
599.0	159.31	8028.118	35413.395
7556.0	159.29	11218.517	39682.82
6314.0	159.2	10763.872	39529.258
11888.0	159.06	14116.799	39902.613
12064.0	159.06	14140.208	36645.313
8890.0	159.03	12445.68	37784.234
4458.0	158.99	10111.208	34636.32
1910.0	158.91	8546.836	33348.691
7241.0	158.89	11408.401	33114.508
342.0	158.82	7702.057	39328.523
6742.0	158.7	10954.653	36223.742
6589.0	158.64	10860.307	33188.559
3310.0	158.49	9494.846	36679.871
4161.0	158.43	9803.0	34979.871
10361.0	158.39	13325.554	34734.398
8540.0	158.37	12138.08	34034.629
5291.0	158.34	10214.449	35183.535
11915.0	158.32	14113.297	39594.281
11215.0	158.32	13758.986	36050.266
2101.0	158.3	8836.332	37694.637
6332.0	158.28	10651.38	38530.367
5078.0	158.28	10309.535	38227.992
9723.0	158.28	13076.22	35194.332
9280.0	158.18	12552.481	39078.172
8418.0	158.16	12020.132	34715.953
10652.0	158.14	13520.966	34166.887
7616.0	157.93	11519.735	38424.332
761.0	157.88	8304.255	34471.203
8546.0	157.86	12088.885	34173.297
9526.0	157.72	12811.167	33924.195
919.0	157.7	8233.082	38526.543
6963.0	157.67	11146.729	37393.164
11966.0	157.67	13992.341	38743.641
10895.0	157.51	13478.026	37098.484
923.0	157.49	8334.33	38649.164
7908.0	157.46	11662.753	33750.051
8700.0	157.44	12203.63	38418.07
8568.0	157.19	12188.4	34783.887
8514.0	157.19	12083.746	33454.41
8464.0	157.11	12034.667	33475.691
50.0	157.03	7652.778	33827.77
1025.0	156.96	8606.564	38051.016
9776.0	156.92	13130.922	36588.488
11942.0	156.8	14201.655	39049.602
9458.0	156.55	12727.648	35214.105
3292.0	156.55	9580.219	36164.629
4762.0	156.38	10122.613	38104.297
4236.0	156.27	9728.703	33438.602
3086.0	156.25	9471.995	34540.613
8928.0	156.15	12349.622	36207.652
8320.0	156.08	11963.679	37185.43
6671.0	156.04	10774.371	34661.762
8452.0	156.04	11920.441	33581.703
82.0	156.02	7826.725	34515.477
4708.0	156.0	9990.271	37761.168
8924.0	155.96	12382.543	36520.18
7177.0	155.87	11169.72	33734.859
9764.0	155.75	13048.864	36033.695
2460.0	155.67	9023.088	33994.707
3240.0	155.64	9591.495	34874.473
5308.0	155.56	10181.285	34823.18
11468.0	155.5	13571.15	33456.465
5528.0	155.33	10504.688	36976.102
12626.0	155.25	14313.741	38705.543
11945.0	155.18	14191.386	39074.063
1059.0	155.18	8626.396	37260.305
267.0	155.06	7693.039	37807.48
3229.0	154.89	9538.035	34537.164
6750.0	154.79	10808.004	36575.426
8899.0	154.73	12363.272	37128.77
227.0	154.73	7831.863	37149.156
3186.0	154.64	9684.817	33412.602
2522.0	154.64	9266.09	33549.598
3144.0	154.56	9333.256	33228.914
10951.0	154.45	13357.081	38301.188
7679.0	154.41	11513.58	37113.094
6175.0	154.35	10421.163	37891.184
8711.0	154.33	12133.971	38807.348
6483.0	154.27	10718.667	35532.156
6639.0	154.22	10853.555	34077.57
4069.0	154.14	9743.021	37306.438
12516.0	154.12	14345.182	36222.711
9067.0	153.99	12508.1	33650.371
7152.0	153.83	11028.407	34025.008
10575.0	153.78	13429.35	33272.48
8364.0	153.68	12056.045	36274.363
11030.0	153.47	13592.654	39965.77
5375.0	153.45	10343.289	33245.039
7814.0	153.3	11497.367	33565.16
8299.0	153.28	12052.782	37524.906
9927.0	153.2	13337.937	39344.645
11031.0	153.16	13755.322	39610.656
13175.0	153.16	14608.826	33069.172
12621.0	153.16	14268.047	38468.371
12638.0	153.09	14325.048	38992.465
7594.0	153.01	11523.978	39085.328
9190.0	153.01	12622.539	36354.426
9331.0	152.99	12811.582	39153.578
12139.0	152.95	14023.205	34864.535
8411.0	152.93	11963.865	34829.336
8355.0	152.9	11861.447	36435.84
11719.0	152.86	13949.166	36088.211
11969.0	152.84	14058.898	38781.188
7977.0	152.82	11664.765	35933.84
806.0	152.76	8387.218	35579.066
10099.0	152.76	13281.272	35680.043
12056.0	152.74	14172.66	36817.949
4154.0	152.7	9724.166	35343.516
709.0	152.65	8333.045	33391.746
4280.0	152.59	10038.138	33090.555
9713.0	152.57	13049.087	35114.535
7684.0	152.55	11422.438	36793.297
9051.0	152.42	12580.029	33268.762
11117.0	152.32	13620.228	37839.785
9988.0	152.32	13222.381	38181.539
2712.0	152.28	9244.255	36708.805
7902.0	152.24	11707.958	33626.805
6489.0	152.23	10741.377	35373.051
13009.0	152.21	14502.086	34804.121
11626.0	152.15	13907.745	34787.785
8556.0	152.13	12216.527	34427.758
858.0	152.03	8240.14	35881.844
376.0	152.0	7795.067	39968.543
8573.0	151.98	12208.031	35229.441
2964.0	151.92	9461.785	36856.355
9276.0	151.9	12653.563	38708.445
6745.0	151.88	10811.313	36382.723
5201.0	151.88	10168.039	37014.984
9478.0	151.67	12890.989	34751.824
6590.0	151.63	10932.803	33194.586
11792.0	151.48	13871.804	37927.867
9123.0	151.44	12651.905	34612.688
8893.0	151.44	12355.68	37354.375
7855.0	151.34	11480.183	33038.859
3445.0	151.29	9659.343	38852.781
8414.0	151.29	11875.13	34680.168
10516.0	151.29	13239.593	33726.992
2341.0	151.29	9029.26	36132.941
10765.0	151.29	13407.587	35097.906
6485.0	151.27	10570.382	35567.359
6931.0	151.17	11050.073	38302.152
596.0	151.13	8130.2	35371.406
11240.0	151.13	13683.997	35259.504
7610.0	151.02	11491.716	38327.953
7288.0	151.02	11296.414	33783.219
10564.0	150.92	13497.703	33200.586
9463.0	150.92	12741.584	35006.434
650.0	150.9	8044.346	33530.41
1973.0	150.85	8678.232	34144.164
623.0	150.77	8021.842	34428.863
3543.0	150.73	9780.751	39964.438
9624.0	150.73	13036.031	34494.434
175.0	150.69	7858.908	36219.641
1937.0	150.62	8686.419	33094.945
7720.0	150.58	11561.898	35772.234
4195.0	150.56	9895.377	34310.074
777.0	150.54	8315.474	34744.145
3440.0	150.5	9583.917	38722.48
10076.0	150.42	13338.359	35907.633
4687.0	150.33	9936.77	37534.488
3855.0	150.27	9862.793	38310.258
2179.0	150.21	8822.38	39698.555
13027.0	150.18	14442.37	34760.531
11737.0	150.16	13944.267	36716.465
7795.0	150.1	11618.013	34057.848
6313.0	150.1	10615.847	39492.668
325.0	150.08	7808.298	38964.488
2689.0	150.0	9210.903	36168.648
2250.0	150.0	9010.399	38556.746
9369.0	149.95	12873.047	38025.043
5136.0	149.95	10184.93	37983.238
6988.0	149.89	10997.169	36852.523
7520.0	149.79	11247.357	38937.234
8640.0	149.7	12152.856	37078.125
2771.0	149.68	9076.483	38142.566
7483.0	149.68	11357.47	37906.121
9137.0	149.66	12620.692	34827.141
12730.0	149.66	14453.703	38637.219
10797.0	149.66	13546.853	35246.773
11028.0	149.58	13578.107	39915.43
9623.0	149.58	13109.686	34396.578
7423.0	149.54	11206.496	36496.883
2710.0	149.54	9128.05	36686.168
264.0	149.5	7815.259	37755.512
6438.0	149.49	10638.917	36231.086
8040.0	149.37	11665.934	37560.934
7395.0	149.22	11280.404	35899.063
1065.0	149.18	8574.906	37127.105
7929.0	149.18	11822.831	34294.773
8360.0	149.12	11874.357	36223.469
3077.0	149.06	9415.876	34906.535
9209.0	149.03	12686.29	36956.531
7910.0	148.97	11691.579	33767.102
12565.0	148.89	14317.01	37277.816
2428.0	148.82	8879.881	34856.883
11991.0	148.8	14160.194	38069.977
12269.0	148.78	14191.298	33571.055
6400.0	148.7	10581.562	37142.77
9154.0	148.68	12555.371	35730.477
10273.0	148.6	13166.241	34984.402
292.0	148.59	7983.911	38225.758
8129.0	148.59	11651.498	39237.141
10984.0	148.55	13426.614	39340.27
6905.0	148.55	11189.8	38650.301
10999.0	148.53	13551.065	39574.309
7477.0	148.51	11391.486	37607.914
12509.0	148.51	14362.177	36001.0
6335.0	148.49	10666.325	38348.125
9334.0	148.47	12867.095	38984.336
1091.0	148.45	8541.08	35980.328
4032.0	148.41	9740.796	37632.238
9143.0	148.41	12491.929	35120.445
7417.0	148.3	11296.821	36313.34
6399.0	148.28	10680.649	37137.297
257.0	148.22	7782.838	37636.223
7127.0	148.09	11127.518	34360.531
2099.0	148.09	8820.367	37583.781
8959.0	148.07	12395.373	34617.113
126.0	148.07	7874.064	35410.422
9441.0	148.05	12765.182	35853.168
7793.0	148.05	11618.075	34009.695
304.0	148.03	7766.709	38632.059
7570.0	148.01	11543.7	39664.688
7089.0	147.95	11172.592	35004.566
593.0	147.86	8157.854	35274.574
10080.0	147.72	13275.619	35761.383
5440.0	147.65	10519.105	34739.457
1841.0	147.59	8447.833	34494.801
7940.0	147.42	11738.752	34533.238
8926.0	147.4	12412.522	36254.852
8376.0	147.38	11884.316	35746.523
2104.0	147.28	8717.201	37745.426
9901.0	147.26	12942.18	39927.676
4413.0	147.26	10017.807	34432.684
11073.0	147.09	13690.034	38993.926
4666.0	147.03	10017.249	37154.434
751.0	147.03	8336.633	34103.355
2116.0	147.01	8767.768	37975.047
9286.0	146.9	12602.302	39300.816
8444.0	146.88	11954.638	33743.512
4397.0	146.84	10107.302	34315.813
11660.0	146.78	13980.175	34994.285
11670.0	146.63	13884.059	35136.176
4092.0	146.59	9780.721	36886.242
504.0	146.57	8018.136	35959.801
5346.0	146.55	10259.621	34263.777
49.0	146.48	7889.825	33807.922
12495.0	146.44	14252.149	35569.973
5162.0	146.44	10232.597	37609.313
1627.0	146.36	8592.001	35672.199
6756.0	146.29	10855.362	36766.328
10176.0	146.25	13225.186	35354.777
8824.0	146.23	12443.645	39066.223
11176.0	146.11	13701.953	36799.262
5223.0	146.08	10202.626	36086.281
7134.0	146.08	11060.22	34437.93
6772.0	146.06	10775.47	37556.313
5418.0	146.0	10466.237	33811.152
3483.0	145.58	9694.956	39665.617
6227.0	145.5	10451.09	39139.547
7190.0	145.48	11156.017	33579.801
6515.0	145.44	10603.511	34822.637
2500.0	145.44	9044.001	33041.555
4144.0	145.42	9881.957	35672.926
8591.0	145.39	12209.291	35698.836
5247.0	145.37	10251.032	35872.172
7633.0	145.35	11511.616	38082.543
1011.0	145.29	8603.075	38696.043
11163.0	145.29	13714.506	37120.938
6390.0	145.23	10576.616	37334.219
6456.0	145.21	10624.761	35765.574
9815.0	145.12	13066.955	37380.91
150.0	145.08	7958.317	35842.277
2113.0	145.06	8682.049	37897.82
2732.0	145.02	9116.955	37292.605
9404.0	144.95	12900.11	37338.035
9350.0	144.93	12861.301	38511.688
9205.0	144.81	12672.129	36756.301
8344.0	144.75	11990.021	36824.059
11516.0	144.75	13800.053	33657.922
5521.0	144.66	10477.967	36915.18
5581.0	144.66	10431.172	37514.195
630.0	144.6	8116.018	34052.719
1840.0	144.6	8501.822	34479.785
8480.0	144.47	11957.285	33075.656
7864.0	144.31	11704.678	33052.816
13098.0	144.31	14463.16	33651.074
2701.0	144.22	9246.682	36502.598
253.0	144.18	7934.432	37545.758
7108.0	144.06	11029.765	34454.637
4486.0	144.06	10034.519	35181.848
7336.0	143.99	11361.173	34692.148
10464.0	143.99	13160.35	34213.762
434.0	143.97	8036.879	37890.512
193.0	143.93	7654.408	36529.0
9440.0	143.91	12855.446	35825.711
7799.0	143.82	11516.226	34107.379
785.0	143.8	8270.894	34907.945
7863.0	143.74	11653.427	33014.602
1830.0	143.72	8534.398	34650.766
7178.0	143.72	11026.784	33774.672
8950.0	143.59	12420.347	34943.199
482.0	143.59	8037.799	36657.594
10049.0	143.55	13327.925	36565.719
485.0	143.43	8193.757	36683.512
8106.0	143.41	11669.774	38581.367
205.0	143.36	7832.297	36827.199
2142.0	143.3	8728.541	38819.32
7084.0	143.28	11016.072	35197.543
2631.0	143.14	9182.766	35664.379
7937.0	143.05	11737.451	34508.059
10536.0	142.9	13291.136	33446.781
7972.0	142.9	11678.159	35702.625
11981.0	142.86	14025.934	38442.941
3233.0	142.84	9652.238	34685.887
8901.0	142.84	12406.173	37144.398
467.0	142.84	8012.501	37022.344
9506.0	142.82	12714.484	34102.246
1979.0	142.8	8647.977	34434.852
10047.0	142.8	13144.918	36847.332
2648.0	142.74	9122.379	35768.961
861.0	142.68	8302.919	35919.578
8510.0	142.63	12239.541	33426.84
7430.0	142.61	11277.84	36583.672
12955.0	142.59	14629.634	36192.684
6655.0	142.59	10944.696	34441.633
9191.0	142.55	12640.351	36369.16
7954.0	142.49	11817.23	35049.867
9865.0	142.47	13010.669	38671.898
2963.0	142.47	9344.332	36814.109
10084.0	142.34	13233.049	35896.363
2647.0	142.34	9254.592	35765.426
5428.0	142.34	10362.539	34264.145
11822.0	142.32	13904.93	38821.844
9814.0	142.32	12942.213	37343.766
12977.0	142.32	14431.143	35610.5
3835.0	142.24	9843.977	38498.461
8805.0	142.17	12388.998	39577.063
3913.0	142.13	9743.939	38306.555
4225.0	142.03	9892.036	33606.789
632.0	141.98	8166.833	33819.969
8201.0	141.84	11867.541	38880.715
7534.0	141.8	11205.979	39275.785
6573.0	141.8	10747.816	33288.238
4269.0	141.77	9800.164	33140.594
8596.0	141.73	12084.234	35914.527
10866.0	141.55	13519.169	36393.945
103.0	141.44	7703.978	34968.094
7367.0	141.42	11207.546	35200.078
2866.0	141.36	9347.083	38980.063
7611.0	141.31	11557.51	38328.141
476.0	141.31	8042.988	36859.934
4790.0	141.31	10118.121	38274.113
4167.0	141.29	9718.453	35084.574
3751.0	141.29	9751.992	39205.809
7481.0	141.04	11212.838	37848.578
4608.0	141.0	10074.848	36439.59
367.0	140.98	7874.888	39816.512
7646.0	140.88	11561.224	37737.398
8810.0	140.88	12444.108	39351.43
3490.0	140.77	9557.555	39758.074
1815.0	140.73	8564.952	35248.949
8525.0	140.73	12276.377	33770.539
9829.0	140.73	13103.742	37951.332
7251.0	140.58	11224.416	33247.012
7946.0	140.5	11757.785	34748.84
12297.0	140.39	14114.466	33074.73
1845.0	140.35	8545.267	34558.738
12773.0	140.31	14532.908	37977.973
12103.0	140.25	14103.473	35724.676
6208.0	140.23	10374.401	38524.277
8618.0	140.16	12132.41	36381.211
12079.0	140.12	14126.057	36074.188
80.0	140.1	7703.95	34484.359
10921.0	140.04	13372.768	37643.578
69.0	140.02	7716.496	34314.242
6845.0	139.98	10870.29	39228.875
12212.0	139.89	14132.498	34251.16
6569.0	139.87	10729.048	33242.711
7561.0	139.77	11398.494	39902.715
4381.0	139.77	9965.58	34040.273
3274.0	139.66	9517.203	35551.539
12291.0	139.66	14159.403	33239.285
4784.0	139.58	9992.563	38236.508
704.0	139.56	8359.081	33327.781
9969.0	139.56	13317.725	38760.543
7328.0	139.45	11216.786	34473.727
8798.0	139.37	12395.097	39706.691
10255.0	139.27	13204.428	34951.871
8188.0	139.27	11849.003	38802.844
8819.0	139.26	12333.746	38976.629
7723.0	139.2	11490.065	35803.727
7916.0	139.08	11686.164	33911.348
1070.0	139.08	8534.487	36732.422
12901.0	139.01	14439.832	36952.004
1042.0	139.01	8416.214	37809.551
12353.0	138.95	14263.238	33620.422
6538.0	138.93	10719.086	34233.965
2042.0	138.89	8749.511	35532.422
11123.0	138.85	13669.864	37955.578
8607.0	138.8	12075.884	36103.648
8023.0	138.8	11783.992	37194.121
12234.0	138.74	14015.958	33878.422
2081.0	138.74	8673.447	37011.352
6411.0	138.64	10761.385	36777.668
11016.0	138.57	13431.697	39765.48
11065.0	138.51	13652.527	39161.016
13034.0	138.49	14450.803	34533.391
9038.0	138.37	12575.8	33049.613
11880.0	138.36	14112.093	39767.289
284.0	138.36	7852.749	38076.59
7673.0	138.34	11568.453	36877.578
8283.0	138.34	11987.355	38079.023
2827.0	138.32	9168.177	39716.93
10924.0	138.24	13549.082	37753.137
8945.0	138.22	12433.818	35483.746
9442.0	138.2	12827.043	35583.465
2078.0	138.18	8654.597	36778.285
11754.0	138.16	13974.726	37252.301
3486.0	138.14	9593.62	39699.531
887.0	138.14	8266.163	37247.309
12760.0	138.11	14509.85	38289.988
3446.0	138.09	9634.088	38875.809
11974.0	137.97	14169.194	38365.16
6562.0	137.95	10636.592	33362.211
10956.0	137.93	13556.377	38416.055
9247.0	137.91	12527.849	37904.18
2721.0	137.82	9198.83	36992.477
6372.0	137.74	10644.063	37546.277
11477.0	137.72	13600.391	33229.457
7326.0	137.72	11242.926	34443.301
11114.0	137.7	13695.137	38063.137
2772.0	137.65	9197.269	38187.426
648.0	137.53	8085.601	33776.352
10654.0	137.53	13393.987	34186.375
10095.0	137.51	13341.825	35654.109
11349.0	137.47	13578.672	34478.098
6647.0	137.4	10936.357	34235.859
7370.0	137.38	11413.375	35251.348
8035.0	137.32	11834.726	37434.277
2987.0	137.24	9312.783	36488.313
8988.0	137.24	12330.392	33930.313
10902.0	137.13	13394.712	37198.297
6635.0	137.11	10939.241	33992.801
7347.0	137.07	11332.138	34830.973
9468.0	137.01	12803.505	34779.641
3758.0	136.96	9804.037	39228.047
2741.0	136.82	9189.849	37724.891
12086.0	136.8	14083.814	35978.164
7366.0	136.78	11375.671	35170.012
11115.0	136.69	13576.877	38117.715
2263.0	136.67	8959.806	38121.133
6595.0	136.55	10924.962	33277.246
2874.0	136.38	9394.234	38808.063
7925.0	136.36	11660.152	34156.934
7597.0	136.25	11510.627	38838.711
11809.0	136.17	13820.016	38400.699
9169.0	136.15	12571.415	35975.617
5015.0	136.04	10268.807	39751.625
11498.0	136.02	13867.728	33378.203
1054.0	136.0	8626.501	37468.672
9753.0	135.96	12941.761	35725.523
2082.0	135.96	8764.709	37015.84
8496.0	135.86	12184.307	33268.742
5446.0	135.83	10435.397	34877.332
6825.0	135.69	10897.163	38851.684
9257.0	135.69	12688.72	38069.047
3084.0	135.69	9483.801	34514.117
8115.0	135.56	11804.798	38763.684
2363.0	135.5	8980.115	35716.184
2071.0	135.48	8682.795	36575.793
56.0	135.48	7659.667	33977.535
12463.0	135.48	14306.323	34615.988
6320.0	135.46	10651.474	39171.965
7620.0	135.46	11470.312	38171.402
8721.0	135.46	12075.478	39037.883
11486.0	135.4	13729.317	33060.539
11191.0	135.29	13610.608	36241.086
11716.0	135.21	13882.612	36023.289
5335.0	135.19	10135.037	34140.078
9977.0	135.1	13310.814	38313.176
8524.0	135.1	12207.936	33700.707
5356.0	135.04	10253.222	33709.988
7918.0	134.98	11779.74	34008.148
7393.0	134.96	11294.871	35725.828
3126.0	134.87	9300.836	33632.598
9300.0	134.81	12619.334	39715.57
10919.0	134.77	13396.872	37634.867
8224.0	134.75	11962.666	38590.621
10098.0	134.68	13249.636	35672.402
3223.0	134.62	9531.836	34457.836
938.0	134.54	8227.003	39229.758
9136.0	134.5	12504.49	34820.555
11246.0	134.5	13651.716	35369.316
5580.0	134.47	10536.197	37508.871
2877.0	134.43	9389.93	38856.363
5498.0	134.37	10531.956	36498.379
5345.0	134.35	10327.763	34252.609
3482.0	134.35	9683.688	39651.828
463.0	134.35	8067.613	36905.938
8044.0	134.26	11808.199	37655.727
4345.0	134.24	10019.611	33668.578
265.0	134.22	7959.065	37762.984
5431.0	134.22	10483.83	34306.512
6719.0	134.2	10811.733	35532.895
2454.0	134.14	8915.778	34439.672
1855.0	134.14	8479.367	34438.133
55.0	134.14	7763.868	33976.648
11905.0	134.1	14048.875	39702.898
6558.0	134.04	10580.967	33724.617
1804.0	134.03	8439.901	35320.676
9570.0	133.95	13121.649	33377.324
8346.0	133.93	12051.954	36547.09
12681.0	133.85	14495.216	39908.945
2450.0	133.7	8904.143	34335.469
33.0	133.66	7898.021	33436.027
8431.0	133.6	11930.427	34357.789
9347.0	133.58	12897.05	38737.051
12550.0	133.55	14281.366	37195.348
2340.0	133.43	9023.601	36065.355
1018.0	133.43	8627.383	38425.578
7422.0	133.32	11316.711	36480.094
2583.0	133.3	9141.612	35321.098
6815.0	133.2	10879.584	38471.273
3071.0	133.14	9416.303	34790.199
2132.0	133.14	8690.294	38573.238
4982.0	132.93	9942.029	39836.191
12109.0	132.88	14102.475	35559.207
8235.0	132.74	11866.175	38361.855
2090.0	132.67	8760.679	37289.512
8646.0	132.53	12177.662	37245.016
12950.0	132.51	14521.737	36133.648
621.0	132.51	8075.973	34334.141
9223.0	132.51	12529.661	37236.797
13062.0	132.47	14573.743	34030.941
921.0	132.45	8241.166	38605.465
11527.0	132.42	13938.245	33765.68
7569.0	132.36	11609.456	39639.57
4145.0	132.36	9723.984	35697.332
9903.0	132.3	13038.751	39997.586
10899.0	132.3	13435.974	37123.414
483.0	132.26	8017.442	36676.375
8965.0	132.19	12439.041	34778.27
2496.0	132.19	8981.868	33315.113
7087.0	132.13	11190.196	34947.57
12107.0	132.09	14097.534	35473.73
3871.0	132.07	9915.525	38383.391
2163.0	131.99	8684.285	39517.652
5448.0	131.96	10416.237	34897.195
105.0	131.94	7927.608	34987.391
974.0	131.9	8593.188	39438.816
2798.0	131.86	9066.255	39150.156
7984.0	131.82	11733.624	36261.953
6402.0	131.69	10723.814	37152.547
7433.0	131.69	11372.485	36729.445
12994.0	131.69	14475.891	35356.625
12728.0	131.69	14565.154	38932.793
9057.0	131.67	12543.993	33444.953
2692.0	131.65	9158.908	36202.488
6861.0	131.59	10929.145	39799.605
2306.0	131.38	8903.558	36972.246
11495.0	131.34	13937.466	33152.836
9047.0	131.32	12513.523	33250.031
896.0	131.29	8315.128	37543.926
6766.0	131.27	10961.376	37344.324
189.0	131.21	7680.692	36439.988
6752.0	131.17	10828.352	36593.57
9749.0	131.09	12983.506	35639.844
8306.0	131.09	12022.781	37645.855
4525.0	130.96	9958.207	35525.391
12947.0	130.92	14453.858	36112.711
327.0	130.92	7967.113	39023.742
11861.0	130.86	13926.424	39695.195
11958.0	130.86	14055.023	38665.949
114.0	130.75	7782.73	35129.664
32.0	130.73	7944.136	33420.352
6577.0	130.73	10717.592	33071.18
9055.0	130.56	12547.41	33378.652
495.0	130.56	8172.506	36305.023
9294.0	130.5	12553.76	39595.496
5039.0	130.48	10255.619	39106.914
11377.0	130.48	13746.725	33989.879
11740.0	130.44	13780.231	36930.16
6651.0	130.44	10811.101	34304.492
7896.0	130.4	11835.139	33502.684
8219.0	130.29	11962.878	38517.707
9237.0	130.29	12608.831	37618.266
140.0	130.27	7910.581	35568.863
1823.0	130.25	8552.04	35053.191
12847.0	130.25	14457.76	37341.457
9092.0	130.21	12600.024	34091.707
317.0	130.21	7898.199	38829.086
8918.0	130.17	12383.709	36752.449
134.0	130.1	7949.886	35474.199
9399.0	130.08	12904.68	37189.293
7663.0	129.93	11509.309	37501.664
12576.0	129.93	14281.282	37346.609
5142.0	129.85	10134.351	37699.113
12278.0	129.81	14056.901	33341.852
1240.0	129.68	8449.171	35839.984
11685.0	129.66	13825.126	35385.012
7294.0	129.62	11408.787	33854.621
6218.0	129.58	10498.18	38814.801
6970.0	129.54	11016.499	37453.234
8161.0	129.37	11965.788	39664.492
12288.0	129.35	14036.905	33454.988
4085.0	129.31	9818.201	37135.789
4200.0	129.27	9812.523	34198.137
7867.0	129.27	11678.217	33157.504
4622.0	129.24	10025.524	36552.141
4857.0	129.24	10102.992	38774.473
6818.0	129.14	10901.177	38672.43
2685.0	129.14	9269.568	36106.02
3644.0	129.04	9807.998	39533.625
11185.0	129.01	13718.959	36456.297
2348.0	128.97	9044.915	35982.758
4974.0	128.72	10005.082	39728.168
8305.0	128.7	11869.592	37636.602
6572.0	128.66	10716.201	33276.688
9330.0	128.62	12746.262	39151.355
2388.0	128.62	8987.722	35363.957
4560.0	128.57	10018.658	35981.941
[truncated: 2,741 more rows]
