# Supplementary material for: Insights on the Control of Yeast Single-Cell Growth Variability by Members of the Trehalose Phosphate Synthase (TPS) Complex
Source: Front Cell Dev Biol. 2021 Jan 28;9:607628. doi: 10.3389/fcell.2021.607628 (PMC7876269; doi:10.3389/fcell.2021.607628)
Supplement: Supplementary file 3 [file Data_Sheet_2.ZIP › replicate4_TPS1_gal_t4.csv]

Id	Area(um^2)	Center_x_position	Center_y_position
9184.0	2070.37	13748.858	39634.414
9266.0	962.15	14037.538	38903.207
167.0	810.85	7708.127	36721.164
3452.0	759.48	10150.168	39294.73
6767.0	758.35	12406.618	38874.309
9156.0	740.4	13863.364	38668.637
6787.0	642.13	12350.041	38621.586
6892.0	613.11	12391.636	34285.73
2902.0	588.09	9793.335	33324.43
7128.0	560.15	12403.304	38885.398
7246.0	560.15	12859.076	36344.391
7072.0	535.79	12487.581	36735.5
2760.0	529.29	9903.295	37163.988
9286.0	527.15	14079.1	38433.125
5906.0	522.47	11599.056	34828.84
9105.0	511.17	13865.829	37320.313
6338.0	493.3	11843.323	37743.93
10142.0	457.51	14444.857	34745.781
1916.0	445.44	9452.27	35649.648
6700.0	441.11	12172.369	39746.84
7080.0	433.85	12516.083	37087.477
9289.0	389.64	14103.868	38188.336
6840.0	387.74	12362.549	36744.445
7244.0	370.25	12861.414	36280.121
6229.0	369.73	11867.26	39880.133
5283.0	362.32	11195.76	37218.457
10090.0	361.27	14509.696	35742.52
1651.0	360.94	9159.065	37152.184
6285.0	354.73	11996.122	38496.82
1638.0	349.45	9133.013	36736.145
5229.0	342.36	11023.323	38828.828
7003.0	339.75	12620.611	34462.453
2981.0	336.61	10040.633	33755.754
5249.0	333.41	11066.564	38440.141
4694.0	331.78	10624.758	39632.117
5933.0	331.36	11560.971	34247.926
8400.0	330.08	13524.02	36546.938
6349.0	329.58	11911.203	37392.879
5645.0	327.3	11383.197	36863.02
2021.0	326.51	9689.958	33020.047
290.0	312.91	7804.17	39497.438
5302.0	312.15	11057.965	36566.992
7304.0	311.78	12749.642	34244.629
6806.0	311.19	12356.909	37994.477
6540.0	311.07	12108.867	34260.625
9357.0	308.53	14033.652	36458.852
8169.0	306.67	13548.79	33365.82
6108.0	306.5	11815.091	36923.348
6256.0	306.09	12019.018	39027.512
6411.0	303.68	12050.368	35451.516
7291.0	299.62	12838.224	34722.16
6707.0	298.76	12234.047	39783.773
7606.0	297.05	12960.483	39023.527
3835.0	294.48	10439.115	36159.719
958.0	293.07	8828.611	33990.227
1321.0	289.54	8853.313	36913.621
73.0	289.2	7836.574	34770.195
5769.0	287.99	11614.192	38960.371
5956.0	287.18	11536.311	33583.023
3170.0	286.82	10024.171	36266.047
2840.0	286.65	9707.08	34458.066
1495.0	284.98	9110.653	33756.684
6699.0	282.55	12098.976	39715.906
1659.0	280.69	9221.082	37477.566
345.0	279.41	8150.889	39043.832
319.0	278.45	8052.22	39836.012
7101.0	277.15	12687.756	37786.41
7058.0	276.95	12667.061	36275.266
3684.0	275.48	10320.626	34977.48
5026.0	275.46	10775.154	34131.824
6330.0	274.89	12053.299	37866.578
8584.0	273.47	13762.746	38496.488
775.0	273.22	8582.96	37585.32
8152.0	273.2	13538.954	33049.406
6882.0	273.16	12446.082	34769.469
10058.0	271.94	14599.513	36639.715
5518.0	270.21	11280.529	33604.59
2147.0	268.85	9569.434	36892.906
9205.0	268.1	14035.239	39831.195
6930.0	267.47	12321.612	33289.715
3891.0	265.35	10414.292	37367.117
9175.0	264.58	13790.718	39323.379
6837.0	264.04	12293.175	37008.195
4845.0	262.99	10643.495	36596.559
5858.0	261.69	11573.177	36414.949
9193.0	261.67	13833.948	39769.227
9883.0	261.61	14631.763	38963.09
390.0	260.98	8157.95	37186.086
9895.0	260.23	14533.154	38848.215
7673.0	260.04	13275.61	39026.223
5964.0	258.89	11610.272	33479.652
7547.0	258.76	13044.034	37289.926
5616.0	258.7	11356.676	36111.184
165.0	257.51	7829.698	36648.281
6809.0	257.11	12294.022	38114.227
940.0	256.69	8684.278	33218.77
6107.0	256.46	11823.228	36900.859
7151.0	255.77	12570.471	39862.816
6055.0	254.96	11741.953	34772.863
5897.0	254.58	11559.774	34960.516
1956.0	254.41	9451.134	34159.148
3801.0	253.24	10499.492	34883.039
8646.0	252.28	13584.888	36636.5
6857.0	251.46	12348.656	35768.172
9304.0	251.23	14133.996	37956.23
9341.0	249.87	13996.518	37010.109
8606.0	249.29	13701.308	37973.719
9723.0	249.04	14207.944	36163.176
1113.0	248.87	8728.302	39579.133
10263.0	247.7	14570.606	33288.43
10072.0	247.4	14453.408	36260.922
8572.0	246.02	13742.937	38866.02
8977.0	245.58	13826.791	34555.301
3733.0	244.85	10217.207	33345.57
5951.0	243.16	11475.094	33747.535
2831.0	241.02	9897.182	34839.34
10137.0	239.77	14591.153	34637.746
5952.0	239.06	11558.996	33506.063
8486.0	238.66	13537.221	39220.617
1977.0	237.41	9372.816	33743.379
7602.0	236.72	13111.597	38787.52
2834.0	236.65	9769.119	34872.215
6385.0	236.42	11889.882	36488.969
7094.0	236.34	12660.346	37442.52
6604.0	236.25	12090.02	36925.73
5613.0	235.92	11295.406	35983.855
355.0	234.06	8193.416	38670.598
221.0	234.0	7931.029	37825.539
6730.0	233.43	12360.111	39606.484
653.0	233.07	8242.355	37031.457
798.0	232.89	8423.758	36538.305
6048.0	231.71	11644.612	34679.047
4632.0	231.28	10391.12	38902.492
7221.0	229.64	12868.816	37460.48
3804.0	229.52	10410.744	34903.488
9538.0	229.25	14097.702	33432.941
2071.0	229.25	9635.508	34552.23
3511.0	228.89	10156.848	38271.535
2022.0	228.37	9601.77	33069.195
8469.0	227.32	13441.021	38508.863
7077.0	225.36	12519.741	36965.18
6872.0	224.96	12457.792	34822.844
7009.0	224.43	12532.625	34650.934
587.0	224.43	8352.854	34369.398
8173.0	224.18	13392.688	33452.551
9353.0	224.16	14201.154	36667.422
7530.0	223.24	13060.179	36765.125
7893.0	222.82	13197.016	35167.637
5690.0	222.74	11284.02	38832.945
3645.0	222.38	10133.402	35868.688
5389.0	221.38	11063.177	34669.512
7404.0	220.52	12996.927	34506.184
9871.0	220.13	14485.379	39575.508
5751.0	219.83	11425.258	39679.82
1971.0	219.73	9359.9	34105.914
7693.0	219.73	13181.356	38606.734
160.0	218.1	7920.279	36510.715
203.0	217.87	7682.284	37465.508
9545.0	217.32	14035.502	33305.805
2540.0	216.59	9844.558	38674.922
2306.0	216.55	9778.373	39913.434
605.0	216.32	8407.117	34808.484
1841.0	215.69	9460.014	37302.043
4843.0	215.44	10684.924	36560.898
4665.0	214.5	10369.303	39568.238
415.0	214.12	8170.434	36476.234
6410.0	213.81	11972.074	35452.531
7545.0	213.7	12993.698	37222.145
7700.0	213.31	13182.731	38432.02
6329.0	213.26	11925.815	37843.5
4824.0	212.87	10588.909	37100.68
7353.0	212.78	12935.619	33088.086
1148.0	212.36	8993.037	38991.246
6196.0	211.59	11635.237	38709.824
797.0	211.44	8629.041	36509.332
8405.0	210.77	13465.464	36727.5
1029.0	210.75	8676.496	36555.586
5328.0	210.69	11017.465	36030.355
6783.0	210.58	12296.523	38497.031
6788.0	210.27	12408.427	38361.633
1636.0	209.85	9191.51	36703.961
6179.0	209.83	11700.003	38369.363
5377.0	209.62	11016.66	34938.484
7686.0	209.54	13281.857	38647.352
5929.0	209.35	11427.66	34446.48
6165.0	209.22	11828.636	38101.063
69.0	209.2	7769.211	34695.219
620.0	209.12	8238.424	35427.348
7074.0	208.49	12548.558	36842.516
6510.0	208.49	12265.856	33458.98
9824.0	208.24	14284.044	38838.777
7695.0	208.08	13222.763	38326.48
714.0	207.97	8515.887	39980.223
8550.0	207.36	13769.14	39516.543
1080.0	207.32	8785.803	38372.719
6294.0	206.44	11996.722	38322.324
1591.0	206.44	9203.253	35859.199
2015.0	206.4	9420.821	33130.277
6836.0	205.82	12398.024	36999.047
6491.0	205.46	12192.274	33089.766
5654.0	205.36	11244.449	37319.219
9680.0	205.31	14293.832	34592.977
5096.0	205.29	10779.482	35950.797
2511.0	205.13	9731.123	39040.344
6626.0	204.73	12270.329	37941.066
496.0	204.67	8134.443	33714.273
9916.0	204.48	14442.061	38415.773
8495.0	204.31	13391.381	39304.039
9242.0	204.04	14017.003	39233.313
6414.0	203.99	12013.679	35515.48
1625.0	203.81	9247.346	36418.406
5829.0	203.68	11533.02	37273.484
6844.0	203.45	12328.55	36608.367
7496.0	203.12	12932.051	35571.012
4890.0	203.05	10749.811	35664.535
4680.0	202.78	10705.475	39883.551
187.0	202.64	7837.729	37144.645
6923.0	202.63	12380.169	33191.742
5410.0	202.4	11097.691	34315.449
8456.0	202.09	13433.683	38209.844
8187.0	202.03	13468.215	33787.383
8455.0	201.99	13513.668	38181.301
9728.0	201.69	14360.912	36314.063
1489.0	201.3	9252.275	33498.559
6496.0	201.02	12084.68	33278.121
3244.0	200.9	10055.846	37827.305
2058.0	200.88	9700.184	34169.633
8653.0	200.69	13598.372	36497.512
9123.0	200.67	13786.914	37702.465
4571.0	200.63	10532.319	37902.195
4811.0	200.61	10642.935	37357.344
5361.0	200.54	11001.025	35122.473
1824.0	200.54	9322.723	37520.699
1058.0	200.08	8816.915	37648.715
9047.0	199.37	13951.871	35438.242
712.0	199.37	8618.722	39856.68
7177.0	199.06	12768.48	38824.309
310.0	198.72	7654.063	39827.602
9567.0	198.33	14271.762	33237.93
7364.0	198.05	13045.021	33735.734
6901.0	197.87	12461.465	33756.637
4616.0	197.7	10504.616	38493.941
6274.0	197.4	12012.022	38721.762
3784.0	196.99	10491.48	33974.852
545.0	196.48	8295.64	33279.652
6852.0	196.32	12315.367	36220.742
1474.0	196.25	8939.835	33012.297
5274.0	196.15	11185.845	37613.605
9628.0	196.0	14368.565	34083.395
7731.0	195.69	13167.073	37173.086
8615.0	195.63	13731.863	37578.262
5930.0	195.35	11586.052	34130.23
4942.0	195.33	10651.362	34554.516
7190.0	194.85	12896.891	38611.313
5904.0	194.83	11438.869	35077.0
5862.0	194.77	11591.253	36303.516
6879.0	194.58	12471.526	34686.254
8182.0	194.12	13355.655	33651.289
8132.0	194.12	13281.688	33380.09
7529.0	194.06	12916.191	36740.641
7526.0	193.95	12935.715	36636.633
7484.0	193.89	13070.145	35228.004
3865.0	193.39	10371.869	37023.141
5957.0	193.33	11560.157	33634.68
5305.0	193.14	11156.715	36573.566
9172.0	193.01	13980.856	39093.801
7280.0	192.68	12905.042	34970.871
666.0	192.47	8347.985	37863.652
8312.0	192.45	13540.955	35101.543
4961.0	192.4	10584.588	33729.527
7548.0	192.26	13074.578	37318.402
773.0	192.24	8544.267	37819.699
6619.0	191.97	12263.664	37654.984
5254.0	191.78	11147.123	38285.23
5343.0	191.74	11067.299	35622.594
9587.0	191.3	14279.92	33589.457
6064.0	191.25	11784.718	35159.102
3325.0	190.48	9981.435	38691.371
7303.0	190.36	12817.812	34218.82
5453.0	190.1	11031.039	33576.938
497.0	189.64	8012.972	33746.758
1823.0	189.12	9345.643	37825.203
1349.0	188.95	8934.558	36335.578
819.0	188.45	8621.366	35155.086
6750.0	188.43	12471.373	39384.688
7104.0	188.18	12507.601	37880.758
5634.0	188.12	11307.223	36550.199
3285.0	187.64	10013.573	38169.035
7337.0	187.63	12793.086	33465.746
2786.0	187.51	9764.775	36437.945
8387.0	187.03	13510.508	36225.621
8565.0	186.99	13762.068	39054.254
6655.0	186.23	12099.324	38749.066
7050.0	186.19	12513.971	36116.668
2753.0	185.88	9765.167	37079.258
2479.0	185.35	9860.792	39212.992
8442.0	185.25	13562.7	37783.52
8093.0	185.19	13203.518	34071.207
3785.0	184.89	10424.714	34009.402
6878.0	184.87	12470.417	34658.18
7198.0	184.12	12820.32	38301.98
7083.0	184.1	12520.035	37186.297
3714.0	184.04	10295.751	34191.5
6770.0	184.02	12426.556	38905.113
8483.0	183.87	13421.14	39109.598
6937.0	183.83	12672.569	33097.262
5094.0	183.68	10983.41	35887.246
1086.0	183.66	8838.208	38634.004
1375.0	183.35	8881.367	35448.289
1106.0	183.28	8828.105	39396.191
6416.0	183.18	11971.993	35556.785
7310.0	182.93	12879.723	33995.691
10246.0	182.68	14596.409	33168.551
8403.0	182.57	13374.883	36628.035
5533.0	182.49	11353.902	33830.785
9812.0	182.32	14392.97	38360.629
6365.0	182.13	11990.147	36883.492
10133.0	182.11	14457.199	34833.945
5873.0	182.01	11530.386	35789.684
78.0	181.99	7701.33	34848.52
1922.0	181.99	9439.365	35512.945
6771.0	181.9	12373.033	38939.781
5287.0	181.59	11176.085	37027.586
6022.0	181.59	11636.715	33791.699
1421.0	181.51	8899.808	34705.719
6567.0	181.28	12257.648	35634.504
8850.0	180.92	13613.23	33590.746
5988.0	180.73	11810.592	33011.465
1117.0	180.59	8756.185	39619.984
6298.0	180.15	12056.867	38337.828
9455.0	180.06	14001.837	34596.188
5983.0	179.62	11616.665	33054.93
7192.0	179.5	12793.519	38350.164
10239.0	179.37	14594.697	33328.797
9215.0	179.35	14017.431	39612.195
5815.0	179.31	11544.954	37727.266
9946.0	178.91	14584.246	37569.801
1494.0	178.85	9209.683	33741.887
9089.0	178.83	13820.23	36718.047
8537.0	178.68	13757.646	39608.551
6802.0	178.68	12393.529	38235.746
6995.0	178.35	12695.847	34185.133
5864.0	177.7	11562.633	36074.113
6213.0	177.66	11790.698	39673.855
8922.0	177.64	13821.957	33730.703
1615.0	177.62	9061.527	36140.613
6737.0	177.41	12324.58	39722.355
1503.0	177.05	9219.633	33915.645
7588.0	176.78	13125.546	38523.172
1127.0	176.72	8840.917	39722.473
5103.0	176.53	10945.218	36191.328
8186.0	176.48	13425.658	33759.457
9138.0	176.38	13905.782	38108.977
9373.0	176.15	14106.433	35835.105
9327.0	176.02	14197.493	37201.746
3889.0	175.75	10419.041	37317.563
9688.0	175.67	14340.121	34789.457
1341.0	175.52	8859.828	36422.238
3451.0	175.36	10271.418	39593.879
9995.0	175.1	14599.527	37346.16
7095.0	174.98	12579.139	37536.766
7285.0	174.92	12816.228	35039.402
6094.0	174.81	11824.643	36612.098
340.0	174.73	8160.272	39402.965
6518.0	174.56	12060.973	33700.563
10063.0	174.56	14474.419	36414.332
3517.0	174.41	10262.116	38025.875
10132.0	174.29	14550.79	34829.293
9719.0	174.18	14300.673	36021.699
6859.0	173.97	12325.022	35857.398
4905.0	173.97	10693.507	35396.906
5408.0	173.93	11129.815	34305.402
6066.0	173.91	11726.071	35237.402
9473.0	173.83	14032.323	34427.668
5465.0	173.83	11158.772	33197.023
6446.0	173.83	12054.167	34279.578
9683.0	173.64	14245.074	34646.93
4950.0	173.6	10609.796	34081.023
3169.0	173.49	9937.714	36242.332
8303.0	173.24	13488.265	35040.348
4637.0	173.12	10430.119	39066.438
7204.0	173.12	12719.438	37910.477
5993.0	172.8	11716.837	33190.938
7779.0	172.7	13306.947	35610.332
6734.0	172.53	12338.382	39703.188
6243.0	172.15	11955.539	39515.234
8928.0	171.94	13883.156	33889.039
5055.0	171.86	10863.198	34801.078
4959.0	171.74	10684.864	33706.734
134.0	171.69	7888.754	35999.063
5270.0	171.49	11141.997	37823.465
3370.0	171.4	9996.651	39109.699
4841.0	171.17	10762.748	36832.855
5010.0	171.02	10889.354	33726.777
5241.0	170.42	11167.355	38582.82
8419.0	170.33	13553.266	37114.996
8443.0	170.33	13471.439	37791.895
7674.0	170.04	13315.527	39063.492
6104.0	169.94	11720.874	36856.523
7710.0	169.87	13334.35	38141.508
7678.0	169.75	13331.134	39105.57
9478.0	169.6	14031.151	34222.914
2121.0	169.2	9603.736	36368.688
5903.0	169.16	11475.587	35072.012
8914.0	169.1	13915.352	33666.539
263.0	169.1	7900.383	38823.379
5639.0	169.08	11407.414	36675.207
9257.0	169.02	14173.62	39042.637
8633.0	168.89	13751.352	37067.125
7699.0	168.56	13293.843	38414.754
647.0	168.47	8295.658	36656.703
6484.0	168.07	11888.554	33099.492
6394.0	168.01	12011.323	36127.91
8627.0	168.01	13643.393	37476.762
6415.0	167.97	11951.128	35520.422
7210.0	167.93	12726.322	37562.734
3764.0	167.89	10481.931	33285.355
3841.0	167.72	10378.259	36421.383
2211.0	167.64	9690.857	38407.941
6832.0	167.62	12349.415	36902.793
5146.0	167.51	10898.072	38167.457
818.0	167.38	8469.524	35138.156
9349.0	167.34	14067.463	36825.063
5091.0	167.24	10898.066	35757.57
2869.0	167.17	9898.767	33888.68
7029.0	167.13	12699.083	35262.238
593.0	167.01	8306.189	34469.117
2602.0	166.65	9840.111	38191.094
5652.0	166.36	11204.99	37103.402
548.0	166.07	8391.101	33347.375
5583.0	166.02	11409.486	35029.363
238.0	165.84	7815.977	38169.453
1142.0	165.82	8956.918	39301.391
1629.0	165.77	9178.501	36586.672
129.0	165.54	7666.8	35894.078
5340.0	165.52	11103.044	35863.145
5687.0	165.46	11306.439	38708.801
585.0	165.38	8406.89	34209.188
1630.0	165.19	9154.393	36585.332
1049.0	165.17	8713.958	37367.273
1075.0	164.89	8630.736	38146.711
3669.0	164.81	10292.761	35283.352
5981.0	164.77	11626.073	33300.496
10095.0	164.77	14572.641	35793.465
1413.0	164.71	9015.617	34828.719
1969.0	164.67	9278.454	34077.441
5297.0	164.58	11118.199	36775.855
6096.0	164.31	11685.228	36743.188
781.0	164.31	8470.152	37286.809
7290.0	164.14	12869.471	34679.586
4994.0	164.14	10892.767	33403.141
6523.0	164.0	12174.158	33778.488
4685.0	164.0	10589.387	39934.555
6823.0	163.95	12366.195	37240.207
2069.0	163.95	9662.037	34490.801
9823.0	163.76	14331.027	38838.059
6492.0	163.45	12138.186	33182.953
2454.0	163.31	9851.88	39120.883
7047.0	163.31	12503.746	36075.215
7164.0	163.18	12786.695	39324.355
40.0	163.12	7654.966	33825.953
7295.0	162.93	12794.057	34517.535
449.0	162.84	8099.397	35411.871
753.0	162.8	8459.51	38282.531
8449.0	162.7	13516.78	37942.086
5239.0	162.68	11147.927	38550.594
2109.0	162.38	9667.95	35905.785
278.0	162.24	7878.803	39121.602
7535.0	162.18	13114.183	36970.137
1451.0	162.17	8899.062	33346.828
1290.0	162.15	9004.328	38054.195
5122.0	161.99	10777.767	36957.32
8461.0	161.95	13523.776	38283.023
9744.0	161.8	14388.75	36901.164
5029.0	161.74	10943.961	34201.477
14.0	161.71	7649.363	33315.559
7150.0	161.53	12588.781	39825.449
7537.0	161.36	13097.132	36975.258
1780.0	160.88	9435.824	38878.566
3407.0	160.86	9969.949	39536.219
2491.0	160.84	9751.304	39258.293
8578.0	160.42	13690.299	38708.242
6204.0	160.35	11773.02	38998.672
121.0	160.35	7694.038	35757.414
7233.0	160.25	12900.893	36894.734
9815.0	160.1	14338.659	38647.59
5510.0	159.96	11245.093	33469.859
423.0	159.94	8025.518	36072.598
7515.0	159.92	12963.315	36138.648
4967.0	159.87	10577.091	33478.391
5184.0	159.85	10776.147	39102.32
9303.0	159.83	14124.813	37931.402
9183.0	159.77	13953.11	39617.168
139.0	159.64	7681.048	36181.957
431.0	159.54	7997.805	35753.891
5050.0	159.46	10848.649	34645.316
82.0	159.43	7664.9	34913.645
3732.0	159.16	10201.136	33621.531
6812.0	159.14	12481.452	37930.535
8408.0	159.12	13459.915	36800.113
248.0	158.99	7982.125	38541.34
6380.0	158.95	11873.752	36679.379
586.0	158.87	8352.406	34241.477
9745.0	158.74	14306.862	36924.117
1635.0	158.64	9130.016	36683.973
5790.0	158.62	11466.719	38336.488
6972.0	158.62	12534.23	33777.695
287.0	158.58	7660.455	39383.066
8661.0	158.54	13598.285	36174.004
386.0	158.47	8063.064	37029.164
3704.0	158.41	10330.101	34372.488
2217.0	158.39	9557.171	38625.059
1116.0	158.3	8812.946	39618.047
8611.0	158.22	13710.762	37786.965
8545.0	158.16	13757.838	39731.563
5493.0	158.16	11403.327	33157.887
215.0	158.08	7908.412	37703.297
130.0	158.01	7966.442	35917.203
7410.0	157.76	13086.978	34564.359
1795.0	157.7	9444.895	38323.633
6199.0	157.68	11725.925	38841.02
8121.0	157.61	13171.007	33737.602
1921.0	157.55	9441.345	35468.375
9909.0	157.51	14490.114	38532.199
1845.0	157.38	9400.172	36879.426
4881.0	157.34	10602.983	35856.016
6599.0	157.07	12084.576	36772.734
1892.0	156.86	9355.903	36148.504
4986.0	156.86	10910.629	33175.02
1650.0	156.72	9104.493	37133.145
418.0	156.67	8019.959	36227.125
2995.0	156.05	9941.017	33976.168
2064.0	156.0	9607.789	34445.879
1621.0	155.81	9199.4	36204.773
6997.0	155.71	12652.089	34260.902
5280.0	155.48	11068.563	37406.539
433.0	155.46	8102.626	35815.707
9394.0	155.23	14007.113	35325.93
1518.0	155.19	9257.753	34607.379
3548.0	155.0	10337.041	37880.371
9151.0	154.87	13809.834	38516.398
5231.0	154.69	11147.512	38845.879
5126.0	154.35	10965.556	37200.238
8370.0	154.25	13404.995	35714.203
7758.0	154.2	13240.927	36061.938
6099.0	154.12	11794.386	36789.188
1682.0	154.04	9238.218	37946.547
7216.0	153.87	12768.491	37376.406
7754.0	153.81	13251.853	36469.434
114.0	153.79	7818.125	35611.84
8637.0	153.72	13744.581	37175.379
9760.0	153.6	14278.543	37264.637
3774.0	153.39	10378.87	33708.992
6871.0	153.2	12359.56	34805.293
5293.0	153.12	11178.343	36966.754
10171.0	153.05	14495.681	34031.023
7359.0	152.97	13069.109	33214.578
8061.0	152.95	13163.048	34447.684
9926.0	152.53	14488.593	38264.727
631.0	152.53	8411.742	35857.371
1851.0	152.3	9348.67	36556.973
2822.0	152.28	9708.31	35249.645
9329.0	152.05	14013.075	37277.633
8235.0	151.99	13371.772	34428.77
6591.0	151.97	12195.37	36377.492
7288.0	151.84	12877.071	34909.789
4812.0	151.69	10560.935	37424.746
1449.0	151.67	8905.404	33547.375
7013.0	151.65	12546.503	34688.449
2000.0	151.63	9334.407	33230.512
4609.0	151.61	10492.454	38332.016
8436.0	151.55	13374.644	37641.512
9162.0	151.49	13910.342	38887.234
1438.0	151.34	9048.622	34050.035
829.0	151.32	8492.486	35003.711
9322.0	151.3	14190.475	37376.141
9865.0	151.28	14630.633	39624.98
914.0	151.28	8542.575	33409.383
3298.0	151.28	10113.781	38333.242
6073.0	151.21	11700.786	35503.125
2093.0	150.98	9496.221	35433.406
3615.0	150.94	10343.954	36505.82
6776.0	150.94	12409.455	38859.566
2823.0	150.92	9762.553	34968.598
10150.0	150.86	14607.831	34594.313
49.0	150.86	7910.822	34067.227
5602.0	150.59	11409.446	35656.711
5633.0	150.54	11410.805	36531.27
8487.0	150.54	13506.74	39257.223
6631.0	150.42	12218.775	38161.098
7705.0	150.36	13293.537	38247.621
7619.0	150.35	13017.709	39484.457
5813.0	150.29	11608.83	37694.664
5363.0	150.27	11136.077	35144.633
1041.0	150.27	8630.519	37046.293
735.0	150.25	8440.924	39032.461
9524.0	150.02	14136.651	33763.207
1085.0	149.87	8657.739	38614.875
1634.0	149.85	9244.041	36668.211
1831.0	149.54	9458.196	37414.012
681.0	149.37	8333.658	38644.754
6016.0	149.35	11748.175	33625.836
9536.0	149.35	14173.546	33374.695
58.0	149.27	7699.444	34382.074
8448.0	149.27	13378.801	37929.043
280.0	149.16	7749.499	39176.078
7344.0	149.16	12790.155	33030.129
9344.0	149.06	14027.179	36769.137
5409.0	149.04	11195.652	34305.801
4851.0	149.04	10611.041	36680.09
6609.0	149.02	12123.39	37188.094
7640.0	148.83	13299.625	39601.594
1003.0	148.79	8718.166	34972.141
9899.0	148.74	14526.176	38923.859
9953.0	148.62	14463.631	37362.332
2157.0	148.56	9508.376	36990.512
5130.0	148.39	10831.752	37385.789
7322.0	148.33	12783.625	33877.355
9379.0	148.31	14056.791	35866.957
5857.0	148.26	11521.635	36410.848
6198.0	148.2	11809.815	38761.449
10057.0	148.14	14445.411	36634.699
425.0	148.03	8187.41	36150.0
6893.0	147.95	12313.225	34279.332
6191.0	147.89	11671.431	38579.438
26.0	147.89	7719.019	33462.074
8043.0	147.87	13228.509	34350.59
6018.0	147.84	11794.668	33680.852
7490.0	147.82	13006.444	35369.578
9238.0	147.78	14044.229	39332.16
5272.0	147.78	11025.635	37536.422
6571.0	147.72	12243.849	35681.012
6023.0	147.59	11834.617	33833.891
6544.0	147.57	12218.299	34428.402
8600.0	147.55	13570.342	37846.109
5566.0	147.55	11395.81	34729.73
5714.0	147.51	11303.32	39297.32
2033.0	147.34	9685.074	33469.945
669.0	147.26	8206.459	38116.207
2204.0	147.11	9677.403	38247.309
688.0	147.11	8290.934	39053.422
196.0	147.09	7784.269	37418.801
7260.0	147.01	12893.941	35759.617
7207.0	146.88	12869.367	37784.16
9078.0	146.86	13846.505	36135.824
1912.0	146.84	9394.409	35811.047
839.0	146.78	8599.937	34617.113
9729.0	146.76	14395.857	36427.398
7959.0	146.72	13282.711	34878.883
4997.0	146.65	10927.717	33456.461
808.0	146.57	8563.928	35785.969
1287.0	146.34	9033.508	38300.313
2578.0	145.82	9812.662	38323.336
6668.0	145.75	12190.561	39059.398
6608.0	145.61	12085.835	37147.371
1371.0	145.5	8885.141	35725.934
8883.0	145.46	13712.194	33276.684
7616.0	145.4	13095.785	39345.652
7078.0	145.31	12654.755	37048.684
9178.0	145.19	13987.234	39485.906
836.0	145.12	8562.5	34915.605
2665.0	145.1	9902.725	38149.828
757.0	145.06	8488.115	38134.434
6221.0	145.04	11643.963	39922.242
821.0	145.02	8424.258	35173.191
5054.0	144.9	10876.901	34784.0
6109.0	144.81	11823.265	36978.922
3879.0	144.77	10373.001	37191.367
7724.0	144.75	13212.631	37274.199
1273.0	144.71	8923.171	38478.727
2552.0	144.71	9729.762	38788.02
6440.0	144.69	11869.48	34592.477
9732.0	144.6	14208.95	36568.574
7120.0	144.52	12625.064	38210.852
1512.0	144.48	9150.33	34225.34
7032.0	144.48	12574.637	35452.402
3824.0	144.48	10404.879	35604.977
7714.0	144.43	13193.335	37799.703
512.0	144.39	8162.741	33165.945
6575.0	144.37	12089.199	35823.73
7046.0	144.35	12616.126	36063.926
1724.0	144.31	9080.165	39488.051
6896.0	144.27	12422.354	34098.598
6515.0	144.14	12087.926	33558.945
5450.0	143.91	11154.227	33538.227
210.0	143.91	7972.375	37605.52
6205.0	143.87	11841.046	39058.375
5614.0	143.87	11316.3	36035.527
8350.0	143.85	13439.452	35386.023
9153.0	143.85	13820.363	38549.531
9361.0	143.81	14014.087	36280.348
4810.0	143.7	10564.949	37660.285
1496.0	143.66	9084.28	33796.293
6138.0	143.62	11720.744	37823.293
10059.0	143.56	14476.162	36661.813
7254.0	143.51	12844.889	36160.809
5871.0	143.49	11599.623	35761.391
8434.0	143.47	13480.484	37628.578
8528.0	143.35	13498.977	39937.785
7334.0	143.12	12805.53	33514.098
2029.0	143.1	9539.984	33301.785
10079.0	143.08	14452.802	36114.816
8467.0	143.05	13551.781	38454.313
9333.0	142.95	14134.24	37044.207
10191.0	142.93	14582.674	33864.941
3743.0	142.66	10300.585	33326.27
2017.0	142.61	9327.042	33138.598
5458.0	142.51	11067.193	33348.496
9158.0	142.45	13887.962	38735.715
5808.0	142.34	11474.94	38112.172
3683.0	142.34	10228.212	34937.301
430.0	142.26	8020.673	35984.059
1984.0	142.22	9381.996	33626.566
1151.0	142.07	8939.892	39088.262
5296.0	141.8	11092.569	36718.629
6083.0	141.8	11700.441	36032.941
268.0	141.78	7907.112	38952.41
1557.0	141.76	9092.225	35641.336
1713.0	141.74	9253.415	39125.316
5342.0	141.57	11009.633	35612.77
8552.0	141.46	13709.535	39588.219
5102.0	141.44	10914.337	36169.016
5452.0	141.42	11190.337	33554.895
5627.0	141.4	11257.154	36420.555
2789.0	141.38	9722.402	36520.09
9145.0	141.3	13967.251	38339.816
7212.0	141.26	12739.239	37606.129
9696.0	141.17	14278.497	35288.781
1430.0	141.0	8890.54	34340.031
4928.0	140.96	10766.565	34820.113
8185.0	140.94	13392.822	33754.949
500.0	140.94	8107.371	33799.586
4866.0	140.94	10765.313	36072.145
148.0	140.9	7926.199	36277.953
6302.0	140.84	11926.239	38420.113
635.0	140.79	8405.436	35960.699
5348.0	140.75	11093.822	35462.133
6405.0	140.73	12001.502	35640.129
5733.0	140.59	11265.109	39620.215
202.0	140.56	7754.132	37460.133
1798.0	140.5	9487.511	38161.555
685.0	140.46	8303.129	38900.004
6112.0	140.42	11812.464	37043.906
6482.0	140.42	11989.15	33076.836
7297.0	140.38	12898.71	34570.383
353.0	140.36	8018.786	38937.332
339.0	140.08	8150.596	39360.957
5744.0	140.0	11628.773	39930.508
5461.0	139.96	11085.12	33381.867
396.0	139.9	8114.782	36952.82
4622.0	139.9	10427.103	38550.254
5976.0	139.67	11420.094	33273.691
3711.0	139.54	10271.932	34157.043
9813.0	139.43	14384.257	38400.645
8558.0	139.37	13699.946	39368.898
9122.0	139.37	13910.404	37633.77
3041.0	139.12	10033.644	34591.895
6870.0	138.91	12338.602	34788.695
2387.0	138.89	9872.787	39511.477
6924.0	138.81	12405.162	33191.508
1032.0	138.47	8684.507	36574.02
525.0	138.37	8107.419	33019.254
912.0	138.31	8622.454	33377.598
373.0	138.31	8085.611	37562.016
1904.0	138.2	9393.618	35912.027
7286.0	138.18	12772.985	35079.133
7607.0	138.18	12991.162	39024.0
1978.0	138.08	9486.947	33745.945
9788.0	137.95	14413.315	37648.949
6194.0	137.87	11773.182	38667.949
8891.0	137.8	13860.592	33080.488
9069.0	137.76	13813.882	35971.594
6692.0	137.74	12247.596	39522.234
1643.0	137.74	9197.434	36852.059
3900.0	137.72	10374.379	37596.367
6370.0	137.72	11976.271	37003.449
7172.0	137.7	12724.839	38982.137
4624.0	137.68	10395.728	38564.137
6574.0	137.62	12277.995	35776.012
4944.0	137.55	10562.172	34167.289
5991.0	137.53	11776.218	33090.992
2127.0	137.53	9514.51	36535.684
1699.0	137.41	9222.244	38444.422
1118.0	137.41	8706.541	39643.535
755.0	137.32	8587.192	37991.543
7557.0	137.24	12925.045	37777.664
10145.0	137.2	14584.929	34499.512
7751.0	137.13	13225.84	36560.777
5526.0	137.05	11383.341	33691.047
2139.0	136.97	9533.608	36776.586
9836.0	136.97	14402.762	39288.145
5392.0	136.84	11140.4	34768.449
9708.0	136.78	14370.749	35732.316
3716.0	136.76	10270.445	34209.727
1278.0	136.72	8916.28	38532.02
8524.0	136.72	13521.45	39724.973
5431.0	136.67	11158.367	34073.926
6539.0	136.57	12063.798	34236.996
195.0	136.49	7941.461	37332.328
1348.0	136.42	8948.134	36303.176
5508.0	136.34	11315.284	33400.277
7220.0	136.23	12796.807	37457.875
1835.0	136.21	9471.874	37205.813
8638.0	136.19	13614.61	36866.969
7692.0	136.17	13220.351	38595.367
1834.0	136.17	9436.493	37197.211
3587.0	136.13	10250.725	37200.77
748.0	136.09	8620.304	38573.781
8124.0	136.03	13147.891	33579.309
2247.0	136.02	9690.207	39448.133
6880.0	135.92	12334.461	34689.859
1383.0	135.8	8989.658	35361.789
3757.0	135.8	10409.302	33095.586
643.0	135.77	8219.138	36373.738
1303.0	135.77	9020.531	37734.754
344.0	135.75	8184.452	39222.496
4964.0	135.75	10761.456	33370.684
9686.0	135.67	14310.57	34699.914
62.0	135.56	7703.941	34483.461
1110.0	135.54	8791.485	39476.223
2832.0	135.52	9827.75	34839.848
6763.0	135.52	12300.384	39015.855
5715.0	135.46	11398.743	39296.566
2859.0	135.4	9883.934	34285.68
5114.0	135.35	10791.757	36587.313
7518.0	135.25	13132.706	36382.031
5662.0	135.25	11222.139	37518.887
8474.0	135.19	13493.341	38826.195
6593.0	135.17	12069.77	36589.688
5291.0	135.12	11139.872	36870.359
6201.0	134.87	11693.745	38916.613
3903.0	134.81	10423.905	37633.617
5538.0	134.79	11324.115	34008.266
7514.0	134.79	13083.034	36063.234
6598.0	134.73	12100.283	36691.566
9825.0	134.67	14379.256	38944.688
2909.0	134.39	9758.304	33110.902
9784.0	134.39	14367.743	37547.504
5358.0	134.33	11035.542	35332.676
6534.0	134.33	12114.799	34079.414
5060.0	134.2	10856.909	34984.887
1530.0	134.04	9140.19	35125.02
1642.0	134.04	9211.733	36840.379
8885.0	134.02	13647.846	33315.043
1096.0	133.97	8840.975	38987.273
7226.0	133.89	12709.964	37332.129
6784.0	133.87	12476.315	38524.238
6522.0	133.87	12085.367	33774.137
3085.0	133.85	9937.185	35118.273
693.0	133.72	8407.645	39341.258
1001.0	133.62	8748.328	34927.609
1488.0	133.56	9257.803	33421.559
2203.0	133.45	9490.444	38228.438
5646.0	133.43	11345.976	36902.941
2767.0	133.28	9812.694	36878.34
10054.0	133.26	14637.551	36591.316
216.0	133.22	7926.04	37719.043
8897.0	133.2	13901.882	33410.531
1361.0	133.18	9056.774	36009.711
5668.0	133.14	11224.838	37758.871
1291.0	133.05	9051.987	38091.844
6697.0	133.01	12228.263	39696.293
4.0	132.95	7645.965	33109.086
5238.0	132.91	11093.173	38507.109
7566.0	132.89	13007.898	38007.43
692.0	132.87	8393.379	39303.563
5318.0	132.8	11052.573	36201.84
7629.0	132.76	13078.34	39770.559
4717.0	132.61	10676.985	38370.941
9874.0	132.51	14549.083	39376.02
7500.0	132.49	13061.604	35670.473
7533.0	132.39	13088.973	36948.121
5809.0	132.36	11558.293	37880.391
8453.0	132.32	13372.466	37999.68
4663.0	132.32	10456.127	39557.699
2447.0	132.3	9848.885	39400.117
5534.0	132.26	11410.495	33850.879
2392.0	132.22	9809.734	39531.457
9702.0	132.2	14257.624	35463.285
8655.0	132.13	13662.878	36532.453
8476.0	132.09	13489.907	38870.535
9120.0	132.05	13936.887	37557.887
1685.0	132.05	9272.727	38035.684
8060.0	132.05	13199.702	34443.289
5174.0	132.05	10814.749	39011.254
2050.0	132.03	9523.99	33914.887
789.0	131.92	8563.537	36764.895
2951.0	131.84	10044.104	33453.23
1267.0	131.84	8993.155	38713.871
4974.0	131.8	10770.642	33255.367
9736.0	131.76	14291.337	36710.574
2035.0	131.72	9572.564	33523.527
6013.0	131.69	11634.616	33516.879
6530.0	131.69	12067.653	33946.211
1929.0	131.67	9309.508	35171.102
8644.0	131.53	13629.927	36611.922
9809.0	131.48	14325.845	38266.109
6625.0	131.48	12262.157	37911.48
6741.0	131.44	12412.078	39491.289
2796.0	131.19	9846.586	36325.41
7300.0	131.17	12740.432	34304.523
3556.0	131.15	10279.1	37977.531
6046.0	131.13	11760.424	34512.5
4952.0	131.02	10560.161	34091.023
7181.0	130.98	12884.526	38661.496
929.0	130.96	8502.113	33133.457
4720.0	130.86	10581.673	38444.496
2938.0	130.84	10011.439	33373.875
1480.0	130.82	9086.063	33038.105
6628.0	130.79	12076.659	38000.98
47.0	130.77	7914.084	34025.906
2698.0	130.75	9902.348	37749.727
2813.0	130.71	9734.513	35455.969
9077.0	130.69	13813.906	36104.438
4908.0	130.67	10763.62	35189.32
2043.0	130.65	9620.47	33682.086
1033.0	130.56	8693.408	36591.609
6941.0	130.54	12504.35	33264.785
8171.0	130.52	13563.903	33416.152
6632.0	130.36	12123.081	38216.559
7281.0	130.35	12730.954	34972.656
200.0	130.29	7843.791	37441.594
2126.0	130.29	9532.607	36494.449
3839.0	130.19	10414.783	36399.895
1051.0	130.1	8665.469	37445.105
3631.0	130.08	10303.74	35990.953
4672.0	130.08	10549.787	39896.453
6456.0	130.06	11923.076	33579.586
2282.0	130.06	9555.919	39973.262
9820.0	129.9	14338.359	38720.766
4699.0	129.89	10676.198	39464.141
5080.0	129.69	10872.724	35494.926
4818.0	129.64	10747.745	37304.797
255.0	129.48	7897.942	38686.426
530.0	129.48	8187.454	33112.426
6613.0	129.46	12151.123	37469.699
3073.0	129.44	10069.231	34805.172
183.0	129.35	7767.833	37006.457
6321.0	129.33	11864.192	37989.23
9839.0	129.29	14336.404	39427.395
5779.0	129.27	11520.907	38672.969
6525.0	129.25	12098.15	33852.648
7492.0	129.23	13122.449	35433.16
1953.0	129.23	9476.674	34572.383
6233.0	129.14	11976.088	39616.801
4693.0	129.02	10702.997	39985.207
9537.0	129.02	14196.013	33397.383
3252.0	129.0	10012.139	37948.016
2952.0	128.99	9978.193	33464.012
807.0	128.89	8441.534	36030.602
2078.0	128.85	9528.947	34988.66
8568.0	128.79	13602.313	39107.949
6357.0	128.74	11852.328	37205.832
8859.0	128.56	13720.778	33331.445
266.0	128.53	7981.92	38880.496
9097.0	128.47	13852.876	37103.641
601.0	128.45	8367.804	34610.824
372.0	128.37	8132.456	37538.156
2688.0	128.28	9865.583	37692.199
7097.0	128.26	12677.839	37634.145
5400.0	128.26	11158.965	34509.043
1327.0	128.24	8913.644	37019.34
5798.0	128.12	11589.661	38217.73
8658.0	128.1	13660.894	36262.641
297.0	128.08	7726.826	39641.996
1631.0	128.05	9211.416	36619.324
10158.0	128.01	14547.547	34174.035
7672.0	127.8	13157.913	38957.551
5576.0	127.72	11298.225	34967.348
684.0	127.7	8357.835	38748.164
3397.0	127.62	9940.456	39289.867
9098.0	127.59	13931.18	37102.875
804.0	127.55	8570.075	35946.43
1452.0	127.49	8987.193	33360.715
10156.0	127.47	14436.632	34407.023
777.0	127.45	8491.236	37656.813
8191.0	127.41	13502.833	33939.098
9546.0	127.39	14107.468	33049.77
9937.0	127.36	14538.417	37977.262
8636.0	127.34	13669.189	37167.973
8318.0	127.26	13427.182	35160.223
2794.0	127.2	9778.773	36308.863
1914.0	127.2	9381.823	35601.207
2025.0	127.15	9635.55	33221.406
2099.0	127.13	9676.687	35478.844
5896.0	127.13	11457.301	34948.434
5491.0	127.09	11410.113	33112.316
2150.0	127.09	9573.457	36931.152
198.0	127.07	7826.034	37422.738
9408.0	127.01	14037.493	34949.047
1284.0	126.92	9025.354	38255.039
2781.0	126.84	9714.286	36639.008
33.0	126.82	7660.633	33694.879
4836.0	126.67	10752.449	37007.438
2772.0	126.67	9784.495	36988.645
5579.0	126.67	11245.059	35014.234
9086.0	126.63	13879.647	36524.391
5356.0	126.48	11067.353	35289.273
6254.0	126.46	11906.688	38965.84
7637.0	126.32	13162.549	39772.438
8133.0	126.11	13286.564	33391.594
6828.0	126.11	12322.484	37131.91
6922.0	126.11	12279.491	33166.195
831.0	126.07	8610.931	35019.82
8384.0	126.07	13559.519	36157.535
5271.0	126.0	11191.006	37821.789
3759.0	125.92	10402.763	33237.484
5559.0	125.9	11390.241	34543.914
7333.0	125.84	12772.307	33501.352
9066.0	125.82	13948.044	35918.434
3753.0	125.75	10400.556	33032.559
7584.0	125.73	13119.745	38435.617
9522.0	125.73	14046.396	33726.992
5946.0	125.71	11517.429	33839.949
5817.0	125.59	11497.231	37802.043
3245.0	125.44	10002.171	37838.781
2059.0	125.35	9687.592	34254.988
1613.0	125.35	9200.082	36049.215
3657.0	125.35	10176.449	35689.723
3454.0	125.33	10293.88	39309.398
6501.0	125.31	12229.747	33407.074
6918.0	125.27	12287.332	33448.652
3123.0	125.0	10042.176	35532.367
3578.0	124.94	10322.834	37617.621
5755.0	124.9	11422.118	39695.316
3769.0	124.89	10433.514	33471.063
5793.0	124.81	11452.276	38402.023
462.0	124.73	8077.688	34806.863
1703.0	124.71	9060.956	38705.723
5716.0	124.69	11229.009	39319.188
7174.0	124.67	12837.924	38987.141
6578.0	124.44	12185.534	35972.051
3619.0	124.44	10315.394	36241.977
7851.0	124.43	13226.385	35353.758
7644.0	124.39	13307.133	39641.875
3834.0	124.23	10414.095	36148.883
7780.0	124.21	13248.539	35612.598
7299.0	124.18	12784.545	34576.145
7166.0	124.18	12733.777	39405.383
7625.0	124.06	12933.828	39654.047
6660.0	124.02	12164.889	38868.355
7375.0	124.02	13092.816	33995.223
511.0	123.97	8086.42	33479.016
7578.0	123.95	12945.967	38226.855
1328.0	123.95	9021.726	37016.16
2934.0	123.95	10119.879	33291.535
6145.0	123.87	11782.525	37948.313
575.0	123.85	8310.021	33901.43
2761.0	123.81	9741.557	37168.641
7171.0	123.79	12814.029	38976.59
141.0	123.74	7891.333	36209.355
9244.0	123.64	14106.475	38987.348
9938.0	123.47	14488.642	37670.566
9082.0	123.45	13950.091	36293.988
2185.0	123.3	9605.54	37873.898
5647.0	123.28	11375.414	36906.504
8472.0	123.24	13501.869	38598.055
4943.0	123.24	10773.911	34660.793
8464.0	123.22	13492.373	38336.293
322.0	123.2	8058.251	39887.855
5405.0	122.97	11201.149	34579.496
6815.0	122.97	12402.382	37978.969
2354.0	122.89	9760.14	39748.5
756.0	122.82	8608.41	38049.133
8328.0	122.68	13534.438	35210.258
1934.0	122.66	9375.963	34778.965
8166.0	122.64	13431.195	33270.629
7589.0	122.55	13014.247	38534.414
2103.0	122.43	9631.007	35607.398
5099.0	122.41	10829.749	36021.492
5106.0	122.32	10846.588	36320.363
5281.0	122.18	11019.807	37426.988
4722.0	122.15	10667.212	38196.188
1021.0	122.03	8832.826	35892.922
6842.0	121.99	12475.589	36814.832
6827.0	121.97	12363.897	37127.938
572.0	121.95	8392.29	33883.523
6933.0	121.9	12680.974	33061.988
911.0	121.88	8484.684	33363.742
9324.0	121.78	14000.515	37395.398
1337.0	121.76	9035.303	36380.684
5548.0	121.63	11349.405	34288.297
9412.0	121.55	14009.138	35025.273
3827.0	121.49	10368.388	35835.594
1936.0	121.48	9384.687	34834.121
6853.0	121.44	12407.541	35921.023
1048.0	121.42	8801.323	37358.758
1870.0	121.42	9312.546	36488.453
1431.0	121.32	8919.955	34439.824
3239.0	121.19	9992.652	37756.324
9062.0	121.17	13821.021	35803.051
63.0	121.09	7828.234	34512.852
4827.0	121.05	10584.065	37139.754
422.0	121.02	8003.374	36366.785
7701.0	121.0	13255.309	38430.477
6907.0	120.92	12475.03	33505.996
650.0	120.9	8276.395	36976.27
5888.0	120.88	11509.124	35335.852
6270.0	120.8	11982.58	38921.949
2117.0	120.79	9582.699	36162.898
7726.0	120.75	13158.779	37330.305
9694.0	120.73	14291.791	35179.965
412.0	120.71	8193.224	36681.5
4886.0	120.71	10769.566	35602.461
6207.0	120.69	11653.426	39233.891
3813.0	120.58	10458.884	35276.254
9261.0	120.54	14193.448	39072.039
5198.0	120.52	10867.715	39632.102
1436.0	120.48	9025.25	33992.258
5109.0	120.4	10786.52	36415.996
2125.0	120.38	9642.217	36488.254
1534.0	120.35	9100.819	35315.516
6866.0	120.33	12374.004	35549.047
10198.0	120.29	14612.562	33943.164
276.0	120.25	7980.082	39080.957
4897.0	120.21	10719.965	35530.805
1950.0	120.21	9474.874	34537.91
6086.0	120.17	11736.285	36256.902
1070.0	120.15	8636.239	37926.523
7608.0	120.1	12939.011	39044.195
3575.0	120.0	10184.915	37575.039
641.0	119.98	8270.723	36274.281
9532.0	119.94	14188.52	33635.016
8536.0	119.89	13594.933	39964.887
8174.0	119.81	13553.676	33454.188
667.0	119.67	8219.002	37938.18
1141.0	119.64	8976.453	39279.109
296.0	119.64	7643.72	39618.355
1773.0	119.6	9308.073	39043.063
332.0	119.6	8052.889	39705.57
6117.0	119.6	11651.262	37142.262
4701.0	119.56	10766.655	39526.41
3242.0	119.48	10075.962	37768.531
6694.0	119.35	12232.008	39625.816
727.0	119.31	8562.971	39126.887
6851.0	119.21	12350.083	36205.102
6433.0	119.2	11850.876	34715.801
6085.0	119.14	11656.205	36177.227
6564.0	119.12	12223.483	35602.938
317.0	119.12	7797.605	39965.809
9718.0	119.08	14363.237	35999.246
6887.0	119.04	12282.95	34426.785
9030.0	119.04	13954.02	35039.785
8514.0	119.0	13355.099	39573.047
7543.0	118.97	12971.216	37192.754
3748.0	118.81	10338.807	33088.547
5879.0	118.77	11617.525	35856.555
7155.0	118.77	12510.311	39967.66
10119.0	118.72	14548.191	35356.465
5608.0	118.72	11258.967	35903.898
1994.0	118.68	9385.173	33479.793
6062.0	118.66	11719.412	35102.434
8577.0	118.53	13650.15	38674.746
6536.0	118.51	12091.628	34170.914
3755.0	118.43	10496.601	33051.469
9305.0	118.39	14106.475	37667.98
8450.0	118.39	13543.137	37963.383
9060.0	118.35	13837.56	35767.57
3588.0	118.16	10137.91	37280.0
501.0	118.16	8046.704	33528.195
6831.0	118.12	12357.501	36877.855
9237.0	118.08	14113.87	39592.605
5180.0	118.07	10944.711	39065.07
7698.0	118.01	13284.829	38394.18
5009.0	117.99	10922.321	33720.266
703.0	117.97	8330.786	39697.605
5631.0	117.85	11208.509	36492.543
7723.0	117.8	13274.7	37252.352
7652.0	117.78	13339.929	39342.465
6090.0	117.76	11823.627	36374.445
5804.0	117.72	11613.317	37998.156
1314.0	117.62	9009.09	37279.699
7561.0	117.43	13050.458	37886.258
1601.0	117.39	9063.489	35927.34
2073.0	117.38	9656.189	34684.117
5691.0	117.28	11418.742	38855.672
3822.0	117.26	10495.446	35559.129
5159.0	117.17	10898.784	38450.789
5880.0	117.13	11541.474	35726.066
7524.0	117.11	13041.632	36571.891
2610.0	117.07	9700.452	38250.434
9581.0	116.97	14257.897	33482.742
8526.0	116.92	13544.848	39799.801
6848.0	116.9	12384.155	36517.469
1444.0	116.8	9019.736	33753.91
1329.0	116.65	8953.756	36743.48
7214.0	116.55	12774.584	37657.277
7253.0	116.53	12806.69	36115.0
380.0	116.48	8148.178	37465.168
664.0	116.48	8394.076	37753.953
4846.0	116.4	10697.997	36594.508
4721.0	116.36	10623.129	38458.207
2569.0	116.34	9874.731	38577.305
6963.0	116.26	12496.222	33686.375
1843.0	116.26	9353.755	37056.105
448.0	116.26	8031.042	35409.992
5002.0	116.23	10924.519	33526.254
3065.0	116.21	10112.237	34634.559
730.0	116.13	8482.879	39192.504
6390.0	116.09	12057.861	36272.711
5710.0	115.98	11390.107	39231.98
1988.0	115.94	9458.307	33357.188
6340.0	115.9	12054.22	37523.277
1063.0	115.88	8740.741	37818.023
8594.0	115.82	13569.899	37997.355
1989.0	115.82	9382.931	33366.496
1422.0	115.82	9034.564	34717.035
9834.0	115.77	14371.82	39228.156
7576.0	115.77	13104.721	38128.691
8978.0	115.73	13909.2	34590.145
8620.0	115.71	13669.281	37389.66
8921.0	115.69	13880.208	33727.148
8871.0	115.63	13572.444	33455.32
3473.0	115.63	10250.825	38875.996
6021.0	115.59	11693.783	33765.277
227.0	115.5	7800.687	38020.449
1434.0	115.46	8857.512	34143.883
4924.0	115.46	10775.044	35309.727
488.0	115.44	8169.377	33818.742
1.0	115.42	7705.388	33059.438
1153.0	115.33	8857.107	38835.016
6227.0	115.31	12058.773	39826.133
3409.0	115.31	9953.003	39559.453
1840.0	115.21	9310.047	37294.902
454.0	115.17	8087.744	35202.629
4704.0	115.12	10701.343	39320.98
9709.0	115.1	14401.017	35763.965
3833.0	115.06	10491.496	36116.809
467.0	115.04	7998.213	34905.297
1560.0	115.02	9185.763	35661.648
5116.0	115.0	10849.644	36749.168
3859.0	114.92	10479.792	36913.289
5489.0	114.85	11228.088	33050.16
9582.0	114.71	14400.551	33528.105
4990.0	114.67	10986.006	33211.602
805.0	114.64	8542.841	35978.387
9585.0	114.64	14217.299	33542.707
7099.0	114.62	12508.117	37740.594
1377.0	114.58	8860.409	35472.031
8033.0	114.58	13239.917	34592.762
9902.0	114.52	14452.417	38635.016
1802.0	114.5	9439.483	38006.242
3845.0	114.48	10351.222	36536.637
367.0	114.33	8147.358	38007.949
7306.0	114.33	12819.522	34248.996
6429.0	114.31	11876.714	34677.754
6444.0	114.31	11992.355	34226.977
8675.0	114.25	13568.979	35818.277
5186.0	114.23	10871.561	39228.313
1143.0	114.12	8978.435	39335.051
6890.0	114.1	12324.967	34235.973
7228.0	114.04	12901.692	37335.902
1691.0	114.04	9077.841	38141.051
738.0	114.02	8541.386	39088.469
1071.0	114.0	8769.951	37973.109
72.0	113.93	7927.421	34745.652
8425.0	113.93	13358.538	37229.316
713.0	113.91	8628.121	39933.504
1637.0	113.83	9246.86	36706.719
7026.0	113.81	12607.582	35138.094
2101.0	113.81	9548.667	35518.477
440.0	113.77	8078.189	35500.016
7240.0	113.77	12757.337	36477.82
6255.0	113.77	12063.503	38991.945
9400.0	113.74	14121.279	35127.297
7475.0	113.6	13053.093	35113.328
630.0	113.58	8221.417	35799.863
9889.0	113.56	14612.916	39059.254
4879.0	113.56	10660.609	35818.555
9588.0	113.54	14208.881	33601.117
7131.0	113.49	12553.979	39076.309
729.0	113.49	8564.277	39162.57
9555.0	113.43	14236.885	33026.43
1744.0	113.35	9177.121	39891.469
551.0	113.35	8380.374	33413.781
7145.0	113.22	12642.718	39661.887
3142.0	113.16	9943.47	35834.676
3486.0	113.16	10197.816	38700.113
8452.0	113.12	13454.268	37996.941
2032.0	113.08	9686.29	33411.598
1069.0	113.07	8683.931	37896.664
7144.0	113.03	12634.107	39624.074
7258.0	113.01	12873.018	35995.914
334.0	112.99	8023.293	39443.703
1425.0	112.95	8864.367	34546.023
9209.0	112.91	14117.678	39900.227
10129.0	112.87	14504.058	34801.965
104.0	112.87	7758.17	35448.742
7152.0	112.85	12626.626	39919.48
7173.0	112.68	12868.332	38982.484
2623.0	112.66	9864.762	38308.461
8892.0	112.64	13963.707	33085.094
7579.0	112.53	12987.177	38240.473
5590.0	112.49	11327.17	35264.367
2076.0	112.47	9592.586	34873.262
9293.0	112.43	14160.95	38068.363
5417.0	112.38	11061.307	34436.406
5316.0	112.32	11183.43	36107.477
5735.0	112.26	11219.595	39682.332
128.0	112.24	7856.936	35889.148
5941.0	112.22	11619.672	34055.133
7688.0	112.2	13319.539	38758.727
241.0	112.17	7985.644	38224.23
1469.0	112.05	8945.828	33261.395
9258.0	111.99	14203.953	39047.262
8462.0	111.97	13359.525	38300.848
7139.0	111.9	12684.191	39376.527
782.0	111.88	8576.624	37124.988
7283.0	111.86	12743.574	35005.051
5869.0	111.8	11517.146	35950.723
8937.0	111.76	13985.967	33962.684
13.0	111.74	7886.889	33309.91
8441.0	111.57	13463.493	37772.66
619.0	111.55	8237.297	35364.266
811.0	111.55	8534.234	35840.199
5872.0	111.44	11562.762	35769.734
9035.0	111.44	13886.326	35134.18
5945.0	111.42	11518.528	34105.039
335.0	111.38	8058.354	39541.039
4901.0	111.38	10642.772	35349.984
392.0	111.38	8096.406	36869.711
1420.0	111.36	9021.389	34625.445
96.0	111.36	7839.01	35288.305
8551.0	111.34	13715.842	39538.633
289.0	111.34	7804.04	39473.859
549.0	111.26	8334.231	33391.609
9887.0	111.26	14475.518	39023.297
8535.0	111.25	13580.643	39914.293
7007.0	111.23	12653.644	34609.445
4878.0	111.21	10582.345	35816.738
5819.0	111.15	11508.323	37558.184
746.0	111.11	8591.528	38536.48
8226.0	111.11	13441.288	34298.098
445.0	111.11	8132.562	35370.941
3027.0	111.03	10020.024	34430.137
6656.0	111.0	12137.167	38805.965
7217.0	110.9	12723.058	37410.559
5892.0	110.9	11479.872	35120.078
5791.0	110.9	11490.785	38350.016
6458.0	110.67	12016.631	33640.039
7201.0	110.67	12865.515	38112.703
9509.0	110.59	14074.443	33918.863
2068.0	110.54	9673.353	34477.984
9814.0	110.52	14269.416	38465.844
7755.0	110.44	13282.869	36497.578
8556.0	110.42	13606.488	39302.91
39.0	110.42	7890.621	33805.156
9339.0	110.38	14024.166	36958.516
7591.0	110.36	12942.999	38555.672
4948.0	110.36	10653.608	34284.426
6583.0	110.29	12077.333	36101.836
3557.0	110.25	10187.092	37980.965
8416.0	110.19	13478.081	37098.527
451.0	110.19	8088.335	35106.391
6271.0	110.15	12004.276	38643.371
7598.0	110.13	13013.024	38672.176
4899.0	110.13	10573.529	35567.121
5423.0	110.12	11087.308	34205.445
3599.0	110.1	10169.946	37012.484
2081.0	110.04	9517.595	35132.32
2887.0	110.0	9731.319	33436.848
7060.0	109.98	12623.965	36352.715
5014.0	109.98	10986.137	33794.973
5802.0	109.9	11561.359	38277.102
5832.0	109.83	11514.989	37110.871
1072.0	109.81	8670.435	38076.398
3676.0	109.79	10216.859	35181.824
3646.0	109.56	10253.217	35868.91
6399.0	109.52	11885.686	35745.156
9534.0	109.52	14058.302	33339.727
5619.0	109.48	11221.092	36261.484
4711.0	109.39	10594.803	38854.328
4977.0	109.27	10654.817	33292.309
182.0	109.2	7912.499	36998.633
2036.0	109.08	9698.085	33532.641
6648.0	109.06	12204.597	38416.578
10258.0	109.04	14623.426	33247.613
5641.0	109.04	11376.375	36727.754
3656.0	109.02	10279.471	35666.906
3022.0	109.0	10034.574	34390.688
5418.0	109.0	11013.732	34140.863
9075.0	108.95	13950.791	36088.266
8183.0	108.95	13525.628	33683.746
5529.0	108.85	11270.251	33708.254
7179.0	108.85	12753.538	38885.129
9819.0	108.85	14314.81	38703.617
6881.0	108.77	12348.096	34724.168
3508.0	108.76	10311.6	38225.949
6466.0	108.68	12037.447	33474.969
1353.0	108.68	9030.493	36130.664
5107.0	108.68	10812.142	36381.008
9816.0	108.64	14317.633	38651.004
8776.0	108.62	13575.325	34476.492
8629.0	108.54	13675.235	37323.762
4987.0	108.53	10862.799	33184.219
32.0	108.53	7647.55	33598.961
5536.0	108.51	11339.983	33939.094
2851.0	108.47	9896.923	34307.57
9159.0	108.41	13992.734	38742.148
247.0	108.33	7766.009	38433.93
4860.0	108.31	10735.707	36220.816
1722.0	108.26	9131.989	39397.895
8566.0	108.26	13723.127	39067.508
1019.0	108.24	8735.007	35820.863
3820.0	108.24	10410.371	35518.16
8671.0	108.24	13759.406	36047.66
6508.0	108.22	12240.862	33426.586
8893.0	108.2	13940.107	33150.684
5589.0	108.14	11416.161	35249.648
5564.0	108.12	11363.606	34689.977
4716.0	108.08	10667.988	38346.535
194.0	108.08	7923.484	37321.313
2768.0	108.03	9781.483	36884.148
5884.0	107.99	11529.873	35488.551
8317.0	107.97	13375.061	35151.246
9347.0	107.95	14175.486	36815.637
4838.0	107.95	10762.819	36775.625
656.0	107.95	8409.112	37288.594
2920.0	107.95	10039.861	33089.211
6943.0	107.95	12582.112	33267.805
3852.0	107.87	10369.743	36774.332
7325.0	107.85	12812.386	33922.656
5772.0	107.82	11544.624	39044.184
785.0	107.82	8628.664	37258.289
5278.0	107.8	11149.054	37392.934
2114.0	107.72	9665.259	36068.09
5104.0	107.72	10956.263	36221.859
9418.0	107.7	14026.158	34862.258
341.0	107.68	8136.479	39418.094
220.0	107.62	7695.666	37804.879
9148.0	107.61	13823.489	38398.672
6572.0	107.55	12211.679	35697.715
7752.0	107.53	13328.808	36564.691
7071.0	107.49	12512.253	36563.957
2049.0	107.47	9533.477	33899.816
8077.0	107.45	13162.306	34211.746
6017.0	107.32	11711.096	33623.613
8585.0	107.32	13590.348	38611.105
7703.0	107.3	13225.553	38178.824
5532.0	107.28	11297.268	33781.012
8340.0	107.24	13549.076	35245.098
9362.0	107.24	14037.252	36063.715
2075.0	107.2	9662.168	34788.379
5446.0	107.07	11029.488	33772.961
1350.0	107.05	8972.287	36338.77
5607.0	107.01	11282.717	35896.793
2717.0	106.99	9744.096	37629.578
7418.0	106.95	12932.328	34606.809
2102.0	106.92	9518.972	35549.207
7402.0	106.76	13038.669	34492.605
1515.0	106.69	9163.27	34436.195
5000.0	106.69	10899.581	33486.48
3800.0	106.61	10437.067	34875.746
1039.0	106.59	8675.52	37009.059
5762.0	106.57	11421.615	39577.383
1965.0	106.57	9309.828	33989.055
9084.0	106.55	13966.454	36433.563
9705.0	106.55	14254.917	35568.508
7689.0	106.55	13250.383	38491.301
2135.0	106.51	9497.475	36679.453
7021.0	106.49	12623.383	34825.555
2369.0	106.48	9913.12	39463.684
6481.0	106.48	11958.25	33074.066
1897.0	106.48	9397.015	36175.914
5381.0	106.46	10993.877	35044.352
3468.0	106.44	10146.689	39039.426
9389.0	106.44	14098.595	35475.301
5826.0	106.34	11618.177	37494.41
3630.0	106.34	10298.565	35951.781
6020.0	106.32	11666.603	33748.926
8515.0	106.3	13552.229	39573.855
7776.0	106.28	13236.104	35894.039
7186.0	106.28	12863.209	38509.266
5768.0	106.25	11601.875	39204.066
679.0	106.19	8233.918	38524.906
2307.0	106.17	9780.699	39962.492
5101.0	106.13	10982.66	36153.551
443.0	106.13	8066.411	35292.871
4643.0	106.13	10505.628	39229.805
5667.0	106.13	11393.319	37605.18
7066.0	106.11	12528.209	36386.238
6118.0	106.07	11786.007	37191.992
8426.0	106.03	13449.927	37269.816
1771.0	105.94	9349.453	38977.391
9131.0	105.88	13856.629	37789.07
9392.0	105.88	14002.408	35281.199
6075.0	105.84	11679.845	35701.652
1850.0	105.8	9463.604	36854.559
2031.0	105.8	9548.387	33392.199
176.0	105.79	7761.013	36849.109
9088.0	105.77	13945.373	36715.129
817.0	105.77	8544.581	35332.508
10084.0	105.75	14631.886	36190.352
1854.0	105.73	9310.052	36573.371
935.0	105.67	8688.296	33093.645
2746.0	105.65	9745.235	37304.465
5805.0	105.65	11513.343	38079.828
6231.0	105.65	11981.619	39981.332
6101.0	105.63	11669.634	36799.867
1028.0	105.59	8799.518	36536.926
7513.0	105.5	13051.428	36031.531
5454.0	105.5	11159.46	33577.98
1450.0	105.46	8956.132	33345.352
3341.0	105.46	9983.616	38779.285
4620.0	105.38	10376.033	38522.629
7170.0	105.33	12813.125	39151.234
10014.0	105.31	14501.505	37112.02
6445.0	105.23	12018.893	34254.441
676.0	105.21	8264.279	38459.371
364.0	105.12	8196.129	38232.863
6495.0	105.1	12186.433	33267.059
10172.0	105.08	14576.655	34028.781
8880.0	105.02	13601.898	33228.418
7931.0	105.0	13167.22	34982.844
7663.0	104.98	13260.768	39418.484
5922.0	104.96	11468.096	34567.027
123.0	104.92	7960.479	35840.023
1380.0	104.9	8954.751	35557.602
1111.0	104.89	8686.14	39515.719
1919.0	104.89	9306.975	35427.332
8398.0	104.83	13421.205	36512.914
7694.0	104.79	13311.086	38311.195
3725.0	104.71	10256.698	33709.355
2224.0	104.71	9660.529	38849.531
4700.0	104.6	10616.2	39491.57
7292.0	104.6	12891.169	34750.344
251.0	104.58	7768.438	38630.074
3178.0	104.56	10077.291	36437.887
6209.0	104.5	11664.562	39334.266
5794.0	104.48	11523.533	38420.395
794.0	104.44	8485.04	36395.313
8309.0	104.43	13430.291	35088.273
6533.0	104.43	12138.481	34032.453
6047.0	104.43	11742.935	34531.422
7787.0	104.39	13251.595	35669.219
5220.0	104.37	11002.358	39140.32
1717.0	104.27	9081.545	39279.77
2647.0	104.21	9884.242	38020.301
161.0	104.2	7656.781	36526.539
2256.0	104.16	9697.652	39663.852
3842.0	104.14	10534.383	36496.359
1060.0	103.98	8719.127	37744.352
6363.0	103.97	12038.757	37153.063
7073.0	103.93	12672.662	36755.699
6206.0	103.87	11701.007	39061.66
2863.0	103.83	9727.946	34066.637
845.0	103.83	8504.094	34478.723
864.0	103.81	8551.666	34226.594
27.0	103.81	7790.564	33497.133
9481.0	103.81	14133.962	34250.727
8562.0	103.77	13690.309	38992.531
696.0	103.76	8228.455	39467.289
6376.0	103.64	12055.201	36547.465
9725.0	103.58	14347.472	36220.07
4638.0	103.54	10452.26	39137.199
7442.0	103.53	12973.81	34768.508
5655.0	103.51	11413.659	37336.887
8559.0	103.45	13654.803	39160.824
363.0	103.41	8109.018	38424.898
1871.0	103.39	9395.269	36507.551
3113.0	103.31	10079.783	35497.707
9681.0	103.28	14307.853	34613.422
218.0	103.1	7817.447	37754.977
219.0	103.03	7961.778	37760.633
3647.0	103.03	10330.411	35884.641
8975.0	103.03	13855.669	34438.848
10080.0	103.01	14523.321	36131.445
747.0	102.99	8619.231	38556.727
6611.0	102.99	12179.509	37243.344
7261.0	102.95	12858.25	35823.223
7635.0	102.93	12941.124	39971.574
3216.0	102.91	10020.469	37153.078
3012.0	102.89	10108.952	34312.867
6876.0	102.84	12396.664	34614.84
8525.0	102.82	13433.365	39763.184
9310.0	102.78	14096.948	37759.852
2824.0	102.74	9805.094	34975.148
9270.0	102.72	14057.147	38663.789
1059.0	102.7	8837.952	37693.652
8066.0	102.68	13191.388	34142.504
528.0	102.66	8090.538	33092.008
6327.0	102.64	11988.109	38077.824
7157.0	102.61	12604.479	40003.059
5990.0	102.59	11707.125	33051.324
3710.0	102.53	10137.835	34137.926
10264.0	102.47	14547.156	33293.473
564.0	102.45	8323.751	33715.621
5411.0	102.34	11127.421	34358.949
6553.0	102.32	12189.812	34783.191
10230.0	102.28	14431.099	33556.043
8013.0	102.18	13273.348	34510.332
5776.0	102.18	11512.693	38836.223
6040.0	102.11	11805.204	34423.789
7770.0	102.09	13340.427	35906.211
6060.0	102.03	11818.045	35048.434
3718.0	101.95	10328.929	34250.871
5787.0	101.95	11560.475	38325.996
9590.0	101.74	14349.321	33612.762
10273.0	101.65	14610.525	33068.184
7106.0	101.65	12529.167	37903.289
7749.0	101.63	13148.578	36842.875
442.0	101.61	8159.545	35272.313
6576.0	101.57	12084.381	35912.656
4832.0	101.55	10725.217	37150.797
6864.0	101.53	12435.191	35482.426
5290.0	101.48	10993.048	37174.488
5150.0	101.46	10979.639	38238.102
9135.0	101.4	13873.405	37925.332
8159.0	101.38	13500.431	33197.395
1279.0	101.38	9012.2	38555.906
603.0	101.32	8315.298	34742.363
7525.0	101.26	13133.142	36585.309
6028.0	101.23	11685.858	33907.961
6195.0	101.23	11720.159	38672.293
6849.0	101.21	12414.973	36251.879
156.0	101.15	7682.272	36437.496
483.0	101.15	8117.164	34052.859
5300.0	101.13	10999.916	36850.586
2225.0	101.11	9636.833	38872.586
7184.0	101.09	12734.93	38740.609
189.0	101.09	7886.445	37198.414
3897.0	101.09	10432.248	37513.395
7033.0	101.09	12557.587	35728.371
7457.0	101.09	13022.039	34886.539
1084.0	101.07	8838.938	38591.465
2483.0	101.03	9806.364	39227.09
9132.0	101.02	13994.336	37834.961
5773.0	100.9	11524.877	39085.004
5700.0	100.84	11249.05	38934.93
5827.0	100.84	11510.305	37499.855
4807.0	100.82	10773.639	37554.637
860.0	100.8	8534.008	34136.41
1040.0	100.75	8767.044	37013.945
3719.0	100.71	10261.538	34261.82
6126.0	100.69	11835.347	37433.188
7278.0	100.69	12729.664	35212.906
7550.0	100.65	13068.685	37381.348
3296.0	100.63	10119.677	38272.773
4988.0	100.57	10935.698	33191.754
3740.0	100.57	10345.706	33242.699
7262.0	100.57	12768.811	35852.281
1131.0	100.57	8673.278	39997.566
7143.0	100.46	12556.122	39594.031
7263.0	100.35	12828.957	35580.766
5027.0	100.33	10811.537	34137.914
269.0	100.31	7810.606	38963.887
57.0	100.25	7841.616	34373.152
5037.0	100.25	10946.891	34440.738
1626.0	100.23	9247.964	36500.5
1056.0	100.23	8821.37	37580.574
6869.0	100.08	12422.068	34940.961
5989.0	100.06	11654.86	33012.859
4960.0	100.06	10702.875	33705.477
7314.0	100.04	12716.365	34098.52
7785.0	100.02	13343.265	35652.199
1121.0	100.0	8823.778	39696.316
7309.0	100.0	12920.921	33986.504
6819.0	99.96	12448.108	37782.762
8410.0	99.89	13413.343	36925.195
8420.0	99.75	13437.822	37122.383
9840.0	99.73	14420.004	39675.211
8064.0	99.71	13209.749	34141.027
5235.0	99.71	11192.038	38650.621
2477.0	99.71	9755.619	39205.148
9561.0	99.71	14212.346	33091.008
206.0	99.69	7848.056	37518.254
5429.0	99.67	11029.806	34025.113
523.0	99.64	8136.507	33010.93
8896.0	99.62	13869.241	33376.234
8838.0	99.62	13760.14	33760.063
7788.0	99.6	13282.792	35677.688
5624.0	99.58	11298.856	36311.48
8189.0	99.54	13555.273	33891.492
9202.0	99.52	14113.249	39764.527
7259.0	99.52	12807.7	36029.156
7136.0	99.48	12603.578	39298.906
2040.0	99.46	9651.114	33605.574
8605.0	99.46	13671.006	37953.852
5118.0	99.39	10856.229	36764.117
246.0	99.37	7672.891	38397.324
7401.0	99.33	13113.817	34394.969
7773.0	99.27	13277.751	35759.125
5376.0	99.27	11018.102	35195.98
921.0	99.25	8467.239	33246.375
9312.0	99.21	14133.572	37562.711
5759.0	99.2	11613.15	39508.957
492.0	99.2	8040.487	33878.473
5954.0	99.18	11499.234	33563.113
6744.0	99.18	12390.472	39574.59
9921.0	99.12	14448.077	38169.715
3577.0	99.08	10235.089	37608.098
9160.0	99.0	13905.84	38819.719
4929.0	98.89	10606.164	34820.469
1352.0	98.87	9025.92	36062.117
45.0	98.79	7766.261	33975.395
5555.0	98.77	11245.326	34440.891
632.0	98.77	8242.075	35880.605
3778.0	98.76	10467.989	33809.051
4806.0	98.66	10646.688	37543.938
4903.0	98.64	10743.69	35370.891
10135.0	98.62	14477.008	34871.266
9535.0	98.53	14040.946	33369.398
8599.0	98.53	13621.554	37837.633
2305.0	98.51	9770.743	39899.387
3449.0	98.51	10269.553	39749.836
10168.0	98.47	14509.097	34010.66
1949.0	98.41	9427.059	34533.258
1429.0	98.41	8907.693	34334.375
4659.0	98.39	10528.926	39518.621
429.0	98.37	8021.002	35957.707
308.0	98.37	7877.825	39815.281
3601.0	98.31	10276.407	36724.469
5378.0	98.3	11190.85	34945.766
8435.0	98.26	13398.261	37633.938
8394.0	98.24	13491.613	36434.691
799.0	98.2	8448.022	36139.477
4828.0	98.18	10681.502	37134.984
6037.0	98.18	11826.337	34294.219
3091.0	98.18	10036.436	35181.434
8466.0	98.16	13559.238	38414.199
1036.0	98.16	8655.995	36775.754
3420.0	98.1	10006.81	39726.809
6451.0	98.05	11954.736	33742.16
368.0	98.01	8038.946	37890.008
5938.0	97.99	11620.101	34008.281
3560.0	97.99	10136.218	37697.211
4978.0	97.95	10719.777	33068.637
9436.0	97.93	14159.592	34483.438
5587.0	97.93	11209.507	35197.559
6768.0	97.93	12378.639	38863.527
358.0	97.91	8161.341	38530.773
9417.0	97.91	14067.6	34837.941
6157.0	97.82	11758.171	38031.566
10101.0	97.78	14544.174	35593.234
628.0	97.78	8389.562	35577.348
4861.0	97.76	10639.508	36228.871
7041.0	97.76	12684.721	35951.824
5927.0	97.74	11581.368	34345.027
9283.0	97.72	14171.447	38362.254
5553.0	97.66	11385.435	34398.629
584.0	97.62	8338.542	34101.012
6426.0	97.59	11967.159	34828.18
477.0	97.59	8024.186	34427.559
10039.0	97.59	14441.537	36949.461
8643.0	97.59	13704.206	36796.711
544.0	97.47	8338.177	33263.125
1579.0	97.38	9122.818	35767.781
9539.0	97.38	14039.124	33452.852
6898.0	97.32	12336.46	33928.938
3437.0	97.32	10173.1	39620.73
409.0	97.3	8038.193	36655.738
7549.0	97.24	12943.264	37341.391
490.0	97.24	8036.173	33864.227
8689.0	97.18	13686.814	35255.898
4976.0	97.17	10751.106	33286.684
2070.0	97.13	9538.585	34537.465
6634.0	97.05	12211.127	38287.371
7393.0	97.03	13005.05	34211.344
7127.0	96.95	12653.543	38707.953
968.0	96.94	8649.873	34432.184
2622.0	96.9	9746.594	38304.754
421.0	96.88	8173.997	36303.238
1955.0	96.86	9472.345	34431.809
4819.0	96.82	10578.033	37330.336
2052.0	96.76	9548.162	33939.703
846.0	96.72	8449.199	34492.844
2914.0	96.63	9801.933	33138.266
3320.0	96.59	10043.765	38649.148
10127.0	96.57	14593.344	35012.293
4724.0	96.51	10694.857	38304.957
8137.0	96.49	13252.275	33235.727
5087.0	96.49	10798.786	35656.617
1614.0	96.42	9271.042	36104.441
8634.0	96.4	13718.865	37117.012
6236.0	96.38	11967.713	39662.871
3406.0	96.34	9965.631	39471.789
4939.0	96.32	10772.626	34725.285
6381.0	96.28	11861.853	36434.703
5557.0	96.23	11219.4	34471.023
4963.0	96.13	10637.972	33360.27
3746.0	96.13	10319.516	33071.891
9786.0	96.03	14251.009	37608.055
9593.0	96.02	14362.921	33644.996
6957.0	96.0	12508.408	33647.383
5285.0	95.96	11072.928	37294.336
3279.0	95.96	10125.132	38100.527
2811.0	95.9	9725.4	35695.855
7503.0	95.88	12945.643	35724.691
5276.0	95.86	11184.776	37369.125
5020.0	95.8	10940.971	33991.543
8889.0	95.75	13730.747	33058.938
6011.0	95.71	11836.739	33501.313
9103.0	95.71	13977.871	37250.984
716.0	95.61	8594.819	39435.301
1440.0	95.57	8923.098	33865.906
8117.0	95.46	13243.853	33727.664
233.0	95.42	7854.709	38075.195
9913.0	95.36	14451.71	38371.156
1849.0	95.35	9346.607	36810.852
499.0	95.27	8089.175	33774.063
1617.0	95.21	9212.079	36167.883
7024.0	95.19	12493.23	35119.559
7287.0	95.19	12805.22	34778.266
3487.0	95.13	10231.861	38705.863
1985.0	95.12	9303.364	33630.605
397.0	95.08	8014.984	37020.242
10147.0	95.06	14452.57	34531.77
10103.0	95.04	14434.529	35608.902
6592.0	95.04	12134.341	36379.34
9542.0	95.0	14161.255	33235.406
1714.0	94.98	9067.592	39148.633
8758.0	94.94	13567.525	34929.285
4630.0	94.92	10499.775	38812.465
1358.0	94.92	9046.849	35980.133
5923.0	94.85	11443.199	34598.188
7294.0	94.81	12829.932	34472.48
6364.0	94.81	11966.685	37183.223
55.0	94.79	7718.484	34313.523
9827.0	94.79	14326.56	38989.355
6346.0	94.77	12024.648	37641.641
5877.0	94.69	11491.543	35801.523
9779.0	94.66	14423.314	37425.777
2234.0	94.66	9583.557	39156.219
5313.0	94.66	11148.062	36316.836
5445.0	94.58	11172.54	33732.594
162.0	94.54	7959.411	36534.094
8437.0	94.48	13551.74	37751.953
5024.0	94.41	10854.519	34075.125
6130.0	94.37	11667.893	37558.242
741.0	94.25	8464.378	38671.141
6044.0	94.23	11739.497	34505.625
4714.0	94.21	10655.206	38529.215
1490.0	94.21	9267.457	33548.867
9882.0	94.2	14439.706	39166.449
6432.0	94.18	12024.016	34712.629
5835.0	94.18	11571.45	36876.484
381.0	94.16	8076.649	37188.16
6521.0	94.14	12277.824	33770.406
824.0	94.14	8567.004	35246.965
6829.0	94.12	12407.779	37143.566
9630.0	93.97	14238.281	34131.289
284.0	93.93	7706.957	39327.055
6069.0	93.93	11807.772	35415.555
4674.0	93.89	10418.273	39935.152
8656.0	93.87	13613.926	36239.906
6375.0	93.87	11991.432	36822.711
7199.0	93.85	12874.833	38021.828
9927.0	93.83	14511.025	38288.367
6520.0	93.83	12208.888	33700.246
476.0	93.79	8077.886	34332.414
833.0	93.77	8553.567	35050.793
8767.0	93.72	13714.6	34708.938
6791.0	93.7	12315.788	38394.766
1778.0	93.7	9392.011	38853.879
6765.0	93.66	12444.25	39063.078
9591.0	93.66	14263.262	33616.867
4906.0	93.66	10761.573	35123.605
6509.0	93.62	12085.924	33452.473
749.0	93.6	8628.976	38423.34
66.0	93.56	7883.279	34607.109
1119.0	93.47	8777.822	39642.691
859.0	93.39	8481.843	34434.969
8598.0	93.39	13576.251	38117.477
8672.0	93.26	13571.738	35790.434
1147.0	93.2	8914.935	39262.02
10118.0	93.2	14478.238	35354.82
10159.0	93.03	14451.382	34173.848
5982.0	93.03	11482.368	33035.59
1948.0	92.99	9486.008	34510.223
2010.0	92.95	9328.644	33302.445
21.0	92.95	7946.916	33419.355
2546.0	92.91	9865.07	38744.043
2065.0	92.85	9533.106	34455.641
1292.0	92.84	8961.995	38118.371
2260.0	92.8	9558.292	39756.336
6035.0	92.72	11662.508	34153.98
5569.0	92.66	11291.298	34787.672
7019.0	92.64	12505.551	34819.137
1661.0	92.62	9190.991	37722.813
6940.0	92.61	12515.905	33246.816
7130.0	92.59	12605.199	38942.938
1654.0	92.57	9119.451	37289.102
1415.0	92.57	8881.888	34855.66
1497.0	92.55	9201.97	33855.477
1748.0	92.55	9489.533	39858.266
5168.0	92.51	10899.02	38850.898
9288.0	92.49	14026.912	38440.949
1939.0	92.47	9417.547	34903.715
690.0	92.45	8229.99	39226.832
4992.0	92.43	10925.436	33275.516
5816.0	92.41	11561.662	37736.402
9352.0	92.39	14143.673	36643.359
2810.0	92.39	9884.516	35670.172
7096.0	92.34	12611.598	37616.633
5200.0	92.32	10931.077	39798.563
3147.0	92.3	10020.455	35979.996
790.0	92.3	8526.332	36596.953
208.0	92.3	7937.173	37544.77
5113.0	92.24	10808.262	36573.719
3632.0	92.16	10303.13	36020.52
1342.0	92.16	8915.338	36448.734
2589.0	92.15	9917.876	38383.027
4941.0	92.13	10591.596	34462.891
6749.0	92.11	12444.225	39349.875
4705.0	92.07	10739.505	39361.383
2787.0	92.05	9753.995	36475.984
9189.0	91.99	13927.318	39695.047
411.0	91.95	8022.438	36671.988
6664.0	91.88	12076.37	39036.215
7995.0	91.82	13329.134	34729.977
9800.0	91.82	14238.283	37909.195
1081.0	91.82	8680.536	38370.324
9363.0	91.78	14127.571	36072.098
5713.0	91.72	11209.949	39274.137
7585.0	91.63	13051.216	38487.027
9294.0	91.57	14206.696	38131.016
7158.0	91.55	12826.1	39775.41
465.0	91.48	8148.622	34829.996
2550.0	91.46	9895.34	38775.227
7362.0	91.42	13123.3	33376.996
9042.0	91.42	13880.055	35284.855
6091.0	91.42	11641.798	36522.965
2865.0	91.4	9765.798	33819.176
1644.0	91.4	9200.444	36991.684
1370.0	91.38	8981.167	35714.781
8080.0	91.34	13268.257	34232.691
8136.0	91.32	13294.39	33443.188
1326.0	91.32	8905.672	36971.438
7428.0	91.32	13061.759	34649.785
1509.0	91.3	9230.72	34165.344
8376.0	91.3	13485.452	35942.949
844.0	91.28	8471.395	34752.957
6736.0	91.26	12397.265	39705.781
7634.0	91.26	12944.281	39923.223
720.0	91.25	8618.371	39582.539
2056.0	91.23	9565.609	34157.508
7027.0	91.19	12532.762	35200.375
6189.0	91.19	11664.325	38543.641
3187.0	91.17	10027.684	36549.676
5334.0	91.15	11157.833	35808.117
5256.0	91.09	11050.616	38300.094
5605.0	91.03	11296.813	35723.371
7061.0	91.02	12642.545	36367.953
5775.0	91.0	11467.854	38821.223
87.0	90.98	7929.822	34984.668
9046.0	90.98	13827.396	35383.934
1092.0	90.94	8730.301	38816.324
5625.0	90.9	11311.347	36378.98
3689.0	90.88	10183.636	34821.734
566.0	90.86	8387.827	33733.305
100.0	90.86	7874.55	35409.961
8311.0	90.82	13408.847	35096.563
6562.0	90.77	12246.715	35459.668
6607.0	90.75	12154.342	37076.996
5572.0	90.75	11334.254	34827.977
989.0	90.75	8752.969	34784.66
4615.0	90.73	10409.438	38442.277
9773.0	90.69	14299.573	37321.941
5795.0	90.67	11472.438	38168.223
6268.0	90.65	11871.414	38879.0
1476.0	90.61	9045.726	33042.152
6991.0	90.57	12620.527	34160.414
1692.0	90.56	9199.031	38185.828
5160.0	90.54	10879.502	38471.363
9249.0	90.48	14075.802	39023.094
1927.0	90.42	9444.183	35144.242
1653.0	90.42	9092.991	37229.973
8609.0	90.4	13751.21	37698.988
9500.0	90.38	14018.717	33876.844
6847.0	90.33	12473.757	36427.293
5800.0	90.29	11536.552	38231.871
1315.0	90.12	8858.547	37338.547
702.0	90.1	8396.636	39683.773
2463.0	90.1	9879.491	39155.496
8392.0	89.96	13521.938	36389.523
8596.0	89.89	13736.399	38035.348
737.0	89.89	8556.427	39060.617
3039.0	89.89	9942.646	34553.816
1366.0	89.85	8887.262	35865.395
850.0	89.75	8583.008	34601.793
472.0	89.73	8148.032	34481.527
10111.0	89.71	14467.594	35415.445
8613.0	89.64	13728.903	37516.316
9269.0	89.64	14077.03	38652.316
3373.0	89.64	10004.739	39129.477
106.0	89.62	7951.352	35472.746
1269.0	89.6	8875.8	38728.363
3742.0	89.56	10265.133	33301.441
6841.0	89.5	12386.287	36750.992
6934.0	89.5	12549.176	33062.523
7146.0	89.5	12622.863	39712.605
8597.0	89.48	13697.398	38061.535
7067.0	89.46	12508.525	36432.168
3470.0	89.41	10258.191	39104.57
2908.0	89.29	9756.762	33094.969
9185.0	89.29	13817.283	39630.129
7560.0	89.27	13121.261	37880.98
4975.0	89.25	10717.816	33274.09
1920.0	89.25	9286.854	35468.188
[truncated: 2,469 more rows]
