# Supplementary material for: Insights on the Control of Yeast Single-Cell Growth Variability by Members of the Trehalose Phosphate Synthase (TPS) Complex
Source: Front Cell Dev Biol. 2021 Jan 28;9:607628. doi: 10.3389/fcell.2021.607628 (PMC7876269; doi:10.3389/fcell.2021.607628)
Supplement: Supplementary file 3 [file Data_Sheet_2.ZIP › replicate4_TPS1_gal_t3.csv]

Id	Area(um^2)	Center_x_position	Center_y_position
6187.0	233.92	12620.462	34462.414
9054.0	230.89	14508.437	35742.926
5171.0	227.37	11561.699	34245.793
9107.0	220.87	14437.661	34744.324
1392.0	219.82	9156.701	37149.676
5561.0	218.57	11910.827	37392.68
6414.0	216.93	12861.902	36280.223
8304.0	216.22	14102.278	38187.762
4585.0	209.21	11196.222	37218.391
5996.0	208.02	12355.628	37994.109
5192.0	203.46	11536.045	33582.449
5499.0	202.23	11994.592	38495.359
1708.0	199.94	9689.621	33020.844
2427.0	198.15	9707.294	34458.672
5746.0	194.53	12109.074	34261.348
706.0	193.86	8581.87	37584.898
9027.0	193.65	14599.218	36638.871
4603.0	193.31	11059.349	36567.164
8196.0	192.58	13786.769	39323.941
5998.0	191.87	12294.956	38113.301
5141.0	190.93	11561.78	34959.457
8221.0	188.04	14034.716	39829.535
3137.0	186.97	10320.682	34976.961
869.0	186.28	8830.585	33992.309
8866.0	185.19	14632.275	38962.391
5198.0	182.96	11610.056	33478.707
4904.0	181.97	11384.355	36864.207
7711.0	181.68	13583.743	36634.797
4342.0	179.94	10774.201	34130.59
282.0	179.92	7806.391	39497.305
304.0	179.84	8050.298	39833.484
5545.0	179.46	12052.593	37865.469
5187.0	178.21	11474.617	33749.254
854.0	177.95	8685.421	33218.109
3191.0	175.86	10216.58	33343.73
4551.0	175.8	11066.119	38439.004
6045.0	173.52	12349.485	35769.461
2702.0	172.66	10023.487	36265.727
4527.0	172.05	11025.839	38830.016
6746.0	169.48	13113.508	38787.371
7657.0	169.02	13762.521	38497.262
6024.0	168.85	12291.746	37008.449
5100.0	168.77	11573.64	36413.117
9039.0	166.86	14453.453	36259.285
2419.0	166.7	9898.811	34838.102
6192.0	166.03	12532.69	34649.52
5593.0	165.96	11888.625	36488.77
3349.0	165.88	10416.245	37366.539
8877.0	165.32	14533.219	38849.254
1710.0	164.16	9600.893	33070.133
8546.0	163.87	14096.484	33432.824
5335.0	163.39	11814.045	36922.883
6058.0	162.16	12445.445	34773.664
4172.0	161.57	10684.419	36559.23
327.0	161.42	8149.258	39044.52
6327.0	160.86	12570.885	39859.668
7648.0	160.5	13744.061	38866.078
8317.0	160.25	14134.047	37955.711
335.0	159.94	8194.423	38669.586
5281.0	159.6	11741.86	34770.598
8364.0	159.46	14201.97	36665.535
6117.0	159.08	12322.124	33287.211
8378.0	158.72	14205.581	36162.07
4175.0	157.95	10644.623	36596.586
1652.0	157.57	9452.545	34159.559
6262.0	157.2	12519.037	36963.777
461.0	156.97	8135.361	33712.688
6062.0	156.65	12457.558	34824.148
1826.0	156.63	9567.83	36893.176
729.0	155.46	8629.607	36507.863
1124.0	155.4	8852.24	36914.195
5981.0	155.34	12409.201	38360.5
2995.0	155.32	10157.839	38270.449
5806.0	154.9	12092.312	36924.648
7263.0	154.62	13540.266	33049.551
198.0	154.39	7685.132	37466.391
6813.0	154.21	13275.32	39025.348
6275.0	154.06	12658.138	37441.484
1012.0	152.16	8727.727	39579.414
7280.0	151.95	13549.394	33364.777
5169.0	150.4	11586.051	34128.992
1752.0	150.23	9632.632	34551.059
6393.0	149.39	12868.537	37459.215
9217.0	149.31	14570.229	33287.363
5625.0	149.16	12014.721	35514.168
3268.0	148.87	10500.839	34881.523
71.0	148.83	7835.413	34770.148
6407.0	148.16	12916.499	36740.012
7566.0	147.89	13537.806	39218.941
389.0	147.53	8170.377	36474.52
3270.0	147.38	10410.568	34901.91
2150.0	147.05	9730.767	39039.887
5026.0	146.15	11634.261	38707.191
8213.0	146.09	13834.346	39772.148
4666.0	145.9	11016.761	34937.465
7018.0	145.79	13197.399	35166.258
8854.0	145.67	14486.227	39574.809
569.0	144.23	8237.294	35425.629
6459.0	144.12	12836.221	34722.578
4605.0	143.97	11156.833	36572.566
7553.0	143.83	13440.987	38508.691
8554.0	142.97	14036.5	33305.047
1558.0	142.86	9460.051	37302.105
6910.0	142.84	13306.75	35609.527
5471.0	142.57	12023.252	39025.516
561.0	142.22	8407.403	34806.523
4143.0	142.2	10642.294	37357.184
7674.0	141.48	13701.815	37973.074
5188.0	141.42	11557.56	33507.523
4557.0	141.4	11146.807	38285.172
5276.0	141.38	11643.045	34678.684
6823.0	141.36	13281.593	38647.012
4575.0	141.15	11186.411	37614.98
704.0	140.9	8545.004	37818.367
4624.0	140.81	11019.371	36029.578
295.0	140.69	7654.392	39827.281
1665.0	140.65	9361.191	34105.23
5388.0	140.21	11829.099	38100.973
7284.0	140.04	13391.401	33450.828
9101.0	139.94	14591.333	34635.52
159.0	139.6	7920.363	36510.531
980.0	139.54	8786.338	38372.195
4012.0	139.08	10505.642	38495.508
4635.0	139.01	11067.281	35621.23
2870.0	138.95	9996.76	39109.234
651.0	138.95	8616.843	39856.961
5706.0	138.56	12191.639	33089.125
7625.0	138.55	13769.013	39516.98
8163.0	138.32	13906.03	38108.113
6833.0	138.26	13221.486	38324.738
546.0	137.95	8351.117	34368.797
214.0	137.86	7932.58	37827.602
5414.0	137.7	11805.228	38762.879
6651.0	137.65	12932.739	35570.961
7408.0	136.94	13539.97	35099.699
7298.0	136.9	13468.24	33785.848
2172.0	136.74	9843.749	38673.914
5831.0	136.65	12270.793	37944.875
753.0	136.55	8620.003	35153.961
68.0	136.5	7770.84	34694.063
7492.0	136.27	13465.723	36726.563
5119.0	135.88	11530.318	35789.215
3323.0	135.83	10373.144	37021.457
1620.0	135.79	9445.483	35641.16
4895.0	134.43	11306.915	36549.891
1378.0	133.8	9192.867	36701.828
5926.0	133.45	12359.794	39606.469
5334.0	133.16	11820.325	36902.031
7526.0	132.99	13562.166	37782.781
6525.0	132.95	12935.05	33089.074
8808.0	132.8	14285.613	38840.02
600.0	132.65	8243.16	37031.52
6233.0	132.59	12514.299	36116.32
6023.0	132.53	12399.201	36997.348
7933.0	132.36	13647.953	33314.352
4096.0	132.32	10703.072	39316.977
6831.0	132.17	13180.786	38608.109
1268.0	132.03	9218.412	33913.121
5193.0	131.88	11563.938	33634.539
6067.0	131.55	12471.051	34657.305
4398.0	131.25	10779.84	35950.965
2834.0	131.17	9981.353	38690.027
8577.0	131.15	14272.567	33235.93
2045.0	131.11	9809.766	39531.012
9032.0	130.85	14474.445	36415.203
2097.0	130.52	9848.827	39399.449
4279.0	130.46	10584.16	33728.191
422.0	130.42	8103.178	35414.039
5001.0	130.4	11422.452	39677.219
1028.0	130.12	8840.224	39721.664
594.0	129.98	8295.203	36655.906
6069.0	129.87	12470.481	34686.176
2421.0	129.52	9769.751	34869.875
1244.0	129.18	8940.67	33012.598
4679.0	129.14	11062.256	34669.625
1261.0	129.14	9107.523	33754.086
1368.0	129.12	9247.214	36418.148
3000.0	128.91	10262.442	38025.344
4910.0	128.8	11243.114	37318.461
6127.0	128.72	12672.842	33096.934
8254.0	128.57	14015.38	39232.555
4878.0	128.43	11357.549	36108.883
8896.0	128.39	14440.493	38415.895
5507.0	128.3	11997.224	38321.129
6571.0	127.76	12997.543	34505.133
4030.0	127.76	10430.911	39066.57
4074.0	127.68	10705.168	39881.051
6694.0	127.45	12995.865	37220.484
8796.0	127.36	14392.831	38359.617
4154.0	127.24	10588.945	37099.141
959.0	127.07	8816.874	37646.504
4654.0	126.98	11002.308	35123.461
4024.0	126.75	10391.595	38902.375
2103.0	126.69	9852.066	39120.555
7964.0	126.67	13820.967	33727.078
6039.0	126.44	12315.627	36219.684
8677.0	126.38	14291.957	34590.957
1015.0	126.38	8756.282	39619.051
7721.0	126.34	13661.163	36261.93
7684.0	126.34	13731.622	37576.422
7293.0	126.25	13357.762	33651.129
321.0	126.13	8160.669	39403.168
4425.0	126.09	10778.295	36956.469
4900.0	126.06	11409.387	36675.617
731.0	125.83	8423.101	36539.5
7241.0	125.81	13282.152	33378.602
9204.0	125.79	14596.667	33169.48
6678.0	125.77	12933.85	36637.754
6031.0	125.71	12326.772	36606.711
7539.0	125.65	13513.837	38181.629
6867.0	125.52	13168.251	37172.184
5620.0	125.42	11972.051	35449.859
6112.0	125.27	12379.888	33189.57
8151.0	125.25	13786.159	37702.211
6731.0	125.23	13125.122	38522.332
6267.0	124.83	12518.719	37185.828
5071.0	124.75	11535.711	37273.941
2795.0	124.72	10014.453	38168.867
163.0	124.64	7827.62	36641.238
8737.0	124.6	14387.914	36897.93
8725.0	124.39	14361.342	36312.664
6698.0	124.31	13075.477	37318.129
8193.0	124.26	13981.968	39092.246
4059.0	124.18	10367.977	39570.348
5962.0	124.08	12426.757	38905.578
8630.0	124.03	14368.387	34083.414
1740.0	123.97	9699.441	34168.348
1541.0	123.93	9346.517	37824.633
1171.0	123.93	8880.94	35447.973
3170.0	123.85	10295.122	34190.668
5627.0	123.59	11971.798	35555.988
6276.0	123.59	12581.058	37539.395
4587.0	123.53	11177.049	37027.57
5103.0	123.39	11589.404	36302.785
6091.0	123.26	12462.727	33754.953
6638.0	123.15	13071.506	35225.898
5993.0	122.99	12393.866	38236.148
1340.0	122.57	9202.748	35861.117
1208.0	122.36	8863.056	34543.969
5489.0	122.26	12012.626	38720.785
5396.0	122.11	11699.889	38368.93
505.0	122.03	8295.771	33278.793
5963.0	121.9	12372.749	38938.348
6683.0	121.61	13062.037	36766.52
7717.0	121.57	13599.015	36495.574
1260.0	121.5	9208.897	33741.375
9095.0	121.5	14550.494	34829.0
462.0	121.42	8011.296	33746.816
5575.0	121.21	11992.196	36882.797
5145.0	120.83	11437.904	35075.426
1970.0	120.06	9774.427	39913.758
985.0	119.89	8837.514	38635.023
4769.0	119.89	11403.949	33156.684
17.0	119.81	7648.855	33313.629
7401.0	119.79	13488.682	35039.445
7563.0	119.7	13423.083	39107.855
3304.0	119.39	10377.608	36421.125
135.0	119.05	7887.623	35998.109
6515.0	119.05	12790.336	33029.527
7475.0	118.85	13510.339	36224.027
6158.0	118.84	12534.89	33777.555
2125.0	118.24	9862.844	39214.176
8489.0	117.92	14033.464	34428.0
6047.0	117.84	12325.432	35856.926
1621.0	117.84	9459.124	35653.172
5947.0	117.74	12470.897	39384.625
5256.0	117.72	11636.386	33792.922
2701.0	117.71	9937.168	36240.695
1225.0	117.61	8905.774	33546.965
7494.0	117.49	13459.949	36799.723
7205.0	116.92	13202.65	34072.41
123.0	116.73	7695.991	35756.391
7701.0	116.71	13751.561	37066.871
1702.0	116.69	9422.25	33128.664
8930.0	116.65	14598.483	37346.039
4581.0	116.63	11069.258	37404.227
1542.0	116.54	9323.933	37520.371
8680.0	116.44	14244.929	34645.914
5038.0	116.4	11467.407	38336.527
6299.0	116.4	12624.875	38210.289
5292.0	116.35	11727.038	35234.824
1360.0	116.17	9062.297	36138.723
8685.0	116.08	14342.205	34790.09
8807.0	116.04	14332.844	38836.355
6004.0	115.89	12348.797	37995.805
4851.0	115.83	11408.502	35028.613
6814.0	115.83	13314.216	39061.625
1499.0	115.79	9436.358	38878.445
3250.0	115.73	10422.955	34009.219
6282.0	115.64	12683.574	37786.602
2377.0	115.58	9763.316	36436.766
1217.0	115.22	9048.301	34049.172
5961.0	115.18	12399.896	38895.777
5167.0	115.16	11428.313	34445.184
5727.0	115.12	12088.063	33557.836
5626.0	114.97	11952.153	35518.383
267.0	114.87	7877.541	39120.699
6688.0	114.81	13097.209	36975.07
653.0	114.81	8518.889	39978.414
1005.0	114.81	8830.172	39394.855
543.0	114.74	8407.207	34208.84
134.0	114.7	7734.344	35994.727
325.0	114.62	8185.194	39221.465
4659.0	114.43	11136.885	35143.875
5699.0	114.2	11889.746	33098.723
8880.0	114.14	14526.454	38925.266
5290.0	114.14	11784.532	35160.188
6838.0	114.1	13181.134	38431.719
5859.0	114.05	12100.048	38747.523
4694.0	113.95	11095.683	34313.441
1196.0	113.74	9015.795	34828.762
4836.0	113.72	11396.631	34728.852
5509.0	113.57	12055.354	38337.09
6445.0	113.53	12904.788	34973.203
6474.0	113.43	12819.391	34217.941
6372.0	113.41	12819.239	38300.52
7969.0	113.36	13883.951	33889.238
4803.0	113.32	11357.246	33830.789
5274.0	113.28	11762.839	34509.41
8205.0	113.28	13953.046	39614.984
5707.0	113.24	12137.553	33183.031
7174.0	113.22	13160.975	34448.543
1371.0	113.22	9156.111	36584.52
3249.0	113.17	10491.185	33973.82
1046.0	113.13	8993.041	38990.512
8386.0	113.13	14106.138	35833.52
1624.0	113.07	9438.884	35467.617
4785.0	112.78	11245.269	33469.141
1016.0	112.69	8813.257	39617.844
4231.0	112.59	10691.322	35394.723
6849.0	112.51	13333.073	38140.5
129.0	112.48	7666.656	35892.578
5933.0	112.48	12325.729	39721.145
611.0	112.27	8346.592	37863.605
6782.0	112.23	13300.064	39601.164
8408.0	112.15	14007.691	35326.59
7902.0	112.13	13613.286	33591.508
7641.0	112.07	13760.803	39055.246
4542.0	112.02	11145.845	38555.156
4214.0	112.0	10749.203	35661.887
7738.0	111.88	13572.982	35795.063
4365.0	111.81	10849.445	34644.781
8738.0	111.79	14306.72	36922.555
6012.0	111.67	12367.437	37239.535
6378.0	111.48	12718.698	37907.375
1419.0	111.44	9237.304	37946.781
6818.0	111.02	13332.728	39106.609
6751.0	110.94	12990.777	39023.5
7544.0	110.92	13523.274	38281.473
7297.0	110.92	13423.389	33758.352
4405.0	110.91	10944.008	36190.254
4171.0	110.89	10762.391	36834.336
2942.0	110.87	10270.333	39593.883
5061.0	110.81	11546.534	37724.926
6509.0	110.79	12790.853	33466.09
8352.0	110.71	13992.435	37013.762
397.0	110.64	8026.658	36072.32
7527.0	110.56	13472.332	37790.656
4396.0	110.56	10982.991	35887.234
5660.0	110.33	12053.835	34279.324
691.0	110.18	8629.874	38146.5
1255.0	110.16	9254.819	33499.063
5823.0	109.99	12263.04	37655.539
8118.0	109.93	13820.321	36718.59
4310.0	109.93	10894.097	33402.051
8018.0	109.89	13829.944	34556.516
5974.0	109.87	12297.073	38498.781
2756.0	109.87	10057.348	37827.195
4079.0	109.85	10589.176	39934.297
4192.0	109.78	10765.932	36071.707
5771.0	109.7	12261.25	35634.832
207.0	109.68	7909.116	37702.281
1750.0	109.66	9663.33	34489.891
6405.0	109.37	12899.988	36892.676
8276.0	109.3	14051.099	38893.688
7726.0	109.26	13599.716	36172.305
1746.0	109.26	9607.766	34445.32
320.0	109.2	8150.475	39359.746
6287.0	109.2	12507.635	37881.301
9197.0	109.09	14593.92	33329.871
2132.0	108.89	9751.021	39258.629
8593.0	108.89	14278.847	33589.551
6196.0	108.82	12547.246	34687.902
1203.0	108.82	8901.561	34703.422
2219.0	108.66	9839.664	38190.867
1372.0	108.66	9179.41	36586.125
8726.0	108.66	14396.962	36427.906
6111.0	108.55	12405.765	33190.746
6465.0	108.51	12793.649	34515.484
8341.0	108.38	14197.226	37201.098
6178.0	108.36	12694.573	34181.523
4206.0	108.34	10601.596	35856.152
762.0	108.3	8493.584	35003.375
4264.0	108.26	10649.75	34554.668
4594.0	108.22	11179.329	36963.84
6389.0	107.96	12769.633	37374.324
1888.0	107.96	9556.975	38623.117
1775.0	107.82	9495.376	35432.551
631.0	107.82	8290.999	39052.316
5929.0	107.76	12338.069	39701.258
4800.0	107.73	11270.39	33707.609
27.0	107.61	7719.274	33460.965
6000.0	107.46	12482.5	37929.246
4692.0	107.44	11129.574	34303.43
8082.0	107.36	13952.22	35437.594
5228.0	107.27	11714.958	33191.949
5603.0	107.19	12011.509	36128.094
5722.0	107.17	12264.66	33459.711
5778.0	107.04	12088.516	35823.297
568.0	107.04	8234.316	35359.34
5330.0	107.02	11722.68	36856.805
8492.0	107.02	14033.249	34223.359
4145.0	106.94	10560.966	37424.348
6482.0	106.92	12879.488	33996.332
7719.0	106.79	13663.916	36532.691
8711.0	106.79	14248.849	35881.105
7342.0	106.67	13371.792	34428.961
8336.0	106.61	14190.359	37375.762
2411.0	106.6	9763.486	34968.457
4277.0	106.56	10684.941	33707.805
3159.0	106.44	10329.694	34372.59
686.0	106.42	8457.743	38280.73
6644.0	106.42	13005.279	35372.836
8926.0	106.37	14583.918	37568.855
7532.0	106.33	13379.803	37928.906
2903.0	106.31	9968.431	39534.332
4596.0	106.25	11204.59	37102.633
5749.0	106.21	12219.362	34427.113
7664.0	106.21	13570.739	37992.969
4104.0	106.15	10773.83	39101.863
57.0	106.1	7699.349	34381.535
1516.0	105.98	9487.38	38161.383
5733.0	105.87	12176.569	33778.563
1140.0	105.77	8862.334	36419.531
5224.0	105.77	11809.234	33014.801
4543.0	105.73	11168.626	38580.238
1604.0	105.64	9355.913	36147.09
8904.0	105.56	14488.408	38264.344
8361.0	105.54	14208.851	36567.895
6326.0	105.43	12589.753	39824.391
8359.0	105.39	14066.939	36824.254
6367.0	105.35	12795.065	38349.688
1364.0	105.33	9202.049	36204.836
8544.0	105.25	14172.602	33374.02
5812.0	105.18	12122.738	37188.305
5318.0	105.16	11823.751	36610.828
4688.0	104.99	11201.024	34578.594
944.0	104.91	8631.005	37044.762
4368.0	104.83	10861.845	34798.891
1610.0	104.81	9392.827	35911.781
5458.0	104.76	11955.929	39514.496
6214.0	104.76	12700.514	35262.535
363.0	104.66	8063.841	37028.246
7156.0	104.62	13226.634	34348.27
2410.0	104.53	9708.841	35249.051
8532.0	104.53	14136.529	33762.902
6494.0	104.49	12783.577	33876.254
6059.0	104.34	12339.064	34788.738
4283.0	104.22	10760.836	33369.172
6888.0	103.97	13251.132	36469.223
2200.0	103.89	9813.026	38323.648
4367.0	103.84	10878.315	34782.871
7536.0	103.82	13454.731	37993.664
398.0	103.82	8187.451	36148.426
7567.0	103.72	13506.813	39255.621
8717.0	103.68	14300.107	36019.543
6646.0	103.66	13122.636	35432.426
2452.0	103.57	9899.956	33889.457
3187.0	103.55	10201.607	33621.426
590.0	103.45	8219.114	36372.824
579.0	103.36	8411.198	35856.547
2561.0	103.36	9941.448	33975.586
7574.0	103.28	13392.514	39299.164
4344.0	103.21	10944.515	34200.586
9061.0	103.21	14572.373	35794.039
146.0	103.19	7925.696	36277.402
8146.0	103.15	13938.763	37557.406
116.0	103.11	7818.31	35610.984
6365.0	103.03	12897.504	38608.313
1444.0	103.01	9253.934	39125.676
5144.0	102.99	11474.068	35072.777
6530.0	102.98	13068.805	33213.848
5257.0	102.8	11834.791	33832.746
4432.0	102.76	10833.971	37385.707
1549.0	102.76	9459.048	37412.969
1079.0	102.71	8923.18	38478.793
6837.0	102.67	13295.017	38415.746
4572.0	102.5	11142.748	37824.996
6424.0	102.48	12896.176	35759.777
4005.0	102.44	10491.862	38330.16
507.0	102.4	8389.838	33347.273
2039.0	102.3	9872.865	39510.676
545.0	102.3	8352.934	34239.848
4258.0	102.29	10772.925	34660.488
1095.0	102.29	9006.715	38053.762
3122.0	102.15	10294.77	35281.098
5339.0	102.15	11812.305	37043.414
8752.0	102.11	14280.09	37263.453
4734.0	102.02	11031.706	33576.652
8267.0	102.0	14171.658	39042.816
392.0	101.98	8018.567	36226.961
49.0	101.92	7911.219	34067.246
4984.0	101.85	11264.593	39619.586
7517.0	101.75	13479.49	37627.121
2270.0	101.67	9902.755	38149.605
1314.0	101.63	9092.077	35640.938
1885.0	101.54	9691.228	38409.492
9026.0	101.52	14445.692	36635.719
2809.0	101.44	10114.255	38331.988
9045.0	101.37	14452.899	36116.148
8346.0	101.33	14134.421	37043.879
8275.0	101.33	14037.233	38882.441
3230.0	101.12	10482.713	33284.527
4267.0	101.12	10657.171	34281.617
4179.0	100.94	10610.28	36680.059
7957.0	100.93	13915.9	33665.309
6347.0	100.85	12724.923	38982.004
4742.0	100.85	11158.971	33196.027
8799.0	100.81	14337.66	38648.363
1513.0	100.79	9443.728	38322.461
8797.0	100.77	14384.82	38400.422
431.0	100.64	8077.828	34806.211
1663.0	100.62	9275.786	34076.461
5712.0	100.62	12086.664	33279.355
4449.0	100.6	10898.329	38169.715
408.0	100.6	8100.767	35815.188
2348.0	100.6	9765.325	37077.934
1422.0	100.56	9273.943	38035.688
8889.0	100.54	14488.257	38530.707
1376.0	100.45	9242.572	36667.008
5641.0	100.33	11851.547	34676.445
1454.0	100.26	9079.681	39486.973
3984.0	100.14	10533.399	37902.109
7602.0	100.1	13499.445	39938.246
4730.0	100.01	11154.028	33535.922
140.0	99.99	7681.564	36179.195
2386.0	99.91	9846.527	36324.875
8185.0	99.8	13910.734	38888.578
6020.0	99.8	12348.858	36902.27
4739.0	99.74	11085.645	33380.305
277.0	99.74	7660.033	39380.914
8849.0	99.7	14630.25	39624.824
8232.0	99.68	14015.964	39611.563
9137.0	99.58	14497.107	34031.086
683.0	99.47	8620.549	38573.953
6394.0	99.41	12798.208	37458.656
951.0	99.37	8716.995	37365.16
6231.0	99.36	12505.259	36074.898
492.0	99.3	8187.287	33111.535
4592.0	99.14	11139.391	36870.488
333.0	99.03	8018.523	38935.855
4372.0	99.01	10857.844	34984.102
4866.0	98.97	11409.635	35657.434
1691.0	98.93	9335.172	33228.363
6452.0	98.9	12773.426	35078.258
5053.0	98.8	11474.958	38111.813
77.0	98.72	7701.166	34846.609
8316.0	98.67	14126.49	37930.574
259.0	98.63	7907.583	38951.996
7704.0	98.61	13744.741	37174.867
711.0	98.57	8471.888	37286.844
4597.0	98.28	11092.34	36718.059
3302.0	98.24	10414.639	36399.129
4822.0	98.24	11383.657	34401.484
9156.0	98.24	14584.4	33864.113
1733.0	98.24	9524.139	33914.273
6861.0	98.22	13211.519	37274.598
8106.0	98.19	13847.296	36134.672
6536.0	98.17	13049.472	33735.871
5795.0	98.15	12195.118	36376.691
5651.0	98.13	11869.233	34591.625
3205.0	98.09	10300.756	33325.848
6339.0	98.07	12787.534	39323.039
1719.0	98.05	9686.13	33469.992
6752.0	98.01	12938.619	39043.566
1041.0	98.0	8955.765	39303.18
4573.0	97.71	11025.716	37535.996
5420.0	97.65	11774.186	38997.621
4393.0	97.55	10898.069	35757.059
203.0	97.52	7972.413	37604.52
655.0	97.48	8463.725	40012.047
5656.0	97.46	12062.704	34236.754
9028.0	97.19	14474.041	36662.313
752.0	97.17	8470.032	35135.363
5307.0	97.06	11701.028	36033.773
6758.0	97.06	13095.314	39345.004
4598.0	96.92	11120.208	36773.746
8099.0	96.86	13814.526	35970.277
4015.0	96.81	10395.814	38561.781
367.0	96.79	8156.814	37180.824
1168.0	96.73	8884.481	35725.773
7235.0	96.67	13147.481	33579.73
5324.0	96.67	11793.046	36788.09
4715.0	96.56	11158.647	34072.387
6385.0	96.54	12739.39	37603.715
629.0	96.48	8303.294	38899.539
833.0	96.46	8542.869	33407.734
4685.0	96.46	11159.128	34509.883
142.0	96.44	7889.918	36208.742
6229.0	96.39	12617.197	36061.609
4618.0	96.31	11052.478	36201.07
9122.0	96.19	14437.862	34406.203
768.0	96.19	8560.971	34914.254
4651.0	96.14	11036.15	35331.613
1049.0	96.14	8939.028	39087.188
3080.0	95.93	10343.576	36505.633
193.0	95.91	7782.831	37418.223
1008.0	95.91	8791.207	39474.645
4632.0	95.89	11104.09	35863.559
3242.0	95.81	10378.831	33708.684
6029.0	95.79	12475.862	36813.902
1704.0	95.68	9326.454	33138.926
6669.0	95.62	12964.165	36139.391
4286.0	95.6	10577.548	33479.039
9196.0	95.56	14638.511	33643.605
844.0	95.5	8501.463	33132.559
615.0	95.49	8205.605	38115.176
5578.0	95.49	11975.508	37001.773
227.0	95.47	7814.167	38166.457
1226.0	95.45	8902.432	33345.145
8545.0	95.43	14195.297	33396.398
192.0	95.39	7941.429	37330.281
4924.0	95.35	11224.85	37758.836
6672.0	95.29	13133.624	36381.016
238.0	95.26	7982.908	38542.254
1627.0	95.2	9441.554	35512.027
404.0	95.06	8020.971	35982.488
636.0	95.05	8406.862	39338.191
5214.0	94.99	11626.383	33297.379
7455.0	94.95	13403.813	35712.844
8343.0	94.89	14012.157	37276.551
625.0	94.78	8333.585	38644.738
4530.0	94.68	11148.371	38847.887
5743.0	94.66	12115.446	34079.57
6853.0	94.59	13192.926	37798.703
5050.0	94.59	11613.286	37997.852
5777.0	94.47	12278.769	35773.969
472.0	94.34	8087.081	33477.773
5937.0	94.32	12411.489	39490.813
6885.0	94.28	13225.409	36559.773
9123.0	94.22	14547.549	34173.988
1561.0	94.11	9399.227	36877.309
1814.0	93.97	9498.98	36681.223
4693.0	93.95	11194.894	34306.695
81.0	93.9	7665.304	34912.754
1254.0	93.8	9257.51	33421.309
5098.0	93.78	11522.688	36407.922
6096.0	93.69	12474.493	33504.906
7618.0	93.63	13757.094	39731.605
7821.0	93.61	13567.632	34928.957
6419.0	93.57	12845.416	36161.352
5955.0	93.55	12300.68	39015.633
1879.0	93.53	9678.607	38245.902
8175.0	93.46	13819.884	38548.398
5245.0	93.4	11635.734	33516.18
2182.0	93.23	9731.295	38788.707
7945.0	93.21	13902.34	33409.543
8200.0	93.13	13987.945	39485.207
269.0	93.13	7752.412	39175.148
5838.0	93.05	12123.437	38216.387
8173.0	93.0	13811.23	38515.273
4066.0	92.94	10548.39	39895.258
4894.0	92.92	11411.904	36529.402
9022.0	92.84	14639.413	36589.332
635.0	92.8	8393.935	39301.391
831.0	92.71	8623.496	33378.008
2601.0	92.63	10032.865	34591.84
1129.0	92.56	8913.379	37019.496
3167.0	92.5	10272.85	34157.766
1211.0	92.46	8919.442	34439.406
8392.0	92.46	14058.164	35867.5
4303.0	92.38	10908.91	33174.309
4235.0	92.34	10763.072	35188.777
2380.0	92.34	9723.304	36520.633
690.0	92.29	8490.28	38135.441
374.0	92.15	8115.771	36952.383
5226.0	92.1	11776.751	33090.582
7559.0	92.1	13488.927	38870.355
4634.0	92.04	11008.207	35611.496
6668.0	92.04	13084.653	36063.453
465.0	92.04	8105.072	33798.207
3359.0	92.02	10374.138	37596.066
7436.0	91.94	13437.018	35386.16
5366.0	91.9	11719.176	37822.961
7282.0	91.9	13564.701	33414.676
6657.0	91.9	13060.302	35670.922
7710.0	91.83	13629.512	36611.457
8181.0	91.79	13888.522	38734.273
5416.0	91.77	11726.683	38839.207
7930.0	91.73	13711.815	33275.266
6119.0	91.71	12279.011	33165.965
755.0	91.64	8425.49	35171.086
8804.0	91.64	14338.487	38720.195
671.0	91.62	8441.586	39031.699
5250.0	91.6	11796.208	33680.371
7173.0	91.56	13198.309	34443.609
405.0	91.56	7996.464	35752.227
5829.0	91.52	12262.746	37910.984
4313.0	91.39	10928.709	33453.922
7653.0	91.37	13690.049	38706.645
905.0	91.37	8717.608	34969.422
48.0	91.37	7914.477	34025.031
5732.0	91.37	12084.822	33773.93
721.0	91.35	8564.715	36763.648
4093.0	91.29	10676.705	39463.852
1279.0	91.21	9258.427	34605.898
4941.0	91.18	11307.537	38707.691
3136.0	91.16	10228.571	34936.086
4428.0	91.1	10965.358	37200.434
4250.0	90.95	10766.407	34821.168
2445.0	90.89	9885.435	34284.559
6450.0	90.87	12814.556	35037.824
9111.0	90.79	14583.924	34498.543
6191.0	90.77	12653.683	34608.359
4404.0	90.74	10913.917	36166.949
740.0	90.6	8564.789	35786.09
5872.0	90.6	12189.866	39057.551
5218.0	90.56	11617.851	33054.797
7694.0	90.56	13644.528	37476.078
7471.0	90.54	13558.785	36157.395
8916.0	90.51	14489.034	37669.496
130.0	90.51	7965.125	35916.836
3108.0	90.41	10330.826	35884.422
8168.0	90.35	13967.823	38339.883
2361.0	90.35	9813.35	36877.484
2631.0	90.29	10069.991	34804.461
1391.0	90.29	9104.288	37131.621
1670.0	90.29	9487.687	33745.879
984.0	90.24	8658.224	38616.645
4390.0	90.2	10797.29	35658.715
4906.0	90.16	11346.351	36903.047
6458.0	90.14	12868.179	34679.801
8355.0	90.12	14025.64	36769.629
4165.0	90.07	10753.095	37005.945
8826.0	90.03	14336.284	39425.742
2699.0	90.03	10003.25	36220.516
2420.0	90.03	9828.368	34839.777
197.0	90.01	7754.347	37461.969
1783.0	89.99	9631.019	35606.906
3336.0	89.97	10373.555	37189.57
923.0	89.89	8832.833	35893.152
4809.0	89.85	11324.33	34007.129
8707.0	89.85	14370.81	35731.398
4783.0	89.84	11315.48	33400.438
1647.0	89.84	9474.27	34536.176
5063.0	89.82	11497.213	37803.063
6697.0	89.82	13043.744	37296.473
5735.0	89.78	12098.206	33852.535
4830.0	89.76	11389.953	34542.809
1072.0	89.74	8992.205	38713.324
1205.0	89.74	9034.409	34716.203
5774.0	89.72	12244.541	35679.516
652.0	89.7	8627.719	39931.977
5321.0	89.68	11686.157	36742.586
588.0	89.61	8271.37	36273.238
6692.0	89.49	12972.025	37192.289
379.0	89.47	8048.049	36858.926
4848.0	89.45	11244.729	35013.184
4291.0	89.45	10770.401	33254.941
8250.0	89.43	14042.921	39330.203
6844.0	89.43	13292.184	38246.297
6506.0	89.38	12804.663	33513.121
6263.0	89.34	12655.871	37048.387
6685.0	89.3	13088.251	36947.914
8694.0	89.3	14279.917	35287.961
2511.0	89.28	10120.07	33290.977
5249.0	89.18	11748.286	33624.902
7286.0	89.15	13552.877	33453.191
8065.0	89.13	13952.808	35038.738
6081.0	89.05	12324.517	34235.711
6070.0	89.03	12334.127	34689.586
5299.0	88.99	11702.909	35503.234
4907.0	88.97	11375.47	36906.09
1130.0	88.95	9020.196	37015.105
5310.0	88.8	11735.612	36256.445
5801.0	88.78	12083.936	36771.168
7301.0	88.74	13504.323	33938.375
5054.0	88.72	11556.735	37882.148
5716.0	88.71	12229.719	33406.727
4629.0	88.65	11157.9	35807.465
5418.0	88.61	11693.134	38914.156
485.0	88.53	8134.777	33010.113
4226.0	88.48	10776.14	35310.18
2750.0	88.48	9991.45	37755.984
5411.0	88.42	11773.577	38668.109
4271.0	88.34	10610.886	34080.855
6575.0	88.28	13084.317	34565.539
4113.0	88.23	10623.547	38457.816
1951.0	88.21	9557.381	39973.676
1808.0	88.19	9515.849	36535.602
3361.0	88.19	10422.6	37634.484
7296.0	88.19	13392.377	33754.441
1615.0	88.19	9392.493	35810.188
4816.0	88.17	11348.943	34288.113
707.0	88.17	8491.673	37655.836
6061.0	88.17	12359.392	34805.563
4797.0	88.15	11382.314	33689.73
254.0	88.13	7900.174	38821.926
739.0	88.13	8441.163	36029.988
7703.0	88.09	13669.306	37167.141
5004.0	88.09	11422.604	39694.086
7680.0	88.07	13709.998	37785.664
5739.0	88.02	12067.743	33947.004
7627.0	88.02	13709.266	39586.172
6778.0	88.0	13161.76	39770.211
6084.0	88.0	12314.433	34278.164
8098.0	88.0	13947.948	35917.48
6761.0	87.98	13018.744	39483.754
9108.0	87.98	14458.147	34746.77
413.0	87.92	8077.585	35498.551
5451.0	87.88	11976.901	39616.547
4412.0	87.86	10785.72	36414.566
558.0	87.79	8367.86	34611.348
4475.0	87.79	10814.324	39011.871
4970.0	87.75	11230.281	39317.078
257.0	87.71	7982.889	38879.473
6019.0	87.71	12357.693	36877.551
5422.0	87.65	11840.642	39057.742
4272.0	87.65	10560.61	34090.977
5373.0	87.61	11782.74	37948.066
426.0	87.59	8087.354	35201.859
5797.0	87.56	12070.422	36589.004
7540.0	87.5	13434.392	38208.184
4306.0	87.48	10986.625	33211.309
1835.0	87.42	9509.508	36989.113
4210.0	87.38	10769.337	35600.949
8309.0	87.25	14208.22	38131.73
6891.0	87.23	13240.682	36059.805
7550.0	87.23	13554.439	38456.063
1086.0	87.17	9060.992	38704.152
4737.0	87.1	11066.181	33346.664
4682.0	87.08	11142.118	34770.238
5833.0	87.06	12076.656	38001.516
69.0	87.02	7926.827	34745.328
2763.0	87.0	10011.07	37947.063
8541.0	86.98	14189.359	33634.602
5532.0	86.96	11863.908	37990.563
4403.0	86.96	10981.945	36152.375
7670.0	86.94	13568.703	37843.973
6356.0	86.89	12884.334	38660.379
1807.0	86.83	9532.464	36492.043
2384.0	86.75	9781.091	36306.734
1721.0	86.71	9574.292	33520.336
178.0	86.69	7767.975	37005.168
4401.0	86.69	10829.581	36020.707
3287.0	86.67	10404.486	35604.316
8530.0	86.66	14047.293	33727.195
689.0	86.66	8607.365	38046.535
7588.0	86.6	13355.739	39573.359
110.0	86.56	7756.995	35549.078
4087.0	86.5	10703.475	39983.906
8731.0	86.5	14290.793	36710.461
6832.0	86.48	13310.254	38311.266
6829.0	86.46	13219.341	38593.613
4891.0	86.43	11256.543	36419.027
1229.0	86.39	8988.193	33360.328
5309.0	86.35	11655.704	36176.02
245.0	86.35	7898.522	38684.102
1638.0	86.35	9376.219	34776.91
3049.0	86.33	10185.138	37575.152
1551.0	86.33	9438.235	37195.492
5513.0	86.23	11925.279	38419.246
8683.0	86.21	14310.13	34699.656
1917.0	86.2	9689.896	39446.805
5438.0	86.16	11643.722	39921.355
5485.0	86.12	11982.687	38921.27
486.0	86.1	8107.563	33017.961
6795.0	86.08	13339.18	39341.434
2757.0	85.95	10004.03	37837.852
6071.0	85.95	12347.844	34722.652
3252.0	85.95	10563.404	34167.52
4845.0	85.93	11298.009	34967.145
4901.0	85.85	11376.675	36726.652
2365.0	85.85	9785.256	36986.801
8450.0	85.83	14157.632	34484.902
6131.0	85.83	12507.336	33263.941
1817.0	85.81	9534.119	36775.609
3225.0	85.79	10407.206	33235.906
4856.0	85.79	11417.129	35249.199
4807.0	85.77	11340.017	33939.652
4893.0	85.7	11209.594	36492.098
1093.0	85.64	9033.843	38299.426
953.0	85.64	8665.749	37444.727
3058.0	85.62	10137.207	37278.465
1634.0	85.58	9310.556	35170.07
1042.0	85.56	8978.593	39334.426
1107.0	85.56	9021.788	37735.828
903.0	85.54	8749.046	34927.836
4014.0	85.53	10427.32	38551.086
7489.0	85.47	13373.191	36630.684
2661.0	85.45	10077.431	35497.652
8561.0	85.37	14209.971	33090.633
8773.0	85.33	14366.162	37547.188
1264.0	85.24	9083.463	33794.227
4057.0	85.22	10454.407	39556.402
1051.0	85.18	8855.75	38834.531
1173.0	85.12	8860.616	35471.453
1090.0	85.1	9025.278	38255.141
61.0	85.07	7703.739	34482.891
4877.0	85.05	11316.842	36034.367
6546.0	85.01	13094.112	33994.488
4326.0	84.95	10920.645	33720.527
4150.0	84.91	10748.64	37305.57
306.0	84.89	8059.038	39886.922
6469.0	84.84	12783.78	34575.594
4203.0	84.84	10660.501	35817.984
5655.0	84.8	11992.157	34226.281
7537.0	84.78	13372.51	38000.215
6467.0	84.74	12897.721	34570.324
8255.0	84.7	14105.95	38986.871
7115.0	84.7	13329.891	34731.129
6703.0	84.64	12924.903	37777.543
7556.0	84.63	13501.617	38597.379
5586.0	84.63	12055.657	36548.191
7545.0	84.49	13360.029	38300.578
1712.0	84.49	9635.182	33222.934
4495.0	84.49	10867.685	39631.672
1213.0	84.45	8856.926	34143.105
1669.0	84.38	9379.927	33739.016
688.0	84.36	8586.855	37990.746
2486.0	84.34	9756.043	33110.926
8125.0	84.3	13933.016	37102.008
9135.0	84.28	14508.385	34013.758
5787.0	84.24	12077.07	36102.121
6710.0	84.24	13008.756	38006.621
736.0	84.17	8569.756	35945.672
6278.0	84.17	12678.28	37634.652
8320.0	84.15	14105.419	37667.391
6086.0	84.11	12424.128	34098.383
1138.0	84.09	9034.982	36380.414
1675.0	84.07	9380.886	33625.563
8586.0	84.05	14257.763	33481.652
1430.0	83.97	9222.585	38443.348
8793.0	83.95	14324.482	38263.422
6387.0	83.94	12774.47	37656.664
2515.0	83.74	10012.218	33373.012
9098.0	83.74	14459.701	34836.77
583.0	83.72	8404.654	35960.066
665.0	83.71	8563.337	39126.332
5211.0	83.69	11420.457	33274.355
5768.0	83.67	12223.958	35603.422
1780.0	83.67	9678.209	35477.254
4882.0	83.65	11220.194	36261.691
195.0	83.59	7842.904	37442.031
5960.0	83.59	12379.01	38865.492
613.0	83.59	8219.214	37937.496
8019.0	83.55	13909.542	34589.73
5577.0	83.53	12003.486	36988.012
5431.0	83.53	11789.463	39675.633
231.0	83.51	7985.801	38221.926
2402.0	83.48	9734.564	35455.527
1788.0	83.48	9667.232	35906.793
5800.0	83.48	12098.021	36690.352
6182.0	83.46	12651.353	34260.84
2957.0	83.38	10142.467	39035.902
2753.0	83.38	10076.807	37766.512
6056.0	83.3	12491.478	35121.699
5696.0	83.27	11989.942	33073.227
1754.0	83.19	9655.313	34682.746
5837.0	83.17	12217.7	38161.289
6077.0	83.15	12282.979	34426.574
2971.0	83.15	10197.736	38701.152
7658.0	83.13	13591.172	38609.734
1861.0	83.11	9605.121	37872.328
1760.0	83.11	9528.938	34987.309
2010.0	83.07	9760.835	39747.844
352.0	83.05	8086.133	37559.848
2238.0	83.04	9864.369	38308.293
3218.0	83.02	10400.749	33032.746
3211.0	83.0	10339.436	33086.441
7863.0	82.98	13647.457	33650.004
467.0	82.86	8046.792	33526.988
6380.0	82.86	12868.555	37782.762
9187.0	82.86	14431.062	33555.633
3024.0	82.82	10337.724	37879.094
1383.0	82.82	9211.93	36841.188
6346.0	82.79	12814.197	38975.262
2945.0	82.79	10294.169	39308.504
4732.0	82.71	11187.421	33553.371
2193.0	82.71	9875.163	38575.977
1586.0	82.71	9311.368	36489.117
6771.0	82.69	13078.37	39771.512
5590.0	82.5	11874.829	36679.953
5444.0	82.48	12058.53	39825.926
9212.0	82.46	14623.629	33247.133
7421.0	82.44	13534.194	35209.645
6316.0	82.44	12683.458	39375.563
6418.0	82.42	12806.366	36115.031
7242.0	82.4	13288.072	33391.145
386.0	82.38	8192.974	36681.508
3092.0	82.35	10303.734	35992.512
5045.0	82.19	11590.046	38218.629
1240.0	82.17	8945.153	33260.246
1131.0	82.15	8954.629	36743.344
8171.0	82.06	13823.261	38397.633
5897.0	81.98	12227.4	39695.508
6152.0	81.96	12495.618	33686.137
1373.0	81.92	9212.372	36619.66
3282.0	81.92	10408.812	35517.449
1215.0	81.92	9025.769	33990.98
7533.0	81.91	13516.131	37940.801
6444.0	81.77	12731.158	34972.664
5058.0	81.77	11608.858	37696.801
713.0	81.73	8577.512	37124.238
8699.0	81.71	14257.387	35461.453
5613.0	81.68	12003.228	35641.68
1145.0	81.68	8947.889	36302.836
510.0	81.66	8380.268	33412.328
7644.0	81.64	13602.426	39107.355
2300.0	81.64	9902.516	37748.973
266.0	81.64	7979.373	39080.605
667.0	81.62	8483.019	39190.855
6398.0	81.62	12710.085	37331.859
8823.0	81.56	14405.062	39286.141
2356.0	81.52	9741.327	37166.125
6732.0	81.48	13015.019	38534.59
288.0	81.46	7726.037	39640.535
9116.0	81.43	14606.089	34592.871
770.0	81.41	8599.66	34615.289
5671.0	81.35	11922.742	33578.961
6696.0	81.31	13044.449	37284.078
351.0	81.31	8131.987	37537.891
7633.0	81.31	13700.407	39369.957
4918.0	81.29	11221.142	37519.379
4112.0	81.23	10582.826	38444.242
6470.0	81.22	12742.251	34302.82
4582.0	81.22	11021.09	37425.496
849.0	81.22	8689.148	33092.262
6901.0	81.22	13341.288	35905.352
8776.0	81.2	14411.987	37648.609
6617.0	81.18	13024.555	34886.297
1278.0	81.12	9163.031	34434.492
1084.0	81.02	8915.486	38532.145
7501.0	80.97	13478.031	37098.359
7939.0	80.95	13858.529	33080.313
1649.0	80.95	9476.812	34571.688
7910.0	80.89	13723.373	33330.324
1560.0	80.85	9354.285	37054.867
1806.0	80.79	9642.202	36486.973
4516.0	80.74	11002.21	39139.609
6983.0	80.68	13226.061	35355.055
7652.0	80.66	13650.732	38672.648
2525.0	80.58	9978.068	33463.563
5048.0	80.55	11561.282	38276.969
8338.0	80.55	14000.346	37394.516
1040.0	80.51	8977.826	39278.645
3057.0	80.49	10250.667	37198.0
6319.0	80.47	12556.272	39593.926
160.0	80.45	7657.155	36525.574
1347.0	80.45	9063.796	35926.246
5892.0	80.41	12248.106	39522.262
7610.0	80.39	13593.944	39965.039
8206.0	80.35	13820.358	39632.367
7485.0	80.32	13420.993	36512.016
4332.0	80.24	10986.586	33794.594
421.0	80.22	8031.954	35408.98
8542.0	80.2	14058.26	33339.512
6727.0	80.05	13119.782	38434.457
5470.0	80.03	12062.766	38990.652
5894.0	80.01	12232.744	39625.395
603.0	80.01	8409.722	37287.996
8126.0	80.01	13851.908	37104.852
5854.0	79.97	12204.089	38416.586
1802.0	79.87	9602.653	36371.402
106.0	79.8	7758.815	35446.672
6003.0	79.8	12364.443	37992.023
8375.0	79.78	14037.319	36063.465
2890.0	79.78	9939.453	39288.422
4304.0	79.74	10864.298	33184.551
5975.0	79.74	12475.187	38522.074
7558.0	79.74	13494.691	38821.52
5810.0	79.74	12085.629	37146.922
4094.0	79.72	10616.002	39492.254
6676.0	79.7	13041.2	36572.18
6836.0	79.7	13285.621	38395.254
8406.0	79.63	14002.602	35280.27
2290.0	79.53	9863.997	37693.281
4158.0	79.51	10582.32	37137.816
6349.0	79.51	12837.325	38985.438
2373.0	79.47	9715.143	36636.395
394.0	79.42	8174.339	36302.797
1009.0	79.38	8687.597	39513.457
5041.0	79.34	11523.26	38418.898
453.0	79.34	8167.112	33817.863
418.0	79.32	8132.92	35370.723
4871.0	79.26	11259.773	35904.375
7547.0	79.26	13491.71	38336.551
1679.0	79.2	9461.949	33356.676
6321.0	79.15	12643.059	39660.824
35.0	79.15	7662.375	33695.152
8115.0	79.13	13881.224	36523.48
3052.0	79.09	10323.028	37616.195
4536.0	79.09	11191.503	38649.832
6204.0	79.07	12622.779	34827.531
763.0	79.03	8612.216	35018.41
16.0	79.03	7887.704	33308.32
3171.0	79.01	10271.823	34208.254
4167.0	78.96	10762.342	36775.023
7270.0	78.88	13500.89	33196.086
559.0	78.86	8315.684	34742.035
2255.0	78.84	9884.211	38019.086
6911.0	78.84	13246.446	35612.117
279.0	78.84	7804.221	39472.992
1732.0	78.82	9533.495	33898.887
2584.0	78.82	10033.814	34389.879
6826.0	78.8	13250.805	38490.344
6812.0	78.8	13158.306	38957.207
1210.0	78.76	8890.929	34336.332
156.0	78.73	7682.261	36437.242
359.0	78.67	8074.098	37187.664
8933.0	78.67	14462.904	37362.527
5337.0	78.61	11822.91	36979.934
6707.0	78.55	13050.339	37887.379
369.0	78.46	8096.825	36868.199
8325.0	78.42	14097.515	37759.871
3289.0	78.38	10369.355	35834.145
6345.0	78.32	12812.929	39150.469
3069.0	78.28	10169.487	37011.586
1096.0	78.25	9051.226	38089.625
423.0	78.21	8088.917	35105.398
8742.0	78.17	14338.28	37023.496
4383.0	78.17	10873.918	35492.777
8705.0	78.11	14253.341	35568.617
4709.0	78.06	11088.087	34203.895
7688.0	78.04	13669.398	37387.691
4649.0	78.0	11069.319	35289.766
5314.0	77.88	11824.654	36372.504
2500.0	77.86	10040.214	33088.914
1288.0	77.84	9139.328	35125.0
777.0	77.81	8504.157	34478.156
934.0	77.79	8693.562	36591.867
128.0	77.79	7856.517	35889.133
8433.0	77.77	14026.39	34861.898
2842.0	77.69	9984.171	38778.469
6054.0	77.63	12373.351	35550.273
6328.0	77.61	12627.546	39919.664
3297.0	77.61	10412.655	36147.289
1680.0	77.61	9382.567	33365.539
7549.0	77.6	13559.897	38414.32
8373.0	77.58	14015.59	36279.777
7502.0	77.58	13553.671	37113.883
6132.0	77.54	12582.308	33267.379
597.0	77.52	8275.862	36977.281
4482.0	77.5	10871.267	39229.887
9162.0	77.5	14612.509	33941.133
191.0	77.48	7923.748	37320.543
2023.0	77.42	9915.281	39461.785
8470.0	77.38	14005.498	34596.73
4140.0	77.29	10773.893	37554.945
6723.0	77.27	12987.125	38238.98
8259.0	77.27	14139.772	39005.727
8798.0	77.25	14269.147	38465.391
628.0	77.25	8355.905	38748.305
3182.0	77.23	10257.358	33707.98
6785.0	77.23	13306.57	39640.746
5567.0	77.17	11851.332	37205.703
4229.0	77.15	10744.113	35370.629
5719.0	77.12	12241.598	33425.926
4945.0	76.98	11417.6	38856.09
1556.0	76.96	9311.06	37294.012
5271.0	76.94	11805.944	34423.551
4728.0	76.94	11030.117	33772.414
1758.0	76.92	9591.663	34872.223
302.0	76.92	7797.126	39967.129
218.0	76.91	7801.731	38020.008
313.0	76.89	8050.748	39703.414
4036.0	76.87	10505.985	39228.957
5775.0	76.85	12211.933	35696.738
6348.0	76.81	12868.265	38982.684
4591.0	76.81	10992.989	37173.82
6375.0	76.81	12865.555	38111.965
1222.0	76.77	9021.561	33752.215
1148.0	76.77	8933.552	36339.594
6038.0	76.7	12351.28	36203.988
7496.0	76.56	13416.372	36922.078
1158.0	76.54	9054.707	36010.387
4174.0	76.52	10697.115	36593.734
8422.0	76.52	14038.372	34948.809
9124.0	76.52	14451.731	34173.184
3319.0	76.45	10479.288	36912.34
1715.0	76.43	9539.856	33300.242
5425.0	76.43	11653.796	39233.516
2523.0	76.43	10041.824	33453.359
1452.0	76.39	9132.771	39397.426
794.0	76.24	8552.589	34226.566
9049.0	76.24	14631.37	36189.645
6883.0	76.2	13149.204	36842.297
7697.0	76.2	13674.357	37324.277
931.0	76.16	8800.166	36535.02
4571.0	76.12	11191.461	37820.578
8678.0	76.12	14307.834	34612.984
5287.0	76.1	11719.896	35101.664
449.0	76.06	8116.979	34050.93
4010.0	76.02	10405.534	38435.719
6558.0	75.99	13004.094	34210.063
4151.0	75.99	10578.082	37330.219
6721.0	75.95	12947.165	38226.113
6354.0	75.87	12752.922	38884.895
6505.0	75.85	12772.688	33498.84
2362.0	75.81	9782.11	36883.57
1202.0	75.79	9020.569	34624.813
4227.0	75.78	10643.706	35349.203
6860.0	75.76	13274.571	37252.152
4671.0	75.76	10993.588	35043.398
8092.0	75.68	13838.455	35766.82
682.0	75.68	8618.775	38555.719
4702.0	75.68	11061.167	34435.793
4703.0	75.64	11014.874	34140.426
5025.0	75.62	11521.892	38672.789
1676.0	75.62	9303.158	33629.699
7940.0	75.62	13965.784	33084.715
1640.0	75.53	9384.269	34831.852
1475.0	75.51	9489.516	39857.973
4580.0	75.51	11149.255	37392.199
6863.0	75.47	13158.051	37327.84
8270.0	75.41	14204.79	39048.512
4804.0	75.41	11409.58	33850.34
737.0	75.39	8541.895	35976.617
5469.0	75.39	11905.098	38964.133
2317.0	75.37	9744.613	37629.352
6052.0	75.37	12435.38	35481.742
8722.0	75.35	14346.376	36219.645
7965.0	75.35	13880.302	33726.117
4765.0	75.24	11410.445	33113.004
6015.0	75.24	12364.831	37127.863
2639.0	75.18	9940.592	35120.176
4857.0	75.18	11327.475	35262.609
212.0	75.18	7695.139	37802.703
6400.0	75.16	12901.076	37334.801
6122.0	75.16	12679.494	33062.805
6280.0	75.14	12508.213	37740.043
7609.0	75.14	13578.764	39912.785
8218.0	75.12	14113.474	39763.758
830.0	75.12	8484.715	33363.383
4249.0	75.12	10605.887	34819.281
3071.0	75.12	10276.266	36725.676
322.0	75.09	8137.131	39418.004
1749.0	75.05	9671.997	34478.449
8327.0	75.05	14133.6	37561.953
5176.0	75.01	11618.639	34055.664
8224.0	75.01	14117.697	39900.469
3309.0	74.99	10351.446	36536.41
161.0	74.97	7959.989	36535.133
966.0	74.95	8684.268	37896.023
4095.0	74.95	10766.886	39523.738
6916.0	74.95	13342.965	35651.133
3051.0	74.93	10235.342	37606.863
4419.0	74.91	10850.419	36748.945
8271.0	74.89	14193.963	39070.211
194.0	74.84	7825.902	37418.719
1728.0	74.84	9618.596	33681.461
8803.0	74.82	14314.687	38702.473
4995.0	74.78	11629.015	39928.152
208.0	74.74	7924.266	37718.074
5051.0	74.65	11512.986	38079.113
1828.0	74.63	9574.24	36930.559
5864.0	74.59	12163.556	38867.48
5124.0	74.57	11540.655	35724.602
8157.0	74.55	13993.63	37834.734
2669.0	74.55	10043.044	35530.934
1646.0	74.55	9486.177	34509.934
1897.0	74.55	9637.237	38871.898
6481.0	74.55	12921.869	33986.363
7486.0	74.53	13378.049	36536.488
172.0	74.53	7760.775	36848.77
9081.0	74.49	14549.73	35356.0
5000.0	74.49	11545.345	39661.559
1616.0	74.42	9381.827	35601.242
941.0	74.34	8673.719	37006.855
6719.0	74.32	13104.628	38128.289
6604.0	74.32	12974.102	34767.57
4202.0	74.3	10582.465	35815.395
4642.0	74.22	11094.64	35461.227
8249.0	74.2	14113.38	39591.613
457.0	74.2	8042.496	33877.898
8882.0	74.19	14452.945	38634.98
6839.0	74.19	13254.974	38431.375
3220.0	74.17	10498.602	33049.512
7838.0	74.17	13575.33	34477.527
199.0	74.13	7848.725	37517.766
7082.0	74.05	13283.702	34879.301
6464.0	74.05	12830.266	34471.535
416.0	74.05	8066.396	35290.676
5744.0	74.05	12091.596	34170.266
4968.0	73.99	11398.715	39298.406
343.0	73.94	8108.487	38423.012
1493.0	73.9	9308.942	39040.469
9218.0	73.9	14548.291	33292.934
7705.0	73.88	13615.084	36867.965
4835.0	73.88	11363.277	34687.945
1651.0	73.84	9473.207	34430.328
4416.0	73.82	10795.397	36584.668
5559.0	73.8	12024.383	37641.23
1293.0	73.78	9102.189	35315.641
580.0	73.78	8242.521	35879.898
1792.0	73.76	9664.683	36067.555
1151.0	73.69	9030.942	36130.43
347.0	73.69	8146.579	38006.371
287.0	73.69	7643.373	39616.879
5682.0	73.69	12036.471	33474.5
8112.0	73.65	13950.334	36293.5
5040.0	73.65	11452.192	38404.324
6016.0	73.63	12322.095	37132.863
62.0	73.63	7827.881	34511.695
1671.0	73.61	9366.625	33748.375
7294.0	73.61	13524.819	33685.883
1725.0	73.59	9651.712	33605.012
7535.0	73.53	13543.363	37962.313
4459.0	73.52	10900.21	38449.996
533.0	73.48	8311.147	33898.156
922.0	73.48	8736.232	35821.598
960.0	73.46	8838.783	37692.875
8555.0	73.42	14106.59	33049.711
6309.0	73.4	12555.923	39074.828
700.0	73.36	8621.203	37765.887
716.0	73.34	8629.545	37257.254
5020.0	73.32	11513.722	38836.781
1085.0	73.27	9012.617	38555.496
6320.0	73.17	12633.584	39622.168
1926.0	73.09	9697.973	39663.531
3033.0	73.04	10188.585	37979.922
4161.0	72.98	10724.662	37150.258
674.0	72.96	8542.026	39087.59
7941.0	72.94	13938.741	33151.445
6249.0	72.9	12527.819	36386.035
950.0	72.88	8801.579	37359.195
2340.0	72.85	9746.308	37302.09
7413.0	72.81	13374.759	35150.32
177.0	72.81	7912.148	36997.508
6667.0	72.79	13053.063	36030.004
5159.0	72.77	11469.01	34566.551
958.0	72.75	8821.197	37579.383
1782.0	72.73	9519.029	35549.051
1570.0	72.67	9346.591	36558.07
6207.0	72.63	12608.192	35137.188
6454.0	72.63	12879.682	34907.941
7405.0	72.63	13430.427	35087.832
963.0	72.6	8740.324	37817.219
1248.0	72.6	9085.143	33037.57
7597.0	72.6	13522.917	39725.18
3277.0	72.56	10459.586	35276.426
28.0	72.56	7790.645	33496.289
3112.0	72.52	10176.083	35688.539
3296.0	72.5	10493.034	36115.813
5123.0	72.5	11617.634	35854.176
5486.0	72.5	12003.616	38641.547
6421.0	72.5	12873.861	35995.094
1632.0	72.46	9444.806	35143.051
7334.0	72.44	13442.578	34297.992
8210.0	72.42	13924.433	39751.215
4105.0	72.4	10593.954	38852.91
5164.0	72.4	11581.323	34344.207
1717.0	72.39	9548.629	33391.664
1379.0	72.37	9246.238	36706.375
1781.0	72.35	9549.959	35517.676
9136.0	72.33	14575.288	34028.238
7509.0	72.33	13449.789	37269.57
610.0	72.33	8393.071	37753.965
2806.0	72.33	10121.21	38271.664
643.0	72.31	8331.406	39695.656
508.0	72.21	8334.094	33390.461
8809.0	72.19	14381.14	38944.988
8111.0	72.16	13994.431	36276.887
2900.0	72.16	9965.15	39471.258
1971.0	72.16	9781.026	39961.938
6040.0	72.16	12406.089	35919.906
5252.0	72.14	11667.598	33746.887
5597.0	72.14	11945.731	36232.734
1896.0	72.12	9660.745	38848.742
5423.0	72.12	11701.578	39059.359
4318.0	72.1	10923.495	33525.145
5183.0	72.1	11517.371	33840.965
8308.0	72.04	14160.406	38067.891
1492.0	72.02	9350.045	38975.742
6825.0	72.02	13319.4	38756.457
8708.0	71.98	14403.068	35764.242
2905.0	71.98	9952.197	39558.379
4986.0	71.89	11219.055	39681.184
7666.0	71.89	13735.978	38034.754
8160.0	71.89	13872.954	37924.391
1660.0	71.87	9310.683	33988.348
6497.0	71.87	12811.978	33921.543
5131.0	71.85	11507.338	35335.633
4667.0	71.85	11191.07	34944.883
6411.0	71.81	12757.645	36474.895
4114.0	71.79	10668.0	38196.004
6677.0	71.75	13133.133	36584.785
6426.0	71.75	12858.334	35823.316
4328.0	71.75	10891.452	33726.711
8827.0	71.7	14420.601	39674.496
2992.0	71.7	10311.52	38225.367
7040.0	71.7	13206.766	34949.613
8691.0	71.68	14291.326	35178.844
8856.0	71.68	14546.588	39376.145
3111.0	71.68	10280.74	35666.215
969.0	71.64	8635.247	37924.852
4477.0	71.6	10944.214	39064.66
6567.0	71.54	13112.806	34394.309
7326.0	71.49	13520.917	34166.625
1019.0	71.45	8777.431	39642.09
4109.0	71.45	10668.481	38345.027
6333.0	71.43	12604.236	40003.207
7508.0	71.39	13356.891	37229.559
6384.0	71.35	12723.691	37566.316
8117.0	71.29	13946.049	36715.098
8775.0	71.2	14250.974	37608.004
7920.0	71.14	13573.671	33455.996
7937.0	71.14	13731.124	33057.961
1764.0	71.14	9516.672	35131.82
316.0	71.12	8059.691	39541.242
5016.0	71.12	11544.802	39045.125
2961.0	71.1	10249.656	38875.387
7429.0	71.1	13551.387	35244.309
1447.0	71.08	9081.22	39279.066
6218.0	71.06	12558.602	35727.48
6700.0	71.04	13068.702	37381.32
8070.0	70.99	13885.615	35134.492
7589.0	70.99	13553.427	39574.598
4343.0	70.99	10812.008	34137.574
5248.0	70.93	11713.098	33621.395
4452.0	70.91	10979.213	38237.438
6699.0	70.91	12943.067	37341.051
8870.0	70.87	14474.101	39022.738
5301.0	70.85	11680.198	35700.223
5939.0	70.81	12391.244	39574.273
1623.0	70.76	9308.14	35426.469
8182.0	70.74	13992.664	38741.977
5067.0	70.72	11617.839	37493.395
6767.0	70.68	12935.495	39654.492
7642.0	70.66	13724.099	39068.094
5190.0	70.64	11499.429	33562.797
6462.0	70.62	12890.985	34748.73
7415.0	70.6	13430.149	35158.77
1317.0	70.6	9185.069	35662.102
6889.0	70.53	13283.552	36497.457
7928.0	70.51	13603.4	33227.137
8358.0	70.49	14175.486	36817.152
210.0	70.47	7817.913	37753.508
1328.0	70.45	9122.135	35767.012
4316.0	70.45	10899.261	33484.688
4714.0	70.43	11030.457	34024.828
6776.0	70.43	12942.398	39972.898
1445.0	70.41	9067.576	39148.609
5017.0	70.41	11527.478	39085.219
7944.0	70.39	13869.814	33375.254
5646.0	70.39	11852.322	34716.797
1741.0	70.37	9688.383	34256.871
5173.0	70.37	11619.889	34006.906
6453.0	70.37	12805.617	34777.59
1472.0	70.37	9178.311	39891.559
8538.0	70.35	14207.31	33601.309
790.0	70.35	8533.205	34134.832
2931.0	70.34	10172.682	39620.77
4337.0	70.3	10942.072	33990.383
6478.0	70.26	12819.19	34248.488
5315.0	70.22	11640.917	36522.133
384.0	70.22	8038.609	36653.988
2449.0	70.18	9726.957	34064.336
3314.0	70.18	10369.8	36774.063
4406.0	70.14	10954.982	36220.227
4911.0	70.13	11414.273	37336.281
1369.0	70.11	9248.309	36501.199
6391.0	70.09	12723.562	37409.023
3129.0	70.07	10217.661	35181.094
4870.0	70.05	11282.268	35896.02
838.0	70.03	8467.224	33245.07
7702.0	69.99	13718.684	37117.273
5573.0	69.99	12038.499	37152.457
358.0	69.97	8148.144	37463.48
995.0	69.95	8840.459	38987.785
5007.0	69.95	11613.468	39507.453
5160.0	69.93	11443.42	34597.668
623.0	69.93	8234.319	38524.371
681.0	69.9	8591.014	38535.609
2586.0	69.9	10018.933	34426.602
5013.0	69.9	11602.68	39203.496
4110.0	69.84	10677.614	38369.094
7482.0	69.82	13491.651	36433.898
8350.0	69.8	14023.315	36955.359
8414.0	69.8	14122.168	35126.066
5253.0	69.76	11693.099	33764.895
6331.0	69.74	12510.268	39967.316
621.0	69.74	8263.899	38459.012
6244.0	69.72	12642.244	36366.746
2829.0	69.7	10045.308	38646.898
1491.0	69.65	9450.889	38974.863
2734.0	69.65	10020.278	37153.648
387.0	69.59	8133.021	36438.992
5275.0	69.53	11742.604	34530.285
7189.0	69.51	13161.655	34211.207
5039.0	69.49	11492.298	38349.238
1521.0	69.44	9436.786	38005.254
3996.0	69.42	10463.535	38063.047
8077.0	69.4	13879.896	35284.555
9112.0	69.4	14553.233	34528.563
97.0	69.4	7838.764	35287.0
3203.0	69.4	10345.536	33240.969
5860.0	69.36	12136.268	38806.313
164.0	69.26	7832.141	36656.863
7525.0	69.26	13463.246	37772.313
8094.0	69.24	13821.343	35802.746
2576.0	69.19	10108.453	34312.465
2491.0	69.19	9801.895	33137.574
89.0	69.15	7930.205	34984.43
2685.0	69.15	9943.192	35832.945
1384.0	69.11	9198.107	36854.469
8914.0	69.03	14537.245	37975.309
6842.0	69.01	13225.172	38177.852
4868.0	68.99	11296.452	35723.012
2742.0	68.96	9939.18	37528.574
8114.0	68.96	13966.443	36430.637
6283.0	68.9	12695.072	37786.477
1930.0	68.9	9557.983	39756.09
6036.0	68.88	12415.186	36250.336
4021.0	68.86	10499.911	38812.598
2436.0	68.84	9896.647	34306.688
6585.0	68.84	12932.614	34605.859
2122.0	68.8	9756.513	39204.566
4421.0	68.8	10856.378	36763.551
4340.0	68.71	10855.443	34073.957
5591.0	68.69	11861.544	36434.395
1794.0	68.69	9584.053	36162.848
2641.0	68.69	10036.086	35180.074
2412.0	68.69	9805.539	34973.848
3032.0	68.69	10278.77	37976.723
4185.0	68.61	10735.129	36220.008
3174.0	68.57	10261.576	34260.402
6107.0	68.54	12286.55	33449.781
2464.0	68.5	9730.984	33436.773
7635.0	68.5	13654.412	39160.953
6066.0	68.42	12396.24	34613.703
5814.0	68.42	12179.438	37243.105
4013.0	68.4	10375.443	38521.871
8376.0	68.38	14127.988	36072.402
491.0	68.38	8091.399	33092.73
8905.0	68.36	14511.696	38287.707
8131.0	68.34	13978.033	37250.254
241.0	68.34	7768.886	38627.129
3173.0	68.34	10329.05	34251.563
3288.0	68.32	10554.684	35731.695
1020.0	68.29	8706.442	39646.094
1460.0	68.29	9271.389	39545.512
6441.0	68.27	12728.577	35212.012
1175.0	68.23	8954.728	35556.551
6966.0	68.23	13329.586	35292.355
4763.0	68.19	11230.693	33051.781
5448.0	68.15	11981.711	39982.148
649.0	68.15	8522.021	39836.922
1116.0	68.15	9009.716	37280.406
315.0	68.15	8022.782	39442.355
66.0	68.15	7883.882	34605.723
7630.0	68.04	13607.407	39303.051
4664.0	68.02	11017.77	35194.68
5483.0	68.02	11871.749	38878.098
7737.0	68.02	13757.53	36046.996
1565.0	68.0	9346.001	36810.242
8156.0	67.98	13857.262	37787.383
5427.0	67.94	11665.379	39333.805
3107.0	67.92	10253.523	35868.27
1877.0	67.92	9490.536	38230.598
6886.0	67.9	13328.513	36561.664
3253.0	67.88	10362.218	34261.98
638.0	67.86	8228.879	39467.285
2707.0	67.85	10076.447	36434.848
5117.0	67.85	11563.859	35770.457
9093.0	67.83	14504.214	34802.93
542.0	67.81	8338.096	34100.508
1147.0	67.79	8973.61	36336.816
403.0	67.75	8020.782	35956.086
6940.0	67.69	13318.31	35492.367
3091.0	67.69	10296.508	35950.281
205.0	67.63	7785.995	37633.586
8591.0	67.58	14219.019	33543.457
5009.0	67.58	11420.66	39577.5
666.0	67.56	8564.419	39160.789
4964.0	67.54	11390.062	39231.93
1642.0	67.5	9417.495	34903.477
2180.0	67.48	9895.474	38775.012
5599.0	67.48	12059.255	36272.141
2128.0	67.46	9805.206	39226.621
435.0	67.44	7995.726	34905.453
8754.0	67.44	14317.998	37276.008
237.0	67.42	7767.328	38433.672
1150.0	67.42	9026.246	36060.945
5121.0	67.39	11491.652	35799.926
9166.0	67.37	14466.699	33650.613
6907.0	67.35	13236.105	35893.266
3166.0	67.35	10137.57	34138.707
339.0	67.33	8161.79	38529.781
101.0	67.33	7875.786	35409.012
1639.0	67.31	9420.274	34786.945
396.0	67.27	8001.758	36366.898
371.0	67.21	8067.111	36902.672
7637.0	67.18	13690.882	38990.789
2207.0	67.12	9786.44	38372.789
5454.0	67.1	11968.522	39663.285
1553.0	67.1	9473.14	37206.984
5695.0	67.1	11958.255	33072.102
1607.0	67.1	9397.976	36176.77
445.0	67.1	8024.747	34426.363
765.0	67.08	8553.745	35050.539
5767.0	67.06	12246.8	35458.668
7733.0	67.04	13664.661	35955.293
8510.0	66.98	14018.692	33877.281
107.0	66.91	7950.776	35471.57
348.0	66.91	8039.021	37888.242
8016.0	66.91	13857.032	34438.66
8718.0	66.85	14263.873	36045.371
7720.0	66.79	13614.122	36239.516
1209.0	66.79	8907.532	34333.949
9055.0	66.77	14584.402	35750.715
7245.0	66.75	13252.767	33235.246
751.0	66.73	8546.495	35330.969
2208.0	66.72	9916.849	38382.605
952.0	66.72	8742.697	37401.754
1359.0	66.72	9271.129	36104.516
40.0	66.68	7890.331	33802.504
7673.0	66.68	13672.517	37952.102
5608.0	66.68	11886.493	35745.859
5779.0	66.64	12083.006	35910.621
7626.0	66.6	13714.181	39540.363
5135.0	66.58	11479.655	35117.137
5419.0	66.56	11672.015	38953.07
3222.0	66.56	10411.362	33093.406
8893.0	66.52	14452.4	38371.27
5064.0	66.52	11507.459	37559.191
9067.0	66.5	14434.416	35608.23
5758.0	66.5	12189.315	34783.086
4577.0	66.49	11184.913	37368.594
5353.0	66.45	11834.85	37434.148
2841.0	66.43	10104.281	38774.262
781.0	66.43	8548.786	34553.555
5358.0	66.41	11669.143	37557.047
1515.0	66.39	9279.3	38416.613
125.0	66.35	7961.229	35841.457
9046.0	66.31	14523.017	36129.887
1501.0	66.24	9486.743	38646.828
7504.0	66.16	13437.676	37121.086
5742.0	66.16	12139.494	34031.516
5450.0	66.16	11995.4	40011.07
1272.0	66.1	9231.141	34164.332
9226.0	66.08	14610.001	33067.172
6628.0	66.06	13053.509	35112.59
7669.0	66.05	13621.615	37837.375
5674.0	66.05	12018.79	33641.262
3204.0	66.05	10265.34	33300.762
6920.0	66.03	13281.913	35677.285
468.0	66.03	8138.628	33604.223
4627.0	65.95	11037.932	35786.641
4139.0	65.95	10646.706	37544.34
4601.0	65.95	10999.417	36848.867
2400.0	65.93	9725.111	35695.965
5362.0	65.91	11809.724	37653.305
2450.0	65.89	9765.97	33818.688
1722.0	65.89	9698.503	33530.543
13.0	65.87	7734.055	33192.934
684.0	65.85	8628.069	38423.223
1167.0	65.85	8980.739	35714.277
2789.0	65.82	10125.483	38100.602
8495.0	65.78	14134.176	34252.578
6361.0	65.78	12864.051	38508.34
4108.0	65.78	10654.89	38528.246
5273.0	65.76	11738.801	34505.508
6427.0	65.76	12768.798	35851.676
6322.0	65.74	12623.13	39712.332
6359.0	65.64	12734.721	38740.609
4954.0	65.64	11249.458	38934.195
1648.0	65.6	9427.595	34531.984
5412.0	65.6	11720.382	38671.492
5841.0	65.6	12213.766	38287.023
4559.0	65.59	11049.734	38299.977
5068.0	65.59	11508.952	37500.492
8900.0	65.55	14448.645	38169.168
5817.0	65.53	12151.789	37472.16
1718.0	65.49	9684.351	33411.563
6250.0	65.49	12508.509	36432.453
4586.0	65.47	11072.324	37293.699
8632.0	65.43	14239.902	34131.266
1395.0	65.41	9120.142	37288.848
260.0	65.41	7809.42	38964.094
1426.0	65.39	9079.57	38141.754
1892.0	65.37	9584.506	38718.738
4199.0	65.36	10626.036	35762.676
4733.0	65.34	11160.574	33576.949
1219.0	65.32	8922.252	33864.668
6373.0	65.32	12874.246	38020.402
8103.0	65.3	13949.131	36087.754
4892.0	65.28	11317.31	36475.262
4966.0	65.24	11210.339	39273.59
796.0	65.22	8582.437	34266.82
6306.0	65.2	12653.677	38707.313
3345.0	65.18	10417.124	37313.266
6149.0	65.18	12508.536	33646.777
2399.0	65.18	9884.681	35669.414
2446.0	65.13	9890.679	34016.703
4308.0	65.11	10925.598	33274.477
7890.0	65.09	13759.27	33758.848
1907.0	65.09	9584.205	39154.688
1734.0	65.07	9548.478	33939.262
1498.0	65.03	9392.737	38853.445
1023.0	65.03	8823.088	39697.059
7600.0	65.01	13544.249	39799.746
5730.0	64.99	12208.55	33698.715
344.0	64.99	8197.612	38229.926
1245.0	64.99	9046.458	33040.379
983.0	64.97	8838.681	38589.332
9008.0	64.97	14441.584	36950.414
938.0	64.95	8656.298	36774.984
4294.0	64.95	10654.933	33293.16
4293.0	64.93	10751.25	33285.492
5553.0	64.9	12055.636	37521.797
1517.0	64.88	9432.556	38162.719
1198.0	64.86	8882.39	34854.324
1284.0	64.86	9125.742	34980.453
4727.0	64.84	11171.985	33732.012
8164.0	64.82	13877.978	38204.879
1706.0	64.82	9488.188	33229.82
4886.0	64.82	11300.652	36311.219
6341.0	64.78	12734.721	39402.441
850.0	64.76	8809.87	33101.605
2916.0	64.76	10007.058	39726.031
1162.0	64.74	8887.805	35863.703
2596.0	64.7	9917.899	34547.348
1571.0	64.69	9308.735	36573.574
4818.0	64.69	11305.322	34319.477
4460.0	64.69	10879.294	38471.691
829.0	64.61	8550.808	33349.281
981.0	64.55	8753.239	38521.426
6088.0	64.53	12335.028	33927.777
776.0	64.51	8471.573	34751.695
56.0	64.51	7843.126	34373.09
835.0	64.51	8575.685	33449.438
4497.0	64.49	10931.942	39798.281
1361.0	64.44	9212.07	36167.27
5766.0	64.42	12188.202	35447.91
7682.0	64.4	13728.018	37516.109
2597.0	64.38	9942.486	34552.969
4923.0	64.3	11391.3	37605.0
4097.0	64.24	10740.239	39360.414
1074.0	64.24	8875.551	38727.641
1402.0	64.21	9191.331	37720.594
7300.0	64.21	13554.915	33892.863
8598.0	64.19	14362.363	33645.059
6033.0	64.19	12474.08	36426.766
2171.0	64.17	9785.455	38656.551
5731.0	64.17	12279.596	33770.375
5046.0	64.15	11536.924	38231.441
6659.0	64.15	12945.342	35724.41
9099.0	64.13	14476.946	34870.676
8290.0	64.11	14056.674	38662.449
6243.0	64.07	12625.648	36352.789
206.0	64.07	7718.607	37685.207
8908.0	64.05	14601.653	38058.883
8536.0	64.03	14192.439	33569.52
4854.0	64.01	11209.483	35196.715
4983.0	64.01	11380.699	39565.156
2178.0	63.98	9864.761	38744.23
7676.0	63.98	13752.234	37696.715
4305.0	63.96	10937.541	33191.207
6777.0	63.94	13040.504	39996.898
6905.0	63.92	13278.747	35759.211
523.0	63.84	8323.951	33713.688
8081.0	63.84	13828.588	35383.828
971.0	63.82	8770.679	37972.242
1739.0	63.82	9566.211	34156.809
1497.0	63.8	9485.248	38853.109
2485.0	63.8	9755.55	33094.68
547.0	63.78	8368.312	34381.57
92.0	63.75	7662.027	35055.793
4053.0	63.75	10528.618	39517.191
7709.0	63.73	13704.421	36795.758
4802.0	63.67	11298.338	33781.625
6428.0	63.63	12827.639	35580.074
4991.0	63.63	11399.312	39900.992
8302.0	63.57	14027.421	38439.566
5260.0	63.5	11685.415	33906.773
317.0	63.5	8049.96	39280.527
4157.0	63.48	10680.598	37135.488
7147.0	63.48	13241.394	34590.621
5348.0	63.46	11784.144	37191.781
433.0	63.44	8148.777	34828.824
5796.0	63.44	12132.875	36378.613
5216.0	63.42	11482.123	33034.34
1753.0	63.4	9667.168	34631.105
3306.0	63.4	10535.259	36495.27
1.0	63.38	7705.582	33057.809
8986.0	63.34	14502.768	37113.523
6568.0	63.33	13037.281	34492.027
3089.0	63.33	10295.806	36165.16
982.0	63.31	8692.57	38571.105
6057.0	63.23	12422.994	34941.563
4186.0	63.17	10638.857	36227.523
7227.0	63.15	13244.376	33726.77
6749.0	63.13	13120.096	38979.859
5952.0	63.13	12334.392	38974.172
2293.0	63.13	9900.584	37710.84
5809.0	63.13	12154.611	37077.34
2110.0	63.11	9879.645	39154.039
1912.0	63.08	9584.477	39279.145
1925.0	63.08	9686.029	39648.996
1156.0	63.04	9047.011	35979.027
808.0	63.02	8519.735	33823.363
3356.0	63.02	10430.826	37512.723
1227.0	62.98	8954.937	33344.504
1969.0	62.96	9770.975	39898.363
5720.0	62.92	12086.393	33451.992
6008.0	62.88	12446.899	37780.328
5762.0	62.88	12209.511	35227.469
8715.0	62.88	14364.928	35999.699
8402.0	62.85	14099.934	35472.234
5266.0	62.79	11663.48	34152.625
778.0	62.79	8449.358	34492.16
5035.0	62.73	11559.318	38324.129
972.0	62.73	8669.585	38075.316
7718.0	62.73	13687.775	36496.492
6288.0	62.71	12528.965	37902.223
658.0	62.69	8594.614	39433.871
8596.0	62.67	14349.155	33612.867
5295.0	62.67	11806.344	35415.688
444.0	62.6	8079.71	34331.438
2237.0	62.6	9746.664	38304.32
5949.0	62.6	12348.898	39123.621
2623.0	62.58	10112.042	34632.813
2061.0	62.58	9899.566	39581.246
582.0	62.5	8306.2	35917.316
5223.0	62.5	11655.205	33012.805
5244.0	62.46	11837.332	33501.672
170.0	62.46	7837.108	36823.027
913.0	62.42	8778.222	35113.422
5262.0	62.42	11780.732	34006.488
6334.0	62.42	12825.881	39774.457
5637.0	62.42	11965.59	34827.746
4031.0	62.41	10453.408	39136.551
275.0	62.41	7707.063	39325.789
2378.0	62.39	9753.387	36474.887
1751.0	62.39	9539.681	34538.348
7576.0	62.33	13428.828	39340.844
961.0	62.2	8718.341	37743.137
5225.0	62.18	11708.47	33052.508
7951.0	62.14	13923.108	33607.473
5036.0	62.14	11493.517	38327.73
5957.0	62.12	12444.276	39061.707
3169.0	62.1	10139.441	34187.273
1756.0	62.1	9664.15	34788.117
6293.0	62.1	12691.909	38062.992
5645.0	62.1	12024.852	34711.203
725.0	62.04	8488.35	36394.262
385.0	62.04	8022.993	36672.648
2516.0	62.02	9933.553	33376.762
188.0	62.02	7829.157	37270.871
7179.0	62.02	13191.395	34140.539
6217.0	62.0	12575.906	35455.555
4969.0	62.0	11305.433	39299.477
6224.0	62.0	12684.934	35951.035
4593.0	61.97	11154.628	36921.813
4838.0	61.95	11292.298	34783.816
4696.0	61.95	11128.955	34357.469
5464.0	61.93	12037.898	39401.91
6448.0	61.93	12744.876	35005.215
936.0	61.93	8842.379	36624.539
93.0	61.93	7680.117	35124.867
434.0	61.93	8163.95	34860.137
2940.0	61.91	10270.099	39749.762
201.0	61.91	7936.291	37542.617
720.0	61.91	8535.943	36729.348
115.0	61.85	7913.19	35565.855
362.0	61.75	8015.88	37020.742
5139.0	61.75	11457.537	34949.402
5328.0	61.72	11668.499	36802.336
9074.0	61.72	14466.106	35414.523
5306.0	61.68	11669.049	35932.332
6708.0	61.68	13103.19	37949.473
7480.0	61.64	13522.441	36389.289
1544.0	61.64	9424.796	37541.152
8786.0	61.6	14238.975	37908.441
3214.0	61.58	10147.386	33108.879
6728.0	61.56	13050.915	38486.801
6420.0	61.51	12761.522	35990.777
440.0	61.51	8148.349	34480.254
1790.0	61.47	9609.828	35963.961
5181.0	61.47	11517.275	34107.266
8865.0	61.45	14440.236	39165.367
8800.0	61.43	14314.994	38649.465
5574.0	61.41	11965.828	37180.68
88.0	61.41	7678.358	34983.398
2909.0	61.39	9990.669	39664.184
4265.0	61.37	10722.204	34230.371
4518.0	61.35	11195.341	39216.805
5978.0	61.35	12453.051	38562.191
5062.0	61.33	11561.472	37734.691
6274.0	61.31	12692.393	37424.57
2016.0	61.29	9830.561	39450.023
190.0	61.29	7669.637	37308.23
186.0	61.28	7885.851	37197.223
1724.0	61.24	9660.647	33584.875
1117.0	61.22	8858.67	37338.223
5019.0	61.2	11467.942	38820.289
4263.0	61.14	10592.543	34462.27
7667.0	61.12	13697.38	38061.93
661.0	61.12	8618.737	39582.387
6775.0	61.12	12943.395	39923.254
573.0	61.08	8390.145	35575.605
677.0	61.06	8463.824	38670.543
55.0	60.99	7717.423	34313.492
8207.0	60.99	13844.751	39635.012
5642.0	60.97	11877.401	34679.68
525.0	60.93	8388.569	33731.82
8383.0	60.93	14084.403	35976.992
5629.0	60.91	11915.752	35324.988
4583.0	60.91	11019.509	37451.477
4888.0	60.89	11311.913	36379.559
8368.0	60.87	14090.729	36467.02
645.0	60.87	8333.261	39914.746
2458.0	60.87	9896.556	33606.859
758.0	60.87	8568.348	35247.043
669.0	60.84	8583.281	38976.148
1358.0	60.84	9198.619	36049.934
5984.0	60.78	12315.988	38395.508
4613.0	60.76	11146.472	36316.902
6.0	60.72	7758.82	33108.777
2352.0	60.7	9821.021	37133.969
7231.0	60.7	13169.97	33735.168
873.0	60.7	8682.373	34138.035
5428.0	60.64	11668.033	39368.27
949.0	60.64	8763.944	37286.496
1914.0	60.62	9516.912	39395.43
8363.0	60.62	14143.447	36643.551
5931.0	60.59	12399.232	39704.699
6344.0	60.57	12749.536	39148.273
4409.0	60.53	10848.626	36320.426
6254.0	60.47	12513.446	36562.637
2954.0	60.45	10235.209	39270.023
2731.0	60.41	10134.093	37062.637
5.0	60.41	7646.948	33104.531
722.0	60.38	8526.363	36596.137
1566.0	60.36	9465.343	36854.301
6195.0	60.36	12522.364	34682.359
8298.0	60.34	14171.022	38361.898
5964.0	60.32	12302.18	38635.617
3272.0	60.32	10524.812	34986.352
5649.0	60.3	11898.422	34523.797
2301.0	60.26	9729.634	37753.406
7966.0	60.26	13939.857	33763.254
1625.0	60.22	9287.076	35467.148
1243.0	60.2	8984.185	33315.715
6010.0	60.18	12355.175	37352.992
892.0	60.18	8753.07	34784.301
9.0	60.16	7979.48	33129.09
7599.0	60.16	13433.366	39765.137
7759.0	60.15	13653.657	35367.363
602.0	60.13	8268.116	37245.211
6609.0	60.11	13063.726	34849.668
46.0	60.09	7765.842	33974.98
1503.0	60.09	9459.324	38676.297
261.0	60.09	7970.731	39022.469
5652.0	60.09	11933.122	34354.598
6050.0	60.07	12492.926	35601.836
6735.0	60.05	12941.438	38558.016
863.0	60.01	8711.453	33828.152
7716.0	60.01	13721.724	36451.621
7979.0	59.97	13988.529	33964.719
6507.0	59.95	12766.205	33643.188
7852.0	59.95	13749.763	33987.961
4548.0	59.93	11068.578	38388.898
1363.0	59.93	9161.873	36198.898
6918.0	59.92	13254.458	35668.594
7104.0	59.9	13317.821	34671.672
5417.0	59.88	11794.658	38907.473
5624.0	59.86	12001.176	35498.875
4350.0	59.86	10812.634	34301.035
4353.0	59.84	10949.456	34439.16
8121.0	59.84	13784.261	36928.129
382.0	59.82	8082.239	36555.738
772.0	59.82	8533.542	34649.133
2875.0	59.82	10004.742	39129.367
7462.0	59.8	13484.581	35942.777
732.0	59.78	8448.534	36140.383
8400.0	59.78	14106.406	35721.938
456.0	59.76	8035.309	33865.02
6222.0	59.74	12635.992	35801.234
4295.0	59.72	10719.402	33068.098
8551.0	59.72	14161.92	33235.938
541.0	59.7	8351.341	34053.332
8553.0	59.65	14067.754	33272.453
532.0	59.61	8395.448	33884.109
4841.0	59.59	11334.235	34827.176
1466.0	59.55	9170.19	39714.281
8239.0	59.46	14053.227	39700.113
609.0	59.44	8315.438	37692.859
8872.0	59.4	14612.595	39056.809
6386.0	59.4	12880.681	37631.762
7754.0	59.4	13685.527	35256.441
842.0	59.36	8510.092	33061.914
7668.0	59.36	13575.666	38116.848
4468.0	59.32	10899.125	38850.328
4928.0	59.32	11359.697	37902.719
2668.0	59.32	9958.905	35523.734
6134.0	59.26	12548.15	33377.625
2405.0	59.25	9727.779	35338.984
[truncated: 2,116 more rows]
