# Supplementary material for: Insights on the Control of Yeast Single-Cell Growth Variability by Members of the Trehalose Phosphate Synthase (TPS) Complex
Source: Front Cell Dev Biol. 2021 Jan 28;9:607628. doi: 10.3389/fcell.2021.607628 (PMC7876269; doi:10.3389/fcell.2021.607628)
Supplement: Supplementary file 3 [file Data_Sheet_2.ZIP › replicate4_TPS1_gal_t2.csv]

Id	Area(um^2)	Center_x_position	Center_y_position
7041.0	205.99	12515.434	37086.402
6118.0	192.63	11839.651	37744.43
9175.0	174.44	14075.767	38434.977
6674.0	165.78	12168.16	39746.531
2620.0	162.37	9899.477	37163.57
5894.0	157.9	11590.009	34837.145
6975.0	147.62	12617.418	34465.707
7059.0	146.14	12683.777	37788.664
5280.0	144.0	11193.227	37218.984
6178.0	141.89	11799.427	38765.258
911.0	140.53	8825.033	33993.293
5917.0	137.2	11558.832	34247.645
5224.0	135.24	11021.745	38831.105
9177.0	133.14	14096.43	38189.617
2248.0	133.12	9806.516	39532.359
9943.0	131.49	14506.807	35744.359
7201.0	131.1	12849.457	36347.684
1525.0	130.88	9157.865	37151.055
9075.0	127.41	13784.469	39324.438
6265.0	127.33	11992.849	38493.672
8584.0	127.12	13657.762	36263.574
277.0	124.25	7801.274	39498.723
2701.0	124.06	9705.622	34459.871
9911.0	123.56	14596.652	36641.664
6241.0	123.5	12014.697	39028.527
4955.0	121.14	10772.603	34132.711
9993.0	116.91	14435.338	34746.422
9764.0	116.83	14531.102	38847.906
6777.0	115.65	12291.808	38116.789
4699.0	115.4	10615.791	39632.723
7252.0	115.15	12745.961	34241.652
5299.0	115.07	11055.973	36567.148
1870.0	114.98	9685.305	33020.082
6827.0	114.73	12344.225	35771.277
8519.0	114.52	13760.014	38499.762
5941.0	113.39	11531.616	33585.934
7020.0	112.98	12664.009	36277.309
4857.0	112.58	10679.732	36560.598
3635.0	112.1	10212.371	33347.652
2691.0	109.0	9894.094	34841.703
9098.0	108.67	14031.568	39831.406
5915.0	108.65	11582.501	34130.895
6318.0	108.04	12051.012	37867.703
3045.0	107.66	10019.67	36268.133
6980.0	107.54	12526.485	34652.32
7538.0	107.41	13109.965	38786.512
5934.0	107.41	11470.282	33751.813
6337.0	105.9	11909.252	37394.109
9092.0	105.53	13831.043	39774.109
3700.0	105.05	10497.131	34881.078
9744.0	104.82	14483.051	39575.41
1999.0	104.65	9563.039	36893.164
5880.0	104.09	11558.272	34960.516
9431.0	104.06	14032.129	33307.27
2694.0	103.88	9765.71	34872.957
736.0	103.86	8575.72	37588.137
289.0	103.63	7650.311	39829.547
9753.0	103.25	14627.001	38963.461
8406.0	102.89	13437.303	38510.188
4861.0	102.79	10640.859	36599.578
6518.0	102.79	12107.38	34261.66
8224.0	102.56	13565.054	34929.688
73.0	101.89	7832.484	34771.27
5769.0	101.43	11631.313	38709.176
325.0	100.82	8146.129	39045.891
1033.0	100.78	8782.438	38374.188
7039.0	100.38	12514.988	36966.824
7202.0	100.3	12864.901	36346.363
6040.0	100.3	11737.351	34773.477
3787.0	100.09	10412.163	37366.105
7609.0	100.03	13270.89	39024.969
3578.0	99.36	10317.592	34976.059
7628.0	98.69	13176.712	38609.0
893.0	98.1	8680.608	33220.785
7103.0	98.1	12568.13	39862.008
1771.0	97.72	9440.313	35642.746
5949.0	96.72	11606.64	33481.113
8088.0	96.72	13535.315	33051.156
8105.0	96.7	13546.484	33369.391
1922.0	96.26	9629.312	34554.906
6090.0	95.65	11818.225	36903.191
4884.0	95.51	10773.232	35953.691
9926.0	95.46	14452.121	36258.723
6574.0	95.42	12087.365	36926.262
7198.0	94.73	12859.906	36282.809
2170.0	94.63	9771.205	39913.789
6091.0	94.4	11809.394	36922.016
3406.0	94.4	10154.573	38272.492
1204.0	94.27	8847.867	36914.352
6843.0	94.19	12453.596	34828.266
5858.0	94.15	11527.904	35790.281
5251.0	94.02	11143.244	38284.852
6802.0	93.75	12286.616	37010.793
7052.0	93.71	12654.495	37442.867
3737.0	93.65	10373.668	36422.664
8534.0	93.6	13699.273	37975.867
619.0	93.46	8239.834	37031.445
2314.0	93.35	9849.111	39122.324
5523.0	93.31	11279.409	33605.621
5300.0	93.23	11153.811	36573.492
6595.0	93.1	12264.712	37947.352
389.0	92.45	8165.872	36476.957
7238.0	92.26	12834.084	34724.449
8418.0	92.05	13534.086	39219.168
5846.0	91.76	11572.329	36416.105
6141.0	91.62	11824.657	38100.457
5323.0	91.51	11015.486	36031.996
10094.0	91.45	14594.127	33172.809
7175.0	91.32	12865.773	37462.375
584.0	91.16	8233.553	35428.773
8574.0	90.99	13580.524	36637.605
8389.0	90.95	13509.389	38183.5
9266.0	90.95	14202.468	36166.723
5936.0	90.74	11553.378	33511.926
5328.0	90.59	11154.103	35809.137
1697.0	90.59	9455.505	37303.43
6801.0	90.55	12395.9	36998.152
745.0	90.13	8626.099	37048.254
734.0	89.52	8539.244	37818.125
6702.0	89.42	12358.861	39608.953
6905.0	89.42	12317.912	33289.262
5379.0	89.13	11014.319	34939.031
8842.0	89.04	13819.708	33728.801
1907.0	88.88	9696.138	34171.492
4848.0	88.85	10773.4	36958.148
8427.0	88.75	13390.123	39299.309
8120.0	88.71	13462.572	33789.508
6741.0	88.6	12369.11	38939.926
7480.0	88.58	13094.64	36973.707
7630.0	88.52	13218.173	38325.566
5816.0	88.39	11531.636	37275.969
5270.0	87.43	11180.59	37615.676
9251.0	87.26	14197.887	36662.832
7053.0	86.72	12575.324	37540.375
5743.0	86.68	11418.688	39679.172
6853.0	86.62	12443.637	34772.406
3701.0	86.59	10409.149	34903.426
7226.0	86.38	12899.9	34973.922
5935.0	86.3	11632.684	33794.676
554.0	86.11	8348.644	34370.234
7620.0	85.92	13278.672	38649.762
4827.0	85.7	10638.502	37359.898
2364.0	85.7	9728.395	39041.008
4672.0	85.67	10365.118	39572.215
7301.0	85.57	12931.949	33089.938
6430.0	85.55	12057.417	33701.168
9424.0	85.55	14092.562	33436.703
9989.0	85.44	14590.502	34637.141
7152.0	84.8	12816.425	38302.313
5338.0	84.75	11064.305	35623.039
319.0	84.75	8156.871	39402.992
8341.0	84.75	13462.596	36726.172
8739.0	84.73	13644.055	33652.414
6814.0	84.67	12322.557	36609.504
1473.0	84.44	9200.185	35860.125
1064.0	84.44	8723.149	39578.891
5654.0	84.42	11240.142	37319.492
6759.0	84.34	12403.719	38362.68
9027.0	84.33	13782.844	37706.563
6475.0	84.13	12189.615	33089.578
8480.0	84.11	13763.507	39519.184
754.0	84.1	8419.319	36540.473
5389.0	84.0	11058.163	34668.898
571.0	83.92	8401.708	34809.32
6771.0	83.87	12390.911	38238.441
7666.0	83.71	13164.131	37173.691
5238.0	83.18	11141.536	38554.668
70.0	83.18	7768.641	34697.008
6899.0	83.16	12376.003	33192.313
3167.0	82.97	10011.035	38172.008
1809.0	82.89	9451.466	34159.813
1012.0	82.75	8812.058	37649.055
2336.0	82.75	9858.704	39216.801
1664.0	82.75	9341.861	37827.016
1772.0	82.47	9455.225	35655.078
333.0	82.41	8191.563	38670.777
410.0	82.39	8098.534	35417.254
9128.0	82.39	14011.491	39232.953
1873.0	82.14	9592.717	33074.316
7188.0	82.1	12914.01	36741.191
9372.0	81.89	14028.833	34225.141
212.0	81.7	7929.283	37828.59
6395.0	81.64	12009.378	35515.984
1504.0	81.59	9244.331	36417.344
1392.0	81.57	9214.99	33916.172
9005.0	81.53	13988.484	37016.844
7440.0	81.51	12925.966	35569.453
1639.0	81.43	9432.675	38879.367
2648.0	81.43	9760.127	36437.734
8506.0	81.39	13741.931	38870.953
8108.0	81.39	13387.158	33454.805
6272.0	81.36	11992.379	38322.941
8336.0	81.36	13513.866	36549.078
459.0	81.28	8131.858	33717.234
9473.0	80.92	14275.239	33591.602
5635.0	80.71	11406.131	36677.648
7352.0	80.57	12991.692	34507.496
9783.0	80.4	14436.836	38417.23
9132.0	80.36	14135.99	39006.793
9615.0	80.21	14393.782	36429.395
1039.0	80.19	8834.494	38638.199
7636.0	79.82	13177.992	38434.441
4685.0	79.8	10702.784	39884.305
9512.0	79.59	14366.174	34087.129
7831.0	79.46	13193.661	35167.836
1948.0	78.92	9491.382	35435.008
1098.0	78.87	8989.069	38991.305
2346.0	78.64	9748.366	39259.039
5616.0	78.43	11353.999	36112.219
460.0	78.39	8006.351	33749.539
5914.0	78.33	11424.702	34446.012
4626.0	78.33	10501.935	38496.266
673.0	78.29	8610.733	39856.355
7074.0	78.23	12619.689	38212.215
1775.0	78.21	9433.963	35469.344
3682.0	78.16	10420.222	34011.813
1067.0	78.14	8808.57	39618.809
7470.0	78.06	12931.387	36638.969
10050.0	77.98	14635.023	33645.785
8601.0	77.79	13568.689	35795.188
4879.0	77.77	10762.909	36072.012
8563.0	77.64	13741.2	37177.234
632.0	77.62	8343.045	37866.008
6031.0	77.54	11757.679	34513.184
8044.0	77.33	13351.326	33655.328
429.0	77.26	8073.529	34808.297
6945.0	77.24	12527.806	33780.789
9817.0	77.16	14595.951	37349.23
2436.0	77.14	9807.976	38326.105
8240.0	77.08	13484.118	35040.875
5727.0	77.01	11420.257	39695.926
7314.0	76.91	13044.473	33737.992
3634.0	76.89	10295.979	33328.527
6155.0	76.82	11697.641	38369.473
5275.0	76.74	11064.566	37404.063
7284.0	76.72	12789.471	33468.238
1865.0	76.62	9418.643	33132.586
3211.0	76.57	9978.8	38690.809
4836.0	76.55	10586.594	37100.402
6753.0	76.53	12294.411	38499.992
8324.0	76.49	13505.709	36226.27
3327.0	76.49	10264.698	39595.125
9369.0	76.45	14030.666	34430.145
7645.0	76.43	13328.386	38142.504
6467.0	76.41	11886.435	33100.688
6034.0	76.38	11638.988	34678.629
4637.0	76.36	10385.729	38904.008
2455.0	76.18	9899.713	38149.844
5407.0	76.15	11125.837	34306.48
3291.0	75.84	9965.478	39534.141
8579.0	75.8	13593.419	36498.152
9631.0	75.8	14334.923	37024.59
7712.0	75.78	13304.561	35609.137
5849.0	75.74	11586.552	36305.664
1820.0	75.72	9356.997	34111.055
782.0	75.71	8616.849	35158.016
1359.0	75.65	8935.886	33016.273
6391.0	75.61	11968.36	35454.297
1507.0	75.57	9177.816	36588.801
4969.0	75.51	10582.45	33728.934
2736.0	75.51	9897.468	33891.742
1068.0	75.49	8749.931	39618.016
5974.0	75.23	11806.448	33015.445
5409.0	75.19	11091.315	34316.742
7251.0	75.0	12814.404	34221.234
9698.0	74.92	14281.158	38841.27
721.0	74.88	8625.881	38148.59
2079.0	74.79	9551.144	38624.066
3411.0	74.79	10256.769	38027.879
6848.0	74.63	12465.117	34658.762
3044.0	74.63	9933.832	36241.406
3129.0	74.52	10054.858	37827.332
8992.0	74.44	13991.055	36278.293
1378.0	74.44	9250.682	33500.773
7488.0	74.29	12991.08	37222.77
1396.0	74.23	9272.94	34076.848
4707.0	74.15	10701.121	39318.266
9454.0	74.12	14268.647	33240.285
5942.0	73.98	11559.585	33638.238
8376.0	73.9	13467.01	37796.109
6810.0	73.58	12364.505	36742.68
6371.0	73.52	11941.582	36232.148
9564.0	73.39	14290.427	34593.855
6047.0	73.37	11723.372	35235.809
4855.0	73.33	10759.341	36836.543
6829.0	73.31	12322.787	35857.094
614.0	73.23	8291.837	36657.074
6588.0	73.18	12258.765	37658.152
7009.0	73.1	12500.101	36077.336
6046.0	73.1	11779.409	35161.652
396.0	72.93	8023.656	36075.402
7063.0	72.89	12504.13	37883.871
7610.0	72.87	13310.605	39063.832
4953.0	72.87	10646.512	34555.117
676.0	72.83	8513.174	39982.172
128.0	72.77	7884.092	35998.184
6256.0	72.54	12008.013	38722.551
8396.0	72.47	13518.188	38283.797
323.0	72.47	8180.118	39221.961
7171.0	72.43	12767.722	37377.875
9686.0	72.41	14389.984	38362.445
4903.0	72.35	10745.225	35662.215
6425.0	72.24	12048.653	34281.086
583.0	72.2	8231.272	35362.164
5536.0	72.16	11352.908	33831.051
8415.0	72.16	13419.012	39111.094
2073.0	72.14	9688.746	38410.668
5061.0	72.07	10858.92	34802.813
7102.0	72.03	12585.295	39824.891
7589.0	72.03	13350.052	39574.066
5357.0	71.85	10999.168	35125.836
152.0	71.84	7918.968	36514.254
6349.0	71.76	11986.556	36886.535
8390.0	71.72	13431.053	38211.746
6849.0	71.68	12463.602	34690.367
5780.0	71.68	11463.602	38340.047
6719.0	71.62	12465.037	39384.949
1384.0	71.62	9205.352	33743.434
5364.0	71.59	11131.041	35144.637
19.0	71.49	7644.042	33314.801
1078.0	71.47	8836.056	39722.891
6913.0	71.43	12666.605	33098.605
4690.0	71.4	10587.149	39934.297
6477.0	71.38	12136.24	33183.734
1059.0	71.24	8827.635	39395.906
4841.0	71.11	10579.718	37139.91
7473.0	71.05	13057.398	36765.82
8543.0	70.99	13726.837	37578.406
3658.0	70.95	10403.428	33240.492
7544.0	70.94	12934.88	39044.586
3784.0	70.92	10414.971	37315.77
3611.0	70.9	10268.925	34159.855
5017.0	70.9	10884.836	33725.414
6495.0	70.88	12259.545	33463.688
6738.0	70.84	12396.547	38894.402
510.0	70.84	8292.4	33282.598
1004.0	70.82	8712.597	37367.223
1919.0	70.74	9659.149	34492.59
6275.0	70.74	12053.428	38339.352
1508.0	70.71	9150.646	36587.191
7143.0	70.71	12792.511	38352.289
227.0	70.63	7810.417	38169.492
9000.0	70.61	13817.05	36720.188
5632.0	70.59	11303.319	36552.422
4619.0	70.57	10487.873	38331.996
1327.0	70.51	9046.098	34051.594
8475.0	70.46	13753.846	39733.121
9627.0	70.44	14384.03	36900.047
9024.0	70.44	13936.329	37558.871
5096.0	70.4	10977.149	35886.059
9072.0	70.4	13977.406	39091.949
1495.0	70.38	9062.505	36139.766
5284.0	70.38	11202.336	37106.227
8420.0	70.34	13503.233	39256.938
6818.0	70.26	12310.538	36219.855
81.0	70.25	7660.114	34914.621
9355.0	70.19	14000.791	34598.832
4957.0	70.17	10651.734	34284.586
5353.0	70.11	11032.434	35332.969
7634.0	70.02	13290.973	38416.855
9998.0	70.0	14549.758	34530.008
762.0	69.98	8625.85	36511.91
7436.0	69.98	13001.695	35371.98
8068.0	69.84	13278.582	33379.496
7231.0	69.79	12810.204	35041.168
346.0	69.73	8201.847	38117.469
2245.0	69.73	9869.605	39512.215
7614.0	69.71	13326.57	39108.137
6877.0	69.69	12459.998	33757.473
8847.0	69.67	13880.258	33889.598
5844.0	69.61	11516.215	36411.383
61.0	69.58	7695.847	34382.379
8338.0	69.56	13371.256	36634.801
7491.0	69.56	13071.71	37319.832
1592.0	69.52	9268.367	39546.52
387.0	69.5	8129.496	36441.047
1149.0	69.48	9055.774	38704.684
2724.0	69.42	9882.653	34287.074
5456.0	69.33	11025.667	33581.23
9767.0	69.29	14522.201	38924.215
7430.0	69.13	13069.328	35226.41
9222.0	69.06	14195.049	37201.691
8379.0	69.0	13566.469	37843.734
5469.0	68.98	11155.395	33198.395
1158.0	68.9	8918.541	38480.629
7043.0	68.87	12515.842	37187.34
3614.0	68.85	10292.463	34194.18
8499.0	68.81	13759.044	39055.242
9062.0	68.77	13907.006	38889.457
7040.0	68.69	12650.558	37049.934
6076.0	68.64	11817.588	36611.965
2462.0	68.64	9835.952	38193.301
9812.0	68.62	14579.275	37571.27
5034.0	68.6	10941.199	34203.09
7968.0	68.6	13238.489	34588.559
1260.0	68.6	8875.813	35450.926
5804.0	68.58	11544.208	37729.34
9052.0	68.54	13816.459	38549.992
1986.0	68.54	9494.842	36680.957
6982.0	68.48	12542.249	34691.605
715.0	68.33	8453.091	38281.773
7549.0	68.33	13092.998	39346.414
1513.0	68.31	9185.318	36704.895
6798.0	68.29	12346.239	36903.426
5969.0	68.27	11613.892	33057.234
6628.0	68.25	12096.927	38750.426
8989.0	68.23	13844.238	36137.48
8368.0	68.18	13475.639	37629.094
1338.0	68.06	8901.971	33551.914
6397.0	67.97	11967.634	35559.168
3254.0	67.93	9993.006	39104.793
1777.0	67.74	9437.439	35512.633
6482.0	67.74	12084.46	33281.398
472.0	67.7	8083.878	33481.582
27.0	67.66	7715.325	33463.387
9566.0	67.64	14241.423	34645.766
8059.0	67.45	13167.026	33741.43
9227.0	67.45	14131.309	37045.82
1551.0	67.45	9234.18	37950.586
1185.0	67.41	9017.722	37738.137
9039.0	67.31	13905.23	38107.789
5570.0	67.31	11395.318	34730.703
7140.0	67.12	12891.953	38609.676
8118.0	67.07	13421.351	33762.578
7308.0	67.05	13067.351	33214.688
118.0	66.99	7691.257	35758.523
9912.0	66.97	14471.921	36662.703
3502.0	66.95	10338.939	36506.934
6094.0	66.95	11807.274	37045.273
8247.0	66.91	13531.295	35103.078
8386.0	66.8	13450.624	37996.793
5145.0	66.74	10895.474	38170.387
9245.0	66.72	14060.822	36826.289
651.0	66.72	8286.443	39053.223
5227.0	66.72	11146.058	38849.625
5060.0	66.61	10872.133	34785.313
7526.0	66.55	13123.536	38524.629
9612.0	66.47	14358.662	36312.332
6966.0	66.47	12689.347	34183.82
4967.0	66.41	10679.81	33709.773
8375.0	66.4	13556.637	37786.527
8305.0	66.38	13399.643	35714.469
3474.0	66.34	10132.698	37280.184
6544.0	66.28	12259.156	35636.258
8123.0	66.22	13501.141	33940.438
10021.0	66.18	14493.152	34033.648
9918.0	66.11	14472.164	36417.992
1576.0	66.11	9251.153	39127.176
6465.0	66.07	11985.716	33074.648
3685.0	66.03	10560.015	34170.059
9697.0	65.92	14328.654	38835.078
6994.0	65.9	12695.792	35264.824
5293.0	65.84	11116.088	36774.664
127.0	65.84	7730.611	35996.152
5710.0	65.82	11299.963	39296.34
5892.0	65.8	11597.993	34818.289
405.0	65.76	8097.038	35818.41
318.0	65.74	8145.639	39362.598
6739.0	65.67	12421.692	38908.227
5593.0	65.67	11414.473	35251.031
869.0	65.61	8620.252	33380.156
5604.0	65.59	11407.197	35660.496
7282.0	65.59	12800.635	33516.797
1173.0	65.55	9003.192	38055.836
9289.0	65.48	14004.5	35326.488
3681.0	65.32	10484.718	33976.469
299.0	65.25	8040.039	39831.492
7271.0	65.19	12780.277	33879.508
7091.0	65.11	12679.181	39376.387
473.0	65.07	8156.792	33166.098
6498.0	65.04	12083.468	33557.859
5888.0	65.04	11436.905	35075.91
6035.0	65.0	11844.919	34677.965
6870.0	64.94	12420.416	34100.105
1299.0	64.94	9010.855	34829.23
358.0	64.9	8152.046	37184.391
4939.0	64.81	10763.811	34822.133
9083.0	64.81	13948.149	39616.035
2542.0	64.71	9897.399	37712.922
9910.0	64.67	14442.396	36637.777
5239.0	64.65	11164.7	38584.363
1835.0	64.63	9458.049	33357.617
7290.0	64.61	12786.169	33033.055
871.0	64.61	8538.323	33410.602
1899.0	64.61	9521.367	33917.563
3632.0	64.58	10195.641	33624.301
6705.0	64.56	12333.796	39701.977
8553.0	64.5	13642.389	37476.449
5515.0	64.48	11242.549	33467.871
6423.0	64.36	12014.801	34254.105
5966.0	64.33	11624.772	33299.766
5058.0	64.31	10844.101	34646.98
9125.0	64.31	14037.9	39330.523
4975.0	64.29	10574.519	33479.688
3504.0	64.27	10347.325	36537.762
1758.0	64.27	9388.672	35914.441
9629.0	64.25	14303.988	36924.816
1587.0	64.23	9075.846	39487.695
6601.0	64.17	12120.141	38217.738
8345.0	64.08	13455.693	36800.047
5282.0	64.08	11172.037	37031.898
9605.0	64.06	14296.612	36022.406
8894.0	64.06	13827.89	34559.426
5513.0	64.06	11311.643	33402.191
2963.0	64.04	9937.263	35122.676
9994.0	64.02	14454.619	34747.543
1689.0	64.02	9455.731	37414.09
6979.0	63.98	12648.748	34611.441
6779.0	63.92	12478.398	37930.621
236.0	63.91	7979.692	38544.953
7460.0	63.91	12959.202	36143.836
6087.0	63.89	11719.077	36858.34
7942.0	63.89	13160.261	34452.91
4997.0	63.89	10982.729	33213.289
8581.0	63.81	13661.598	36534.32
6487.0	63.81	12225.328	33409.707
9791.0	63.79	14484.499	38267.285
9239.0	63.77	14021.258	36770.684
6775.0	63.77	12346.784	37999.496
6709.0	63.69	12408.39	39491.215
5587.0	63.64	11404.25	35028.652
6707.0	63.62	12323.763	39722.32
2803.0	63.58	10116.466	33294.711
5304.0	63.54	11204.499	36493.801
1885.0	63.46	9569.842	33522.145
5644.0	63.45	11384.431	36868.254
7900.0	63.43	13278.722	34879.68
2867.0	63.39	9937.107	33978.395
4716.0	63.39	10771.526	39101.516
7166.0	63.35	12721.436	37568.133
8346.0	63.31	13412.15	36923.738
6218.0	63.27	11974.166	39617.828
8403.0	63.27	13550.319	38458.047
6080.0	63.2	11683.824	36744.527
1407.0	63.16	9255.193	34607.355
257.0	63.16	7904.509	38953.117
7338.0	63.12	12999.965	34211.313
1104.0	63.1	8850.846	38834.723
6511.0	63.08	12065.531	33948.586
9247.0	63.02	14207.309	36569.133
6120.0	63.0	11714.012	37825.691
1377.0	63.0	9253.748	33423.988
6368.0	62.97	11890.764	36491.785
4900.0	62.91	10766.201	35602.18
462.0	62.85	8100.203	33799.156
9950.0	62.85	14568.518	35795.762
205.0	62.81	7903.967	37704.816
9687.0	62.76	14380.615	38401.168
10105.0	62.76	14567.762	33294.402
8960.0	62.68	13948.279	35439.098
655.0	62.66	8391.08	39302.516
645.0	62.66	8331.417	38644.488
5286.0	62.62	11133.578	36871.277
1524.0	62.54	9098.665	37133.863
1307.0	62.54	8898.635	34706.105
1512.0	62.54	9240.624	36668.699
2410.0	62.53	9726.48	38789.008
1750.0	62.51	9354.616	36146.09
7186.0	62.51	12897.908	36892.848
1517.0	62.51	9208.858	36842.77
2655.0	62.51	9777.24	36305.762
2065.0	62.49	9675.771	38248.211
4698.0	62.43	10700.879	39985.008
5005.0	62.43	10926.369	33457.699
3604.0	62.41	10322.697	34372.723
7657.0	62.41	13351.724	37231.766
2228.0	62.3	9910.819	39463.156
9689.0	62.26	14332.721	38650.031
718.0	62.18	8603.33	38049.117
1223.0	62.16	8859.963	36422.281
1702.0	62.16	9394.68	36878.277
5109.0	62.12	10784.45	36415.906
5979.0	62.12	11709.92	33191.469
711.0	62.1	8617.116	38574.203
8780.0	62.1	13609.575	33593.301
5001.0	62.07	10888.742	33403.746
1314.0	62.05	8857.824	34544.832
5093.0	62.05	10894.523	35759.41
1977.0	62.03	9638.593	36488.824
5172.0	61.99	10810.156	39013.559
6597.0	61.99	12073.657	38003.887
6188.0	61.97	11836.492	39057.871
5806.0	61.95	11494.29	37805.832
6578.0	61.93	12081.449	37148.43
1254.0	61.89	8881.699	35727.559
9778.0	61.89	14482.965	38531.488
6187.0	61.87	11771.182	38998.125
5887.0	61.86	11471.995	35073.469
2221.0	61.84	9827.488	39451.164
5129.0	61.8	10827.126	37385.813
6729.0	61.76	12296.878	39017.531
6842.0	61.76	12356.227	34806.043
8282.0	61.74	13432.407	35384.852
8514.0	61.72	13685.902	38709.32
8943.0	61.7	13949.543	35038.348
1318.0	61.66	8915.914	34442.859
10002.0	61.64	14603.685	34594.629
9216.0	61.64	14185.542	37377.574
8809.0	61.63	13707.495	33278.816
743.0	61.57	8468.855	37288.0
50.0	61.53	7906.209	34067.352
141.0	61.53	7921.192	36278.09
4865.0	61.49	10607.069	36681.879
201.0	61.43	7965.785	37607.063
3789.0	61.41	10560.631	37423.371
649.0	61.4	8299.204	38901.199
5268.0	61.4	11021.503	37536.535
9109.0	61.36	14012.708	39611.266
5335.0	61.24	11100.804	35866.707
6900.0	61.17	12402.928	33194.313
6968.0	61.09	12646.914	34262.363
1063.0	61.01	8684.7	39514.238
9275.0	61.01	14055.512	35868.41
1979.0	61.01	9512.014	36535.973
6225.0	60.95	11952.163	39516.691
1092.0	60.9	8951.086	39304.48
6550.0	60.88	12084.227	35825.43
3661.0	60.88	10480.656	33287.578
7608.0	60.78	13153.78	38958.246
553.0	60.76	8347.956	34242.621
4628.0	60.76	10423.551	38552.816
5802.0	60.74	11605.736	37698.371
6129.0	60.69	11778.045	37950.676
6919.0	60.67	12502.722	33265.953
9192.0	60.65	14121.221	37931.734
251.0	60.63	7895.691	38823.527
6204.0	60.55	11639.488	39922.879
4960.0	60.53	10608.734	34080.781
5856.0	60.51	11596.402	35762.402
7629.0	60.38	13306.425	38312.313
8383.0	60.38	13512.601	37942.371
7543.0	60.38	12984.278	39027.246
1875.0	60.36	9632.155	33224.672
8445.0	60.3	13549.48	39575.449
7445.0	60.3	13055.536	35673.027
4980.0	60.28	10766.143	33257.332
6866.0	60.25	12311.905	34281.199
2627.0	60.23	9811.071	36879.031
1849.0	60.23	9331.778	33232.43
2657.0	60.21	9843.092	36325.734
727.0	60.19	8630.125	37927.07
1656.0	60.15	9480.451	38165.305
737.0	60.13	8488.142	37657.5
2151.0	60.11	9554.722	39975.285
6564.0	60.11	12190.359	36377.941
7490.0	60.07	13040.206	37298.43
9261.0	60.02	14009.8	36280.02
2432.0	60.0	9860.868	38311.227
8980.0	60.0	13945.468	35918.617
1827.0	60.0	9483.189	33749.383
1831.0	59.98	9378.181	33629.324
133.0	59.94	7677.646	36180.168
5937.0	59.9	11633.09	33517.918
597.0	59.9	8406.679	35858.711
1964.0	59.86	9664.395	35908.316
4576.0	59.84	10528.248	37903.594
1445.0	59.82	9087.105	35642.836
6419.0	59.81	11864.331	34591.375
4920.0	59.81	10688.674	35395.516
2953.0	59.77	10067.445	34807.0
611.0	59.73	8216.204	36372.043
76.0	59.67	7697.793	34848.73
1653.0	59.67	9437.207	38324.855
2396.0	59.63	9839.844	38677.754
1915.0	59.61	9603.997	34448.367
8822.0	59.59	13899.914	33412.207
2606.0	59.58	9894.339	37038.246
392.0	59.5	8014.032	36228.605
7208.0	59.42	12892.293	35759.559
9738.0	59.42	14627.205	39626.844
6240.0	59.38	12059.135	38992.254
3721.0	59.35	10400.579	35606.086
8490.0	59.35	13698.043	39370.793
9141.0	59.29	14167.889	39041.566
8458.0	59.27	13495.405	39943.262
2775.0	59.23	9750.916	33113.707
267.0	59.19	7749.338	39176.656
6004.0	59.15	11792.814	33682.391
8262.0	59.15	13529.344	35210.703
174.0	59.14	7763.455	37006.211
10083.0	59.1	14591.971	33331.73
2217.0	59.06	9758.292	39749.047
9907.0	59.02	14636.135	36592.109
8029.0	59.02	13198.664	34075.461
6387.0	59.0	11999.893	35643.883
7552.0	59.0	13014.686	39483.914
4643.0	58.98	10427.003	39070.535
6422.0	58.92	12059.66	34236.695
1170.0	58.92	9029.798	38300.113
9983.0	58.92	14548.962	34831.313
1308.0	58.85	9030.742	34718.035
5724.0	58.83	11261.658	39620.504
4833.0	58.81	10575.365	37331.32
4679.0	58.79	10544.772	39896.461
9438.0	58.79	14206.866	33094.078
5104.0	58.79	10941.205	36189.781
5684.0	58.73	11303.606	38709.336
5289.0	58.71	11176.046	36966.934
2808.0	58.69	10008.786	33374.941
452.0	58.66	8164.072	33821.148
7980.0	58.64	13221.761	34351.305
7357.0	58.62	13079.904	34566.844
6396.0	58.6	11947.303	35519.332
9174.0	58.54	14081.822	38409.484
9600.0	58.52	14245.681	35882.758
5630.0	58.5	11409.982	36529.313
7159.0	58.5	12714.869	37911.754
1150.0	58.5	8989.417	38716.754
9931.0	58.46	14450.759	36116.703
7239.0	58.46	12887.473	34750.68
9695.0	58.45	14335.444	38719.801
124.0	58.41	7962.23	35917.273
1500.0	58.37	9201.502	36207.465
7055.0	58.35	12675.095	37635.98
8465.0	58.31	13590.697	39966.52
3563.0	58.27	10289.113	35282.141
7167.0	58.25	12736.602	37605.359
9271.0	58.25	14104.761	35834.785
6363.0	58.25	11872.057	36681.57
6180.0	58.23	11722.574	38839.188
6755.0	58.2	12471.952	38524.016
7008.0	58.2	12611.941	36063.004
2692.0	58.16	9824.493	34841.098
2644.0	58.14	9712.486	36636.984
1693.0	58.1	9468.592	37208.59
123.0	58.04	7660.165	35894.605
4825.0	58.02	10561.934	37661.852
955.0	57.99	8714.472	34971.719
7237.0	57.97	12865.992	34681.406
4892.0	57.97	10657.232	35818.996
7476.0	57.95	13085.48	36948.184
1162.0	57.89	9009.926	38558.027
4629.0	57.89	10391.252	38563.773
5090.0	57.85	10793.517	35657.629
8981.0	57.83	13810.564	35971.648
1683.0	57.78	9317.767	37525.117
403.0	57.78	7993.287	35755.906
7162.0	57.76	12866.495	37785.168
5102.0	57.7	10977.799	36155.633
5232.0	57.7	11188.684	38652.5
7640.0	57.68	13287.773	38249.133
9422.0	57.68	14169.592	33378.277
1320.0	57.66	8852.257	34144.703
5498.0	57.6	11398.899	33156.762
7050.0	57.6	12706.178	37331.707
9571.0	57.6	14337.144	34792.465
188.0	57.58	7780.17	37418.762
3043.0	57.53	9999.909	36222.516
8352.0	57.47	13550.087	37113.074
254.0	57.45	7979.197	38880.992
3487.0	57.45	10272.019	36726.641
1210.0	57.45	8949.875	36744.906
6421.0	57.41	11989.062	34226.988
781.0	57.41	8465.789	35139.23
3182.0	57.39	10111.617	38333.719
7459.0	57.39	13079.739	36064.473
6505.0	57.39	12173.914	33778.781
4915.0	57.33	10773.093	35310.949
6175.0	57.3	11769.452	38669.074
7125.0	57.3	12721.158	38983.945
8410.0	57.28	13484.123	38871.688
6874.0	57.24	12490.398	33688.934
7573.0	57.24	13295.136	39601.898
7258.0	57.22	12874.536	33998.047
8512.0	57.22	13647.907	38674.684
6377.0	57.2	12005.395	36131.801
2549.0	57.2	9898.648	37750.477
7123.0	57.18	12810.223	38976.586
2506.0	57.18	9881.042	38020.766
3358.0	57.12	10139.012	39035.176
397.0	57.09	8183.577	36151.113
3735.0	57.07	10409.414	36399.848
5627.0	57.07	11252.027	36417.57
2651.0	57.05	9719.476	36522.363
5313.0	57.01	11049.613	36201.344
7996.0	56.97	13194.275	34444.453
9587.0	56.95	14253.349	35463.148
9714.0	56.95	14332.4	39428.637
9148.0	56.93	14032.034	38885.699
2008.0	56.93	9506.92	36989.113
6859.0	56.91	12280.151	34428.887
1764.0	56.91	9388.246	35813.563
601.0	56.89	8401.539	35961.297
5791.0	56.86	11557.964	38278.391
6642.0	56.82	12184.981	39059.836
5179.0	56.82	10868.469	39231.188
6789.0	56.8	12363.297	37240.266
6839.0	56.8	12486.776	35124.23
7577.0	56.76	13302.381	39642.406
2681.0	56.76	9706.365	35249.789
8167.0	56.66	13365.888	34430.438
3134.0	56.64	10007.203	37947.738
965.0	56.64	8778.113	35115.883
5783.0	56.64	11520.338	38420.465
7116.0	56.63	12785.09	39325.137
7591.0	56.61	13334.108	39342.754
9007.0	56.61	13849.62	37106.688
9997.0	56.57	14580.25	34498.289
1806.0	56.53	9472.294	34572.211
10041.0	56.51	14579.146	33866.992
300.0	56.49	8049.158	39842.137
9263.0	56.49	14033.528	36067.477
6211.0	56.43	12054.585	39826.207
790.0	56.4	8493.19	35006.965
5929.0	56.38	11514.915	33843.957
1889.0	56.36	9657.387	33587.113
1101.0	56.32	8936.064	39089.348
1768.0	56.32	9378.261	35602.77
5466.0	56.3	11083.685	33382.633
5103.0	56.28	10910.526	36168.055
8996.0	56.26	13877.616	36524.98
770.0	56.22	8439.443	36030.141
5065.0	56.2	10852.48	34985.527
7169.0	56.2	12771.59	37659.031
4726.0	56.19	10579.292	38447.109
3647.0	56.19	10334.826	33088.727
1953.0	56.17	9674.465	35478.52
8538.0	56.17	13706.738	37786.809
2683.0	56.13	9758.661	34972.668
274.0	56.13	7656.069	39383.641
8407.0	56.09	13497.735	38599.07
698.0	56.07	8437.37	39032.777
10007.0	56.05	14432.647	34408.652
9183.0	56.05	14202.753	38132.441
1243.0	56.03	9051.218	36011.875
5125.0	56.01	10963.369	37203.387
9667.0	55.92	14408.944	37650.871
6507.0	55.92	12094.607	33852.988
9045.0	55.88	13965.561	38342.609
3711.0	55.88	10456.131	35277.172
3281.0	55.88	9936.533	39290.27
6569.0	55.88	12094.121	36692.207
6570.0	55.86	12080.978	36771.023
5793.0	55.84	11613.151	38000.152
4994.0	55.82	10905.817	33177.09
796.0	55.82	8554.56	34914.793
7234.0	55.82	12876.333	34909.715
5510.0	55.76	11416.049	33275.773
7095.0	55.74	12552.854	39596.637
3683.0	55.74	10558.725	34092.973
2919.0	55.74	10030.151	34592.973
3752.0	55.73	10475.631	36913.383
8502.0	55.71	13599.555	39108.867
2622.0	55.71	9739.183	37167.891
6884.0	55.67	12470.411	33505.402
5408.0	55.65	11192.277	34307.652
3344.0	55.59	10288.998	39309.645
884.0	55.57	8497.855	33134.434
4972.0	55.57	10755.229	33371.371
5020.0	55.57	10983.234	33796.219
9819.0	55.51	14459.168	37364.434
455.0	55.5	8039.638	33880.543
7232.0	55.5	12767.818	35080.23
9224.0	55.46	14007.33	37278.492
1608.0	55.46	9484.762	39860.055
1879.0	55.42	9536.716	33302.246
6549.0	55.4	12276.402	35773.961
6863.0	55.38	12321.329	34237.375
1692.0	55.36	9434.518	37196.453
4624.0	55.36	10402.003	38437.598
4650.0	55.34	10503.281	39229.586
49.0	55.34	7910.001	34030.023
5667.0	55.34	11223.491	37759.883
3120.0	55.32	9988.42	37757.832
3132.0	55.3	9937.17	37926.125
9129.0	55.25	14102.156	38987.566
6794.0	55.25	12319.354	37133.063
5454.0	55.23	11182.839	33555.805
1884.0	55.23	9682.958	33471.324
8062.0	55.21	13143.295	33580.555
3437.0	55.21	10333.177	37880.156
5391.0	55.19	11138.585	34771.012
1006.0	55.19	8662.98	37445.84
8571.0	55.17	13625.078	36611.059
8453.0	55.17	13518.091	39726.84
1562.0	55.15	9218.554	38443.719
9197.0	55.13	14100.037	37670.992
7126.0	55.13	12834.798	38987.301
7661.0	55.09	13154.071	37329.289
3798.0	55.05	10370.418	37597.453
297.0	55.05	7792.442	39968.781
301.0	55.05	8055.435	39889.059
3801.0	55.02	10418.031	37635.887
7161.0	55.02	12919.556	37780.715
2425.0	54.96	9872.006	38578.898
1038.0	54.94	8655.202	38616.145
8117.0	54.94	13388.086	33755.426
1710.0	54.92	9345.212	36559.813
7501.0	54.9	13046.753	37889.766
4705.0	54.9	10613.303	39492.883
2066.0	54.9	9697.618	38252.145
952.0	54.88	8744.956	34930.242
331.0	54.86	8016.837	38938.957
2820.0	54.86	10038.057	33454.914
5336.0	54.83	11003.026	35613.164
5643.0	54.79	11376.083	36861.945
8482.0	54.67	13704.245	39586.211
9419.0	54.65	14184.512	33636.965
1352.0	54.65	8941.404	33262.637
6520.0	54.61	12216.369	34427.602
8778.0	54.61	13733.12	33572.098
5452.0	54.6	11151.544	33535.914
4704.0	54.56	10676.07	39463.914
7242.0	54.56	12791.196	34519.949
5343.0	54.56	11090.518	35463.238
691.0	54.56	8559.235	39126.668
710.0	54.52	8615.32	38558.008
6600.0	54.5	12214.093	38163.156
514.0	54.46	8385.9	33349.223
1782.0	54.46	9441.443	35144.109
6352.0	54.46	11972.731	37002.863
1514.0	54.42	9242.665	36708.316
2112.0	54.4	9687.449	39448.672
2673.0	54.38	9732.848	35458.457
7203.0	54.37	12804.339	36119.676
6476.0	54.35	12276.205	33167.063
6278.0	54.35	11921.602	38420.41
1306.0	54.29	9017.473	34627.305
8492.0	54.29	13651.123	39162.0
9611.0	54.27	14344.153	36220.465
5614.0	54.27	11314.087	36037.367
8836.0	54.25	13912.465	33669.215
9086.0	54.25	13841.435	39636.0
7522.0	54.15	13116.293	38434.672
3462.0	54.15	10179.72	37578.734
6493.0	54.12	12238.026	33427.18
6594.0	54.1	12261.008	37914.227
5404.0	54.1	11196.46	34581.277
7685.0	54.08	13248.502	36471.895
7464.0	54.08	13129.961	36382.461
7682.0	54.02	13220.054	36561.016
5977.0	54.0	11771.542	33090.957
5539.0	53.98	11337.777	33942.512
517.0	53.96	8376.172	33414.23
5646.0	53.94	11372.481	36908.813
1990.0	53.94	9530.723	36774.602
1417.0	53.94	9136.602	35126.563
4706.0	53.89	10763.126	39523.91
6579.0	53.85	12120.633	37189.387
8856.0	53.85	13985.453	33966.738
1893.0	53.85	9614.649	33683.313
432.0	53.81	8160.267	34861.648
263.0	53.79	7974.476	39078.648
8588.0	53.73	13595.133	36174.379
717.0	53.71	8583.089	37991.191
7504.0	53.71	13005.792	38011.383
9077.0	53.69	13986.014	39486.113
6083.0	53.69	11789.809	36789.586
9058.0	53.68	13884.675	38737.551
9699.0	53.64	14378.039	38946.461
6841.0	53.64	12335.104	34789.371
1062.0	53.62	8789.951	39477.109
4911.0	53.62	10717.12	35531.441
3717.0	53.6	10405.718	35518.391
5610.0	53.58	11256.202	35905.938
10072.0	53.58	14426.386	33554.539
5788.0	53.56	11585.816	38219.141
598.0	53.54	8239.814	35881.547
8562.0	53.54	13666.507	37168.023
6237.0	53.5	11901.047	38965.016
9409.0	53.48	14132.929	33763.965
9408.0	53.46	14042.922	33730.844
5645.0	53.46	11343.995	36904.703
8384.0	53.46	13538.812	37964.055
6008.0	53.45	11830.781	33835.855
7132.0	53.45	12882.333	38658.805
402.0	53.39	8016.755	35986.145
1825.0	53.39	9376.007	33740.992
9398.0	53.37	14072.379	33923.762
6327.0	53.35	12052.1	37523.77
3130.0	53.35	9999.755	37840.016
69.0	53.33	7879.758	34607.68
103.0	53.27	7755.945	35449.563
3724.0	53.27	10366.35	35835.617
974.0	53.25	8661.195	35654.492
1784.0	53.2	9307.159	35172.965
7.0	53.2	7641.896	33108.324
1070.0	53.16	8702.886	39646.594
6101.0	53.16	11848.39	37206.844
3576.0	53.16	10224.146	34939.234
6850.0	53.14	12331.549	34692.184
622.0	53.14	8405.853	37290.676
281.0	53.12	7721.489	39641.375
9244.0	53.06	14172.23	36818.504
8535.0	53.06	13748.875	37698.445
5422.0	53.06	11083.224	34203.758
2038.0	53.04	9600.592	37875.313
9710.0	53.02	14402.527	39286.086
9144.0	53.01	14201.817	39049.82
6037.0	52.99	11847.075	34718.758
8788.0	52.99	13720.174	33332.734
868.0	52.97	8480.911	33366.746
1585.0	52.95	9129.125	39398.984
5711.0	52.93	11395.127	39299.367
5377.0	52.91	11204.224	35198.473
1197.0	52.89	8909.3	37024.188
8109.0	52.87	13548.741	33455.738
1161.0	52.81	8910.846	38532.906
417.0	52.81	8128.771	35371.68
5723.0	52.81	11417.927	39578.625
7104.0	52.81	12622.972	39920.719
6916.0	52.78	12553.796	33156.383
5661.0	52.76	11217.433	37520.938
8559.0	52.74	13746.946	37066.727
5072.0	52.74	10990.964	35043.777
4918.0	52.7	10741.28	35372.875
8488.0	52.68	13605.035	39303.664
192.0	52.62	7837.726	37445.641
7638.0	52.62	13221.384	38179.316
9048.0	52.6	13818.911	38398.742
1808.0	52.58	9468.217	34431.898
6191.0	52.58	11649.892	39235.059
9193.0	52.56	14132.559	37951.766
1974.0	52.51	9599.564	36372.777
7323.0	52.49	13089.429	33995.195
187.0	52.47	7936.6	37334.281
6566.0	52.41	12066.871	36590.047
1221.0	52.41	9029.641	36381.246
8069.0	52.37	13286.683	33394.734
768.0	52.35	8537.704	35979.441
6253.0	52.35	11980.771	38921.574
9665.0	52.35	14364.769	37547.316
71.0	52.35	7923.086	34747.52
6408.0	52.33	11873.614	34681.113
8799.0	52.33	13570.254	33458.559
5621.0	52.33	11315.561	36263.293
7246.0	52.32	12893.278	34570.66
674.0	52.32	8626.31	39933.805
7658.0	52.3	13271.092	37254.32
4852.0	52.3	10759.762	36776.758
7180.0	52.3	12897.372	37337.711
4822.0	52.3	10770.444	37559.43
9641.0	52.3	14276.82	37264.363
111.0	52.28	7814.013	35609.863
2602.0	52.26	9742.441	37303.262
1404.0	52.26	9160.555	34437.07
6358.0	52.24	12053.442	36548.84
1661.0	52.24	9433.075	38008.195
6092.0	52.24	11819.166	36980.398
7793.0	52.24	13221.814	35354.199
8705.0	52.22	13574.122	34481.223
3756.0	52.22	10366.371	37021.309
3641.0	52.22	10341.703	33243.414
122.0	52.22	7851.547	35890.738
1093.0	52.2	8974.834	39336.27
4995.0	52.2	10859.899	33187.008
2944.0	52.18	10108.963	34634.32
8768.0	52.18	13754.325	33762.313
10009.0	52.16	14544.326	34177.57
5798.0	52.16	11554.797	37884.484
157.0	52.14	7824.945	36646.262
369.0	52.14	8044.545	36861.348
7649.0	52.12	13186.609	37802.059
1229.0	52.09	8944.233	36303.504
4723.0	52.05	10664.972	38346.395
7633.0	52.05	13281.148	38395.93
1659.0	52.01	9485.956	38232.293
8000.0	51.97	13317.949	34140.988
5620.0	51.97	11217.728	36261.609
2001.0	51.93	9570.295	36932.059
8095.0	51.93	13496.206	33198.32
5529.0	51.91	11378.485	33690.754
821.0	51.87	8528.914	34135.629
1167.0	51.86	9021.93	38256.84
767.0	51.84	8567.897	35949.387
1641.0	51.84	9483.485	38648.285
9979.0	51.82	14499.783	34803.93
9050.0	51.82	13809.772	38516.875
6817.0	51.82	12381.044	36516.668
5287.0	51.8	11150.553	36923.344
8540.0	51.78	13723.995	37518.02
243.0	51.78	7893.458	38685.508
2633.0	51.78	9781.747	36987.668
6991.0	51.78	12604.436	35138.527
5583.0	51.76	11239.677	35014.945
8481.0	51.74	13709.608	39541.707
6667.0	51.7	12226.992	39627.121
1978.0	51.68	9528.087	36495.391
5009.0	51.66	10919.929	33527.102
463.0	51.66	8043.825	33531.16
1908.0	51.66	9686.021	34259.059
3507.0	51.66	10279.677	36253.098
1955.0	51.65	9545.7	35520.676
9008.0	51.61	13928.644	37104.734
433.0	51.59	7992.28	34907.18
1401.0	51.55	9147.18	34227.016
742.0	51.55	8625.229	37259.387
1631.0	51.55	9304.135	39040.809
5216.0	51.51	11191.856	39217.793
3672.0	51.47	10372.936	33713.594
629.0	51.47	8389.743	37755.336
5210.0	51.43	11205.2	39273.004
7567.0	51.43	12939.07	39974.273
6542.0	51.43	12218.937	35605.004
363.0	51.32	8059.89	37032.988
6197.0	51.3	11785.3	39675.48
9683.0	51.3	14321.543	38266.234
4945.0	51.26	10772.795	34659.512
3094.0	51.24	10016.746	37155.059
9803.0	51.24	14484.084	37671.328
6559.0	51.24	12072.312	36104.066
8159.0	51.22	13437.818	34301.832
2408.0	51.2	9892.518	38776.168
6439.0	51.19	11918.444	33580.969
490.0	51.17	8103.252	33022.047
648.0	51.11	8353.152	38750.246
136.0	51.07	7884.48	36211.516
1361.0	51.07	9043.278	33041.848
7195.0	51.03	12754.207	36474.566
7659.0	51.01	13209.271	37275.578
5463.0	51.01	11062.79	33349.797
4887.0	50.99	10622.253	35764.27
1836.0	50.97	9380.045	33368.52
6812.0	50.96	12473.153	36813.926
9781.0	50.94	14449.037	38373.293
9219.0	50.94	13995.831	37395.078
1957.0	50.9	9628.619	35607.055
9746.0	50.88	14543.202	39376.523
9432.0	50.88	14102.171	33051.656
8524.0	50.88	13568.326	37997.891
7703.0	50.86	13335.414	35907.387
1696.0	50.86	9307.026	37295.84
9787.0	50.78	14445.049	38171.102
1091.0	50.78	8974.535	39280.414
7627.0	50.76	13214.334	38594.254
3540.0	50.76	10326.767	35889.508
3443.0	50.76	10274.469	37978.941
567.0	50.74	8363.772	34613.977
1174.0	50.69	9048.045	38091.496
617.0	50.69	8271.754	36979.813
9335.0	50.67	14155.073	34489.449
9059.0	50.67	13988.869	38743.773
5762.0	50.65	11510.902	38838.199
5276.0	50.65	11015.759	37427.066
8251.0	50.65	13370.059	35152.023
3328.0	50.65	10168.81	39622.922
9468.0	50.65	14396.966	33528.742
4681.0	50.63	10412.564	39937.496
873.0	50.63	8571.567	33452.32
2996.0	50.63	10041.18	35531.109
9590.0	50.59	14249.689	35569.121
1826.0	50.57	9362.872	33750.184
799.0	50.57	8597.495	34614.469
2537.0	50.55	9860.077	37695.621
5113.0	50.55	10789.496	36586.52
1832.0	50.55	9296.931	33633.309
1013.0	50.55	8834.609	37695.289
6044.0	50.53	11715.678	35103.691
320.0	50.5	8133.804	39419.465
1890.0	50.5	9647.153	33605.988
3290.0	50.46	9961.519	39475.18
5101.0	50.42	10824.423	36023.598
6664.0	50.42	12244.473	39522.973
1455.0	50.42	9168.313	35686.797
474.0	50.36	8119.933	33185.555
1421.0	50.36	9099.535	35316.754
6002.0	50.34	11708.438	33623.531
8052.0	50.34	13200.427	33710.504
8353.0	50.28	13433.679	37121.313
3295.0	50.27	9987.64	39665.359
5380.0	50.25	11186.852	34945.957
3444.0	50.25	10182.653	37981.871
9594.0	50.23	14368.368	35733.805
3754.0	50.21	10501.032	36976.102
6851.0	50.21	12343.479	34726.371
8333.0	50.17	13416.493	36513.789
7680.0	50.17	13144.108	36843.602
7569.0	50.15	13155.863	39771.34
4924.0	50.11	10757.919	35190.141
3473.0	50.11	10245.019	37200.598
1577.0	50.11	9065.712	39150.219
9014.0	50.11	13975.052	37251.699
4718.0	50.09	10589.995	38853.523
6072.0	50.07	11820.824	36374.992
3652.0	50.06	10396.712	33035.113
1239.0	50.04	9059.393	35930.52
4671.0	50.04	10450.621	39560.602
8106.0	50.02	13559.253	33416.391
1317.0	50.02	8886.838	34337.457
6067.0	50.02	11649.802	36179.211
7176.0	50.0	12795.086	37461.309
8399.0	49.98	13486.155	38337.66
395.0	49.96	7999.007	36369.324
1579.0	49.88	9078.126	39279.883
7248.0	49.88	12738.604	34307.164
6793.0	49.84	12361.8	37129.797
5736.0	49.81	11626.188	39930.555
4873.0	49.81	10731.028	36221.234
5155.0	49.81	10895.99	38451.309
7405.0	49.79	13020.146	34887.285
10008.0	49.77	14449.537	34174.172
155.0	49.75	7954.667	36537.441
6619.0	49.73	12200.969	38419.188
6183.0	49.71	11691.076	38914.523
7137.0	49.69	12860.703	38509.316
6447.0	49.67	12032.515	33475.602
8382.0	49.65	13374.975	37929.434
1935.0	49.6	9512.653	35133.348
4727.0	49.6	10619.469	38460.371
7635.0	49.6	13250.51	38433.777
6006.0	49.6	11663.594	33748.703
7529.0	49.54	12938.065	38559.32
1803.0	49.5	9423.66	34533.902
488.0	49.48	8132.329	33011.852
7206.0	49.48	12869.948	35996.637
7247.0	49.44	12782.788	34579.664
8397.0	49.44	13356.52	38302.527
3221.0	49.44	10100.716	38775.492
888.0	49.42	8686.107	33094.473
3730.0	49.42	10409.735	36149.324
9569.0	49.4	14307.839	34703.363
8500.0	49.37	13720.729	39068.094
2340.0	49.35	9802.26	39227.84
8409.0	49.35	13492.06	38822.395
7953.0	49.35	13267.881	34512.289
189.0	49.35	7821.406	37421.57
5084.0	49.33	10871.164	35497.207
6546.0	49.31	12238.773	35680.902
1754.0	49.31	9393.448	36178.172
1970.0	49.29	9580.248	36164.277
5768.0	49.29	11519.528	38674.02
6832.0	49.27	12489.218	35603.465
5921.0	49.27	11617.357	34009.445
341.0	49.21	8105.462	38425.191
3126.0	49.21	10073.248	37767.543
9414.0	49.17	14187.938	33569.207
7437.0	49.15	13119.62	35433.336
1412.0	49.15	9122.789	34982.813
7683.0	49.15	13323.916	36562.352
3206.0	49.15	10041.778	38647.594
18.0	49.12	7883.732	33310.852
8870.0	49.12	13864.422	34069.551
8816.0	49.12	13854.594	33083.238
3616.0	49.12	10269.028	34210.09
8892.0	49.1	13853.098	34440.594
1011.0	49.1	8816.417	37580.734
5541.0	49.1	11322.08	34009.824
6909.0	49.08	12674.938	33064.672
4724.0	49.06	10675.384	38369.367
8402.0	49.06	13555.138	38415.113
1817.0	49.04	9307.765	33991.902
3463.0	49.02	10230.925	37608.992
6774.0	48.98	12359.943	37993.449
120.0	48.98	7956.985	35843.879
1792.0	48.94	9380.179	34833.699
5741.0	48.91	11543.89	39661.16
5564.0	48.91	11386.012	34543.398
9869.0	48.89	14500.0	37113.836
9581.0	48.89	14273.322	35287.82
7109.0	48.87	12600.115	40004.277
6988.0	48.87	12619.851	34829.66
1518.0	48.85	9195.703	36856.488
194.0	48.85	7749.196	37462.652
9145.0	48.85	14190.256	39071.203
6671.0	48.85	12223.691	39698.699
8252.0	48.83	13424.031	35159.387
5636.0	48.83	11374.798	36730.656
6821.0	48.83	12348.076	36203.773
149.0	48.81	7678.265	36436.965
8101.0	48.79	13498.81	33264.273
7124.0	48.79	12863.999	38982.953
8977.0	48.77	13835.699	35768.625
5712.0	48.77	11226.171	39320.594
6836.0	48.77	12368.868	35550.754
1628.0	48.77	9447.671	38976.301
1386.0	48.77	9079.436	33796.484
791.0	48.75	8607.732	35020.828
1003.0	48.73	8798.421	37361.324
5033.0	48.71	10809.634	34140.531
3625.0	48.7	10251.798	33709.594
656.0	48.7	8402.409	39338.422
5292.0	48.68	11088.209	36716.035
8617.0	48.68	13682.332	35257.961
6840.0	48.64	12419.673	34943.684
5418.0	48.64	11011.287	34143.023
5351.0	48.62	11065.577	35291.504
3654.0	48.62	10494.405	33051.859
8115.0	48.6	13520.393	33689.27
2822.0	48.56	9973.161	33465.066
7024.0	48.56	12638.386	36368.852
5862.0	48.56	11615.131	35857.117
1968.0	48.54	9660.231	36068.625
2171.0	48.52	9778.166	39964.117
1323.0	48.52	9023.666	33992.27
5030.0	48.52	10852.418	34076.18
9262.0	48.52	14209.444	36289.152
1366.0	48.5	9081.332	33039.313
7527.0	48.5	13010.709	38535.949
3691.0	48.48	10519.298	34343.688
664.0	48.48	8328.578	39696.613
8288.0	48.47	13365.086	35517.637
5797.0	48.47	11471.266	38115.852
985.0	48.45	8796.012	36536.883
208.0	48.45	7813.388	37757.043
7558.0	48.45	12933.397	39655.859
8335.0	48.45	13527.373	36543.906
2886.0	48.43	10104.626	34315.871
5781.0	48.43	11489.744	38351.598
6582.0	48.37	12148.424	37472.902
2967.0	48.37	10031.537	35181.277
3773.0	48.37	10370.066	37188.246
206.0	48.37	7919.334	37721.41
2087.0	48.37	9657.377	38850.035
3107.0	48.35	9935.71	37530.172
209.0	48.35	7957.789	37763.727
9035.0	48.33	13869.387	37924.906
7273.0	48.33	12808.86	33924.777
8529.0	48.29	13618.607	37839.664
5115.0	48.29	10847.065	36751.277
447.0	48.29	8112.1	34054.027
3464.0	48.29	10317.602	37619.324
5580.0	48.29	11298.288	34966.496
5687.0	48.25	11413.705	38857.215
1195.0	48.25	9005.819	37282.473
5497.0	48.2	11407.242	33116.375
2730.0	48.2	9723.454	34066.922
6348.0	48.2	12035.485	37154.215
5495.0	48.16	11227.514	33053.582
7514.0	48.16	13101.179	38130.672
5782.0	48.14	11448.688	38405.773
5551.0	48.1	11347.011	34288.41
7241.0	48.1	12826.763	34474.16
1505.0	48.08	9245.139	36502.785
1867.0	48.04	9322.995	33144.715
5857.0	48.04	11560.205	35772.848
8999.0	48.04	13942.652	36717.316
3017.0	48.02	9940.578	35834.516
1881.0	48.02	9544.882	33394.133
9688.0	48.02	14267.984	38465.836
6547.0	48.01	12207.0	35697.82
6953.0	48.01	12708.782	34098.645
771.0	48.01	8559.675	35786.645
641.0	47.99	8260.497	38460.703
9202.0	47.97	14094.351	37762.68
2899.0	47.97	10031.039	34393.836
9096.0	47.97	14109.457	39766.699
5777.0	47.95	11556.878	38325.473
6504.0	47.93	12081.636	33777.547
1049.0	47.91	8836.183	38989.242
9620.0	47.91	14287.511	36709.617
5537.0	47.91	11405.742	33852.66
3161.0	47.87	10122.276	38103.422
2403.0	47.87	9861.696	38745.777
6734.0	47.81	12376.909	38868.074
5809.0	47.81	11503.979	37561.0
2715.0	47.79	9893.106	34308.184
3222.0	47.79	9979.76	38781.32
6068.0	47.79	11729.99	36260.109
3656.0	47.78	10405.59	33096.375
9932.0	47.76	14519.872	36131.895
1021.0	47.76	8681.418	37898.141
314.0	47.76	8054.684	39544.301
5416.0	47.72	11057.363	34438.113
2446.0	47.72	9783.103	38375.363
9595.0	47.7	14399.242	35763.914
6514.0	47.7	12110.745	34081.063
6722.0	47.7	12345.025	39124.066
3404.0	47.7	10306.785	38228.227
2333.0	47.7	9753.212	39205.535
7485.0	47.68	12969.34	37193.047
1886.0	47.66	9694.577	33532.488
5759.0	47.66	11526.571	39084.953
1918.0	47.66	9667.962	34480.625
423.0	47.64	8082.938	35204.738
9328.0	47.62	14151.378	34453.809
753.0	47.58	8561.281	36765.238
5655.0	47.58	11411.425	37338.684
6373.0	47.56	12055.633	36272.516
442.0	47.53	8021.042	34427.734
1509.0	47.53	9208.014	36618.633
1264.0	47.51	8857.362	35475.32
8528.0	47.49	13572.486	38118.461
1334.0	47.49	9018.001	33753.875
9.0	47.45	7975.416	33132.266
867.0	47.45	8547.646	33351.461
5807.0	47.43	11504.741	37505.012
495.0	47.41	8182.029	33112.785
4832.0	47.39	10743.081	37307.313
5044.0	47.39	10945.262	34440.914
1931.0	47.37	9525.012	34986.836
351.0	47.33	8129.063	37542.387
600.0	47.33	8302.229	35919.859
5594.0	47.32	11324.39	35263.809
6822.0	47.32	12401.289	35923.039
1629.0	47.3	9347.024	38975.602
239.0	47.3	7764.087	38628.199
9033.0	47.3	13990.983	37837.18
549.0	47.28	8334.967	34102.938
10101.0	47.26	14621.041	33247.699
8818.0	47.26	13935.156	33154.492
3667.0	47.24	10428.969	33472.402
7204.0	47.24	12842.654	36165.32
7254.0	47.22	12816.391	34250.598
8843.0	47.2	13878.023	33727.398
2628.0	47.2	9779.19	36885.871
5904.0	47.18	11463.494	34567.508
3293.0	47.18	9949.47	39560.027
6007.0	47.16	11690.615	33767.785
5607.0	47.16	11293.403	35724.734
258.0	47.14	7805.084	38964.988
1069.0	47.12	8773.967	39645.16
5190.0	47.11	10862.731	39634.105
6215.0	47.11	11978.01	39983.348
3546.0	47.09	10276.335	35668.273
352.0	47.09	8084.738	37562.113
1804.0	47.09	9469.216	34539.391
9716.0	47.09	14417.303	39676.848
8567.0	47.09	13779.757	36928.91
2570.0	47.07	9739.269	37630.688
217.0	47.05	7798.503	38022.055
2678.0	47.03	9724.095	35339.875
693.0	47.01	8560.731	39161.891
8955.0	47.01	13875.58	35285.281
6920.0	47.01	12576.384	33270.516
1617.0	47.01	9422.4	39617.445
5107.0	47.01	10844.635	36320.461
7690.0	46.97	13236.915	36062.344
7130.0	46.97	12748.59	38886.133
9283.0	46.97	14095.48	35473.734
1644.0	46.95	9455.573	38677.895
990.0	46.93	8838.127	36626.137
1211.0	46.93	9060.861	36751.254
9430.0	46.89	14063.875	33274.957
7468.0	46.89	13038.629	36572.594
6100.0	46.88	11781.577	37193.559
6797.0	46.86	12355.761	36878.461
1841.0	46.86	9380.393	33481.84
7164.0	46.84	12735.265	37823.547
7268.0	46.84	12906.472	33831.977
7281.0	46.82	12772.518	33503.027
9416.0	46.82	14203.523	33604.641
9101.0	46.8	14115.326	39901.867
1017.0	46.78	8735.651	37818.941
780.0	46.78	8540.006	35332.309
7622.0	46.76	13316.442	38757.414
66.0	46.76	7825.629	34514.219
7396.0	46.76	13012.584	34852.566
6016.0	46.7	11776.795	34007.875
978.0	46.7	8830.458	35893.305
3303.0	46.68	10003.982	39726.664
4891.0	46.66	10578.468	35815.828
7082.0	46.65	12648.402	38709.02
9124.0	46.65	14108.241	39592.609
3569.0	46.65	10212.635	35182.336
1728.0	46.63	9307.53	36489.816
1232.0	46.61	8932.423	36342.738
9195.0	46.59	14128.244	37961.629
7624.0	46.59	13246.799	38491.395
8246.0	46.59	13406.405	35094.57
9304.0	46.55	14034.521	34950.188
1927.0	46.53	9659.858	34790.105
9802.0	46.53	14533.948	37978.93
7349.0	46.53	13034.42	34495.195
210.0	46.53	7692.609	37806.832
10046.0	46.51	14608.845	33942.621
784.0	46.49	8423.074	35174.211
3521.0	46.49	10301.35	35994.961
2788.0	46.47	10037.295	33089.371
2989.0	46.47	10077.518	35499.938
173.0	46.47	7909.333	36998.633
420.0	46.45	8028.724	35411.941
6503.0	46.45	12276.076	33772.797
8357.0	46.43	13446.407	37271.316
7839.0	46.43	13258.728	35197.836
1802.0	46.43	9481.822	34510.41
8321.0	46.42	13555.382	36157.129
4700.0	46.42	10629.907	39634.805
4728.0	46.42	10665.596	38197.934
694.0	46.42	8479.988	39194.523
878.0	46.4	8463.801	33248.281
9467.0	46.4	14256.029	33483.813
6551.0	46.4	12079.327	35911.941
8387.0	46.38	13368.315	38003.578
7233.0	46.32	12802.414	34780.023
680.0	46.3	8591.733	39435.523
5905.0	46.28	11439.26	34598.73
9757.0	46.22	14471.923	39022.938
276.0	46.2	7799.239	39475.547
4850.0	46.19	10746.378	37007.191
5016.0	46.17	10918.07	33722.633
6894.0	46.15	12281.868	33451.148
9025.0	46.13	13907.185	37637.309
1924.0	46.11	9652.763	34685.07
6231.0	46.11	12033.812	39403.027
3376.0	46.09	10192.113	38703.145
65.0	46.09	7700.81	34485.715
1789.0	46.07	9372.768	34778.121
9962.0	46.07	14462.376	35416.23
6184.0	46.05	11668.033	38953.227
359.0	46.03	8072.402	37190.504
9234.0	46.03	14020.764	36957.336
8456.0	46.01	13540.391	39800.016
5156.0	46.01	10875.441	38473.34
2121.0	45.97	9682.981	39651.07
7107.0	45.96	12507.023	39968.871
1492.0	45.92	9195.253	36051.828
1037.0	45.9	8834.752	38590.629
5877.0	45.88	11453.196	34950.078
3365.0	45.86	10244.639	38878.129
1797.0	45.86	9413.922	34904.98
8464.0	45.84	13576.695	39915.133
6193.0	45.84	11659.956	39333.871
5697.0	45.84	11246.514	38935.426
4999.0	45.84	10922.057	33275.195
9987.0	45.82	14474.313	34872.117
2322.0	45.8	9876.987	39154.953
9423.0	45.8	14191.084	33399.008
5863.0	45.8	11538.843	35725.527
7811.0	45.78	13350.963	35381.766
2089.0	45.78	9633.75	38874.164
6065.0	45.76	11697.238	36034.371
8271.0	45.76	13547.177	35246.254
5540.0	45.74	11307.857	34001.094
8555.0	45.73	13670.303	37323.594
9206.0	45.73	14128.121	37567.0
7517.0	45.73	12942.747	38230.34
264.0	45.71	7869.319	39122.211
288.0	45.71	7873.754	39816.211
35.0	45.67	7657.279	33696.664
1527.0	45.61	9089.469	37232.785
6834.0	45.61	12430.968	35483.844
8895.0	45.61	13905.912	34589.184
9308.0	45.59	14004.147	35024.109
6333.0	45.57	12019.809	37644.563
2122.0	45.57	9693.618	39663.02
1699.0	45.55	9349.56	37057.695
5823.0	45.53	11569.592	36875.336
10106.0	45.52	14544.782	33295.496
9032.0	45.52	13854.509	37788.957
5778.0	45.52	11490.184	38328.633
3610.0	45.5	10134.033	34142.07
9428.0	45.5	14158.818	33237.82
8986.0	45.48	13948.046	36089.613
8995.0	45.48	13964.301	36432.781
811.0	45.48	8546.179	34555.492
9589.0	45.46	14411.906	35566.57
3618.0	45.46	10324.335	34252.754
8102.0	45.44	13424.482	33273.93
7938.0	45.42	13326.86	34733.969
6633.0	45.42	12157.95	38869.961
5923.0	45.42	11614.548	34057.477
1222.0	45.42	8862.267	36402.57
9759.0	45.4	14611.511	39058.934
569.0	45.38	8311.566	34743.227
702.0	45.38	8538.466	39088.184
1176.0	45.38	9060.434	37852.383
3241.0	45.38	10085.096	38973.367
7224.0	45.36	12726.08	35214.789
1655.0	45.36	9428.724	38163.836
5117.0	45.34	10852.838	36763.828
4821.0	45.34	10643.852	37545.938
5326.0	45.32	11034.676	35787.871
4860.0	45.3	10695.5	36597.746
5749.0	45.3	11610.04	39508.953
5939.0	45.3	11495.592	33565.66
4666.0	45.27	10525.694	39516.785
3337.0	45.25	10264.952	39751.055
6251.0	45.25	11868.882	38878.457
5376.0	45.21	11013.862	35195.477
2671.0	45.21	9721.572	35697.707
158.0	45.19	7826.684	36657.313
1024.0	45.19	8769.607	37972.664
5267.0	45.19	11188.275	37822.113
3619.0	45.19	10256.667	34261.699
2127.0	45.19	9553.465	39758.199
7227.0	45.17	12728.848	34975.039
1339.0	45.15	8951.24	33347.266
6731.0	45.15	12440.744	39062.766
1329.0	45.15	8918.418	33867.387
1557.0	45.11	9076.487	38142.781
2402.0	45.09	9872.347	38732.281
7011.0	45.09	12514.513	36116.641
5447.0	45.06	11168.599	33733.531
5910.0	45.04	11578.826	34343.703
8725.0	45.0	13747.112	33989.258
5410.0	44.98	11124.971	34359.457
6981.0	44.94	12517.563	34683.691
758.0	44.94	8484.288	36395.859
5427.0	44.92	11026.289	34027.133
5214.0	44.92	10999.578	39142.184
5873.0	44.92	11477.382	35117.848
5732.0	44.88	11396.287	39902.727
371.0	44.86	8062.225	36904.77
633.0	44.86	8216.168	37941.668
8328.0	44.86	13518.038	36389.945
9953.0	44.84	14540.784	35592.074
7687.0	44.83	13280.294	36495.938
6816.0	44.81	12469.969	36427.176
4937.0	44.81	10571.757	35082.297
131.0	44.75	7851.62	36168.219
3722.0	44.75	10551.565	35733.488
5507.0	44.75	11223.04	33247.371
2684.0	44.71	9802.758	34975.387
7257.0	44.71	12919.361	33988.133
7110.0	44.67	12822.614	39776.281
8151.0	44.67	13516.383	34169.527
8520.0	44.67	13589.108	38612.992
385.0	44.67	8018.95	36675.031
315.0	44.63	8046.734	39282.523
5814.0	44.58	11614.946	37495.645
2447.0	44.56	9912.766	38383.871
7121.0	44.56	12746.212	39149.121
4938.0	44.54	10601.768	34819.414
8072.0	44.52	13249.88	33236.906
8001.0	44.52	13187.063	34142.0
6496.0	44.5	12145.565	33479.984
7562.0	44.5	13076.472	39774.422
7135.0	44.5	12731.857	38743.055
8564.0	44.5	13611.841	36869.473
1208.0	44.48	9017.484	37017.172
1462.0	44.48	9117.948	35768.488
8589.0	44.48	13709.861	36180.402
8067.0	44.48	13211.427	33638.277
8454.0	44.46	13427.871	39765.73
342.0	44.46	8193.874	38231.359
8798.0	44.46	13764.675	33404.777
2725.0	44.44	9887.549	34019.27
9503.0	44.44	14421.206	33934.504
5193.0	44.42	10928.095	39799.625
9690.0	44.42	14311.594	38650.863
5260.0	44.42	11141.353	37825.023
6629.0	44.42	12132.965	38807.027
7469.0	44.4	13131.539	36584.93
5805.0	44.4	11558.302	37736.996
3793.0	44.37	10534.648	37508.77
2108.0	44.37	9513.42	39396.074
1191.0	44.37	9029.67	37408.977
384.0	44.35	8034.942	36655.688
8374.0	44.35	13458.648	37774.125
908.0	44.35	8789.676	33974.512
659.0	44.33	8226.956	39468.414
1561.0	44.31	9274.912	38419.383
41.0	44.31	7885.546	33804.906
3794.0	44.29	10427.612	37514.59
2394.0	44.29	9783.235	38658.594
671.0	44.27	8519.31	39838.559
5722.0	44.27	11376.887	39567.277
7118.0	44.25	12731.062	39403.094
6059.0	44.23	11821.805	35741.387
687.0	44.23	8615.073	39584.926
4710.0	44.23	10647.427	39169.691
6996.0	44.21	12569.701	35455.801
9090.0	44.21	13921.513	39753.785
1729.0	44.19	9392.847	36509.492
3260.0	44.17	10002.006	39130.422
9088.0	44.17	13926.051	39695.262
6099.0	44.17	11649.13	37141.699
9944.0	44.16	14580.503	35753.117
9577.0	44.14	14286.53	35179.855
7122.0	44.1	12810.007	39150.734
4609.0	44.06	10460.76	38065.152
2106.0	44.04	9581.262	39280.434
7541.0	44.04	13115.365	38980.531
819.0	44.02	8475.721	34434.93
7481.0	44.0	13064.473	37084.914
8830.0	43.98	13920.093	33609.152
3747.0	43.96	10365.927	36775.184
2098.0	43.96	9581.438	39155.551
3560.0	43.94	10182.986	35259.156
2751.0	43.93	9728.114	33438.961
5794.0	43.93	11507.343	38082.23
311.0	43.93	8047.675	39705.531
3292.0	43.93	10021.14	39554.906
1154.0	43.91	8872.254	38728.938
7713.0	43.91	13243.451	35613.383
3646.0	43.91	10313.305	33071.426
6997.0	43.91	12554.767	35730.523
7096.0	43.89	12630.813	39623.32
5726.0	43.89	11214.966	39683.59
9471.0	43.89	14216.09	33547.715
7173.0	43.87	12721.788	37410.621
9296.0	43.85	14119.556	35127.32
5235.0	43.85	11089.748	38506.777
643.0	43.85	8232.069	38525.586
8014.0	43.83	13156.389	34213.965
5524.0	43.81	11219.867	33651.23
2904.0	43.81	10015.306	34428.785
1341.0	43.79	8983.246	33362.098
10091.0	43.79	14540.141	33165.32
7163.0	43.77	12691.547	37788.809
7347.0	43.77	13106.637	34396.902
3257.0	43.77	9994.652	39118.352
2399.0	43.77	9828.847	38711.703
7069.0	43.77	12688.852	38064.605
2480.0	43.75	9744.317	38306.105
7156.0	43.73	12859.665	38115.387
9969.0	43.73	14548.19	35358.289
6058.0	43.71	11677.434	35703.484
336.0	43.71	8158.642	38531.547
9986.0	43.71	14454.577	34839.102
1818.0	43.7	9306.65	34029.48
8429.0	43.7	13425.295	39342.621
7083.0	43.7	12603.37	38944.266
5976.0	43.68	11704.017	33056.867
10020.0	43.68	14571.629	34030.535
538.0	43.66	8392.268	33887.004
8054.0	43.66	13239.314	33728.594
3374.0	43.66	10294.997	38669.254
5571.0	43.66	11324.196	34743.141
1778.0	43.64	9296.904	35571.34
1597.0	43.62	9166.356	39715.621
709.0	43.62	8587.642	38538.723
1604.0	43.6	9174.919	39893.379
2774.0	43.58	9752.65	33096.051
8561.0	43.58	13714.724	37118.328
7389.0	43.58	12973.056	34768.934
800.0	43.58	8529.763	34650.094
1685.0	43.56	9421.435	37543.336
9420.0	43.56	14054.34	33341.215
6176.0	43.54	11716.58	38672.137
362.0	43.54	8012.438	37022.645
9318.0	43.54	14059.588	34926.77
9163.0	43.54	14121.001	38676.605
4916.0	43.54	10640.542	35349.043
7534.0	43.52	13012.56	38677.195
357.0	43.5	8145.143	37467.59
6351.0	43.48	12000.874	36989.984
6366.0	43.47	11860.094	36437.156
6679.0	43.45	12261.05	39788.828
28.0	43.45	7785.445	33500.066
3054.0	43.43	10074.033	36437.168
1712.0	43.43	9304.502	36574.84
668.0	43.43	8329.81	39916.977
271.0	43.39	7703.482	39327.375
6189.0	43.37	11696.203	39061.039
7568.0	43.37	13036.916	39997.5
430.0	43.33	8058.56	34812.258
8814.0	43.29	13726.344	33059.824
386.0	43.29	8185.944	36684.715
6055.0	43.29	11698.635	35506.055
7427.0	43.29	13073.844	35192.809
512.0	43.27	8359.208	33328.0
3686.0	43.25	10357.752	34265.387
555.0	43.25	8364.953	34382.73
6003.0	43.25	11742.373	33625.844
7097.0	43.24	12637.696	39663.023
235.0	43.24	7760.541	38435.059
1776.0	43.24	9283.347	35468.738
4645.0	43.18	10449.654	39138.359
6557.0	43.16	12114.881	36014.648
9705.0	43.16	14283.284	39100.746
5568.0	43.14	11357.426	34688.258
2965.0	43.12	10046.956	35144.641
4949.0	43.12	10768.775	34724.461
7229.0	43.12	12741.979	35005.945
2670.0	43.12	9881.85	35671.051
1945.0	43.1	9703.751	35373.602
7566.0	43.08	12940.813	39925.219
6795.0	43.06	12403.252	37143.719
10019.0	43.04	14506.35	34015.328
1357.0	43.04	8978.835	33318.527
6299.0	43.04	11857.866	37991.141
9752.0	43.04	14436.572	39165.453
8547.0	43.02	13667.056	37387.465
6464.0	43.02	11955.539	33074.453
1900.0	43.02	9544.941	33941.047
1234.0	43.02	9023.173	36063.246
515.0	43.01	8329.593	33393.336
7420.0	42.99	13053.045	35116.305
3179.0	42.99	10118.75	38274.355
6742.0	42.97	12298.892	38636.266
3353.0	42.95	10226.2	39255.563
756.0	42.93	8528.403	36644.934
1014.0	42.91	8713.051	37744.563
454.0	42.91	8031.43	33868.059
7366.0	42.91	12927.96	34605.527
9477.0	42.91	14360.045	33648.129
5867.0	42.89	11620.184	35277.949
5105.0	42.89	10953.716	36222.727
630.0	42.87	8417.146	37807.293
6254.0	42.85	11999.85	38644.473
6441.0	42.83	12015.242	33642.473
2083.0	42.81	9581.514	38720.371
5174.0	42.79	10942.429	39066.406
9226.0	42.79	14189.695	37032.652
8993.0	42.79	13946.28	36296.008
988.0	42.78	8691.933	36593.078
47.0	42.78	7660.155	33975.469
885.0	42.76	8637.912	33034.652
8351.0	42.74	13476.775	37100.207
4839.0	42.72	10676.718	37135.828
14.0	42.72	7729.549	33194.711
5624.0	42.72	11296.983	36311.684
5430.0	42.72	11154.585	34074.684
6411.0	42.68	12021.947	34712.785
8577.0	42.64	13777.555	36412.066
1080.0	42.64	8669.14	39996.199
6194.0	42.64	11663.33	39370.578
7207.0	42.64	12802.869	36031.414
148.0	42.62	7739.026	36435.578
1207.0	42.6	8904.735	36972.031
5381.0	42.58	11171.226	35002.41
5026.0	42.57	10937.844	33993.375
370.0	42.55	8091.271	36869.91
6112.0	42.55	11666.214	37559.227
5709.0	42.53	11385.749	39233.352
1035.0	42.53	8750.187	38522.184
6190.0	42.53	11846.809	39092.719
2743.0	42.53	9893.141	33609.293
6032.0	42.53	11738.721	34531.938
3680.0	42.53	10556.683	33958.781
9893.0	42.53	14438.898	36950.855
9042.0	42.51	13875.166	38206.852
9172.0	42.49	14166.463	38364.473
9475.0	42.49	14345.326	33616.766
2780.0	42.47	9798.189	33138.703
7057.0	42.47	12504.907	37741.109
1774.0	42.47	9301.521	35428.457
2690.0	42.45	9879.884	34835.477
8017.0	42.43	13264.053	34234.559
5609.0	42.43	11279.325	35898.18
8695.0	42.43	13715.905	34690.977
9264.0	42.41	14125.725	36074.594
1231.0	42.39	8969.631	36339.969
3520.0	42.37	10292.14	35952.215
1073.0	42.35	8820.386	39697.574
5761.0	42.35	11465.27	38822.453
7872.0	42.35	13164.821	34986.086
4968.0	42.34	10700.849	33708.66
3309.0	42.34	9941.38	39832.98
9315.0	42.32	14022.231	34865.148
1637.0	42.32	9389.878	38854.203
5628.0	42.28	11316.023	36476.148
7098.0	42.24	12618.024	39713.688
3719.0	42.24	10494.813	35561.121
7004.0	42.24	12682.374	35950.863
6341.0	42.22	11961.973	37183.504
5633.0	42.22	11276.319	36583.84
7707.0	42.22	13274.899	35758.609
9434.0	42.2	14114.849	33072.375
1235.0	42.2	9026.377	36131.684
8314.0	42.18	13480.534	35944.664
9476.0	42.16	14259.669	33621.035
4721.0	42.14	10651.83	38529.051
313.0	42.14	8018.944	39444.199
412.0	42.12	8071.344	35501.543
86.0	42.09	7926.518	34985.551
5666.0	42.09	11387.819	37608.125
8817.0	42.09	13961.166	33085.633
2492.0	42.09	9838.856	37994.602
7036.0	42.07	12667.814	36756.063
493.0	42.07	8088.759	33095.074
6706.0	42.07	12397.435	39706.137
7492.0	42.05	12937.829	37342.348
1036.0	42.05	8689.365	38574.91
6367.0	42.05	11883.036	36488.215
8936.0	42.03	13979.441	34992.168
6936.0	42.03	12504.56	33649.031
90.0	42.03	7676.861	35126.289
3729.0	41.97	10488.792	36118.68
5755.0	41.95	11598.533	39204.352
8580.0	41.95	13684.123	36497.785
2662.0	41.93	9754.609	35740.996
7177.0	41.93	12904.079	37189.848
6911.0	41.91	12525.278	33073.906
6217.0	41.89	11991.724	40012.988
3695.0	41.89	10520.534	34736.926
138.0	41.89	7859.496	36221.125
7090.0	41.88	12633.458	39327.141
167.0	41.88	7756.771	36848.348
6014.0	41.86	11681.181	33909.328
3053.0	41.86	9981.693	36422.848
4983.0	41.84	10650.824	33294.891
2596.0	41.82	9718.296	37217.246
9130.0	41.82	14186.733	38988.992
204.0	41.8	7712.271	37687.496
6028.0	41.8	11803.041	34427.625
7489.0	41.78	13039.188	37287.168
8245.0	41.78	13424.777	35091.523
7924.0	41.78	13314.316	34673.73
5274.0	41.76	11146.049	37394.785
5968.0	41.74	11478.839	33035.66
2732.0	41.72	9763.116	33820.832
6565.0	41.7	12129.162	36378.762
10051.0	41.7	14464.059	33654.633
5572.0	41.7	11288.358	34785.672
345.0	41.65	8142.781	38010.109
3064.0	41.63	10026.168	36549.547
1025.0	41.63	8665.643	38076.82
3427.0	41.63	10172.818	38129.723
532.0	41.61	8384.083	33734.27
5870.0	41.59	11504.435	35336.98
6382.0	41.59	11882.077	35747.148
347.0	41.59	8036.38	37892.18
25.0	41.57	7943.661	33422.977
415.0	41.57	8062.984	35293.137
9971.0	41.55	14596.836	35122.848
8414.0	41.55	13526.988	39103.324
1301.0	41.53	8878.471	34857.379
9373.0	41.53	14131.33	34255.484
5640.0	41.51	11419.616	36794.207
7458.0	41.49	13048.672	36031.219
32.0	41.49	7640.851	33549.785
6606.0	41.49	12210.189	38289.594
5455.0	41.49	11156.616	33578.141
7718.0	41.47	13340.273	35654.219
5789.0	41.47	11480.554	38234.504
1423.0	41.47	9249.766	35353.441
6416.0	41.47	11893.793	34524.926
9808.0	41.47	14629.059	37755.426
1526.0	41.47	9230.432	37223.535
59.0	41.47	7838.748	34376.555
7084.0	41.45	12550.89	39075.141
9203.0	41.42	14192.5	37807.004
5445.0	41.42	11059.83	33684.227
6787.0	41.42	12352.108	37355.656
5576.0	41.4	11330.722	34828.098
7029.0	41.36	12523.178	36388.191
3377.0	41.36	10231.532	38706.828
7051.0	41.34	12687.48	37425.359
751.0	41.34	8461.228	36702.68
9717.0	41.34	14396.934	39678.16
808.0	41.32	8445.036	34493.816
12.0	41.32	7840.985	33174.531
2672.0	41.3	9787.898	35718.984
6038.0	41.3	11758.308	34745.18
6221.0	41.28	11964.582	39665.926
3548.0	41.26	10172.635	35692.406
7450.0	41.26	13026.245	35772.289
6847.0	41.26	12395.368	34612.844
8821.0	41.24	13866.375	33376.516
9694.0	41.24	14311.433	38703.039
2267.0	41.22	9897.035	39581.672
5820.0	41.22	11512.994	37111.383
1638.0	41.19	9482.35	38854.07
2841.0	41.19	10064.582	33653.492
8600.0	41.19	13756.233	36049.293
1175.0	41.19	8957.817	38121.727
5308.0	41.17	11142.559	36319.613
5626.0	41.15	11306.659	36381.859
746.0	41.15	8570.48	37125.113
4722.0	41.13	10691.573	38307.367
4874.0	41.13	10635.853	36227.852
7500.0	41.11	13118.409	37882.133
5225.0	41.11	11108.69	38839.508
7518.0	41.09	12983.949	38242.66
9792.0	41.09	14507.824	38288.777
8370.0	41.07	13547.115	37751.512
5278.0	41.07	11016.403	37452.938
6098.0	41.03	11797.55	37122.621
6538.0	41.01	12185.193	35450.211
5281.0	40.99	11067.395	37293.152
99.0	40.99	7871.143	35411.672
7092.0	40.98	12695.0	39452.543
1018.0	40.96	8715.08	37838.047
2551.0	40.94	9726.362	37755.496
441.0	40.94	8077.155	34332.152
5884.0	40.92	11633.244	34997.656
9047.0	40.92	13981.283	38368.328
5128.0	40.92	10960.339	37345.777
6085.0	40.92	11665.827	36803.586
5388.0	40.9	11196.113	34640.469
1859.0	40.9	9323.801	33304.508
9851.0	40.9	14455.494	37341.219
543.0	40.88	8360.331	33932.473
2605.0	40.88	9734.106	37033.719
6907.0	40.86	12422.361	33077.902
1916.0	40.86	9529.385	34456.613
9604.0	40.84	14360.801	35998.52
3486.0	40.82	10165.505	37013.59
186.0	40.82	7918.766	37321.688
7023.0	40.8	12621.702	36354.246
4979.0	40.8	10728.928	33245.594
95.0	40.78	7833.617	35290.066
4913.0	40.78	10568.458	35566.027
8807.0	40.78	13599.179	33229.145
540.0	40.76	8306.567	33899.953
5860.0	40.75	11486.77	35802.313
2082.0	40.73	9527.439	38710.523
1449.0	40.73	9178.457	35662.102
1528.0	40.71	9116.761	37287.578
1241.0	40.71	9044.009	35981.035
1494.0	40.69	9269.285	36106.363
6021.0	40.69	11660.641	34154.156
732.0	40.69	8615.825	37766.293
5740.0	40.67	11606.792	39640.402
4630.0	40.67	10416.68	38584.281
437.0	40.65	8146.304	34480.973
7030.0	40.65	12505.485	36432.902
5007.0	40.63	10896.696	33486.051
8329.0	40.63	13416.999	36427.465
1519.0	40.61	9199.102	36993.051
5562.0	40.61	11214.315	34472.328
6502.0	40.61	12205.49	33701.363
7449.0	40.59	12991.307	35767.023
153.0	40.59	7652.367	36529.254
7127.0	40.57	12891.819	39039.984
3513.0	40.57	10203.101	36085.605
996.0	40.57	8669.252	37009.738
185.0	40.53	7665.387	37310.102
8834.0	40.52	13797.094	33660.773
2649.0	40.5	9750.213	36476.469
431.0	40.5	8144.667	34830.93
7499.0	40.48	13071.524	37842.254
1920.0	40.48	9537.965	34541.215
891.0	40.46	8830.392	33125.672
2075.0	40.44	9638.699	38539.609
6480.0	40.42	12182.791	33270.359
3484.0	40.42	10194.937	36922.406
[truncated: 2,071 more rows]
