# Supplementary material for: Insights on the Control of Yeast Single-Cell Growth Variability by Members of the Trehalose Phosphate Synthase (TPS) Complex
Source: Front Cell Dev Biol. 2021 Jan 28;9:607628. doi: 10.3389/fcell.2021.607628 (PMC7876269; doi:10.3389/fcell.2021.607628)
Supplement: Supplementary file 3 [file Data_Sheet_2.ZIP › replicate4_TPS1_gal_t1.csv]

Id	Area(um^2)	Center_x_position	Center_y_position
9450.0	118.1	12173.109	39746.215
13438.0	104.77	14077.622	38433.297
8539.0	103.79	11843.469	37741.82
9931.0	97.95	12517.758	37084.441
4147.0	96.53	9902.311	37159.441
1187.0	86.88	8827.94	33990.832
8198.0	86.57	11590.958	34833.484
14844.0	85.16	14436.807	34740.145
2126.0	81.44	9160.107	37149.141
7272.0	80.06	11196.043	37215.758
4248.0	79.01	9709.84	34456.707
13227.0	78.91	13784.513	39320.387
8793.0	78.2	11992.216	38496.453
14764.0	77.26	14507.511	35744.172
9665.0	75.67	12346.47	35769.113
7184.0	74.41	11023.308	38830.145
6468.0	72.0	10618.834	39629.008
3275.0	71.73	9772.707	39911.371
9904.0	70.48	12667.272	36271.727
344.0	70.16	7803.978	39494.934
8268.0	69.45	11534.574	33583.656
9947.0	68.74	12576.581	37538.375
14146.0	68.19	14337.448	37021.754
4239.0	67.09	9764.841	34870.008
13441.0	67.04	14101.764	38190.34
2750.0	66.67	9687.077	33017.645
10156.0	66.48	12848.444	36344.852
9851.0	66.16	12528.068	34650.77
6260.0	66.04	10416.581	37363.652
7222.0	66.0	11063.488	38439.574
6590.0	65.79	10642.776	36597.043
10675.0	65.62	13112.122	38780.859
14851.0	65.54	14552.566	34526.828
8231.0	65.37	11560.199	34236.73
6737.0	65.1	10775.17	34130.004
14373.0	64.95	14534.734	38844.793
87.0	64.91	7835.613	34767.449
2821.0	64.49	9630.175	34552.441
10154.0	64.34	12862.672	36280.164
13276.0	64.03	14034.978	39828.004
418.0	63.78	8149.083	39041.754
8009.0	63.76	11634.758	38703.129
7230.0	63.68	11145.272	38281.461
6152.0	63.42	10375.979	36419.602
12345.0	63.4	13581.74	36634.859
8184.0	63.3	11562.345	34958.313
13803.0	63.24	14096.77	33432.875
1164.0	63.23	8681.879	33217.477
9176.0	62.98	12109.785	34258.855
14705.0	62.65	14601.308	36640.676
2588.0	62.61	9442.759	35638.914
953.0	62.57	8579.229	37585.27
12285.0	62.06	13702.632	37971.535
9486.0	61.92	12361.877	39604.574
10226.0	61.73	12749.302	34238.199
14337.0	61.6	14481.206	39574.141
9686.0	61.25	12456.755	34824.969
8484.0	61.18	11820.628	36901.199
9954.0	61.14	12679.798	37785.496
14026.0	61.14	14291.926	34591.457
1868.0	60.77	9109.743	33756.938
7353.0	60.28	11067.687	35619.625
8261.0	60.05	11472.83	33746.746
12760.0	59.8	13823.519	33724.621
3634.0	59.72	9730.862	39037.77
7290.0	59.64	11057.097	36563.121
8920.0	59.62	11911.347	37391.633
14730.0	59.62	14455.244	36254.605
8263.0	59.53	11554.346	33509.617
6586.0	59.53	10684.834	36558.078
10783.0	59.18	13275.054	39024.809
9601.0	58.67	12295.631	38112.406
2800.0	58.49	9699.492	34169.527
10203.0	58.3	12836.952	34721.715
3372.0	58.28	9830.04	39448.004
10157.0	58.07	12870.785	36344.805
2346.0	58.07	9434.606	38877.246
8123.0	58.05	11574.676	36415.574
2685.0	57.65	9362.13	34110.484
9757.0	57.57	12319.342	33285.063
527.0	57.48	8101.672	35414.68
13560.0	57.25	14204.167	36164.004
10039.0	57.23	12570.229	39862.598
11586.0	57.17	13465.505	33786.492
10274.0	57.0	12792.296	33464.727
1589.0	56.85	8850.213	36909.836
2046.0	56.83	9202.695	35857.684
10807.0	56.69	13179.25	38606.809
11564.0	56.56	13548.796	33366.438
7603.0	56.37	11282.517	33601.035
4131.0	56.33	9897.26	37034.867
14352.0	56.18	14628.739	38959.703
9594.0	55.99	12394.135	38234.832
5402.0	55.89	9969.155	39529.871
10192.0	55.87	12902.27	34971.18
6004.0	55.83	10214.979	33346.523
8276.0	55.76	11609.599	33477.691
7328.0	55.74	11017.628	36029.285
2957.0	55.72	9565.531	36888.602
13251.0	55.66	13832.05	39771.594
12249.0	55.58	13762.175	38495.348
3592.0	55.58	9860.601	39214.977
7951.0	55.05	11421.303	39675.719
9638.0	55.05	12289.037	37007.27
10131.0	54.99	12869.88	37459.168
12104.0	54.99	13538.985	39217.895
11539.0	54.97	13537.84	33049.293
7291.0	54.89	11156.224	36570.152
11975.0	54.76	13516.516	36546.238
9066.0	54.7	12060.337	33698.719
10603.0	54.68	12994.89	37219.605
6624.0	54.63	10774.566	35947.836
12228.0	54.57	13745.925	38868.469
8228.0	54.4	11427.313	34442.09
8409.0	54.26	11737.854	34769.066
9569.0	54.13	12407.688	38358.797
10864.0	54.03	13167.509	37172.188
15021.0	53.94	14597.124	33170.16
951.0	53.86	8543.631	37815.531
4181.0	53.84	9761.841	36434.375
784.0	53.67	8242.205	37028.563
6482.0	53.59	10703.947	39314.848
1377.0	53.51	8784.144	38370.977
9121.0	53.48	12194.443	33086.285
12112.0	53.48	13391.172	39295.637
8892.0	53.34	12053.057	37866.441
9015.0	53.27	12011.352	35512.004
6568.0	53.25	10582.706	37137.398
13542.0	53.23	14199.808	36658.887
369.0	53.19	7652.016	39826.344
9269.0	53.05	12089.911	36922.938
8262.0	53.04	11633.805	33791.355
10145.0	52.67	12916.596	36738.547
9054.0	52.61	12017.697	34251.258
10948.0	52.58	13308.713	35606.699
10385.0	52.58	12994.961	34503.641
11126.0	52.5	13195.756	35166.309
9304.0	52.5	12267.469	37944.363
5339.0	52.42	9994.739	39103.672
3761.0	52.42	9812.207	38321.535
10815.0	52.38	13181.405	38430.613
14417.0	52.25	14437.955	38416.348
8080.0	52.21	11534.966	37272.008
6098.0	52.14	10501.093	34879.832
1826.0	52.0	8939.148	33012.348
5608.0	51.68	10159.071	38269.938
988.0	51.66	8421.086	36536.066
702.0	51.62	8351.969	34367.633
743.0	51.48	8235.122	35425.004
429.0	51.41	8194.675	38667.594
5905.0	51.39	10320.749	34973.496
407.0	51.37	8158.491	39398.793
9489.0	51.31	12337.464	39697.211
2664.0	51.31	9456.147	34156.145
6336.0	51.16	10505.305	38493.469
2459.0	51.14	9459.052	37301.66
9769.0	51.14	12669.24	33094.84
12195.0	51.12	13767.077	39516.637
10579.0	51.01	13097.149	36970.797
1434.0	50.97	8724.038	39575.098
928.0	50.89	8456.657	38279.246
9546.0	50.87	12373.41	38936.313
6735.0	50.87	10649.882	34551.957
10101.0	50.72	12819.235	38301.074
7268.0	50.66	11066.78	37401.285
6414.0	50.58	10366.861	39571.355
9928.0	50.58	12517.499	36966.242
4283.0	50.58	9901.137	33889.469
13341.0	50.55	14015.149	39229.844
6324.0	50.49	10490.521	38328.129
2753.0	50.37	9596.553	33073.059
10794.0	50.33	13282.927	38645.891
5040.0	50.3	10057.592	37824.789
1350.0	50.18	8812.499	37645.133
9143.0	50.14	12263.437	33461.039
12354.0	50.12	13664.213	36532.762
6548.0	50.11	10640.054	37357.383
8270.0	50.05	11562.688	33633.988
5107.0	50.03	10014.123	38170.922
9946.0	49.95	12658.538	37440.316
8486.0	49.88	11811.014	36920.984
6880.0	49.84	10873.447	34782.133
9648.0	49.74	12325.488	36608.219
9658.0	49.72	12310.872	36215.34
8149.0	49.72	11529.698	35787.73
1426.0	49.7	8687.702	39510.902
7208.0	49.68	11143.094	38553.914
2433.0	49.68	9345.252	37823.141
12352.0	49.65	13596.559	36494.961
7792.0	49.65	11409.478	36674.848
4236.0	49.57	9897.443	34835.504
9750.0	49.55	12378.628	33187.664
7593.0	49.26	11245.475	33465.723
870.0	49.24	8611.553	39853.859
14251.0	49.07	14283.571	38837.914
9056.0	49.03	12051.48	34278.621
6099.0	49.03	10410.933	34902.652
6563.0	48.96	10585.095	37098.551
2863.0	48.9	9495.18	35432.742
12054.0	48.86	13512.921	38181.52
811.0	48.84	8346.985	37863.262
2095.0	48.8	9183.069	36584.832
7404.0	48.69	11019.454	34934.934
6572.0	48.67	10775.777	36955.508
13717.0	48.4	14032.449	34223.574
9637.0	48.36	12399.703	36998.895
9725.0	48.36	12462.787	33753.777
1492.0	48.36	8853.155	38831.984
11989.0	48.36	13414.915	36921.242
13711.0	48.3	14033.678	34431.598
8576.0	48.3	11828.075	38097.328
6451.0	48.19	10588.76	39926.297
6354.0	48.17	10387.807	38900.766
587.0	48.17	8010.447	33747.613
874.0	48.07	8514.834	39978.348
13684.0	48.06	14003.256	34596.68
8466.0	48.04	11820.211	36608.59
13122.0	48.04	13784.75	37703.441
7768.0	47.98	11356.451	36108.453
11985.0	47.98	13465.16	36724.492
4801.0	47.88	10021.253	36260.523
725.0	47.62	8404.155	34801.371
14113.0	47.48	14360.64	36311.109
9108.0	47.46	11988.463	33070.813
14837.0	47.37	14593.396	34634.688
6817.0	47.37	10888.796	33723.184
8403.0	47.29	11641.979	34675.301
157.0	47.21	7886.053	35995.477
10095.0	47.14	12796.071	38349.207
7424.0	47.1	11062.509	34667.039
8310.0	47.0	11808.714	33012.457
4633.0	46.94	9939.477	35118.566
12027.0	46.87	13478.454	37625.348
586.0	46.83	8137.2	33713.859
1386.0	46.77	8836.123	38634.523
7445.0	46.73	11093.796	34315.168
508.0	46.71	8026.253	36072.754
1519.0	46.71	9012.683	38554.73
9643.0	46.7	12367.276	36739.879
5740.0	46.68	10135.15	37277.453
11571.0	46.68	13391.3	33452.508
1877.0	46.66	9217.986	33914.113
1438.0	46.64	8751.992	39614.152
10607.0	46.56	13073.673	37318.098
3092.0	46.5	9678.371	38244.512
13502.0	46.47	14199.774	37197.629
5967.0	46.35	10296.064	34190.195
11329.0	46.33	13162.98	34450.453
9508.0	46.31	12466.668	39382.695
14707.0	46.27	14473.366	36660.215
6881.0	46.22	10861.956	34799.359
31.0	46.22	7718.65	33459.754
9691.0	46.06	12467.234	34655.242
8738.0	46.03	12020.186	39022.809
266.0	46.01	7933.285	37823.496
11958.0	46.01	13509.968	36223.98
1854.0	45.97	9253.608	33497.828
6443.0	45.97	10706.983	39881.566
5513.0	45.85	10266.843	39591.465
13865.0	45.72	14277.89	33588.316
13055.0	45.62	13820.197	36718.68
8194.0	45.6	11438.795	35073.348
1419.0	45.51	8829.096	39393.813
11558.0	45.43	13502.037	33261.203
5619.0	45.41	10258.886	38025.836
6753.0	45.37	10585.118	33728.285
9010.0	45.36	11971.555	35450.477
9696.0	45.32	12444.36	34769.5
6660.0	45.3	10747.466	35658.855
144.0	45.16	7694.126	35754.23
10809.0	45.11	13221.596	38322.988
9545.0	45.11	12422.895	38905.758
10513.0	45.09	13071.259	35224.965
12368.0	45.09	13597.77	36172.066
2744.0	44.97	9420.761	33130.273
8418.0	44.95	11780.118	35158.727
8953.0	44.95	11988.123	36883.855
9835.0	44.93	12692.204	34179.266
1449.0	44.84	8838.994	39718.906
7381.0	44.82	11003.134	35121.938
1483.0	44.82	8992.435	38987.535
10904.0	44.8	13251.145	36471.824
11413.0	44.8	13320.976	34137.68
10683.0	44.76	12989.067	39023.398
2174.0	44.72	9236.202	37946.98
14139.0	44.7	14385.85	36898.34
11806.0	44.7	13487.423	35038.844
12391.0	44.7	13572.188	35789.574
10557.0	44.68	12960.65	36142.059
2078.0	44.67	9066.067	36135.848
14489.0	44.63	14597.818	37345.168
10197.0	44.63	12814.801	35037.488
6840.0	44.63	10942.948	34199.18
12219.0	44.57	13762.241	39052.852
14237.0	44.55	14392.881	38360.398
13929.0	44.44	14369.17	34085.395
9147.0	44.42	12086.316	33554.332
11978.0	44.34	13375.277	36631.586
845.0	44.26	8394.549	39297.711
13017.0	44.26	13812.998	35969.117
10527.0	44.23	12929.951	35568.844
11501.0	44.23	13170.953	33738.316
2589.0	44.21	9457.868	35652.207
12037.0	44.19	13470.986	37794.641
9693.0	44.17	12467.059	34688.43
7510.0	44.13	11026.331	33577.266
521.0	44.11	8099.371	35815.141
6065.0	43.98	10487.54	33972.73
73.0	43.96	7697.562	34378.289
966.0	43.92	8628.272	37043.254
8809.0	43.92	11997.366	38320.699
964.0	43.92	8470.502	37285.305
13064.0	43.92	13991.89	37012.465
7745.0	43.9	11410.751	35657.68
1515.0	43.88	8920.422	38477.453
1439.0	43.84	8810.155	39616.227
6872.0	43.82	10847.148	34644.027
284.0	43.8	7812.725	38166.375
7620.0	43.69	11355.976	33827.195
188.0	43.69	7921.092	36511.531
3112.0	43.69	9553.416	38621.508
13217.0	43.5	13979.205	39087.363
14302.0	43.5	14215.703	39761.043
385.0	43.5	8043.129	39828.488
2105.0	43.48	9187.031	36702.547
9129.0	43.48	12087.551	33278.895
8133.0	43.46	11588.758	36303.691
3100.0	43.46	9692.616	38407.414
8304.0	43.46	11616.099	33054.379
604.0	43.44	8157.802	33161.863
243.0	43.34	7682.729	37469.68
6034.0	43.31	10407.307	33237.57
11262.0	43.29	13281.729	34877.496
83.0	43.27	7770.838	34690.656
10814.0	43.25	13293.905	38413.625
9111.0	43.25	11891.006	33098.277
5964.0	43.23	10271.748	34155.723
7816.0	43.23	11242.846	37314.027
11585.0	43.21	13424.0	33760.727
7366.0	43.19	11093.134	35459.406
4387.0	43.15	10012.613	33373.098
10317.0	43.11	13045.592	33734.238
777.0	43.04	8295.319	36655.242
934.0	43.02	8629.608	38146.172
10695.0	42.96	13096.18	39343.195
14895.0	42.92	14496.28	34031.547
981.0	42.88	8530.967	36641.609
7378.0	42.85	11034.553	35328.117
10784.0	42.81	13314.224	39062.137
13246.0	42.73	13843.353	39633.051
11369.0	42.67	13239.2	34587.566
7209.0	42.65	11168.547	38580.957
1884.0	42.64	9275.017	34073.512
2311.0	42.62	9425.165	39614.148
11407.0	42.62	13196.828	34441.227
314.0	42.56	7897.752	38819.074
1023.0	42.5	8619.494	35154.258
1611.0	42.44	8862.149	36418.594
2605.0	42.44	9299.643	35568.461
10308.0	42.42	13070.179	33211.875
13534.0	42.42	14064.615	36823.961
473.0	42.41	8154.433	37179.781
7788.0	42.41	11307.533	36550.355
6150.0	42.39	10412.976	36396.434
4473.0	42.37	9938.963	33975.922
3222.0	42.31	9559.013	39972.895
13292.0	42.29	14015.701	39609.109
8613.0	42.29	11701.428	38366.012
2776.0	42.23	9660.698	33584.66
9123.0	42.21	12140.481	33182.656
7263.0	42.19	11184.755	37613.176
7009.0	42.18	10828.857	37383.055
2602.0	42.14	9441.995	35509.363
14108.0	42.14	14345.568	36217.152
741.0	42.12	8235.291	35360.57
14077.0	42.1	14415.589	35570.223
9219.0	42.08	12263.913	35632.387
6199.0	42.04	10373.015	37018.613
2913.0	41.98	9641.429	36485.281
8816.0	41.98	12055.5	38337.52
10120.0	41.96	12724.448	37564.113
3721.0	41.95	9728.474	38785.41
9017.0	41.93	11969.583	35554.555
12048.0	41.89	13453.364	37992.852
1139.0	41.89	8540.215	33407.301
9240.0	41.87	12117.514	36011.656
7590.0	41.75	11314.352	33398.496
6751.0	41.72	10682.262	33704.684
6069.0	41.7	10561.368	34166.434
255.0	41.64	7905.8	37701.715
6466.0	41.64	10702.088	39981.836
8057.0	41.64	11546.74	37726.449
12979.0	41.62	13950.668	35435.922
6797.0	41.58	10929.551	33454.246
7260.0	41.52	11023.633	37534.438
4796.0	41.49	9936.867	36237.508
550.0	41.49	8163.055	34857.871
14845.0	41.47	14456.741	34744.559
4188.0	41.43	9779.08	36302.387
2245.0	41.37	9079.093	39484.984
9155.0	41.35	12177.289	33778.301
9667.0	41.35	12328.745	35854.086
12276.0	41.33	13569.437	37843.633
6763.0	41.31	10576.502	33476.18
875.0	41.26	8466.353	40011.113
11895.0	41.22	13436.142	35381.059
578.0	41.2	8167.017	33818.355
9376.0	41.16	12099.133	38746.137
7506.0	41.05	11153.415	33532.852
10655.0	40.99	13125.95	38521.188
10574.0	40.99	13061.427	36762.813
7097.0	40.97	10813.337	39012.723
13460.0	40.95	14123.514	37929.516
2435.0	40.93	9321.551	37521.984
9767.0	40.91	12527.934	33071.031
8494.0	40.83	11808.782	37041.891
603.0	40.83	8087.386	33478.672
9046.0	40.8	11866.097	34588.895
7277.0	40.8	11203.619	37103.461
11595.0	40.8	13504.404	33935.777
1504.0	40.76	9059.588	38700.125
14704.0	40.72	14443.599	36634.375
6339.0	40.72	10393.311	38560.68
250.0	40.7	7968.524	37603.031
2757.0	40.68	9635.235	33220.543
11816.0	40.66	13535.722	35101.852
9960.0	40.64	12504.856	37879.82
13839.0	40.62	14269.416	33234.555
6963.0	40.62	10979.361	35885.852
9494.0	40.59	12325.026	39719.828
10037.0	40.57	12589.362	39823.527
7279.0	40.55	11136.222	36867.855
4138.0	40.55	9765.819	37077.008
10018.0	40.55	12635.983	39324.238
2125.0	40.47	9102.1	37130.422
6066.0	40.45	10421.935	34006.973
5798.0	40.45	10341.361	36504.398
6582.0	40.41	10763.03	36833.844
6741.0	40.38	10656.098	34281.563
4224.0	40.36	9761.112	34969.957
152.0	40.34	7964.714	35914.43
12055.0	40.28	13433.384	38207.906
14238.0	40.28	14383.304	38397.48
7671.0	40.26	11326.784	34739.941
10568.0	40.26	12934.354	36636.508
8472.0	40.26	11686.303	36740.664
8437.0	40.2	11824.51	35738.395
987.0	40.16	8628.276	36508.395
8193.0	40.15	11474.388	35070.805
13151.0	40.15	13983.892	38365.309
6338.0	40.15	10426.726	38548.668
14141.0	40.11	14306.081	36922.176
12241.0	40.09	13688.007	38705.926
12198.0	40.05	13707.276	39583.945
8421.0	40.05	11728.707	35230.629
1562.0	40.05	9020.541	37733.762
7281.0	40.01	11178.59	36963.531
14379.0	40.01	14524.25	38921.258
2083.0	39.99	9205.308	36204.387
2228.0	39.99	9252.578	39126.188
15005.0	39.95	14594.457	33328.828
8314.0	39.93	11775.081	33089.242
13783.0	39.86	14045.55	33727.957
1137.0	39.84	8623.648	33376.57
13183.0	39.84	13911.196	38886.152
1569.0	39.82	9032.651	37405.785
7275.0	39.8	11174.008	37029.555
6124.0	39.8	10408.88	35515.535
9598.0	39.78	12349.877	37997.641
321.0	39.76	7908.287	38949.191
8122.0	39.72	11518.786	36408.422
13628.0	39.72	14062.384	34924.242
4273.0	39.67	9885.657	34283.008
14402.0	39.63	14486.718	38530.117
1538.0	39.63	9007.082	38054.254
151.0	39.59	7662.699	35890.68
3359.0	39.59	9761.42	39746.57
9853.0	39.57	12545.671	34688.227
11463.0	39.55	13201.249	34071.961
12318.0	39.53	13645.721	37473.375
6640.0	39.49	10661.5	35816.398
10270.0	39.47	12803.622	33514.176
9544.0	39.47	12400.342	38891.688
8990.0	39.44	12007.583	36128.008
4336.0	39.44	9753.654	33110.547
1274.0	39.42	8715.581	34968.109
7443.0	39.38	11128.49	34302.137
8678.0	39.38	11641.973	39918.844
6283.0	39.36	10421.092	37633.191
547.0	39.36	8073.473	34803.27
10124.0	39.36	12772.273	37654.754
8397.0	39.34	11761.125	34512.395
6257.0	39.32	10417.607	37313.691
9558.0	39.3	12295.475	38496.766
14434.0	39.28	14485.963	38265.559
9870.0	39.26	12698.431	35261.648
11515.0	39.26	13282.918	33377.91
12766.0	39.19	13882.009	33887.828
13914.0	39.19	14423.714	33931.199
217.0	39.17	7763.556	37003.387
6279.0	39.15	10372.717	37593.559
14774.0	39.15	14571.705	35793.824
12330.0	39.15	13741.657	37176.766
2601.0	39.15	9436.117	35468.684
12206.0	39.11	13700.945	39368.734
6789.0	39.09	10985.872	33210.242
998.0	39.07	8443.188	36027.355
8654.0	39.05	11772.924	38995.551
14038.0	39.03	14340.002	34789.066
2465.0	38.94	9398.207	36874.719
13537.0	38.94	14210.126	36565.828
2817.0	38.94	9662.657	34490.055
13645.0	38.9	14153.435	34451.449
7169.0	38.82	11195.228	39214.242
12223.0	38.82	13603.697	39107.172
12730.0	38.8	13900.556	33409.918
581.0	38.77	8043.046	33877.754
5953.0	38.77	10325.861	34368.969
13800.0	38.75	14171.967	33375.633
14494.0	38.73	14461.888	37361.395
13785.0	38.73	14135.133	33761.367
12187.0	38.71	13754.685	39729.012
8661.0	38.67	11646.477	39280.094
9606.0	38.67	12481.17	37927.605
12664.0	38.65	13613.088	33591.039
761.0	38.57	8404.568	35956.547
13138.0	38.56	13907.626	38106.043
1806.0	38.54	8901.145	33346.035
13411.0	38.54	14123.668	38673.879
1665.0	38.52	8880.5	35448.473
14250.0	38.52	14331.537	38830.352
9635.0	38.5	12348.103	36900.625
13158.0	38.48	13819.289	38548.32
6534.0	38.48	10571.117	38134.176
6746.0	38.48	10610.211	34078.469
10092.0	38.46	12893.918	38606.203
14093.0	38.44	14249.931	35879.047
499.0	38.44	8167.166	36470.609
2813.0	38.4	9607.161	34445.422
10536.0	38.36	13057.817	35669.559
14855.0	38.36	14605.845	34592.367
10788.0	38.34	13327.998	39107.57
8479.0	38.34	11721.48	36855.0
12536.0	38.34	13718.665	34688.297
12704.0	38.33	13711.145	33276.547
14112.0	38.33	14214.473	36285.359
94.0	38.31	7664.787	34912.199
13582.0	38.31	14059.411	35866.246
1790.0	38.29	9048.108	34047.938
8475.0	38.29	11790.774	36788.152
9684.0	38.23	12337.258	34786.91
6957.0	38.23	10796.337	35654.84
14033.0	38.19	14311.243	34702.805
9934.0	38.19	12517.093	37184.273
235.0	38.17	7938.679	37329.645
9262.0	38.17	12097.141	36687.922
13371.0	38.15	14170.998	39038.27
10121.0	38.15	12740.209	37603.27
6038.0	38.13	10482.896	33285.02
11581.0	38.13	13355.861	33652.551
7185.0	38.13	11111.336	38836.504
12106.0	38.08	13504.524	39254.563
4237.0	37.98	9827.271	34837.605
406.0	37.98	8149.941	39359.637
13570.0	37.98	14107.564	35832.0
7946.0	37.96	11265.097	39616.121
8972.0	37.92	11875.408	36677.281
3357.0	37.92	9778.613	39741.352
8671.0	37.9	11788.338	39672.793
9306.0	37.89	12076.71	38000.523
8061.0	37.89	11496.543	37803.211
389.0	37.87	8058.083	39884.848
12753.0	37.85	13915.247	33665.941
9278.0	37.85	12122.642	37186.688
12099.0	37.85	13529.775	39100.504
7870.0	37.83	11306.252	38706.176
2761.0	37.81	9540.057	33298.141
1153.0	37.81	8500.475	33131.066
9165.0	37.79	12068.678	33945.363
6295.0	37.77	10530.092	37901.184
589.0	37.75	8101.342	33795.895
10637.0	37.71	12994.094	38083.98
7197.0	37.69	11191.352	38650.898
10108.0	37.67	12716.736	37908.07
13504.0	37.66	14009.322	37275.559
4380.0	37.64	10119.462	33292.336
871.0	37.62	8629.063	39931.066
6424.0	37.62	10547.106	39895.066
5140.0	37.62	10114.009	38330.422
2373.0	37.6	9440.167	38322.445
133.0	37.58	7753.798	35544.594
1339.0	37.56	8715.155	37365.922
7107.0	37.56	10870.326	39228.68
9016.0	37.54	11950.651	35515.832
4613.0	37.52	10070.364	34803.633
12086.0	37.48	13487.184	38868.906
14247.0	37.46	14338.894	38717.805
174.0	37.46	7924.037	36272.621
8656.0	37.43	11840.387	39054.68
3868.0	37.43	9841.558	37991.168
2552.0	37.43	9357.627	36142.352
823.0	37.41	8226.651	38365.871
3419.0	37.37	9871.737	39509.688
2770.0	37.35	9685.429	33467.719
241.0	37.35	7839.636	37442.922
5999.0	37.35	10197.26	33621.742
2700.0	37.31	9381.439	33628.02
10126.0	37.31	12769.737	37374.59
13027.0	37.31	13845.43	36133.266
10070.0	37.31	12723.239	38981.527
10684.0	37.31	12936.024	39040.109
6975.0	37.29	10943.894	36187.289
9257.0	37.29	12069.77	36586.859
7626.0	37.27	11341.059	33939.531
4184.0	37.27	9721.368	36520.172
1158.0	37.27	8688.576	33091.391
956.0	37.27	8491.366	37654.352
9839.0	37.25	12650.075	34259.043
11850.0	37.23	13533.407	35208.535
4190.0	37.23	9844.475	36322.988
14716.0	37.21	14475.108	36414.797
4017.0	37.21	9901.642	37746.555
6793.0	37.2	10892.366	33399.988
7804.0	37.2	11375.336	36906.031
7284.0	37.18	11118.652	36772.395
9005.0	37.14	12001.598	35641.52
7427.0	37.12	11142.449	34768.008
9751.0	37.08	12405.829	33191.133
5221.0	37.08	9981.507	38689.438
12692.0	37.06	13767.412	33401.367
10251.0	37.04	12909.318	33828.93
9702.0	37.02	12283.53	34426.301
509.0	37.02	8185.826	36146.773
9497.0	37.02	12411.018	39486.82
13388.0	37.0	14032.663	38883.43
5027.0	37.0	9990.532	37755.277
2722.0	37.0	9334.475	33229.609
10200.0	36.99	12879.426	34908.242
9850.0	36.97	12651.611	34606.594
10519.0	36.95	13006.163	35370.875
14242.0	36.89	14336.723	38646.688
4125.0	36.89	9745.063	37300.586
2100.0	36.87	9243.389	36665.813
652.0	36.87	8388.147	33346.328
2802.0	36.85	9690.239	34254.965
294.0	36.85	7982.463	38541.258
9230.0	36.85	12086.624	35822.551
8647.0	36.81	11725.196	38835.93
6972.0	36.77	10980.587	36153.023
7186.0	36.77	11150.427	38846.035
3816.0	36.76	9836.842	38189.293
14743.0	36.72	14453.133	36114.504
9263.0	36.72	12082.855	36768.305
10644.0	36.7	13063.041	38190.898
5539.0	36.64	10141.73	39032.891
2772.0	36.62	9572.057	33518.879
14481.0	36.62	14582.761	37567.0
1996.0	36.58	9091.809	35639.207
1489.0	36.54	8939.513	39087.051
13510.0	36.54	14134.278	37042.652
1531.0	36.54	9033.224	38297.031
12440.0	36.53	13744.901	35159.672
1033.0	36.51	8496.455	35003.801
9715.0	36.49	12423.536	34096.195
8317.0	36.49	11712.036	33187.395
194.0	36.47	7826.645	36643.559
645.0	36.45	8295.62	33279.852
12059.0	36.43	13522.121	38280.621
14928.0	36.43	14582.297	33864.398
7670.0	36.43	11398.055	34729.668
7952.0	36.43	11420.848	39693.559
14283.0	36.43	14334.985	39425.246
5777.0	36.41	10275.527	36723.0
2745.0	36.41	9325.669	33142.094
12721.0	36.39	13856.667	33081.219
518.0	36.35	7996.071	35751.652
10627.0	36.35	13010.027	38008.434
1284.0	36.35	8779.391	35111.5
12079.0	36.35	13500.226	38595.648
6334.0	36.31	10404.854	38434.754
11987.0	36.31	13458.02	36797.313
8196.0	36.3	11600.688	34814.309
11923.0	36.28	13403.605	35711.441
8662.0	36.28	11662.284	39330.434
8302.0	36.28	11627.075	33293.344
2868.0	36.26	9677.044	35474.922
1595.0	36.26	8952.432	36741.676
1746.0	36.24	9014.694	34825.891
9975.0	36.24	12619.587	38211.184
2096.0	36.24	9151.819	36585.93
10160.0	36.24	12807.836	36117.84
10207.0	36.22	12793.562	34516.355
2929.0	36.22	9496.514	36678.121
10821.0	36.22	13290.769	38246.949
7837.0	36.22	11226.661	37757.527
13474.0	36.2	14195.306	37803.98
10225.0	36.18	12815.44	34216.684
2789.0	36.18	9522.128	33913.5
8638.0	36.16	11773.775	38664.648
1778.0	36.14	8918.232	34439.508
6686.0	36.12	10692.037	35392.93
502.0	36.12	8015.646	36225.289
10722.0	36.12	13158.108	39767.313
10114.0	36.1	12868.392	37782.34
10202.0	36.1	12869.015	34678.613
8404.0	36.08	11845.886	34676.535
1772.0	36.08	8859.643	34541.703
9710.0	36.08	12314.706	34279.328
771.0	36.07	8218.468	36367.223
10717.0	36.07	12941.65	39971.035
20.0	36.05	7646.05	33309.531
14831.0	36.03	14548.796	34829.105
8253.0	36.03	11515.892	33842.656
9120.0	36.03	12170.644	33079.992
10856.0	36.03	13212.529	37272.766
6363.0	36.03	10429.588	39066.488
2872.0	35.99	9631.143	35604.016
12156.0	35.95	13499.298	39939.324
13333.0	35.93	14038.847	39329.645
4792.0	35.91	10002.12	36219.211
833.0	35.89	8303.519	38896.965
996.0	35.87	8540.769	35976.688
4155.0	35.84	9814.255	36875.625
7829.0	35.84	11220.546	37515.973
8695.0	35.82	11976.387	39616.488
1022.0	35.8	8468.954	35135.859
757.0	35.78	8243.041	35878.234
12839.0	35.76	13830.309	34556.102
9294.0	35.74	12261.675	37656.375
5448.0	35.74	9968.875	39754.648
6053.0	35.74	10375.289	33711.43
11584.0	35.74	13391.733	33753.023
12083.0	35.74	13491.752	38820.125
2445.0	35.72	9459.04	37410.055
165.0	35.66	7678.756	36177.219
5050.0	35.66	10009.969	37944.262
11071.0	35.66	13225.45	35351.254
8771.0	35.64	12010.704	38720.254
10168.0	35.64	12895.532	35756.117
14064.0	35.63	14255.685	35461.098
12045.0	35.63	13514.7	37939.633
5035.0	35.61	10075.875	37764.52
11661.0	35.61	13441.642	34298.922
6982.0	35.61	10789.316	36412.363
5873.0	35.59	10291.486	35279.863
9399.0	35.57	12185.881	39054.035
2241.0	35.57	9131.412	39395.871
8979.0	35.55	11893.787	36487.586
1038.0	35.53	8556.574	34910.84
2705.0	35.51	9460.108	33355.422
6494.0	35.49	10773.858	39098.938
754.0	35.49	8410.101	35854.523
2586.0	35.47	9380.645	35599.578
2089.0	35.47	9247.096	36414.715
623.0	35.47	8106.632	33017.305
13156.0	35.47	13811.689	38514.82
13599.0	35.45	14008.358	35323.84
7800.0	35.43	11387.223	36864.289
9891.0	35.43	12501.831	36074.012
10256.0	35.43	12784.295	33875.074
8451.0	35.43	11655.294	36178.914
701.0	35.41	8351.538	34240.41
2974.0	35.41	9508.749	36985.5
137.0	35.4	7815.231	35605.91
12547.0	35.38	13576.338	34478.879
3939.0	35.36	9903.609	38144.715
12035.0	35.36	13558.54	37783.148
10808.0	35.36	13308.987	38309.754
7315.0	35.34	11053.142	36196.953
8705.0	35.34	11955.124	39514.551
238.0	35.3	7781.884	37414.832
8360.0	35.28	11795.931	33679.527
3015.0	35.28	9538.891	37699.211
6477.0	35.26	10679.48	39462.141
9276.0	35.26	12085.617	37146.234
8658.0	35.24	11849.479	39089.816
14823.0	35.24	14503.335	34801.195
7206.0	35.2	11091.405	38504.23
11966.0	35.17	13420.063	36424.359
90.0	35.17	7699.862	34848.961
2457.0	35.13	9309.1	37292.191
8822.0	35.13	11923.823	38417.246
9809.0	35.09	12530.764	33778.395
9732.0	35.09	12472.948	33502.555
7629.0	35.07	11325.367	34006.324
7121.0	35.07	10865.046	39630.695
4555.0	35.05	10033.561	34590.113
9137.0	35.03	12226.919	33405.707
10556.0	35.03	13082.271	36060.625
12141.0	35.01	13552.077	39572.641
1912.0	35.01	9257.944	34602.68
12101.0	34.99	13424.598	39108.992
10745.0	34.99	13351.521	39570.355
6032.0	34.97	10408.746	33093.008
4950.0	34.97	10017.994	37153.551
9074.0	34.97	11920.948	33579.141
3276.0	34.95	9781.61	39961.027
2111.0	34.94	9211.068	36837.637
7002.0	34.94	10966.594	37200.578
6960.0	34.94	10896.298	35757.766
5383.0	34.94	9940.327	39286.746
7350.0	34.92	11103.136	35863.93
3749.0	34.9	9874.123	38576.113
7050.0	34.9	10899.503	38166.574
9309.0	34.88	12216.801	38161.664
2962.0	34.86	9573.335	36928.563
4400.0	34.84	10040.765	33453.07
829.0	34.84	8335.685	38639.957
7610.0	34.84	11380.611	33688.609
8685.0	34.84	12057.44	39822.344
656.0	34.82	8378.647	33411.531
9774.0	34.8	12504.99	33263.887
13243.0	34.78	13949.62	39613.563
11999.0	34.78	13552.66	37112.203
8264.0	34.78	11635.774	33515.289
6134.0	34.78	10369.427	35831.77
7351.0	34.78	11005.217	35611.238
8055.0	34.76	11607.361	37697.258
13529.0	34.76	14025.13	36769.949
4159.0	34.74	9783.274	36983.738
5969.0	34.71	10271.918	34207.395
10233.0	34.69	12878.171	33994.449
3093.0	34.69	9700.501	38249.574
4640.0	34.69	10034.778	35177.836
12950.0	34.67	13953.273	35034.777
9252.0	34.65	12194.142	36373.176
7529.0	34.63	11156.942	33193.453
9625.0	34.63	12366.459	37237.492
7786.0	34.61	11413.737	36527.305
4209.0	34.57	9736.065	35455.398
12343.0	34.57	13627.187	36607.0
2202.0	34.55	9220.499	38439.836
318.0	34.55	7982.174	38877.879
9929.0	34.51	12652.914	37046.699
10056.0	34.51	12787.676	39322.871
6888.0	34.51	10945.272	34984.516
10130.0	34.5	12798.695	37458.359
2914.0	34.5	9530.952	36492.223
6506.0	34.48	10666.92	38342.969
1342.0	34.46	8666.015	37441.57
13072.0	34.44	13853.272	37104.32
13818.0	34.42	14209.582	33090.344
6653.0	34.4	10768.962	35598.945
14029.0	34.4	14245.151	34644.488
6679.0	34.38	10776.182	35308.488
10198.0	34.36	12770.093	35077.219
10040.0	34.36	12625.241	39918.055
2380.0	34.34	9484.014	38163.93
13346.0	34.32	14189.351	38986.004
9033.0	34.28	11877.171	34677.816
7645.0	34.28	11349.946	34285.605
2907.0	34.28	9602.527	36369.379
2650.0	34.28	9426.928	34530.855
1441.0	34.28	8704.561	39642.758
12042.0	34.27	13378.198	37926.699
832.0	34.27	8355.647	38746.707
10730.0	34.25	13298.029	39598.234
1644.0	34.25	9053.702	36007.672
7586.0	34.23	11418.769	33273.211
15041.0	34.23	14569.581	33292.137
1660.0	34.23	8884.948	35725.781
14082.0	34.21	14370.628	35732.043
921.0	34.21	8618.946	38571.816
13509.0	34.15	14192.451	37029.941
5562.0	34.15	10297.714	38666.129
6593.0	34.15	10608.478	36676.906
6373.0	34.15	10506.415	39226.258
12197.0	34.13	13713.322	39539.266
10281.0	34.13	12787.889	33030.602
2888.0	34.13	9667.483	35904.504
10140.0	34.11	12901.419	36890.258
6974.0	34.11	10913.817	36165.613
1425.0	34.09	8792.399	39472.879
6427.0	34.07	10414.974	39935.898
2390.0	34.05	9436.61	38004.688
414.0	34.05	8184.063	39216.875
12171.0	34.04	13593.572	39964.426
8047.0	34.04	11557.934	37880.316
8023.0	34.02	11521.063	38418.238
11570.0	34.0	13550.898	33452.043
7780.0	33.98	11253.23	36414.129
12239.0	33.98	13651.161	38673.973
7785.0	33.98	11208.833	36490.066
7695.0	33.96	11408.168	35025.586
11678.0	33.96	13370.114	34424.313
9866.0	33.96	12607.986	35134.789
14863.0	33.96	14433.326	34405.965
332.0	33.96	7751.32	39173.094
6155.0	33.94	10353.569	36532.281
9223.0	33.94	12242.626	35678.438
10211.0	33.9	12896.641	34567.453
12778.0	33.84	13989.206	33963.57
10747.0	33.82	13337.298	39341.012
378.0	33.82	7796.047	39964.742
7572.0	33.82	11400.474	33153.32
1136.0	33.82	8482.964	33363.449
5490.0	33.81	10171.744	39620.422
1893.0	33.79	9149.402	34224.32
11974.0	33.79	13530.026	36541.48
2695.0	33.77	9484.383	33745.977
6647.0	33.77	10601.237	35857.484
10561.0	33.77	13132.355	36379.469
859.0	33.75	8332.247	39693.27
462.0	33.75	8075.67	37187.719
13812.0	33.73	14104.6	33049.293
5962.0	33.73	10137.303	34140.688
13465.0	33.69	14102.441	37668.949
6412.0	33.67	10453.092	39557.777
2449.0	33.67	9437.514	37193.656
10204.0	33.65	12890.232	34747.727
9524.0	33.65	12298.69	39014.961
6716.0	33.63	10768.442	34818.859
9680.0	33.63	12489.897	35121.824
8173.0	33.61	11481.833	35112.793
7454.0	33.61	11195.549	34419.785
8545.0	33.59	11715.959	37822.695
8506.0	33.58	11851.306	37204.949
1142.0	33.58	8574.433	33448.984
2693.0	33.56	9378.545	33737.453
932.0	33.52	8606.641	38043.801
7799.0	33.52	11379.808	36858.012
12076.0	33.52	13436.083	38508.121
9707.0	33.52	12323.068	34234.816
3892.0	33.5	9884.366	38016.871
12288.0	33.5	13751.876	37695.609
6186.0	33.5	10478.776	36911.074
1821.0	33.5	8944.502	33259.211
1594.0	33.5	9020.339	37013.262
2293.0	33.46	9487.186	39857.832
977.0	33.46	8565.107	36762.957
191.0	33.46	7957.399	36534.07
9722.0	33.46	12492.747	33686.945
7467.0	33.44	11085.135	34201.219
14272.0	33.44	14285.574	39097.605
1440.0	33.42	8776.141	39641.066
82.0	33.4	7882.991	34603.305
409.0	33.38	8136.121	39416.066
9439.0	33.38	12230.334	39624.648
5847.0	33.38	10176.227	35689.523
2616.0	33.37	9310.123	35169.746
2466.0	33.37	9358.192	36923.398
4208.0	33.35	9790.326	35716.469
299.0	33.35	7766.741	38625.492
9445.0	33.35	12225.755	39695.414
5738.0	33.33	10249.247	37198.383
12350.0	33.31	13780.213	36409.316
1802.0	33.29	8903.339	33547.469
8019.0	33.29	11462.191	38338.488
8556.0	33.25	11780.484	37950.18
10020.0	33.25	12680.779	39372.098
8.0	33.25	7977.366	33129.215
8692.0	33.23	11979.891	39980.469
1527.0	33.23	9024.738	38253.551
2654.0	33.23	9475.003	34569.996
5676.0	33.19	10185.568	37977.797
10115.0	33.19	12738.036	37820.746
13533.0	33.17	14174.779	36815.699
11386.0	33.17	13225.382	34346.352
7388.0	33.17	11136.054	35143.949
14202.0	33.17	14411.412	37648.02
2679.0	33.15	9310.992	33988.008
10260.0	33.15	12812.068	33920.563
3778.0	33.14	9785.735	38372.234
9144.0	33.14	12148.07	33476.465
3175.0	33.12	9696.613	39657.684
5550.0	33.1	10246.486	38875.02
7921.0	33.1	11228.576	39317.762
6768.0	33.08	10769.204	33253.816
8043.0	33.08	11473.926	38112.637
8874.0	33.06	11860.18	37988.73
5520.0	33.06	10292.246	39306.316
1623.0	33.06	8947.368	36300.168
9628.0	33.06	12363.163	37127.188
10213.0	33.04	12742.155	34303.902
7762.0	33.04	11317.606	36034.859
2896.0	33.04	9662.862	36066.738
7728.0	33.04	11406.946	35433.746
14131.0	33.02	14290.304	36707.348
6992.0	33.02	10849.174	36747.652
10813.0	33.02	13283.886	38392.762
2627.0	33.02	9376.575	34774.754
8159.0	33.0	11610.202	35452.328
9053.0	32.98	12062.889	34233.172
10328.0	32.96	13091.982	33992.262
8232.0	32.96	11561.602	34248.77
10665.0	32.94	13015.125	38675.531
10026.0	32.94	12555.614	39592.16
13152.0	32.92	13822.507	38395.563
8364.0	32.92	11666.384	33747.027
14331.0	32.92	14629.39	39623.969
13129.0	32.91	13857.359	37786.883
2938.0	32.91	9534.462	36772.391
8406.0	32.91	11849.976	34716.094
10046.0	32.91	12602.007	40000.18
9141.0	32.89	12241.035	33423.758
446.0	32.87	8203.052	38115.094
8000.0	32.87	11529.384	39082.184
10816.0	32.87	13252.315	38431.18
2847.0	32.87	9516.241	35130.121
14031.0	32.87	14375.443	34674.035
10068.0	32.87	12812.054	38973.652
3034.0	32.87	9603.88	37871.449
10150.0	32.85	12757.183	36471.645
454.0	32.85	8088.238	37558.258
11582.0	32.85	13524.828	33686.316
11516.0	32.83	13290.133	33391.563
9949.0	32.81	12678.192	37632.949
10517.0	32.81	12995.83	35338.297
11345.0	32.81	13270.753	34509.355
12693.0	32.79	13573.045	33456.73
9629.0	32.79	12321.617	37130.348
9311.0	32.79	12121.17	38215.719
13176.0	32.77	13887.341	38735.188
8037.0	32.77	11559.768	38275.73
1576.0	32.77	9007.537	37279.422
8726.0	32.75	11903.815	38961.906
10113.0	32.75	12922.655	37778.469
12724.0	32.75	13938.461	33151.527
9052.0	32.71	11991.459	34224.879
13377.0	32.71	14193.003	39067.441
9685.0	32.71	12357.404	34804.672
426.0	32.69	8019.178	38936.043
293.0	32.68	7763.094	38430.305
14076.0	32.68	14251.971	35566.59
1930.0	32.68	9140.708	35123.434
846.0	32.66	8405.485	39335.137
1518.0	32.64	8913.185	38529.297
1807.0	32.62	8985.735	33358.598
6046.0	32.6	10432.626	33470.219
2022.0	32.6	9120.865	35764.766
9303.0	32.58	12264.365	37910.387
10397.0	32.58	13081.414	34563.457
2339.0	32.56	9306.209	39038.844
8732.0	32.56	12062.063	38989.621
7440.0	32.56	11198.675	34578.332
14456.0	32.56	14487.337	37667.973
3156.0	32.56	9691.265	39443.82
553.0	32.54	7994.923	34904.563
13043.0	32.54	13880.467	36521.484
13177.0	32.52	13991.532	38740.746
10799.0	32.52	13319.759	38753.977
12147.0	32.52	13520.216	39723.703
7966.0	32.52	11629.18	39927.613
398.0	32.52	8050.897	39704.613
5890.0	32.5	10216.945	35179.473
9170.0	32.5	12114.144	34077.746
6714.0	32.48	10574.558	35079.797
303.0	32.48	7894.291	38683.402
1759.0	32.46	8900.503	34702.465
4149.0	32.46	9742.998	37163.363
12000.0	32.46	13435.884	37118.105
1318.0	32.46	8694.735	36589.855
13149.0	32.45	13967.265	38340.023
5711.0	32.45	10182.526	37575.934
13114.0	32.45	13909.39	37634.328
4597.0	32.45	10111.935	34630.883
12272.0	32.41	13575.849	38115.105
9692.0	32.41	12333.55	34688.07
629.0	32.41	8184.98	33109.875
2582.0	32.41	9389.843	35810.34
8008.0	32.39	11521.5	38670.973
14890.0	32.39	14510.177	34011.234
6715.0	32.39	10604.184	34816.766
10212.0	32.37	12784.756	34575.773
14280.0	32.37	14406.566	39283.047
13344.0	32.37	14104.076	38984.18
10806.0	32.37	13216.139	38591.113
7714.0	32.35	11416.116	35247.969
10269.0	32.35	12775.37	33500.246
401.0	32.35	8059.375	39541.906
6129.0	32.31	10404.826	35602.793
10288.0	32.31	12891.931	33088.555
14608.0	32.31	14597.801	37088.531
341.0	32.29	7658.312	39379.508
14195.0	32.29	14368.159	37470.0
8367.0	32.29	11831.977	33833.188
10735.0	32.29	13305.801	39640.129
3997.0	32.25	9862.023	37691.66
6075.0	32.25	10521.817	34341.035
13233.0	32.24	13989.249	39483.844
479.0	32.24	8116.233	36948.133
2838.0	32.22	9527.883	34984.066
12274.0	32.22	13621.827	37835.977
2230.0	32.2	9068.96	39147.168
7880.0	32.18	11415.769	38854.23
239.0	32.18	7823.758	37418.715
242.0	32.18	7750.706	37459.637
183.0	32.16	7681.207	36434.102
4697.0	32.16	10043.476	35527.957
8365.0	32.16	11694.054	33765.293
9694.0	32.14	12345.35	34723.824
402.0	32.14	8048.9	39280.063
6786.0	32.12	10908.335	33174.137
8948.0	32.12	12038.631	37151.902
3713.0	32.12	9863.723	38743.328
2782.0	32.12	9618.149	33680.395
14425.0	32.1	14447.742	38167.184
15003.0	32.1	14639.176	33640.555
13497.0	32.1	13998.378	37392.004
4998.0	32.08	9937.479	37527.355
7794.0	32.08	11378.489	36726.637
13553.0	32.08	14036.411	36063.762
5345.0	32.06	9998.742	39116.141
7599.0	32.06	11261.241	33553.973
6801.0	32.04	10923.548	33524.465
453.0	32.04	8130.862	37538.445
1506.0	32.02	8992.928	38712.742
2870.0	32.02	9548.691	35517.047
8022.0	32.02	11450.746	38404.387
10622.0	32.01	13047.641	37886.676
169.0	32.01	7885.668	36209.516
56.0	32.01	7912.807	34026.711
8229.0	31.99	11587.689	34128.883
6117.0	31.97	10458.982	35274.934
5837.0	31.97	10330.206	35886.938
12419.0	31.95	13685.052	35254.676
10071.0	31.95	12836.414	38983.324
8957.0	31.93	11974.873	36999.316
9907.0	31.89	12640.944	36364.82
4222.0	31.89	9708.353	35245.68
4176.0	31.89	9714.511	36632.449
896.0	31.85	8561.679	39121.668
3127.0	31.85	9660.589	38847.68
12294.0	31.83	13710.182	37785.191
12265.0	31.81	13570.481	37994.707
13493.0	31.79	14187.7	37374.527
40.0	31.78	7660.453	33694.328
10069.0	31.78	12867.471	38979.508
10365.0	31.76	13119.925	34207.793
4405.0	31.76	9975.603	33461.988
1799.0	31.74	9019.906	33750.363
573.0	31.74	8114.981	34049.383
12346.0	31.74	13744.253	36681.258
2915.0	31.74	9516.156	36532.063
3385.0	31.74	9912.492	39459.555
698.0	31.72	8337.568	34099.52
12033.0	31.7	13532.092	37763.313
1852.0	31.7	9255.921	33421.824
9242.0	31.68	12075.293	36100.871
13759.0	31.68	14075.758	33922.988
920.0	31.68	8619.06	38553.633
11506.0	31.68	13146.835	33577.336
5400.0	31.66	9964.194	39472.387
14088.0	31.66	14402.835	35760.242
13461.0	31.66	14134.428	37948.031
8153.0	31.66	11618.244	35854.473
12063.0	31.66	13489.251	38335.285
6816.0	31.64	10922.034	33719.227
6616.0	31.64	10765.139	36071.902
8217.0	31.64	11464.903	34563.094
10706.0	31.64	12936.004	39652.977
254.0	31.62	7715.048	37683.82
48.0	31.62	7887.522	33802.363
5987.0	31.62	10254.18	33707.176
13375.0	31.6	14206.253	39047.141
805.0	31.58	8393.019	37752.371
535.0	31.58	8131.898	35368.805
1762.0	31.58	9032.854	34714.648
8650.0	31.56	11694.667	38911.672
13797.0	31.55	14188.851	33634.672
2055.0	31.55	9238.433	35925.836
12170.0	31.53	13578.956	39912.734
2614.0	31.53	9444.752	35140.043
5663.0	31.53	10335.996	37876.973
15033.0	31.51	14623.469	33244.043
995.0	31.51	8570.73	35945.371
8218.0	31.51	11441.79	34595.496
9513.0	31.49	12347.264	39120.156
10059.0	31.49	12734.377	39399.898
6402.0	31.49	10528.59	39514.488
9597.0	31.49	12362.837	37989.375
8313.0	31.47	11706.179	33054.551
10606.0	31.47	13041.169	37296.344
1313.0	31.47	8798.308	36533.129
4061.0	31.45	9741.996	37627.625
7508.0	31.43	11185.743	33551.941
14053.0	31.41	14276.457	35285.164
1478.0	31.41	8978.695	39332.605
14698.0	31.41	14639.151	36589.68
5246.0	31.39	9983.146	38778.039
438.0	31.37	8106.747	38422.137
7660.0	31.37	11388.849	34540.438
11965.0	31.33	13520.725	36387.563
6834.0	31.33	10855.113	34073.551
11814.0	31.33	13408.666	35091.773
7283.0	31.32	11091.133	36712.957
5041.0	31.32	10001.458	37836.102
11548.0	31.32	13499.447	33196.434
3597.0	31.32	9805.038	39224.258
8904.0	31.32	12054.475	37522.066
6971.0	31.32	10828.117	36019.715
9660.0	31.28	12404.006	35919.473
10467.0	31.28	13022.409	34884.34
1870.0	31.24	9082.075	33792.555
538.0	31.24	8032.104	35408.164
10656.0	31.22	13012.412	38533.633
2097.0	31.2	9210.909	36616.066
7945.0	31.2	11419.45	39576.207
7408.0	31.18	10994.154	35041.203
6986.0	31.14	10791.476	36581.52
10444.0	31.14	12975.755	34765.234
14871.0	31.12	14546.603	34174.301
9285.0	31.12	12150.454	37469.625
352.0	31.12	7724.543	39639.02
9596.0	31.1	12467.685	38292.648
13798.0	31.1	14057.605	33337.922
12836.0	31.1	13854.449	34437.195
6887.0	31.09	10855.441	34982.988
3538.0	31.09	9849.834	39123.199
10872.0	31.07	13224.098	36935.563
9676.0	31.07	12372.496	35548.363
12298.0	31.07	13727.932	37514.504
6469.0	31.07	10632.447	39631.371
85.0	31.05	7926.428	34743.652
10860.0	31.05	13157.038	37326.465
1610.0	31.05	8865.865	36398.863
911.0	31.03	8541.28	39084.77
9657.0	31.03	12351.398	36200.512
5719.0	31.01	10320.818	37616.125
460.0	31.01	8148.305	37464.227
14745.0	31.01	14523.137	36129.789
2515.0	31.01	9395.175	36506.301
12404.0	31.01	13711.453	35672.844
3129.0	30.99	9635.93	38871.145
1021.0	30.99	8541.267	35329.586
10135.0	30.97	12900.36	37334.184
10228.0	30.97	12819.614	34246.676
7692.0	30.97	11243.01	35011.961
10949.0	30.95	13246.652	35610.414
6579.0	30.95	10762.44	36773.855
7672.0	30.95	11290.847	34782.098
273.0	30.95	7800.604	38018.371
10658.0	30.93	12941.01	38557.285
2706.0	30.91	9383.258	33365.957
6028.0	30.89	10399.377	33032.059
13007.0	30.89	13838.791	35765.535
10234.0	30.89	12787.324	34015.086
9945.0	30.89	12689.846	37422.797
10520.0	30.88	13122.798	35430.652
6787.0	30.88	10864.31	33183.398
10710.0	30.86	13079.04	39770.797
1272.0	30.86	8746.778	34928.695
6022.0	30.84	10142.499	33107.836
10650.0	30.84	13120.095	38431.395
3697.0	30.82	9842.993	38675.355
14454.0	30.8	14536.226	37975.926
256.0	30.8	7921.512	37718.387
4684.0	30.78	10081.349	35496.867
2385.0	30.76	9489.304	38228.813
2830.0	30.76	9663.485	34785.926
7802.0	30.76	11346.791	36902.977
1034.0	30.76	8610.996	35017.594
2483.0	30.76	9347.68	36557.473
8002.0	30.76	11467.555	38819.266
6542.0	30.74	10772.765	37557.023
12210.0	30.74	13653.525	39159.156
6508.0	30.74	10678.335	38365.66
10578.0	30.74	13090.062	36946.535
1755.0	30.72	9021.002	34625.266
2638.0	30.68	9417.842	34900.891
9538.0	30.68	12380.125	38865.129
327.0	30.68	7976.975	39075.203
13331.0	30.68	14110.45	39589.426
10641.0	30.68	13103.495	38128.215
13245.0	30.68	13818.646	39630.844
7918.0	30.68	11302.975	39294.652
9858.0	30.66	12621.597	34826.641
78.0	30.66	7827.933	34510.313
1540.0	30.66	9051.576	38087.195
6513.0	30.65	10620.624	38456.531
5214.0	30.65	10043.588	38644.453
5406.0	30.61	10024.618	39551.309
1626.0	30.61	8935.588	36338.551
548.0	30.61	8060.889	34808.699
8358.0	30.61	11710.789	33621.336
1026.0	30.59	8426.037	35170.207
12007.0	30.57	13355.306	37228.457
14850.0	30.57	14581.786	34495.73
128.0	30.55	7757.52	35446.066
11970.0	30.55	13417.791	36511.063
8956.0	30.55	12003.633	36987.691
8017.0	30.53	11492.383	38325.594
2558.0	30.53	9396.062	36174.922
5759.0	30.51	10204.0	37161.223
170.0	30.49	7988.618	36211.98
7752.0	30.49	11260.059	35902.191
12034.0	30.49	13461.883	37770.68
368.0	30.49	7875.372	39814.016
9265.0	30.49	12095.826	36800.48
2337.0	30.47	9350.712	38972.32
8500.0	30.47	11651.945	37138.207
12049.0	30.47	13370.588	38000.879
7688.0	30.47	11300.618	34962.434
905.0	30.47	8439.26	39029.699
6426.0	30.45	10562.426	39903.777
517.0	30.43	8021.537	35981.324
5294.0	30.43	10087.162	38969.785
13130.0	30.42	13994.05	37833.605
10001.0	30.4	12649.068	38706.363
4215.0	30.4	9725.56	35336.633
2188.0	30.4	9080.283	38138.652
4225.0	30.38	9805.516	34972.348
1443.0	30.38	8676.321	39693.527
7065.0	30.36	10898.229	38449.516
10087.0	30.36	12863.337	38506.125
1937.0	30.36	9101.935	35313.16
10827.0	30.34	13334.133	38140.668
10028.0	30.32	12640.563	39660.355
7515.0	30.32	11066.32	33346.566
14357.0	30.32	14474.735	39021.777
9775.0	30.3	12580.246	33267.945
6807.0	30.3	10983.643	33576.504
4334.0	30.28	9755.667	33093.352
1072.0	30.28	8531.224	34132.539
7331.0	30.28	11038.119	35784.621
782.0	30.28	8273.734	36977.063
7749.0	30.26	11296.337	35721.563
1838.0	30.26	9082.665	33036.93
2876.0	30.26	9508.678	35657.313
4320.0	30.26	9838.7	33292.34
13473.0	30.26	14097.509	37760.203
8063.0	30.24	11506.232	37557.254
7716.0	30.22	11326.44	35259.328
984.0	30.22	8487.306	36392.965
9217.0	30.22	12222.523	35603.543
542.0	30.22	8085.967	35200.672
8967.0	30.2	12056.009	36546.789
14119.0	30.2	14399.626	36427.945
14620.0	30.2	14503.241	37111.695
37.0	30.19	7642.565	33546.008
5717.0	30.19	10232.178	37606.191
12060.0	30.19	13360.117	38299.27
505.0	30.17	8001.426	36366.266
1135.0	30.17	8550.613	33348.836
410.0	30.15	8200.107	39118.68
2777.0	30.15	9649.854	33603.227
2107.0	30.15	9244.558	36707.219
13448.0	30.15	14204.626	38129.5
8247.0	30.13	11579.228	34125.965
10193.0	30.13	12730.911	34971.453
6822.0	30.13	10984.73	33793.559
2632.0	30.13	9383.311	34830.672
3143.0	30.13	9584.362	39152.324
11567.0	30.13	13561.332	33413.234
14695.0	30.11	14516.406	36563.543
14922.0	30.09	14504.999	33821.93
10189.0	30.09	12728.98	35212.465
10937.0	30.09	13338.234	35904.406
10855.0	30.09	13273.958	37252.0
5605.0	30.07	10309.196	38225.875
7566.0	30.07	11230.834	33048.965
6994.0	30.07	10855.782	36760.121
1776.0	30.05	8890.554	34335.203
9225.0	30.01	12209.523	35694.66
9670.0	29.99	12491.889	35599.793
264.0	29.99	7694.979	37804.688
6306.0	29.97	10463.229	38060.871
1404.0	29.96	8838.184	38986.59
10085.0	29.96	12734.264	38739.625
12202.0	29.96	13607.074	39302.203
2661.0	29.94	9472.692	34428.133
6512.0	29.94	10582.217	38443.59
1385.0	29.94	8655.969	38612.105
3115.0	29.92	9529.718	38708.043
4277.0	29.92	9726.381	34064.676
7444.0	29.92	11196.786	34305.801
933.0	29.9	8490.679	38135.867
8453.0	29.88	11732.157	36256.508
6030.0	29.88	10498.208	33048.617
898.0	29.86	8564.239	39158.703
1079.0	29.86	8552.923	34226.078
14834.0	29.86	14457.074	34835.855
14794.0	29.84	14465.604	35413.73
2773.0	29.84	9697.458	33530.496
10834.0	29.82	13188.867	37799.004
4156.0	29.82	9782.071	36883.594
5819.0	29.8	10303.291	35991.941
12072.0	29.8	13551.447	38454.703
9967.0	29.8	12692.145	38060.887
6145.0	29.8	10412.549	36146.012
3585.0	29.8	9755.84	39202.531
1357.0	29.78	8738.358	37816.148
10895.0	29.78	13224.509	36557.145
9916.0	29.76	12579.403	36485.348
6479.0	29.76	10617.157	39488.875
9920.0	29.76	12511.802	36562.961
5407.0	29.75	9951.74	39556.645
707.0	29.75	8321.184	34455.645
8491.0	29.73	11821.623	36976.926
5566.0	29.73	10194.219	38699.41
150.0	29.73	7854.496	35889.164
2232.0	29.71	9080.986	39275.414
6541.0	29.71	10647.04	37541.664
13462.0	29.71	14131.035	37958.188
2074.0	29.69	9198.655	36048.238
3879.0	29.67	9753.031	37998.715
6497.0	29.65	10591.879	38850.113
2649.0	29.65	9485.358	34507.219
720.0	29.65	8367.206	34611.109
9921.0	29.63	12669.582	36754.098
580.0	29.63	8034.278	33864.875
792.0	29.63	8408.966	37286.195
930.0	29.61	8586.638	37988.086
5.0	29.61	7645.536	33104.668
2462.0	29.61	9352.097	37055.41
3450.0	29.61	9774.269	39575.594
7975.0	29.59	11546.679	39658.012
4635.0	29.59	10050.036	35141.406
10699.0	29.59	13016.457	39481.047
195.0	29.59	7830.631	36655.438
13478.0	29.57	14131.732	37564.273
12220.0	29.57	13723.867	39064.477
10027.0	29.57	12632.957	39620.0
15.0	29.55	7950.227	33251.656
5971.0	29.55	10326.583	34250.359
10802.0	29.55	13250.234	38488.184
2816.0	29.53	9670.104	34477.605
1444.0	29.5	8822.836	39694.809
3756.0	29.5	9863.773	38307.609
2791.0	29.5	9657.404	34006.547
261.0	29.5	7815.512	37752.961
9035.0	29.5	12024.81	34709.641
32.0	29.5	7787.87	33497.398
1147.0	29.48	8467.383	33243.676
9340.0	29.48	12083.545	38356.574
2336.0	29.48	9450.389	38971.871
4506.0	29.46	10107.009	34312.508
3149.0	29.46	9584.484	39276.691
11414.0	29.46	13189.793	34138.203
10205.0	29.46	12831.533	34755.578
13605.0	29.46	14122.502	35125.004
3174.0	29.44	9685.801	39647.762
2823.0	29.44	9655.928	34681.168
14870.0	29.44	14452.75	34171.156
10599.0	29.42	12972.833	37191.844
8041.0	29.42	11509.541	38080.336
1781.0	29.4	8856.456	34140.277
8447.0	29.4	11699.523	36031.281
12075.0	29.4	13493.938	38501.813
8088.0	29.4	11573.044	36871.93
12759.0	29.4	13881.178	33723.598
7919.0	29.38	11398.576	39295.332
11829.0	29.38	13373.273	35147.926
6637.0	29.38	10580.544	35813.207
9090.0	29.38	12035.933	33471.988
13077.0	29.36	13976.899	37250.363
8978.0	29.36	11886.243	36485.434
9361.0	29.36	12203.315	38415.902
8660.0	29.36	11652.836	39234.043
6020.0	29.34	10335.503	33087.254
3720.0	29.34	9896.161	38773.117
1183.0	29.32	8791.627	33971.008
1871.0	29.32	9199.079	33851.902
9253.0	29.32	12131.849	36375.453
13071.0	29.3	13930.847	37100.773
208.0	29.3	7759.866	36845.023
8393.0	29.3	11806.449	34425.223
13627.0	29.29	14162.47	34892.344
8148.0	29.27	11563.048	35770.191
3829.0	29.27	9884.556	38222.895
919.0	29.27	8589.994	38535.969
14246.0	29.27	14315.711	38702.316
10502.0	29.27	13055.287	35113.711
2696.0	29.27	9365.477	33746.285
6682.0	29.25	10744.661	35370.168
2112.0	29.25	9197.34	36854.531
5098.0	29.25	10125.046	38101.352
14414.0	29.23	14451.092	38370.891
1154.0	29.23	8639.948	33031.055
8818.0	29.21	11869.3	38344.883
5440.0	29.19	10006.363	39723.484
13056.0	29.19	13944.415	36716.469
1625.0	29.19	8971.996	36336.992
245.0	29.17	7846.757	37515.281
14665.0	29.17	14441.573	36947.133
7125.0	29.17	10930.051	39797.27
9719.0	29.15	12335.483	33927.559
14361.0	29.15	14612.976	39056.086
3559.0	29.13	9880.298	39150.234
5531.0	29.13	10229.016	39251.34
3106.0	29.13	9641.404	38535.566
187.0	29.13	7772.093	36480.703
10905.0	29.13	13282.402	36493.656
1040.0	29.13	8530.844	34647.043
1578.0	29.11	8911.868	37022.375
1653.0	29.11	9062.574	35927.445
7640.0	29.11	11248.35	34217.004
7400.0	29.11	11206.862	35195.105
13038.0	29.09	13966.485	36431.402
10908.0	29.09	13240.642	36059.625
1669.0	29.09	8861.653	35472.164
5772.0	29.06	10142.647	37009.16
8266.0	29.04	11498.09	33562.008
973.0	29.04	8463.831	36699.086
621.0	29.04	8134.655	33007.648
8651.0	29.04	11671.094	38949.887
147.0	29.04	7958.219	35839.035
14099.0	29.04	14299.138	36019.438
12070.0	29.02	13557.435	38412.398
7375.0	29.02	11068.302	35289.527
7519.0	29.02	11083.751	33380.371
12321.0	29.0	13672.725	37321.207
9228.0	29.0	12280.017	35772.086
4274.0	29.0	9890.372	34015.449
11954.0	28.98	13557.978	36154.969
6849.0	28.96	10948.706	34437.875
124.0	28.96	7873.0	35408.211
942.0	28.96	8631.579	37924.48
2092.0	28.96	9248.206	36499.91
9944.0	28.94	12709.649	37329.211
6724.0	28.94	10774.513	34656.664
1380.0	28.94	8752.937	38518.996
13133.0	28.92	13872.25	37920.934
827.0	28.92	8235.569	38523.184
9679.0	28.92	12474.481	35118.293
10411.0	28.9	12930.825	34601.59
13618.0	28.9	14006.624	35022.172
13657.0	28.9	14159.243	34487.137
11289.0	28.9	13245.432	34633.586
467.0	28.9	8062.821	37028.727
6752.0	28.88	10702.897	33705.594
1867.0	28.88	9209.238	33742.77
1436.0	28.88	8805.181	39584.492
7772.0	28.88	11222.698	36257.883
14167.0	28.88	14280.301	37261.391
9384.0	28.88	12161.421	38867.113
2450.0	28.86	9470.368	37205.176
12331.0	28.86	13614.537	36866.176
7619.0	28.86	11298.02	33782.496
14835.0	28.86	14477.635	34869.305
10716.0	28.86	12943.378	39922.828
2735.0	28.86	9326.481	33301.418
216.0	28.84	7911.288	36995.34
7399.0	28.84	11016.935	35193.043
1352.0	28.84	8836.518	37692.895
1922.0	28.84	9125.771	34980.633
14198.0	28.84	14369.657	37543.281
13861.0	28.83	14220.439	33544.809
10105.0	28.83	12862.987	38113.035
1364.0	28.83	8684.103	37893.195
7270.0	28.83	11018.728	37449.836
9561.0	28.81	12473.811	38521.367
8156.0	28.81	11541.16	35722.961
10075.0	28.77	12751.722	38883.012
2712.0	28.77	9384.149	33478.906
868.0	28.75	8522.073	39835.145
6791.0	28.75	10923.928	33271.984
8151.0	28.73	11490.323	35799.875
6838.0	28.73	10814.332	34138.578
10081.0	28.73	12883.631	38655.41
164.0	28.73	7988.115	36172.445
12970.0	28.71	13876.985	35280.781
3779.0	28.71	9915.803	38381.996
9766.0	28.69	12677.274	33061.652
12841.0	28.69	13907.345	34585.117
12307.0	28.67	13670.135	37384.637
1359.0	28.67	8718.209	37835.648
13024.0	28.67	13951.393	36086.887
13807.0	28.67	14160.997	33234.313
12325.0	28.65	13749.068	37062.348
9653.0	28.65	12385.63	36515.387
11645.0	28.63	13362.126	34118.254
4737.0	28.63	9943.8	35831.605
4144.0	28.63	9821.75	37132.227
13492.0	28.62	14062.802	37369.855
6011.0	28.62	10343.324	33240.402
13615.0	28.6	14036.589	34948.848
7066.0	28.58	10878.27	38471.523
2625.0	28.58	9278.89	35052.984
9435.0	28.56	12246.719	39521.492
8713.0	28.56	12036.799	39399.578
5991.0	28.56	10333.91	33728.496
9912.0	28.56	12525.058	36384.68
6067.0	28.56	10561.598	34089.695
39.0	28.56	7645.111	33594.293
3449.0	28.54	9802.766	39571.789
8240.0	28.54	11422.913	34035.586
10139.0	28.52	12739.103	36868.199
4361.0	28.52	10074.827	33089.238
12077.0	28.5	13444.804	38507.746
1001.0	28.5	8562.274	35784.023
14893.0	28.48	14574.6	34027.707
5245.0	28.48	10104.025	38772.27
11496.0	28.46	13242.921	33724.5
77.0	28.44	7703.417	34483.457
8077.0	28.44	11617.086	37492.555
1541.0	28.44	8960.629	38117.68
13554.0	28.44	14128.634	36071.992
6680.0	28.42	10642.263	35346.336
5509.0	28.42	10267.189	39747.184
3150.0	28.42	9682.075	39388.273
14421.0	28.39	14492.213	38149.801
14233.0	28.39	14323.988	38264.695
2006.0	28.39	9181.649	35659.297
349.0	28.37	7641.951	39616.484
8433.0	28.37	11701.186	35503.262
6574.0	28.37	10750.166	37003.23
4279.0	28.37	9767.187	33817.578
7305.0	28.35	11145.988	36316.945
8223.0	28.35	11581.648	34341.352
9154.0	28.35	12084.246	33774.402
1298.0	28.33	8833.27	35891.492
9955.0	28.31	12693.447	37785.609
4341.0	28.29	9800.63	33134.84
11831.0	28.29	13428.128	35157.973
7817.0	28.29	11414.48	37336.691
540.0	28.29	8086.729	35105.105
529.0	28.27	8073.616	35498.871
6608.0	28.27	10639.468	36223.484
8376.0	28.27	11779.499	34004.863
8694.0	28.21	11993.971	40011.195
6995.0	28.21	10965.926	36776.43
7364.0	28.21	11159.368	35452.281
12284.0	28.19	13669.75	37951.262
5005.0	28.19	10098.837	37545.688
6350.0	28.17	10499.602	38809.574
6633.0	28.17	10626.437	35761.199
4021.0	28.16	9728.397	37751.73
4551.0	28.16	9941.171	34549.855
9122.0	28.16	12278.319	33164.027
4204.0	28.14	9884.051	35668.77
4130.0	28.14	9736.088	37030.121
12150.0	28.14	13430.966	39762.902
9232.0	28.14	12179.803	35928.875
12927.0	28.14	13813.252	34930.648
8667.0	28.12	11773.259	39552.5
9183.0	28.12	12219.899	34423.855
6675.0	28.1	10717.738	35529.984
11866.0	28.08	13550.041	35243.813
1805.0	28.08	8953.935	33343.586
7267.0	28.06	11149.553	37392.168
5774.0	28.04	10167.739	37010.914
8763.0	28.02	11981.957	38919.867
9630.0	28.02	12405.076	37140.867
2133.0	28.0	9119.185	37283.996
4360.0	28.0	10039.493	33085.113
6948.0	28.0	10873.003	35493.727
13593.0	28.0	14097.485	35470.852
13931.0	28.0	14238.262	34132.574
7501.0	27.98	11172.104	33731.422
7269.0	27.98	11018.697	37423.453
11440.0	27.96	13267.665	34231.824
9718.0	27.94	12472.383	33905.875
11195.0	27.94	13168.439	34982.746
10818.0	27.94	13224.429	38177.91
10893.0	27.94	13144.768	36839.922
1630.0	27.94	9026.382	36059.738
9746.0	27.93	12284.244	33446.672
1070.0	27.93	8478.861	34432.289
13596.0	27.93	14003.532	35278.332
4525.0	27.91	10033.798	34389.32
6070.0	27.91	10360.784	34262.883
1748.0	27.91	8880.506	34854.27
13794.0	27.91	14206.025	33600.801
15042.0	27.91	14551.189	33292.41
6127.0	27.89	10498.244	35557.277
444.0	27.89	8145.356	38006.316
8975.0	27.89	11974.814	36431.34
10451.0	27.89	12931.144	34797.547
6337.0	27.87	10376.805	38521.664
6758.0	27.87	10758.035	33369.398
10206.0	27.87	12828.63	34471.195
1366.0	27.85	8669.072	38073.828
14239.0	27.83	14269.682	38464.422
5767.0	27.83	10197.236	36920.879
291.0	27.83	7669.734	38389.758
1477.0	27.81	8956.158	39300.289
6176.0	27.79	10368.704	36771.621
3096.0	27.79	9610.154	38317.461
495.0	27.77	8021.937	36671.977
510.0	27.75	8141.701	36181.027
2283.0	27.75	9177.106	39890.711
6365.0	27.73	10453.002	39136.148
963.0	27.73	8627.593	37255.625
6263.0	27.73	10562.702	37416.27
760.0	27.73	8306.472	35917.313
12010.0	27.73	13450.129	37269.488
14386.0	27.73	14445.512	38680.797
8932.0	27.73	11964.162	37180.566
2274.0	27.73	9169.39	39712.938
6828.0	27.73	10865.418	33949.953
10458.0	27.73	13016.488	34848.441
10647.0	27.71	12986.518	38239.539
814.0	27.7	8220.375	37937.664
474.0	27.68	8047.729	36858.715
10387.0	27.68	13136.178	34524.371
1795.0	27.66	8921.027	33864.258
3693.0	27.64	9786.915	38655.945
7477.0	27.64	11028.993	34024.566
7916.0	27.64	11388.209	39228.926
10811.0	27.64	13248.469	38337.172
13719.0	27.64	14135.502	34253.441
7722.0	27.62	11369.574	35336.195
8016.0	27.62	11559.31	38322.402
13142.0	27.62	13877.544	38204.855
5846.0	27.6	10278.397	35664.52
10094.0	27.6	12925.298	38336.57
11320.0	27.6	13329.828	34732.016
13801.0	27.6	14193.246	33395.879
6273.0	27.58	10536.036	37506.109
6977.0	27.58	10956.344	36220.254
7751.0	27.58	11281.932	35895.551
6234.0	27.58	10372.276	37185.926
967.0	27.58	8572.511	37122.047
10128.0	27.56	12725.351	37407.688
11560.0	27.56	13426.919	33271.633
9893.0	27.56	12517.679	36114.57
13551.0	27.54	14152.715	36270.152
12978.0	27.54	13825.343	35381.598
2117.0	27.54	9201.222	36990.395
8085.0	27.54	11515.277	37107.824
6064.0	27.52	10559.351	33955.578
2899.0	27.52	9583.218	36160.629
12032.0	27.52	13550.291	37748.59
4295.0	27.52	9731.574	33641.367
10243.0	27.5	12712.135	34095.727
8760.0	27.5	11870.188	38873.422
8698.0	27.5	11966.547	39663.223
19.0	27.49	7886.412	33306.91
14201.0	27.49	14253.38	37605.449
13791.0	27.49	14190.327	33565.664
8040.0	27.49	11615.672	37997.566
7781.0	27.49	11317.96	36473.465
1828.0	27.49	9045.281	33039.137
13016.0	27.47	13947.784	35915.578
13291.0	27.47	14186.874	39606.617
8914.0	27.47	12023.191	37642.27
5817.0	27.47	10295.139	35949.051
14.0	27.47	7732.737	33191.934
1823.0	27.47	8980.588	33315.277
10047.0	27.47	12826.073	39774.035
7448.0	27.47	11128.418	34355.707
14188.0	27.45	14282.965	37340.23
14155.0	27.45	14280.666	37189.402
8461.0	27.43	11642.214	36520.113
6677.0	27.43	10572.407	35563.039
1296.0	27.43	8732.531	35818.313
4433.0	27.41	10067.625	33650.746
9158.0	27.41	12096.774	33849.98
14436.0	27.39	14509.685	38285.512
494.0	27.39	8037.67	36653.219
71.0	27.37	7840.773	34373.563
10782.0	27.35	13157.887	38954.398
8078.0	27.35	11506.078	37499.887
7164.0	27.35	11001.808	39139.406
561.0	27.35	8043.19	34296.449
8246.0	27.35	11514.748	34107.742
253.0	27.35	7784.09	37634.535
7456.0	27.35	11060.693	34434.004
12119.0	27.35	13428.661	39339.098
4935.0	27.33	10132.608	37060.508
7406.0	27.33	11174.731	34999.957
7832.0	27.31	11300.1	37540.848
12327.0	27.31	13717.614	37113.816
11415.0	27.31	13208.977	34140.98
14254.0	27.31	14378.716	38943.801
11432.0	27.29	13159.641	34210.883
2651.0	27.29	9471.889	34535.977
9852.0	27.29	12520.084	34680.621
8532.0	27.29	11668.086	37556.09
12722.0	27.29	13963.988	33082.348
6097.0	27.26	10437.267	34873.762
10065.0	27.24	12813.279	39146.422
338.0	27.22	7706.399	39323.641
2702.0	27.22	9300.864	33629.359
8663.0	27.2	11666.07	39367.883
10892.0	27.2	13225.657	36839.836
10566.0	27.18	13134.937	36581.969
7897.0	27.18	11248.455	38933.445
12713.0	27.16	13729.074	33057.551
2631.0	27.16	9416.095	34787.344
8794.0	27.16	11963.995	38511.484
7798.0	27.14	11422.853	36790.371
1128.0	27.14	8448.774	33748.891
5903.0	27.14	10226.482	34935.906
12329.0	27.14	13668.253	37167.379
13531.0	27.12	14047.128	36790.273
12251.0	27.12	13592.57	38609.43
7835.0	27.1	11389.894	37605.563
3709.0	27.1	9874.547	38729.617
9548.0	27.08	12378.514	38679.094
7047.0	27.08	10934.807	38126.613
7480.0	27.08	11157.594	34071.941
825.0	27.06	8262.909	38457.156
7112.0	27.06	10793.226	39375.906
11998.0	27.06	13479.362	37097.871
2680.0	27.04	9309.379	34026.234
6195.0	27.04	10504.701	36973.16
6799.0	27.03	10900.19	33483.254
13552.0	27.03	14011.841	36275.563
9479.0	27.03	12338.55	39879.398
914.0	27.01	8462.63	38670.629
10941.0	26.97	13278.604	35755.676
9682.0	26.97	12422.168	34940.207
11649.0	26.95	13519.046	34166.738
55.0	26.93	7662.944	33972.594
2379.0	26.93	9431.608	38161.137
475.0	26.93	8093.852	36866.184
13032.0	26.93	13948.755	36293.695
9764.0	26.93	12576.556	33044.918
1544.0	26.93	9062.727	37849.289
3274.0	26.93	9770.814	39896.98
6539.0	26.91	10702.412	37717.371
3607.0	26.91	9746.828	39254.555
6089.0	26.91	10523.525	34734.223
5966.0	26.89	10138.425	34185.41
8503.0	26.89	11783.097	37191.023
7405.0	26.89	11189.434	34942.949
7502.0	26.89	11028.214	33771.641
7287.0	26.89	10999.086	36847.273
5835.0	26.87	10249.64	35864.902
14288.0	26.87	14419.106	39672.996
10162.0	26.87	12845.316	36162.211
8436.0	26.87	11681.397	35700.766
10007.0	26.87	12553.461	39070.738
1347.0	26.85	8817.425	37576.109
1593.0	26.85	8906.67	36968.922
313.0	26.83	7904.18	38789.492
699.0	26.83	8400.631	34206.18
8383.0	26.83	11664.102	34151.797
2820.0	26.81	9540.405	34537.773
9913.0	26.81	12507.615	36430.484
8458.0	26.81	11823.071	36371.656
4298.0	26.81	9860.099	33353.727
5620.0	26.8	10217.892	38023.68
1475.0	26.8	8976.142	39277.824
7789.0	26.8	11278.381	36581.094
6144.0	26.8	10492.58	36116.457
9388.0	26.78	12267.448	38981.41
864.0	26.76	8332.315	39913.039
715.0	26.76	8230.974	34542.008
12302.0	26.76	13730.387	37576.695
14588.0	26.76	14457.137	37337.543
1633.0	26.74	9029.264	36127.23
2866.0	26.74	9562.746	35460.391
13549.0	26.74	14088.22	36465.5
989.0	26.74	8446.467	36137.621
4194.0	26.72	9756.441	35737.293
7273.0	26.72	11070.174	37290.832
6788.0	26.72	10934.106	33189.363
3151.0	26.72	9516.681	39391.586
595.0	26.72	8138.44	33605.285
2130.0	26.7	9090.948	37230.191
10005.0	26.7	12605.702	38941.809
1242.0	26.7	8750.774	34782.148
8161.0	26.7	11528.724	35488.098
7944.0	26.68	11379.394	39564.285
1609.0	26.68	9031.079	36378.832
9951.0	26.68	12507.366	37737.449
8958.0	26.66	11902.403	37006.344
11300.0	26.66	13317.856	34671.254
1338.0	26.64	8800.608	37358.328
6830.0	26.62	10871.201	34033.441
1039.0	26.6	8600.069	34612.461
9211.0	26.6	12246.603	35458.809
1194.0	26.58	8680.277	34138.531
343.0	26.58	7803.317	39472.934
9662.0	26.57	12406.737	36035.152
10565.0	26.57	13040.371	36569.707
1651.0	26.55	8886.23	35862.332
5675.0	26.55	10276.66	37977.266
1608.0	26.55	9031.039	36650.813
13523.0	26.55	14025.883	36954.738
9914.0	26.55	12661.324	36441.512
12253.0	26.53	13626.53	38312.254
7948.0	26.53	11217.561	39680.16
5918.0	26.53	10182.747	34818.73
2484.0	26.51	9307.479	36571.883
10593.0	26.51	13067.803	37082.02
109.0	26.51	7679.833	35123.816
10719.0	26.51	13039.624	39993.512
9455.0	26.49	12263.501	39785.305
1899.0	26.49	9161.734	34432.828
2351.0	26.49	9487.135	38644.691
5130.0	26.47	10120.885	38270.676
879.0	26.47	8594.94	39432.191
7262.0	26.47	11111.256	37569.305
1455.0	26.45	8670.454	39992.867
12153.0	26.45	13542.828	39797.898
10023.0	26.43	12705.566	39508.41
8242.0	26.43	11617.692	34053.719
9280.0	26.43	12178.086	37243.523
9142.0	26.43	12087.94	33450.145
3947.0	26.43	9714.407	37872.277
6505.0	26.39	10654.942	38527.023
4189.0	26.39	9861.939	36305.141
4207.0	26.39	9723.689	35693.402
5972.0	26.39	10259.387	34257.816
130.0	26.37	7947.701	35468.199
324.0	26.37	7968.807	39020.5
171.0	26.37	7863.173	36216.645
1323.0	26.37	8650.77	36728.277
849.0	26.37	8230.857	39464.441
566.0	26.37	8024.328	34423.148
1329.0	26.35	8671.075	37006.988
10511.0	26.35	13040.206	35208.52
12353.0	26.35	13687.001	36494.793
346.0	26.35	7752.306	39515.156
795.0	26.34	8405.225	37423.387
793.0	26.34	8273.165	37333.07
3631.0	26.34	9769.098	39027.906
1467.0	26.34	9031.633	39660.324
8639.0	26.32	11718.953	38668.793
4857.0	26.32	10028.032	36546.902
12811.0	26.32	13819.909	34088.953
2787.0	26.32	9531.513	33895.941
4802.0	26.32	10023.091	36268.996
400.0	26.3	8021.202	39440.926
6485.0	26.3	10649.688	39167.566
9698.0	26.3	12397.836	34513.434
10681.0	26.3	13117.684	38976.605
4294.0	26.3	9895.791	33606.367
10166.0	26.28	12872.357	35995.465
14937.0	26.28	14611.581	33939.723
1200.0	26.28	8650.145	34431.629
12729.0	26.28	13869.993	33373.992
5957.0	26.28	10138.119	34405.152
8239.0	26.26	11619.138	34005.488
9762.0	26.26	12424.604	33076.094
14854.0	26.26	14529.419	34583.773
12743.0	26.26	13922.832	33605.469
3139.0	26.26	9609.858	39056.402
3182.0	26.24	9555.063	39755.293
3858.0	26.24	9747.196	38303.047
12357.0	26.24	13612.595	36239.035
15051.0	26.24	14609.15	33066.613
7841.0	26.22	11357.436	37902.508
10199.0	26.22	12805.41	34778.289
6480.0	26.22	10765.911	39520.211
11520.0	26.22	13253.96	33233.234
9795.0	26.22	12507.224	33646.168
13148.0	26.22	13969.919	38292.512
6.0	26.22	7756.292	33110.863
8222.0	26.2	11615.586	34334.957
10380.0	26.2	13109.671	34394.832
5352.0	26.16	10004.252	39127.914
9646.0	26.16	12476.004	36810.434
13249.0	26.14	13923.676	39750.711
6607.0	26.14	10733.352	36219.445
286.0	26.14	7983.984	38219.867
9467.0	26.14	12182.398	39962.383
233.0	26.14	7668.253	37306.012
10743.0	26.14	13235.735	39527.32
10659.0	26.14	12964.578	38597.254
1321.0	26.14	8839.175	36621.906
9622.0	26.13	12354.245	37352.957
6567.0	26.13	10678.327	37132.395
2437.0	26.13	9424.602	37540.664
6720.0	26.13	10626.071	34902.594
4338.0	26.11	9873.437	33124.762
163.0	26.11	7852.843	36165.125
5544.0	26.11	10257.065	39100.738
13273.0	26.11	14112.882	39763.887
8311.0	26.09	11652.902	33011.988
7702.0	26.09	11339.902	35117.141
558.0	26.09	8149.27	34478.48
10621.0	26.09	13120.754	37878.547
13814.0	26.09	14117.092	33070.102
234.0	26.09	7920.744	37317.578
10993.0	26.05	13281.796	35480.855
9193.0	26.05	12251.882	34765.805
12649.0	26.03	13755.867	33758.293
6340.0	26.03	10421.028	38581.238
14256.0	26.03	14327.174	38989.879
7998.0	26.03	11540.632	39043.148
13870.0	26.01	14347.931	33614.555
10959.0	26.01	13281.763	35675.785
6546.0	26.01	10564.097	37658.426
12267.0	26.01	13738.063	38033.453
2859.0	26.01	9706.056	35369.715
14943.0	25.99	14467.108	33652.367
4535.0	25.99	10016.858	34425.07
958.0	25.99	8626.604	37467.277
6558.0	25.99	10746.133	37303.695
1159.0	25.99	8807.42	33100.566
2764.0	25.97	9546.604	33391.598
12334.0	25.95	13781.154	36925.195
8997.0	25.95	11884.14	35744.492
1888.0	25.95	9229.197	34162.23
14444.0	25.93	14600.908	38057.238
8416.0	25.93	11718.819	35102.719
322.0	25.93	7807.784	38959.027
154.0	25.91	7989.129	35985.156
68.0	25.91	7715.52	34310.668
300.0	25.9	7809.417	38642.375
13871.0	25.9	14262.354	33617.738
5812.0	25.9	10282.0	36172.992
13409.0	25.9	14057.004	38662.496
470.0	25.88	8130.099	37094.797
6072.0	25.88	10483.666	34302.547
14339.0	25.88	14547.144	39374.273
687.0	25.86	8308.237	33896.566
12959.0	25.84	13883.541	35136.348
8435.0	25.84	11784.811	35652.836
4235.0	25.82	9883.192	34833.063
899.0	25.82	8482.402	39191.383
2335.0	25.8	9384.688	38961.352
4286.0	25.8	9800.482	33741.355
10382.0	25.8	13040.312	34490.441
[truncated: 1,906 more rows]
