# Supplementary material for: Insights on the Control of Yeast Single-Cell Growth Variability by Members of the Trehalose Phosphate Synthase (TPS) Complex
Source: Front Cell Dev Biol. 2021 Jan 28;9:607628. doi: 10.3389/fcell.2021.607628 (PMC7876269; doi:10.3389/fcell.2021.607628)
Supplement: Supplementary file 3 [file Data_Sheet_2.ZIP › replicate4_delta_TPS1_t5.csv]

Id	Area(um^2)	Center_x_position	Center_y_position
2855.0	1027.11	9649.037	33847.309
3727.0	900.74	9961.424	34690.457
9689.0	792.85	13522.907	36349.914
6627.0	654.5	11263.221	39942.223
1666.0	640.17	8807.387	39447.574
7457.0	637.14	11967.803	37354.305
8680.0	628.33	12883.497	38727.285
7305.0	624.35	11644.458	38614.215
8071.0	613.39	12276.238	38813.113
9720.0	611.84	13441.009	37416.305
4669.0	589.58	10200.995	35925.18
10727.0	588.91	14389.465	33805.863
1825.0	562.07	8985.809	37881.656
1844.0	557.91	8833.4	37457.152
932.0	555.08	8386.254	36089.148
8124.0	544.66	12410.77	37442.348
8808.0	542.05	12716.669	35744.273
9251.0	536.38	13339.627	39429.539
9950.0	532.57	13759.76	35563.145
1324.0	532.2	8613.714	34012.098
2060.0	528.32	9180.501	33914.957
8776.0	523.91	12843.71	36670.035
10112.0	517.82	13877.306	33872.363
7722.0	508.76	12249.312	33636.605
5827.0	506.06	10839.48	37109.664
679.0	505.02	8134.667	35645.148
250.0	499.85	7837.119	36482.699
5605.0	494.29	10797.111	33426.273
4082.0	493.24	10195.626	36982.699
11074.0	486.75	14617.584	36340.566
854.0	483.28	8358.463	33948.992
230.0	482.15	7825.166	36359.703
3079.0	481.54	9695.763	37302.254
7387.0	471.67	11951.259	38593.289
5111.0	470.81	10361.168	36529.227
1377.0	464.45	8498.504	33186.02
6918.0	463.93	11567.946	34765.461
591.0	463.16	8170.907	37561.066
10818.0	463.05	14218.68	35257.242
2093.0	458.78	9203.352	34868.414
10561.0	452.38	13991.5	34168.617
7306.0	451.65	11838.905	38615.066
10050.0	449.87	13560.531	33413.039
10922.0	446.92	14241.621	38207.52
901.0	446.0	8244.523	35384.391
9694.0	443.18	13382.17	36486.969
8266.0	439.64	12459.813	35042.211
1218.0	439.12	8454.613	36877.602
9558.0	435.1	13556.266	33081.336
6239.0	434.12	11079.053	33412.566
1337.0	433.72	8544.667	33948.309
10467.0	431.71	14038.863	35820.348
7672.0	429.2	11883.576	33731.039
3128.0	426.02	9680.53	38867.234
290.0	425.69	7861.667	36980.813
1487.0	425.1	8686.877	35141.594
6171.0	424.87	11120.612	34190.203
3181.0	424.68	9694.971	39745.465
7999.0	424.1	12237.133	39184.012
4738.0	421.25	10266.556	34994.117
10435.0	419.43	14169.605	37771.641
6056.0	418.72	11071.576	36072.125
3939.0	417.51	9987.95	38918.52
7583.0	416.94	11993.815	35863.457
9516.0	411.77	13271.221	33597.91
3287.0	409.53	9877.18	36439.492
3624.0	408.43	10053.823	33119.098
10425.0	408.28	14159.761	38028.32
3237.0	406.33	9726.295	37549.637
9335.0	404.68	13319.157	37218.668
2215.0	404.22	9259.242	38252.641
3060.0	403.11	9648.076	36974.203
6671.0	402.92	11617.057	38695.352
9486.0	399.85	13155.186	33995.664
7739.0	399.26	12183.0	33740.285
11049.0	398.95	14518.815	37379.0
11078.0	396.19	14482.099	36152.02
1013.0	395.54	8330.72	37940.711
48.0	395.1	7660.845	33743.41
9980.0	393.57	13685.076	34823.352
1908.0	391.69	9008.996	35728.121
6566.0	391.23	11408.623	38202.32
6151.0	390.52	11102.953	34589.188
864.0	389.93	8380.872	34234.098
5901.0	387.63	10780.047	39619.254
300.0	387.57	7668.697	37081.762
10046.0	384.99	13679.435	33632.836
10991.0	383.57	14537.964	38644.027
8558.0	382.78	12696.515	37776.293
9394.0	382.32	13259.422	35764.453
8579.0	381.54	12550.256	38329.988
713.0	380.01	8163.362	34913.395
3925.0	379.62	10122.821	38289.117
6687.0	379.01	11416.155	38109.273
2593.0	377.06	9348.171	34370.66
6302.0	376.35	11385.817	33107.715
2968.0	376.31	9537.93	35351.203
9546.0	375.93	13325.334	33090.363
7267.0	372.71	11528.029	37407.633
6591.0	372.67	11371.947	38897.617
2213.0	371.63	9079.523	38240.969
9932.0	370.83	13651.292	36075.988
9882.0	370.35	13569.921	37644.82
3401.0	369.14	9710.188	34635.832
6632.0	369.14	11572.89	39827.297
5325.0	368.26	10724.856	36740.957
8363.0	368.05	12330.343	33156.52
3825.0	367.4	10059.687	35511.824
5532.0	366.33	10714.045	33404.453
973.0	365.85	8383.409	36819.891
6369.0	365.24	11263.282	34102.785
3616.0	364.87	9709.28	33134.75
827.0	364.51	8255.014	33709.332
5925.0	363.05	11059.011	39960.18
2473.0	362.27	9282.364	36715.781
8182.0	361.75	12392.591	36627.086
3069.0	361.65	9678.132	37148.5
723.0	361.58	8191.859	34601.313
7300.0	360.16	11823.404	38284.195
332.0	359.43	7667.859	37632.313
8150.0	359.09	12334.649	36926.871
8038.0	358.76	12416.243	39503.047
9321.0	358.46	13275.776	37773.324
6685.0	356.81	11566.957	38072.848
10860.0	355.87	14274.904	36331.543
5261.0	353.76	10624.627	38762.059
10297.0	353.49	13901.382	37733.219
3127.0	352.13	9567.639	38795.379
883.0	351.25	8200.711	34785.41
3113.0	349.93	9566.85	38153.887
8093.0	349.01	12392.052	38387.559
9768.0	348.8	13531.242	38783.914
148.0	345.39	7903.189	35026.461
10088.0	344.95	13917.458	33506.719
3871.0	344.26	10065.283	36659.344
8560.0	344.24	12631.602	37829.43
3223.0	343.67	9906.369	37991.336
9751.0	342.63	13398.531	38267.676
9129.0	342.33	12970.322	37445.723
2414.0	342.33	9373.806	38854.703
6504.0	338.49	11207.842	36526.805
4943.0	337.73	10492.715	34049.285
10100.0	337.31	13815.525	33699.523
1152.0	336.39	8595.944	38854.516
785.0	335.64	8091.257	33209.813
1071.0	335.29	8296.135	39432.176
5349.0	335.12	10751.724	36365.875
9869.0	334.16	13596.16	37685.672
9349.0	333.63	13250.458	36823.828
7216.0	333.28	11840.524	36980.645
589.0	332.19	8082.129	37540.316
9223.0	331.73	13009.377	39786.074
524.0	331.16	8176.219	39322.844
9212.0	331.08	12952.864	39514.313
11022.0	330.83	14495.368	38242.328
6693.0	330.66	11622.862	37719.344
2386.0	330.24	9308.831	39741.598
10423.0	330.14	14057.949	38255.828
10389.0	329.85	14199.666	39037.109
10577.0	328.19	14194.796	34242.891
8928.0	327.69	12944.825	33012.191
5411.0	327.25	10681.784	34989.215
10848.0	326.9	14219.544	36038.113
10156.0	324.17	13957.672	34652.832
9738.0	323.09	13547.191	37895.906
3187.0	322.79	9871.9	39312.059
7089.0	321.33	11668.717	35406.039
10944.0	321.21	14265.585	39100.543
10307.0	320.62	13918.204	38152.105
8025.0	320.18	12465.365	39856.852
9192.0	319.82	13064.299	39329.602
9181.0	317.42	12979.074	39300.531
5235.0	316.73	10588.769	39701.531
4921.0	316.46	10380.647	33565.867
9466.0	316.37	13184.188	34638.895
9891.0	316.2	13600.365	37320.844
10273.0	314.8	13924.352	36875.613
4769.0	314.55	10204.991	34723.715
9150.0	314.32	13129.685	38107.77
8601.0	313.82	12665.674	39274.938
7295.0	313.82	11837.856	38137.297
8464.0	313.48	12704.48	35428.0
9915.0	313.32	13667.127	36442.004
5752.0	313.28	10921.145	35595.113
7918.0	313.05	12065.446	36813.473
1619.0	312.77	8713.335	38102.289
11301.0	312.44	14478.322	33242.801
11029.0	311.73	14498.591	37993.902
6115.0	311.37	11056.284	35370.84
3000.0	309.93	9576.212	35680.492
7635.0	309.87	11937.62	34162.164
2360.0	309.8	9131.464	39563.871
9758.0	309.72	13522.92	38464.809
7402.0	309.17	12011.138	37743.313
269.0	308.8	7911.958	36749.629
10253.0	308.65	13831.466	36146.379
8550.0	308.4	12569.297	37564.633
6638.0	307.9	11497.44	39625.434
10362.0	307.61	13970.077	39816.563
10237.0	307.06	13902.622	35609.055
10947.0	306.94	14299.273	39264.148
8080.0	306.92	12369.984	38636.223
10514.0	306.92	14031.015	34870.16
8337.0	305.62	12485.638	33808.574
9946.0	305.26	13576.081	35705.137
7699.0	304.78	12241.104	33078.313
10868.0	304.28	14265.927	36412.277
5.0	303.11	7960.08	33166.156
1483.0	302.5	8766.443	35121.426
2779.0	300.2	9408.649	33069.461
1076.0	300.01	8374.323	39516.648
995.0	299.95	8327.77	37212.813
2221.0	299.93	9180.777	38439.441
8466.0	299.38	12686.964	35454.348
9266.0	298.78	13155.106	38975.445
7858.0	298.65	12181.669	35841.094
3603.0	298.61	9894.189	33241.863
10993.0	298.57	14592.569	38664.695
1204.0	298.55	8623.212	37442.316
9773.0	297.73	13455.64	38987.441
10025.0	297.37	13595.288	34131.891
7366.0	297.14	11919.933	39015.188
199.0	297.0	7820.002	35997.938
7758.0	296.91	12163.644	33959.805
1089.0	296.77	8250.699	39836.078
8952.0	296.75	12970.614	33344.223
6145.0	296.22	10986.015	34788.32
923.0	296.14	8209.473	35955.832
9573.0	296.08	13387.256	33419.465
9498.0	294.89	13233.619	33944.152
487.0	294.78	7704.449	39885.594
10335.0	294.63	13783.536	39070.063
5488.0	294.49	10636.836	34007.266
3179.0	293.71	9743.011	39721.313
9811.0	293.3	13614.063	38992.797
153.0	291.96	7852.935	35083.406
9244.0	291.85	13172.416	39451.105
9715.0	291.73	13517.095	37176.137
3899.0	291.22	9962.351	37437.578
9813.0	290.95	13691.777	39001.031
905.0	290.39	8390.099	35454.039
6861.0	290.03	11501.377	35930.156
1137.0	289.86	8490.958	39390.945
315.0	288.44	7720.394	37350.777
10170.0	287.96	13970.993	34930.816
1275.0	287.77	8544.67	35739.227
7957.0	286.91	12125.177	37332.645
520.0	286.48	8167.657	39734.16
1365.0	286.08	8543.219	33621.793
3771.0	285.99	10023.793	35202.086
8078.0	285.83	12335.101	38931.27
699.0	285.68	8013.335	34956.387
6128.0	285.49	11163.85	35031.789
8498.0	285.16	12558.104	36301.527
340.0	284.91	7706.713	37893.461
9121.0	284.49	13038.647	37322.738
9180.0	284.03	13082.715	39283.043
8114.0	283.99	12331.967	37512.965
736.0	283.4	8078.569	34269.832
9633.0	283.38	13374.529	34907.629
7692.0	283.38	12052.58	33027.672
539.0	283.3	8187.436	38759.172
10371.0	283.09	14002.447	39603.051
4877.0	282.9	10158.738	33055.746
7113.0	282.79	11797.116	35928.004
1843.0	282.63	8952.929	37429.309
2237.0	282.42	9063.219	38751.438
782.0	282.19	8061.106	33412.32
8935.0	282.12	12999.686	33118.109
11021.0	281.87	14474.753	38186.867
523.0	281.81	8092.342	39505.73
7975.0	281.73	12163.39	38164.492
6425.0	280.89	11300.475	35111.988
9295.0	280.07	13181.236	38156.559
3613.0	279.74	9808.006	33093.602
106.0	279.15	7915.976	34384.664
3978.0	278.96	9924.118	39939.395
10445.0	278.88	14187.939	37314.563
6467.0	278.78	11257.858	35894.398
2279.0	278.52	9106.732	38995.188
316.0	278.11	7741.042	37367.969
2973.0	278.04	9619.99	35459.91
9461.0	277.65	13153.217	34825.832
10782.0	277.56	14358.609	34393.035
4939.0	276.81	10343.546	33922.645
4908.0	276.77	10544.309	33266.625
4839.0	276.6	10334.095	33679.773
9020.0	276.04	12955.273	34720.543
6392.0	275.89	11402.818	34325.895
9277.0	275.16	13290.712	38678.266
9852.0	275.05	13617.7	38211.758
2762.0	274.7	9311.112	33260.809
813.0	274.59	8241.248	33488.262
1129.0	273.69	8557.37	39509.352
3932.0	273.32	9932.343	38679.922
8673.0	273.15	12843.572	38798.711
9702.0	273.09	13515.702	36782.055
8919.0	272.88	12858.216	33062.441
602.0	272.65	8122.961	37499.551
8330.0	272.6	12345.971	33761.684
5862.0	272.16	10779.23	38024.059
8314.0	272.0	12443.804	34033.684
6162.0	271.7	11169.365	34377.074
10975.0	271.5	14621.453	39669.012
6573.0	271.47	11392.011	38521.871
1258.0	271.41	8539.221	35775.199
5283.0	270.76	10760.461	37694.484
3303.0	270.34	9823.782	35812.145
10463.0	270.3	14143.832	35945.352
8100.0	269.97	12477.808	38004.23
1163.0	269.86	8472.165	38337.078
9924.0	269.61	13610.005	36313.688
8007.0	269.51	12101.152	39463.414
3154.0	269.21	9596.977	39628.676
8936.0	268.9	13072.514	33162.063
6665.0	268.52	11519.431	38836.961
8454.0	267.88	12675.488	35123.453
5900.0	267.81	10798.187	39598.809
10309.0	267.42	13830.885	38233.32
7706.0	266.64	12193.865	33218.688
8456.0	265.83	12632.376	35204.141
3889.0	265.8	10019.049	37297.516
5188.0	265.7	10377.893	39228.27
657.0	265.45	8150.12	36331.063
9359.0	265.39	13225.219	36389.746
684.0	265.03	8022.595	35478.723
1715.0	264.7	9033.019	39798.902
9106.0	264.38	12955.596	36775.066
5228.0	263.29	10624.069	39813.703
10020.0	263.27	13651.693	34432.93
3907.0	263.17	10028.876	37669.078
9830.0	262.67	13707.431	38716.102
5422.0	262.6	10583.658	34808.188
2044.0	261.94	9056.245	33687.148
10602.0	261.91	13993.907	33708.051
6993.0	261.52	11439.574	33154.918
1787.0	260.68	8916.039	38543.484
10935.0	260.64	14406.75	38569.969
1070.0	260.57	8207.808	39411.645
10031.0	260.43	13630.01	33962.785
5102.0	259.99	10373.277	36327.98
9960.0	259.97	13713.555	35202.684
9845.0	259.84	13718.904	38454.438
3642.0	259.38	10091.076	33350.871
400.0	259.32	7658.396	38545.934
8446.0	259.22	12668.915	34739.473
3120.0	258.55	9640.44	38484.074
9504.0	258.44	13230.518	33689.863
6629.0	258.42	11323.26	39973.961
417.0	258.27	7797.512	38775.023
961.0	258.09	8247.911	36680.246
10383.0	257.56	14117.185	38991.137
3670.0	257.44	10098.317	34102.242
823.0	257.35	8402.679	33674.32
8564.0	257.14	12651.858	37873.563
8420.0	256.77	12567.987	34225.883
2843.0	256.64	9695.637	33658.77
8864.0	256.39	12880.176	34501.438
11018.0	256.08	14571.301	38424.27
1545.0	255.99	8720.214	36121.648
9722.0	255.8	13552.677	37470.984
1918.0	255.76	8840.935	35535.758
10664.0	255.72	14187.804	33094.848
8492.0	255.68	12527.907	36088.797
8749.0	255.51	12867.241	37148.422
10080.0	254.93	13879.708	33304.18
5874.0	254.45	10886.775	38456.855
415.0	254.36	7714.506	38726.551
7404.0	253.59	11974.243	37508.641
5390.0	253.57	10705.124	35429.637
6342.0	253.44	11325.689	33772.895
7322.0	253.06	11803.357	39609.148
707.0	253.0	8175.676	35039.824
1180.0	252.86	8621.072	38021.203
7117.0	252.83	11801.37	36045.773
4001.0	252.41	10180.344	39437.965
737.0	252.25	8006.126	33985.688
6753.0	251.96	11523.457	37023.598
325.0	251.68	7950.444	37503.809
2460.0	251.47	9411.046	37309.188
7846.0	250.93	12146.491	35513.121
6917.0	250.93	11596.155	34752.488
11124.0	250.83	14592.38	35220.434
5669.0	250.8	10944.231	34145.141
8906.0	250.62	12808.272	33409.906
895.0	250.43	8237.117	35302.379
11155.0	250.36	14581.851	34378.242
6478.0	250.16	11258.888	36077.676
8523.0	250.11	12694.26	37047.355
5801.0	249.84	10985.396	36086.508
7093.0	249.78	11832.11	35468.016
1216.0	249.74	8598.341	37117.52
3240.0	249.45	9806.889	37575.816
6679.0	249.01	11513.116	38217.43
418.0	248.98	7773.908	38809.57
2412.0	248.59	9390.953	38828.883
10438.0	248.32	14042.193	37822.355
10987.0	248.25	14503.233	38848.832
2106.0	248.02	9256.125	35229.336
345.0	247.92	7701.622	37924.656
10447.0	247.86	14026.751	37139.863
1647.0	247.71	8668.62	38688.984
7284.0	247.1	11785.868	37841.383
1887.0	246.54	8889.779	36044.68
5980.0	246.37	11112.117	38109.07
1703.0	246.28	8689.573	39914.895
7843.0	246.24	12227.093	35466.129
3898.0	246.16	10050.865	37438.035
1643.0	246.08	8714.357	38416.32
8496.0	245.59	12623.395	36171.613
5806.0	245.51	10794.517	36189.086
7083.0	244.82	11670.764	35169.375
5945.0	243.61	11115.514	39233.625
2070.0	243.42	9152.549	34144.129
8555.0	243.19	12574.724	37725.258
4770.0	243.15	10333.615	34749.953
6334.0	243.02	11240.336	33616.078
6493.0	242.94	11259.256	36228.066
5229.0	242.9	10646.011	39892.465
7091.0	242.71	11697.011	35421.238
3296.0	242.5	9799.139	35944.984
5259.0	242.41	10718.767	38927.344
9760.0	242.33	13354.811	38482.895
673.0	242.25	8160.045	35864.711
293.0	242.19	7791.938	36998.313
7598.0	242.04	11928.925	35548.488
9262.0	241.83	13253.208	39243.453
1308.0	241.72	8466.373	34508.473
3621.0	241.7	10048.791	33090.188
3918.0	241.54	10086.289	38017.254
5237.0	241.43	10715.054	39450.617
6600.0	241.39	11356.411	39206.086
9242.0	241.28	13304.915	39612.434
6200.0	241.1	11138.312	34107.52
7225.0	240.53	11711.8	37081.77
4049.0	240.47	10245.728	37778.105
2965.0	240.3	9685.472	35310.609
5957.0	240.07	11103.294	38806.73
7406.0	240.07	12004.809	37623.621
1663.0	239.69	8817.38	39220.234
1817.0	239.61	8882.847	38429.098
6139.0	238.84	11009.951	34635.98
2531.0	238.69	9459.546	35712.176
4773.0	238.69	10241.214	34480.238
6670.0	238.59	11520.444	38690.512
10318.0	238.59	13798.891	38682.664
3905.0	238.5	10036.66	37641.652
2192.0	238.13	9153.148	37377.449
8457.0	238.11	12552.421	35225.055
1179.0	238.02	8452.925	38301.641
2100.0	237.77	9117.0	35066.813
6507.0	237.67	11332.203	36695.023
11132.0	237.52	14444.006	35015.016
8732.0	237.42	12766.306	37297.684
10449.0	237.16	14187.528	37004.18
2402.0	236.37	9349.105	39196.883
6714.0	236.24	11521.707	37409.285
1191.0	236.05	8577.329	37855.164
8658.0	236.03	12785.172	39530.109
9698.0	236.03	13475.765	36647.324
93.0	235.76	7889.573	34205.078
720.0	235.45	8019.907	34517.344
712.0	235.32	8034.883	34852.461
9231.0	235.13	13212.502	39867.426
6458.0	234.63	11218.053	35738.715
2691.0	234.49	9428.046	33505.918
10280.0	234.49	13903.739	37065.164
6567.0	234.19	11265.905	38213.641
8320.0	233.88	12435.951	33877.004
6569.0	233.75	11237.812	38280.629
3878.0	233.54	9946.25	36833.027
5103.0	233.36	10496.874	36352.707
10905.0	233.34	14233.955	37745.246
8540.0	233.11	12665.406	37346.453
3355.0	233.08	9880.853	34982.004
10384.0	232.83	13991.749	38990.883
6955.0	232.83	11528.66	33655.848
7963.0	232.54	12236.476	37516.148
10847.0	232.35	14302.725	36032.293
8807.0	232.29	12900.575	35998.988
6212.0	232.21	11056.695	33776.098
7768.0	232.06	12156.602	34227.578
3279.0	232.04	9772.635	36644.043
5829.0	232.02	10892.639	37138.305
9338.0	232.0	13248.982	37330.16
5165.0	231.43	10438.301	38597.387
8586.0	231.31	12529.703	38515.609
5268.0	231.29	10569.292	38262.602
10881.0	231.01	14297.547	36921.852
7863.0	230.8	12221.631	35902.766
9624.0	230.68	13470.242	34744.18
1037.0	230.47	8319.119	38111.32
6547.0	230.45	11389.234	37547.152
9972.0	230.43	13591.882	34998.309
7576.0	230.3	11904.057	36039.652
5540.0	229.9	10689.602	33493.703
7296.0	229.86	11773.464	38141.344
9838.0	229.86	13754.354	38322.313
9232.0	229.59	13236.334	39876.504
6505.0	229.49	11342.484	36676.746
9351.0	229.44	13162.155	36555.598
6946.0	229.26	11486.963	34035.934
10780.0	228.77	14327.257	34372.98
3107.0	228.61	9530.216	37848.902
7805.0	228.06	12114.218	34658.438
1959.0	227.88	8971.525	33926.172
8567.0	227.83	12692.364	37923.551
6601.0	227.5	11383.929	39301.828
8398.0	227.1	12681.907	34003.688
9218.0	226.77	13127.77	39685.281
8403.0	226.58	12661.74	34067.234
8137.0	226.41	12452.243	37315.348
5892.0	226.22	10869.085	39361.879
11238.0	226.01	14520.9	33630.742
188.0	225.82	7656.943	35866.398
3964.0	225.7	9957.014	39559.574
10235.0	225.68	13982.895	35543.336
10608.0	225.66	14049.24	33775.09
2787.0	225.59	9316.156	33152.863
10210.0	225.41	13981.549	35167.426
6578.0	225.22	11342.26	38612.398
7854.0	224.72	12073.031	35676.453
8500.0	224.57	12543.618	36364.027
1828.0	224.44	9042.201	37968.648
1280.0	224.34	8491.13	35568.043
4048.0	223.98	10272.673	37746.023
7599.0	223.48	11855.958	35290.41
7770.0	223.42	12131.517	34246.074
4785.0	223.38	10148.584	34308.141
3323.0	223.29	9723.989	35410.793
6261.0	223.19	11119.369	33203.5
1175.0	222.98	8522.572	38204.441
10894.0	222.92	14316.056	37307.137
23.0	222.62	7767.377	33548.973
2923.0	222.5	9492.939	34346.094
5240.0	222.06	10683.452	39524.898
8106.0	222.06	12301.062	37962.996
8180.0	221.85	12472.482	36573.934
11304.0	221.72	14616.228	33254.051
5450.0	221.64	10706.651	34310.996
5982.0	221.56	11146.886	37878.609
7971.0	221.49	12116.843	37929.152
1132.0	221.49	8480.629	39563.086
3983.0	221.47	10222.48	39880.313
8712.0	221.41	12901.792	37572.875
5258.0	220.89	10726.481	38903.457
9989.0	220.76	13622.912	34712.637
10601.0	220.49	14085.519	33674.008
9625.0	220.45	13507.416	34758.27
5697.0	220.41	10845.204	34571.535
11162.0	220.15	14539.702	33994.238
7668.0	219.9	11923.847	33921.957
3518.0	219.88	9836.882	34338.027
9204.0	219.51	12931.786	39373.215
5808.0	219.48	10874.127	36216.332
4034.0	219.26	10285.804	38203.453
610.0	219.17	8057.762	36897.906
5313.0	219.07	10609.938	37042.051
6962.0	218.94	11525.292	33805.23
6532.0	218.86	11207.145	37143.973
969.0	218.84	8352.394	36774.137
6263.0	218.79	11066.395	33233.059
183.0	218.59	7729.247	35783.719
10154.0	218.12	13840.636	34558.055
89.0	217.9	7973.931	34121.121
6662.0	217.9	11453.189	39058.445
10671.0	217.71	14225.017	33033.195
9158.0	217.67	13103.423	38473.367
1326.0	217.39	8622.821	34055.777
5942.0	217.31	11123.799	39337.492
7383.0	217.2	11895.12	38734.453
4813.0	217.08	10262.003	34230.035
2433.0	216.58	9295.697	38299.164
548.0	216.53	8150.438	38324.141
8747.0	216.47	12764.892	37134.371
10452.0	216.35	14056.65	36618.293
2826.0	216.26	9666.003	33445.734
8153.0	216.1	12452.074	36934.934
2150.0	215.66	9158.821	36257.234
5038.0	215.59	10373.416	35624.195
8838.0	215.45	12740.859	35138.156
10980.0	215.34	14563.828	39145.707
1780.0	215.28	9030.241	38512.891
8510.0	215.24	12696.349	36700.629
7049.0	215.09	11824.331	34277.465
10632.0	215.09	14113.702	33399.711
5091.0	214.8	10441.408	36023.852
10238.0	214.78	13828.703	35631.48
640.0	214.67	8180.315	36536.445
3968.0	214.59	10085.791	39625.125
2575.0	214.49	9318.818	35069.961
10357.0	214.4	13782.559	39716.535
10006.0	214.38	13745.783	34335.102
8359.0	214.11	12374.859	33009.762
6107.0	213.8	11111.421	35549.297
9033.0	213.75	13055.093	34957.84
9959.0	213.69	13705.604	35177.621
8636.0	213.69	12762.639	39890.781
5821.0	213.38	10827.312	36858.23
700.0	213.36	7986.119	34963.344
3150.0	213.35	9560.744	39439.492
1802.0	213.27	8989.248	38578.891
10374.0	213.15	14150.158	39464.367
10446.0	213.15	14136.273	37062.52
5962.0	212.92	11004.82	38662.234
2529.0	212.79	9337.939	35689.141
8559.0	212.75	12547.878	37817.438
7602.0	212.58	12060.917	35305.43
6358.0	212.56	11341.091	34014.031
1508.0	212.44	8648.242	35661.613
4054.0	212.14	10265.794	37617.289
5280.0	211.97	10714.166	37876.168
5799.0	211.91	10985.142	36033.809
9224.0	211.89	13064.508	39803.93
7956.0	211.87	12189.738	37183.535
3930.0	211.83	9925.445	38435.801
8436.0	211.79	12599.901	34560.742
11141.0	211.76	14461.58	34714.48
3013.0	211.7	9539.674	35961.188
1532.0	211.68	8642.536	35978.473
3501.0	211.66	9807.303	34292.984
8684.0	211.3	12890.859	38402.859
8925.0	211.2	12865.006	33149.164
10165.0	210.97	13865.813	34870.625
3284.0	210.89	9803.605	36395.82
7286.0	210.89	11649.965	37842.828
11160.0	210.78	14428.836	34261.543
8870.0	210.74	12888.943	34593.539
6322.0	210.62	11357.446	33419.23
721.0	210.59	8136.292	34542.152
10478.0	210.55	14168.853	35725.367
10434.0	210.53	14122.249	37958.16
10233.0	210.4	13955.708	35503.07
10575.0	210.26	14003.056	34232.301
8890.0	209.97	12830.441	33745.699
842.0	209.84	8361.434	33864.906
3919.0	209.63	9965.012	38036.012
11300.0	209.63	14518.915	33218.461
8649.0	209.61	12768.923	39460.168
4737.0	209.49	10248.345	34978.617
10375.0	209.38	14053.958	39562.57
11071.0	209.25	14419.956	36532.84
6586.0	209.21	11250.937	38844.633
10937.0	209.17	14332.569	38755.391
6306.0	209.09	11360.415	33181.773
9315.0	209.0	13170.642	37716.238
11207.0	208.54	14603.744	33498.836
9146.0	208.52	13116.194	37959.125
8404.0	208.42	12557.993	34087.699
1871.0	208.38	9010.697	36386.18
774.0	207.85	8105.303	33507.77
10032.0	207.79	13672.888	33971.762
10471.0	207.75	14114.637	35589.07
5117.0	207.73	10523.92	36679.207
1563.0	207.56	8725.567	36396.738
5746.0	207.52	10793.731	35356.203
8104.0	207.35	12292.258	37885.914
5432.0	207.29	10571.762	34651.605
3593.0	207.23	9717.035	33441.434
8973.0	207.04	13071.056	33698.617
870.0	206.79	8392.135	34333.625
9434.0	206.64	13172.777	35340.105
1492.0	206.47	8798.686	35183.395
7714.0	206.43	12136.733	33276.051
122.0	206.33	7735.179	34648.828
10216.0	206.2	13918.23	35296.344
9672.0	206.08	13416.389	35924.34
6088.0	205.99	11024.868	35662.176
7410.0	205.68	11870.619	37382.938
8001.0	205.2	12151.752	39249.793
3840.0	204.67	10067.749	35633.801
3698.0	204.59	9916.609	34400.824
9893.0	204.57	13588.491	37345.648
709.0	204.49	8043.775	35084.957
3931.0	204.46	10077.765	38586.09
7371.0	204.25	11956.252	39093.906
10506.0	204.11	14157.834	35071.141
7629.0	203.77	11973.438	34340.504
7834.0	203.58	12081.574	35380.453
10338.0	203.5	13869.203	39188.656
9049.0	202.73	13127.718	35500.203
800.0	202.67	8264.991	33116.543
1082.0	202.67	8241.994	39619.203
5467.0	202.66	10699.629	34402.285
4843.0	202.6	10266.748	33710.563
2103.0	202.39	9090.664	35074.844
11044.0	202.37	14539.534	37522.105
9684.0	202.37	13464.076	36278.035
8805.0	202.35	12899.46	35902.516
10546.0	202.33	14057.829	34440.863
8706.0	202.29	12840.688	37769.492
2447.0	202.08	9341.062	37521.801
1444.0	202.04	8813.523	34129.48
6274.0	201.91	11079.983	33016.789
10349.0	201.77	13936.754	39683.641
7018.0	201.76	11690.816	33660.523
10951.0	201.76	14399.542	39412.809
1008.0	201.72	8244.237	37842.945
8591.0	201.51	12557.824	38767.578
8604.0	201.2	12641.76	39349.379
4944.0	201.2	10530.017	34055.422
195.0	200.87	7838.497	35981.121
2519.0	200.87	9444.714	36055.414
9757.0	200.68	13452.362	38312.492
6065.0	200.49	11137.733	36166.359
5918.0	200.18	10924.438	39992.211
5938.0	199.8	11196.926	39477.035
1529.0	199.72	8835.271	35889.004
10940.0	199.72	14335.552	38962.707
10480.0	199.28	13996.42	35402.57
1587.0	199.25	8818.744	36964.805
1300.0	199.05	8571.674	34913.855
4909.0	199.05	10427.184	33281.973
4050.0	199.02	10247.301	37525.449
3164.0	198.94	9489.73	39896.211
10083.0	198.9	13834.625	33321.605
7881.0	198.86	12160.878	36257.133
2844.0	198.81	9490.971	33661.766
338.0	198.79	7667.896	37837.523
519.0	198.52	7986.391	39667.035
9275.0	198.48	13345.635	38930.496
9324.0	198.23	13279.461	37542.445
6479.0	197.87	11324.32	36114.504
1117.0	197.87	8469.857	39902.066
10153.0	197.62	13858.624	34445.07
8397.0	197.54	12657.314	33914.383
2963.0	197.48	9586.017	35286.207
5344.0	197.46	10734.369	36258.453
10275.0	197.37	13806.21	36952.949
3216.0	197.25	9816.728	38178.137
9984.0	196.68	13729.329	34916.465
1653.0	196.68	8726.12	39000.32
9216.0	196.64	13054.993	39651.77
3119.0	196.16	9527.934	38481.078
9727.0	196.14	13374.36	37573.426
9728.0	196.09	13420.24	37628.539
1578.0	196.05	8722.486	36651.82
4047.0	195.95	10309.318	37719.215
10622.0	195.86	14185.744	33609.738
7394.0	195.84	12056.959	38192.945
5158.0	195.7	10385.107	38154.09
5965.0	195.68	11195.887	38500.957
1080.0	195.66	8320.645	39582.875
1068.0	195.61	8315.619	39347.727
5231.0	195.57	10592.524	39630.363
10846.0	195.55	14370.091	35992.969
9535.0	195.43	13291.979	33279.602
9574.0	195.28	13544.446	33454.125
10903.0	195.15	14270.743	37523.855
760.0	195.07	8143.408	33959.84
6583.0	195.07	11295.605	38760.508
7811.0	194.9	12190.945	34987.578
5254.0	194.61	10579.298	38853.512
7695.0	194.32	11874.048	33084.359
10348.0	194.27	13961.134	39680.59
10284.0	194.15	13864.005	37227.004
2430.0	194.15	9296.794	38234.258
5920.0	194.13	11189.365	39759.871
6542.0	194.11	11257.504	37383.449
1855.0	194.07	9047.045	37089.516
769.0	193.88	7998.991	33695.313
1543.0	193.81	8780.657	36054.406
8521.0	193.58	12541.837	36996.422
10597.0	193.42	13991.205	33896.344
7545.0	193.36	12018.376	36449.281
5864.0	193.27	10780.81	38072.824
3859.0	193.21	10124.821	36235.402
8203.0	193.21	12465.733	36509.273
7358.0	193.14	11885.821	39316.859
2413.0	193.14	9291.803	38848.738
1644.0	193.04	8708.589	38540.113
1139.0	192.92	8600.45	39167.336
3952.0	192.79	9944.403	39164.379
2393.0	192.75	9472.199	39571.063
3039.0	192.73	9488.658	36594.246
180.0	192.6	7902.982	35771.578
9004.0	192.58	13110.02	34465.621
2003.0	192.5	8882.658	33060.93
2363.0	192.46	9204.89	39628.691
10276.0	192.25	13919.359	36977.922
4746.0	192.2	10219.812	35053.957
3996.0	191.85	10222.861	39538.676
3058.0	191.79	9629.89	36941.277
3204.0	191.79	9878.197	38706.855
9705.0	191.6	13553.134	36799.063
1500.0	191.51	8649.306	35464.031
8964.0	191.51	13043.783	33478.719
3553.0	191.45	9867.122	34166.863
11168.0	191.41	14582.139	34104.59
10824.0	191.32	14414.684	35298.836
3923.0	191.24	10084.46	38210.566
6894.0	190.95	11611.354	35310.043
1422.0	190.87	8766.204	33466.953
1217.0	190.8	8463.827	37182.66
2466.0	190.68	9433.326	37138.039
8842.0	190.51	12898.958	35248.422
8405.0	190.43	12635.166	34094.496
163.0	190.3	7884.506	35302.66
10851.0	190.15	14221.303	36124.449
1224.0	190.05	8448.855	36728.777
2022.0	189.86	9112.49	33341.305
5947.0	189.84	11101.775	38958.738
780.0	189.82	8140.563	33380.086
10771.0	189.82	14319.035	34213.434
9755.0	189.61	13427.809	38301.191
8311.0	189.57	12437.824	33978.93
6673.0	189.55	11510.743	38614.434
9053.0	189.53	12932.343	35581.34
10964.0	189.44	14392.816	39896.113
9339.0	189.25	13143.339	37087.422
11062.0	189.17	14428.316	37008.848
4817.0	188.88	10194.18	34275.035
9369.0	188.84	13342.294	36303.188
9279.0	188.82	13185.459	38505.07
9887.0	188.75	13631.393	37468.465
1449.0	188.73	8713.469	34183.688
6571.0	188.56	11370.0	38422.645
9433.0	188.52	13215.415	35321.504
3984.0	188.33	10132.873	39942.43
9080.0	188.27	13074.674	36086.223
337.0	188.27	7712.788	37777.266
9024.0	188.21	12974.213	34776.391
1147.0	188.12	8427.024	39080.402
8094.0	188.08	12435.116	38387.496
9290.0	188.08	13293.702	38362.434
7872.0	187.75	12078.587	36075.738
9267.0	187.71	13273.873	38989.945
8976.0	187.71	13087.684	33725.137
3340.0	187.5	9791.604	35170.613
3661.0	187.33	9932.372	34040.297
6286.0	187.14	11197.82	33131.52
6663.0	187.14	11575.711	39100.176
10461.0	186.87	14126.525	36144.086
407.0	186.81	7743.329	38655.434
9353.0	186.81	13307.763	36560.684
6444.0	186.76	11339.718	35393.332
2011.0	186.74	9092.114	33086.695
172.0	186.7	7763.937	35595.559
6965.0	186.66	11427.595	33551.5
9560.0	186.64	13483.594	33104.242
3213.0	186.58	9798.972	38354.996
3347.0	186.53	9844.487	34937.086
7701.0	186.43	12207.318	33150.02
10709.0	186.35	14302.09	33468.746
9943.0	186.18	13680.864	35818.434
2863.0	186.07	9670.057	33915.168
6954.0	186.07	11601.727	33877.16
8620.0	185.93	12628.803	39531.801
10222.0	185.84	13805.897	35341.453
10376.0	185.64	14075.796	39288.785
9489.0	185.42	13330.095	34039.848
11035.0	185.3	14529.64	37896.848
1414.0	185.19	8718.966	33362.242
2228.0	185.19	9230.386	38702.48
9637.0	185.17	13389.786	34924.004
3602.0	184.99	9765.252	33227.816
10145.0	184.94	13978.647	34305.605
142.0	184.63	7902.845	34983.078
1823.0	184.61	8949.003	38174.316
6680.0	184.55	11564.028	38244.383
1049.0	184.53	8305.105	38300.625
1649.0	184.51	8802.183	38734.59
5430.0	184.04	10575.783	34622.355
8590.0	184.02	12648.384	38694.887
2185.0	183.92	9231.156	37232.27
789.0	183.83	7986.319	33052.594
5284.0	183.73	10608.894	37702.328
5545.0	183.61	10646.675	33214.227
8425.0	183.35	12619.283	34317.852
5941.0	182.94	10998.899	39314.059
1156.0	182.79	8425.353	38649.176
2133.0	182.71	9101.884	35819.871
328.0	182.71	7814.09	37528.258
8245.0	182.68	12484.456	35497.586
2000.0	182.64	8995.047	33323.547
10757.0	182.58	14250.774	34044.859
10873.0	182.5	14392.869	36570.984
9661.0	182.43	13544.012	35605.586
6192.0	182.33	11007.324	34085.445
8754.0	182.29	12735.275	36938.5
3168.0	181.93	9811.635	39879.293
3222.0	181.79	9723.284	37932.055
8098.0	181.64	12395.808	38429.156
5483.0	181.56	10725.936	34254.863
8035.0	181.39	12284.883	39458.797
11016.0	181.39	14526.08	38367.895
2588.0	181.37	9419.743	34357.758
1256.0	181.26	8441.92	36060.527
10418.0	181.22	14120.166	38600.641
3599.0	181.18	9908.913	33183.188
6649.0	181.09	11529.496	39736.742
8837.0	181.05	12738.523	35123.277
3294.0	181.03	9733.699	36110.984
10028.0	181.01	13664.292	33865.215
10094.0	180.95	13833.438	33620.66
637.0	180.91	8150.766	36522.254
9166.0	180.89	12968.911	38841.617
8714.0	180.74	12871.082	37612.945
3103.0	180.63	9590.1	37533.434
5678.0	180.45	10821.423	34344.402
8828.0	180.4	12870.61	35445.32
6681.0	180.36	11607.18	38271.09
2521.0	180.22	9413.3	35767.781
4971.0	180.17	10500.722	34213.66
9022.0	179.88	13053.852	34765.84
1206.0	179.86	8501.792	37255.332
7533.0	179.67	11935.59	36645.004
10257.0	179.65	13867.404	36257.156
1591.0	179.46	8703.358	37058.262
5514.0	179.44	10580.347	33855.566
1042.0	179.36	8222.296	38139.586
9881.0	179.13	13594.87	37634.254
3302.0	179.06	9725.709	35797.387
1581.0	179.06	8645.64	36678.258
5923.0	179.06	11039.76	39930.078
10876.0	179.0	14228.505	36730.523
9718.0	178.98	13436.515	37261.637
6998.0	178.77	11723.107	33081.125
9856.0	178.75	13703.618	38271.496
3293.0	178.69	9739.866	36335.488
10796.0	178.63	14213.985	34763.672
10974.0	178.6	14487.473	39631.652
8089.0	178.54	12467.196	38535.672
968.0	178.44	8231.746	36739.34
7059.0	178.06	11632.098	34595.797
10078.0	178.02	13792.436	33301.496
8812.0	177.94	12807.309	35762.672
8528.0	177.79	12670.641	37126.043
9917.0	177.77	13565.539	36262.941
1755.0	177.58	8930.761	38911.543
545.0	177.52	8024.556	38597.004
10406.0	177.01	14033.138	38771.102
465.0	176.95	7936.371	39639.09
8131.0	176.68	12419.4	37208.723
1417.0	176.64	8728.215	33398.004
1738.0	176.56	8943.117	39340.16
8580.0	176.51	12621.986	38338.453
9119.0	176.49	12990.51	37242.039
4059.0	176.47	10268.385	37472.91
9977.0	176.43	13713.959	35092.906
7859.0	176.37	12063.851	35880.457
10424.0	176.35	14115.78	38296.348
7105.0	176.32	11673.669	35788.664
5343.0	176.26	10695.914	36516.895
5011.0	175.99	10511.48	34737.828
9877.0	175.55	13730.472	37534.32
9711.0	175.53	13422.244	36971.836
10936.0	175.49	14251.529	38713.375
10118.0	175.49	13912.91	33899.598
11045.0	175.45	14626.693	37527.152
10877.0	175.34	14349.36	36742.555
820.0	175.17	8229.813	33659.848
5346.0	175.15	10679.766	36335.277
1582.0	175.05	8685.598	36685.848
7276.0	174.82	11655.256	37489.711
9609.0	174.69	13454.925	33901.637
3122.0	174.65	9597.208	38553.953
8891.0	174.44	12809.862	33756.438
8064.0	174.44	12342.185	39049.512
2866.0	174.3	9639.008	33948.77
9451.0	174.3	13202.764	34990.496
1182.0	174.23	8481.505	38053.254
9828.0	174.21	13684.635	38662.641
11040.0	174.17	14430.876	37724.633
6923.0	174.06	11540.432	34581.145
7911.0	173.98	12257.715	36732.113
9788.0	173.83	13476.285	39530.793
8602.0	173.79	12552.863	39287.734
7014.0	173.63	11702.622	33515.422
1815.0	173.6	8951.913	38361.84
9653.0	173.58	13538.189	35458.176
10551.0	173.38	14134.501	34444.066
2128.0	173.29	9221.935	35659.828
9873.0	173.21	13573.424	37766.008
5809.0	173.19	10851.999	36271.727
9614.0	173.1	13371.474	34009.613
7399.0	173.02	11851.475	37850.332
1646.0	172.83	8631.636	38683.906
6929.0	172.81	11549.587	34316.449
5508.0	172.73	10610.31	34089.598
1596.0	172.54	8720.84	37105.754
549.0	172.5	8042.917	38182.293
7670.0	172.5	12023.694	33951.816
5123.0	172.43	10449.2	37097.473
7531.0	172.37	12028.554	36621.688
10095.0	172.35	13852.586	33644.035
3097.0	172.33	9684.067	37467.285
9151.0	172.27	13058.009	38143.844
1835.0	172.18	8999.216	37581.473
9954.0	172.01	13629.172	35351.82
10336.0	171.93	13945.635	39070.949
5204.0	171.93	10478.723	39509.625
1133.0	171.89	8462.969	39583.938
7437.0	171.87	11943.966	37253.723
10255.0	171.85	13879.26	36157.492
9527.0	171.7	13149.595	33419.813
4731.0	171.7	10131.43	35169.496
7840.0	171.68	12270.233	35453.637
3900.0	171.58	9940.907	37467.484
6862.0	171.58	11592.585	35935.184
9114.0	171.51	13124.95	37037.109
3207.0	171.43	9751.257	38493.887
11119.0	171.32	14614.341	35405.031
8670.0	171.32	12728.162	39236.684
2088.0	171.3	9197.543	34828.895
4744.0	171.14	10318.734	35042.941
1651.0	171.11	8831.523	38907.711
1575.0	171.01	8727.515	36596.152
9765.0	171.01	13384.917	38660.391
10855.0	170.89	14386.152	36241.684
4966.0	170.88	10346.269	34170.09
1853.0	170.82	9009.862	37031.195
10164.0	170.63	13908.494	34858.145
5871.0	170.63	10945.819	38293.176
5320.0	170.49	10757.847	37130.051
2516.0	170.38	9283.786	35985.66
8138.0	170.32	12476.672	37034.852
3682.0	169.97	10096.552	34239.527
5191.0	169.96	10384.969	39305.777
10161.0	169.88	13901.54	34746.484
6604.0	169.78	11298.287	39395.762
7555.0	169.76	12022.436	36298.328
1375.0	169.71	8521.933	33450.133
1868.0	169.69	8985.654	36580.723
8265.0	169.44	12304.527	35031.785
2269.0	169.44	9121.054	38926.098
10042.0	169.4	13749.231	33511.809
10916.0	169.34	14234.361	38001.656
6779.0	169.25	11554.403	36645.262
286.0	169.17	7819.604	36865.188
6598.0	168.98	11242.38	39155.02
10501.0	168.69	14185.013	35007.328
9700.0	168.58	13420.539	36718.965
10466.0	168.5	14095.703	35752.813
8638.0	168.42	12887.174	39916.988
2082.0	168.31	9234.189	34441.715
10995.0	168.06	14536.643	38696.504
9300.0	168.04	13138.059	38293.34
8144.0	167.91	12306.222	37171.293
8760.0	167.81	12808.427	36733.816
5764.0	167.66	10853.698	35889.762
9089.0	167.56	12923.733	36353.598
662.0	167.04	8024.278	36087.98
6672.0	166.99	11459.869	38753.91
5356.0	166.91	10577.285	36112.273
9958.0	166.76	13748.592	35166.313
3981.0	166.74	10261.971	39840.367
4873.0	166.58	10288.735	33274.234
8418.0	166.53	12702.806	34205.605
6971.0	166.35	11578.33	33358.309
1613.0	166.2	8749.341	37959.074
1930.0	166.2	8907.713	35044.531
3704.0	166.11	10112.376	34509.457
11090.0	165.91	14616.17	35890.375
9299.0	165.89	13337.553	38265.188
5887.0	165.78	10791.147	39158.246
6351.0	165.74	11393.906	33963.66
1816.0	165.68	8956.658	38414.621
11149.0	165.34	14435.428	34527.172
7855.0	165.26	12152.625	35728.863
3275.0	165.22	9738.142	36854.199
9776.0	165.19	13416.879	39097.496
1673.0	165.11	8681.058	39635.84
5209.0	165.11	10474.886	39531.004
9348.0	165.05	13275.398	36779.117
3087.0	164.96	9558.583	37412.832
10778.0	164.96	14356.225	34294.719
2081.0	164.8	9154.789	34375.102
1806.0	164.75	8902.616	38607.328
3061.0	164.65	9568.029	36982.305
8440.0	164.59	12700.161	34619.742
2572.0	164.59	9440.392	35008.852
6783.0	164.52	11627.606	36391.883
5590.0	164.46	10865.526	33361.727
3940.0	164.44	9925.733	38988.023
10346.0	164.44	13877.892	39651.109
8066.0	164.32	12469.735	39103.602
891.0	164.29	8327.797	35173.086
496.0	164.21	7978.851	39950.555
88.0	164.11	7868.98	34090.516
6134.0	164.0	11121.04	34812.754
6036.0	163.83	11009.959	36957.641
1228.0	163.62	8533.461	36775.27
3647.0	163.52	10021.378	33473.305
582.0	163.48	8094.63	37791.742
1961.0	163.21	8944.159	33719.48
9305.0	163.1	13226.326	37850.742
3322.0	163.04	9857.96	35369.883
6025.0	162.83	10996.92	37028.23
8262.0	162.79	12409.295	34974.977
1075.0	162.79	8230.149	39476.359
426.0	162.7	7666.572	38987.434
10283.0	162.7	13934.499	37200.121
5153.0	162.68	10374.893	37764.008
5151.0	162.62	10465.443	37650.262
7272.0	162.56	11747.122	37451.375
909.0	162.31	8385.432	35553.148
7009.0	162.2	11840.867	33289.313
8878.0	162.16	12917.397	33983.004
7333.0	162.04	11665.284	39856.734
6587.0	161.81	11207.229	38851.031
6683.0	161.76	11449.815	38031.238
8415.0	161.64	12644.08	34156.941
9138.0	161.62	12946.537	37667.598
1364.0	161.57	8630.635	33611.211
7741.0	161.45	12216.908	33743.195
7095.0	161.43	11772.67	35555.273
6704.0	161.41	11580.293	37605.414
10634.0	161.39	14177.105	33408.691
9935.0	161.3	13754.468	36207.98
8051.0	161.3	12429.137	39585.664
10310.0	161.24	13841.84	38242.07
2400.0	161.2	9379.262	39356.965
2182.0	161.18	9245.974	37194.82
7123.0	161.18	11733.158	36187.949
9686.0	160.91	13365.372	36294.684
3297.0	160.88	9813.631	35980.051
1880.0	160.86	8949.529	36111.965
10979.0	160.84	14614.975	39136.094
9061.0	160.68	13070.877	35689.941
6116.0	160.65	11087.447	35094.957
1865.0	160.61	8873.457	36747.563
9379.0	160.59	13290.045	36092.973
10029.0	160.42	13773.767	33926.977
9303.0	160.38	13344.771	38139.277
8811.0	160.3	12890.005	35753.387
5828.0	160.24	10883.84	37123.523
1989.0	160.15	9036.403	33454.887
1597.0	160.15	8703.51	37213.211
7370.0	160.03	11880.592	39092.82
420.0	159.98	7926.998	38822.594
2416.0	159.92	9474.967	38939.949
3640.0	159.88	10056.706	33297.367
2160.0	159.86	9148.507	36579.242
454.0	159.82	7751.657	39517.531
1005.0	159.73	8403.79	37596.867
5270.0	159.71	10723.573	38000.129
9109.0	159.69	13089.281	36887.18
8460.0	159.57	12499.385	35353.473
3259.0	159.57	9864.931	37330.043
1158.0	159.57	8529.046	38522.98
3581.0	159.19	9858.576	33542.91
1039.0	159.19	8268.936	38130.406
176.0	159.06	7906.877	35697.625
1154.0	158.77	8545.866	38916.684
8190.0	158.75	12334.027	36391.496
6563.0	158.62	11295.085	38086.625
6264.0	158.42	11004.043	33305.117
10242.0	158.42	13955.414	35772.055
3052.0	158.23	9584.409	36855.93
6666.0	158.02	11489.889	38853.852
9671.0	157.98	13551.757	35906.465
1002.0	157.81	8231.127	37561.188
1570.0	157.6	8669.38	36464.277
10915.0	157.27	14401.668	37980.277
9122.0	157.26	12944.573	37328.648
4915.0	157.24	10554.374	33404.68
1045.0	157.22	8246.969	38276.949
8832.0	157.16	12744.714	35568.984
1744.0	157.12	8942.609	39225.375
6468.0	157.12	11207.807	35889.211
3906.0	157.04	10053.028	37646.242
9169.0	157.03	12955.26	39006.957
2457.0	156.97	9318.54	37493.863
5224.0	156.97	10556.991	39692.723
11153.0	156.85	14423.522	34299.848
1121.0	156.78	8625.743	39667.488
9825.0	156.72	13600.298	38949.926
632.0	156.6	8063.635	36409.801
10347.0	156.53	13926.899	39659.48
8090.0	156.43	12377.257	38608.672
9336.0	156.39	13212.781	37251.727
1895.0	156.3	8877.743	35885.688
10054.0	156.16	13566.53	33310.285
10753.0	156.12	14369.773	33992.051
4740.0	156.12	10141.125	35002.902
5119.0	156.07	10534.024	36736.77
242.0	155.99	7827.054	36466.152
3228.0	155.99	9774.974	37781.176
10381.0	155.89	14065.981	39220.797
8056.0	155.72	12375.889	39349.664
10397.0	155.55	14042.499	38868.773
1645.0	155.45	8769.117	38624.82
2440.0	155.45	9404.73	37883.789
1296.0	155.38	8600.985	34846.863
3258.0	155.28	9913.397	37332.492
8988.0	155.24	13036.142	33870.742
3185.0	155.21	9714.93	39464.816
11150.0	155.15	14616.04	34540.188
1840.0	155.05	9029.569	37367.066
8756.0	155.01	12778.447	37024.141
6668.0	154.96	11541.962	38924.563
9087.0	154.94	13059.555	36347.828
8020.0	154.67	12263.921	39863.566
9442.0	154.52	13293.098	35183.609
585.0	154.36	8191.781	37510.273
793.0	154.36	8261.516	33036.824
4051.0	154.32	10185.52	37538.563
6347.0	154.21	11305.532	33924.004
9047.0	154.15	12985.939	35462.281
6283.0	154.0	11118.44	33118.395
8639.0	153.96	12823.268	39927.645
521.0	153.94	8067.96	39485.305
5413.0	153.92	10675.456	35041.324
10609.0	153.86	14024.898	33783.5
8632.0	153.83	12704.571	39883.109
9945.0	153.75	13635.771	35614.645
10229.0	153.63	13781.011	35448.777
5162.0	153.56	10434.307	38469.965
7047.0	153.54	11750.044	34228.512
10950.0	153.5	14311.277	39361.301
8136.0	153.35	12309.94	37306.938
9941.0	153.27	13570.905	35791.254
11144.0	153.16	14444.967	34754.172
2938.0	153.14	9610.134	34883.961
7707.0	153.12	12226.253	33225.703
3955.0	153.1	10106.582	39317.031
3936.0	152.91	9966.95	38756.297
7365.0	152.91	11889.449	39250.012
5336.0	152.81	10602.933	36662.004
1004.0	152.79	8205.824	37589.707
5277.0	152.75	10576.071	38139.422
9651.0	152.73	13392.085	35421.242
8772.0	152.64	12814.487	36602.254
8526.0	152.62	12576.508	37089.125
1457.0	152.22	8651.611	34259.906
8366.0	152.08	12675.898	33133.859
10265.0	152.03	13923.827	36526.391
6388.0	151.99	11286.989	34268.957
10920.0	151.95	14239.402	38155.375
5132.0	151.81	10523.66	37254.805
2474.0	151.68	9305.897	36738.469
547.0	151.62	8188.024	38314.352
9010.0	151.49	13012.455	34635.988
8986.0	151.37	13095.75	33813.188
9764.0	151.28	13559.455	38597.875
10931.0	151.26	14231.949	38493.668
1011.0	151.22	8258.443	37897.715
8077.0	151.2	12476.118	38881.535
10909.0	151.14	14346.502	37812.168
6431.0	151.11	11252.615	35219.211
438.0	151.03	7904.327	39147.68
7633.0	150.99	11997.81	34136.898
21.0	150.86	7742.027	33537.438
11084.0	150.84	14481.585	35923.621
3286.0	150.68	9750.193	36419.195
5340.0	150.51	10751.308	36420.891
843.0	150.38	8333.352	33890.848
128.0	150.34	7778.715	34743.832
8325.0	150.32	12449.123	33649.914
9612.0	150.26	13488.177	33978.809
694.0	150.17	8196.706	35392.156
7262.0	150.01	11793.751	37368.648
3205.0	149.98	9904.765	38772.051
2074.0	149.94	9116.593	34197.297
8321.0	149.76	12367.522	33901.625
4942.0	149.75	10446.87	33989.074
525.0	149.67	8139.581	39399.098
7564.0	149.63	11878.721	36069.027
6691.0	149.57	11546.598	37893.313
953.0	149.55	8408.895	36488.938
2775.0	149.5	9467.517	33309.039
1459.0	149.48	8670.234	34294.633
9167.0	149.46	13099.375	38914.391
10870.0	149.34	14299.233	36433.426
5872.0	149.31	10812.171	38396.16
2455.0	149.29	9394.925	37415.813
10978.0	149.21	14506.946	39387.313
1909.0	149.15	8851.093	35419.469
1416.0	149.13	8815.114	33383.555
6125.0	149.09	11062.728	34946.172
3864.0	149.0	10091.638	36445.336
9174.0	148.79	13017.604	39168.125
110.0	148.77	7890.16	34421.664
11064.0	148.42	14552.766	36582.941
8386.0	148.19	12507.219	33606.18
2005.0	148.19	8847.969	33100.156
335.0	148.19	7711.266	37687.84
641.0	148.14	8097.991	36225.824
1053.0	148.08	8256.606	38732.461
5093.0	147.95	10516.765	36175.117
1278.0	147.91	8557.869	35488.695
3933.0	147.85	10116.43	38683.051
3233.0	147.85	9742.083	37528.586
9482.0	147.73	13208.906	34422.652
11066.0	147.64	14621.301	36689.504
7984.0	147.54	12160.249	38715.586
2979.0	147.43	9649.926	35536.324
6054.0	147.33	11166.293	36352.84
3186.0	147.29	9906.907	39547.238
9478.0	147.08	13286.462	34340.488
9643.0	147.08	13397.214	35214.129
5468.0	147.04	10726.623	34406.016
3053.0	147.04	9622.084	36857.086
5192.0	147.03	10422.292	39343.266
1950.0	146.8	8952.169	34005.66
2197.0	146.64	9168.529	37495.094
2097.0	146.58	9135.971	35054.504
6904.0	146.57	11574.969	34959.688
3612.0	146.55	9901.694	33082.793
8489.0	146.49	12559.414	35954.449
7806.0	146.47	12211.188	34687.883
5203.0	146.47	10432.271	39499.043
8254.0	146.47	12395.915	35395.297
5292.0	146.45	10686.967	37496.762
1370.0	146.2	8568.374	33341.633
9974.0	146.16	13695.087	35004.84
9557.0	146.14	13422.769	33071.059
1903.0	146.09	9029.288	35654.086
10331.0	146.01	13980.45	39006.863
4752.0	145.93	10245.585	34810.922
9955.0	145.88	13600.415	35400.563
2201.0	145.82	9266.295	37789.871
3999.0	145.78	10176.311	39412.91
5436.0	145.74	10771.082	34675.617
5171.0	145.65	10500.169	38846.359
10472.0	145.49	14062.23	35608.316
8582.0	145.49	12546.273	38426.387
8286.0	145.13	12278.547	34494.629
10044.0	145.13	13743.407	33588.551
9640.0	145.01	13521.677	34964.156
9934.0	144.94	13669.148	36156.125
8682.0	144.88	12829.899	38546.52
3188.0	144.71	9815.884	39352.617
10339.0	144.5	13832.454	39249.676
1305.0	144.4	8534.105	34737.246
8014.0	144.38	12223.079	39696.625
232.0	144.36	7790.42	36361.566
3162.0	144.27	9577.504	39812.461
8829.0	144.06	12775.744	35465.145
3146.0	144.06	9526.398	39384.895
5043.0	143.92	10406.119	35692.57
7544.0	143.85	11927.045	36444.738
1829.0	143.75	8915.024	37968.121
1239.0	143.69	8418.448	36288.238
10281.0	143.67	13780.463	37110.188
1272.0	143.6	8629.688	35634.668
3006.0	143.58	9592.643	35725.637
8765.0	143.54	12874.048	36786.063
4028.0	143.54	10344.06	38699.66
1100.0	143.54	8546.852	39760.957
5832.0	143.48	10965.546	37203.457
10268.0	143.42	13878.401	36835.906
10965.0	143.35	14222.772	39896.824
1273.0	143.27	8585.969	35723.852
8597.0	143.19	12551.735	39136.145
6421.0	143.14	11247.153	34947.191
2752.0	143.12	9281.346	33476.535
9799.0	143.04	13627.623	39865.254
3197.0	142.93	9825.707	38876.254
851.0	142.75	8290.737	33923.563
7031.0	142.62	11812.82	33994.785
671.0	142.54	7988.965	35833.984
502.0	142.54	8127.523	39777.813
5847.0	142.52	10785.396	37422.551
9217.0	142.43	13019.326	39657.695
5445.0	142.29	10749.335	34567.684
469.0	142.27	7886.202	39747.047
6540.0	142.26	11418.876	37357.633
5888.0	142.24	10848.657	39181.367
7395.0	142.2	11917.645	38287.668
11043.0	142.12	14464.821	37814.676
10361.0	142.03	13803.296	39789.293
3881.0	142.03	10056.71	37090.781
8836.0	141.97	12784.606	35308.469
6301.0	141.6	11384.84	33083.738
1875.0	141.55	9054.175	36532.793
6580.0	141.53	11348.287	38661.883
3112.0	141.39	9520.367	38132.203
2442.0	141.3	9455.655	37900.5
11057.0	141.24	14493.494	37154.199
9198.0	141.2	12976.921	39358.66
11020.0	141.07	14549.633	38153.801
2179.0	141.03	9201.586	37103.699
7094.0	141.01	11785.672	35496.715
125.0	140.97	7787.581	34701.102
7584.0	140.97	12045.316	35584.695
6901.0	140.97	11624.361	35240.961
1277.0	140.9	8454.386	35453.609
8724.0	140.9	12811.907	37209.215
2859.0	140.86	9542.193	33856.273
882.0	140.63	8322.226	34758.422
17.0	140.55	7786.473	33498.469
10901.0	140.49	14348.37	37439.008
2212.0	140.42	9245.025	38207.66
1232.0	140.42	8519.955	36599.117
7753.0	140.32	12126.237	33846.156
3313.0	140.17	9855.74	35471.508
11133.0	140.09	14503.629	35094.781
1446.0	139.9	8757.829	34139.609
4024.0	139.86	10284.902	38637.43
8552.0	139.78	12691.068	37629.828
6087.0	139.61	11189.434	35636.738
5983.0	139.5	11088.411	37924.863
5987.0	139.46	11190.411	37802.246
8713.0	139.34	12833.287	37607.699
3928.0	139.31	9989.69	38391.195
3316.0	139.29	9708.205	35290.941
4736.0	139.15	10157.076	34976.68
7209.0	139.11	11687.225	36939.133
8929.0	139.08	13056.631	33041.965
5393.0	138.94	10559.507	35494.363
1923.0	138.77	8910.447	35295.551
7994.0	138.71	12152.413	39019.473
8669.0	138.67	12808.366	39202.324
1518.0	138.67	8774.865	35759.797
346.0	138.54	7737.007	37936.047
5681.0	138.46	10896.39	34372.172
2556.0	138.44	9335.866	35281.305
9194.0	138.42	12920.373	39335.035
8194.0	138.41	12416.39	36446.246
884.0	138.35	8342.546	34796.352
10401.0	138.18	14109.129	38938.535
9480.0	138.14	13193.161	34393.852
893.0	138.06	8251.389	35225.922
6248.0	138.06	11135.347	33454.445
8463.0	137.98	12610.258	35410.84
8062.0	137.96	12398.042	39243.645
3056.0	137.93	9692.322	36867.008
2404.0	137.91	9286.776	38959.574
1423.0	137.89	8733.938	33501.809
216.0	137.75	7886.689	36204.68
3568.0	137.7	9800.916	34081.109
8021.0	137.64	12142.235	39882.09
2507.0	137.52	9285.981	36360.723
2607.0	137.52	9353.53	34248.793
3161.0	137.52	9509.038	39726.633
8927.0	137.5	12794.085	33166.355
3913.0	137.45	10034.321	37800.516
2513.0	137.43	9368.719	35899.465
114.0	137.37	7873.433	34507.148
6995.0	137.37	11761.676	33032.805
7795.0	137.37	12120.257	34477.207
10319.0	137.37	13988.373	38685.473
9981.0	137.35	13601.739	34842.445
8587.0	137.29	12598.063	38552.594
5995.0	137.05	11172.516	37651.914
3867.0	137.05	10092.393	36530.641
2451.0	137.01	9415.032	37652.879
5045.0	136.91	10555.231	35755.273
11036.0	136.72	14547.056	37911.973
2168.0	136.68	9072.915	36709.746
8844.0	136.66	12796.713	35035.313
6855.0	136.59	11618.167	36131.879
1176.0	136.57	8481.534	38225.051
6584.0	136.49	11381.93	38786.93
3085.0	136.28	9577.174	37384.785
7002.0	136.26	11694.476	33174.051
3845.0	136.18	10014.82	35714.402
9531.0	136.07	13346.412	33196.852
3183.0	136.07	9807.328	39749.168
1101.0	136.03	8486.445	39765.512
10136.0	135.95	13942.048	34149.117
5647.0	135.9	10857.598	33914.789
2405.0	135.88	9433.653	38964.5
8191.0	135.86	12342.694	36424.43
10372.0	135.65	14157.037	39665.887
1504.0	135.63	8683.957	35578.727
2805.0	135.61	9603.759	33080.266
4753.0	135.57	10140.438	34837.813
7068.0	135.44	11830.182	34943.965
7294.0	135.44	11847.325	38111.262
9798.0	135.34	13562.596	40003.715
7675.0	135.15	12058.826	33594.371
2191.0	135.13	9109.879	37284.809
6022.0	135.11	11194.213	37304.777
1122.0	135.07	8502.062	39732.945
1976.0	135.03	9047.685	33521.059
4795.0	134.98	10155.568	34418.031
8017.0	134.92	12078.975	39844.73
7921.0	134.88	12114.911	36887.875
9540.0	134.75	13179.26	33010.582
586.0	134.65	8109.953	37517.098
9141.0	134.55	12975.024	37815.34
1889.0	134.55	9038.15	35758.137
8748.0	134.46	12722.653	37136.891
428.0	134.42	7948.942	39036.438
3901.0	134.34	10109.67	37491.492
7118.0	134.23	11654.011	36106.086
5463.0	134.19	10613.587	34390.059
8821.0	134.08	12758.47	35622.484
6836.0	134.04	11501.065	36342.961
8024.0	134.02	12488.818	39801.641
11068.0	134.02	14449.339	36418.094
4000.0	133.92	10257.169	39426.219
11118.0	133.88	14507.736	35402.613
9475.0	133.83	13237.533	34538.27
193.0	133.71	7673.06	35928.535
10590.0	133.69	14079.928	34065.355
947.0	133.52	8204.373	36383.895
711.0	133.46	8080.294	34831.09
6924.0	133.46	11492.225	34610.367
7062.0	133.42	11750.656	34760.977
8848.0	133.37	12746.08	34827.863
5156.0	133.35	10423.836	38008.051
5572.0	133.35	10886.015	33084.504
5453.0	133.29	10644.62	34357.496
8915.0	133.19	12853.977	33305.285
1864.0	133.16	8904.124	36742.547
4870.0	133.08	10156.904	33232.309
11212.0	133.06	14433.173	33505.344
10954.0	133.02	14391.133	39535.148
6906.0	132.98	11535.459	35089.59
8857.0	132.95	12726.783	34647.961
7071.0	132.81	11717.396	34981.234
9040.0	132.56	13087.307	35098.574
10228.0	132.49	13864.356	35447.875
7841.0	132.29	12175.706	35455.926
1233.0	132.16	8571.047	36602.246
6541.0	132.05	11214.437	37376.188
7026.0	132.01	11705.665	33754.766
3318.0	131.99	9873.936	35305.508
2925.0	131.95	9590.129	34433.297
10365.0	131.85	14146.456	39766.383
7893.0	131.8	12265.532	36460.258
7667.0	131.78	11989.464	33910.586
9587.0	131.78	13354.414	33662.973
6751.0	131.74	11486.265	37002.059
7108.0	131.7	11760.078	35814.117
4013.0	131.43	10206.177	39072.934
331.0	131.41	7762.439	37590.457
7703.0	131.32	12098.678	33176.465
2785.0	131.14	9440.986	33126.477
5431.0	130.97	10764.435	34627.379
2828.0	130.9	9497.613	33463.789
7176.0	130.86	11725.697	36729.156
3662.0	130.86	10038.671	34040.09
10952.0	130.74	14317.852	39430.871
1223.0	130.67	8455.863	36983.004
9199.0	130.65	12962.652	39364.0
4019.0	130.63	10174.557	39097.926
2563.0	130.61	9300.479	35117.406
2514.0	130.59	9407.348	35933.5
4725.0	130.59	10283.18	35572.969
7937.0	130.49	12233.346	37012.223
5613.0	130.49	10863.162	33474.516
6435.0	130.49	11258.526	35250.785
1165.0	130.38	8438.446	38379.336
8204.0	130.19	12471.036	36519.449
3628.0	130.11	10095.862	33186.453
2445.0	130.05	9335.496	37702.129
3963.0	129.96	10111.26	39546.262
7856.0	129.86	12238.097	35793.48
7280.0	129.78	11806.806	37674.523
6554.0	129.67	11281.591	37617.977
10277.0	129.63	13781.817	36993.738
3018.0	129.5	9516.665	36117.43
6400.0	129.42	11345.308	34497.363
3759.0	129.4	9923.956	35091.68
9222.0	129.34	13032.737	39759.813
5025.0	129.33	10490.416	35301.219
124.0	129.27	7907.72	34679.688
6925.0	129.25	11605.737	34610.809
2390.0	129.23	9407.831	39524.648
911.0	129.02	8350.622	35596.438
5963.0	128.92	11035.802	38700.641
10092.0	128.92	13886.926	33596.938
3037.0	128.83	9563.386	36532.027
32.0	128.83	7800.145	33639.844
3008.0	128.79	9570.948	35754.324
6381.0	128.56	11353.149	34144.551
5443.0	128.5	10672.844	34488.102
7106.0	128.44	11701.959	35791.066
5338.0	128.39	10703.27	36696.746
10324.0	128.37	13904.759	38876.688
8918.0	128.31	12860.816	33041.094
4031.0	128.29	10131.747	38379.625
5928.0	128.27	11179.899	39647.383
8541.0	128.21	12623.992	37379.113
678.0	128.16	8140.253	35587.566
8672.0	128.14	12866.044	39100.055
8613.0	128.14	12659.632	39490.176
10061.0	128.06	13754.317	33115.031
2038.0	128.04	9094.171	33578.133
8799.0	128.02	12828.445	36164.066
4964.0	127.95	10480.079	34124.422
7075.0	127.74	11670.999	34984.543
5484.0	127.66	10754.491	34260.715
10236.0	127.64	13995.079	35552.715
9253.0	127.62	13157.568	39119.012
10976.0	127.56	14565.609	39751.547
5426.0	127.54	10587.307	34878.625
10456.0	127.54	14130.174	36497.965
181.0	127.51	7980.773	35772.285
3862.0	127.51	10023.231	36407.996
157.0	127.41	7707.659	35207.016
5163.0	127.22	10528.793	38510.816
2138.0	127.03	9263.472	36002.391
9233.0	126.93	13310.599	39896.707
8215.0	126.89	12457.005	35928.461
1108.0	126.82	8620.877	39825.57
7067.0	126.78	11752.579	34881.906
623.0	126.76	8139.526	36578.262
5014.0	126.76	10436.252	34779.824
9301.0	126.7	13296.423	38105.262
4378.0	126.7	10203.608	36309.484
152.0	126.59	7966.17	35076.836
1155.0	126.51	8495.783	38922.977
3256.0	126.41	9813.91	37250.051
1098.0	126.41	8286.134	39969.852
6202.0	126.39	11185.283	34128.199
3521.0	126.37	9800.881	34336.902
5295.0	126.26	10731.367	37208.008
9620.0	126.22	13361.549	34475.715
8689.0	126.11	12708.538	38240.449
3857.0	126.07	9928.631	36054.793
7456.0	125.97	12016.572	37329.203
4905.0	125.92	10528.917	33245.711
9054.0	125.92	13053.85	35583.039
9162.0	125.86	12970.354	38683.27
5244.0	125.82	10595.463	39381.945
10831.0	125.8	14290.543	35397.746
2509.0	125.74	9338.366	36103.832
10994.0	125.67	14430.702	38664.316
10160.0	125.59	13958.778	34714.148
1127.0	125.55	8587.105	39493.469
108.0	125.42	7881.864	34414.16
1528.0	125.38	8827.685	35876.441
10792.0	125.36	14277.133	34547.277
6383.0	125.34	11351.575	34179.57
5105.0	125.3	10466.234	36368.398
5711.0	125.26	10840.438	34775.707
3032.0	125.24	9583.483	36403.383
8537.0	125.24	12584.992	37322.504
7875.0	125.23	12226.03	36121.801
1537.0	125.13	8663.061	36008.453
4076.0	125.07	10313.478	37173.598
10612.0	125.05	14058.578	33785.688
3949.0	124.73	10052.239	39115.098
3251.0	124.73	9708.341	37201.641
9864.0	124.71	13583.154	37878.301
9662.0	124.67	13561.751	35607.945
5412.0	124.67	10559.129	35024.203
8474.0	124.63	12497.115	35580.098
6101.0	124.54	11135.542	35474.027
7586.0	124.33	11942.61	35617.484
6408.0	124.33	11274.238	34685.281
1874.0	124.29	8862.146	36502.285
1480.0	124.27	8754.421	35096.703
8490.0	124.25	12603.329	35962.984
10854.0	124.15	14326.131	36212.258
9843.0	124.13	13679.749	38423.281
6402.0	123.96	11271.162	34531.301
4041.0	123.96	10207.743	38043.715
1485.0	123.85	8675.315	35128.18
7730.0	123.83	12088.991	33731.121
7222.0	123.83	11706.262	37010.887
10956.0	123.81	14309.31	39614.383
1406.0	123.77	8719.698	33312.152
8513.0	123.75	12540.517	36773.77
746.0	123.71	8066.19	34054.941
3573.0	123.5	9803.763	33658.059
5824.0	123.21	10799.22	37032.016
3358.0	123.19	9711.893	34998.379
3021.0	123.02	9668.333	36199.844
9683.0	122.89	13441.686	36227.547
3659.0	122.74	9944.588	33911.527
1257.0	122.64	8476.834	35742.797
2415.0	122.58	9441.68	38853.543
10596.0	122.56	14140.579	33888.332
4811.0	122.54	10212.816	34208.441
7723.0	122.51	12140.151	33627.16
6747.0	122.47	11581.391	37164.41
4004.0	122.37	10186.125	39178.488
2930.0	122.1	9618.005	34542.539
5177.0	122.05	10457.877	39026.512
116.0	121.99	7737.761	34568.043
10807.0	121.87	14384.341	35018.594
10249.0	121.85	13924.145	36064.707
9837.0	121.85	13575.279	38621.309
786.0	121.83	7996.654	33262.039
1977.0	121.82	8981.17	33526.918
10386.0	121.72	14071.54	39006.699
9071.0	121.64	13034.78	35870.754
177.0	121.59	7808.203	35713.773
2846.0	121.45	9560.879	33679.621
7495.0	121.34	11857.865	36938.586
5341.0	121.3	10687.561	36498.758
5423.0	121.28	10711.713	34816.367
3210.0	121.2	9713.218	38309.367
1531.0	121.16	8662.631	35929.957
2080.0	121.13	9150.36	34340.965
4831.0	121.11	10213.219	33814.941
3869.0	120.86	10103.253	36598.023
3847.0	120.8	9984.094	35786.434
9626.0	120.78	13504.929	34814.84
7297.0	120.69	11747.36	38178.66
1689.0	120.67	8694.424	39803.328
5271.0	120.65	10707.107	38014.191
3911.0	120.61	10033.107	37775.473
3047.0	120.53	9506.002	36724.086
821.0	120.4	8307.642	33662.637
4005.0	120.38	10257.381	38960.777
9491.0	120.32	13284.613	34127.863
5563.0	120.32	10635.176	33156.148
5891.0	120.32	10898.964	39221.613
2477.0	120.3	9305.043	36800.824
5452.0	120.28	10772.463	34328.563
7666.0	120.26	12033.116	33904.059
5973.0	120.11	11187.862	38212.578
2209.0	119.98	9128.092	37968.508
2510.0	119.96	9423.847	36127.043
6947.0	119.59	11574.622	34060.398
5612.0	119.44	10789.846	33457.543
6956.0	119.36	11450.697	33667.16
7221.0	119.36	11692.691	37015.055
9329.0	119.29	13175.176	37362.047
7334.0	119.23	11755.109	39857.266
9127.0	119.23	12976.593	37418.18
2848.0	119.13	9510.829	33696.781
2437.0	119.13	9350.901	38123.742
9424.0	119.02	13275.805	35480.676
327.0	118.96	7757.169	37517.105
9347.0	118.77	13231.174	36764.512
2364.0	118.77	9159.062	39655.703
1857.0	118.75	8875.285	37155.973
6093.0	118.69	11151.72	35710.777
8376.0	118.6	12549.569	33386.113
685.0	118.58	8116.317	35480.02
2789.0	118.52	9349.143	33156.828
6884.0	118.5	11520.884	35488.137
6920.0	118.44	11433.658	34462.301
9750.0	118.25	13563.688	38254.875
717.0	118.2	8027.61	34851.902
2008.0	118.14	9132.079	33011.574
9719.0	118.1	13403.89	37285.055
10839.0	118.06	14291.233	35660.473
1392.0	117.93	8714.543	33080.672
8145.0	117.93	12462.5	37169.242
7573.0	117.93	11922.531	35987.426
5898.0	117.85	10937.688	39534.477
10874.0	117.75	14314.566	36661.758
2454.0	117.75	9325.595	37380.23
8995.0	117.74	13129.911	33969.602
2378.0	117.72	9434.298	39877.73
5811.0	117.58	10916.822	36378.531
253.0	117.58	7759.37	36501.883
4683.0	117.56	10204.26	35786.973
4748.0	117.54	10168.053	35062.117
2520.0	117.52	9349.711	36054.168
9836.0	117.49	13672.638	38604.117
5202.0	117.28	10421.579	39436.719
7651.0	117.28	11904.503	33995.164
1589.0	117.14	8761.614	36974.137
3367.0	117.12	9786.001	35082.125
2962.0	117.1	9543.815	35274.801
11323.0	117.06	14480.828	33066.582
8629.0	117.05	12680.369	39858.773
8535.0	117.01	12673.886	37297.039
5581.0	117.01	10838.266	33240.824
5560.0	116.99	10702.71	33126.305
6908.0	116.8	11436.298	34835.695
5729.0	116.74	10897.117	35099.465
6336.0	116.72	11400.28	33702.5
1067.0	116.64	8294.715	39343.289
1199.0	116.64	8624.065	37747.375
3354.0	116.57	9792.437	34976.543
1313.0	116.47	8445.335	34352.496
3667.0	116.43	10025.37	34075.746
6885.0	116.3	11526.513	35495.605
326.0	116.26	7859.429	37504.938
546.0	116.22	8196.851	38598.164
9481.0	116.13	13278.332	34410.707
6881.0	116.05	11509.586	35450.363
2864.0	115.97	9563.297	33940.328
1600.0	115.95	8776.202	37283.293
6221.0	115.86	11146.1	33540.766
1198.0	115.82	8423.14	37718.887
3059.0	115.78	9593.267	36957.398
6223.0	115.7	11083.993	33559.508
8839.0	115.7	12816.72	35172.957
3663.0	115.67	10113.073	34058.785
179.0	115.57	7649.864	35763.367
8980.0	115.57	12999.7	33758.648
1661.0	115.57	8666.461	39200.926
10239.0	115.44	13802.935	35676.273
10844.0	115.4	14403.782	35867.957
6040.0	115.38	11108.286	36800.926
1271.0	115.32	8517.861	35628.621
3062.0	115.3	9531.134	37075.641
3565.0	115.21	9776.076	34031.266
3182.0	115.21	9839.452	39748.375
6413.0	115.17	11241.743	34753.574
9675.0	115.07	13448.312	36051.078
5059.0	114.79	10407.201	35862.977
1963.0	114.69	9013.117	33731.957
10791.0	114.65	14343.53	34541.039
6572.0	114.59	11303.864	38513.047
329.0	114.56	7748.606	37560.078
5637.0	114.54	10953.671	33827.98
9635.0	114.46	13426.55	34907.508
4975.0	114.4	10459.443	34333.063
5130.0	114.4	10474.278	37247.625
2376.0	114.38	9226.756	39936.969
8327.0	114.38	12372.799	33691.781
8103.0	114.36	12488.243	37841.82
3722.0	114.25	9943.767	34689.711
6307.0	114.17	11269.494	33223.949
2783.0	114.06	9298.446	33083.328
2891.0	113.98	9538.421	34079.48
4671.0	113.85	10308.69	35964.352
460.0	113.85	7644.868	39550.703
464.0	113.81	7670.689	39628.156
3720.0	113.77	10098.578	34637.977
7331.0	113.73	11746.403	39845.887
4895.0	113.69	10497.36	33035.68
5672.0	113.66	10870.743	34285.383
9319.0	113.64	13278.684	37743.137
10708.0	113.58	14387.611	33460.977
3352.0	113.5	9709.143	34975.488
7631.0	113.43	11845.653	34410.137
5587.0	113.29	10900.07	33303.055
1466.0	113.23	8647.071	34577.957
3126.0	113.04	9532.924	38775.129
2502.0	112.97	9350.703	36486.098
10751.0	112.95	14234.322	33968.707
7336.0	112.93	11772.985	39878.895
1535.0	112.91	8792.525	35998.699
6705.0	112.89	11494.958	37606.59
7005.0	112.79	11802.913	33248.066
9709.0	112.77	13554.326	36884.965
10606.0	112.72	14073.751	33760.922
6048.0	112.66	11014.146	36534.152
9426.0	112.49	13182.369	35505.16
10369.0	112.39	14019.211	39911.773
1872.0	112.35	8904.425	36436.648
2373.0	112.29	9268.298	39922.441
1432.0	112.24	8693.744	33647.551
7381.0	111.99	12061.612	38922.156
8441.0	111.89	12578.783	34625.328
767.0	111.61	8195.516	33680.973
2206.0	111.51	9091.812	37893.836
9116.0	111.49	13102.915	37087.371
8625.0	111.47	12536.357	39597.613
3578.0	111.45	9899.98	33760.0
10311.0	111.43	13825.302	38307.039
8810.0	111.36	12791.884	35746.172
7384.0	111.34	12045.951	38740.215
10910.0	111.32	14352.441	37824.863
7995.0	111.32	12064.054	39063.766
5318.0	111.24	10627.174	37096.113
5421.0	111.16	10703.252	34789.938
3951.0	111.09	10098.528	39145.344
5642.0	111.07	10956.54	33894.445
4842.0	110.95	10196.112	33703.332
1541.0	110.93	8638.381	36021.445
4053.0	110.86	10322.198	37602.012
9179.0	110.82	13054.336	39225.188
5493.0	110.8	10609.254	34022.016
7125.0	110.78	11832.486	36231.398
6543.0	110.78	11326.234	37414.695
741.0	110.61	8049.728	34004.691
14.0	110.61	7836.595	33336.531
1683.0	110.49	8672.305	39717.98
10415.0	110.49	14054.076	38508.0
3081.0	110.48	9537.894	37345.867
9650.0	110.48	13421.069	35382.895
8982.0	110.44	13082.352	33777.617
718.0	110.44	8041.353	34852.824
257.0	110.42	7771.0	36539.664
6585.0	110.07	11358.43	38807.441
8511.0	110.07	12530.523	36738.895
9957.0	110.02	13707.454	35160.691
7134.0	110.0	11837.43	36470.715
5036.0	109.98	10411.271	35491.598
3242.0	109.96	9751.684	37619.574
8271.0	109.88	12351.402	34932.473
1717.0	109.82	8888.839	39990.086
5541.0	109.73	10707.322	33487.016
3028.0	109.65	9566.797	36372.434
9667.0	109.44	13510.206	35737.121
4816.0	109.36	10249.717	34250.027
983.0	109.29	8366.423	36998.953
8940.0	109.25	13127.978	33253.648
2131.0	109.21	9226.864	35695.512
3637.0	109.11	10126.631	33258.707
2377.0	108.96	9233.027	39957.766
6896.0	108.96	11438.999	35112.016
594.0	108.96	8117.948	37626.395
6140.0	108.9	11183.05	34659.984
10096.0	108.87	13844.544	33652.566
9752.0	108.85	13437.277	38273.609
3875.0	108.83	9964.133	36744.34
3191.0	108.79	9840.241	39200.715
2568.0	108.77	9291.199	35243.246
3908.0	108.71	10122.638	37673.328
7133.0	108.54	11801.107	36465.215
2543.0	108.52	9382.893	35491.18
9164.0	108.46	13096.862	38746.547
6000.0	108.37	11032.293	37446.016
8704.0	108.35	12908.477	37736.594
8633.0	108.33	12493.681	39890.098
6963.0	108.31	11523.977	33500.164
2574.0	108.27	9309.7	35046.195
7025.0	108.21	11842.904	33742.363
3852.0	108.18	10087.761	35937.156
1497.0	108.16	8755.307	35387.031
5312.0	108.08	10684.919	37344.281
8791.0	108.04	12914.237	36378.84
8835.0	108.04	12835.772	35302.406
7269.0	107.98	11674.722	37423.172
8778.0	107.83	12754.488	36683.441
9663.0	107.81	13474.996	35624.598
1196.0	107.77	8580.157	37694.32
2819.0	107.7	9639.783	33325.645
8596.0	107.56	12543.738	39060.613
7869.0	107.49	12078.552	36047.363
9032.0	107.49	13017.778	34923.391
2071.0	107.35	9231.121	34144.848
9902.0	107.33	13596.696	36778.77
1824.0	107.31	8852.225	38060.344
11012.0	107.3	14615.531	38621.27
6712.0	107.24	11537.2	37404.613
7361.0	107.18	12058.448	39403.555
1048.0	107.05	8388.313	38297.207
1001.0	106.97	8362.754	37554.484
10890.0	106.97	14317.157	37257.363
324.0	106.8	7936.899	37495.453
3105.0	106.57	9564.985	37641.109
2023.0	106.34	9078.419	33361.102
10302.0	106.32	13994.38	37791.723
3844.0	106.2	9933.345	35702.832
1599.0	106.13	8729.598	37283.754
8031.0	106.05	12400.321	39743.125
1282.0	105.97	8544.464	35393.836
2438.0	105.92	9377.284	37858.875
10638.0	105.82	14183.517	33183.566
7658.0	105.82	11984.246	34081.422
5252.0	105.8	10630.215	38831.496
7116.0	105.71	11714.332	36028.316
4096.0	105.71	10244.68	36461.23
10217.0	105.59	13931.75	35300.602
7397.0	105.53	11995.918	38003.48
1979.0	105.53	9014.217	33642.355
185.0	105.49	7717.628	35839.105
222.0	105.4	7701.45	36248.969
5144.0	105.38	10437.666	37503.094
8407.0	105.36	12521.439	34108.645
11176.0	105.3	14584.716	33907.852
11175.0	105.23	14515.403	33870.422
8099.0	105.19	12445.972	38444.512
1172.0	105.09	8613.658	38173.008
1260.0	105.09	8586.503	35826.215
10416.0	105.05	14205.168	38520.645
5397.0	104.98	10716.469	35289.531
8318.0	104.92	12472.722	33832.5
7823.0	104.84	12140.641	35267.07
8802.0	104.79	12720.482	36181.414
4857.0	104.75	10300.771	33637.77
3806.0	104.63	10025.034	35416.172
8815.0	104.59	12795.514	35831.23
3656.0	104.48	10011.217	33817.129
8217.0	104.46	12327.525	36038.641
8589.0	104.44	12597.541	38666.723
11015.0	104.13	14461.093	38359.422
6866.0	104.12	11539.991	35979.586
6686.0	104.1	11414.538	38093.5
7310.0	104.08	11699.256	38826.164
529.0	104.02	8075.528	39128.922
9937.0	103.98	13676.511	35977.43
214.0	103.98	7662.306	36155.516
8220.0	103.75	12355.572	35757.734
10426.0	103.64	14078.55	38044.887
7536.0	103.56	12041.321	36656.172
7604.0	103.44	12053.524	35345.195
9918.0	103.27	13649.871	36268.566
5684.0	103.21	10944.062	34414.789
2829.0	103.18	9595.661	33465.094
5146.0	103.12	10555.561	37509.828
10107.0	103.02	13794.331	33762.777
7061.0	102.95	11765.703	34750.613
8108.0	102.83	12361.092	37963.785
1161.0	102.76	8467.439	38574.234
2001.0	102.76	8934.745	33027.355
1832.0	102.74	8882.6	37754.168
7716.0	102.72	12081.175	33318.031
6729.0	102.72	11502.057	37497.465
7807.0	102.7	12140.978	34748.332
1134.0	102.66	8487.525	39325.406
1057.0	102.62	8315.701	38961.922
2002.0	102.54	8942.99	33025.242
1611.0	102.26	8645.65	37719.59
3200.0	102.22	9774.338	38902.363
191.0	102.18	7771.876	35905.027
9311.0	102.1	13266.427	37985.547
6911.0	102.03	11569.798	34916.777
1448.0	102.01	8642.25	34150.922
10278.0	102.01	13925.572	37054.738
4974.0	101.99	10416.953	34308.691
7965.0	101.97	12109.348	37610.172
194.0	101.66	7741.783	35975.5
1230.0	101.59	8534.23	36817.879
169.0	101.51	7968.372	35497.484
9044.0	101.49	13058.09	35292.727
5354.0	101.49	10676.423	36073.441
10151.0	101.47	13807.2	34411.773
3980.0	101.36	10130.739	39997.973
299.0	101.34	7810.687	37047.434
7671.0	101.32	11965.381	33704.137
[truncated: 1,891 more rows]
