# Supplementary material for: Insights on the Control of Yeast Single-Cell Growth Variability by Members of the Trehalose Phosphate Synthase (TPS) Complex
Source: Front Cell Dev Biol. 2021 Jan 28;9:607628. doi: 10.3389/fcell.2021.607628 (PMC7876269; doi:10.3389/fcell.2021.607628)
Supplement: Supplementary file 3 [file Data_Sheet_2.ZIP › replicate4_delta_TPS1_t4.csv]

Id	Area(um^2)	Center_x_position	Center_y_position
2689.0	718.52	9652.887	33840.207
3495.0	665.4	9966.854	34688.672
6094.0	651.93	11295.184	39932.246
8994.0	531.98	13521.629	36344.926
6819.0	478.97	11968.496	38582.488
5666.0	445.95	11106.558	34589.98
9022.0	440.03	13443.113	37413.906
5752.0	431.68	11082.596	33409.102
235.0	429.07	7837.501	36473.719
3696.0	420.87	9990.172	38914.941
5197.0	419.13	10799.75	33427.051
8108.0	416.07	12847.25	36668.004
875.0	411.87	8388.434	36087.48
1726.0	405.24	8835.179	37450.863
1557.0	403.25	8808.283	39446.777
9961.0	400.13	14390.596	33800.316
1251.0	399.02	8617.038	34008.875
188.0	391.34	7830.262	35985.34
4371.0	389.98	10203.209	35919.742
7506.0	389.96	12412.614	37438.453
7460.0	374.4	12281.737	38810.938
5139.0	372.54	10696.991	33484.301
1398.0	370.28	8687.388	35136.914
562.0	369.34	8177.526	37553.555
6380.0	366.34	11570.843	34759.836
8155.0	365.76	12719.435	35737.234
5861.0	363.62	11265.756	34098.598
9227.0	361.63	13762.128	35560.398
7143.0	361.09	12184.885	33735.176
7136.0	357.6	12250.647	33634.621
1927.0	353.58	9182.657	33911.332
8582.0	350.17	13342.097	39428.699
648.0	350.09	8137.509	35643.359
843.0	340.71	8246.243	35378.566
5687.0	339.56	11124.767	34187.223
1151.0	336.44	8457.158	36874.348
6164.0	331.42	11625.199	37715.125
10281.0	326.65	14619.782	36331.059
42.0	326.13	7661.78	33739.477
279.0	325.09	7863.501	36976.188
3097.0	324.69	9880.454	36435.648
803.0	319.31	8366.692	33948.906
2443.0	317.18	9351.551	34367.293
1267.0	310.98	8548.816	33942.625
2805.0	309.66	9539.404	35346.543
8802.0	308.52	13156.026	33991.188
4433.0	306.92	10266.265	34991.766
4616.0	304.79	10495.302	34044.965
3064.0	303.89	9696.793	37296.473
7628.0	303.35	12461.47	35036.434
7085.0	301.28	11884.92	33729.992
3043.0	300.94	9727.168	37543.813
7478.0	300.12	12396.231	38382.941
218.0	299.48	7822.743	36363.957
777.0	299.1	8258.576	33704.207
5288.0	293.81	10985.119	34778.039
287.0	293.74	7669.583	37079.035
684.0	293.64	8166.17	34909.555
7010.0	289.35	11994.49	35861.461
8871.0	286.82	13556.77	33079.512
3403.0	286.78	9709.161	33132.496
5134.0	286.34	10717.991	33400.762
8829.0	285.73	13272.478	33592.516
864.0	284.79	8209.628	35949.207
9322.0	284.25	13682.208	33630.477
9571.0	283.66	13835.86	38232.387
3408.0	282.34	10054.42	33115.852
5375.0	282.2	10844.452	37103.27
7393.0	279.91	12238.952	39180.113
946.0	279.25	8332.538	37937.754
2832.0	278.6	9579.753	35680.297
5578.0	276.96	11072.937	36065.273
10258.0	276.78	14519.275	37372.578
7531.0	275.46	12336.861	36922.059
912.0	273.45	8388.435	36817.289
9258.0	273.03	13686.987	34818.09
309.0	268.58	7950.205	37498.777
9678.0	268.53	14171.806	37768.777
10047.0	267.24	14222.967	35255.598
6042.0	266.17	11412.791	38198.453
561.0	265.48	8083.96	37535.934
4762.0	265.44	10362.692	36529.293
4600.0	265.16	10385.363	33561.664
3199.0	264.83	9714.097	34631.398
9817.0	264.66	14197.532	34241.602
10140.0	263.97	14243.372	38202.988
9383.0	262.59	13878.611	33868.621
5802.0	262.05	11387.784	33105.809
811.0	262.01	8384.922	34228.199
9224.0	257.76	13578.202	35702.098
7571.0	257.44	12468.769	36508.727
7553.0	257.19	12397.018	36623.199
691.0	256.44	8195.061	34595.363
5029.0	256.36	10683.051	34985.449
7929.0	255.81	12553.389	38324.422
9478.0	254.91	13924.862	35294.891
2073.0	254.62	9263.027	38249.02
9668.0	253.7	14162.051	38024.91
6319.0	252.9	11503.218	35923.59
9494.0	251.06	13990.813	35542.543
9209.0	251.06	13652.516	36072.098
2992.0	250.96	9697.532	39740.996
10156.0	250.83	14207.364	39032.254
2312.0	250.75	9413.38	37305.395
2810.0	250.43	9621.089	35455.48
3667.0	250.06	10043.205	37639.27
3662.0	249.93	10054.765	37435.113
8642.0	249.83	13276.964	37771.992
7907.0	248.97	12699.698	37773.238
9596.0	248.07	13783.849	39063.668
8520.0	248.03	13066.566	39326.102
5989.0	246.59	11210.504	36521.266
6538.0	244.91	11671.241	35401.367
6137.0	244.26	11617.412	38694.91
7426.0	243.43	12420.079	39497.809
3834.0	242.49	10192.031	36988.156
1434.0	242.34	8836.192	35880.652
4970.0	241.82	10754.206	36362.797
1290.0	241.06	8545.771	33618.195
1305.0	241.04	8496.17	33182.68
5448.0	240.79	10782.666	39615.715
7909.0	240.21	12637.465	37825.117
8026.0	239.58	12881.416	38727.988
5630.0	239.22	11058.482	35368.051
317.0	239.22	7670.203	37630.238
2889.0	238.09	9681.039	37143.578
9166.0	238.07	13573.281	37636.961
5467.0	237.23	11060.199	39955.227
2382.0	237.15	9461.655	35708.32
8944.0	236.75	13377.321	34904.422
2071.0	236.65	9081.184	38235.379
8711.0	236.27	13264.206	35757.797
3637.0	236.06	10067.748	36655.938
9362.0	235.45	13920.807	33503.703
6667.0	235.43	11701.011	37012.598
139.0	235.06	7904.687	35022.48
9154.0	234.99	13597.49	37682.465
1091.0	234.41	8596.738	38849.32
6099.0	234.37	11577.546	39824.254
4947.0	234.31	10725.471	36736.508
9373.0	234.01	13820.844	33692.605
8998.0	233.91	13383.888	36479.723
6738.0	233.32	11840.765	38615.148
7237.0	232.99	12147.855	35509.879
5321.0	232.9	10921.698	35590.988
8512.0	231.94	12985.846	39299.785
6733.0	231.14	11825.515	38280.926
9432.0	231.14	13971.039	34923.98
7305.0	230.85	12067.53	36809.852
3683.0	230.23	10124.671	38284.668
2216.0	229.89	9133.075	39558.195
2323.0	229.2	9285.014	36709.875
7740.0	229.07	12490.76	33803.738
1395.0	229.03	8767.864	35116.879
2617.0	227.67	9411.404	33065.617
6157.0	227.15	11421.049	38102.797
3116.0	226.48	9827.325	35809.66
1207.0	225.94	8546.371	35735.145
8265.0	225.79	13002.671	33112.629
8459.0	225.68	12973.055	37444.441
9513.0	225.35	13833.33	36144.207
3597.0	225.25	10062.316	35510.23
2272.0	224.89	9378.982	38852.219
2139.0	224.87	9108.971	38992.633
8350.0	224.03	12955.393	34716.543
7669.0	223.51	12444.918	34030.957
5643.0	222.99	11167.063	35028.438
3546.0	221.98	10026.117	35197.52
7805.0	221.98	12636.906	35202.063
5097.0	221.88	10639.614	34001.727
8543.0	221.67	12954.159	39510.367
6556.0	221.35	11801.142	35923.141
8782.0	220.35	13186.4	34633.539
6106.0	219.62	11500.953	39621.117
10204.0	218.86	14542.432	38637.734
103.0	218.86	7891.292	34416.027
3407.0	218.36	10051.502	33087.516
10283.0	218.28	14485.634	36149.227
9048.0	218.22	13401.048	38265.488
143.0	218.22	7855.476	35080.02
5839.0	218.19	11326.99	33770.957
9064.0	217.59	13534.62	38782.266
7123.0	217.52	12196.682	33216.504
3390.0	217.29	9896.037	33240.551
9614.0	217.27	13974.058	39811.848
3.0	217.17	7961.058	33160.449
8432.0	216.96	12960.14	36767.938
7247.0	216.71	12184.122	35838.625
3656.0	216.6	10022.716	37294.93
9197.0	216.54	13668.72	36439.836
7673.0	215.7	12440.784	33872.277
9301.0	215.48	13598.707	34129.023
5379.0	215.47	10889.033	37122.219
1769.0	213.99	8843.857	35749.352
5624.0	213.57	11113.435	35545.098
7109.0	213.53	12058.616	33028.043
1191.0	212.5	8543.118	35770.859
8670.0	212.4	13254.55	36821.375
2929.0	212.36	9567.449	38149.246
9136.0	211.42	13624.865	38204.125
6530.0	211.39	11672.212	35165.441
1511.0	211.17	8717.611	38097.297
9017.0	210.31	13519.513	37171.867
9665.0	210.29	14059.592	38253.477
6379.0	210.24	11598.639	34748.797
6540.0	209.99	11835.156	35464.898
5913.0	209.93	11301.927	35109.301
6730.0	209.89	11837.767	38136.906
3444.0	209.62	10101.007	34096.719
6447.0	209.22	11441.837	33149.68
7995.0	209.07	12771.664	39456.398
7208.0	209.05	12195.049	34986.93
8482.0	208.88	13132.088	38101.641
6803.0	208.74	11922.284	39016.48
8283.0	208.36	12973.596	33340.535
4532.0	208.07	10337.388	33675.773
4755.0	207.73	10373.967	36322.766
6662.0	207.59	11843.789	36977.938
9800.0	207.19	13997.93	34157.785
8595.0	207.06	13156.12	38971.809
2943.0	206.35	9571.499	38790.789
4870.0	206.23	10589.343	39694.105
8778.0	205.95	13157.392	34820.809
9005.0	205.85	13519.017	36776.5
5656.0	205.64	11012.551	34632.168
10076.0	205.37	14221.549	36035.785
5961.0	205.12	11260.905	36071.277
10234.0	205.08	14499.073	38239.758
6103.0	205.04	11631.597	40003.82
7814.0	204.26	12687.249	35448.379
500.0	204.11	8169.695	39730.414
9710.0	204.01	14042.946	35813.234
1725.0	203.84	8956.868	37425.383
469.0	203.44	7706.007	39881.223
2999.0	202.86	9873.954	39307.906
10086.0	201.92	14278.752	36324.371
5884.0	201.56	11404.976	34320.465
9294.0	201.29	13653.339	34430.535
519.0	200.95	8189.072	38755.047
7050.0	200.83	11939.369	34157.559
6415.0	200.83	11530.154	33652.59
5854.0	200.72	11341.886	34011.316
300.0	200.37	7721.881	37346.273
5036.0	200.27	10579.89	34805.82
1954.0	200.27	9116.115	35028.191
929.0	200.24	8329.729	37209.262
5416.0	200.22	10780.983	38020.309
7476.0	200.18	12372.271	38631.813
9176.0	199.34	13605.165	37316.055
8556.0	198.95	13010.985	39782.859
1462.0	198.65	8726.934	36391.762
8452.0	198.63	13042.896	37317.82
7466.0	197.78	12339.265	38927.914
4612.0	197.17	10348.432	33917.977
2057.0	197.17	9155.058	37371.773
505.0	196.67	8178.127	39319.535
1964.0	196.67	9257.812	35224.727
3797.0	196.39	10248.793	37774.332
9369.0	196.21	13853.224	33644.27
4559.0	196.19	10161.854	33048.465
9755.0	195.49	14033.142	34863.023
6412.0	194.45	11604.64	33871.859
7804.0	194.15	12677.972	35119.473
5374.0	194.09	10797.7	37030.535
9235.0	193.61	13716.934	35198.262
8811.0	193.61	13235.013	33941.57
2244.0	193.61	9311.066	39734.586
765.0	193.32	8245.396	33484.066
3034.0	193.01	9907.068	37987.043
8168.0	192.98	12744.971	35127.313
9100.0	192.84	13616.979	38990.594
9069.0	192.75	13456.578	38982.281
9038.0	192.46	13551.722	37893.055
6224.0	192.4	11526.157	37020.984
7484.0	192.4	12480.724	37999.391
7682.0	192.31	12347.443	33759.535
7366.0	192.27	12166.894	38160.352
9814.0	191.96	14009.541	34234.547
398.0	191.27	7801.263	38770.926
7795.0	191.23	12672.427	34735.164
325.0	191.08	7707.721	37889.777
574.0	190.95	8122.225	37496.188
8888.0	190.91	13386.53	33417.926
4894.0	190.91	10627.72	38759.574
9055.0	190.85	13526.576	38460.5
3401.0	190.83	9806.831	33089.449
6539.0	190.79	11699.364	35417.719
8249.0	190.66	12863.35	33056.73
6049.0	190.51	11395.763	38516.484
7899.0	190.51	12571.929	37560.203
301.0	190.49	7744.129	37363.551
3735.0	190.47	9926.755	39935.648
1103.0	189.72	8474.921	38332.348
1009.0	189.7	8296.589	39426.969
2935.0	189.57	9642.504	38479.996
382.0	189.57	7660.224	38542.074
700.0	189.49	8078.649	34263.84
6345.0	189.15	11528.201	35487.672
10502.0	188.97	14481.293	33238.348
6131.0	188.76	11522.273	38832.055
8679.0	188.63	13228.15	36386.547
10205.0	188.61	14594.134	38659.027
7848.0	188.53	12562.123	36296.43
1069.0	188.49	8559.097	39506.5
8607.0	188.32	13186.915	38500.051
7949.0	188.25	12670.639	39269.578
4479.0	188.15	10151.214	34305.199
1496.0	188.13	8628.475	37438.301
5990.0	187.73	11345.753	36672.074
3661.0	187.19	9963.189	37432.906
7806.0	187.17	12555.728	35220.332
9706.0	187.13	14148.942	35940.395
10162.0	187.06	14301.839	39259.461
669.0	186.9	8017.558	34951.699
9530.0	186.58	13929.27	36872.02
7707.0	186.31	12329.937	33152.902
7912.0	186.23	12654.964	37868.875
8657.0	186.18	13320.303	37221.789
2677.0	186.14	9698.142	33653.188
1672.0	185.56	8919.097	38536.887
9556.0	185.28	13902.634	37732.129
1705.0	184.55	8951.378	38170.117
5992.0	184.49	11333.159	36690.875
1129.0	184.26	8580.575	37851.289
5941.0	183.69	11220.403	35735.73
2756.0	183.51	9495.631	34341.711
1935.0	183.4	9156.02	34141.32
7416.0	183.28	12468.838	39854.723
1149.0	183.15	8601.646	37111.617
4468.0	182.56	10244.845	34476.27
6670.0	182.46	11712.577	37077.727
8856.0	182.19	13327.367	33082.445
1797.0	182.06	8842.08	35531.395
8603.0	181.9	13295.136	38671.879
7952.0	181.73	12640.637	39345.148
9690.0	181.69	14030.709	37137.355
846.0	181.52	8392.185	35450.781
9495.0	181.41	13904.725	35604.27
1077.0	181.37	8494.588	39387.805
9899.0	181.31	14191.913	33089.867
8221.0	181.29	12808.327	33756.012
9307.0	181.14	13632.232	33960.004
5247.0	180.81	10947.526	34142.109
7021.0	180.76	11859.069	35287.289
9265.0	180.53	13625.395	34708.828
653.0	179.84	8026.12	35473.352
1446.0	179.45	8721.749	36120.059
5350.0	179.3	10984.572	36083.566
10094.0	179.17	14268.515	36409.273
1473.0	179.11	8651.261	36670.309
9682.0	178.97	14046.693	37819.488
9250.0	178.92	13593.999	34996.871
5975.0	178.88	11265.578	36223.598
4642.0	178.76	10493.832	34210.348
741.0	178.74	8095.965	33208.156
10233.0	178.42	14478.446	38181.594
776.0	178.25	8405.403	33671.559
282.0	178.02	7791.513	36994.184
9003.0	177.98	13479.39	36642.98
6831.0	177.84	12009.621	37739.734
7243.0	177.82	12076.655	35673.129
5911.0	177.79	11245.967	34941.48
10009.0	177.46	14361.194	34389.953
3644.0	177.38	9947.581	36829.035
900.0	177.33	8250.751	36678.152
9688.0	177.23	14188.892	37309.652
6420.0	177.08	11527.307	33802.379
4891.0	176.83	10729.215	38899.875
6498.0	176.83	11826.662	34274.035
1766.0	176.77	8891.692	36037.504
7849.0	176.62	12547.279	36360.242
399.0	176.46	7775.957	38804.895
2798.0	176.41	9687.032	35308.035
10130.0	175.89	14352.103	37815.207
6154.0	175.74	11572.905	38077.109
10159.0	175.54	14267.154	39098.551
3669.0	175.3	10029.515	37665.828
7348.0	174.99	12127.245	37329.484
677.0	174.95	8178.891	35034.391
5724.0	174.93	11059.522	33772.117
832.0	174.93	8204.572	34783.586
4431.0	174.89	10251.205	34975.02
1013.0	174.86	8378.548	39513.164
1335.0	174.78	8723.038	33355.469
9634.0	174.78	14118.528	38987.59
7002.0	174.64	11906.084	36035.074
7082.0	174.41	11925.702	33916.578
8936.0	174.32	13510.147	34754.871
2077.0	174.05	9185.14	38435.215
4915.0	173.99	10763.542	37692.414
5675.0	173.99	11169.604	34371.758
4464.0	173.78	10336.323	34747.488
1603.0	173.71	9034.343	39794.906
7746.0	173.57	12684.344	34001.336
5369.0	173.27	10830.631	36853.605
7236.0	173.15	12230.309	35463.832
4833.0	173.15	10381.636	39225.586
4958.0	173.09	10592.9	36657.117
3677.0	172.92	10088.862	38013.598
7020.0	172.67	11933.606	35544.914
10185.0	172.61	14489.749	39627.828
9204.0	172.58	13611.89	36307.809
2525.0	172.54	9430.453	33501.91
8192.0	172.31	12882.582	34496.223
9131.0	172.15	13719.9	38451.477
4756.0	172.1	10498.95	36344.309
1594.0	172.04	8690.966	39911.328
3308.0	172.02	9838.448	34334.031
5513.0	171.58	11117.576	38104.898
2260.0	171.46	9351.183	39193.34
7175.0	171.45	12134.081	34241.332
4588.0	171.37	10545.847	33259.395
2963.0	171.33	9567.175	39437.324
9101.0	171.22	13694.705	38998.555
7115.0	171.22	12242.644	33072.047
2294.0	171.1	9402.939	37873.531
5010.0	171.08	10702.621	35427.328
3088.0	170.93	9776.538	36640.957
173.0	170.62	7730.695	35780.59
1008.0	170.56	8210.128	39407.23
3689.0	170.3	10079.461	38582.836
7784.0	170.2	12602.837	34557.77
5355.0	170.09	10795.971	36186.02
178.0	169.95	7659.488	35862.457
7752.0	169.93	12666.057	34065.695
2270.0	169.91	9393.784	38825.809
974.0	169.76	8322.318	38106.465
2300.0	169.63	9343.744	37520.387
329.0	169.3	7702.207	37926.426
3726.0	169.28	10088.306	39621.238
3690.0	169.17	9934.941	38674.664
29.0	169.13	7797.68	33640.391
3796.0	169.11	10276.074	37745.57
8817.0	168.71	13235.463	33688.242
10228.0	168.55	14572.192	38421.063
1534.0	168.25	8717.712	38413.281
6126.0	168.11	11451.874	39051.379
6145.0	168.07	11515.378	38213.844
3480.0	167.77	10111.406	34504.93
2624.0	167.61	9317.288	33149.055
2843.0	167.44	9541.854	35957.395
8511.0	167.17	13086.965	39279.336
9127.0	166.69	13757.44	38318.59
7496.0	166.69	12334.658	37509.594
1959.0	166.52	9119.122	35061.805
7846.0	166.48	12627.444	36166.559
683.0	166.39	8037.388	34847.66
4462.0	166.39	10208.015	34716.391
3161.0	166.12	9883.948	34978.125
7354.0	165.87	12238.018	37513.004
3627.0	165.81	10127.251	36231.367
1113.0	165.43	8525.752	38200.297
2990.0	165.05	9743.264	39713.805
9326.0	165.03	13568.335	33408.902
9843.0	164.57	13996.958	33705.863
3723.0	164.47	9960.13	39555.828
7753.0	164.19	12560.599	34083.988
1697.0	163.71	8959.101	38410.969
10118.0	163.59	14319.616	37302.504
6849.0	163.44	11978.526	37505.688
1834.0	163.38	8973.819	33919.758
8574.0	163.36	13307.915	39609.121
8198.0	163.32	12890.688	34589.91
5963.0	163.3	11326.841	36109.813
5447.0	163.23	10800.598	39593.66
5348.0	163.21	10988.386	36029.07
8254.0	163.02	12867.739	33145.352
1437.0	162.9	8645.706	35975.801
1895.0	162.88	9115.341	33337.012
7161.0	162.79	12170.975	33956.039
2012.0	162.75	9163.036	36255.23
8052.0	162.46	12905.039	37569.484
6425.0	162.33	11548.125	33633.891
7022.0	162.08	12062.202	35301.344
5427.0	162.04	10887.91	38453.426
7904.0	161.45	12577.616	37720.984
5275.0	161.45	10847.933	34568.742
10366.0	160.89	14584.497	34101.789
10326.0	160.85	14593.839	35217.797
10107.0	160.85	14300.973	36917.027
1539.0	160.81	8670.879	38684.668
10247.0	160.72	14501.518	37989.355
9569.0	160.56	13921.19	38145.363
10194.0	160.47	14617.878	39131.93
1471.0	160.41	8725.114	36647.594
7174.0	160.33	12154.283	34224.711
1116.0	160.32	8453.142	38296.203
8297.0	160.24	13047.976	33470.645
8018.0	160.18	12846.662	38794.086
5769.0	160.07	11120.99	33198.934
2364.0	159.99	9448.106	36051.156
9866.0	159.74	14115.011	33396.953
5357.0	159.7	10876.694	36210.359
7227.0	159.57	12084.254	35376.98
738.0	159.32	8065.168	33406.441
2093.0	159.3	9066.96	38747.988
1215.0	159.26	8541.825	35394.473
8378.0	158.8	12934.272	35580.664
6549.0	158.76	11676.542	35784.449
8563.0	158.61	13214.199	39863.313
7873.0	158.61	12694.585	37042.887
1253.0	158.59	8625.143	34050.816
8660.0	158.46	13252.78	37325.344
3473.0	158.42	9919.08	34395.559
5317.0	158.4	10796.081	35352.664
8030.0	158.11	12894.727	38397.473
640.0	158.11	8160.283	35859.547
5952.0	158.07	11259.032	35893.09
9848.0	157.92	14053.856	33772.758
1788.0	157.71	9014.18	35731.035
10333.0	157.69	14444.675	35009.828
10075.0	157.48	14304.8	36025.922
4767.0	157.38	10527.364	36676.746
9130.0	157.37	13689.264	38410.18
6045.0	157.33	11240.083	38276.316
816.0	156.93	8394.007	34329.809
4502.0	156.93	10265.508	34225.328
9625.0	156.85	14056.257	39558.902
688.0	156.77	8021.182	34513.496
908.0	156.75	8356.169	36772.277
7202.0	156.7	12115.861	34655.246
3755.0	156.6	10184.045	39435.855
8387.0	156.37	13070.843	35686.746
7261.0	156.29	12081.55	36071.496
3137.0	156.27	9726.066	35407.078
10190.0	156.24	14626.422	39664.969
7395.0	155.91	12151.654	39244.59
9404.0	155.7	13988.838	34172.824
8359.0	155.68	13057.345	34953.477
8620.0	155.6	13184.971	38153.426
5485.0	155.6	11118.118	39233.055
9689.0	155.57	14138.527	37057.727
8576.0	155.47	13173.353	39447.254
7551.0	155.32	12474.707	36567.828
9024.0	155.32	13553.818	37464.891
9421.0	155.28	13962.306	34655.57
7491.0	155.26	12304.498	37958.422
10203.0	155.22	14504.197	38843.484
3047.0	155.11	9759.014	37615.141
4696.0	155.09	10377.337	35619.707
23.0	155.01	7768.501	33545.91
6406.0	154.91	11487.889	34031.633
4872.0	154.88	10715.468	39448.828
4911.0	154.84	10717.831	37873.996
5789.0	154.76	11201.845	33127.434
7401.0	154.7	12101.666	39459.602
5515.0	154.68	11150.761	37872.762
8071.0	154.57	12768.544	37294.707
7270.0	154.47	12163.302	36255.605
6072.0	154.47	11386.539	39298.762
5927.0	154.19	11343.274	35390.191
612.0	154.17	8183.625	36531.934
8089.0	153.94	12737.7	36933.602
1787.0	153.63	9008.176	35714.738
3795.0	153.61	10309.535	37715.961
7812.0	153.57	12706.019	35418.441
5771.0	153.44	11068.769	33229.039
5714.0	153.32	11140.331	34102.145
5609.0	153.3	11028.641	35656.512
6424.0	153.19	11429.206	33545.961
701.0	153.13	8009.153	33984.57
5706.0	153.04	11009.467	34081.227
4874.0	152.84	10686.069	39520.125
6834.0	152.67	12006.322	37622.188
2678.0	152.54	9493.902	33658.254
171.0	152.37	7905.273	35768.012
4892.0	152.12	10719.847	38923.195
3456.0	152.02	10098.891	34232.648
98.0	151.96	7921.173	34379.98
10356.0	151.93	14584.973	34373.129
10150.0	151.81	14406.328	38565.848
3150.0	151.75	9794.621	35167.477
3678.0	151.62	9965.985	38034.867
8673.0	151.56	13308.76	36557.316
1699.0	151.48	8883.342	38426.645
7516.0	151.33	12455.71	37311.395
1751.0	151.25	9012.299	36381.277
7046.0	151.22	11975.368	34337.258
3082.0	151.14	9744.284	36848.152
6720.0	151.14	11653.74	37837.355
5496.0	151.1	11103.294	38804.168
9354.0	150.97	13882.84	33301.047
2945.0	150.89	9684.603	38873.91
1710.0	150.83	8994.374	37881.391
1088.0	150.72	8436.163	39084.086
9416.0	150.66	13860.816	34441.145
9491.0	150.64	13959.322	35498.816
4784.0	150.62	10526.055	37251.188
2662.0	150.45	9668.981	33440.465
4747.0	150.32	10443.215	36019.934
9229.0	150.24	13630.14	35346.563
6027.0	150.24	11390.945	37542.406
754.0	150.16	8266.359	33113.512
4964.0	150.11	10738.243	36251.875
1665.0	150.09	9033.177	38508.156
5060.0	150.07	10709.374	34305.578
8004.0	149.86	12788.33	39527.105
87.0	149.82	7891.584	34201.266
1367.0	149.68	8715.492	34178.773
8979.0	149.59	13419.451	35921.453
5075.0	149.45	10700.647	34398.414
8236.0	149.34	12813.625	33406.91
8086.0	149.05	12867.31	37142.844
9791.0	149.01	14061.562	34438.125
6767.0	148.86	11756.377	39843.98
2920.0	148.59	9592.216	37526.367
2976.0	148.53	9491.84	39891.324
8083.0	148.34	12770.146	37128.824
3025.0	148.3	9822.547	38176.008
8672.0	148.25	13164.393	36552.098
7627.0	148.17	12306.473	35027.449
9057.0	148.09	13356.989	38474.609
2288.0	147.9	9301.354	38295.188
8535.0	147.88	12933.403	39369.891
4862.0	147.86	10626.408	39806.992
625.0	147.63	8156.236	36326.434
9234.0	147.58	13708.772	35173.445
8173.0	147.48	12899.835	35243.699
670.0	147.44	7987.692	34958.719
1836.0	147.23	9055.816	33683.895
4815.0	147.23	10441.207	38591.879
8750.0	147.19	13174.471	35335.426
8046.0	147.12	12843.169	37765.684
6146.0	147.12	11567.545	38240.09
9386.0	147.02	13914.922	33888.973
10155.0	146.98	14337.874	38958.43
10409.0	146.94	14607.482	33495.871
8935.0	146.87	13469.985	34738.652
792.0	146.81	8363.629	33862.652
8304.0	146.75	13074.666	33687.543
5499.0	146.73	11005.651	38658.52
6840.0	146.64	11874.165	37378.348
8601.0	146.22	13348.065	38926.438
3106.0	146.18	9736.674	36107.313
4863.0	146.12	10648.811	39889.652
9580.0	146.08	13802.912	38676.094
3784.0	145.91	10286.985	38198.141
4674.0	145.87	10513.19	34734.301
9281.0	145.83	13748.246	34329.645
6186.0	145.76	11525.953	37405.902
6354.0	145.72	11615.115	35306.281
2924.0	145.66	9531.651	37844.316
9178.0	145.6	13591.936	37342.121
6721.0	145.6	11788.269	37839.934
7248.0	145.45	12066.26	35876.379
8592.0	145.41	13256.141	39239.758
7934.0	145.34	12528.755	38509.047
720.0	145.18	8145.548	33956.188
8136.0	145.13	12902.947	35897.789
8138.0	144.97	12903.592	35992.629
7666.0	144.84	12438.53	33974.172
4507.0	144.8	10196.426	34271.926
1212.0	144.68	8492.24	35565.598
10359.0	144.47	14430.079	34259.262
9747.0	144.38	14159.987	35066.809
1118.0	144.01	8624.045	38016.676
3380.0	144.01	9719.144	33435.285
8220.0	143.99	12832.667	33742.395
6071.0	143.92	11361.234	39202.238
7234.0	143.9	12273.012	35450.715
1708.0	143.86	8981.911	37870.426
9714.0	143.75	14116.235	35583.945
8025.0	143.73	12895.705	38716.391
6971.0	143.69	12020.215	36445.277
1888.0	143.5	9097.135	33082.453
8636.0	143.48	13174.14	37712.348
583.0	143.46	8060.934	36895.859
4916.0	143.19	10610.817	37699.211
10152.0	143.17	14336.478	38752.777
9677.0	143.08	14127.405	37954.617
728.0	143.06	8001.345	33691.832
2271.0	143.06	9293.434	38846.027
3802.0	143.02	10266.911	37614.793
3437.0	143.0	9934.359	34037.73
1936.0	142.81	9235.911	34146.113
8142.0	142.6	12809.989	35757.168
6471.0	142.56	11696.462	33655.66
9475.0	142.54	13985.029	35161.945
153.0	142.37	7884.807	35298.16
1417.0	142.33	8651.318	35657.547
1960.0	142.27	9092.212	35069.254
3798.0	142.16	10248.539	37519.168
4963.0	142.06	10698.461	36513.48
4805.0	142.02	10388.96	38148.891
1057.0	142.0	8473.114	39898.617
5462.0	141.98	10926.257	39988.828
6096.0	141.95	11328.25	39971.684
9527.0	141.91	13876.185	36835.09
6074.0	141.81	11304.223	39388.449
7860.0	141.79	12696.756	36694.922
7871.0	141.73	12544.536	36993.957
8489.0	141.73	13106.256	38468.922
6814.0	141.73	11898.563	38729.074
9430.0	141.7	13867.974	34865.281
3411.0	141.64	10098.696	33187.41
5717.0	141.43	11184.1	34127.504
5091.0	141.43	10730.214	34249.754
2049.0	141.33	9233.481	37228.395
1161.0	141.31	8450.054	36724.152
6756.0	141.1	11805.838	39606.227
1401.0	140.99	8802.377	35179.223
1684.0	140.87	8990.185	38575.676
4694.0	140.87	10407.46	35488.246
3687.0	140.8	9926.462	38431.77
6135.0	140.66	11525.983	38682.398
936.0	140.6	8234.427	37566.293
3093.0	140.51	9807.302	36391.93
9357.0	140.45	13836.657	33317.461
9906.0	140.16	14227.43	33030.441
9841.0	140.09	14085.391	33670.719
9054.0	140.01	13453.578	38307.926
9221.0	139.99	13683.025	35813.469
604.0	139.95	8063.688	36407.332
4441.0	139.93	10221.947	35049.813
7754.0	139.63	12636.729	34090.406
2875.0	139.63	9624.286	36853.066
8158.0	139.53	12873.045	35440.828
2360.0	139.51	9286.275	35983.254
7639.0	139.4	12373.192	34762.016
6510.0	139.38	11635.585	34590.484
7878.0	139.36	12672.544	37123.816
5806.0	139.28	11362.403	33178.336
3344.0	139.26	9868.552	34162.578
5031.0	139.24	10677.506	35037.211
9721.0	139.24	14172.344	35722.152
6729.0	139.11	11779.29	38135.688
5759.0	139.03	11138.22	33450.246
163.0	139.03	7766.714	35591.715
10438.0	138.9	14523.582	33625.672
3807.0	138.86	10269.672	37469.801
10195.0	138.86	14565.222	39142.926
3423.0	138.86	10094.323	33346.941
1364.0	138.61	8816.117	34125.789
2863.0	138.57	9491.261	36589.934
7346.0	138.54	12190.044	37182.145
8644.0	138.42	13282.022	37539.012
840.0	138.36	8237.675	35299.371
6806.0	138.32	11960.597	39089.195
9117.0	138.31	13709.409	38711.789
1948.0	138.23	9198.155	34824.297
1445.0	138.13	8782.736	36048.152
8336.0	138.08	13112.303	34463.504
8410.0	138.06	13077.01	36082.688
6051.0	138.04	11341.507	38609.207
8267.0	137.94	13072.941	33159.117
391.0	137.86	7746.215	38650.086
2934.0	137.73	9530.505	38474.723
1408.0	137.71	8650.66	35458.977
312.0	137.65	7817.533	37524.504
3674.0	137.58	10038.338	37795.449
8548.0	137.52	13131.924	39680.934
9692.0	137.52	14192.28	37001.027
5479.0	137.5	11198.709	39473.348
8478.0	137.46	13118.273	37956.531
10166.0	136.96	14402.027	39409.875
3045.0	136.85	9807.993	37573.516
10342.0	136.83	14465.221	34711.148
9986.0	136.62	14253.015	34039.848
6022.0	136.6	11261.777	37376.953
1938.0	136.56	9119.986	34193.758
9411.0	136.47	13982.239	34301.105
9606.0	136.41	13937.101	39679.813
8661.0	136.39	13145.485	37083.004
5920.0	136.18	11260.69	35244.684
5046.0	136.16	10574.284	34645.547
8917.0	136.08	13430.659	33875.629
526.0	136.03	8151.563	38321.047
7128.0	135.97	12137.767	33269.816
7110.0	135.8	11877.731	33083.563
7888.0	135.78	12667.461	37344.059
8373.0	135.66	13132.96	35496.098
255.0	135.59	7908.645	36739.852
8872.0	135.59	13486.861	33099.465
10507.0	135.53	14618.768	33250.125
10074.0	135.49	14374.978	35988.988
6962.0	135.45	11937.49	36640.59
7489.0	135.39	12297.306	37881.633
773.0	135.26	8232.968	33657.27
6043.0	135.24	11264.856	38209.105
396.0	135.11	7715.041	38724.863
9309.0	135.07	13673.282	33967.727
9626.0	135.01	14078.86	39285.262
4866.0	134.86	10593.252	39625.91
3739.0	134.82	10226.51	39875.672
9599.0	134.82	13872.396	39184.27
631.0	134.74	8025.681	36083.445
4939.0	134.65	10611.971	37039.91
10254.0	134.65	14542.929	37519.719
5358.0	134.57	10854.092	36267.621
1188.0	134.49	8444.748	36056.266
6321.0	134.4	11595.822	35930.98
9610.0	134.34	13786.325	39714.055
4799.0	134.3	10378.323	37759.262
8962.0	134.19	13541.789	35453.375
6710.0	133.88	11753.035	37449.656
679.0	133.82	8045.667	35081.008
2233.0	133.63	9222.052	39929.035
503.0	133.63	8094.836	39498.516
9158.0	133.61	13578.225	37763.672
7984.0	133.59	12767.061	39885.785
4769.0	133.57	10535.098	36733.16
4902.0	133.57	10573.731	38258.293
10008.0	133.5	14329.79	34370.117
8177.0	133.46	12747.75	34826.77
981.0	133.42	8247.263	38271.496
4890.0	133.42	10580.71	38850.277
6383.0	133.31	11543.533	34577.801
2379.0	133.29	9338.871	35687.191
8352.0	133.21	13056.446	34761.512
9514.0	133.1	13882.892	36154.836
1543.0	133.08	8731.374	38996.043
9020.0	133.06	13438.808	37258.324
2439.0	132.85	9421.887	34354.555
10077.0	132.79	14224.07	36118.988
9304.0	132.77	13667.105	33863.172
8883.0	132.75	13554.003	33410.484
8174.0	132.62	12799.55	35033.008
1540.0	132.46	8804.036	38732.758
7251.0	132.42	12223.271	35895.289
5832.0	132.37	11243.7	33612.621
2317.0	132.33	9435.726	37136.48
9742.0	132.25	14188.307	35002.633
18.0	132.21	7793.435	33496.219
1737.0	132.08	9047.697	37084.906
8838.0	131.87	13150.895	33415.879
8739.0	131.79	13182.245	35502.785
8989.0	131.7	13465.655	36274.613
1988.0	131.49	9224.817	35658.172
5164.0	131.47	10888.202	33080.656
943.0	131.45	8247.699	37839.762
134.0	131.37	7906.411	34980.98
1875.0	131.31	8998.079	33318.105
5502.0	131.28	11198.565	38495.996
4555.0	131.26	10290.852	33270.168
2944.0	131.18	9681.555	38848.867
8564.0	131.08	13239.202	39873.805
6389.0	131.03	11551.295	34313.48
9537.0	131.03	13907.538	37062.152
5486.0	130.99	11104.366	38955.645
9633.0	130.97	13994.76	38986.195
7702.0	130.93	12375.558	33003.922
3663.0	130.85	9943.276	37463.828
10104.0	130.78	14351.102	36737.734
10278.0	130.74	14423.322	36528.695
4943.0	130.7	10760.072	37127.023
8558.0	130.7	13066.092	39802.215
6047.0	130.68	11373.384	38418.063
6058.0	130.55	11253.811	38841.074
5520.0	130.49	11193.941	37799.242
1535.0	130.39	8711.53	38535.809
525.0	130.34	8190.938	38309.734
7908.0	130.28	12553.093	37815.465
3065.0	130.26	9915.025	37328.18
1747.0	130.26	8877.367	36745.859
1027.0	130.24	8260.809	39833.777
8618.0	130.15	13295.874	38358.199
9725.0	130.07	13996.759	35399.117
3066.0	130.05	9866.243	37325.695
1879.0	129.82	8885.195	33058.324
7533.0	129.8	12455.96	36928.766
4589.0	129.72	10429.668	33276.43
8803.0	129.61	13331.715	34036.992
6959.0	129.51	12031.366	36619.41
3115.0	129.49	9727.259	35791.566
5951.0	129.47	11209.885	35884.598
4088.0	129.4	10193.073	36283.805
5043.0	129.09	10577.824	34617.777
5142.0	129.09	10648.618	33212.676
6827.0	128.94	11855.298	37844.457
5646.0	128.84	11092.241	35089.5
6621.0	128.8	11728.28	36725.414
2880.0	128.79	9633.801	36939.457
2026.0	128.79	9151.467	36576.348
689.0	128.71	8138.401	34537.586
7244.0	128.61	12155.049	35725.273
1837.0	128.59	8946.416	33714.289
8017.0	128.17	12868.573	39096.574
7624.0	128.15	12413.092	34972.879
5418.0	128.1	10783.825	38069.313
1228.0	128.04	8573.91	34907.707
6983.0	128.04	12025.953	36292.789
8978.0	128.0	13554.724	35902.973
8094.0	127.98	12811.682	36730.516
6795.0	127.92	11889.723	39312.016
7940.0	127.85	12564.41	38765.406
9516.0	127.65	13870.18	36254.195
2248.0	127.58	9410.186	39520.707
3130.0	127.52	9711.047	35286.625
9030.0	127.43	13422.269	37624.047
7117.0	127.37	12209.857	33145.043
5439.0	127.31	10852.251	39179.961
2938.0	127.27	9599.504	38550.801
4639.0	127.25	10350.561	34165.723
2796.0	127.18	9589.036	35283.77
1344.0	127.08	8768.973	33462.211
9256.0	127.06	13716.259	35089.457
7960.0	127.0	12662.185	39486.367
8596.0	126.98	13276.427	38986.133
6453.0	126.95	11724.168	33076.949
8483.0	126.85	13061.058	38139.723
6542.0	126.75	11774.861	35552.398
9319.0	126.74	13751.015	33506.176
5480.0	126.7	11001.865	39310.66
8371.0	126.68	12988.463	35458.836
8448.0	126.66	12991.704	37236.504
8054.0	126.52	12872.455	37609.762
10361.0	126.51	14543.064	33991.895
3041.0	126.35	9743.664	37525.039
6991.0	126.29	11881.148	36065.023
7687.0	126.28	12450.86	33644.168
9352.0	126.28	13796.579	33297.598
8767.0	126.24	13206.144	34986.594
1722.0	126.2	9035.138	37364.234
1867.0	126.16	9037.653	33449.098
5652.0	126.14	11123.34	34807.844
10255.0	126.08	14629.724	37525.504
9531.0	126.06	13806.367	36947.863
4774.0	125.84	10450.933	37092.531
8690.0	125.84	13343.919	36298.477
8991.0	125.78	13368.278	36292.184
8354.0	125.76	12976.647	34771.836
1483.0	125.72	8705.792	37053.895
8749.0	125.72	13217.4	35316.332
1736.0	125.62	9011.467	37026.355
7509.0	125.62	12421.852	37205.266
1150.0	125.53	8467.338	37176.227
8307.0	125.53	13089.207	33723.676
3709.0	125.51	9947.956	39161.414
9368.0	125.26	13836.508	33616.184
9223.0	125.2	13638.478	35610.461
7297.0	125.16	12260.366	36726.875
8340.0	125.13	13015.013	34631.395
1120.0	125.07	8481.569	38049.055
7524.0	125.01	12309.598	37167.969
5114.0	124.92	10611.831	34083.609
4702.0	124.8	10557.18	35751.168
4435.0	124.76	10143.832	34997.781
3188.0	124.72	9847.109	34933.328
4440.0	124.69	10319.589	35039.047
7445.0	124.57	12384.382	39348.637
527.0	124.48	8045.215	38178.578
3420.0	124.38	10059.85	33292.816
4501.0	124.34	10215.663	34205.348
4974.0	124.21	10578.573	36108.715
3386.0	124.17	9909.824	33179.867
9623.0	124.13	14158.109	39463.215
9006.0	124.07	13556.663	36795.84
6014.0	123.98	11213.881	37140.977
2324.0	123.9	9307.677	36733.785
6055.0	123.86	11299.422	38756.914
6714.0	123.75	11657.393	37486.797
2423.0	123.73	9442.111	35003.902
5118.0	123.73	10581.758	33851.586
1480.0	123.65	8824.473	36964.262
4960.0	123.61	10752.996	36417.27
1943.0	123.57	9236.209	34436.723
6466.0	123.54	11704.666	33509.488
2251.0	123.54	9473.861	39565.777
8922.0	123.38	13485.689	33975.625
499.0	123.36	7990.193	39663.805
3740.0	123.34	10135.467	39936.602
7482.0	123.31	12398.199	38423.984
9607.0	123.25	13963.389	39678.539
5816.0	123.21	11360.693	33413.77
2064.0	123.19	9272.348	37787.359
1468.0	123.19	8729.977	36592.758
1296.0	123.17	8570.525	33338.363
10350.0	123.17	14620.273	34535.691
8846.0	123.15	13295.017	33273.809
2698.0	123.0	9671.348	33911.934
9496.0	122.92	13831.447	35626.008
4536.0	122.92	10271.276	33707.973
9649.0	122.89	14035.722	38768.395
6374.0	122.83	11573.334	34912.668
6739.0	122.81	11655.967	38614.605
10126.0	122.81	14238.691	37742.32
3108.0	122.75	9799.462	35938.145
8627.0	122.73	13345.993	38135.855
7938.0	122.69	12652.344	38690.758
10250.0	122.62	14434.92	37722.391
7932.0	122.6	12547.315	38422.867
6823.0	122.5	12060.416	38187.34
2220.0	122.48	9207.817	39622.395
610.0	122.48	8154.484	36518.348
6053.0	122.46	11354.671	38659.164
5260.0	122.25	10898.303	34367.695
4749.0	122.18	10518.579	36172.133
9659.0	122.12	14124.181	38596.898
2813.0	122.04	9653.182	35532.617
1993.0	122.02	9102.194	35818.172
10179.0	122.02	14396.866	39890.684
10080.0	121.97	14388.041	36237.914
7675.0	121.93	12369.258	33897.629
2809.0	121.81	9571.54	35445.699
1465.0	121.79	8672.073	36458.547
2084.0	121.79	9232.654	38699.734
1712.0	121.77	9045.677	37963.953
167.0	121.72	7908.716	35693.566
2604.0	121.68	9315.626	33267.047
5331.0	121.51	10856.781	35885.523
7648.0	121.51	12281.059	34488.578
5061.0	121.49	10775.85	34324.703
8658.0	121.49	13214.901	37247.699
1081.0	121.47	8602.372	39162.492
1554.0	121.33	8821.719	39216.832
323.0	121.26	7668.343	37835.879
21.0	121.26	7744.741	33534.977
5558.0	121.03	11013.032	36954.672
3033.0	120.99	9726.25	37929.125
9709.0	120.93	14101.231	35751.039
8795.0	120.93	13288.593	34336.402
1018.0	120.93	8245.889	39617.215
3428.0	120.91	10022.686	33471.957
2915.0	120.87	9686.729	37462.609
2703.0	120.78	9643.161	33945.32
1338.0	120.72	8730.083	33394.043
275.0	120.68	7822.703	36862.766
8245.0	120.68	12856.624	33301.871
8949.0	120.66	13392.649	34920.668
5880.0	120.64	11290.614	34264.188
1143.0	120.45	8502.536	37251.695
4427.0	120.41	10134.018	35163.664
6247.0	120.38	11553.531	36641.895
979.0	120.26	8225.188	38133.742
5183.0	120.2	10867.856	33357.242
9162.0	120.18	13732.787	37531.949
2868.0	120.18	9508.435	36720.313
3014.0	120.18	9905.981	38767.551
735.0	120.15	8140.592	33375.16
6462.0	120.11	11844.614	33285.102
9233.0	120.01	13749.526	35162.52
793.0	120.01	8335.104	33884.801
1876.0	119.99	8939.704	33021.652
10124.0	119.97	14272.043	37518.953
9172.0	119.97	13635.284	37465.531
9062.0	119.97	13387.453	38655.914
8700.0	119.9	13291.949	36087.848
9501.0	119.88	13958.762	35768.242
7011.0	119.82	12047.825	35580.684
1749.0	119.76	8990.95	36576.668
7157.0	119.69	12128.211	33842.07
7608.0	119.61	12486.845	35491.172
3105.0	119.57	9741.119	36332.168
1095.0	119.51	8426.202	38644.777
10226.0	119.48	14464.716	38359.887
1300.0	119.44	8524.733	33445.98
6561.0	119.4	11801.513	36045.66
8203.0	119.11	12706.988	34202.492
6127.0	119.11	11580.191	39097.973
6497.0	119.09	11751.308	34224.789
10227.0	119.09	14530.632	38363.172
9532.0	119.09	13921.855	36975.184
2998.0	119.0	9909.195	39542.547
7479.0	118.8	12438.561	38383.988
1689.0	118.8	8904.199	38603.398
3695.0	118.73	9972.365	38753.645
10006.0	118.65	14357.94	34290.422
5438.0	118.61	10793.641	39154.559
3111.0	118.59	9816.993	35976.043
9715.0	118.58	14064.296	35603.949
7712.0	118.56	12678.553	33128.84
8361.0	118.54	12953.983	35039.895
9305.0	118.52	13777.5	33922.098
9858.0	118.46	14188.95	33604.332
613.0	118.46	8100.595	36222.129
3832.0	118.29	10207.42	36972.98
9480.0	118.15	13808.809	35338.684
1487.0	118.08	8725.337	37101.277
3750.0	117.94	10223.095	39533.406
9261.0	117.9	13731.88	34911.633
9251.0	117.87	13697.615	34999.238
8327.0	117.83	12920.572	33979.133
5785.0	117.69	11122.433	33113.965
556.0	117.66	8096.09	37789.035
6480.0	117.6	11814.952	33990.992
6147.0	117.46	11610.107	38267.668
10113.0	117.39	14319.293	37248.348
1073.0	117.33	8465.665	39580.246
6866.0	117.33	11945.776	37248.586
8924.0	117.25	13375.693	34004.922
5576.0	117.12	11164.308	36347.105
7773.0	117.1	12622.395	34313.77
851.0	117.06	8387.592	35551.551
1072.0	117.04	8482.271	39560.23
4841.0	117.02	10478.99	39503.508
3680.0	117.02	10083.94	38203.828
2980.0	116.74	9813.378	39877.801
1374.0	116.68	8654.684	34256.32
1167.0	116.68	8461.849	36867.352
8453.0	116.49	12948.669	37325.109
837.0	116.45	8328.103	35169.242
8442.0	116.41	13126.162	37032.266
9542.0	116.33	13865.702	37224.277
9116.0	116.3	13686.148	38661.148
1106.0	116.24	8440.811	38379.551
8163.0	116.24	12744.832	35563.273
8758.0	116.18	13294.627	35177.992
4798.0	116.14	10469.958	37647.02
10151.0	116.08	14254.782	38709.242
2410.0	116.07	9333.182	35277.996
5607.0	115.97	11191.993	35633.012
2286.0	115.95	9299.235	38232.457
731.0	115.91	8110.844	33504.969
7083.0	115.89	12024.295	33945.426
5383.0	115.84	10969.199	37198.594
1717.0	115.8	9001.774	37577.867
8418.0	115.78	13062.006	36344.137
3134.0	115.72	9857.322	35367.641
6541.0	115.68	11788.876	35494.742
5550.0	115.64	11001.932	37024.281
9210.0	115.63	13671.25	36152.027
1633.0	115.59	8946.878	39221.473
6252.0	115.57	11629.681	36388.344
9199.0	115.55	13567.822	36259.746
7361.0	115.51	12118.791	37928.867
9417.0	115.47	13845.514	34550.984
3367.0	115.43	9861.769	33538.762
5056.0	115.41	10751.918	34563.43
1942.0	115.4	9156.034	34370.809
7913.0	115.36	12697.031	37918.051
7762.0	115.34	12647.289	34155.742
7756.0	115.24	12523.058	34103.566
3617.0	115.18	10017.924	35710.359
4615.0	115.15	10450.197	33984.82
5919.0	115.15	11256.164	35214.551
7979.0	115.13	12707.068	39879.727
8151.0	115.11	12761.447	35616.945
9541.0	115.05	13936.568	37194.73
8796.0	115.01	13195.687	34389.531
6655.0	115.01	11692.358	36934.563
122.0	114.99	7779.028	34739.961
5330.0	114.99	10807.504	35855.941
8546.0	114.9	13060.429	39647.281
9597.0	114.9	13948.688	39068.602
10499.0	114.72	14515.624	33212.449
9052.0	114.59	13431.374	38298.922
2352.0	114.59	9287.749	36356.086
7562.0	114.51	12338.033	36387.508
4904.0	114.51	10727.671	37995.246
8399.0	114.44	13035.736	35862.836
842.0	114.42	8220.376	35313.586
8624.0	114.38	13139.418	38288.664
3131.0	114.21	9874.965	35300.785
7455.0	114.17	12473.032	39100.137
9061.0	114.15	13559.296	38593.242
982.0	113.98	8307.756	38292.426
3400.0	113.96	9903.433	33078.219
3013.0	113.9	9879.955	38702.113
8141.0	113.9	12892.292	35747.605
9230.0	113.67	13603.039	35395.973
8015.0	113.67	12729.532	39233.988
8890.0	113.61	13547.775	33450.012
9608.0	113.54	13857.095	39692.984
6524.0	113.54	11719.551	34977.656
1643.0	113.52	8932.354	38908.563
5465.0	113.52	11042.091	39928.816
5844.0	113.48	11309.427	33921.129
7788.0	113.46	12701.43	34614.336
1541.0	113.42	8833.561	38904.246
7969.0	113.33	12630.152	39527.375
4909.0	113.31	10578.727	38134.527
10001.0	113.23	14320.713	34212.055
7768.0	113.19	12572.949	34225.324
322.0	113.15	7715.004	37773.359
1760.0	113.15	8952.413	36106.633
1776.0	113.15	8880.503	35882.121
9666.0	113.1	14120.352	38294.273
9621.0	112.92	14000.402	39604.605
7474.0	112.87	12470.105	38532.273
7842.0	112.85	12533.219	36088.695
7048.0	112.85	12000.271	34133.867
7514.0	112.85	12312.613	37302.621
9704.0	112.71	14127.696	36141.957
1427.0	112.71	8776.501	35755.602
2640.0	112.69	9608.194	33077.207
2326.0	112.6	9307.429	36796.832
8497.0	112.52	12965.611	38838.188
5639.0	112.5	11065.438	34942.125
5801.0	112.48	11387.451	33078.348
6299.0	112.45	11504.32	36337.711
406.0	112.23	7669.773	38985.063
1098.0	112.22	8533.024	38519.141
5527.0	112.2	11175.002	37648.309
9004.0	112.16	13423.752	36713.742
7838.0	112.12	12560.373	35951.238
9524.0	112.08	13926.483	36523.133
8065.0	112.0	12814.343	37205.473
1375.0	111.93	8673.805	34291.297
4684.0	111.91	10492.956	35297.703
2882.0	111.81	9572.151	36979.824
886.0	111.79	8206.52	36380.391
7950.0	111.76	12556.687	39284.438
2962.0	111.76	9528.764	39381.438
1474.0	111.74	8686.367	36682.926
1713.0	111.68	8917.337	37964.344
3016.0	111.68	9753.714	38490.48
5092.0	111.62	10756.997	34256.379
3630.0	111.6	10094.834	36442.547
708.0	111.58	8071.314	34053.934
5256.0	111.58	10821.848	34340.684
5849.0	111.54	11397.241	33959.164
9012.0	111.45	13422.621	36970.555
6801.0	111.45	11890.837	39246.438
7811.0	111.35	12613.529	35406.508
9867.0	111.31	14179.382	33404.141
8969.0	111.28	13547.281	35600.492
2699.0	111.28	9565.035	33936.656
320.0	111.2	7713.821	37681.887
9538.0	111.1	13783.71	37106.766
2427.0	111.07	9320.059	35065.566
478.0	110.89	7981.601	39945.031
5442.0	110.86	10874.185	39358.309
9792.0	110.84	14140.004	34440.375
1810.0	110.74	8908.372	35043.516
7986.0	110.7	12889.072	39911.887
6422.0	110.68	11527.396	33496.031
7563.0	110.66	12345.586	36420.371
7875.0	110.66	12578.825	37086.785
1168.0	110.53	8522.089	36596.098
116.0	110.43	7736.252	34647.367
2968.0	110.4	9599.463	39626.465
4447.0	110.34	10143.537	34833.965
2129.0	110.32	9123.225	38922.711
2614.0	110.17	9468.907	33305.23
9330.0	110.17	13569.667	33306.309
3800.0	110.11	10324.628	37597.902
6040.0	110.07	11299.41	38081.406
7566.0	110.03	12420.207	36442.504
8317.0	109.99	13039.356	33865.688
6115.0	109.92	11529.882	39733.586
4446.0	109.92	10249.035	34807.785
2043.0	109.86	9205.077	37099.273
10103.0	109.82	14233.345	36727.555
1803.0	109.76	8911.783	35291.637
8961.0	109.65	13393.378	35417.836
8167.0	109.59	12787.675	35303.359
9424.0	109.55	13903.902	34744.395
7118.0	109.44	12100.021	33173.551
5424.0	109.42	10949.114	38288.836
1232.0	109.38	8536.195	34733.863
1537.0	109.34	8771.121	38620.242
2928.0	109.32	9524.529	38128.508
4966.0	109.25	10683.948	36330.563
7124.0	109.23	12231.693	33223.789
2771.0	109.21	9612.349	34880.539
3799.0	109.15	10187.903	37531.793
10025.0	109.13	14217.483	34761.332
9604.0	109.13	13880.879	39650.012
2907.0	108.96	9562.081	37410.719
2257.0	108.94	9381.756	39353.254
6140.0	108.92	11513.602	38609.879
4923.0	108.92	10692.766	37493.59
10053.0	108.86	14421.178	35297.289
4554.0	108.81	10159.163	33228.031
5227.0	108.65	10859.451	33910.875
10095.0	108.63	14301.54	36429.605
8420.0	108.58	12926.719	36348.688
437.0	108.58	7755.288	39512.461
4699.0	108.54	10407.301	35687.109
6369.0	108.42	11537.841	35085.469
10270.0	108.29	14429.526	37006.09
10349.0	108.27	14439.105	34523.102
217.0	108.25	7793.034	36359.508
4421.0	108.25	10284.767	35568.59
5076.0	108.23	10730.067	34402.934
7930.0	108.19	12623.705	38332.273
502.0	108.06	8068.911	39483.34
7280.0	108.06	12268.393	36456.191
5044.0	108.04	10766.88	34624.223
7155.0	107.83	12174.479	33799.473
4443.0	107.83	10171.187	35059.168
2309.0	107.77	9318.982	37491.402
81.0	107.73	7872.514	34085.711
4432.0	107.68	10160.634	34971.32
9487.0	107.58	13784.112	35444.945
8469.0	107.56	12947.487	37664.328
564.0	107.56	8118.454	37619.891
10207.0	107.5	14538.867	38694.266
5073.0	107.48	10616.6	34387.078
5289.0	107.45	10843.166	34775.422
7745.0	107.39	12657.318	33909.953
1538.0	107.37	8633.709	38681.41
9212.0	107.31	13755.649	36205.203
7615.0	107.23	12399.58	35390.992
9942.0	107.23	14303.14	33464.242
6365.0	107.16	11577.263	34956.266
8868.0	107.16	13425.371	33067.215
448.0	107.12	7937.654	39634.941
4487.0	107.1	10156.742	34414.672
2032.0	107.1	9075.993	36705.77
1752.0	107.04	8907.032	36432.527
2874.0	106.95	9588.038	36853.938
2296.0	106.95	9458.138	37895.66
10135.0	106.79	14237.072	38000.859
7441.0	106.68	12431.055	39581.773
8028.0	106.66	12832.312	38542.398
7195.0	106.62	12122.974	34474.293
774.0	106.6	8309.676	33661.184
7203.0	106.56	12213.684	34683.383
2047.0	106.55	9248.248	37192.246
7808.0	106.55	12503.616	35350.211
4925.0	106.43	10733.623	37203.902
5477.0	106.39	11189.58	39754.223
6550.0	106.35	11704.499	35788.234
6807.0	106.32	11882.958	39089.023
7264.0	106.2	12228.089	36117.18
1164.0	106.01	8534.974	36769.328
3664.0	105.89	10112.57	37486.957
10354.0	105.87	14427.196	34295.402
3625.0	105.8	9931.126	36047.973
5278.0	105.72	10774.415	34672.449
4584.0	105.57	10531.161	33241.098
7412.0	105.55	12266.884	39860.18
2760.0	105.55	9595.223	34430.594
7518.0	105.53	12479.262	37029.324
2851.0	105.38	9654.033	36306.145
8669.0	105.28	13278.14	36777.379
4821.0	105.26	10502.696	38843.824
523.0	105.19	8026.011	38592.359
7144.0	105.15	12219.722	33739.254
3533.0	105.13	9925.509	35088.484
2725.0	105.05	9541.532	34073.934
8988.0	105.05	13445.418	36221.168
7734.0	105.01	12508.677	33602.168
6526.0	104.99	11673.351	34979.078
1739.0	104.99	8877.129	37152.332
5899.0	104.92	11277.208	34681.625
1770.0	104.88	9039.316	35753.395
4835.0	104.78	10388.194	39301.57
4959.0	104.78	10705.793	36692.348
8257.0	104.76	13058.924	33038.492
7081.0	104.71	11992.384	33905.988
8501.0	104.67	12959.481	39004.73
6450.0	104.59	11762.521	33029.777
5894.0	104.53	11347.256	34492.574
1110.0	104.51	8615.711	38169.023
4594.0	104.5	10557.706	33403.598
2359.0	104.42	9409.369	35930.164
2415.0	104.34	9302.748	35113.785
401.0	104.27	7928.294	38818.793
5772.0	104.21	11004.275	33301.348
3493.0	104.15	10094.337	34635.07
7475.0	104.13	12379.643	38605.434
2695.0	104.02	9542.916	33852.273
2307.0	104.0	9396.659	37412.758
3774.0	103.98	10288.778	38633.848
6160.0	103.98	11550.397	37888.32
638.0	103.96	7991.733	35830.578
1210.0	103.94	8561.847	35485.598
7376.0	103.92	12162.295	38711.688
9220.0	103.82	13571.508	35785.684
8954.0	103.82	13397.84	35208.414
5481.0	103.71	11127.613	39330.219
8842.0	103.67	13348.743	33192.41
8364.0	103.65	13090.797	35094.926
6810.0	103.6	11852.67	38909.395
1157.0	103.58	8457.284	36979.852
1093.0	103.56	8546.643	38910.777
3737.0	103.54	10265.341	39837.672
5013.0	103.5	10561.562	35489.422
5425.0	103.48	10812.564	38391.832
10193.0	103.33	14509.967	39382.203
5733.0	103.31	11086.092	33555.293
647.0	103.25	8141.737	35583.719
3355.0	103.23	9802.357	34078.074
2306.0	103.21	9327.766	37376.48
7723.0	103.12	12551.851	33381.0
8316.0	103.06	13097.082	33809.762
9114.0	102.98	13601.362	38946.586
4811.0	102.98	10435.959	38467.117
7413.0	102.89	12144.162	39878.676
8798.0	102.87	13211.399	34418.711
10272.0	102.79	14556.396	36577.543
10134.0	102.71	14403.937	37977.953
2354.0	102.69	9341.574	36099.141
5398.0	102.68	10788.442	37416.965
2451.0	102.62	9356.317	34244.441
1016.0	102.58	8320.95	39577.594
9427.0	102.52	13911.876	34853.406
9644.0	102.48	14112.725	38933.926
2864.0	102.46	9546.629	36658.789
6362.0	102.39	11626.06	35238.457
2055.0	102.29	9112.426	37280.715
6882.0	102.25	12019.291	37325.707
9836.0	102.24	13994.061	33891.734
1365.0	102.22	8763.219	34132.988
9167.0	102.18	13598.356	37634.02
663.0	102.08	8197.973	35388.234
938.0	102.02	8405.948	37594.191
6513.0	101.99	11752.785	34756.52
748.0	101.91	8264.279	33035.234
1957.0	101.85	9139.266	35051.586
2997.0	101.76	9716.57	39460.926
3311.0	101.68	9802.759	34333.121
4645.0	101.56	10420.796	34306.902
5062.0	101.49	10647.813	34351.246
9143.0	101.47	13703.649	38268.039
2836.0	101.47	9594.174	35723.375
8313.0	101.45	13087.706	33771.859
1598.0	101.33	8647.009	39963.629
8377.0	101.33	13056.337	35579.469
9070.0	101.28	13421.001	39092.324
5037.0	101.26	10714.408	34812.922
9402.0	101.24	13945.978	34144.41
6059.0	101.16	11209.83	38846.348
8248.0	101.12	12863.844	33036.633
5619.0	101.12	11137.625	35469.734
6175.0	101.1	11580.863	37603.113
746.0	101.05	7989.158	33047.922
2589.0	101.05	9281.289	33474.703
977.0	100.93	8270.237	38126.695
2861.0	100.89	9565.135	36526.641
8090.0	100.89	12781.603	37019.289
1489.0	100.89	8706.613	37209.809
1491.0	100.87	8778.841	37280.113
3685.0	100.86	10131.567	38374.371
330.0	100.86	7739.314	37932.816
2764.0	100.84	9620.996	34539.059
2621.0	100.84	9443.595	33122.488
5202.0	100.74	10865.68	33472.137
4637.0	100.68	10481.777	34119.805
8918.0	100.59	13457.188	33897.605
10138.0	100.51	14242.289	38151.32
10099.0	100.36	14393.798	36565.172
1826.0	100.26	8955.541	34000.504
107.0	100.26	7875.717	34503.555
5660.0	100.22	11185.603	34655.977
6215.0	100.2	11586.915	37159.688
8937.0	100.01	13506.737	34810.5
3439.0	99.97	10114.139	34053.488
6133.0	99.78	11543.943	38919.41
6385.0	99.71	11610.021	34606.613
409.0	99.71	7950.196	39031.539
6457.0	99.65	11695.858	33169.738
83.0	99.59	7972.972	34120.809
5875.0	99.55	11354.22	34175.375
7839.0	99.51	12606.122	35958.066
907.0	99.48	8233.347	36737.859
183.0	99.48	7674.625	35925.074
7582.0	99.46	12459.262	35922.848
2599.0	99.46	9311.058	33250.035
6132.0	99.38	11491.486	38852.719
4905.0	99.36	10711.399	38009.891
7245.0	99.34	12240.273	35789.133
2067.0	99.32	9130.804	37963.848
8797.0	99.29	13280.811	34406.387
1038.0	99.25	8487.139	39762.117
6824.0	99.23	11919.698	38282.137
7823.0	99.15	12498.151	35576.434
6384.0	99.11	11494.532	34603.566
1005.0	99.06	8316.911	39341.883
1443.0	99.02	8640.896	36017.688
4802.0	98.98	10425.769	38004.473
5035.0	98.96	10705.902	34785.879
3633.0	98.88	10092.192	36527.145
9150.0	98.86	13584.97	37874.484
598.0	98.81	8141.875	36573.613
6341.0	98.81	11512.818	35445.938
483.0	98.79	8129.614	39773.535
10264.0	98.73	14496.788	37150.168
9847.0	98.73	14076.543	33758.008
3441.0	98.69	10028.388	34071.672
9657.0	98.69	14208.079	38516.535
7987.0	98.67	12825.402	39922.445
7453.0	98.67	12345.828	39044.871
6563.0	98.6	11657.679	36105.617
5516.0	98.6	11088.831	37918.754
3436.0	98.58	9946.517	33907.176
6970.0	98.52	11930.002	36438.695
4859.0	98.5	10560.202	39688.715
1209.0	98.5	8457.311	35448.328
10059.0	98.48	14292.615	35393.457
1060.0	98.48	8628.373	39662.98
1224.0	98.48	8602.253	34842.824
7387.0	98.42	12155.138	39013.84
9613.0	98.38	13805.513	39784.246
9600.0	98.29	13834.4	39246.27
1564.0	98.29	8684.723	39630.23
8751.0	98.27	13297.587	35351.465
9028.0	98.21	13376.634	37571.129
8953.0	98.19	13525.311	34958.703
10295.0	98.06	14618.145	35886.746
3096.0	97.92	9753.64	36414.973
1505.0	97.87	8750.31	37955.426
5332.0	97.85	10906.464	35908.453
4836.0	97.79	10423.634	39338.586
2973.0	97.79	9511.253	39722.441
5873.0	97.73	11353.336	34138.602
6138.0	97.71	11465.395	38748.789
3056.0	97.71	9710.652	37197.547
7679.0	97.7	12375.509	33687.555
6568.0	97.64	11736.523	36183.223
3389.0	97.56	9767.043	33227.492
2025.0	97.5	9059.882	36527.027
1941.0	97.48	9152.848	34336.336
7012.0	97.48	11945.085	35613.328
1114.0	97.45	8483.631	38220.633
1696.0	97.29	8959.429	38358.887
7902.0	97.27	12695.047	37626.063
10274.0	97.24	14624.62	36685.98
1048.0	97.14	8623.276	39821.992
417.0	97.14	7906.08	39144.852
4677.0	97.06	10439.278	34775.746
1784.0	97.04	9031.165	35647.641
6728.0	96.95	11850.367	38107.855
9641.0	96.95	14046.614	38867.535
3722.0	96.93	10113.818	39542.32
5026.0	96.87	10709.197	34958.156
5030.0	96.81	10561.495	35019.926
6555.0	96.78	11700.468	35898.527
2304.0	96.58	9419.093	37650.688
4812.0	96.55	10532.294	38505.668
4384.0	96.51	10206.528	35783.09
2663.0	96.49	9499.452	33459.605
1350.0	96.47	8634.027	33607.465
9852.0	96.47	14061.118	33781.398
1436.0	96.41	8663.873	35926.746
4842.0	96.41	10476.791	39525.379
7415.0	96.41	12491.236	39798.363
1412.0	96.37	8688.223	35572.926
3713.0	96.35	10108.962	39312.113
2374.0	96.34	9369.102	35895.563
7465.0	96.2	12479.687	38877.352
8663.0	96.14	13282.983	37099.855
989.0	96.09	8258.929	38728.691
1037.0	96.07	8549.27	39757.359
1354.0	96.05	8696.743	33642.801
6518.0	96.01	11832.954	34939.297
5158.0	96.01	10637.732	33150.094
7411.0	95.88	12081.414	39839.383
7080.0	95.86	12035.437	33901.23
3628.0	95.82	10025.12	36404.465
9701.0	95.78	14033.916	36524.445
5101.0	95.74	10611.61	34018.18
8656.0	95.68	13328.185	37210.352
5223.0	95.59	10959.652	33889.262
937.0	95.55	8210.471	37586.84
1999.0	95.45	9266.227	35999.148
2355.0	95.43	9426.309	36123.32
3753.0	95.36	10180.077	39408.895
5615.0	95.36	11053.623	35726.445
5040.0	95.22	10590.111	34873.711
8084.0	95.15	12723.672	37133.43
8185.0	95.09	12728.683	34645.48
1627.0	94.94	8945.825	39337.477
839.0	94.88	8253.668	35223.227
7885.0	94.8	12587.426	37318.648
1205.0	94.71	8520.195	35624.844
5053.0	94.65	10674.233	34484.68
1789.0	94.63	8854.86	35417.859
6551.0	94.59	11762.587	35811.832
452.0	94.55	7892.728	39741.883
1012.0	94.52	8231.837	39472.656
7235.0	94.4	12179.05	35451.719
1745.0	94.36	8908.523	36734.828
852.0	94.34	8353.115	35592.59
6020.0	94.3	11421.177	37356.777
9605.0	94.29	13931.424	39656.023
3686.0	94.23	9993.054	38387.012
5592.0	94.07	11204.095	36187.621
3173.0	94.06	9788.117	35078.559
9849.0	93.98	14026.821	33777.656
1319.0	93.96	8715.358	33076.215
9615.0	93.86	14148.881	39762.129
2849.0	93.83	9669.948	36196.594
3062.0	93.81	9816.346	37246.48
2070.0	93.71	9247.632	38203.508
3438.0	93.69	10041.277	34035.367
10148.0	93.67	14231.818	38491.09
119.0	93.6	7788.716	34698.691
833.0	93.54	8343.698	34792.738
8526.0	93.52	12980.858	39352.539
1360.0	93.5	8682.945	33989.688
2063.0	93.46	9082.435	37786.191
9509.0	93.44	13926.591	36060.715
10170.0	93.4	14394.027	39531.574
10276.0	93.39	14452.659	36414.855
6069.0	93.33	11244.008	39148.055
8032.0	93.27	12711.744	38236.012
3763.0	93.23	10210.862	39066.82
4107.0	93.23	10205.345	36305.414
1194.0	93.16	8589.509	35821.934
1136.0	93.14	8425.369	37714.824
8970.0	93.08	13562.388	35604.297
206.0	93.04	7889.825	36200.219
6705.0	93.04	11793.29	37366.52
5178.0	93.02	10900.725	33298.395
8105.0	93.02	12817.588	36600.762
7308.0	93.0	12116.76	36883.625
3635.0	92.96	10105.633	36593.02
8504.0	92.93	13020.148	39166.594
7069.0	92.93	11906.362	33993.035
10253.0	92.91	14468.006	37811.496
7135.0	92.81	12144.018	33622.055
5904.0	92.75	11248.427	34751.473
6459.0	92.71	11804.956	33243.199
9091.0	92.64	13631.182	39861.43
311.0	92.64	7760.09	37512.742
9635.0	92.58	14073.456	39002.469
9486.0	92.56	13867.35	35443.707
5172.0	92.56	10840.826	33236.332
9366.0	92.52	13890.911	33594.098
2795.0	92.5	9544.652	35270.926
3159.0	92.2	9713.519	34972.148
5052.0	92.2	10631.759	34771.488
3623.0	92.12	10095.22	35934.785
2905.0	92.1	9580.195	37379.73
110.0	92.06	7739.086	34563.57
10180.0	92.02	14223.662	39892.426
1441.0	92.01	8666.038	36004.695
10223.0	91.81	14618.174	38617.664
7947.0	91.68	12554.694	39130.957
8160.0	91.66	12778.996	35461.137
6021.0	91.64	11214.804	37375.387
1435.0	91.6	8817.648	35903.063
2348.0	91.39	9352.496	36481.766
8458.0	91.35	12981.208	37415.191
2858.0	91.3	9584.669	36397.473
10245.0	91.28	14550.313	37907.047
1067.0	91.26	8588.82	39489.934
7889.0	91.14	12626.084	37374.988
9260.0	91.09	13604.343	34837.852
1063.0	91.07	8503.766	39730.266
2395.0	91.05	9386.343	35487.18
2425.0	90.99	9312.551	35042.891
6476.0	90.97	11708.763	33752.125
10019.0	90.93	14278.919	34540.789
3697.0	90.91	9928.845	38984.723
4506.0	90.88	10253.472	34245.922
2619.0	90.84	9300.939	33079.238
8311.0	90.84	13003.356	33752.961
3021.0	90.84	9804.371	38351.668
5586.0	90.82	11142.025	36160.703
3790.0	90.8	10210.136	38039.098
3126.0	90.76	9858.246	35469.879
7884.0	90.74	12675.359	37293.078
7130.0	90.7	12083.619	33314.75
3163.0	90.68	9713.373	34993.676
9622.0	90.68	14160.203	39661.59
5308.0	90.65	10900.342	35095.445
7047.0	90.51	11850.47	34405.715
8737.0	90.42	13277.937	35477.805
1241.0	90.4	8447.383	34348.453
6032.0	90.34	11284.582	37615.508
5220.0	90.28	10956.316	33824.176
9563.0	90.28	13996.297	37787.531
8565.0	90.22	13314.943	39890.777
1856.0	90.22	9049.154	33516.691
9126.0	90.19	13577.708	38617.332
6220.0	90.19	11492.12	36998.875
2682.0	90.05	9512.833	33693.355
682.0	90.03	8084.426	34826.41
6316.0	89.99	11621.351	36129.379
3001.0	89.96	9819.738	39348.84
2061.0	89.94	9172.855	37491.836
1906.0	89.9	9097.882	33575.414
10317.0	89.82	14509.842	35399.484
10320.0	89.82	14506.15	35095.301
9533.0	89.78	13784.698	36990.004
147.0	89.78	7709.604	35203.883
2419.0	89.76	9292.956	35238.469
726.0	89.76	8197.789	33676.754
10165.0	89.75	14315.013	39357.328
172.0	89.69	7984.856	35768.902
6920.0	89.67	11860.158	36934.789
315.0	89.67	7763.971	37583.992
7089.0	89.63	12061.383	33588.605
2656.0	89.63	9641.999	33321.797
945.0	89.36	8259.451	37893.934
9983.0	89.3	14373.017	33986.512
6356.0	89.29	11442.887	35106.551
3673.0	89.29	10034.108	37770.48
1035.0	89.17	8290.773	39969.383
506.0	89.15	8141.667	39394.895
1406.0	89.09	8758.242	35383.621
9826.0	89.06	14082.021	34062.496
6999.0	89.04	11925.457	35982.734
6905.0	89.0	12009.62	36864.438
5249.0	88.92	10873.426	34280.688
8045.0	88.92	12910.286	37733.07
3845.0	88.9	10246.664	36457.785
313.0	88.83	7750.978	37556.457
7861.0	88.71	12531.803	36734.973
7423.0	88.69	12285.476	39454.824
4783.0	88.67	10477.113	37243.559
10288.0	88.67	14482.509	35918.895
3649.0	88.67	10057.89	37085.223
1137.0	88.65	8626.832	37744.07
3768.0	88.5	10176.09	39094.828
7449.0	88.46	12401.792	39239.164
1392.0	88.44	8757.188	35093.934
2993.0	88.42	9810.188	39745.238
5016.0	88.39	10718.53	35285.773
1206.0	88.39	8586.85	35718.984
4581.0	88.37	10539.006	33190.027
5895.0	88.33	11274.305	34526.789
9594.0	88.31	13983.33	39003.566
8437.0	88.29	13092.542	36887.688
3577.0	88.23	10024.829	35412.656
9049.0	88.14	13440.294	38269.453
8099.0	87.94	12879.087	36780.047
4840.0	87.94	10434.284	39493.684
5807.0	87.89	11271.548	33220.398
8583.0	87.83	13159.925	39115.848
3007.0	87.83	9827.49	38870.688
199.0	87.81	7782.223	36093.492
1004.0	87.81	8296.623	39339.711
2274.0	87.79	9478.309	38934.66
9420.0	87.71	13961.247	34643.434
5547.0	87.7	11196.069	37304.316
8547.0	87.66	13021.93	39653.609
8555.0	87.66	13034.933	39756.121
9089.0	87.66	13564.531	39999.324
4961.0	87.66	10691.846	36496.578
6731.0	87.56	11749.893	38173.801
6416.0	87.54	11453.738	33662.941
7672.0	87.48	12475.463	33829.172
8807.0	87.48	13198.234	33835.547
3691.0	87.45	10119.114	38679.457
4757.0	87.41	10469.305	36362.473
447.0	87.39	7672.704	39623.848
1169.0	87.35	8573.976	36598.984
1189.0	87.31	8476.482	35740.613
5500.0	87.29	11039.107	38698.176
558.0	87.22	8114.834	37512.492
2848.0	87.16	9516.831	36115.777
10191.0	87.14	14567.747	39747.738
1440.0	87.08	8792.996	35996.574
2066.0	87.04	9094.033	37889.137
9631.0	87.01	14067.445	39220.246
2901.0	86.97	9540.054	37342.434
3619.0	86.91	9987.059	35783.055
575.0	86.78	8195.503	37505.52
524.0	86.76	8199.367	38593.805
6512.0	86.66	11767.475	34747.914
2262.0	86.64	9289.145	38955.895
6325.0	86.6	11542.615	35974.789
7024.0	86.58	12054.974	35340.828
1754.0	86.57	8865.429	36497.605
3641.0	86.49	9965.925	36740.238
7075.0	86.45	11987.029	34077.801
1382.0	86.43	8649.768	34575.746
6407.0	86.39	11576.469	34055.547
9498.0	86.24	13805.537	35673.586
4535.0	86.12	10198.927	33698.863
6517.0	86.11	11755.079	34877.828
7937.0	86.09	12599.661	38662.852
1481.0	86.09	8765.01	36970.52
9586.0	86.01	13907.58	38871.426
891.0	85.99	8409.109	36486.352
8120.0	85.99	12919.47	36373.848
8625.0	85.97	13299.229	38101.781
118.0	85.97	7912.354	34678.316
8053.0	85.93	12836.484	37602.43
8170.0	85.84	12818.565	35168.227
3358.0	85.78	9806.246	33654.871
1707.0	85.78	8854.605	38056.223
6382.0	85.76	11435.63	34457.699
7789.0	85.74	12581.512	34620.793
8639.0	85.74	13280.722	37739.66
8014.0	85.74	12810.102	39197.504
5221.0	85.72	10874.851	33864.211
8931.0	85.7	13365.107	34471.004
5755.0	85.63	11183.078	33417.734
8272.0	85.61	13131.66	33250.133
2878.0	85.51	9691.568	36862.895
7488.0	85.44	12490.923	37837.207
2293.0	85.4	9378.759	37854.723
4759.0	85.34	10480.425	36416.594
10232.0	85.24	14551.898	38150.48
10122.0	85.24	14352.437	37433.836
4461.0	85.21	10277.442	34690.996
2299.0	85.19	9338.353	37698.477
1582.0	85.15	8697.344	39798.973
1.0	85.15	7743.313	33118.031
1332.0	85.13	8720.987	33307.66
5469.0	85.05	11182.413	39642.707
1857.0	85.01	8983.545	33522.008
6100.0	84.96	11587.096	39870.828
9414.0	84.94	13809.554	34407.258
4574.0	84.88	10501.087	33032.527
13.0	84.78	7838.917	33332.008
8668.0	84.65	13233.859	36759.313
3434.0	84.63	10011.811	33814.105
5572.0	84.61	11114.767	36290.109
654.0	84.59	8120.693	35474.555
2626.0	84.44	9352.547	33153.387
3496.0	84.44	9947.699	34684.891
7735.0	84.42	12625.992	33650.645
7162.0	84.4	12158.334	33957.277
6371.0	84.4	11439.801	34832.074
2847.0	84.36	9683.792	36112.262
9021.0	84.34	13407.877	37281.5
3754.0	84.31	10258.933	39424.301
6560.0	84.21	11806.726	36037.477
1415.0	84.13	8634.322	35630.031
8522.0	84.09	12925.36	39331.41
8256.0	84.06	12797.11	33163.113
8122.0	84.02	12774.677	36123.84
919.0	84.0	8369.508	36995.578
8805.0	83.94	13285.584	34123.828
5563.0	83.92	11111.475	36797.738
9711.0	83.88	14037.955	35826.781
829.0	83.88	8323.62	34752.191
1174.0	83.81	8422.682	36284.625
10344.0	83.81	14450.008	34750.063
10411.0	83.79	14433.385	33500.773
5531.0	83.77	11034.541	37443.063
7114.0	83.63	12181.201	33061.988
10036.0	83.62	14387.283	35016.297
10018.0	83.58	14344.984	34537.43
9479.0	83.56	13942.474	35325.781
215.0	83.48	7834.634	36350.793
5155.0	83.48	10704.936	33121.039
1236.0	83.46	8464.094	34513.805
5834.0	83.4	11402.318	33697.332
8858.0	83.35	13331.447	33098.078
2855.0	83.31	9568.931	36369.176
6475.0	83.31	11845.686	33738.563
8145.0	83.29	12798.444	35826.383
1345.0	83.21	8738.569	33498.809
9700.0	83.08	14133.58	36496.73
9981.0	83.02	14236.594	33966.328
9579.0	82.98	13990.345	38676.98
1337.0	82.96	8818.149	33378.434
2974.0	82.95	9580.663	39806.758
8133.0	82.91	12722.677	36177.371
6156.0	82.87	11417.205	38089.516
9572.0	82.79	13828.041	38304.336
5262.0	82.77	10947.817	34411.5
242.0	82.73	7774.45	36535.215
2681.0	82.73	9562.548	33677.102
6348.0	82.72	11620.581	35541.137
8971.0	82.7	13477.723	35620.191
6418.0	82.66	11472.904	33745.793
798.0	82.66	8294.235	33921.48
10102.0	82.66	14318.336	36657.621
6708.0	82.66	11677.821	37418.754
6528.0	82.64	11671.995	35147.547
8368.0	82.54	13060.271	35288.848
7194.0	82.52	12081.014	34424.926
9423.0	82.5	13961.663	34709.375
7824.0	82.49	12556.561	35682.559
1839.0	82.49	9016.219	33729.051
2881.0	82.47	9597.701	36952.266
6405.0	82.43	11538.786	33978.848
6772.0	82.35	11775.287	39875.672
8623.0	82.29	13340.526	38261.531
7421.0	82.18	12403.49	39740.375
2292.0	82.18	9352.588	38118.133
3777.0	82.14	10346.816	38695.988
7259.0	82.08	12080.866	36043.809
9321.0	82.08	13744.6	33584.395
8023.0	82.04	12845.87	38938.652
2478.0	82.04	9410.86	33871.102
2231.0	82.01	9270.84	39918.402
3616.0	81.99	9935.797	35697.992
3417.0	81.97	10129.188	33255.164
7863.0	81.93	12544.695	36767.688
209.0	81.93	7704.295	36245.195
6559.0	81.83	11716.781	36024.441
170.0	81.78	7654.05	35761.148
9948.0	81.76	14213.609	33557.879
9215.0	81.74	13679.335	35973.277
2367.0	81.72	9415.231	35767.051
3125.0	81.7	9748.129	35730.496
7142.0	81.68	12089.672	33726.508
4865.0	81.66	10721.063	40008.742
6813.0	81.64	12064.084	38918.746
3353.0	81.62	9777.416	34026.555
1758.0	81.62	9021.196	36309.891
3757.0	81.58	10187.702	39174.762
5508.0	81.57	11192.582	38207.668
3706.0	81.55	10054.807	39109.91
4792.0	81.51	10441.915	37499.988
4646.0	81.47	10459.207	34327.977
8326.0	81.36	13133.356	33966.102
310.0	81.28	7862.391	37500.539
8473.0	81.26	12977.233	37811.41
10079.0	81.26	14330.599	36208.094
4942.0	81.26	10596.306	37113.488
1163.0	81.09	8626.992	36736.43
5613.0	81.01	11153.842	35708.395
2942.0	80.99	9535.612	38771.48
3487.0	80.97	10048.929	34572.941
3363.0	80.97	9902.857	33755.383
9618.0	80.95	14020.697	39908.445
7584.0	80.82	12330.489	36034.273
6056.0	80.8	11388.059	38782.898
1884.0	80.76	9133.467	33007.207
8445.0	80.72	13105.702	37083.449
8493.0	80.67	12971.386	38680.273
1552.0	80.65	8667.275	39195.934
1134.0	80.59	8582.323	37692.305
3054.0	80.57	9837.702	37477.086
1492.0	80.55	8732.35	37280.676
9010.0	80.53	13560.094	36881.348
5201.0	80.49	10790.625	33454.375
8169.0	80.47	12739.273	35135.809
9696.0	80.45	14058.723	36619.328
7935.0	80.45	12600.779	38552.922
743.0	80.38	7998.716	33259.152
10173.0	80.36	14312.391	39610.379
1958.0	80.28	9089.091	35057.586
5440.0	80.26	10902.13	39217.223
9543.0	80.22	13797.562	37240.91
7587.0	80.15	12357.901	35753.32
141.0	80.15	7772.36	35069.605
4530.0	80.13	10182.979	33662.941
7205.0	80.11	12142.56	34744.898
1220.0	80.07	8465.613	35025.742
3038.0	80.05	9778.418	37777.176
6023.0	79.9	11328.373	37410.938
9529.0	79.9	13794.809	36863.293
6582.0	79.88	11803.543	36460.973
8947.0	79.8	13429.1	34902.621
8140.0	79.78	12795.195	35741.395
3004.0	79.77	9843.81	39196.379
7400.0	79.73	12235.702	39438.055
4972.0	79.71	10678.708	36069.414
6732.0	79.65	11842.665	38191.125
5445.0	79.61	10941.311	39529.48
6583.0	79.54	11840.842	36466.98
6092.0	79.54	11333.263	39827.422
5361.0	79.52	10919.345	36376.383
7422.0	79.52	12424.064	39436.367
4825.0	79.52	10461.365	39021.703
9835.0	79.38	14142.839	33883.805
8127.0	79.27	12830.615	36161.008
1235.0	79.27	8469.938	34500.836
8109.0	79.21	12757.694	36680.172
2221.0	79.17	9163.02	39651.133
8628.0	79.13	13231.144	37846.191
3758.0	79.04	10259.726	38956.895
6048.0	79.0	11307.536	38508.91
2234.0	78.98	9235.311	39953.281
8171.0	78.98	12847.339	35208.855
6073.0	78.98	11355.378	39324.633
2884.0	78.94	9534.472	37071.367
768.0	78.88	8258.876	33560.008
5380.0	78.86	10886.907	37141.465
2838.0	78.81	9572.226	35752.469
8112.0	78.62	12839.982	36433.848
8166.0	78.62	12838.06	35296.551
935.0	78.6	8365.519	37550.914
8355.0	78.58	12993.2	34843.645
10357.0	78.56	14451.447	34142.703
3037.0	78.48	9864.677	37757.922
6825.0	78.44	11998.499	38000.141
1977.0	78.42	9222.906	35468.453
1896.0	78.39	9080.401	33358.043
8528.0	78.27	12964.048	39359.336
7322.0	78.23	12233.922	37004.383
10167.0	78.18	14320.536	39427.703
9784.0	77.96	14205.948	34378.324
7525.0	77.87	12466.055	37164.441
443.0	77.81	7646.037	39546.242
10088.0	77.73	14270.378	36334.363
6187.0	77.73	11540.722	37402.031
1094.0	77.72	8497.434	38919.891
4617.0	77.7	10538.552	34047.367
9125.0	77.7	13674.224	38600.16
508.0	77.54	8078.069	39123.281
9941.0	77.43	14392.308	33454.152
1366.0	77.41	8645.143	34148.121
5725.0	77.26	11028.723	33792.133
8982.0	77.24	13451.097	36049.145
1165.0	77.22	8536.675	36813.785
4651.0	77.18	10410.533	34431.59
2434.0	77.18	9311.251	34469.5
1553.0	77.12	8753.206	39198.609
8649.0	77.1	13174.604	37357.422
3158.0	77.1	9795.442	34971.973
10206.0	77.08	14433.054	38660.449
9695.0	77.08	14059.025	36610.113
9873.0	77.01	14186.514	33179.117
4718.0	76.95	10404.874	35861.664
7972.0	76.95	12537.645	39595.348
258.0	76.91	7922.572	36752.078
5504.0	76.87	11053.958	38380.652
6057.0	76.74	11359.997	38803.457
3670.0	76.72	10125.422	37669.09
4982.0	76.72	10707.21	35965.684
286.0	76.64	7813.591	37043.969
4791.0	76.55	10545.911	37486.949
7492.0	76.36	12372.242	37958.477
4618.0	76.34	10524.784	34057.852
635.0	76.26	8052.879	36037.02
2922.0	76.24	9567.891	37637.473
603.0	76.18	7995.039	36697.113
2453.0	76.13	9277.568	34259.113
9188.0	76.13	13643.742	36840.234
1503.0	76.05	8647.938	37715.91
6427.0	75.91	11577.695	33350.863
6788.0	75.88	11875.116	39717.07
8986.0	75.82	13455.236	36141.348
10243.0	75.82	14532.251	37888.047
3736.0	75.8	10133.449	39993.738
181.0	75.72	7775.488	35901.0
[truncated: 1,607 more rows]
