# Supplementary material for: Insights on the Control of Yeast Single-Cell Growth Variability by Members of the Trehalose Phosphate Synthase (TPS) Complex
Source: Front Cell Dev Biol. 2021 Jan 28;9:607628. doi: 10.3389/fcell.2021.607628 (PMC7876269; doi:10.3389/fcell.2021.607628)
Supplement: Supplementary file 3 [file Data_Sheet_2.ZIP › replicate4_delta_TPS1_t3.csv]

Id	Area(um^2)	Center_x_position	Center_y_position
4009.0	453.21	9656.667	33839.695
5339.0	390.95	9971.619	34682.543
293.0	307.7	7837.514	36471.449
2646.0	303.87	8834.811	37446.504
6877.0	299.54	10202.98	35918.414
7239.0	294.08	10496.018	34042.617
2888.0	287.15	9181.591	33908.578
14934.0	282.85	13443.737	37413.164
15310.0	280.13	13763.256	35559.184
8229.0	272.41	10700.175	33481.109
1252.0	269.94	8389.748	36086.324
1904.0	262.26	8618.504	34007.633
2336.0	258.2	8810.178	39443.613
12379.0	258.14	12278.993	38807.195
3740.0	253.43	9352.728	34363.809
13531.0	251.3	12847.34	36664.086
16361.0	249.73	14390.833	33801.824
2924.0	248.12	9205.98	34862.992
10414.0	244.58	11571.326	34759.211
255.0	243.74	7826.41	36364.145
7016.0	243.32	10270.056	34992.539
9216.0	239.16	11124.868	34184.023
2047.0	237.01	8687.518	35136.422
11746.0	229.24	12249.214	33632.84
4367.0	224.91	9697.555	37294.258
29.0	224.12	7663.94	33736.434
15446.0	223.59	13683.261	33630.223
14682.0	223.28	13155.185	33990.504
7499.0	219.7	10362.84	36522.238
11576.0	215.33	11994.106	35858.766
14899.0	215.27	13386.418	36481.422
1917.0	213.8	8548.066	33938.152
8571.0	213.38	10843.585	37102.43
5226.0	211.58	9709.994	33129.066
16506.0	209.74	14222.126	35251.391
16907.0	209.6	14619.177	36329.609
378.0	208.99	7863.52	36974.789
1378.0	202.63	8332.94	37934.195
995.0	202.0	8138.002	35642.285
15984.0	201.96	14171.261	37767.996
16644.0	198.59	14244.194	38199.754
4199.0	196.86	9540.785	35343.355
12517.0	196.67	12336.491	36919.828
14708.0	193.09	13273.634	33589.922
8269.0	191.39	10797.862	33421.176
8085.0	190.12	10683.619	34983.316
14428.0	189.74	13324.653	37212.797
4758.0	189.28	9879.03	36432.039
5701.0	188.44	10045.652	37634.855
9190.0	187.75	11109.631	34585.332
15308.0	187.19	13578.52	35699.398
15968.0	186.94	14164.145	38020.063
436.0	186.67	7673.085	37629.934
11128.0	186.37	11921.404	39017.469
8401.0	185.24	10986.259	34775.18
16737.0	183.19	14489.765	39625.668
9630.0	183.01	11209.891	36519.68
16233.0	182.67	14199.028	34237.445
4791.0	181.85	9828.17	35807.371
2609.0	181.71	8951.84	38168.059
16267.0	180.52	14057.313	33776.625
1315.0	179.14	8387.827	36814.387
1158.0	179.03	8369.37	33946.133
14164.0	178.69	13066.835	39324.746
12569.0	177.73	12397.925	36620.652
15480.0	177.69	13921.223	33502.133
12473.0	177.08	12417.864	37437.344
7947.0	176.98	10726.071	36736.543
8094.0	176.58	10580.175	34803.863
15491.0	175.95	13821.61	33690.438
15766.0	175.91	13837.85	38230.801
14270.0	175.91	13341.011	39425.836
4256.0	175.89	9579.94	35678.227
208.0	175.45	7831.215	35988.793
9034.0	174.99	11073.934	36065.313
4351.0	174.66	9681.718	37140.109
15366.0	174.51	13686.732	34814.781
15221.0	174.47	13574.982	37634.359
10332.0	174.45	11502.568	35924.406
8741.0	174.36	10781.053	39613.445
1165.0	174.24	8389.434	34223.934
5230.0	174.05	10056.542	33112.207
2618.0	172.59	8993.317	37882.316
15661.0	172.48	13990.667	35540.0
7218.0	172.4	10384.05	33560.344
12223.0	172.34	12240.389	39178.629
426.0	172.1	7949.6	37493.711
9751.0	171.9	11414.405	38196.289
4919.0	171.81	9715.023	34628.504
9337.0	170.54	11388.551	33104.441
14452.0	170.52	13256.262	36818.406
16559.0	170.43	14278.748	36323.727
15206.0	169.64	13598.946	37680.961
12954.0	169.53	12636.078	35199.969
11697.0	167.98	11886.974	33726.039
15425.0	167.73	13600.553	34128.371
15501.0	167.29	13879.298	33869.465
1043.0	166.29	8165.301	34906.324
391.0	165.79	7668.624	37075.121
14404.0	165.22	13278.117	37768.293
11902.0	164.61	12147.882	35510.68
838.0	164.09	8083.256	37533.945
15284.0	163.05	13651.446	36072.977
14891.0	162.33	13519.685	36348.445
5722.0	161.85	10124.632	38283.063
10608.0	161.58	11670.144	35399.867
1052.0	161.14	8193.961	34592.574
4449.0	160.6	9573.9	38787.789
14736.0	160.43	13554.229	33076.914
15643.0	160.37	13927.11	35294.949
9367.0	160.3	11328.121	33769.238
10640.0	160.2	11802.674	35922.039
2719.0	160.18	8844.869	35745.594
10496.0	158.88	11441.711	33148.285
13778.0	158.32	12972.736	33336.195
1946.0	157.84	8494.849	33176.902
4667.0	157.82	9726.65	37541.484
4522.0	157.79	9698.937	39739.938
2042.0	157.61	8770.664	35115.867
3109.0	157.33	9080.973	38233.625
10135.0	156.96	11525.295	37017.742
16912.0	156.91	14485.117	36147.555
13915.0	156.5	13071.82	35684.656
14505.0	156.0	13267.631	35758.184
13391.0	155.79	12881.05	38724.047
14261.0	155.66	13176.076	39443.914
15176.0	155.58	13624.705	38205.574
14047.0	154.59	12975.29	37441.445
3516.0	154.59	9347.631	37519.738
14005.0	153.57	12960.475	36766.742
15559.0	153.51	13972.445	34920.605
14928.0	153.48	13521.161	37169.762
8460.0	153.3	10922.209	35589.09
7771.0	153.3	10589.557	39691.656
6061.0	153.02	10194.435	36979.52
14656.0	152.94	13189.169	34633.84
8574.0	152.9	10888.243	37118.539
14692.0	152.86	13236.737	33939.563
9488.0	152.86	11302.123	35108.184
9597.0	152.27	11265.534	36217.246
11734.0	150.72	12196.573	33212.852
10466.0	150.53	11530.908	33652.043
1934.0	150.49	8547.845	33613.836
5731.0	150.18	10080.255	38580.902
10994.0	149.72	11841.015	38611.375
14905.0	149.63	13519.953	36774.707
2.0	149.19	7960.821	33156.469
12311.0	149.11	12420.178	39498.063
2238.0	148.76	8716.471	38095.781
12953.0	148.74	12678.107	35117.781
15745.0	148.71	13903.701	37730.957
7090.0	148.69	10149.958	34300.613
5442.0	148.61	10027.16	35196.5
3114.0	148.46	9261.557	38247.691
7490.0	148.38	10375.193	36322.969
1349.0	147.81	8328.217	37204.957
15963.0	147.71	14060.578	38252.387
14151.0	147.48	12984.246	39295.137
15471.0	147.14	13884.275	33298.617
2122.0	146.87	8834.565	35876.617
15687.0	146.83	13834.153	36140.941
9111.0	146.68	11113.346	35542.621
10986.0	146.66	11826.697	38276.297
1205.0	146.62	8239.635	35296.965
1484.0	146.58	8294.829	39427.219
5995.0	146.54	10248.985	37772.543
15824.0	146.43	13784.497	39064.141
12009.0	146.41	12070.049	36808.863
10842.0	146.37	11700.042	37012.039
8791.0	145.93	11060.13	39950.566
11924.0	145.37	12185.014	35835.129
4211.0	145.11	9618.911	35450.148
11692.0	145.11	11926.376	33915.395
12608.0	145.09	12470.033	36508.551
922.0	144.86	8184.407	36525.777
13860.0	144.72	12956.125	34716.313
7984.0	144.55	10752.904	36359.008
7541.0	144.05	10526.652	37249.094
13763.0	144.05	13004.77	33111.094
16840.0	143.86	14497.827	38235.699
15171.0	143.57	13720.161	38448.879
9965.0	143.34	11617.177	38691.156
11637.0	143.04	11976.894	34333.438
383.0	142.9	7791.339	36991.434
9128.0	142.46	11061.058	35365.816
16702.0	142.37	14301.809	39257.063
4576.0	142.25	9874.978	39304.414
13752.0	142.12	12863.302	33055.266
12794.0	142.0	12439.208	33871.344
15268.0	141.77	13670.46	36439.363
15894.0	141.75	14120.164	38988.047
7064.0	141.58	10244.415	34473.695
5688.0	141.52	9963.928	37430.527
15233.0	141.48	13603.881	37314.055
14966.0	141.43	13551.127	37890.078
9380.0	141.37	11341.2	34011.098
138.0	141.2	7905.699	35020.109
13150.0	141.1	12697.433	37767.52
9636.0	140.66	11346.346	36668.969
12865.0	140.62	12491.953	33800.574
852.0	140.32	8123.216	37494.832
13757.0	140.22	12945.625	33004.539
15487.0	139.95	13855.155	33641.129
10835.0	139.93	11845.61	36976.168
9154.0	139.82	11170.649	35027.184
14649.0	138.98	13156.828	34820.625
1020.0	138.98	8018.026	34949.563
4117.0	138.88	9495.765	34339.031
15103.0	138.86	13695.374	38995.043
13016.0	138.67	12561.476	36294.293
1651.0	138.63	8475.894	38329.555
12717.0	138.4	12463.943	35038.324
13786.0	138.29	13048.91	33467.895
1734.0	138.04	8453.803	36876.504
14820.0	138.02	13378.802	34901.754
13722.0	137.81	12811.625	33753.98
1630.0	137.75	8597.02	38845.258
9959.0	137.56	11522.878	38829.707
16546.0	137.23	14222.569	36035.395
3346.0	136.96	9136.553	39554.098
14078.0	136.75	13134.267	38100.156
13134.0	136.7	12570.107	37557.633
3400.0	136.62	9310.644	39734.07
13186.0	136.58	12556.907	38324.324
11592.0	136.47	11859.481	35284.969
7830.0	136.43	10628.073	38755.754
14202.0	136.26	12953.105	39505.156
12157.0	135.89	12164.344	38158.215
15432.0	135.39	13633.376	33957.496
7014.0	135.2	10252.319	34972.254
14800.0	135.16	13509.661	34752.789
12966.0	135.12	12686.419	35447.48
771.0	134.95	8189.871	38752.719
7491.0	134.95	10500.355	36341.824
5229.0	134.9	10053.103	33084.063
9542.0	134.88	11220.69	35734.223
10609.0	134.86	11701.653	35414.633
5702.0	134.76	10030.652	37664.051
9881.0	134.68	11575.673	39824.363
10413.0	134.65	11598.468	34744.863
2073.0	134.63	8842.711	35530.121
15415.0	134.57	13653.192	34428.922
14296.0	134.51	13155.835	38969.641
5215.0	134.34	9894.443	33239.18
9789.0	134.24	11378.222	38887.941
16781.0	134.24	14539.14	38634.172
12122.0	133.98	12128.331	37326.738
10556.0	133.96	11826.597	34271.707
14224.0	133.9	13011.65	39780.813
15320.0	133.84	13714.294	35197.484
112.0	133.78	7644.103	34617.715
14991.0	133.78	13525.534	38458.617
16043.0	133.71	14149.133	35937.547
4778.0	133.36	9802.213	35937.828
9892.0	133.29	11500.15	39617.309
5844.0	133.19	9929.099	39934.117
7233.0	133.04	10349.579	33916.066
16693.0	132.94	14266.631	39093.383
12955.0	132.9	12556.076	35218.277
11643.0	132.39	11941.741	34154.445
16310.0	131.93	14192.934	33088.434
11855.0	131.89	12196.987	34986.602
9567.0	131.81	11261.622	36071.52
15006.0	131.68	13534.8	38779.883
16869.0	131.62	14520.368	37371.965
15377.0	131.6	13627.019	34705.648
8514.0	131.5	10983.629	36081.527
11.0	131.39	7771.013	33542.922
14745.0	131.27	13385.837	33416.23
8050.0	131.14	10703.491	35428.043
15764.0	131.06	13917.874	38145.375
10646.0	130.51	11804.268	36040.863
13009.0	130.43	12531.761	36081.281
3944.0	129.26	9412.609	33062.633
1110.0	128.82	8097.608	33205.25
9268.0	128.78	11060.955	33769.434
1207.0	128.73	8250.146	35371.859
4816.0	128.34	9726.313	35402.523
16204.0	128.02	13999.09	34154.152
5626.0	127.9	10070.911	36654.441
12394.0	127.73	12370.761	38632.41
12426.0	127.71	12481.178	37996.863
7158.0	127.69	10337.606	33674.664
5098.0	127.67	9837.403	34334.938
12790.0	127.62	12443.564	34030.293
5542.0	127.42	10066.391	35503.484
9423.0	127.16	11406.329	34318.375
14700.0	127.0	13236.987	33686.109
13594.0	126.73	12727.397	35740.098
14150.0	126.72	13087.412	39276.313
8528.0	126.62	10796.392	36183.027
12896.0	126.31	12570.54	34217.453
671.0	126.29	7705.012	39879.039
5681.0	126.27	10023.514	37290.238
11848.0	126.06	12116.112	34652.988
8323.0	125.83	10948.084	34139.566
2897.0	125.78	9156.21	34139.219
7967.0	125.26	10594.265	36653.07
10369.0	125.24	11527.685	35486.191
11590.0	125.18	11934.426	35542.961
1296.0	125.01	8251.884	36677.316
1130.0	125.01	8244.725	33480.688
145.0	124.99	7857.164	35078.754
10465.0	124.88	11606.231	33868.77
12392.0	124.49	12337.345	38927.773
12928.0	124.38	12605.225	34556.668
8174.0	124.3	10731.085	34247.238
1034.0	124.26	8180.215	35032.602
3119.0	124.13	9186.365	38431.52
449.0	123.96	7708.981	37888.703
8453.0	123.9	10796.41	35349.742
13237.0	123.84	12671.418	39266.004
85.0	123.73	7919.32	34376.52
9571.0	123.67	11326.863	36107.988
16228.0	123.67	14011.804	34230.738
12882.0	123.57	12665.198	34063.922
9175.0	123.54	11013.939	34629.406
10454.0	123.31	11488.274	34029.816
3999.0	123.17	9702.172	33650.398
416.0	123.02	7721.188	37341.746
14983.0	122.88	13402.649	38261.598
11187.0	122.81	12011.592	37739.789
14460.0	122.77	13227.29	36383.66
12228.0	122.75	12151.012	39242.375
4656.0	122.39	9907.196	37986.203
193.0	122.23	7659.821	35858.734
10001.0	122.12	11421.437	38100.867
15920.0	122.0	14205.916	39028.414
1211.0	121.93	8390.168	35448.313
1429.0	121.89	8310.829	38291.059
2412.0	121.81	9034.874	39792.328
13882.0	121.68	12955.35	35036.352
7207.0	121.62	10547.233	33259.488
1906.0	121.58	8625.764	34049.102
10610.0	121.58	11834.299	35464.785
7181.0	121.56	10161.43	33049.074
11885.0	121.54	12084.42	35377.055
9202.0	121.22	11172.362	34370.336
13147.0	121.12	12577.236	37718.73
13240.0	121.1	12641.709	39342.602
4749.0	121.06	9778.215	36640.488
727.0	121.01	8168.399	39728.676
4426.0	120.91	9567.48	38149.012
2717.0	120.89	8892.657	36033.672
14729.0	120.89	13329.126	33081.148
1674.0	120.83	8452.896	38294.391
16831.0	120.82	14572.17	38420.02
12883.0	120.74	12560.97	34082.277
11562.0	120.57	11907.229	36033.059
3550.0	120.37	9285.754	36704.043
734.0	120.09	8179.425	39316.469
9956.0	120.01	11452.705	39051.492
9982.0	119.93	11568.728	38236.578
7508.0	119.93	10528.829	36674.949
2541.0	119.61	8920.582	38533.895
7864.0	119.57	10718.627	37872.348
2939.0	119.32	9256.72	35223.539
8677.0	119.24	10887.832	38451.957
11728.0	119.13	12243.601	33072.813
7823.0	119.05	10728.904	38898.09
2130.0	118.69	8645.079	35971.98
5241.0	118.61	10095.095	33344.73
17154.0	118.46	14482.867	33236.934
9638.0	118.4	11333.199	36690.27
1234.0	118.36	8216.384	35951.449
9981.0	118.21	11516.201	38211.523
10760.0	118.19	11728.411	36722.914
7871.0	118.06	10766.811	37688.148
3631.0	117.94	9343.029	35681.691
8223.0	117.54	10720.668	33395.496
11896.0	117.54	12229.331	35463.012
554.0	117.44	7773.793	38801.691
13680.0	117.35	12883.395	34493.762
5224.0	117.35	9807.138	33086.805
15663.0	116.79	13906.675	35602.727
8569.0	116.66	10797.989	37028.105
14902.0	116.64	13478.72	36641.223
15017.0	116.62	13457.329	38982.074
66.0	116.54	7977.963	34113.867
1064.0	116.52	8077.918	34260.102
1823.0	116.45	8545.839	35768.48
8183.0	116.26	10638.853	34003.594
3450.0	116.12	9381.556	38850.293
8530.0	116.06	10876.216	36207.676
10965.0	116.06	11782.979	37833.137
1067.0	115.95	8009.443	33983.344
13018.0	115.95	12546.873	36357.297
7742.0	115.82	10626.064	39805.273
12134.0	115.76	12238.629	37511.016
16978.0	115.76	14593.584	35216.148
15522.0	115.68	13987.915	34169.348
13249.0	115.43	12662.154	39484.078
553.0	115.3	7800.384	38768.746
3447.0	115.26	9393.276	38823.707
3504.0	115.26	9403.26	37870.484
15503.0	115.11	13915.795	33888.277
14370.0	115.05	13186.585	38151.68
1086.0	114.9	8145.891	33953.145
4197.0	114.8	9688.363	35306.133
15877.0	114.69	14057.454	39556.484
7976.0	114.67	10738.88	36249.504
12148.0	114.46	12118.491	37924.723
13878.0	114.46	13058.04	34952.035
16543.0	114.25	14304.846	36023.82
11907.0	114.23	12076.104	35670.383
8562.0	113.8	10832.358	36852.348
3424.0	113.77	9353.263	39192.453
7874.0	113.75	10611.617	37696.891
5990.0	113.73	10279.002	37742.336
541.0	113.71	7662.098	38540.969
7678.0	113.69	10383.533	39223.293
16142.0	113.65	14035.232	34863.277
7974.0	113.38	10698.83	36511.621
5306.0	113.23	9920.796	34392.008
15356.0	113.17	13595.909	34993.234
14035.0	113.15	13045.375	37315.238
1623.0	113.13	8435.201	39080.57
2144.0	113.1	8722.687	36116.191
13394.0	113.04	12846.477	38791.715
9310.0	112.9	11069.362	33228.203
15711.0	112.87	13877.084	36834.012
12834.0	112.73	12330.04	33149.207
417.0	112.71	7743.01	37361.52
9261.0	112.64	11141.016	34101.016
8895.0	112.62	11118.102	38103.77
2815.0	112.58	8974.485	33919.82
11593.0	112.5	12063.143	35299.828
9475.0	112.41	11244.29	34938.883
15636.0	112.2	13986.993	35159.637
10977.0	112.18	11839.115	38134.43
13740.0	112.14	12814.468	33405.461
2644.0	112.12	8956.033	37425.074
1692.0	111.81	8581.792	37849.336
2749.0	111.75	9009.057	35712.613
187.0	111.7	7731.699	35778.68
9326.0	111.64	11202.331	33125.195
1000.0	111.43	8028.386	35470.684
5891.0	111.26	10184.19	39434.801
8869.0	111.24	11006.465	38656.445
8270.0	111.18	10805.703	33433.719
13654.0	111.18	12748.292	34825.27
15854.0	111.16	13978.815	39809.336
7058.0	111.1	10209.872	34713.102
9555.0	111.08	11258.643	35890.953
4451.0	111.03	9685.58	38871.457
5735.0	111.01	9935.039	38673.258
13754.0	110.97	12869.285	33143.621
1150.0	110.93	8364.36	33860.152
3494.0	110.91	9302.727	38292.375
15303.0	110.87	13683.777	35812.395
16017.0	110.72	14059.792	36611.207
11954.0	110.72	12164.869	36252.391
12292.0	110.64	12469.187	39855.617
5851.0	110.53	10226.656	39873.59
13794.0	110.49	13075.724	33687.645
4495.0	110.47	9568.44	39433.441
14799.0	110.45	13470.381	34736.184
13154.0	110.43	12636.135	37823.402
13060.0	110.2	12697.82	36692.965
14941.0	110.18	13554.008	37466.852
16838.0	109.78	14477.42	38177.07
551.0	109.74	7718.021	38721.902
16783.0	109.72	14595.083	38657.184
464.0	109.72	7702.628	37926.32
13448.0	109.72	12903.891	37569.027
2559.0	109.67	8990.117	38573.605
13404.0	109.65	12895.701	38393.676
11943.0	109.63	12082.064	36069.793
11193.0	109.55	12007.807	37620.66
1667.0	109.48	8525.633	38197.676
7631.0	109.28	10441.091	38591.648
6001.0	109.26	10325.388	37595.773
13389.0	109.25	12896.061	38715.023
14239.0	109.23	13216.288	39863.023
5966.0	109.23	10286.964	38194.141
7163.0	109.13	10270.754	33706.172
1191.0	109.07	8203.896	34780.879
13014.0	109.0	12625.739	36164.988
4270.0	108.94	9545.239	35953.867
13163.0	108.86	12653.583	37865.832
3855.0	108.86	9432.107	33501.18
7023.0	108.82	10222.183	35048.016
9317.0	108.67	11081.627	33007.148
15279.0	108.63	13610.044	36305.461
8740.0	108.61	10800.87	39591.441
2399.0	108.56	8688.208	39908.941
3147.0	108.4	9070.133	38746.813
4434.0	108.4	9531.141	38473.734
136.0	108.36	7907.655	34980.793
1853.0	108.35	8543.298	35393.359
12715.0	108.29	12306.061	35025.719
1140.0	108.23	8405.811	33669.93
3735.0	108.21	9422.599	34351.277
4509.0	108.19	9602.417	39619.965
14738.0	108.15	13487.121	33097.422
14256.0	108.12	13310.421	39608.316
13196.0	108.06	12527.568	38505.41
5692.0	107.98	9943.335	37461.48
3010.0	107.94	9163.468	36253.348
3950.0	107.92	9315.883	33147.004
11790.0	107.89	12159.837	34219.961
11776.0	107.87	12161.019	33950.871
5173.0	107.83	9811.733	34286.719
5811.0	107.79	10089.168	39618.863
13491.0	107.73	12769.737	37127.633
9821.0	107.44	11304.4	39385.477
8507.0	107.33	10988.342	36027.242
6003.0	107.18	10267.17	37612.09
16624.0	106.77	14241.194	37747.305
12436.0	106.66	12296.878	37879.008
1305.0	106.66	8354.256	36768.121
10940.0	106.62	11753.975	37448.488
4435.0	106.54	9642.413	38476.629
16986.0	106.47	14443.052	35006.941
11735.0	106.41	12232.847	33224.563
5284.0	106.39	10099.167	34231.551
2817.0	106.37	8946.998	33712.336
3616.0	106.37	9416.04	35761.516
905.0	106.33	8064.058	36404.934
1171.0	106.28	8394.203	34328.961
7475.0	106.28	10444.604	36017.078
1708.0	106.16	8628.871	37437.145
15690.0	106.12	13883.836	36153.191
92.0	106.12	7889.778	34412.207
16856.0	105.97	14503.438	37986.742
14989.0	105.87	13453.054	38306.043
13690.0	105.84	12888.793	34586.051
1489.0	105.78	8378.615	39511.895
1209.0	105.76	8245.386	35383.094
183.0	105.63	7905.388	35764.902
7122.0	105.59	10216.566	34202.941
4772.0	105.49	9735.922	36106.738
14434.0	105.47	13252.57	37324.09
9339.0	105.45	11363.31	33175.48
2286.0	105.38	8671.489	38682.668
12113.0	105.36	12191.899	37179.559
4811.0	105.34	9712.726	35285.219
9699.0	105.24	11261.526	37370.785
11726.0	105.2	12062.189	33027.281
5727.0	105.2	9926.519	38429.246
14454.0	105.18	13163.854	36549.883
10053.0	105.17	11525.768	37404.348
15543.0	105.11	13961.463	34654.367
14399.0	105.07	13174.365	37710.289
14717.0	105.03	13151.689	33413.867
15235.0	104.88	13592.891	37339.406
13908.0	104.86	12933.62	35577.934
1727.0	104.72	8600.29	37107.902
14579.0	104.72	13183.546	35500.074
14994.0	104.71	13356.627	38472.113
13901.0	104.67	13133.72	35493.613
14314.0	104.44	13348.395	38923.406
6009.0	104.36	10269.274	37468.539
9757.0	104.23	11238.921	38274.891
15433.0	104.17	13674.192	33965.203
3557.0	104.17	9307.946	36794.898
2921.0	104.13	9198.162	34822.496
16774.0	104.09	14503.605	38841.73
10571.0	104.05	11637.304	34588.926
12454.0	103.98	12336.09	37507.18
12440.0	103.84	12303.451	37956.031
15160.0	103.82	13758.974	38316.172
1678.0	103.73	8482.904	38045.371
920.0	103.63	8154.589	36514.77
10477.0	103.61	11429.176	33545.262
12964.0	103.4	12706.345	35417.938
3072.0	103.38	9233.58	37226.113
7344.0	103.36	10511.822	34733.258
13450.0	103.29	12873.275	37608.262
10847.0	103.19	11714.872	37072.984
16191.0	103.17	14062.559	34435.801
8862.0	103.17	11103.689	38802.637
11793.0	103.12	12134.721	34241.324
13640.0	103.02	12742.939	35124.91
11928.0	102.94	12223.302	35892.07
16004.0	102.87	14137.8	37055.691
8375.0	102.87	10847.728	34568.32
12941.0	102.64	12676.356	34733.395
12874.0	102.58	12655.808	33905.574
14948.0	102.56	13378.611	37567.762
7060.0	102.5	10339.24	34745.816
7177.0	102.5	10292.321	33267.43
16629.0	102.48	14350.042	37812.297
7123.0	102.41	10262.741	34222.793
9964.0	102.37	11526.67	38677.836
5804.0	102.37	9959.358	39554.586
7608.0	102.33	10389.579	38146.672
11052.0	102.31	11757.15	39841.863
5988.0	102.27	10311.486	37714.309
16743.0	102.1	14625.471	39663.355
14868.0	102.0	13419.725	35919.32
2176.0	101.95	8726.271	36645.465
13346.0	101.89	12787.339	39524.883
8833.0	101.79	11117.986	39232.219
13500.0	101.77	12738.23	36932.195
14102.0	101.72	13107.071	38467.008
13598.0	101.68	12810.268	35752.98
14596.0	101.62	13173.505	35334.625
13082.0	101.56	12544.87	36992.09
11472.0	101.49	11938.097	36638.438
15312.0	101.45	13631.521	35344.43
4411.0	101.45	9530.648	37841.184
9362.0	101.41	11245.413	33610.254
1021.0	101.39	7988.122	34954.285
5709.0	101.37	10038.337	37793.109
11926.0	101.26	12066.049	35876.305
13493.0	100.95	12869.142	37139.98
8104.0	100.89	10577.309	34613.426
15879.0	100.86	14078.933	39283.328
16053.0	100.82	14116.872	35581.887
13153.0	100.78	12554.402	37814.672
13833.0	100.68	13112.83	34461.973
1136.0	100.66	8233.581	33654.633
15982.0	100.63	14127.632	37952.926
13749.0	100.47	12857.968	33301.023
69.0	100.47	7893.178	34198.012
6326.0	100.43	10195.104	36280.879
13625.0	100.34	12875.198	35437.906
15878.0	100.28	14004.943	39595.293
7774.0	100.26	10715.858	39447.313
172.0	100.13	7768.091	35588.977
3541.0	100.03	9436.842	37133.871
987.0	100.01	8161.096	35858.098
11486.0	99.97	12019.694	36444.184
16049.0	99.88	14045.064	35810.434
2932.0	99.8	9118.916	35059.484
4302.0	99.76	9493.273	36587.715
16050.0	99.63	14038.142	35820.793
9165.0	99.59	11124.312	34805.57
4633.0	99.53	9826.181	38173.5
10515.0	99.53	11697.186	33654.668
13113.0	99.51	12667.624	37341.91
16591.0	99.48	14302.502	36914.191
15848.0	99.46	13787.272	39711.215
12244.0	99.38	12101.221	39457.367
13084.0	99.28	12694.393	37038.84
9765.0	99.25	11397.471	38513.871
5715.0	99.21	9965.661	38032.875
9770.0	99.21	11340.253	38606.48
8150.0	99.17	10701.365	34397.016
962.0	99.05	8157.117	36323.906
4561.0	99.04	9743.441	39713.922
13589.0	98.98	12903.633	35992.211
16999.0	98.84	14466.35	34709.613
3712.0	98.81	9319.946	35060.836
11725.0	98.73	11879.076	33081.156
1992.0	98.71	8715.132	34177.109
12343.0	98.54	12384.227	39345.191
11892.0	98.54	12274.565	35448.781
1049.0	98.44	8020.6	34509.398
14289.0	98.36	13256.344	39236.461
9814.0	98.36	11363.064	39200.773
9720.0	98.33	11390.538	37538.715
1567.0	98.31	8473.176	39896.336
9875.0	98.27	11328.824	39969.199
4755.0	98.21	9806.666	36389.305
16430.0	98.21	14364.578	34386.016
15319.0	98.06	13708.734	35172.387
13438.0	97.98	12841.715	37763.645
2935.0	97.98	9091.692	35068.879
2601.0	97.96	8881.321	38426.043
12737.0	97.91	12372.367	34762.023
7825.0	97.85	10720.338	38921.574
14595.0	97.83	13218.019	35314.215
1943.0	97.75	8524.968	33442.477
1094.0	97.73	8001.292	33689.191
13839.0	97.71	13016.851	34629.348
9032.0	97.69	11168.632	36340.336
16121.0	97.6	14187.815	35001.105
2277.0	97.48	8719.02	38409.199
5643.0	97.46	9949.634	36824.652
17103.0	97.41	14524.743	33622.84
15399.0	97.31	13748.618	34327.297
4000.0	97.29	9493.765	33657.355
17018.0	97.25	14585.665	34371.648
10179.0	97.22	11552.628	36640.031
731.0	97.22	8095.923	39496.98
7745.0	97.22	10649.2	39886.711
15793.0	97.06	13805.556	38674.473
15428.0	97.04	13667.978	33860.566
11028.0	97.02	11808.697	39604.828
15535.0	97.0	13860.649	34438.852
15893.0	97.0	13996.393	38982.363
16865.0	97.0	14628.935	37525.883
13872.0	96.91	12976.204	34770.629
2642.0	96.72	9037.588	37362.215
14674.0	96.68	13289.175	34334.023
14455.0	96.56	13309.636	36556.063
177.0	96.55	7908.556	35691.313
8820.0	96.49	11198.656	39472.031
5996.0	96.47	10248.486	37515.984
2662.0	96.39	9047.022	37081.805
4450.0	96.37	9681.902	38846.367
10430.0	96.05	11552.36	34311.773
2051.0	96.01	8803.322	35177.039
2621.0	95.99	9044.448	37960.828
14951.0	95.87	13422.637	37623.598
8107.0	95.78	10573.631	34643.629
2901.0	95.74	9122.394	34193.723
7128.0	95.7	10195.362	34268.508
10472.0	95.7	11527.768	33798.793
1039.0	95.66	8034.045	34845.973
5431.0	95.63	10134.343	35161.172
10966.0	95.51	11652.161	37836.16
2727.0	95.49	8881.954	35881.063
11204.0	95.49	11876.645	37375.078
12566.0	95.45	12474.093	36566.469
13869.0	95.41	13057.365	34759.805
5158.0	95.4	9869.891	34161.949
11131.0	95.38	11960.969	39088.223
5265.0	95.38	10104.384	34091.344
15714.0	95.3	13930.699	36868.145
4862.0	95.28	9882.568	34975.297
7374.0	95.28	10408.317	35484.852
8209.0	95.22	10582.881	33849.91
8835.0	95.01	11104.584	38954.793
11145.0	94.92	11900.388	38727.691
16005.0	94.88	14029.583	37132.129
4399.0	94.86	9589.682	37523.855
4329.0	94.84	9634.404	36937.227
16567.0	94.78	14268.043	36403.652
9146.0	94.76	11064.818	34939.727
1506.0	94.59	8262.159	39830.902
15528.0	94.57	13981.473	34298.863
4439.0	94.23	9599.421	38547.898
15716.0	94.21	13805.766	36945.445
4669.0	94.19	9809.094	37570.832
13613.0	94.19	12903.944	35895.195
14409.0	94.19	13283.339	37536.727
865.0	94.13	8058.936	36892.297
16281.0	94.02	14116.18	33396.113
1417.0	94.0	8324.497	38104.664
2616.0	93.98	8983.329	37868.863
16853.0	93.67	14531.018	37891.961
10424.0	93.52	11543.078	34575.777
2083.0	93.5	8653.209	35653.703
17073.0	93.48	14608.291	33494.258
3553.0	93.44	9307.491	36732.465
11538.0	93.25	11881.943	36062.352
16002.0	93.21	14191.036	37306.227
16054.0	93.15	14065.294	35602.277
12753.0	93.14	12281.992	34487.516
12884.0	93.14	12637.837	34088.395
2930.0	93.08	9141.829	35048.121
11770.0	93.04	12129.314	33839.34
9554.0	92.94	11209.872	35883.766
9515.0	92.87	11345.187	35387.566
16754.0	92.85	14566.943	39141.313
3610.0	92.79	9287.896	35978.824
9324.0	92.79	11122.95	33112.809
1036.0	92.75	8047.021	35078.039
2677.0	92.73	8877.961	36744.043
1424.0	92.68	8223.146	38133.113
8654.0	92.64	10777.397	38018.68
16062.0	92.62	14172.576	35719.676
2139.0	92.6	8785.716	36046.559
1989.0	92.58	8816.192	34123.969
8338.0	92.46	10823.219	34339.055
8087.0	92.37	10677.911	35033.48
11103.0	92.37	11889.733	39309.059
1850.0	92.29	8488.823	35561.469
14070.0	92.27	13118.042	37956.242
9817.0	92.24	11386.993	39294.414
1588.0	92.22	8481.443	39558.969
10408.0	92.16	11573.975	34909.902
4140.0	92.12	9612.511	34878.387
12963.0	92.12	12613.273	35405.285
2816.0	91.97	9057.539	33681.004
1660.0	91.97	8615.709	38166.422
14683.0	91.89	13332.385	34034.871
10976.0	91.85	11777.157	38132.348
11730.0	91.83	12211.085	33142.457
7585.0	91.81	10379.738	37756.945
14382.0	91.74	13346.982	38133.684
14828.0	91.72	13392.358	34919.34
7754.0	91.62	10593.33	39626.328
5714.0	91.6	10088.813	38013.41
1602.0	91.56	8603.557	39160.094
2148.0	91.49	8797.74	36206.137
15169.0	91.2	13689.709	38407.711
4779.0	91.14	9818.017	35974.047
364.0	91.12	7824.022	36859.152
15429.0	91.09	13777.98	33920.523
4703.0	91.09	9867.532	37322.145
14621.0	91.07	13205.359	34983.879
8778.0	91.07	10927.313	39987.195
16864.0	91.07	14543.936	37517.027
15537.0	91.05	13848.719	34551.004
3352.0	91.01	9207.608	39619.637
3614.0	91.01	9448.642	36047.809
12935.0	90.99	12700.794	34619.5
13941.0	90.97	13037.208	35858.379
3373.0	90.93	9222.061	39927.535
2180.0	90.82	8682.641	36685.375
14743.0	90.78	13554.08	33406.641
16548.0	90.78	14223.607	36116.676
4321.0	90.72	9587.53	36848.566
7779.0	90.68	10685.952	39516.574
16859.0	90.65	14435.135	37720.086
9265.0	90.63	11184.229	34125.328
1820.0	90.57	8548.959	35737.824
8720.0	90.53	10793.961	39151.895
4839.0	90.53	9795.787	35167.074
8531.0	90.47	10854.603	36267.164
14779.0	90.47	13486.02	33975.891
2193.0	90.47	8823.689	36961.84
13647.0	90.43	12901.021	35241.254
16707.0	90.38	14402.533	39408.824
14932.0	90.36	13438.783	37255.434
1939.0	90.36	8571.417	33335.359
8729.0	90.36	10872.628	39357.965
15668.0	90.34	13959.498	35765.656
15664.0	90.3	13832.31	35625.574
8656.0	90.26	10784.877	38066.68
12001.0	90.26	12260.382	36724.52
16010.0	90.22	14192.495	36999.848
9159.0	90.2	11094.051	35085.887
10995.0	90.17	11656.351	38611.941
1585.0	90.09	8561.352	39505.105
4530.0	90.05	9490.766	39888.207
7380.0	89.99	10375.947	35615.516
12423.0	89.9	12398.002	38422.93
2848.0	89.9	8887.962	33055.801
1675.0	89.84	8624.646	38014.609
12810.0	89.84	12345.802	33757.008
5209.0	89.8	9722.07	33433.91
14212.0	89.78	13133.176	39678.734
11731.0	89.78	12099.628	33173.105
16542.0	89.73	14375.17	35986.543
779.0	89.73	8151.575	38319.543
14722.0	89.65	13295.445	33271.039
15828.0	89.55	13873.514	39181.563
15722.0	89.55	13784.558	37104.605
4702.0	89.5	9916.641	37325.367
2569.0	89.36	8904.695	38601.191
1373.0	89.36	8248.466	37836.84
7511.0	89.36	10537.068	36731.031
8250.0	89.3	10889.183	33076.996
17030.0	89.15	14586.533	34101.238
15307.0	89.02	13638.999	35609.102
15657.0	88.98	13956.514	35496.34
725.0	88.94	7990.325	39661.609
1961.0	88.88	8730.426	33390.512
336.0	88.84	7909.916	36738.426
15212.0	88.84	13578.07	37761.848
11971.0	88.81	12268.906	36454.227
115.0	88.79	7736.794	34645.832
8900.0	88.79	11152.933	37869.48
16752.0	88.75	14510.962	39379.707
2179.0	88.75	8650.932	36674.516
1871.0	88.69	8575.038	34905.719
2750.0	88.67	9016.407	35729.176
5212.0	88.61	9910.489	33177.172
7938.0	88.6	10759.21	37124.035
1206.0	88.6	8220.444	35310.707
8131.0	88.6	10709.518	34307.051
16265.0	88.58	14077.769	33756.664
16314.0	88.58	14226.812	33030.246
10525.0	88.54	11813.289	33986.348
8875.0	88.42	11199.127	38494.715
10478.0	88.38	11546.249	33631.379
7018.0	88.37	10145.705	34996.449
14843.0	88.21	13543.53	35451.629
12519.0	88.1	12455.462	36924.141
1106.0	88.06	8063.061	33405.648
2849.0	87.93	8851.224	33093.195
14842.0	87.89	13393.901	35416.883
14123.0	87.79	12964.016	38833.953
1953.0	87.77	8672.052	33137.977
14297.0	87.68	13275.831	38983.609
16426.0	87.64	14358.519	34287.586
1102.0	87.56	8139.693	33371.719
16397.0	87.43	14251.857	34037.586
15948.0	87.41	14124.706	38593.691
8402.0	87.39	10840.863	34773.258
16040.0	87.33	14129.406	36140.684
11523.0	87.33	12026.382	36290.355
9375.0	87.33	11399.276	33957.547
10333.0	87.29	11596.72	35928.344
15357.0	87.29	13698.248	34997.961
15925.0	87.27	14035.428	38766.211
8823.0	87.27	11003.8	39309.566
1845.0	87.25	8542.261	35730.051
14476.0	87.22	13344.002	36296.883
15721.0	87.18	13907.397	37059.352
2667.0	87.1	8878.572	37150.844
16671.0	87.04	14405.528	38562.168
1273.0	87.02	8207.183	36377.883
8994.0	87.01	11013.069	36951.734
8206.0	86.79	10612.223	34081.977
5880.0	86.78	10222.017	39529.43
13304.0	86.76	12766.21	39884.289
10629.0	86.72	11704.774	35786.387
7850.0	86.62	10575.009	38256.59
3408.0	86.6	9474.207	39562.629
429.0	86.56	7815.944	37520.223
15473.0	86.53	13835.323	33314.719
16126.0	86.53	14161.496	35065.051
3135.0	86.43	9229.587	38698.699
2852.0	86.43	9098.089	33078.945
548.0	86.41	7747.66	38648.555
8722.0	86.39	10852.49	39178.379
10638.0	86.34	11700.281	35896.758
7208.0	86.32	10431.095	33275.059
14240.0	86.24	13238.306	39873.176
10586.0	86.12	11719.504	34975.551
12489.0	86.12	12455.997	37306.766
159.0	86.11	7884.035	35296.371
14182.0	86.07	12936.052	39367.965
15990.0	86.05	14045.567	37815.996
5943.0	85.89	10289.782	38632.828
12279.0	85.88	12144.266	39877.164
2846.0	85.82	8940.124	33018.809
16889.0	85.82	14427.464	37004.746
15494.0	85.8	13995.087	33702.863
8132.0	85.78	10774.812	34322.645
13632.0	85.74	12742.81	35562.512
2979.0	85.7	9224.911	35654.652
1119.0	85.7	8265.572	33109.676
14851.0	85.7	13548.201	35599.504
12592.0	85.68	12345.287	36418.625
10631.0	85.61	11765.032	35816.297
10475.0	85.57	11525.947	33494.281
15693.0	85.51	13869.819	36253.852
14451.0	85.51	13280.138	36771.613
15365.0	85.49	13717.169	35087.453
2166.0	85.43	8672.48	36455.789
12481.0	85.42	12419.421	37209.625
15845.0	85.36	13963.4	39675.375
1639.0	85.3	8427.052	38643.43
13206.0	85.26	12652.247	38689.547
7931.0	85.24	10611.431	37037.684
10.0	85.11	7746.324	33533.031
2202.0	85.09	8725.582	37099.133
12787.0	85.07	12438.028	33971.926
730.0	85.07	8068.257	39481.297
4812.0	84.96	9874.878	35298.461
16421.0	84.96	14321.125	34210.277
16586.0	84.94	14352.119	36738.035
9774.0	84.9	11353.519	38658.031
5233.0	84.78	10096.804	33183.797
16727.0	84.76	14397.271	39888.117
831.0	84.76	8096.207	37786.746
14209.0	84.63	13060.635	39646.828
7989.0	84.59	10579.416	36106.832
15844.0	84.53	13937.52	39674.313
14801.0	84.53	13509.536	34807.125
11838.0	84.46	12123.936	34472.793
5781.0	84.44	9947.418	39159.789
7204.0	84.32	10531.223	33238.809
14880.0	84.3	13446.382	36219.398
7013.0	84.27	10161.856	34969.0
16429.0	84.21	14327.639	34368.191
2707.0	84.19	8952.739	36104.664
13765.0	84.09	13074.385	33157.172
13368.0	84.07	12730.365	39232.223
15725.0	84.07	13866.101	37224.129
3672.0	84.0	9334.247	35276.18
16613.0	83.94	14318.078	37302.043
10290.0	83.9	11504.305	36335.34
14491.0	83.84	13292.45	36086.031
5608.0	83.83	10127.051	36226.816
11693.0	83.83	12024.423	33943.563
9308.0	83.77	11121.281	33197.668
11055.0	83.73	11667.161	39853.586
1428.0	83.73	8247.948	38268.434
15847.0	83.63	13857.936	39690.992
108.0	83.63	7737.887	34563.723
15964.0	83.6	14120.558	38290.813
14781.0	83.54	13376.183	34003.465
4738.0	83.5	9744.531	36848.813
8582.0	83.48	10969.431	37197.305
7859.0	83.27	10578.726	38131.688
1545.0	83.25	8623.012	39819.402
4907.0	83.14	9845.627	34931.129
10498.0	83.06	11724.423	33074.656
5201.0	83.06	9863.176	33535.762
14226.0	83.06	13067.517	39799.387
10505.0	83.04	11844.738	33282.633
13597.0	82.98	12892.941	35746.266
9784.0	82.87	11252.622	38839.266
17022.0	82.81	14430.643	34253.461
14017.0	82.81	13130.38	37031.32
2279.0	82.73	8713.538	38534.742
5852.0	82.73	10135.586	39935.48
3419.0	82.73	9381.67	39351.754
16343.0	82.7	14304.08	33463.605
8177.0	82.64	10756.548	34254.793
16276.0	82.6	14188.477	33603.109
4541.0	82.45	9813.55	39875.875
13703.0	82.41	12707.629	34200.543
7385.0	82.39	10557.916	35748.91
9248.0	82.33	11010.459	34077.453
12487.0	82.27	12312.455	37300.836
11777.0	82.27	12173.992	33955.902
8.0	82.27	7792.521	33491.613
1075.0	82.2	8072.414	34050.938
16680.0	82.2	14336.367	38751.125
8969.0	82.12	11003.546	37022.168
15705.0	82.1	13927.485	36522.0
14431.0	82.06	13216.578	37245.98
5605.0	82.06	9931.547	36046.34
14680.0	82.03	13211.953	34417.164
2700.0	82.03	9012.235	36376.191
2530.0	82.01	9032.037	38507.879
5592.0	81.97	10019.618	35707.262
1051.0	81.93	8139.162	34534.91
13164.0	81.91	12697.221	37916.859
3491.0	81.87	9299.835	38227.77
12875.0	81.78	12685.821	33997.754
5257.0	81.78	9934.352	34035.895
14882.0	81.78	13369.493	36287.594
4615.0	81.72	9905.32	38764.691
17011.0	81.7	14439.99	34521.289
13970.0	81.7	13079.051	36081.34
9682.0	81.68	11214.839	37139.613
13798.0	81.6	13088.122	33722.973
7702.0	81.57	10479.267	39502.117
3526.0	81.57	9317.317	37489.559
2160.0	81.49	8724.193	36387.781
780.0	81.45	8045.534	38175.766
7971.0	81.45	10753.196	36415.711
15443.0	81.37	13751.299	33505.473
1200.0	81.32	8328.717	35166.551
13193.0	81.3	12544.616	38419.508
13306.0	81.28	12888.794	39907.605
13989.0	81.28	12927.163	36346.664
5788.0	81.24	10109.661	39309.211
2857.0	81.22	9115.606	33332.383
8668.0	81.16	10950.729	38286.047
2912.0	81.16	9236.303	34434.676
10614.0	81.11	11776.844	35549.664
10596.0	81.01	11673.943	35166.492
14987.0	81.01	13430.836	38297.816
2843.0	80.99	8999.445	33316.465
12978.0	80.97	12498.524	35574.328
9752.0	80.93	11265.34	38205.578
10381.0	80.91	11615.171	35303.793
16688.0	80.88	14338.945	38954.676
7481.0	80.84	10518.458	36170.313
16551.0	80.84	14388.928	36235.996
10497.0	80.82	11762.36	33027.156
15645.0	80.82	13808.807	35335.953
12675.0	80.8	12485.587	35489.453
10628.0	80.68	11679.876	35782.789
13216.0	80.67	12562.789	38763.875
3096.0	80.65	9274.949	37786.895
442.0	80.65	7715.584	37770.875
10611.0	80.61	11789.037	35493.254
11176.0	80.55	11856.723	37842.695
8671.0	80.55	10812.9	38389.422
7020.0	80.53	10320.118	35035.707
9086.0	80.53	11028.08	35652.953
2000.0	80.51	8653.783	34253.23
9501.0	80.49	11257.199	35213.668
11168.0	80.45	12062.224	38185.137
15940.0	80.36	14208.483	38514.555
12181.0	80.26	12163.283	38711.113
9743.0	80.24	11300.413	38079.102
9336.0	80.21	11388.354	33077.395
2775.0	80.21	8910.391	35288.84
9957.0	80.19	11579.818	39096.695
2197.0	80.15	8707.161	37052.383
4335.0	80.07	9571.846	36978.527
16031.0	80.05	14033.714	36522.684
2839.0	79.98	9036.594	33446.195
5998.0	79.98	10189.139	37528.824
15288.0	79.98	13758.279	36203.492
15717.0	79.92	13921.963	36973.066
10479.0	79.92	11581.842	33350.965
1731.0	79.9	8467.712	37173.184
13466.0	79.9	12815.256	37203.117
12589.0	79.88	12337.848	36385.68
15138.0	79.86	13709.445	38706.871
5614.0	79.86	10095.691	36440.285
1761.0	79.82	8523.085	36593.934
14881.0	79.82	13468.948	36271.992
5741.0	79.82	9972.162	38750.688
7642.0	79.75	10504.189	38843.594
10194.0	79.67	11630.353	36387.188
924.0	79.63	8101.803	36220.973
16518.0	79.59	14422.659	35294.641
776.0	79.59	8027.164	38589.688
8479.0	79.52	10860.596	35880.383
614.0	79.5	7641.697	39385.508
4210.0	79.48	9571.891	35444.145
2174.0	79.46	8731.011	36589.336
14867.0	79.4	13554.535	35904.953
2637.0	79.36	9002.624	37574.957
15104.0	79.27	13618.24	38993.629
2688.0	79.25	8906.853	36429.102
9084.0	79.25	11192.624	35631.129
7348.0	79.23	10438.846	34774.234
1216.0	79.23	8389.066	35551.781
9177.0	79.21	11185.649	34653.602
15825.0	79.21	13947.395	39066.453
15222.0	79.19	13599.524	37632.203
4789.0	79.19	9724.876	35789.438
8086.0	79.09	10561.294	35018.137
15313.0	79.09	13605.243	35393.258
577.0	79.08	7670.144	38982.813
4285.0	79.08	9656.061	36304.863
15549.0	79.02	13912.488	34852.438
15504.0	79.0	13994.838	33888.809
3040.0	78.98	9077.609	36703.141
15485.0	78.92	13836.854	33613.703
16392.0	78.85	14373.108	33985.207
626.0	78.81	7755.202	39510.387
15216.0	78.77	13733.679	37530.313
11267.0	78.73	11946.027	37246.703
15136.0	78.71	13689.564	38658.703
9502.0	78.67	11259.754	35244.332
12958.0	78.65	12504.056	35349.027
7620.0	78.65	10436.311	38465.406
13618.0	78.6	12760.837	35614.563
2128.0	78.6	8664.095	35924.348
13808.0	78.58	13096.446	33808.375
16446.0	78.56	14279.537	34539.051
17157.0	78.54	14618.439	33246.824
14835.0	78.52	13398.665	35205.82
1097.0	78.46	8108.863	33503.867
1363.0	78.44	8235.343	37561.227
2784.0	78.44	8908.918	35039.711
1880.0	78.44	8535.789	34731.355
16261.0	78.44	14087.464	33666.926
5214.0	78.4	9768.285	33224.691
16829.0	78.4	14465.331	38358.512
8347.0	78.39	10899.496	34365.895
1491.0	78.35	8320.267	39576.234
993.0	78.27	8203.839	35944.059
635.0	78.17	7938.795	39631.559
2330.0	78.12	8822.719	39217.141
12839.0	78.02	12678.953	33124.063
10425.0	78.0	11492.953	34600.816
1654.0	77.96	8441.031	38376.52
16621.0	77.94	14270.374	37517.879
7520.0	77.94	10450.754	37090.766
2415.0	77.91	8938.403	40009.5
16785.0	77.91	14538.395	38692.0
7893.0	77.87	10691.158	37491.652
8126.0	77.79	10751.045	34560.992
14923.0	77.75	13422.489	36968.891
122.0	77.73	7777.641	34735.184
9450.0	77.7	11277.031	34680.039
2656.0	77.7	9014.224	37024.41
16638.0	77.7	14237.069	38001.18
17152.0	77.58	14517.633	33210.949
15300.0	77.56	13573.086	35783.188
12886.0	77.56	12522.591	34102.336
13907.0	77.56	13056.84	35576.563
7176.0	77.54	10159.406	33225.582
1596.0	77.54	8497.784	39386.148
2288.0	77.52	8803.899	38728.906
15285.0	77.5	13670.446	36149.551
430.0	77.49	7751.71	37554.359
428.0	77.47	7760.504	37510.188
10396.0	77.45	11539.085	35084.012
15000.0	77.41	13559.551	38590.512
4424.0	77.37	9525.773	38126.828
14775.0	77.37	13429.044	33874.816
15483.0	77.33	13892.076	33591.68
16830.0	77.31	14530.515	38363.035
3029.0	77.29	9061.485	36525.23
14037.0	77.29	12949.61	37322.82
7270.0	77.26	10353.171	34162.449
14889.0	77.24	13535.78	36341.949
8329.0	77.24	10872.855	34278.871
13096.0	77.14	12672.58	37122.453
13720.0	77.14	12835.115	33736.797
556.0	77.04	7929.286	38815.281
11311.0	77.01	12019.878	37324.34
8272.0	77.01	10866.422	33470.074
5617.0	76.99	10092.396	36524.195
14057.0	76.93	12948.652	37663.031
4815.0	76.76	9856.684	35365.461
445.0	76.74	7666.608	37833.117
3030.0	76.74	9151.141	36572.113
8133.0	76.7	10649.09	34350.281
3448.0	76.68	9292.896	38841.633
7682.0	76.68	10389.81	39300.879
17057.0	76.68	14563.877	33730.973
13005.0	76.66	12560.287	35949.355
8381.0	76.64	10775.642	34671.0
4492.0	76.62	9526.764	39379.207
13885.0	76.6	13093.766	35092.574
1754.0	76.58	8446.828	36721.988
1965.0	76.55	8767.682	33458.488
7853.0	76.53	10711.341	38007.824
15272.0	76.51	13566.933	36258.262
4260.0	76.47	9594.846	35721.02
7361.0	76.47	10491.957	35295.949
14241.0	76.41	13315.38	39888.539
12369.0	76.39	12471.299	39098.102
12709.0	76.37	12414.729	34968.809
10131.0	76.3	11492.172	36997.652
1479.0	76.26	8315.093	39339.035
12892.0	76.16	12646.408	34152.0
994.0	76.14	8142.248	35581.148
15872.0	76.14	14157.999	39462.668
16192.0	76.13	14140.329	34438.156
12211.0	76.13	12157.328	39012.512
15654.0	76.13	13783.731	35443.219
778.0	76.11	8192.603	38306.965
4664.0	76.11	9743.356	37523.703
11946.0	76.09	12227.7	36113.539
9370.0	76.07	11311.505	33920.27
15832.0	76.01	13833.703	39245.578
16895.0	75.99	14624.243	36683.395
12596.0	75.99	12420.73	36438.191
584.0	75.95	7949.582	39029.273
3594.0	75.84	9288.556	36353.293
2927.0	75.84	9114.497	35025.555
9437.0	75.8	11348.159	34490.059
9346.0	75.8	11360.155	33413.648
5247.0	75.72	10024.229	33468.852
2491.0	75.72	8933.043	38907.391
10944.0	75.68	11655.83	37482.633
7212.0	75.65	10558.368	33400.48
8263.0	75.65	10867.52	33355.953
13187.0	75.51	12622.77	38330.141
15003.0	75.47	13389.969	38652.672
9972.0	75.36	11512.819	38606.922
14138.0	75.32	12960.04	39001.398
2622.0	75.24	8917.893	37962.801
9698.0	75.24	11421.114	37354.641
1640.0	75.19	8632.062	38678.07
1422.0	75.17	8269.434	38123.902
1493.0	75.17	8245.822	39616.926
14909.0	75.13	13558.432	36794.648
7236.0	75.11	10450.641	33982.844
1113.0	75.05	7990.307	33045.266
16574.0	75.05	14423.373	36526.121
9408.0	75.03	11354.45	34137.563
465.0	75.01	7739.304	37932.254
11992.0	74.99	12206.348	36708.402
12472.0	74.98	12409.622	37432.953
1589.0	74.98	8464.705	39575.957
12420.0	74.96	12439.882	38382.57
13649.0	74.96	12798.739	35031.055
983.0	74.88	7991.985	35828.781
7852.0	74.88	10728.498	37992.484
15449.0	74.84	13570.334	33305.922
4012.0	74.82	9543.68	33850.168
439.0	74.82	7713.979	37679.074
14832.0	74.77	13525.286	34955.523
1010.0	74.75	8198.04	35385.992
13506.0	74.61	12810.937	36727.414
5724.0	74.57	10132.332	38369.742
2136.0	74.55	8642.198	36015.938
14747.0	74.52	13548.524	33448.129
11578.0	74.52	12049.378	35579.316
4766.0	74.5	9744.503	36328.758
8295.0	74.44	10860.158	33909.258
7030.0	74.36	10144.28	34832.07
12902.0	74.34	12622.631	34310.93
1984.0	74.34	8682.178	33986.164
4624.0	74.34	9805.529	38347.453
8147.0	74.27	10615.304	34385.703
4655.0	74.25	9727.106	37926.43
10504.0	74.23	11665.749	33280.871
17015.0	74.21	14428.541	34292.273
16584.0	74.21	14234.086	36725.305
13397.0	74.13	12833.052	38539.492
2291.0	74.11	8729.735	38993.207
4194.0	74.09	9544.589	35268.148
3926.0	74.09	9312.478	33247.234
5239.0	74.08	10061.0	33291.605
12847.0	74.04	12551.888	33378.32
7686.0	73.98	10423.967	39336.406
5181.0	73.96	9804.316	34075.848
12272.0	73.9	12081.736	39837.508
10389.0	73.88	11625.985	35236.82
1524.0	73.85	8291.102	39966.777
3522.0	73.79	9326.606	37372.52
2325.0	73.75	8753.485	39196.266
13810.0	73.71	13041.234	33865.578
8433.0	73.69	10902.046	35094.184
16453.0	73.65	14217.661	34759.035
14325.0	73.5	13286.09	38667.258
14904.0	73.48	13423.609	36711.102
596.0	73.46	7905.602	39142.816
16893.0	73.46	14556.295	36574.438
1846.0	73.42	8456.968	35445.324
7575.0	73.39	10442.074	37497.906
4618.0	73.37	9754.994	38488.246
8106.0	73.35	10769.032	34623.406
1527.0	73.35	8486.875	39759.867
2676.0	73.27	8910.23	36731.047
12412.0	73.18	12380.239	38603.609
4395.0	73.16	9686.67	37460.777
3077.0	73.04	9112.051	37278.602
8247.0	73.02	10637.403	33148.133
11916.0	73.02	12153.738	35723.816
9961.0	73.0	11544.418	38916.766
13408.0	72.98	12711.104	38233.711
11170.0	72.95	11920.514	38279.871
16249.0	72.93	14082.785	34060.637
3523.0	72.89	9397.659	37409.945
7028.0	72.87	10249.689	34805.469
2205.0	72.81	8706.123	37206.367
10575.0	72.79	11753.66	34753.363
4278.0	72.73	9516.826	36113.387
5097.0	72.73	9803.292	34330.977
9054.0	72.7	11204.132	36186.457
13637.0	72.56	12786.519	35300.066
17025.0	72.56	14543.999	33989.473
8092.0	72.54	10707.075	34783.848
10652.0	72.54	11658.041	36102.473
5889.0	72.52	10181.544	39407.707
7267.0	72.49	10482.975	34121.301
7700.0	72.49	10434.863	39490.719
5719.0	72.45	10085.224	38199.453
118.0	72.43	7788.815	34697.09
11740.0	72.43	12139.158	33270.707
11836.0	72.43	12081.87	34423.066
14358.0	72.41	13298.2	38355.641
2985.0	72.39	9103.938	35814.484
15724.0	72.31	13936.29	37191.711
4122.0	72.29	9594.85	34428.984
11678.0	72.27	11907.351	33990.266
640.0	72.27	7893.789	39739.719
230.0	72.26	7890.088	36197.219
3101.0	72.26	9130.349	37961.832
15546.0	72.22	13905.63	34742.738
11305.0	72.22	11929.559	37299.168
16710.0	72.18	14394.201	39530.375
6883.0	72.16	10229.289	35995.457
65.0	72.14	7872.655	34082.012
10467.0	72.12	11453.722	33661.219
692.0	72.08	7980.965	39943.566
3520.0	72.03	9419.827	37647.625
7994.0	72.01	10588.273	35926.297
11132.0	71.91	11883.544	39087.434
7375.0	71.85	10564.373	35487.551
13526.0	71.78	12818.414	36599.094
1151.0	71.78	8336.584	33881.223
5920.0	71.76	10210.991	39062.758
11691.0	71.74	11992.702	33900.566
7621.0	71.72	10534.279	38504.309
3624.0	71.68	9368.847	35893.125
5259.0	71.64	10115.756	34052.098
10004.0	71.57	11550.788	37886.164
1747.0	71.53	8459.078	36977.488
11558.0	71.51	11926.426	35980.297
3070.0	71.51	9247.583	37188.633
10392.0	71.47	11579.682	34955.746
4613.0	71.47	9880.251	38698.676
7981.0	71.41	10682.939	36329.355
5693.0	71.39	10113.565	37484.91
3964.0	71.36	9608.589	33076.164
4377.0	71.36	9560.814	37407.543
4757.0	71.36	9753.648	36412.762
7382.0	71.36	10409.662	35684.426
10547.0	71.34	11753.322	34221.879
15843.0	71.3	13933.06	39654.063
15851.0	71.26	13806.011	39782.293
15132.0	71.22	13602.587	38943.965
9417.0	71.13	11293.337	34262.82
7819.0	70.97	10583.985	38846.434
4300.0	70.9	9566.779	36522.906
3984.0	70.88	9666.52	33435.059
3080.0	70.84	9159.656	37371.699
9727.0	70.84	11284.237	37614.055
10975.0	70.82	11850.261	38105.668
8480.0	70.8	10907.619	35906.547
1990.0	70.78	8763.338	34130.746
15867.0	70.74	14162.03	39659.336
254.0	70.74	7793.518	36356.02
2454.0	70.72	8945.741	39336.051
9996.0	70.7	11573.396	38077.805
1712.0	70.68	8502.422	37248.715
13307.0	70.67	12826.035	39922.031
4807.0	70.59	9858.399	35468.426
3191.0	70.57	9124.21	38919.629
13437.0	70.55	12909.945	37731.617
3095.0	70.51	9084.08	37784.461
7024.0	70.51	10172.116	35056.172
16826.0	70.45	14620.084	38615.637
13.0	70.45	7798.545	33635.281
11757.0	70.45	12219.425	33736.352
7082.0	70.44	10162.08	34591.289
1217.0	70.36	8353.501	35590.785
2103.0	70.36	8776.354	35752.949
12817.0	70.34	12448.964	33640.887
1365.0	70.32	8210.424	37585.391
11741.0	70.3	12083.764	33312.676
7201.0	70.28	10540.489	33187.188
8465.0	70.28	10913.729	35757.91
8101.0	70.24	10589.921	34871.031
8788.0	70.23	11041.952	39928.422
12857.0	70.17	12509.47	33601.543
2587.0	70.13	8960.933	38356.074
3605.0	70.11	9409.047	35927.484
11488.0	70.07	11919.118	36445.629
13492.0	70.05	12723.979	37132.203
9786.0	70.03	11210.699	38845.0
2720.0	69.92	9040.34	35751.684
253.0	69.88	7835.327	36349.344
700.0	69.88	8129.57	39771.629
15470.0	69.86	13797.068	33292.805
5254.0	69.84	9948.868	33900.957
3708.0	69.78	9441.673	35002.711
1865.0	69.78	8602.439	34840.574
12607.0	69.75	12464.441	36499.195
14607.0	69.71	13297.201	35177.379
13503.0	69.67	12782.223	37017.84
1815.0	69.65	8444.033	36054.566
13204.0	69.65	12599.906	38661.488
3506.0	69.63	9458.84	37893.852
8909.0	69.59	11196.076	37799.094
1366.0	69.57	8406.761	37590.66
2404.0	69.55	8646.796	39960.77
7104.0	69.55	10157.31	34412.305
14173.0	69.54	12981.147	39350.09
4261.0	69.5	9574.583	35748.254
1698.0	69.48	8425.684	37713.117
1885.0	69.48	8464.83	34511.895
4804.0	69.44	9751.291	35729.336
4697.0	69.44	9817.859	37243.348
3749.0	69.31	9356.368	34242.914
13238.0	69.25	12557.277	39282.535
13758.0	69.25	13058.997	33035.848
1282.0	69.17	8410.81	36484.539
8612.0	69.09	10789.132	37416.438
4010.0	69.06	9640.288	33834.41
13449.0	69.06	12837.186	37601.625
3945.0	69.06	9300.21	33077.07
4056.0	69.06	9542.372	34071.719
8922.0	68.98	11175.297	37646.707
12050.0	68.98	12233.357	37000.785
17012.0	68.94	14621.896	34535.465
16282.0	68.9	14177.888	33403.23
16676.0	68.9	14254.663	38708.547
1819.0	68.87	8476.304	35737.629
12338.0	68.83	12430.538	39578.145
9045.0	68.83	11141.752	36158.242
7194.0	68.81	10501.817	33029.996
8290.0	68.79	10961.134	33886.559
12277.0	68.77	12268.142	39857.016
6995.0	68.77	10285.062	35567.363
2751.0	68.77	8854.493	35416.766
10122.0	68.77	11585.173	37159.512
10970.0	68.73	11670.421	37978.0
973.0	68.73	8026.99	36084.586
5253.0	68.71	10012.627	33812.266
14439.0	68.67	13147.101	37082.648
5411.0	68.65	9926.009	35087.02
11093.0	68.56	11875.97	39714.973
9916.0	68.54	11529.924	39731.223
15922.0	68.5	13993.977	38675.844
5223.0	68.46	9903.93	33074.887
11579.0	68.42	11945.825	35611.32
1645.0	68.42	8533.384	38519.543
13987.0	68.41	13060.595	36340.652
1827.0	68.39	8591.149	35820.664
16642.0	68.39	14243.112	38148.523
896.0	68.39	8141.863	36570.387
10916.0	68.37	11793.767	37364.613
12265.0	68.37	12230.409	39691.82
15896.0	68.35	14074.156	39001.559
8122.0	68.33	10675.709	34482.703
1635.0	68.29	8546.432	38908.5
1779.0	68.29	8422.481	36282.703
3931.0	68.27	9317.783	33265.574
3586.0	68.25	9352.845	36479.645
13627.0	68.25	12779.296	35459.512
9780.0	68.19	11297.003	38754.633
16882.0	68.18	14496.377	37148.434
9700.0	68.14	11214.303	37372.668
11690.0	68.06	12036.6	33899.332
14044.0	68.04	12980.298	37415.086
9460.0	68.02	11248.084	34749.676
2808.0	67.98	8956.187	34000.801
15750.0	67.96	13997.332	37785.148
7897.0	67.96	10733.242	37201.297
3917.0	67.95	9280.574	33472.02
14133.0	67.89	13101.304	38906.902
15909.0	67.87	14048.549	38866.32
182.0	67.83	7654.834	35758.805
14730.0	67.79	13332.529	33094.621
10338.0	67.75	11542.21	35971.762
10426.0	67.75	11609.391	34604.613
15519.0	67.73	13946.111	34140.727
16071.0	67.72	13997.218	35399.492
1577.0	67.7	8506.0	39727.289
14679.0	67.7	13280.795	34403.395
3600.0	67.64	9425.81	36121.66
14145.0	67.6	13020.941	39162.715
3987.0	67.6	9500.174	33458.672
8095.0	67.58	10714.696	34811.543
1193.0	67.49	8343.718	34790.484
13770.0	67.45	13133.495	33250.535
13263.0	67.39	12630.421	39523.563
12858.0	67.39	12626.825	33648.074
7127.0	67.35	10254.676	34243.453
4569.0	67.35	9717.853	39459.617
2463.0	67.33	8946.026	39218.477
15644.0	67.33	13943.566	35324.176
14735.0	67.29	13426.752	33065.484
11752.0	67.24	12090.347	33724.066
4579.0	67.22	9819.804	39347.859
12491.0	67.22	12478.54	37026.684
14577.0	67.18	13278.774	35475.906
10561.0	67.1	11850.173	34404.277
12503.0	67.05	12311.001	37163.883
3702.0	67.01	9293.009	35236.035
13087.0	66.97	12579.325	37083.609
8116.0	66.97	10633.202	34770.57
14010.0	66.93	13093.159	36886.125
10929.0	66.89	11677.368	37416.676
3685.0	66.89	9303.631	35113.465
15317.0	66.87	13751.561	35159.777
10032.0	66.8	11580.279	37600.648
5635.0	66.72	9966.014	36737.453
8901.0	66.7	11089.315	37914.426
4605.0	66.66	9828.335	38869.965
1952.0	66.62	8714.66	33074.453
13821.0	66.6	12923.957	33979.387
1.0	66.6	7741.489	33116.887
2345.0	66.57	8684.907	39627.664
11701.0	66.55	12061.717	33586.641
15156.0	66.55	13578.487	38615.281
10365.0	66.53	11511.685	35444.746
9983.0	66.43	11609.384	38263.832
8826.0	66.43	11127.825	39328.477
13579.0	66.43	12723.265	36175.711
4659.0	66.43	9865.621	37755.969
14668.0	66.43	13240.182	34532.305
12802.0	66.39	12375.799	33685.203
12797.0	66.39	12369.41	33893.059
11685.0	66.36	11987.315	34075.18
2831.0	66.32	9050.873	33515.023
10455.0	66.28	11576.188	34055.273
5263.0	66.26	10028.448	34070.203
4015.0	66.22	9670.317	33908.285
4325.0	66.14	9619.889	36850.445
5848.0	66.14	10263.982	39838.016
4686.0	66.09	9837.416	37475.559
14984.0	66.09	13440.758	38267.258
15079.0	66.05	13632.096	39859.363
2016.0	66.03	8650.095	34571.996
13063.0	66.01	12545.048	36765.594
5612.0	65.99	10026.628	36401.559
10659.0	65.93	11737.743	36180.137
853.0	65.9	8195.779	37502.41
14376.0	65.9	13139.885	38287.785
9090.0	65.86	11154.679	35706.102
15292.0	65.84	13680.768	35971.031
12631.0	65.82	12460.273	35922.246
3062.0	65.76	9204.533	37095.879
3359.0	65.74	9136.814	39690.902
10522.0	65.72	11825.651	33883.129
9269.0	65.72	11029.793	33790.02
13061.0	65.7	12531.9	36733.527
9864.0	65.67	11333.434	39825.18
12389.0	65.59	12480.414	38875.922
13411.0	65.49	12886.442	38281.406
13756.0	65.49	12796.584	33160.887
142.0	65.46	7772.555	35067.473
15864.0	65.38	14020.504	39905.82
16669.0	65.34	14232.196	38488.648
2682.0	65.32	8989.71	36574.223
11641.0	65.3	12002.382	34131.199
1003.0	65.28	7995.188	35527.828
16048.0	65.28	14103.641	35752.656
3099.0	65.26	9094.315	37886.949
1138.0	65.26	8311.067	33656.996
14821.0	65.15	13428.27	34899.102
16970.0	65.13	14507.303	35094.945
1303.0	65.13	8232.77	36735.207
16918.0	65.07	14482.6	35917.512
4661.0	65.07	9781.718	37775.797
16863.0	65.05	14469.648	37810.387
1966.0	65.01	8739.986	33496.328
1841.0	64.96	8520.646	35621.176
2290.0	64.96	8833.161	38902.438
3087.0	64.94	9172.565	37490.629
6910.0	64.94	10206.796	35780.668
17005.0	64.92	14450.927	34747.785
3512.0	64.92	9337.997	37696.266
14027.0	64.86	12994.948	37230.805
13818.0	64.78	13134.993	33962.883
4355.0	64.78	9686.169	37171.371
11727.0	64.77	12182.353	33060.223
777.0	64.75	8199.257	38591.152
2742.0	64.73	9032.43	35645.699
2226.0	64.73	8752.151	37954.129
5708.0	64.65	10034.673	37768.953
9311.0	64.65	11004.213	33300.074
13109.0	64.61	12586.33	37316.199
13108.0	64.56	12675.433	37290.887
9995.0	64.48	11574.99	38069.137
9027.0	64.48	11115.659	36288.645
5736.0	64.44	10120.633	38677.73
1955.0	64.4	8719.843	33303.207
14721.0	64.38	13351.668	33191.461
13139.0	64.36	12696.903	37623.516
5237.0	64.34	10131.152	33252.949
10510.0	64.34	11706.716	33510.125
9533.0	64.34	11331.109	35648.16
10501.0	64.33	11696.132	33168.016
8871.0	64.27	11040.065	38696.188
16550.0	64.25	14327.666	36203.156
9761.0	64.23	11371.95	38413.293
15254.0	64.21	13644.429	36839.102
12289.0	64.19	12491.042	39795.586
10518.0	64.17	11845.422	33737.516
13751.0	64.15	12864.679	33035.734
13006.0	64.15	12606.511	35956.461
7583.0	64.13	10470.377	37647.742
4327.0	64.08	9691.447	36859.887
1188.0	64.04	8324.689	34749.402
9104.0	64.02	11138.982	35465.301
2039.0	64.0	8759.431	35091.648
4571.0	63.98	9908.681	39540.559
9409.0	63.96	11356.909	34172.977
3952.0	63.96	9352.58	33150.938
8082.0	63.96	10710.407	34955.766
1973.0	63.92	8697.59	33640.688
9960.0	63.92	11494.278	38852.219
17074.0	63.92	14432.488	33499.691
14933.0	63.9	13408.212	37279.211
2995.0	63.9	9265.979	35998.055
10822.0	63.87	11691.183	36933.914
10520.0	63.87	11710.845	33749.527
629.0	63.85	7645.831	39544.223
12241.0	63.83	12235.756	39435.285
9966.0	63.81	11465.838	38745.543
1581.0	63.81	8588.731	39487.422
13116.0	63.79	12626.418	37371.848
13366.0	63.75	12808.942	39194.66
1970.0	63.73	8634.682	33606.227
1573.0	63.73	8628.555	39660.809
6060.0	63.71	10207.962	36973.094
6083.0	63.69	10247.478	36455.754
10383.0	63.67	11444.071	35104.664
9810.0	63.65	11244.108	39145.961
979.0	63.64	8053.825	36034.383
150.0	63.6	7711.357	35201.941
2076.0	63.6	8689.288	35569.285
2065.0	63.58	8759.178	35380.797
12016.0	63.56	12116.343	36881.688
4002.0	63.52	9514.044	33690.734
15076.0	63.48	13564.848	39997.176
9275.0	63.46	11086.758	33552.719
8817.0	63.42	11190.197	39753.742
14852.0	63.41	13562.442	35602.379
4129.0	63.39	9621.699	34538.0
10420.0	63.37	11437.258	34455.758
12982.0	63.35	12555.513	35680.809
221.0	63.35	7781.179	36092.371
4295.0	63.31	9584.963	36394.957
12306.0	63.29	12285.694	39452.586
13475.0	63.27	12770.248	37290.383
10503.0	63.27	11809.467	33239.398
1038.0	63.25	8087.532	34823.734
8256.0	63.21	10840.486	33234.434
5754.0	63.21	9929.128	38981.824
1091.0	63.16	8199.244	33673.719
16476.0	63.14	14388.895	35014.926
14688.0	63.14	13199.636	33833.766
7704.0	63.12	10478.505	39523.957
5725.0	63.06	9992.682	38385.148
14380.0	63.04	13300.645	38100.363
2284.0	63.0	8772.557	38617.895
4884.0	62.98	9791.204	35075.16
15179.0	62.97	13704.961	38263.996
15916.0	62.93	14113.828	38930.699
17020.0	62.91	14452.744	34140.246
13801.0	62.89	13003.861	33749.156
11172.0	62.87	11999.002	37997.551
2133.0	62.87	8793.999	35994.125
7193.0	62.85	10460.232	33008.09
8187.0	62.83	10611.371	34016.457
3947.0	62.81	9443.995	33116.629
3797.0	62.81	9411.218	33868.863
12366.0	62.77	12346.713	39042.711
432.0	62.68	7762.909	37581.293
13645.0	62.66	12848.289	35207.32
3501.0	62.64	9352.902	38116.219
1886.0	62.62	8530.172	34536.426
4671.0	62.6	9756.053	37612.164
1844.0	62.56	8586.06	35716.938
14793.0	62.56	13365.6	34468.555
4017.0	62.54	9565.37	33933.762
7972.0	62.54	10693.266	36496.926
14919.0	62.52	13560.43	36879.449
1478.0	62.51	8296.214	39338.703
16854.0	62.45	14551.879	37905.316
16390.0	62.45	14237.865	33964.742
4277.0	62.43	9685.206	36109.242
3941.0	62.41	9470.23	33303.285
10743.0	62.39	11708.863	36682.809
2832.0	62.37	8982.877	33520.063
8287.0	62.29	10957.066	33821.508
2194.0	62.28	8765.792	36968.207
843.0	62.28	8120.283	37618.227
15229.0	62.26	13633.394	37464.141
634.0	62.2	7672.813	39621.211
4323.0	62.18	9632.31	36849.762
11769.0	62.18	12175.927	33797.398
15769.0	62.18	13827.989	38302.688
10470.0	62.16	11474.256	33744.262
1437.0	62.14	8258.808	38727.797
7283.0	62.1	10459.68	34326.246
12304.0	62.08	12425.808	39434.621
14386.0	62.05	13231.492	37843.777
11894.0	62.01	12180.302	35450.27
14210.0	62.01	13022.721	39652.219
2134.0	62.01	8665.305	36003.848
8927.0	61.97	11034.138	37440.047
11217.0	61.97	11979.721	37498.758
16745.0	61.91	14567.668	39745.234
9440.0	61.87	11275.932	34523.566
6364.0	61.85	10205.41	36303.07
4375.0	61.82	9580.62	37376.703
13380.0	61.8	12846.662	38936.859
7494.0	61.76	10481.075	36414.246
7604.0	61.7	10424.536	38002.172
3371.0	61.61	9271.38	39915.281
2898.0	61.61	9233.72	34139.395
8478.0	61.61	10808.732	35852.008
7968.0	61.59	10705.784	36690.625
5600.0	61.55	10098.305	35934.645
13514.0	61.55	12879.674	36778.68
14853.0	61.49	13477.689	35617.039
16582.0	61.47	14319.491	36657.188
16607.0	61.45	14319.617	37250.719
4448.0	61.45	9535.954	38769.465
14168.0	61.38	12926.636	39329.367
8271.0	61.36	10791.952	33451.828
9819.0	61.28	11354.863	39322.766
4858.0	61.26	9714.436	34969.73
9191.0	61.26	11096.517	34589.168
16434.0	61.26	14363.982	34414.793
15651.0	61.24	13865.685	35439.789
4282.0	61.22	9669.088	36194.758
1132.0	61.16	8259.626	33557.828
16028.0	61.16	14133.804	36495.211
1487.0	61.09	8230.361	39469.605
3108.0	61.09	9247.15	38203.375
11141.0	60.97	11853.008	38909.16
10588.0	60.95	11673.315	34977.395
14449.0	60.93	13234.823	36757.242
2324.0	60.93	8666.071	39193.453
16925.0	60.88	14619.306	35882.695
1991.0	60.86	8645.638	34145.883
15842.0	60.86	13881.487	39649.961
1355.0	60.84	8384.064	37347.207
4001.0	60.78	9563.785	33675.375
9016.0	60.78	11169.227	36395.777
5513.0	60.76	10026.623	35412.488
16713.0	60.74	14314.39	39608.891
1891.0	60.7	8447.129	34345.48
13603.0	60.61	12798.925	35821.766
1699.0	60.51	8628.495	37742.191
15799.0	60.49	13907.986	38868.746
389.0	60.47	7814.992	37042.652
12356.0	60.44	12401.435	39240.086
11852.0	60.42	12142.634	34742.398
2614.0	60.4	8855.049	38052.664
2695.0	60.38	8865.331	36494.52
7056.0	60.38	10278.696	34687.762
8259.0	60.36	10901.043	33297.668
13273.0	60.34	12537.477	39593.59
1332.0	60.32	8371.219	36994.074
10953.0	60.3	11809.849	37667.281
10592.0	60.3	11671.957	35145.563
1696.0	60.24	8582.666	37690.219
8576.0	60.23	10886.267	37138.738
2339.0	60.21	8761.021	39541.363
14794.0	60.19	13474.0	34484.453
15713.0	60.15	13795.695	36860.895
10941.0	60.15	11670.725	37464.785
3742.0	60.11	9354.105	34402.246
13635.0	60.11	12743.358	35292.352
15682.0	60.05	13929.427	36059.523
15718.0	60.03	13786.029	36988.648
10324.0	60.02	11622.332	36125.93
15665.0	59.98	13806.281	35671.652
15815.0	59.94	13983.106	39000.699
2080.0	59.94	8635.671	35629.176
409.0	59.94	7905.914	37264.145
5576.0	59.92	10098.358	35565.324
5620.0	59.92	10104.89	36590.105
5179.0	59.9	9777.583	34024.168
8537.0	59.9	10920.356	36374.398
7162.0	59.9	10200.072	33696.242
1157.0	59.9	8294.107	33917.645
3353.0	59.88	9162.766	39649.301
9940.0	59.86	11430.089	38984.449
5341.0	59.86	9948.671	34681.121
16968.0	59.86	14509.815	35396.645
12303.0	59.86	12403.036	39736.93
11469.0	59.71	12033.384	36615.844
11596.0	59.69	12054.627	35338.715
427.0	59.69	7862.166	37498.832
236.0	59.67	7704.761	36242.867
10581.0	59.63	11835.167	34937.539
117.0	59.56	7913.513	34675.359
8244.0	59.52	10705.413	33118.465
7928.0	59.52	10689.682	37341.238
1129.0	59.52	8234.86	33439.195
14877.0	59.5	13455.517	36139.887
13876.0	59.44	13022.878	34917.348
1482.0	59.44	8217.199	39403.895
3598.0	59.4	9342.051	36095.734
7156.0	59.38	10184.241	33659.953
14776.0	59.36	13457.767	33895.902
3000.0	59.36	9209.502	36092.438
14063.0	59.33	12978.318	37810.105
14982.0	59.31	13563.642	38250.27
7413.0	59.19	10404.781	35862.422
13636.0	59.17	12837.641	35293.875
11396.0	59.17	11860.628	36933.977
8639.0	59.15	10892.76	37778.844
7.0	59.1	7839.567	33329.801
4195.0	59.1	9591.243	35276.895
13533.0	59.06	12758.484	36678.27
15888.0	59.06	14130.183	39192.563
1670.0	59.0	8481.953	38220.48
14707.0	58.98	13348.475	33797.039
15023.0	58.98	13421.892	39091.203
4587.0	58.92	9845.788	39194.059
3657.0	58.92	9386.164	35484.848
14080.0	58.9	13058.779	38138.523
14685.0	58.88	13286.861	34123.641
14924.0	58.87	13509.865	37078.375
7752.0	58.87	10722.365	40006.445
1847.0	58.83	8561.547	35483.438
7240.0	58.81	10538.718	34043.684
15368.0	58.73	13604.828	34835.855
1960.0	58.64	8817.484	33373.285
1569.0	58.64	8591.205	39902.863
11873.0	58.62	12140.783	35260.766
10643.0	58.62	11717.052	36021.191
10979.0	58.62	11749.079	38171.801
13644.0	58.58	12817.899	35166.219
5196.0	58.56	9903.579	33753.691
5949.0	58.56	10346.929	38693.891
835.0	58.48	8118.363	37511.02
13898.0	58.48	12989.251	35455.422
9364.0	58.46	11402.63	33694.648
9025.0	58.46	11124.77	36506.441
9274.0	58.43	11150.234	33536.441
11850.0	58.43	12211.19	34681.938
15540.0	58.43	13959.528	34640.496
12793.0	58.43	12476.53	33827.395
2969.0	58.37	9223.445	35466.703
9340.0	58.35	11273.737	33219.438
5975.0	58.35	10209.809	38037.516
15970.0	58.31	14081.691	38037.102
2378.0	58.29	8697.715	39797.473
10576.0	58.29	11693.498	34777.621
3374.0	58.27	9235.305	39951.125
2632.0	58.25	8883.668	37748.684
12411.0	58.25	12471.456	38530.492
11715.0	58.21	11945.632	33335.57
4308.0	58.21	9549.884	36657.93
4524.0	58.2	9581.064	39804.453
3711.0	58.18	9313.407	35042.367
1213.0	58.18	8267.503	35509.227
13874.0	58.18	12993.653	34841.313
16570.0	58.16	14301.873	36428.785
7492.0	58.16	10470.113	36359.805
8358.0	58.12	10948.511	34409.027
10005.0	58.1	11473.288	37927.391
15390.0	58.1	13711.197	34530.609
4518.0	58.04	9511.221	39718.637
9783.0	58.04	11358.517	38801.859
1001.0	58.02	8120.69	35472.238
13286.0	57.98	12707.067	39876.297
11624.0	57.95	11939.147	34749.785
11953.0	57.95	12185.369	36240.398
735.0	57.93	8143.101	39393.172
14177.0	57.91	12964.128	39357.574
9007.0	57.81	11110.433	36795.238
10988.0	57.77	11704.983	38343.523
295.0	57.74	7761.058	36497.953
2715.0	57.72	8964.146	35979.297
8737.0	57.7	10940.693	39527.035
4566.0	57.68	9811.462	39743.297
1759.0	57.68	8536.358	36811.324
773.0	57.62	8096.518	38493.688
14402.0	57.62	13279.744	37736.125
7574.0	57.6	10546.79	37484.57
12688.0	57.56	12397.195	35386.59
12724.0	57.52	12351.347	34927.02
8058.0	57.52	10718.964	35282.492
14223.0	57.49	13036.562	39753.66
15890.0	57.49	14068.255	39218.773
10373.0	57.37	11620.321	35539.367
5778.0	57.37	10056.0	39107.77
13669.0	57.35	12729.962	34642.109
11635.0	57.33	12019.487	34311.203
8997.0	57.33	11122.363	36967.0
10579.0	57.26	11755.383	34874.789
3653.0	57.26	9363.635	35466.066
7496.0	57.26	10462.079	36454.875
5652.0	57.2	10057.063	37082.742
14887.0	57.16	13519.428	36329.902
3037.0	57.12	9152.58	36682.152
13891.0	57.1	13060.821	35286.973
12639.0	57.08	12358.994	35750.965
10574.0	57.07	11767.394	34746.648
10051.0	57.03	11541.569	37399.953
16523.0	56.97	14293.3	35394.785
179.0	56.97	7808.788	35706.98
1757.0	56.95	8536.975	36769.16
15706.0	56.87	13865.884	36560.168
12339.0	56.87	12297.636	39582.344
4291.0	56.87	9568.62	36367.238
6032.0	56.8	10183.683	37026.691
12629.0	56.8	12440.578	35902.098
11696.0	56.74	11967.842	33695.188
14667.0	56.72	13146.419	34456.188
13803.0	56.7	13086.83	33769.535
5256.0	56.68	10040.627	34033.0
5703.0	56.68	10126.27	37665.605
8233.0	56.61	10649.988	33212.188
6047.0	56.55	10313.005	37165.074
3425.0	56.47	9289.611	38954.285
9782.0	56.43	11390.534	38779.551
7654.0	56.41	10460.737	39019.473
5934.0	56.41	10174.297	39093.113
10403.0	56.36	11442.071	34830.434
2220.0	56.36	8759.725	37692.52
4869.0	56.36	9712.626	34992.996
8879.0	56.3	11054.351	38379.059
9640.0	56.2	11257.848	36762.715
10980.0	56.18	11844.286	38189.09
7542.0	56.18	10476.694	37242.434
15719.0	56.18	13928.344	37049.93
12890.0	56.18	12589.702	34127.438
3808.0	56.09	9384.618	33925.77
7937.0	56.05	10597.486	37112.781
4.0	55.99	7945.774	33186.863
5853.0	55.97	10134.86	39989.82
13555.0	55.97	12919.779	36371.063
2860.0	55.95	9081.005	33356.129
8364.0	55.93	10932.994	34446.184
4331.0	55.93	9599.362	36951.473
306.0	55.93	7774.906	36532.727
13379.0	55.93	12812.169	38919.773
1112.0	55.86	7999.647	33256.781
15274.0	55.82	13652.72	36261.977
14860.0	55.8	13511.223	35730.285
902.0	55.8	7994.459	36694.652
8320.0	55.78	10944.755	34108.625
12936.0	55.76	12582.215	34621.242
7730.0	55.76	10560.456	39687.473
12840.0	55.72	12528.134	33155.785
15214.0	55.72	13766.354	37816.711
10453.0	55.71	11539.39	33976.051
6992.0	55.67	10332.274	35555.656
7347.0	55.65	10562.659	34751.027
13802.0	55.59	12959.673	33766.555
4636.0	55.53	9713.907	38304.148
2165.0	55.49	8732.07	36391.383
13231.0	55.46	12560.486	39126.242
3603.0	55.4	9421.583	36187.176
5780.0	55.38	10102.074	39135.723
9702.0	55.38	11328.888	37407.332
16837.0	55.38	14551.628	38147.547
16618.0	55.36	14353.717	37431.301
5890.0	55.3	10260.008	39422.223
11058.0	55.3	11774.702	39872.531
3306.0	55.3	9193.862	39258.355
2222.0	55.28	8647.467	37712.637
12435.0	55.26	12490.594	37835.539
13119.0	55.26	12581.886	37410.0
10508.0	55.19	11783.976	33394.02
16541.0	55.19	14232.472	35927.391
7241.0	55.19	10525.014	34056.289
5892.0	55.09	10189.498	39173.348
14676.0	55.07	13194.786	34383.949
8724.0	55.07	10901.052	39215.102
2210.0	55.02	8781.068	37279.18
695.0	54.98	7784.447	39956.973
5896.0	54.98	10260.522	38954.98
3757.0	54.96	9331.049	34023.43
15533.0	54.92	13811.935	34407.793
7817.0	54.92	10636.624	38827.137
3980.0	54.9	9641.423	33320.309
11920.0	54.9	12242.302	35788.625
842.0	54.82	8095.546	37614.512
2931.0	54.8	9087.117	35053.98
11485.0	54.77	11931.276	36440.422
5160.0	54.73	9845.062	34183.113
2361.0	54.69	8676.931	39711.914
1648.0	54.69	8470.158	38570.0
13704.0	54.67	12740.222	34254.16
1762.0	54.65	8572.156	36595.953
2819.0	54.61	9017.687	33728.324
2209.0	54.61	8732.607	37277.566
611.0	54.52	7770.596	39338.703
7503.0	54.5	10393.067	36576.438
1597.0	54.48	8489.911	39384.066
5445.0	54.46	9934.466	35204.129
[truncated: 1,388 more rows]
