# Supplementary material for: Insights on the Control of Yeast Single-Cell Growth Variability by Members of the Trehalose Phosphate Synthase (TPS) Complex
Source: Front Cell Dev Biol. 2021 Jan 28;9:607628. doi: 10.3389/fcell.2021.607628 (PMC7876269; doi:10.3389/fcell.2021.607628)
Supplement: Supplementary file 3 [file Data_Sheet_2.ZIP › replicate4_delta_TPS1_t2.csv]

Id	Area(um^2)	Center_x_position	Center_y_position
244.0	170.32	7835.306	36476.406
3534.0	164.08	9350.526	34365.168
1186.0	160.75	8387.206	36087.016
9887.0	160.04	11568.649	34761.383
8749.0	156.74	11096.255	34593.191
13846.0	155.63	13152.864	33994.398
2194.0	154.79	8807.962	39446.332
15465.0	151.92	14385.681	33805.828
11726.0	150.21	12276.624	38809.367
12783.0	149.1	12844.582	36666.707
14592.0	148.68	13681.746	33632.449
14115.0	148.6	13437.706	37414.09
8198.0	148.24	10841.521	37103.93
14073.0	145.71	13512.491	36338.363
11139.0	145.06	12244.651	33633.367
6681.0	144.91	10266.64	34992.844
7711.0	144.16	10576.943	34805.785
8029.0	143.47	10984.06	34778.547
15612.0	143.26	14219.192	35249.223
14455.0	141.59	13759.778	35564.043
1806.0	140.98	8619.128	34011.391
10967.0	140.85	11991.25	35861.797
4142.0	139.98	9692.902	37297.305
2696.0	139.08	9185.291	33913.148
4962.0	137.57	9705.76	33134.648
967.0	135.33	8136.061	35646.656
1920.0	134.77	8684.792	35138.293
14622.0	133.01	13919.297	33505.488
14081.0	132.59	13381.023	36482.863
15322.0	130.37	14191.809	34236.754
9166.0	129.03	11205.688	36521.797
1814.0	128.13	8547.868	33942.563
7167.0	127.36	10362.76	36521.273
15094.0	126.81	14167.876	37772.578
15144.0	126.31	14037.385	35814.801
11814.0	126.0	12414.019	37437.523
15976.0	125.79	14612.21	36331.164
14811.0	125.1	13986.205	35542.094
14510.0	124.85	13680.698	34819.883
2732.0	123.26	9201.794	34863.93
14452.0	122.55	13575.554	35700.844
15021.0	122.51	14201.726	39034.074
5465.0	122.44	10077.417	38583.605
4421.0	122.07	9727.243	37545.004
15939.0	121.46	14516.334	37372.645
4538.0	121.06	9825.674	35809.793
14272.0	120.64	13691.871	38995.246
12840.0	120.31	12712.672	35737.516
341.0	119.89	7665.52	37079.238
3983.0	118.01	9536.728	35346.73
1020.0	117.19	8189.127	34596.5
4504.0	117.06	9874.683	36435.449
12541.0	116.73	12658.349	39485.922
11089.0	114.28	11885.348	33730.363
1098.0	114.18	8363.886	33951.707
11086.0	114.14	11924.062	33919.855
13912.0	113.95	13550.066	33079.438
9286.0	113.47	11415.233	38095.258
14909.0	112.07	13834.167	38232.73
11298.0	112.07	12143.975	35513.5
10554.0	111.33	11918.8	39018.879
8201.0	110.18	10883.078	37119.969
6880.0	110.14	10382.034	33566.484
3349.0	110.03	9282.988	36709.406
14368.0	109.6	13573.215	37638.074
14634.0	108.91	13818.617	33695.84
15017.0	108.57	14115.746	38990.676
13015.0	108.36	12970.224	33338.02
10111.0	108.36	11798.197	35925.113
8599.0	108.11	11068.967	36068.762
12877.0	108.05	12744.552	35133.43
8676.0	107.98	11110.54	35544.809
6756.0	107.86	10147.109	34302.859
13023.0	107.8	13044.723	33470.035
13481.0	107.11	13337.968	39427.254
7847.0	107.08	10712.632	33403.059
6842.0	106.92	10151.163	33058.051
13592.0	106.31	13271.915	37771.496
11908.0	105.73	12393.612	36621.363
1652.0	105.47	8458.065	36869.105
3212.0	105.18	9306.842	39736.863
1840.0	105.08	8493.736	33182.82
13367.0	105.05	12981.402	39297.387
1312.0	105.01	8329.753	37938.508
8340.0	104.39	10778.508	39615.746
11945.0	104.37	12461.138	36505.004
15081.0	104.2	14162.177	38024.504
14628.0	103.95	13852.329	33645.797
7421.0	103.42	10585.332	39693.281
107.0	103.4	7901.859	35024.004
5268.0	103.36	10062.271	35505.676
14146.0	103.0	13546.352	37894.305
329.0	102.75	7855.87	36978.762
13865.0	102.19	13233.925	33689.055
9812.0	102.04	11498.635	35927.699
10298.0	102.02	11697.368	37014.703
10439.0	101.94	11835.835	38611.406
14887.0	101.67	13901.333	37732.098
7158.0	101.5	10371.532	36325.781
4033.0	101.33	9575.476	35680.617
4127.0	101.31	9678.359	37142.551
4337.0	101.02	9871.745	39307.563
15667.0	100.68	14272.3	36326.102
12139.0	100.62	12486.175	33803.535
798.0	100.54	8078.282	37535.203
4285.0	100.16	9696.392	39745.0
7701.0	100.01	10682.0	34983.688
13366.0	99.97	13084.888	39277.914
12199.0	99.62	12660.121	34067.871
5779.0	99.57	10190.89	36982.152
14836.0	99.2	13832.494	36144.648
8779.0	98.99	11120.856	34182.961
14791.0	98.93	13923.901	35297.047
1102.0	98.93	8383.999	34226.121
12487.0	98.65	12551.918	38327.191
14521.0	98.51	13622.611	34706.637
11585.0	98.48	12237.322	39179.809
3995.0	98.48	9613.071	35453.246
1248.0	98.38	8387.04	36818.559
8886.0	98.19	11387.163	33106.512
8388.0	97.82	11054.49	39955.516
6678.0	97.67	10249.017	34973.844
386.0	97.57	7666.632	37634.375
11855.0	97.02	12332.467	36919.59
2106.0	96.87	8712.065	38098.863
7803.0	96.56	10632.369	34000.176
1916.0	96.39	8765.262	35116.797
14956.0	96.23	13783.385	39066.641
15359.0	96.06	14050.225	33778.043
1993.0	95.85	8831.611	35880.445
12449.0	95.74	12572.442	37722.5
10026.0	95.72	11821.343	34274.188
9966.0	95.72	11438.095	33150.777
5575.0	95.6	10223.455	39876.262
5456.0	95.53	10120.021	38284.383
14003.0	95.39	13374.871	34902.133
13690.0	95.24	13261.534	35760.523
9028.0	95.18	11299.39	35106.863
10433.0	95.05	11821.917	38277.629
12125.0	94.85	12435.184	33875.594
13273.0	94.78	12970.729	37444.367
14329.0	94.18	13617.88	38212.672
11399.0	93.86	12066.087	36810.867
813.0	93.8	8119.697	37497.07
9291.0	93.76	11408.944	38199.215
9109.0	93.71	11256.046	36075.184
10076.0	93.65	11666.909	35401.492
4678.0	93.53	9709.446	34632.379
4965.0	93.53	10052.138	33115.008
13817.0	93.51	13153.599	34824.539
333.0	93.38	7787.536	36995.211
7899.0	93.28	10802.829	33436.945
12044.0	93.02	12458.136	35037.125
1728.0	92.98	8546.145	35738.23
9132.0	92.94	11261.017	36214.371
3.0	92.73	7955.399	33160.211
14709.0	92.67	13972.68	34920.293
13615.0	92.52	13318.936	37213.621
15787.0	92.31	14263.689	39098.074
4219.0	91.98	9569.648	38789.625
14572.0	91.96	13598.882	34128.09
11031.0	91.9	11974.029	34336.594
14413.0	91.81	13665.806	36442.305
1417.0	91.77	8294.196	39429.5
2927.0	91.39	9079.224	38233.805
6730.0	91.18	10241.265	34475.172
5417.0	91.16	9962.815	37435.441
9173.0	91.14	11343.011	36673.051
7569.0	90.93	10725.565	36737.563
13474.0	90.81	13172.188	39446.566
2736.0	90.79	9114.144	35028.969
1548.0	90.72	8592.274	38847.008
11123.0	90.66	12238.988	33077.172
11666.0	90.58	12415.58	39501.223
65.0	90.54	7915.298	34380.578
11250.0	90.53	12191.955	34984.902
8161.0	90.47	10872.475	36209.699
10291.0	90.33	11842.657	36978.227
5172.0	90.3	10019.016	35200.426
6821.0	90.24	10334.485	33678.0
7597.0	90.14	10695.415	36513.801
5411.0	90.1	10019.415	37290.957
13857.0	89.93	13233.667	33940.012
23.0	89.7	7660.418	33740.453
7607.0	89.7	10750.267	36361.547
1872.0	89.63	8679.449	33990.434
7505.0	89.51	10763.445	37691.242
1011.0	89.34	8161.776	34907.223
2931.0	89.32	9260.359	38248.953
1008.0	88.9	8200.711	34782.973
11180.0	88.61	12157.686	34222.813
375.0	88.44	7947.998	37496.195
14378.0	88.28	13600.804	37314.508
10303.0	88.23	11711.507	37075.281
12453.0	88.07	12694.914	37771.598
7851.0	88.0	10699.085	33482.707
13236.0	87.94	12959.275	36768.414
12988.0	87.9	12855.581	33305.137
10118.0	87.73	11800.354	36043.023
9395.0	87.61	11570.964	39826.793
10.0	87.6	7767.268	33546.863
1073.0	87.46	8241.685	33484.293
13984.0	87.4	13505.445	34756.723
13639.0	87.21	13252.625	36818.652
9111.0	87.14	11323.95	36110.039
5711.0	86.94	10246.384	37775.512
14088.0	86.58	13517.253	36777.793
5362.0	86.52	10068.077	36656.184
7489.0	86.45	10773.045	38022.527
14642.0	86.37	13880.458	33871.344
7669.0	86.35	10699.833	35429.246
9464.0	86.27	11519.381	38833.246
11768.0	86.27	12477.724	38000.457
11036.0	85.83	11939.69	34156.578
12215.0	85.83	12567.936	34219.809
9472.0	85.78	11611.96	38695.387
11145.0	85.74	12186.686	33738.078
15862.0	85.58	14537.703	38635.602
14353.0	85.56	13596.068	37685.078
11589.0	85.3	12145.418	39243.008
6786.0	85.3	10214.278	34205.34
2028.0	85.2	8721.225	36387.629
3319.0	85.18	9343.109	37521.223
9934.0	84.99	11527.163	33655.344
2705.0	84.95	9150.248	34141.379
8918.0	84.91	11322.931	33773.656
8090.0	84.8	10921.78	35593.875
687.0	84.74	8175.228	39317.676
4954.0	84.68	9891.315	33242.016
10078.0	84.61	11831.6	35467.996
12273.0	84.49	12554.458	35221.902
12996.0	84.38	12941.343	33007.723
11739.0	84.34	12367.361	38634.02
8930.0	84.24	11337.644	34014.711
11309.0	84.22	12073.45	35672.906
3306.0	84.11	9399.767	37872.844
11737.0	84.03	12334.042	38930.293
13002.0	83.78	13002.693	33113.262
12272.0	83.71	12632.038	35200.391
2453.0	83.71	8992.711	37886.27
11151.0	83.55	12180.421	33748.316
11319.0	83.23	12179.649	35836.023
890.0	83.21	8178.766	36527.945
1830.0	83.19	8542.005	33618.707
8149.0	83.0	10978.823	36084.215
12321.0	82.92	12528.962	36084.473
3354.0	82.77	9304.012	36797.648
2642.0	82.75	8972.155	33924.051
1059.0	82.42	8058.059	33412.262
2476.0	82.31	8953.056	37427.66
15980.0	82.19	14480.191	36149.852
9590.0	82.17	11523.302	37024.043
15910.0	82.16	14493.88	38236.246
104.0	82.12	7903.885	34983.328
6817.0	82.06	10344.326	33920.926
12437.0	82.02	12568.18	37558.375
14578.0	81.96	13630.513	33959.941
14110.0	81.94	13518.208	37170.809
12159.0	81.89	12328.75	33151.0
15653.0	81.89	14218.13	36035.223
15098.0	81.77	14043.967	37821.645
10615.0	81.71	12002.887	37624.0
12331.0	81.66	12541.414	36358.805
4975.0	81.58	10090.89	33347.141
12845.0	81.5	12805.867	35755.484
14465.0	81.41	13712.195	35198.527
12652.0	81.37	12892.893	38717.383
10984.0	81.33	11855.354	35289.09
145.0	81.29	7900.723	35769.637
15909.0	81.24	14475.235	38179.012
6723.0	81.24	10202.828	34714.297
15112.0	81.2	14028.802	37138.879
12752.0	81.12	12765.092	37130.723
11529.0	81.06	12160.909	38158.707
1421.0	80.91	8375.854	39514.0
14427.0	80.91	13647.049	36076.227
15138.0	80.89	14149.397	35937.254
12918.0	80.87	12880.728	34495.691
13304.0	80.72	13129.116	38102.855
14170.0	80.6	13521.852	38461.594
13879.0	80.6	13263.27	33594.711
9886.0	80.58	11594.773	34746.637
14806.0	80.58	13953.097	35498.527
12992.0	80.43	12858.498	33058.777
11.0	80.22	7791.189	33642.129
1965.0	80.09	8843.01	35747.973
8711.0	79.89	11167.383	35029.121
156.0	79.86	7656.744	35860.68
13931.0	79.84	13379.428	33420.211
112.0	79.84	7850.127	35079.496
72.0	79.8	7882.558	34416.922
4410.0	79.72	9902.749	37988.484
13380.0	79.65	13063.552	39322.949
7500.0	79.55	10716.752	37875.617
7954.0	79.53	10944.322	34143.516
15079.0	79.53	14057.642	38253.117
931.0	79.49	8152.808	36326.074
10077.0	79.38	11699.185	35414.84
4565.0	79.32	9708.884	35288.301
4964.0	79.26	10050.219	33085.109
12270.0	79.05	12676.51	35120.598
11294.0	78.99	12225.83	35465.059
56.0	78.92	7893.317	34207.363
14785.0	78.88	13984.729	35162.852
14614.0	78.8	13877.694	33302.684
9297.0	78.52	11235.411	38278.055
9461.0	78.5	11448.863	39055.516
15358.0	78.42	14075.235	33759.941
11166.0	78.36	12157.961	33953.734
1149.0	78.36	8241.246	35385.094
13442.0	78.32	13009.985	39781.074
14855.0	78.25	13874.038	36837.395
1594.0	78.25	8451.102	38295.063
7704.0	78.21	10674.26	35034.379
363.0	78.19	7740.489	37364.605
11283.0	78.13	12081.533	35380.727
8188.0	78.0	10830.376	36854.996
12119.0	77.96	12441.203	34031.707
681.0	77.9	8165.051	39731.5
12247.0	77.9	12603.405	34557.973
14324.0	77.81	13719.358	38451.172
6870.0	77.77	10544.68	33262.969
7160.0	77.63	10497.228	36344.516
12328.0	77.6	12557.718	36295.547
9471.0	77.58	11523.093	38678.234
1647.0	77.56	8598.358	37110.133
3166.0	77.56	9133.475	39557.445
1061.0	77.44	8094.097	33207.977
9174.0	77.39	11329.239	36694.379
14668.0	77.33	13994.909	34157.555
13823.0	77.31	13185.157	34637.027
14545.0	77.14	13746.321	34330.5
7470.0	76.81	10625.223	38756.41
4570.0	76.79	9725.316	35403.352
12283.0	76.79	12687.382	35447.063
13091.0	76.73	12955.153	34719.023
7590.0	76.72	10594.679	36657.129
1850.0	76.72	8717.657	33359.219
7832.0	76.62	10580.569	33852.633
15006.0	76.62	14054.761	39555.59
1597.0	76.47	8479.685	38048.152
12494.0	76.35	12524.524	38508.277
2936.0	76.24	9183.517	38432.273
3727.0	76.24	9407.501	33066.148
13263.0	76.16	13040.485	37320.074
5593.0	76.08	10181.483	39435.852
1028.0	76.08	8073.495	34265.055
2547.0	75.85	8889.375	36034.586
10609.0	75.74	12010.618	37744.488
5566.0	75.64	9925.406	39934.133
9340.0	75.57	11360.82	39203.176
13136.0	75.51	13130.091	35495.473
8764.0	75.51	11169.007	34373.531
3255.0	75.45	9377.035	38851.98
4486.0	75.36	9740.932	36848.051
3639.0	75.28	9430.942	33505.145
14671.0	75.26	13985.195	34170.328
12258.0	75.24	12673.259	34737.27
10426.0	75.16	11835.978	38136.027
7795.0	75.14	10754.045	34256.887
3350.0	75.09	9303.849	36732.559
15092.0	74.97	14122.602	37956.984
16128.0	74.93	14560.661	33733.664
12463.0	74.88	12651.07	37868.098
9663.0	74.86	11549.717	36641.922
4207.0	74.86	9640.275	38479.0
11490.0	74.82	12187.395	37180.719
14422.0	74.74	13604.927	36307.375
9488.0	74.63	11562.458	38237.422
14161.0	74.61	13397.694	38263.891
7338.0	74.51	10379.472	39226.492
11383.0	74.42	12202.787	36710.414
9346.0	74.36	11302.231	39386.934
14119.0	74.32	13551.841	37468.707
12136.0	74.24	12343.275	33758.637
12977.0	74.19	12810.623	33408.238
1144.0	74.17	8239.986	35298.266
1731.0	74.17	8544.484	35772.523
5709.0	74.17	10276.47	37748.105
9018.0	74.15	11241.504	34940.809
12456.0	74.13	12633.461	37827.066
2186.0	74.13	8749.761	39198.449
11244.0	74.09	12111.052	34655.527
8467.0	74.05	11195.011	38497.477
3428.0	73.94	9337.787	35686.074
12962.0	73.8	12807.374	33755.336
1998.0	73.73	8641.844	35975.402
8097.0	73.73	10910.267	35760.504
15539.0	73.67	14360.047	34388.488
7014.0	73.65	10505.167	34736.164
14183.0	73.65	13531.722	38784.617
5468.0	73.54	9931.423	38674.91
3733.0	73.46	9313.941	33148.297
12193.0	73.44	12652.697	33908.895
14636.0	73.38	13992.965	33706.832
14560.0	73.31	13651.649	34428.266
10612.0	73.27	11976.321	37508.348
1522.0	73.27	8492.199	39386.07
1568.0	73.25	8468.931	38332.141
4105.0	73.23	9629.288	36941.441
4495.0	73.19	9775.467	36642.43
1018.0	73.13	8018.523	34510.82
5441.0	73.11	10036.727	37795.969
401.0	73.11	7705.801	37890.297
11336.0	73.08	12078.992	36072.723
13750.0	73.02	13179.342	35502.066
12712.0	72.98	12871.63	37612.344
15839.0	72.88	14509.107	39381.832
8887.0	72.87	11360.333	33177.133
2402.0	72.87	8985.928	38574.266
1081.0	72.83	8403.45	33670.926
14383.0	72.81	13780.442	37106.844
12929.0	72.73	12886.378	34588.5
8007.0	72.62	10843.895	34569.855
1952.0	72.58	8649.055	35655.359
12530.0	72.5	12668.681	39267.379
11118.0	72.39	12063.405	33029.066
15651.0	72.37	14298.691	36026.285
14838.0	72.33	13880.416	36156.977
9976.0	72.29	11661.818	33283.895
14907.0	72.25	13916.373	38143.961
8142.0	72.23	10984.793	36032.008
12866.0	72.19	12871.557	35440.848
4221.0	72.16	9682.281	38874.336
3531.0	72.14	9417.383	34352.652
9944.0	72.1	11427.317	33547.992
362.0	72.08	7717.95	37344.785
11128.0	71.95	12192.381	33216.762
8.0	71.93	7791.686	33493.008
13649.0	71.89	13224.592	36384.316
6689.0	71.85	10219.587	35050.133
13032.0	71.85	13071.629	33690.891
4825.0	71.79	9807.35	34290.09
13504.0	71.79	13148.929	38972.711
9323.0	71.77	11374.368	38890.41
14085.0	71.77	13474.794	36643.004
9842.0	71.66	11522.084	35489.277
1942.0	71.66	8839.334	35532.781
5434.0	71.64	10027.026	37667.789
4424.0	71.6	9754.649	37614.133
14858.0	71.54	13924.227	36871.625
9498.0	71.54	11572.171	38079.227
12281.0	71.51	12702.765	35419.0
15694.0	71.49	14297.848	36917.391
7618.0	71.47	10585.347	35928.594
2744.0	71.35	9252.242	35223.988
123.0	71.33	7879.654	35298.805
506.0	71.33	7712.414	38726.012
14814.0	71.28	13901.7	35603.758
5534.0	71.28	9959.107	39557.672
1512.0	71.1	8557.828	39507.68
1010.0	71.08	8029.723	34847.953
10415.0	71.05	11779.381	37837.492
5377.0	71.03	9946.568	36825.715
4994.0	71.03	10097.385	34102.406
7794.0	71.01	10727.418	34251.902
3253.0	70.91	9388.89	38826.676
2555.0	70.87	8878.977	35882.73
8324.0	70.8	10788.999	39152.988
5538.0	70.8	10086.501	39621.547
4850.0	70.76	9834.7	34339.199
13518.0	70.74	13344.707	38925.02
1231.0	70.62	8246.423	36679.645
9055.0	70.49	11342.657	35390.281
8975.0	70.45	11401.571	34320.0
10884.0	70.37	11915.41	36448.063
2385.0	70.37	8917.194	38534.32
8452.0	70.34	11097.957	38804.359
8829.0	70.32	11056.54	33771.922
8913.0	70.28	11241.779	33614.129
2667.0	70.22	8884.838	33058.465
4175.0	70.18	9584.474	37525.836
15829.0	70.18	14620.271	39665.836
4907.0	70.15	9866.177	34164.23
15857.0	70.11	14499.549	38842.086
12276.0	70.07	12500.97	35353.066
8281.0	70.07	10808.963	38392.266
7142.0	69.84	10442.221	36020.16
9092.0	69.8	11256.5	35893.125
4618.0	69.74	9878.698	34977.664
5461.0	69.67	9923.477	38433.469
15722.0	69.67	14239.293	37749.824
7599.0	69.61	10736.55	36254.051
14976.0	69.61	13784.761	39714.781
103.0	69.59	7983.323	34955.594
12734.0	69.57	12767.48	37293.945
11235.0	69.55	12279.112	34487.77
2149.0	69.53	8668.221	38686.855
15841.0	69.51	14563.71	39144.285
14447.0	69.42	13677.853	35813.305
15817.0	69.36	14394.087	39888.359
724.0	69.32	8184.164	38754.324
15935.0	69.3	14625.089	37528.555
14196.0	69.28	13454.541	38985.762
4198.0	69.23	9566.005	38156.832
1147.0	69.23	8243.393	35370.883
4960.0	69.09	9803.48	33088.852
10391.0	68.98	11748.171	37452.008
11505.0	68.94	12233.76	37513.738
8866.0	68.94	11063.793	33230.77
4045.0	68.92	9543.358	35959.355
13983.0	68.92	13464.531	34742.598
1543.0	68.9	8431.558	39080.578
12365.0	68.86	12693.17	36697.438
4206.0	68.84	9527.755	38475.969
10982.0	68.84	11929.94	35547.117
9920.0	68.82	11486.556	34033.902
12326.0	68.8	12619.955	36165.105
10070.0	68.79	11669.856	35168.281
9891.0	68.77	11539.877	34578.555
508.0	68.69	7797.043	38772.855
8081.0	68.67	10793.386	35353.309
15119.0	68.65	14057.174	36615.641
13296.0	68.61	13115.597	37959.008
3298.0	68.52	9298.685	38294.547
1626.0	68.46	8622.501	37438.926
3891.0	68.46	9494.071	34340.336
1940.0	68.31	8650.646	35464.355
135.0	68.25	7761.687	35592.738
4262.0	68.19	9563.952	39435.988
1090.0	68.19	8362.048	33863.953
15914.0	68.13	14500.298	37990.539
13836.0	68.08	13285.601	34336.074
13068.0	68.06	13110.349	34464.531
8597.0	68.06	11165.522	36342.34
7844.0	68.02	10688.491	33489.914
494.0	67.98	7657.005	38541.895
9487.0	67.98	11514.111	38212.422
10934.0	67.98	11879.204	36061.473
13414.0	67.9	12952.07	39506.18
8331.0	67.88	10868.993	39358.98
1350.0	67.88	8320.689	38107.441
13902.0	67.81	13323.366	33083.152
9254.0	67.71	11387.907	37541.66
1240.0	67.69	8351.739	36769.043
14501.0	67.6	13693.637	35001.617
3232.0	67.54	9347.603	39196.305
13104.0	67.54	12972.68	34770.941
12194.0	67.52	12680.939	34002.051
5014.0	67.44	10094.452	34233.441
11345.0	67.39	12161.739	36254.367
12643.0	67.35	12842.27	38794.637
3192.0	67.35	9486.842	39890.656
14130.0	67.31	13417.185	37626.711
14113.0	67.29	13436.695	37255.707
8414.0	67.29	11195.22	39471.836
14982.0	67.29	13974.506	39809.762
4210.0	67.23	9595.679	38550.215
631.0	67.21	7702.564	39881.738
2644.0	67.14	8941.945	33714.922
2255.0	67.1	8686.337	39911.313
5035.0	67.06	9920.178	34394.727
14313.0	66.97	13754.505	38317.809
2821.0	66.77	9159.588	36255.449
15318.0	66.77	14007.768	34232.289
8030.0	66.72	10839.869	34776.063
2512.0	66.64	8875.454	36747.785
12156.0	66.62	12371.65	33005.258
9931.0	66.58	11601.504	33873.129
7362.0	66.49	10475.118	39505.773
1359.0	66.45	8221.024	38136.559
12961.0	66.43	12831.648	33740.656
8159.0	66.43	10788.136	36185.227
2643.0	66.41	9053.896	33684.219
9404.0	66.39	11497.815	39617.594
6682.0	66.31	10141.415	34998.453
16058.0	66.29	14441.281	35008.801
4323.0	66.29	9738.38	39716.551
13560.0	66.26	13184.37	38154.98
2577.0	66.24	9006.647	35714.133
10416.0	66.22	11646.547	37839.719
4525.0	66.2	9798.999	35941.09
1003.0	66.2	8174.576	35035.031
2675.0	66.08	9112.467	33336.934
15795.0	66.08	14300.528	39257.441
9879.0	66.01	11570.74	34912.352
1884.0	65.99	8648.806	34257.273
12760.0	65.97	12736.258	36935.27
3254.0	65.93	9288.473	38844.348
1056.0	65.91	8136.61	33373.09
4396.0	65.89	9823.499	38177.645
12654.0	65.87	12873.785	38721.309
11647.0	65.87	12465.825	39855.426
2142.0	65.85	8715.516	38412.246
15675.0	65.85	14265.968	36404.637
14273.0	65.8	13613.06	38994.73
11519.0	65.8	12114.961	37928.059
3176.0	65.74	9133.561	39693.262
414.0	65.66	7700.002	37926.203
15903.0	65.66	14570.244	38423.164
8820.0	65.61	11135.896	34105.09
6724.0	65.49	10335.668	34748.484
10986.0	65.47	12059.408	35301.965
11492.0	65.45	12125.119	37331.723
12617.0	65.45	12782.856	39526.719
1610.0	65.45	8575.616	37850.926
1792.0	65.43	8526.506	34538.996
2967.0	65.43	9065.74	38746.102
10883.0	65.41	12015.65	36446.02
12858.0	65.38	12757.338	35617.125
10557.0	65.36	11958.804	39092.258
10487.0	65.36	11663.577	39861.219
11392.0	65.34	12257.29	36726.164
9390.0	65.32	11324.408	39970.219
12280.0	65.24	12610.802	35410.203
15062.0	65.16	14204.849	38517.121
13305.0	65.05	13057.117	38140.254
12710.0	65.03	12902.438	37571.801
11797.0	65.03	12331.655	37510.602
15067.0	64.95	14120.418	38596.117
15864.0	64.93	14593.076	38658.961
2265.0	64.86	9033.499	39794.164
9945.0	64.86	11542.94	33635.355
14295.0	64.86	13686.021	38661.293
1836.0	64.82	8567.492	33339.992
7400.0	64.74	10624.378	39808.77
7049.0	64.67	10406.378	35488.125
823.0	64.67	8054.755	36893.699
1759.0	64.63	8484.51	35563.953
10869.0	64.61	11935.253	36639.699
5447.0	64.46	9963.179	38037.238
509.0	64.42	7770.607	38805.836
16232.0	64.32	14479.479	33239.512
11322.0	64.3	12220.53	35894.445
1761.0	64.3	8540.071	35395.914
8480.0	64.28	11113.318	38108.445
8491.0	64.23	11191.825	37800.813
15379.0	64.21	14113.639	33398.012
10968.0	64.17	12062.414	35881.883
4274.0	64.17	9599.84	39621.313
9994.0	64.15	11821.69	33886.387
15229.0	64.13	14030.74	34863.633
686.0	64.11	8090.922	39500.391
14644.0	64.09	13913.942	33890.555
993.0	64.07	8013.138	34952.91
13457.0	64.03	13312.422	39891.129
16048.0	64.03	14590.833	35215.363
5160.0	64.0	10130.251	35166.176
4452.0	63.84	9863.394	37325.84
13424.0	63.8	13058.368	39648.672
15726.0	63.8	14347.358	37815.805
14065.0	63.79	13440.926	36221.473
12253.0	63.77	12696.881	34620.871
139.0	63.73	7903.661	35693.719
15109.0	63.69	14187.551	37307.902
7286.0	63.65	10436.165	38593.629
732.0	63.65	8148.023	38322.359
12891.0	63.65	12744.844	34826.117
13142.0	63.63	12928.753	35581.98
11605.0	63.57	12097.315	39458.516
1005.0	63.57	8043.933	35080.586
7768.0	63.54	10697.51	34402.344
13641.0	63.54	13161.66	36551.523
5723.0	63.54	10265.747	37473.977
16072.0	63.48	14464.106	34714.156
8868.0	63.44	11078.138	33010.18
10952.0	63.4	11922.83	35982.594
8925.0	63.35	11396.605	33959.789
3778.0	63.31	9698.329	33654.254
13571.0	63.23	13341.98	38136.707
8809.0	63.23	11006.598	34082.07
13498.0	63.21	13254.614	39239.668
1515.0	63.21	8477.575	39560.121
1595.0	63.17	8620.257	38018.613
7299.0	63.15	10500.53	38845.617
9068.0	63.08	11327.722	35650.457
13003.0	63.04	13072.265	33161.422
4185.0	63.04	9525.636	37842.227
8876.0	63.02	11197.214	33128.012
4304.0	62.94	9809.806	39878.734
2740.0	62.94	9088.228	35071.012
1781.0	62.9	8572.457	34907.695
8723.0	62.87	11118.801	34808.203
14500.0	62.81	13594.969	34994.539
7507.0	62.79	10609.162	37696.414
2739.0	62.79	9115.974	35062.855
8613.0	62.79	11135.92	36169.551
8642.0	62.77	11205.491	35885.965
15001.0	62.75	14154.226	39464.785
13587.0	62.6	13169.339	37715.836
7524.0	62.52	10687.48	37495.492
10956.0	62.5	11903.174	36033.797
6825.0	62.43	10269.384	33711.633
10207.0	62.41	11704.927	36685.164
3766.0	62.41	9664.471	33438.023
871.0	62.39	8062.247	36406.398
6089.0	62.37	10190.264	36283.023
16173.0	62.37	14522.982	33627.949
7720.0	62.31	10575.491	34617.414
1367.0	62.25	8308.398	38297.148
7748.0	62.16	10771.425	34322.621
2310.0	62.14	8942.607	39219.781
4094.0	62.1	9584.336	36850.168
80.0	62.08	7734.196	34566.613
7562.0	62.04	10757.142	37127.453
14054.0	61.97	13499.709	35987.98
12043.0	61.97	12304.217	35027.965
12844.0	61.91	12887.864	35750.543
11120.0	61.91	11875.377	33085.238
2708.0	61.81	9118.526	34195.695
14167.0	61.81	13446.597	38308.793
9308.0	61.72	11335.769	38608.82
5661.0	61.68	10287.015	38634.824
2455.0	61.6	9041.996	37965.074
14444.0	61.56	13569.902	35786.469
959.0	61.56	8155.959	35860.012
13534.0	61.53	13350.293	38473.824
14705.0	61.53	13866.002	34864.863
13925.0	61.47	13565.309	33411.027
9304.0	61.43	11394.232	38515.898
13322.0	61.37	13103.587	38470.148
6854.0	61.37	10456.956	33010.797
9218.0	61.31	11211.826	37142.695
8162.0	61.28	10851.405	36269.797
14359.0	61.2	13574.361	37765.387
9942.0	61.14	11521.174	33499.516
7722.0	61.12	10570.451	34644.371
12665.0	61.01	12891.336	38394.402
14860.0	61.01	13803.208	36949.203
2496.0	60.93	9044.901	37083.535
12699.0	60.91	12837.911	37765.207
4453.0	60.89	9913.981	37327.586
11160.0	60.89	12123.645	33842.445
5432.0	60.87	10034.661	37636.281
7485.0	60.87	10571.973	38259.707
9898.0	60.84	11546.708	34313.641
6788.0	60.82	10259.662	34225.352
13470.0	60.82	13305.114	39609.793
7463.0	60.76	10719.805	38926.348
12393.0	60.74	12691.387	37040.543
9009.0	60.7	11243.121	34751.227
15155.0	60.66	14166.153	35722.145
1516.0	60.66	8461.433	39578.125
8581.0	60.55	11165.213	36398.195
14575.0	60.51	13774.214	33922.422
11129.0	60.51	12229.849	33225.426
2717.0	60.49	9154.241	34372.555
5346.0	60.47	10125.115	36228.398
3409.0	60.45	9282.798	35981.465
14820.0	60.43	13955.184	35767.172
13889.0	60.36	13146.945	33416.48
14363.0	60.36	13730.297	37533.367
9892.0	60.34	11632.623	34591.039
14450.0	60.34	13635.196	35611.141
1473.0	60.34	8620.997	39821.445
1845.0	60.32	8666.858	33141.906
396.0	60.22	7661.787	37837.684
15080.0	60.22	14116.112	38294.258
14453.0	60.18	13779.767	35446.0
12754.0	60.18	12865.803	37142.262
13895.0	60.13	13291.367	33274.148
3342.0	60.07	9433.641	37133.813
8208.0	60.03	10965.706	37196.934
1151.0	59.97	8386.854	35448.465
9236.0	59.97	11258.871	37373.809
8285.0	59.95	10884.734	38452.504
5600.0	59.95	10217.902	39531.984
4518.0	59.9	9731.687	36108.879
14972.0	59.9	13934.941	39676.422
3296.0	59.84	9296.905	38229.871
2601.0	59.8	8905.922	35290.578
13763.0	59.78	13170.824	35338.375
2437.0	59.78	8876.984	38427.902
11763.0	59.71	12394.424	38425.113
6894.0	59.69	10447.328	33986.164
12945.0	59.69	12920.747	33980.922
2474.0	59.67	9034.301	37364.957
52.0	59.65	7974.559	34115.449
10469.0	59.65	11804.648	39607.285
8417.0	59.65	11000.037	39311.617
1587.0	59.63	8519.941	38201.496
14457.0	59.53	13628.913	35345.441
5354.0	59.51	10089.475	36526.215
13427.0	59.46	13129.974	39680.254
11904.0	59.46	12471.75	36566.977
14321.0	59.46	13686.222	38408.516
1145.0	59.44	8215.61	35311.824
15552.0	59.44	14274.565	34541.656
12201.0	59.42	12633.86	34092.672
6867.0	59.42	10527.538	33242.902
7019.0	59.38	10435.399	34776.32
12832.0	59.38	12902.916	35898.387
12994.0	59.36	12865.872	33143.465
7050.0	59.34	10560.981	35489.906
2048.0	59.32	8647.083	36676.336
1808.0	59.25	8624.076	34050.039
3368.0	59.25	9489.187	36589.41
10918.0	59.21	12022.602	36291.941
10484.0	59.19	11752.103	39844.504
11181.0	59.17	12131.044	34243.832
2891.0	59.11	9111.895	37280.883
2535.0	59.11	8949.275	36107.051
14689.0	59.09	13845.831	34552.902
149.0	59.04	7728.319	35781.094
4196.0	59.0	9522.069	38130.391
7246.0	58.98	10377.043	37760.637
13926.0	58.98	13550.521	33411.02
13170.0	58.96	13033.967	35859.387
6871.0	58.96	10428.982	33278.434
15370.0	58.9	14184.384	33604.258
16091.0	58.9	14449.655	34142.813
4566.0	58.88	9868.92	35301.398
7460.0	58.84	10580.36	38848.52
5433.0	58.82	10049.752	37638.141
8339.0	58.82	10797.144	39592.961
8703.0	58.79	11061.479	34941.809
504.0	58.77	7743.932	38651.461
1107.0	58.75	8391.334	34333.547
1306.0	58.69	8246.342	37839.031
14027.0	58.67	13541.69	35452.012
4007.0	58.67	9554.065	35577.059
4554.0	58.67	9747.993	35731.285
15007.0	58.54	14077.547	39284.293
8874.0	58.52	11118.448	33115.383
1029.0	58.5	8004.676	33985.043
6792.0	58.46	10191.474	34272.629
6898.0	58.46	10502.689	34046.23
12064.0	58.36	12368.709	34763.391
1296.0	58.36	8231.416	37563.449
5706.0	58.33	10307.714	37717.016
15114.0	58.33	14185.524	37003.758
9.0	58.27	7743.532	33535.074
4559.0	58.27	9854.978	35471.367
1857.0	58.23	8764.31	33464.773
11108.0	58.21	11941.819	33339.152
5446.0	58.21	10085.315	38017.344
1497.0	58.13	8587.607	39905.516
9343.0	58.12	11385.614	39292.832
14793.0	58.12	13808.378	35338.727
3188.0	58.08	9218.878	39929.84
10628.0	58.04	11873.918	37379.48
15013.0	58.04	14126.402	39194.637
4108.0	58.02	9569.295	36981.129
16095.0	58.0	14427.926	34256.008
7402.0	57.96	10647.431	39890.609
15353.0	57.94	14083.129	33670.371
13455.0	57.94	13215.164	39865.195
6791.0	57.92	10249.094	34245.309
1153.0	57.91	8264.283	35511.672
6926.0	57.91	10348.849	34163.766
7745.0	57.89	10707.437	34307.012
9813.0	57.85	11593.451	35931.82
14053.0	57.85	13416.566	35919.012
12210.0	57.83	12641.912	34154.559
10024.0	57.83	11750.465	34225.336
13618.0	57.79	13213.845	37250.246
13143.0	57.77	13053.509	35581.848
2470.0	57.75	8999.493	37577.508
7409.0	57.75	10589.664	39627.723
1557.0	57.73	8424.202	38644.637
13924.0	57.68	13567.062	33308.371
378.0	57.68	7811.598	37525.348
12418.0	57.66	12662.465	37345.473
13965.0	57.64	13483.941	33980.441
4220.0	57.64	9679.693	38850.754
8196.0	57.62	10794.025	37030.742
13762.0	57.58	13214.321	35315.273
13340.0	57.58	12960.143	38837.102
15210.0	57.56	14182.906	35002.449
973.0	57.56	8023.499	35476.938
14574.0	57.52	13665.353	33865.305
12200.0	57.5	12554.997	34087.398
7612.0	57.48	10576.777	36109.387
10427.0	57.46	11773.51	38136.555
14009.0	57.46	13388.373	34921.063
11549.0	57.46	12161.952	38713.633
14380.0	57.45	13590.512	37338.723
12585.0	57.45	12885.967	39909.438
10079.0	57.45	11785.138	35496.926
4953.0	57.45	9763.388	33228.359
15413.0	57.43	14224.475	33032.34
7971.0	57.43	10818.413	34339.57
9235.0	57.39	11418.448	37356.969
13642.0	57.39	13306.797	36558.633
9285.0	57.37	11297.172	38082.934
9871.0	57.37	11535.854	35085.945
1727.0	57.33	8440.108	36057.293
12883.0	57.31	12897.847	35243.09
2045.0	57.31	8722.967	36647.613
10101.0	57.31	11701.932	35790.0
15148.0	57.29	14059.427	35604.668
8824.0	57.27	11180.5	34128.203
9987.0	57.27	11692.627	33658.035
14947.0	57.25	13993.946	38983.652
7872.0	57.23	10885.67	33080.207
15337.0	57.22	14079.159	34064.551
8865.0	57.22	11117.358	33200.133
15280.0	57.2	14057.882	34440.309
9997.0	57.18	11809.416	33987.926
4.0	57.18	7941.672	33189.945
4526.0	57.18	9814.11	35978.609
11167.0	57.16	12170.815	33957.828
593.0	57.1	7934.336	39633.672
8715.0	57.04	11089.317	35087.789
4949.0	57.02	9718.943	33438.422
7054.0	57.0	10374.388	35617.141
1066.0	56.99	8262.798	33111.414
8652.0	56.97	11024.255	35655.258
13112.0	56.95	13054.647	34948.906
789.0	56.95	8093.852	37791.113
11635.0	56.79	12141.917	39880.648
4413.0	56.79	9862.389	37759.18
3980.0	56.79	9686.888	35306.488
15700.0	56.77	14425.186	37005.887
14105.0	56.74	13417.332	36971.309
4387.0	56.74	9802.199	38349.316
15688.0	56.7	14349.503	36738.652
2374.0	56.7	9026.737	38509.727
1874.0	56.66	8811.1	34126.344
15046.0	56.64	14032.478	38767.012
12294.0	56.64	12492.445	35577.859
2070.0	56.62	8722.875	37100.055
14929.0	56.58	13800.074	38678.219
8255.0	56.58	10889.395	37781.973
1424.0	56.45	8317.048	39578.508
10590.0	56.45	12058.852	38188.836
11133.0	56.41	12135.518	33274.363
14997.0	56.37	14000.865	39600.566
7461.0	56.35	10725.667	38901.133
5714.0	56.35	10183.864	37532.734
2007.0	56.33	8781.134	36048.977
8429.0	56.33	11099.785	38956.133
13072.0	56.32	13013.917	34630.129
11782.0	56.3	12302.137	37958.375
1050.0	56.3	7999.058	33690.742
14074.0	56.28	13531.076	36342.676
14815.0	56.26	13828.435	35628.973
2671.0	56.24	9094.166	33081.43
8567.0	56.22	11009.399	36955.332
7148.0	56.2	10514.639	36174.156
7057.0	56.2	10554.822	35750.656
3414.0	56.16	9412.045	35765.039
14801.0	56.14	13995.573	35401.77
7265.0	56.1	10384.166	38149.262
11125.0	56.1	12096.276	33174.262
16102.0	56.1	14582.245	34103.855
15683.0	56.07	14394.443	36562.855
13596.0	56.05	13284.833	37540.07
14160.0	56.03	13559.868	38252.969
950.0	55.99	8202.736	35946.141
13246.0	55.99	13127.462	37032.059
7036.0	55.99	10488.337	35298.887
15649.0	55.95	14228.202	35938.281
15719.0	55.93	14267.039	37520.172
15409.0	55.93	14189.334	33091.316
4512.0	55.91	9741.143	36330.078
4099.0	55.89	9628.868	36852.309
15529.0	55.87	14317.085	34213.457
1650.0	55.86	8463.461	37175.156
2188.0	55.82	8818.979	39219.242
10987.0	55.82	12050.888	35341.184
939.0	55.8	8025.214	36087.516
1019.0	55.78	8135.711	34537.438
2049.0	55.72	8680.188	36687.281
2737.0	55.7	9137.42	35051.07
11231.0	55.7	12077.313	34426.621
12265.0	55.64	12638.541	34956.27
4101.0	55.63	9688.266	36862.309
15966.0	55.59	14621.615	36684.785
14428.0	55.57	13667.314	36151.813
1413.0	55.55	8310.947	39341.246
14464.0	55.55	13705.485	35177.09
3779.0	55.55	9490.176	33661.445
889.0	55.53	8151.565	36517.922
321.0	55.51	7821.433	36864.078
13913.0	55.49	13484.248	33097.734
13506.0	55.49	13270.894	38986.199
1208.0	55.45	8204.557	36380.59
1526.0	55.43	8599.53	39163.293
532.0	55.4	7665.939	38984.352
14595.0	55.38	13692.871	33001.527
1438.0	55.36	8259.975	39834.203
7979.0	55.36	10895.238	34368.508
1035.0	55.32	8066.646	34052.664
12766.0	55.3	12807.571	36728.781
9981.0	55.3	11702.56	33513.121
7429.0	55.22	10683.272	39518.398
729.0	55.22	8022.492	38593.668
1046.0	55.2	8139.069	33958.738
1668.0	55.2	8443.805	36722.574
15784.0	55.15	14334.123	38957.832
8277.0	55.09	10948.367	38289.332
16229.0	55.09	14517.817	33215.449
13036.0	55.03	13084.364	33726.18
11289.0	55.03	12272.215	35450.621
7177.0	54.99	10526.859	36676.711
85.0	54.97	7733.38	34650.453
16097.0	54.97	14541.314	33992.367
4987.0	54.92	9931.876	34037.074
13121.0	54.92	13090.452	35097.074
2578.0	54.9	9011.372	35732.281
7869.0	54.9	10633.453	33151.879
4422.0	54.88	9804.263	37576.344
12391.0	54.84	12539.352	36996.016
15136.0	54.78	14125.586	36140.613
5341.0	54.71	9929.317	36050.004
8060.0	54.69	10898.914	35097.063
1105.0	54.69	8245.721	34312.227
12366.0	54.65	12527.569	36736.246
595.0	54.63	7984.912	39664.832
15111.0	54.57	14133.26	37059.59
2147.0	54.51	8770.31	38619.555
14567.0	54.5	13670.984	33969.469
2954.0	54.48	9226.915	38699.289
16088.0	54.48	14582.893	34374.465
3323.0	54.44	9322.869	37376.645
12492.0	54.44	12540.341	38422.848
2611.0	54.42	8905.201	35042.207
3470.0	54.4	9331.04	35278.637
5682.0	54.38	10281.472	38197.887
14375.0	54.38	13630.233	37466.125
9292.0	54.36	11260.993	38208.961
7360.0	54.34	10432.186	39492.527
10103.0	54.34	11760.838	35818.277
2730.0	54.32	9196.22	34827.113
13897.0	54.28	13145.215	33306.609
4537.0	54.27	9721.954	35792.762
9893.0	54.27	11489.634	34604.516
16143.0	54.27	14604.661	33496.359
15541.0	54.25	14360.823	34417.973
14067.0	54.21	13464.572	36275.414
15711.0	54.19	14314.865	37306.039
14688.0	54.19	13857.764	34442.43
734.0	54.17	8041.514	38179.168
16233.0	54.15	14616.524	33250.527
13967.0	54.15	13372.084	34007.43
12402.0	54.15	12670.051	37124.676
15659.0	54.13	14386.402	36237.777
7924.0	54.09	10859.035	33911.719
15923.0	54.09	14525.701	37893.887
14615.0	54.07	13833.693	33318.906
12164.0	54.04	12523.879	33158.773
14052.0	54.04	13550.919	35905.5
8968.0	53.98	11287.859	34266.188
13985.0	53.94	13504.562	34809.328
2786.0	53.9	9220.986	35656.883
2080.0	53.9	8778.387	37281.27
12008.0	53.88	12481.215	35492.68
538.0	53.86	7945.589	39031.906
10721.0	53.84	12015.087	37328.645
8733.0	53.77	11012.591	34626.523
8987.0	53.75	11345.151	34492.844
13134.0	53.75	12985.79	35458.422
3798.0	53.71	9639.63	33942.523
15537.0	53.71	14322.034	34369.523
13638.0	53.71	13276.969	36772.5
14627.0	53.67	13832.529	33616.816
11717.0	53.63	12468.16	39099.719
13847.0	53.6	13329.058	34035.602
2885.0	53.6	9232.247	37227.0
12037.0	53.6	12411.164	34970.727
10569.0	53.58	11895.735	38728.852
4967.0	53.56	10095.231	33185.957
2661.0	53.54	9033.455	33451.039
14026.0	53.54	13390.148	35416.848
4940.0	53.48	9860.491	33538.586
2151.0	53.48	8799.925	38730.98
9854.0	53.46	11609.842	35306.727
7555.0	53.46	10609.15	37039.566
951.0	53.44	8050.651	36035.844
14645.0	53.42	13990.999	33891.77
14297.0	53.38	13706.586	38709.281
15848.0	53.37	14540.802	39005.922
15214.0	53.31	14158.466	35065.789
11630.0	53.29	12079.188	39838.973
4952.0	53.27	9906.339	33180.051
2719.0	53.14	9234.954	34436.777
10109.0	53.08	11694.944	35899.816
13932.0	53.06	13544.07	33450.113
966.0	53.04	8139.252	35583.184
8427.0	53.02	11117.086	39235.375
15742.0	53.02	14240.305	38208.738
2665.0	53.0	8935.743	33022.512
1495.0	53.0	8471.895	39900.121
12637.0	52.98	12727.927	39233.973
2409.0	52.96	8904.683	38602.074
5719.0	52.96	10265.003	37617.332
3896.0	52.96	9591.111	34430.363
11146.0	52.92	12213.893	33737.809
13962.0	52.89	13425.416	33876.887
2840.0	52.89	9147.916	36571.633
2516.0	52.87	8986.056	36577.266
7424.0	52.87	10714.712	39451.809
1284.0	52.87	8322.36	37205.047
3831.0	52.85	9539.453	34074.098
3508.0	52.83	9313.376	35064.445
13842.0	52.81	13207.205	34419.664
3994.0	52.79	9569.2	35446.965
11435.0	52.79	12230.152	37002.762
9301.0	52.73	11368.061	38416.391
5572.0	52.69	10260.266	39841.914
4979.0	52.68	10022.388	33473.43
9466.0	52.68	11541.505	38919.215
1791.0	52.68	8460.856	34514.5
5469.0	52.62	10117.154	38681.301
392.0	52.56	7711.664	37773.949
7238.0	52.56	10438.69	37502.133
8484.0	52.54	11148.051	37873.699
4599.0	52.54	9791.385	35170.625
12655.0	52.5	12880.506	38729.711
11124.0	52.48	12207.547	33147.816
3412.0	52.47	9440.541	36052.156
15535.0	52.47	14356.375	34290.898
2875.0	52.45	9201.295	37097.672
13102.0	52.45	13055.855	34761.906
14181.0	52.45	13385.254	38655.43
9543.0	52.43	11524.173	37405.121
2654.0	52.39	9046.679	33517.242
14612.0	52.39	13792.783	33296.066
377.0	52.37	7756.158	37512.699
9769.0	52.37	11501.935	36337.922
12504.0	52.37	12648.14	38691.148
13198.0	52.35	13075.276	36085.055
3229.0	52.33	9376.9	39353.895
13786.0	52.33	13203.903	34986.762
13624.0	52.31	13248.749	37326.988
2912.0	52.31	9272.3	37788.453
7027.0	52.27	10559.366	35019.98
13456.0	52.25	13234.261	39874.969
12317.0	52.24	12556.521	35951.395
6855.0	52.2	10499.582	33032.219
4061.0	52.2	9652.7	36307.934
6659.0	52.14	10280.873	35569.27
3702.0	52.14	9276.026	33475.023
14126.0	52.14	13375.322	37572.625
11822.0	52.12	12416.444	37212.043
11966.0	52.1	12437.414	35904.746
13402.0	52.1	12932.167	39371.309
4373.0	52.08	9876.347	38701.141
9864.0	52.08	11620.141	35241.215
14078.0	52.08	13496.345	36372.648
14695.0	52.06	13959.426	34655.984
9040.0	52.06	11253.547	35216.82
9262.0	52.02	11280.171	37614.84
8885.0	52.01	11383.716	33080.555
12021.0	51.97	12393.554	35387.824
11930.0	51.97	12341.33	36420.219
14792.0	51.93	13940.587	35326.492
2519.0	51.93	9007.844	36380.637
4077.0	51.91	9649.495	36524.68
91.0	51.87	7773.363	34737.523
16085.0	51.85	14425.666	34294.945
11927.0	51.85	12332.033	36388.055
4052.0	51.81	9682.321	36111.152
1877.0	51.81	8709.152	34180.391
12175.0	51.76	12552.367	33474.125
1996.0	51.72	8659.741	35930.07
9675.0	51.7	11604.384	36389.129
290.0	51.68	7906.633	36740.559
12836.0	51.68	12901.716	35994.574
115.0	51.66	7877.08	35189.465
1052.0	51.66	8105.93	33506.723
15902.0	51.64	14526.523	38364.027
7709.0	51.62	10704.913	34785.809
9972.0	51.62	11694.298	33166.672
8546.0	51.6	11000.877	37024.609
15772.0	51.58	14251.035	38708.207
13662.0	51.56	13340.844	36298.723
8267.0	51.56	10780.752	38072.0
14666.0	51.55	13942.826	34144.316
9614.0	51.55	11487.311	36999.605
11830.0	51.51	12451.898	37309.813
2061.0	51.49	8818.254	36963.863
8325.0	51.47	10847.93	39177.953
13903.0	51.47	13330.127	33098.141
13001.0	51.43	13053.351	33089.25
10592.0	51.35	11916.616	38283.637
2034.0	51.35	8667.018	36456.98
7830.0	51.33	10609.138	34085.883
11087.0	51.32	12022.094	33947.297
4606.0	51.3	9842.365	34933.41
8736.0	51.3	11179.452	34655.125
14962.0	51.3	13865.355	39184.492
1426.0	51.26	8242.717	39618.723
14625.0	51.26	13888.468	33594.223
685.0	51.24	8065.608	39484.199
12906.0	51.24	12726.558	34644.738
14367.0	51.24	13594.204	37635.363
8234.0	51.22	10786.125	37418.203
14087.0	51.18	13418.599	36713.719
4344.0	51.16	9843.75	39195.621
5452.0	51.12	10083.404	38203.285
15898.0	51.12	14616.536	38620.223
2706.0	51.11	9230.001	34142.211
1924.0	51.11	8798.658	35179.258
8896.0	51.07	11357.589	33416.137
15964.0	51.07	14552.833	36576.688
2883.0	51.07	9243.733	37191.238
11833.0	51.05	12475.652	37029.711
13264.0	51.05	12946.666	37324.883
15449.0	51.03	14299.321	33464.902
15507.0	51.03	14247.744	34040.227
893.0	50.99	8099.95	36222.941
15687.0	50.99	14231.047	36727.172
12510.0	50.99	12557.304	38765.652
15084.0	50.97	14077.642	38040.531
12224.0	50.95	12618.611	34313.863
2664.0	50.95	8996.568	33320.43
3171.0	50.93	9204.262	39618.824
5752.0	50.93	10180.581	37028.852
14973.0	50.91	13960.94	39677.773
12464.0	50.89	12691.512	37918.527
15501.0	50.89	14368.289	33990.883
8110.0	50.88	10857.928	35883.148
7261.0	50.88	10420.931	38004.969
10537.0	50.88	11885.448	39311.289
2918.0	50.86	9124.771	37965.699
13626.0	50.86	13143.436	37085.227
1.0	50.82	7986.674	33046.707
15767.0	50.8	14401.587	38564.816
13047.0	50.8	13038.641	33868.09
1138.0	50.74	8326.021	35170.477
12369.0	50.74	12541.0	36767.191
11312.0	50.74	12149.57	35727.586
4004.0	50.66	9647.68	35532.238
5712.0	50.63	10246.332	37519.504
11843.0	50.63	12307.917	37167.551
1558.0	50.47	8628.354	38679.645
7487.0	50.47	10707.462	38010.73
15143.0	50.47	14098.475	35755.105
14961.0	50.43	13957.806	39173.707
7277.0	50.43	10432.824	38468.34
11696.0	50.43	12382.114	39344.207
11249.0	50.42	12277.078	34934.367
14841.0	50.32	13864.846	36255.934
84.0	50.32	7737.655	34638.938
10686.0	50.32	11941.66	37251.117
6695.0	50.3	10141.002	34832.227
11622.0	50.28	12227.948	39694.102
14958.0	50.2	13944.594	39069.242
3918.0	50.19	9607.717	34882.254
7725.0	50.17	10771.264	34673.387
5607.0	50.15	10176.499	39410.879
14869.0	50.11	13864.144	37226.516
2668.0	50.11	8848.811	33092.48
1298.0	50.07	8403.278	37593.621
1773.0	50.05	8598.744	34841.605
9968.0	50.05	11759.422	33030.305
5324.0	50.03	10017.087	35710.48
6677.0	49.97	10156.149	34971.098
12531.0	49.96	12553.425	39283.859
2852.0	49.96	9076.365	36705.984
9680.0	49.92	11626.966	36389.836
15801.0	49.92	14399.082	39410.359
4501.0	49.88	9803.135	36392.145
3322.0	49.88	9417.405	37649.543
13978.0	49.88	13469.82	34486.684
14974.0	49.86	13854.406	39692.922
11247.0	49.84	12138.935	34743.035
12879.0	49.82	12845.766	35209.617
2367.0	49.82	8902.658	38478.035
10597.0	49.8	11853.44	37847.395
13045.0	49.8	13093.066	33812.238
982.0	49.73	8193.68	35388.07
5567.0	49.73	10133.834	39937.699
2926.0	49.71	9243.677	38206.195
2528.0	49.71	9056.456	36527.906
7343.0	49.69	10386.414	39303.629
1853.0	49.69	8725.435	33392.508
11778.0	49.65	12295.917	37881.723
9237.0	49.65	11209.75	37374.316
13566.0	49.63	13136.6	38290.293
12128.0	49.61	12366.676	33896.438
15625.0	49.57	14419.16	35295.008
4186.0	49.57	9682.742	37910.859
1826.0	49.57	8430.048	33566.559
13525.0	49.55	13281.83	38669.34
1449.0	49.52	8411.309	39876.969
1562.0	49.5	8528.246	38522.008
2144.0	49.44	8708.863	38535.734
7594.0	49.42	10751.095	36418.27
11134.0	49.42	12079.849	33315.52
15380.0	49.4	14174.641	33405.906
14589.0	49.4	13748.484	33508.957
12213.0	49.38	12702.353	34202.504
1694.0	49.36	8419.637	36284.684
2634.0	49.32	8954.09	34003.352
15934.0	49.29	14539.469	37522.41
12163.0	49.27	12674.073	33127.633
4037.0	49.23	9590.505	35723.355
13217.0	49.23	13056.608	36342.699
15236.0	49.19	14210.058	34758.336
9344.0	49.15	11351.766	39324.828
13041.0	49.13	13081.994	33771.227
10396.0	49.13	11651.183	37485.391
2043.0	49.11	8727.581	36593.371
11364.0	49.06	12267.648	36454.629
13255.0	49.0	12990.858	37233.129
15734.0	48.96	14234.716	38003.906
9042.0	48.92	11256.321	35246.117
15776.0	48.88	14334.653	38752.887
1239.0	48.88	8230.509	36738.355
14342.0	48.86	13585.834	37859.188
7245.0	48.84	10467.529	37651.109
13284.0	48.84	12944.157	37664.773
4569.0	48.83	9851.774	35368.18
1735.0	48.81	8589.798	35822.434
14861.0	48.81	13918.417	36975.645
12560.0	48.79	12533.333	39597.508
10246.0	48.79	11848.998	36826.797
10435.0	48.77	11701.13	38346.34
3314.0	48.75	9335.314	37699.129
13963.0	48.73	13454.38	33899.105
14894.0	48.73	13995.025	37789.789
3308.0	48.73	9455.413	37897.18
88.0	48.71	7784.242	34698.375
14520.0	48.69	13636.077	34695.969
8669.0	48.67	11134.622	35470.105
5336.0	48.67	10097.164	35936.176
11664.0	48.63	12331.08	39480.445
2424.0	48.61	8957.054	38358.711
12298.0	48.61	12550.631	35684.434
12872.0	48.61	12742.511	35562.141
13553.0	48.61	13294.498	38357.73
9975.0	48.6	11805.246	33242.652
15929.0	48.58	14431.87	37722.336
2521.0	48.58	8902.629	36429.844
12727.0	48.58	12811.882	37205.371
11344.0	48.56	12182.157	36242.781
1091.0	48.56	8331.187	33882.574
3266.0	48.56	9473.873	38935.754
4927.0	48.56	9800.594	34080.371
14436.0	48.56	13678.538	35973.215
339.0	48.54	7811.685	37045.914
6762.0	48.48	10322.012	34363.219
14963.0	48.46	13831.835	39246.383
3768.0	48.4	9496.85	33462.293
9604.0	48.4	11582.705	37162.902
8508.0	48.27	11030.012	37443.348
4438.0	48.27	9832.555	37477.77
13675.0	48.25	13288.029	36089.043
14928.0	48.23	13992.094	38674.211
379.0	48.21	7746.023	37557.207
9573.0	48.21	11470.655	37484.77
3504.0	48.21	9438.491	35005.754
793.0	48.14	8192.119	37505.961
8454.0	48.14	11206.269	38845.895
5421.0	48.14	9943.296	37466.523
12802.0	48.12	12924.429	36349.684
13841.0	48.1	13278.024	34405.691
12115.0	48.08	12434.148	33974.57
3536.0	48.08	9349.643	34403.668
1671.0	48.08	8533.222	36770.855
14865.0	48.06	13904.525	37062.27
9338.0	48.04	11240.834	39148.09
5508.0	48.02	10051.639	39108.734
10081.0	48.02	11772.157	35555.113
8920.0	48.0	11308.153	33924.863
13444.0	47.96	13062.315	39800.684
14678.0	47.96	13977.799	34298.781
3795.0	47.94	9665.583	33911.383
12203.0	47.94	12519.355	34105.797
9525.0	47.93	11577.104	37603.363
11075.0	47.91	11984.165	34076.52
390.0	47.91	7707.287	37682.031
7004.0	47.89	10481.248	34663.586
15681.0	47.87	14418.426	36526.945
5511.0	47.83	9945.477	39162.23
144.0	47.81	7649.814	35763.344
7740.0	47.79	10748.63	34565.102
2073.0	47.79	8702.47	37209.551
9462.0	47.73	11577.092	39099.734
9382.0	47.71	11330.003	39828.73
12991.0	47.71	12861.806	33038.105
9473.0	47.7	11462.923	38746.395
5777.0	47.7	10204.775	36974.688
8960.0	47.64	11350.344	34140.672
656.0	47.64	8128.189	39773.445
15925.0	47.62	14620.953	37963.602
1216.0	47.62	8408.264	36486.254
5308.0	47.6	10095.295	35566.691
14850.0	47.52	13923.942	36523.051
9969.0	47.5	11720.038	33078.703
7180.0	47.5	10534.688	36735.613
2489.0	47.48	9009.76	37025.32
4573.0	47.48	9875.792	35096.5
4376.0	47.45	9904.548	38769.102
1552.0	47.41	8543.839	38910.383
3797.0	47.41	9561.813	33936.793
14868.0	47.41	13934.093	37193.426
14401.0	47.39	13641.532	36841.07
10419.0	47.33	11666.539	37980.57
14971.0	47.31	13930.122	39656.77
13892.0	47.29	13348.735	33194.941
2503.0	47.29	8876.96	37152.363
10062.0	47.29	11714.061	34975.523
7604.0	47.29	10679.261	36331.598
3979.0	47.27	9587.295	35278.113
10393.0	47.25	11667.078	37468.07
15362.0	47.25	14024.62	33778.367
5351.0	47.25	10091.999	36440.672
7771.0	47.24	10726.915	34405.313
1419.0	47.24	8227.559	39471.754
15739.0	47.22	14239.232	38150.996
1788.0	47.2	8534.093	34731.207
1357.0	47.2	8264.448	38124.438
9425.0	47.18	11526.566	39733.832
11122.0	47.18	12180.763	33062.613
3747.0	47.16	9605.441	33076.801
7347.0	47.14	10421.272	39338.199
14430.0	47.14	13755.631	36206.992
11067.0	47.12	11903.53	33990.648
12698.0	47.08	12906.339	37736.379
4414.0	47.08	9776.228	37775.543
2894.0	47.08	9156.441	37374.883
1852.0	47.06	8813.078	33376.574
3220.0	47.06	9472.903	39564.012
12873.0	47.04	12740.133	35294.969
12875.0	47.04	12782.903	35302.957
15281.0	47.04	14136.837	34442.672
3710.0	47.03	9307.972	33250.215
7721.0	46.99	10764.733	34626.215
12455.0	46.99	12549.754	37814.375
7490.0	46.95	10601.012	38043.156
11574.0	46.93	12154.913	39012.547
13898.0	46.93	13177.517	33006.336
10131.0	46.91	11734.411	36183.055
12828.0	46.91	12719.918	36180.648
4378.0	46.87	9751.653	38488.887
15130.0	46.85	14029.984	36525.363
2157.0	46.85	8725.829	38995.172
3731.0	46.85	9440.663	33120.816
9838.0	46.83	11508.426	35448.055
4172.0	46.74	9683.1	37462.875
117.0	46.74	7706.604	35205.277
11697.0	46.74	12483.089	39345.523
9311.0	46.68	11350.826	38662.859
7190.0	46.64	10447.3	37091.695
554.0	46.64	7901.932	39145.047
1875.0	46.6	8758.86	34135.652
7962.0	46.6	10869.068	34281.359
8656.0	46.57	11150.286	35708.703
6837.0	46.53	10155.932	33228.957
2853.0	46.53	9113.816	36743.398
1885.0	46.51	8670.554	34290.43
11828.0	46.51	12310.444	37302.246
5633.0	46.45	10204.134	39065.625
4418.0	46.45	9739.966	37525.906
12780.0	46.43	12814.002	36601.789
11157.0	46.37	12171.875	33800.266
10970.0	46.32	12046.686	35582.914
14851.0	46.3	13862.445	36562.18
1124.0	46.28	8321.286	34753.055
12488.0	46.22	12619.105	38331.668
4988.0	46.22	10110.85	34056.273
14165.0	46.18	13427.267	38299.973
2300.0	46.09	8943.112	39338.68
5510.0	46.07	10099.121	39137.137
1080.0	46.07	8307.643	33661.027
14162.0	46.03	13438.037	38269.121
1839.0	46.01	8522.776	33449.098
10046.0	45.99	11763.163	34749.395
7056.0	45.97	10407.166	35687.094
4849.0	45.93	9801.059	34335.266
9866.0	45.9	11574.725	34958.246
5516.0	45.9	10106.625	39311.066
4982.0	45.88	10009.583	33815.805
14361.0	45.88	13762.863	37819.969
7880.0	45.88	10898.093	33300.508
4977.0	45.86	10123.768	33395.145
11144.0	45.86	12086.07	33727.039
650.0	45.86	7780.285	39960.066
16081.0	45.84	14433.531	34522.551
11234.0	45.84	12118.585	34475.906
9977.0	45.82	11840.31	33286.32
9949.0	45.8	11575.92	33353.531
15147.0	45.76	14112.521	35581.383
15032.0	45.74	14045.17	38868.762
3723.0	45.68	9467.03	33306.695
14509.0	45.68	13713.999	35089.406
587.0	45.67	7641.139	39545.227
1570.0	45.67	8438.464	38381.492
4973.0	45.67	10057.977	33294.898
8108.0	45.67	10806.071	35853.602
13053.0	45.67	13118.401	33955.172
12849.0	45.59	12796.819	35823.445
9941.0	45.59	11527.189	33802.965
4331.0	45.55	9714.213	39461.82
14292.0	45.55	13599.668	38946.457
3482.0	45.51	9299.015	35114.566
10440.0	45.49	11654.521	38613.469
9000.0	45.47	11272.849	34682.84
13040.0	45.44	12957.66	33768.598
5369.0	45.44	9963.603	36739.734
14533.0	45.4	13707.617	34532.121
10278.0	45.38	11686.881	36936.152
1994.0	45.38	8810.3	35904.789
11658.0	45.36	12399.476	39739.16
6686.0	45.36	10316.554	35036.867
1457.0	45.32	8482.378	39761.668
13239.0	45.32	13089.862	36883.566
726.0	45.32	8092.975	38497.313
12502.0	45.28	12597.129	38664.328
7708.0	45.28	10630.008	34771.91
4510.0	45.28	9779.905	36243.098
2335.0	45.28	8928.587	38911.461
9894.0	45.28	11604.237	34607.578
10048.0	45.26	11750.381	34757.094
2451.0	45.24	8981.068	37873.66
14038.0	45.24	13545.578	35602.379
2580.0	45.24	8851.554	35418.762
1078.0	45.22	8232.932	33657.004
1615.0	45.22	8579.756	37692.473
9315.0	45.21	11293.63	38758.703
4640.0	45.21	9787.291	35077.543
2185.0	45.21	8662.365	39196.047
3780.0	45.19	9561.59	33678.695
15038.0	45.19	14110.129	38931.504
3507.0	45.17	9310.064	35045.352
2090.0	45.17	8756.48	37696.48
6876.0	45.15	10557.646	33401.973
11759.0	45.15	12438.341	38386.613
15866.0	45.09	14537.649	38694.688
11934.0	45.07	12417.969	36442.184
14066.0	45.05	13564.398	36258.758
2449.0	45.05	8850.566	38054.738
14980.0	45.05	13802.843	39784.668
14458.0	45.03	13600.683	35394.992
3402.0	45.01	9364.116	35897.625
14046.0	44.96	13506.864	35732.371
1454.0	44.96	8285.7	39969.598
6721.0	44.94	10274.614	34691.773
14970.0	44.94	13878.329	39651.891
12318.0	44.9	12602.094	35959.512
16146.0	44.9	14428.283	33502.813
9490.0	44.88	11606.994	38268.246
794.0	44.88	8115.117	37514.496
7884.0	44.84	10863.687	33359.094
2944.0	44.82	9175.662	38547.508
9935.0	44.82	11451.7	33662.906
11752.0	44.82	12468.911	38531.406
12191.0	44.82	12679.963	33892.301
2915.0	44.78	9092.171	37889.746
13355.0	44.78	12955.383	39003.504
15963.0	44.78	14640.727	36939.348
11644.0	44.76	12486.765	39798.285
12886.0	44.76	12796.176	35033.746
10777.0	44.75	12004.105	36864.477
14332.0	44.75	13700.992	38266.703
1848.0	44.73	8716.953	33307.867
2804.0	44.73	9262.529	35999.891
10980.0	44.71	11888.313	35478.359
11662.0	44.71	12282.956	39454.996
14019.0	44.71	13392.985	35207.191
10865.0	44.69	12030.039	36617.406
9992.0	44.65	11707.779	33753.059
2572.0	44.63	9030.047	35651.602
8568.0	44.61	11120.032	36968.445
13056.0	44.61	13131.219	33964.688
6542.0	44.57	10257.369	35905.457
8485.0	44.55	11085.268	37918.434
9478.0	44.55	11509.559	38611.281
211.0	44.55	7789.044	36355.93
13666.0	44.5	13162.868	36328.168
10054.0	44.48	11830.137	34940.398
7764.0	44.46	10611.337	34388.309
3326.0	44.4	9314.362	37491.773
2911.0	44.4	9082.611	37786.73
7749.0	44.38	10645.2	34351.914
51.0	44.34	7868.692	34082.379
4053.0	44.34	9514.903	36115.32
11753.0	44.31	12377.524	38605.031
14068.0	44.29	13365.684	36289.188
10556.0	44.27	11878.524	39089.801
8469.0	44.27	11050.385	38382.152
10117.0	44.27	11712.007	36024.715
8618.0	44.25	11201.525	36188.699
11028.0	44.23	12016.263	34311.77
6877.0	44.21	10504.873	33416.938
9493.0	44.21	11451.484	38027.152
15803.0	44.19	14220.281	39476.816
13774.0	44.15	13293.61	35179.723
2065.0	44.13	8704.29	37055.18
4991.0	44.13	10025.754	34072.402
2197.0	44.13	8758.786	39543.66
3186.0	44.11	9268.474	39916.988
7278.0	44.09	10529.718	38506.809
7520.0	44.09	10688.129	37344.652
1156.0	44.09	8351.387	35593.301
2545.0	44.08	8961.149	35981.828
5474.0	44.06	9969.353	38755.184
4334.0	44.04	9904.348	39541.258
511.0	44.02	7925.07	38817.926
6690.0	44.0	10167.818	35058.691
12740.0	44.0	12776.821	37021.133
4520.0	44.0	9837.539	36146.621
1630.0	43.96	8498.653	37252.574
12569.0	43.94	12702.655	39879.5
12553.0	43.94	12626.126	39525.758
1676.0	43.92	8517.589	36596.125
2000.0	43.88	8789.958	35996.73
14179.0	43.88	13554.891	38592.355
11245.0	43.86	12208.281	34684.734
2096.0	43.81	8750.095	37957.648
3394.0	43.77	9283.633	36356.301
12869.0	43.75	12775.923	35461.715
15901.0	43.75	14463.136	38359.699
7707.0	43.75	10681.798	35079.492
12170.0	43.75	12548.857	33382.113
2154.0	43.73	8829.231	38903.559
7486.0	43.71	10726.959	37994.043
13637.0	43.67	13231.901	36760.074
9706.0	43.63	11625.223	36431.938
11291.0	43.63	12176.127	35452.465
8750.0	43.63	11111.876	34586.707
12441.0	43.6	12693.25	37627.473
4151.0	43.6	9576.728	37379.008
12711.0	43.56	12832.279	37603.223
8386.0	43.56	11036.93	39931.109
2527.0	43.54	8859.515	36499.207
11714.0	43.54	12343.324	39044.84
7901.0	43.52	10862.735	33472.172
11757.0	43.52	12385.85	38377.887
10404.0	43.52	11828.362	37638.934
12141.0	43.52	12446.136	33643.168
14643.0	43.52	13872.868	33878.383
9856.0	43.46	11439.151	35107.242
2510.0	43.4	8906.91	36732.648
4038.0	43.4	9571.874	35753.539
8650.0	43.37	11188.842	35635.879
9937.0	43.35	11471.169	33747.273
15707.0	43.29	14315.547	37253.852
14704.0	43.29	13908.697	34854.41
8990.0	43.27	11272.883	34526.379
7390.0	43.27	10556.083	39690.332
7699.0	43.25	10764.642	34959.527
15908.0	43.25	14547.751	38150.262
3762.0	43.25	9637.037	33323.539
1412.0	43.23	8292.175	39339.742
3715.0	43.21	9313.697	33267.602
15650.0	43.21	14371.971	35988.031
5242.0	43.21	10021.389	35414.48
381.0	43.18	7760.379	37585.117
3284.0	43.18	9390.556	38588.633
10379.0	43.14	11675.089	37419.555
16037.0	43.08	14505.457	35397.508
2480.0	43.06	8867.941	37227.883
5459.0	43.06	9991.086	38388.477
1297.0	43.04	8206.856	37589.137
3781.0	43.04	9509.273	33694.5
6865.0	42.98	10536.11	33191.711
15686.0	42.96	14314.965	36658.055
12635.0	42.95	12805.599	39195.535
6574.0	42.93	10202.53	35783.715
7807.0	42.93	10609.738	34019.004
8830.0	42.91	11026.009	33795.152
8419.0	42.89	11123.905	39331.668
648.0	42.87	7977.78	39946.258
7717.0	42.85	10586.969	34873.086
11033.0	42.85	11997.832	34132.953
10099.0	42.85	11675.742	35781.637
5423.0	42.85	10109.929	37486.578
1364.0	42.85	8245.995	38273.227
4934.0	42.85	9805.518	33656.711
8375.0	42.85	11188.879	39755.398
15678.0	42.85	14298.442	36430.246
1677.0	42.83	8568.622	36601.164
12179.0	42.79	12503.759	33604.09
2075.0	42.77	8806.051	37225.211
11856.0	42.75	12450.124	36927.129
13603.0	42.75	13290.902	37343.668
188.0	42.73	7885.937	36200.012
4984.0	42.72	9945.172	33906.563
592.0	42.64	7667.25	39623.09
8888.0	42.62	11268.678	33221.266
7161.0	42.62	10468.612	36360.969
11161.0	42.6	12148.378	33863.262
16082.0	42.58	14617.041	34537.641
2681.0	42.56	9094.935	33574.234
5667.0	42.54	10343.852	38695.629
4078.0	42.54	9563.32	36526.504
1590.0	42.52	8477.745	38223.238
75.0	42.49	7871.578	34504.043
15804.0	42.47	14392.14	39533.934
14699.0	42.45	13903.64	34745.629
3583.0	42.45	9405.067	33872.848
8782.0	42.43	11123.953	34191.828
9889.0	42.43	11432.733	34459.754
12997.0	42.41	13052.199	33039.637
3324.0	42.39	9393.411	37410.969
10421.0	42.39	11686.738	38005.566
4073.0	42.39	9581.642	36398.324
4258.0	42.37	9523.057	39381.984
3978.0	42.35	9542.432	35272.48
1267.0	42.33	8368.978	36994.84
3403.0	42.33	9403.854	35929.395
13861.0	42.31	13352.053	33660.012
3543.0	42.31	9350.862	34245.469
13361.0	42.27	13016.697	39164.105
3792.0	42.27	9540.452	33854.777
10567.0	42.27	12063.211	38917.848
11692.0	42.27	12295.854	39583.996
7702.0	42.24	10779.278	34982.688
8416.0	42.24	11207.388	39563.836
14462.0	42.2	13748.739	35163.109
15830.0	42.2	14563.706	39746.391
12658.0	42.2	12828.668	38541.91
454.0	42.18	7971.678	38145.719
10549.0	42.18	11884.189	39247.5
13531.0	42.18	13301.966	38708.379
162.0	42.18	7672.703	35923.625
7495.0	42.18	10578.185	38136.375
9448.0	42.16	11426.854	38984.844
10049.0	42.16	11690.254	34780.586
11690.0	42.1	12428.169	39581.398
1754.0	42.1	8582.445	35718.895
3170.0	42.08	9127.36	39589.84
13764.0	42.08	13296.171	35349.957
7712.0	42.08	10711.508	34816.512
14106.0	42.06	13508.238	37080.832
10822.0	42.04	12060.771	37014.473
8168.0	42.04	10918.231	36377.004
12482.0	42.04	12708.265	38235.941
150.0	42.04	7986.365	35830.695
1155.0	42.03	8386.229	35552.492
2003.0	42.03	8636.962	36018.477
1416.0	41.99	8214.788	39406.863
9318.0	41.99	11354.65	38802.457
11659.0	41.97	12424.209	39437.332
5680.0	41.95	10271.403	38183.184
9503.0	41.93	11471.759	37931.305
13364.0	41.91	13053.601	39224.734
1972.0	41.89	8774.262	35754.824
15632.0	41.89	14350.876	35490.773
14013.0	41.87	13520.109	34958.938
15970.0	41.87	14609.765	36430.016
14200.0	41.85	13418.119	39092.973
8111.0	41.85	10903.855	35909.488
1618.0	41.78	8624.737	37746.145
12584.0	41.76	12874.083	39890.285
12878.0	41.74	12816.305	35167.566
10030.0	41.74	11846.249	34406.074
13349.0	41.72	13097.472	38908.66
5569.0	41.7	10130.559	39992.227
15985.0	41.7	14479.121	35921.277
14816.0	41.68	13802.939	35673.133
419.0	41.66	7736.07	37937.105
4083.0	41.66	9546.229	36660.703
5766.0	41.64	10309.515	37164.77
15702.0	41.62	14427.456	37094.617
12472.0	41.59	12613.688	37996.566
13569.0	41.59	13295.094	38104.246
1752.0	41.59	8629.943	35633.285
11138.0	41.59	12141.54	33622.016
1031.0	41.59	8050.305	33999.465
8835.0	41.57	11084.155	33555.273
10063.0	41.57	11668.567	34979.105
15629.0	41.57	14290.227	35397.352
14998.0	41.57	14156.717	39660.93
730.0	41.57	8196.051	38594.27
3010.0	41.57	9119.367	38921.309
4154.0	41.53	9556.83	37411.59
12493.0	41.51	12591.619	38437.289
14004.0	41.49	13424.86	34900.949
5691.0	41.47	10205.985	38040.355
10368.0	41.43	11790.621	37369.0
3595.0	41.41	9381.95	33928.629
13628.0	41.41	13277.717	37097.285
1096.0	41.39	8292.008	33921.605
510.0	41.34	7880.969	38809.535
15640.0	41.34	14291.692	35654.73
7920.0	41.32	10957.257	33890.777
10122.0	41.32	11653.113	36105.398
1896.0	41.28	8646.36	34576.055
15498.0	41.28	14235.346	33966.148
14089.0	41.24	13554.431	36795.223
14817.0	41.24	13801.157	35702.605
11314.0	41.24	12237.157	35792.164
2204.0	41.22	8680.415	39629.512
7737.0	41.22	10673.838	34483.984
2259.0	41.22	8644.275	39962.469
11375.0	41.2	12201.075	36662.676
4614.0	41.13	9709.641	34971.469
1639.0	41.13	8629.004	37065.117
11968.0	41.13	12458.285	35925.176
9177.0	41.11	11252.572	36764.605
11340.0	41.11	12226.467	36116.5
5385.0	41.11	10055.59	37083.363
12640.0	41.09	12885.117	38986.559
15994.0	41.03	14615.887	35885.859
15924.0	40.99	14548.484	37908.754
15717.0	40.97	14350.956	37434.27
1829.0	40.97	8629.451	33612.047
4009.0	40.95	9562.053	35584.129
7561.0	40.91	10594.95	37116.523
6694.0	40.91	10245.57	34807.875
11976.0	40.9	12398.608	35782.809
3303.0	40.86	9350.332	38118.664
11088.0	40.82	11965.393	33696.48
8576.0	40.8	11106.747	36796.586
1285.0	40.8	8330.379	37209.578
4642.0	40.8	9919.463	35090.012
12985.0	40.8	12793.527	33163.406
13831.0	40.78	13236.394	34535.379
7987.0	40.78	10944.372	34410.465
13039.0	40.76	13001.758	33753.512
7170.0	40.76	10389.794	36578.164
11084.0	40.74	11989.199	33904.145
1619.0	40.74	8544.467	37551.086
3735.0	40.74	9350.221	33155.004
121.0	40.72	7708.286	35270.047
7867.0	40.72	10704.008	33122.465
968.0	40.7	8149.874	35707.211
15933.0	40.7	14467.465	37812.387
9467.0	40.68	11529.475	38937.473
15763.0	40.67	14228.843	38492.297
8397.0	40.65	11180.725	39640.758
8502.0	40.65	11172.742	37651.316
2935.0	40.61	9238.634	38411.738
1937.0	40.59	8755.354	35381.773
12627.0	40.59	12909.39	39414.922
13612.0	40.57	13329.732	37463.262
4340.0	40.55	9817.585	39349.152
16039.0	40.55	14504.116	35096.902
1755.0	40.53	8452.404	35450.16
4409.0	40.53	9723.554	37929.801
888.0	40.53	8013.015	36514.699
12254.0	40.53	12577.663	34622.156
2268.0	40.51	8932.803	40009.844
13494.0	40.49	13149.976	39232.391
2001.0	40.49	8660.684	36006.156
14987.0	40.47	14143.467	39761.73
15259.0	40.42	14149.727	34325.109
13673.0	40.38	13232.273	36068.176
802.0	40.38	8094.075	37618.07
4287.0	40.36	9577.788	39806.781
7527.0	40.34	10729.227	37201.977
2544.0	40.34	9059.775	35966.344
4959.0	40.34	9901.643	33077.242
2218.0	40.32	8673.476	39714.133
6099.0	40.32	10201.326	36304.758
13337.0	40.3	13097.109	38744.527
2815.0	40.3	9174.783	36175.914
13877.0	40.26	13274.875	33590.637
1064.0	40.26	8263.881	33034.727
7900.0	40.26	10788.551	33455.41
9465.0	40.24	11490.937	38854.883
14995.0	40.19	14005.852	39926.641
9980.0	40.19	11778.581	33397.777
3505.0	40.17	9335.035	35005.871
6746.0	40.17	10158.162	34594.707
7596.0	40.17	10688.398	36498.234
13391.0	40.15	12977.974	39353.063
2531.0	40.15	9017.026	36312.266
11083.0	40.15	12032.981	33901.492
13910.0	40.13	13421.465	33069.051
10425.0	40.13	11847.09	38110.289
15733.0	40.11	14399.71	37975.441
14039.0	40.07	13561.14	35603.473
10315.0	40.07	11686.299	37205.469
583.0	40.05	7749.048	39510.684
13588.0	40.03	13306.884	37729.004
10882.0	40.03	11928.286	36442.574
7364.0	39.98	10477.047	39527.238
210.0	39.98	7833.068	36351.543
12842.0	39.98	12728.325	35738.672
10490.0	39.98	11770.918	39873.848
15019.0	39.96	14069.613	39003.332
11824.0	39.96	12409.251	37254.395
731.0	39.94	8188.089	38310.172
13384.0	39.9	12923.427	39330.785
15015.0	39.9	14063.894	39220.973
12947.0	39.86	12724.684	34025.973
11734.0	39.84	12476.509	38876.371
5458.0	39.82	10129.993	38373.227
1505.0	39.82	8503.269	39730.586
11017.0	39.82	11934.379	34753.32
3427.0	39.82	9476.079	35674.957
12874.0	39.8	12834.621	35297.594
1617.0	39.8	8422.23	37715.902
9919.0	39.78	11536.407	33979.367
13111.0	39.78	13021.089	34918.801
3903.0	39.78	9617.558	34540.066
7407.0	39.78	10719.434	40008.844
14309.0	39.78	13574.271	38617.574
13872.0	39.75	13345.227	33801.5
15349.0	39.75	14138.946	33885.863
12413.0	39.73	12582.152	37318.293
2207.0	39.73	8795.702	39651.727
8463.0	39.71	11036.319	38697.086
5515.0	39.71	10102.865	39245.816
4283.0	39.71	9509.221	39720.379
6768.0	39.71	10151.734	34414.363
10052.0	39.71	11753.098	34876.387
3413.0	39.69	9350.026	36053.863
6923.0	39.67	10478.426	34121.016
13748.0	39.65	13275.826	35477.145
15658.0	39.65	14323.482	36204.844
12773.0	39.63	12876.489	36780.445
6658.0	39.63	10329.546	35559.906
7916.0	39.61	10953.712	33824.602
1049.0	39.55	8196.634	33675.328
4178.0	39.55	9565.563	37637.508
7312.0	39.52	10458.667	39022.273
352.0	39.5	7808.611	37229.699
12180.0	39.48	12622.524	33649.594
13354.0	39.46	13102.317	38989.863
110.0	39.46	7766.953	35070.973
13008.0	39.46	13130.141	33252.301
15818.0	39.44	14220.472	39888.441
5358.0	39.44	10115.801	36606.012
9378.0	39.42	11250.001	39730.363
2.0	39.4	7737.165	33118.414
10728.0	39.36	11928.767	37049.668
3689.0	39.34	9346.974	33440.184
1009.0	39.31	8083.085	34825.727
12536.0	39.29	12580.169	39415.367
14061.0	39.27	13453.43	36142.07
16075.0	39.27	14446.557	34750.0
1501.0	39.25	8625.024	39661.477
4615.0	39.21	9793.099	34973.074
5357.0	39.19	10101.418	36593.254
2456.0	39.19	8911.354	37965.09
2713.0	39.19	9275.105	34258.52
803.0	39.17	8116.786	37620.59
14693.0	39.17	13958.058	34641.938
418.0	39.17	7719.406	37937.238
4072.0	39.15	9704.09	36393.176
4218.0	39.13	9532.845	38771.48
2466.0	39.1	8879.491	37750.973
4058.0	39.08	9667.021	36197.344
4502.0	39.06	9747.841	36414.629
1075.0	39.04	8255.373	33560.699
7878.0	39.04	10838.932	33236.898
5175.0	39.02	9933.502	35205.094
9921.0	39.0	11573.025	34059.016
445.0	39.0	7733.969	38013.922
10151.0	39.0	11799.027	36460.973
11633.0	38.96	12265.352	39859.402
5799.0	38.96	10244.746	36458.145
7210.0	38.92	10471.452	37243.805
6100.0	38.92	10178.79	36314.77
10068.0	38.92	11667.03	35147.914
143.0	38.92	7867.875	35747.848
1521.0	38.9	8497.336	39363.492
13574.0	38.85	13228.101	37847.031
5611.0	38.83	10185.212	39175.547
4328.0	38.83	9807.887	39745.215
14949.0	38.79	13981.324	39002.316
600.0	38.75	7888.616	39741.621
8591.0	38.75	11114.335	36291.031
2676.0	38.71	9077.886	33356.246
2646.0	38.69	9014.253	33732.063
1917.0	38.69	8672.425	35120.527
13677.0	38.67	13282.645	35980.055
15068.0	38.65	14085.566	38619.91
2738.0	38.58	9086.14	35056.645
12412.0	38.58	12672.129	37291.387
3304.0	38.56	9372.885	37855.855
4986.0	38.56	10036.948	34036.207
5485.0	38.56	9927.557	38983.93
1844.0	38.52	8710.547	33078.297
5616.0	38.52	10257.31	38957.453
810.0	38.5	8187.668	37459.727
14358.0	38.48	13761.034	37745.039
4530.0	38.48	9787.992	35754.145
12423.0	38.46	12579.905	37410.859
3396.0	38.46	9337.104	36097.969
8641.0	38.44	11054.136	35828.852
12396.0	38.42	12576.497	37086.371
15802.0	38.37	14316.392	39429.238
12916.0	38.37	12870.173	34714.066
15951.0	38.37	14635.185	36863.938
7698.0	38.35	10707.716	34957.207
11783.0	38.35	12369.773	37960.809
13441.0	38.35	13032.164	39756.809
5349.0	38.33	10022.692	36402.352
5533.0	38.31	10112.775	39544.68
12586.0	38.29	12823.174	39925.43
15807.0	38.25	14310.657	39609.723
4365.0	38.25	9824.352	38873.324
5.0	38.21	7947.586	33257.66
1729.0	38.19	8473.814	35739.586
1756.0	38.19	8558.16	35485.98
2280.0	38.18	8897.754	39449.18
2698.0	38.18	9262.37	33992.996
1425.0	38.18	8293.413	39594.5
861.0	38.18	8138.025	36572.164
8266.0	38.14	10877.329	38015.617
963.0	38.1	8119.715	35893.098
10971.0	38.1	11941.191	35613.914
12524.0	38.08	12557.256	39130.215
10152.0	38.08	11837.802	36467.125
1751.0	38.04	8518.316	35623.152
300.0	38.04	7919.393	36752.34
11508.0	38.04	12108.984	37607.441
6899.0	38.02	10537.39	34047.203
5647.0	37.98	10171.885	39093.258
12647.0	37.98	12843.438	38938.813
1141.0	37.93	8248.979	35222.148
3366.0	37.91	9375.344	36572.477
13271.0	37.91	12976.476	37416.566
14862.0	37.89	13784.602	36988.945
13583.0	37.87	13211.062	37963.332
3860.0	37.87	9636.347	34191.566
3172.0	37.81	9160.078	39650.965
1518.0	37.81	8486.148	39325.93
11333.0	37.79	12076.411	36044.5
13128.0	37.79	12958.013	35325.527
[truncated: 1,159 more rows]
