# Supplementary material for: Insights on the Control of Yeast Single-Cell Growth Variability by Members of the Trehalose Phosphate Synthase (TPS) Complex
Source: Front Cell Dev Biol. 2021 Jan 28;9:607628. doi: 10.3389/fcell.2021.607628 (PMC7876269; doi:10.3389/fcell.2021.607628)
Supplement: Supplementary file 3 [file Data_Sheet_2.ZIP › replicate4_delta_TPS1_t1.csv]

Id	Area(um^2)	Center_x_position	Center_y_position
5305.0	160.89	9971.134	34677.227
2192.0	156.6	8819.185	37439.633
184.0	146.81	7818.38	36362.133
14176.0	129.42	12848.975	36663.176
12241.0	112.18	12246.903	33628.586
3883.0	111.97	9354.612	34360.145
8795.0	109.98	10843.231	37099.688
10804.0	108.96	11570.337	34757.551
9499.0	108.35	11100.956	34588.68
4177.0	105.09	9544.268	35341.625
2926.0	102.89	9186.754	33910.227
15965.0	102.89	13766.324	35557.836
8383.0	101.34	10577.562	34799.426
12123.0	100.21	11994.721	35859.68
9868.0	98.87	11210.099	36516.742
15492.0	97.78	13383.375	36477.477
16053.0	97.59	13684.72	33625.699
15878.0	97.55	13575.863	37633.539
1231.0	96.97	8389.392	36081.258
7679.0	95.82	10368.902	36514.441
5212.0	95.34	9711.028	33131.43
15483.0	93.18	13514.809	36336.176
16837.0	92.7	14389.541	33802.805
16603.0	92.34	14171.969	37771.016
4347.0	91.61	9693.9	37293.184
16072.0	90.88	13923.815	33503.465
21.0	90.27	7666.896	33732.051
1154.0	90.21	8363.622	33946.473
14365.0	89.22	12859.228	33301.043
9438.0	89.02	11053.591	35722.941
16774.0	87.84	14197.228	34231.715
14249.0	87.76	12714.668	35735.422
9520.0	87.4	11124.842	34181.742
12194.0	87.19	11927.287	33916.566
1942.0	86.78	8551.432	33944.555
16002.0	86.71	13687.651	34819.773
9798.0	86.63	11258.192	36071.512
2027.0	86.59	8689.999	35136.215
8511.0	85.69	10795.379	33413.828
13054.0	85.4	12417.789	37434.133
17350.0	85.12	14614.963	36327.234
8375.0	85.12	10684.827	34980.621
222.0	84.83	7837.514	36472.945
3150.0	84.75	9082.077	38230.051
4827.0	84.2	9877.632	36430.461
1935.0	84.16	8626.264	34005.641
8482.0	83.3	10715.761	33397.863
15748.0	83.05	13693.402	38989.98
8552.0	82.72	10945.969	34137.371
2354.0	82.45	8812.403	39437.953
7318.0	82.32	10217.541	34201.234
15525.0	82.3	13440.559	37408.508
10863.0	81.99	11442.317	33146.867
136.0	81.92	7837.083	35979.504
9450.0	81.75	11114.596	35541.121
12197.0	81.32	11888.865	33730.316
2023.0	81.27	8768.36	35113.438
16078.0	80.86	13855.183	33641.875
16501.0	80.65	14205.187	39030.668
13447.0	80.33	12661.869	34063.871
8516.0	80.18	10806.475	33432.828
8604.0	79.95	10988.508	34775.699
14401.0	79.91	13044.926	33465.781
16292.0	79.64	13905.563	37727.66
9824.0	79.1	11264.132	36210.262
13387.0	79.06	12489.032	33799.988
8449.0	78.37	10755.968	34251.488
13707.0	78.14	12576.256	37719.457
16582.0	77.72	14165.183	38020.52
1989.0	77.61	8681.21	33985.359
9190.0	77.13	11003.97	38654.953
14252.0	77.11	12809.322	35750.559
378.0	77.05	7669.475	37631.043
17102.0	77.03	14268.281	39094.391
1962.0	77.01	8494.496	33179.57
11403.0	76.73	11838.336	38606.441
12165.0	76.71	11978.287	34332.797
16211.0	76.52	13990.419	35537.156
14296.0	76.27	12747.933	35133.414
14774.0	76.25	13066.413	39317.387
15828.0	76.11	13620.544	38207.098
5223.0	76.1	10095.903	33341.039
11211.0	76.0	11700.19	37011.09
15325.0	75.88	13236.058	33935.672
5727.0	75.85	10079.2	38581.5
17467.0	75.67	14564.056	33730.785
84.0	75.25	7907.1	34979.438
10732.0	75.2	11500.138	35925.746
15364.0	75.04	13554.64	33075.543
7295.0	74.7	10151.345	34300.621
333.0	74.6	7670.642	37075.809
6182.0	74.56	10194.478	36977.684
16400.0	74.47	13785.981	39062.594
7280.0	74.31	10244.063	34470.828
4185.0	74.2	9615.989	35447.539
16787.0	74.14	14078.846	33756.926
8649.0	73.03	10913.485	35756.23
4724.0	72.88	9729.17	37540.766
1774.0	72.61	8461.573	36865.391
13223.0	72.57	12464.938	36500.961
1892.0	72.44	8550.461	35733.805
12137.0	72.13	11859.009	35284.426
11583.0	72.03	11921.971	39012.383
10869.0	71.92	11665.127	33279.637
9652.0	71.79	11340.239	34012.801
8298.0	71.54	10588.487	35924.883
10.0	71.5	7770.405	33542.176
2111.0	71.4	8723.847	36112.508
8452.0	71.23	10634.499	33995.641
5214.0	70.85	10056.41	33111.164
12029.0	70.77	11918.713	36443.047
7670.0	70.77	10375.935	36321.852
8376.0	70.71	10677.092	35030.348
321.0	70.71	7856.164	36974.902
16258.0	70.68	13876.223	36833.223
1770.0	70.66	8601.173	37105.398
12343.0	70.66	12084.487	35376.184
120.0	70.14	7904.218	35764.164
16788.0	70.04	14048.989	33774.129
16233.0	69.97	13833.63	36143.027
7238.0	69.91	10252.516	34970.766
10019.0	69.87	11416.61	38088.535
860.0	69.79	8077.715	37530.578
17177.0	69.66	14512.345	39377.094
7364.0	69.39	10151.804	33054.871
16107.0	69.35	13989.053	34166.227
13507.0	69.32	12636.273	35195.867
6106.0	69.07	10279.42	37744.816
10839.0	68.99	11530.397	33652.199
3725.0	68.97	9306.795	36793.867
12267.0	68.95	12161.471	34219.852
16498.0	68.86	14121.091	38986.031
8797.0	68.72	10882.496	37112.477
17315.0	68.51	14520.189	37365.457
9626.0	68.47	11363.46	33173.242
16319.0	68.34	13837.982	38227.152
16081.0	68.26	13821.432	33689.129
17282.0	68.07	14477.591	38174.039
16008.0	68.07	13625.979	34701.715
1501.0	68.05	8295.372	39423.594
1086.0	67.96	8190.484	34590.102
13690.0	67.65	12572.44	37551.906
9380.0	67.51	11074.031	36062.594
17284.0	67.48	14496.76	38233.797
14141.0	67.32	12768.721	37127.949
16760.0	67.28	13997.288	34152.266
15529.0	67.25	13554.805	37464.727
12752.0	66.77	12149.304	39237.98
15113.0	66.69	13320.696	37211.227
13106.0	66.6	12335.769	36914.602
8412.0	66.52	10774.208	34318.914
2948.0	66.48	9204.406	34859.609
16206.0	66.44	13956.658	35494.254
8985.0	66.1	10792.227	39148.969
3719.0	65.83	9306.824	36728.207
17207.0	65.71	14542.506	38634.402
1079.0	65.37	8032.629	34843.813
12316.0	65.33	12195.031	34982.238
3471.0	65.31	9136.728	39689.109
15550.0	65.29	13549.092	37891.145
10883.0	65.27	11825.014	33883.191
1925.0	65.2	8529.417	34534.316
14596.0	65.08	12963.517	36764.574
14922.0	64.95	13341.869	39422.188
4382.0	64.83	9587.581	37520.91
2879.0	64.66	8975.944	33919.074
15427.0	64.66	13378.233	34899.598
7390.0	64.55	10384.766	33564.395
5504.0	64.45	10063.119	35499.934
7938.0	64.43	10478.046	39500.648
12230.0	64.39	12241.418	33074.277
5664.0	64.32	10023.217	37287.84
5714.0	64.32	10124.47	38281.574
12233.0	64.28	12195.092	33211.609
3936.0	64.07	9434.23	33500.895
9785.0	64.05	11259.738	35888.441
15962.0	64.03	13577.579	35697.598
8350.0	63.99	10701.606	35424.641
17114.0	63.95	14306.153	39253.273
4333.0	63.91	9685.898	37169.234
15522.0	63.89	13439.902	37251.93
16024.0	63.88	13752.421	34327.047
14639.0	63.76	12970.636	37437.961
15137.0	63.65	13252.422	36813.754
5600.0	63.55	10070.548	36651.715
8277.0	63.53	10739.983	36250.609
86.0	63.49	7905.067	35016.324
15824.0	63.49	13721.795	38448.027
16714.0	63.49	14032.879	34860.465
3.0	63.32	7958.392	33155.477
13418.0	63.24	12331.647	33146.313
15340.0	63.22	13264.997	33589.367
12377.0	63.19	12182.001	35832.105
17186.0	63.13	14543.897	39001.973
15412.0	62.84	13508.334	34752.219
3718.0	62.78	9286.288	36703.777
14098.0	62.76	12875.612	37607.656
1089.0	62.73	8075.898	34260.496
12218.0	62.69	11945.093	33334.914
9763.0	62.57	11331.04	35646.473
7240.0	62.55	10274.88	34990.051
1369.0	62.52	8329.634	37933.191
8136.0	62.5	10720.834	37868.719
6109.0	62.46	10249.43	37772.316
8473.0	62.36	10584.499	33848.313
8603.0	62.36	10843.231	34771.102
3592.0	62.34	9291.329	38840.906
2064.0	62.34	8845.818	35743.453
13994.0	62.34	12845.739	38790.738
16212.0	62.31	13902.038	35600.305
4226.0	62.11	9579.661	35675.5
4814.0	61.81	9778.616	36637.371
15998.0	61.79	13696.734	34998.102
3593.0	61.79	9380.079	38847.98
13562.0	61.77	12544.701	36353.246
12012.0	61.75	11938.534	36635.684
14761.0	61.63	13088.731	39273.891
14391.0	61.56	12975.341	33336.094
12367.0	61.52	12077.624	35669.441
14765.0	61.5	12985.25	39294.801
3639.0	61.37	9301.595	38290.82
13337.0	61.23	12282.175	34484.07
9615.0	61.21	11200.621	33124.023
4415.0	61.19	9569.183	38152.523
8721.0	61.18	10988.27	36028.023
13313.0	61.12	12461.723	35034.773
16234.0	61.1	13883.738	36151.535
12312.0	61.06	12115.042	34651.488
12405.0	61.02	12164.394	36250.488
13607.0	61.02	12696.143	36695.527
16960.0	60.98	14276.435	36321.887
2362.0	60.98	8774.506	39594.625
8244.0	60.89	10726.361	36732.52
15974.0	60.83	13716.485	35194.09
15463.0	60.81	13503.037	35982.715
16269.0	60.79	13784.417	37101.816
16315.0	60.75	13919.367	38140.629
12114.0	60.7	11882.909	36054.523
9645.0	60.7	11325.607	33770.359
2049.0	60.68	8651.166	35651.266
9079.0	60.6	11059.388	39948.316
13178.0	60.39	12394.36	36617.902
5122.0	60.37	9838.147	34334.555
9771.0	60.26	11219.613	35733.313
16134.0	60.1	13976.603	34915.516
14436.0	60.08	13113.121	34461.27
12615.0	59.97	12191.175	37178.336
11381.0	59.91	11839.578	38131.367
8145.0	59.91	10764.389	37687.355
1113.0	59.91	8140.04	33368.676
5213.0	59.85	10054.406	33082.32
7371.0	59.85	10460.106	33006.492
13370.0	59.76	12437.156	33872.168
10036.0	59.74	11240.818	38272.691
16484.0	59.62	14058.798	39551.883
2951.0	59.62	9118.407	35024.543
7339.0	59.59	10346.596	33916.434
14148.0	59.37	12738.997	36931.027
9116.0	59.34	11197.076	39467.68
368.0	59.26	7950.411	37492.941
1157.0	59.26	8386.595	34222.215
12167.0	59.24	11942.754	34153.02
15935.0	59.05	13608.936	36305.305
9625.0	59.03	11391.294	33103.414
14367.0	58.99	12862.011	33052.902
10293.0	58.95	11521.663	38830.613
7276.0	58.92	10204.807	34707.508
1080.0	58.9	8165.745	34904.547
5896.0	58.88	10226.68	39873.344
10954.0	58.86	11835.261	35462.48
10025.0	58.78	11411.44	38194.129
3672.0	58.76	9347.07	37516.328
10845.0	58.76	11524.467	33495.277
5253.0	58.7	10097.654	34228.875
8645.0	58.59	10925.801	35590.602
12700.0	58.57	12165.038	38709.434
15922.0	58.57	13669.336	36436.02
17438.0	58.53	14453.042	34138.254
13441.0	58.38	12657.37	33904.973
17353.0	58.3	14482.912	36146.719
4688.0	58.24	9827.416	38173.516
12228.0	58.21	12067.758	33024.945
13722.0	58.15	12655.294	37864.523
58.0	57.98	7885.978	34412.793
10952.0	57.9	11668.351	35395.973
1011.0	57.65	8156.5	36321.727
4605.0	57.63	9876.678	39303.27
16194.0	57.57	13929.451	35291.367
5672.0	57.57	9963.178	37430.961
11492.0	57.56	11666.953	39856.426
2090.0	57.54	8834.328	35873.992
1077.0	57.48	8203.044	34779.051
115.0	57.46	7907.606	35688.723
1118.0	57.4	8097.768	33205.051
1161.0	57.34	8394.388	34328.824
14374.0	57.34	12944.714	33004.543
13516.0	57.29	12690.704	35443.004
12260.0	57.27	12174.057	33953.426
12107.0	57.21	11926.532	35979.094
12861.0	57.08	12420.387	39496.832
16191.0	57.08	13988.989	35158.594
1200.0	57.08	8267.251	35506.762
14528.0	57.0	13037.171	35854.367
16943.0	56.94	14231.327	35933.563
9358.0	56.92	11168.395	36393.215
16494.0	56.92	14129.86	39189.906
410.0	56.9	7702.462	37921.609
13508.0	56.88	12557.588	35215.832
13559.0	56.88	12559.218	36293.547
8484.0	56.87	10706.186	33477.727
1595.0	56.85	8590.554	39900.727
16877.0	56.81	14277.822	34538.512
10979.0	56.79	11800.879	35920.043
12380.0	56.75	12223.757	35889.773
4329.0	56.75	9682.689	37138.648
943.0	56.73	8065.561	36401.453
11201.0	56.73	11847.296	36974.641
1302.0	56.67	8391.688	36817.391
15372.0	56.67	13381.547	33416.934
4447.0	56.64	9686.345	38870.496
726.0	56.6	8168.896	39726.719
8021.0	56.58	10589.958	39689.777
8390.0	56.56	10578.621	34612.652
94.0	56.56	7853.221	35077.246
2929.0	56.5	9153.848	34135.391
16607.0	56.43	14045.022	37818.309
15193.0	56.41	13264.446	35754.227
13495.0	56.39	12679.376	34732.086
4.0	56.37	7944.651	33185.309
4869.0	56.37	9751.312	35727.188
4445.0	56.37	9571.94	38783.336
16066.0	56.33	13880.492	33299.074
1282.0	56.29	8249.412	36675.594
15958.0	56.23	13681.161	35808.691
2591.0	56.2	8920.223	38529.246
2124.0	56.12	8721.706	36383.605
13713.0	56.1	12637.15	37823.602
14380.0	55.97	13007.487	33109.422
12956.0	55.93	12370.561	38629.852
9879.0	55.87	11348.765	36668.273
10953.0	55.83	11702.532	35410.328
4531.0	55.7	9698.866	39740.395
326.0	55.68	7792.871	36993.008
2095.0	55.64	8645.146	35969.91
1116.0	55.64	8060.913	33407.535
8274.0	55.62	10698.788	36509.313
16638.0	55.56	14060.995	36611.863
9457.0	55.51	11057.51	35361.152
16675.0	55.49	14169.506	35717.969
8888.0	55.49	10892.617	37778.445
13749.0	55.49	12554.007	38325.563
11337.0	55.43	11751.044	37448.488
13469.0	55.39	12531.089	34316.121
9507.0	55.31	11172.392	34368.395
13366.0	55.31	12443.839	34025.117
9472.0	55.28	11170.588	35024.844
68.0	55.2	7736.677	34645.93
15087.0	55.14	13276.625	37768.281
1355.0	55.12	8234.585	37558.52
10905.0	55.1	11824.984	34270.766
16087.0	55.08	13916.814	33886.91
7321.0	55.07	10250.837	34241.34
16577.0	55.03	14062.048	38248.254
7906.0	55.01	10381.809	39219.977
4881.0	54.85	9728.301	35398.309
16968.0	54.82	14269.687	36401.371
8096.0	54.82	10625.644	38753.094
17274.0	54.76	14572.939	38421.609
12140.0	54.76	12054.161	35336.629
3527.0	54.7	9309.986	39732.559
16781.0	54.68	14082.262	34060.207
7492.0	54.57	10508.323	34731.148
11588.0	54.55	11962.372	39088.719
8494.0	54.53	10636.445	33147.809
16868.0	54.51	14364.07	34414.539
8928.0	54.49	10809.486	38388.52
15888.0	54.39	13604.641	37311.195
12471.0	54.3	12068.249	36809.223
10556.0	54.28	11555.318	36638.035
4305.0	54.26	9632.277	36937.363
4583.0	54.22	9741.233	39712.246
1951.0	54.22	8545.177	33613.512
16947.0	54.17	14219.859	36031.004
8085.0	54.07	10583.344	38844.742
15349.0	53.97	13148.534	33302.871
16435.0	53.97	13789.971	39710.426
5206.0	53.95	9894.875	33238.926
15821.0	53.95	13689.711	38405.535
4877.0	53.94	9872.341	35296.934
12238.0	53.92	12083.094	33311.188
10073.0	53.92	11378.027	38885.262
1682.0	53.92	8471.89	38329.199
14629.0	53.84	13045.398	37314.164
15082.0	53.78	13173.155	37713.09
17209.0	53.72	14596.466	38654.227
15863.0	53.72	13598.787	37682.863
15567.0	53.71	13563.294	38248.719
10305.0	53.65	11615.071	38688.742
11391.0	53.61	11824.083	38274.93
15410.0	53.57	13468.518	34741.992
3653.0	53.49	9403.201	37867.887
5688.0	53.46	10032.431	37661.891
1192.0	53.46	8242.948	35292.543
16865.0	53.36	14363.476	34384.051
17016.0	53.25	14242.562	37745.375
4858.0	53.23	9831.699	35807.773
9543.0	53.13	11009.858	34077.852
10943.0	53.11	11676.576	35163.34
2277.0	52.9	8719.523	38407.309
1160.0	52.88	8248.688	34307.543
13506.0	52.86	12679.142	35116.207
7343.0	52.84	10338.389	33675.402
11367.0	52.84	11783.62	37834.035
12360.0	52.81	12224.925	35458.566
7381.0	52.75	10546.243	33258.707
13510.0	52.75	12505.584	35348.121
16044.0	52.69	13634.542	33955.137
123.0	52.61	7732.024	35776.012
1936.0	52.58	8627.253	34045.625
15373.0	52.58	13547.117	33448.895
1294.0	52.58	8354.383	36764.57
13448.0	52.56	12557.59	34082.836
10878.0	52.36	11695.768	33653.715
962.0	52.35	8181.249	36523.117
3154.0	52.33	9263.185	38245.699
2881.0	52.29	8944.346	33710.246
8448.0	52.21	10730.785	34246.93
14458.0	52.15	12959.147	34715.879
15356.0	52.08	13325.49	33076.988
9231.0	52.06	11116.992	38106.18
129.0	52.02	7659.647	35856.406
15518.0	52.02	13521.175	37168.184
1107.0	52.0	8001.798	33686.539
5615.0	52.0	9949.034	36821.59
1971.0	51.98	8720.878	33355.992
9954.0	51.94	11262.427	37369.941
14379.0	51.94	13056.368	33085.234
15297.0	51.92	13154.582	34820.926
13431.0	51.92	12555.563	33470.004
17520.0	51.92	14620.403	33245.066
12669.0	51.92	12164.374	38154.426
16085.0	51.87	13883.278	33868.234
4621.0	51.85	9847.519	39190.414
2880.0	51.85	9057.205	33680.285
13502.0	51.81	12641.856	34952.469
15940.0	51.79	13650.956	36072.723
16662.0	51.79	14153.367	35933.93
13710.0	51.75	12697.646	37768.531
8123.0	51.73	10778.172	38018.414
14408.0	51.73	13075.366	33687.543
10014.0	51.73	11300.673	38078.469
12817.0	51.69	12144.577	39875.844
1659.0	51.62	8597.221	38844.355
8430.0	51.56	10702.766	34399.773
4428.0	51.56	9644.456	38477.543
13513.0	51.52	12615.169	35403.949
4296.0	51.5	9631.954	36847.926
16945.0	51.31	14301.99	36022.898
1194.0	51.29	8246.098	35366.223
4240.0	51.27	9547.582	35950.711
16035.0	51.27	13654.368	34424.871
8268.0	51.27	10597.047	36653.164
13514.0	51.25	12704.762	35412.57
2687.0	51.23	8995.785	37881.441
13038.0	51.23	12334.655	37506.32
3796.0	51.2	9340.305	35682.563
10838.0	51.16	11605.616	33869.141
13312.0	51.12	12307.475	35024.504
15568.0	51.1	13400.223	38258.691
5211.0	51.08	9805.246	33085.949
14317.0	51.04	12746.307	34641.172
10513.0	51.02	11527.502	37017.172
2040.0	51.02	8841.893	35529.762
14331.0	51.0	12889.099	34583.457
4504.0	50.97	9566.859	39430.461
11673.0	50.97	12014.695	37742.094
16598.0	50.91	14126.958	37954.059
874.0	50.81	8123.966	37491.922
4246.0	50.81	9685.594	36106.965
4715.0	50.81	9866.119	37755.871
2616.0	50.79	8990.069	38570.328
15484.0	50.74	13534.473	36338.355
9720.0	50.72	11304.107	35102.391
2666.0	50.72	8878.771	38424.957
4694.0	50.64	9904.604	37984.34
6038.0	50.6	10290.968	38630.047
2848.0	50.58	8908.037	35285.695
10831.0	50.56	11490.469	34028.941
14676.0	50.55	13059.855	38136.875
520.0	50.53	7800.935	38767.875
13485.0	50.53	12607.943	34555.91
12749.0	50.43	12242.958	39176.957
10213.0	50.35	11501.745	39612.992
3991.0	50.32	9409.718	33061.105
9679.0	50.32	11406.057	34313.957
4969.0	50.3	9711.615	34629.414
1751.0	50.28	8624.796	37433.414
16007.0	50.26	13639.344	34691.496
15474.0	50.22	13443.862	36218.008
2911.0	50.2	9116.2	33332.066
13423.0	50.2	12526.965	33154.668
15140.0	50.18	13310.028	36554.836
13460.0	50.14	12571.173	34217.598
10104.0	50.1	11365.136	39199.66
14017.0	50.01	12895.648	38712.992
12232.0	49.97	12099.764	33169.59
2825.0	49.91	9014.867	35730.137
16584.0	49.84	14081.124	38036.387
5181.0	49.82	9810.822	34285.387
106.0	49.78	7882.127	35292.82
1141.0	49.72	8407.895	33667.211
16623.0	49.72	14030.536	37131.512
9378.0	49.68	11169.823	36338.887
5885.0	49.64	9929.073	39928.191
4847.0	49.63	9799.698	35936.578
14501.0	49.63	13057.006	35578.191
15601.0	49.63	13536.224	38779.355
15064.0	49.61	13344.165	38133.145
15488.0	49.59	13499.705	36368.727
14305.0	49.57	12748.887	34821.613
6126.0	49.55	10268.733	37470.461
17122.0	49.51	14223.43	39472.293
784.0	49.45	8186.768	38750.664
733.0	49.45	8178.736	39312.73
11684.0	49.45	12006.013	37620.242
10571.0	49.42	11608.044	36384.0
14273.0	49.4	12761.033	35613.34
4800.0	49.32	9743.112	36844.613
15846.0	49.3	13589.232	37855.211
8285.0	49.28	10753.086	36358.148
17179.0	49.26	14568.044	39140.469
5836.0	49.22	10089.634	39616.957
11678.0	49.19	11980.962	37502.34
9715.0	49.17	11247.505	34936.758
13003.0	49.13	12480.247	37996.566
9706.0	49.11	11247.008	34745.996
1653.0	49.11	8433.971	39076.613
17164.0	49.09	14622.862	39663.641
10290.0	48.99	11451.573	39051.422
12953.0	48.96	12334.993	38926.77
7490.0	48.96	10484.229	34658.84
4841.0	48.92	9735.697	36105.074
14675.0	48.92	13130.327	38100.633
15248.0	48.88	13183.865	35496.57
2226.0	48.84	8713.651	38092.5
16083.0	48.8	13996.046	33702.313
13302.0	48.8	12280.336	34931.449
15955.0	48.76	13572.892	35781.184
3778.0	48.73	9285.227	35977.387
1626.0	48.71	8602.511	39158.324
10843.0	48.71	11528.47	33798.016
7383.0	48.67	10432.288	33274.379
2038.0	48.65	8652.623	35458.16
2568.0	48.65	8905.764	38473.512
2891.0	48.59	9049.751	33512.895
5414.0	48.59	10022.492	35197.445
14949.0	48.59	13256.458	39234.953
3554.0	48.59	9350.309	39191.297
9752.0	48.57	11347.336	35385.324
12858.0	48.51	12334.222	39476.434
1492.0	48.5	8313.662	39336.723
67.0	48.48	7740.678	34634.234
14981.0	48.48	13349.51	38922.758
1797.0	48.44	8446.769	36718.305
9648.0	48.38	11400.182	33954.422
15707.0	48.38	13411.499	40009.625
15496.0	48.38	13476.475	36638.992
14127.0	48.36	12770.295	37288.406
3455.0	48.29	9134.807	39552.848
7298.0	48.27	10325.058	34359.773
14907.0	48.25	13172.831	39443.715
15258.0	48.25	13218.091	35309.363
16989.0	48.19	14300.82	36914.762
1539.0	48.15	8414.362	39871.988
12640.0	48.13	12237.477	37508.449
4674.0	48.07	9805.636	38346.637
10200.0	48.04	11571.574	39821.129
4173.0	48.04	9690.787	35301.246
13243.0	48.02	12440.634	35900.957
5694.0	48.0	10039.763	37790.977
5204.0	47.96	9909.586	33175.84
2960.0	47.92	9255.878	35218.578
1509.0	47.92	8319.511	39575.254
10803.0	47.92	11598.834	34741.504
10326.0	47.88	11566.847	38233.836
14885.0	47.88	13316.46	39885.23
9326.0	47.88	11194.389	37172.484
9881.0	47.86	11332.938	36691.305
1196.0	47.83	8242.567	35379.461
9932.0	47.71	11214.324	37138.051
1900.0	47.69	8543.769	35391.164
2105.0	47.63	8784.796	36045.012
17267.0	47.61	14619.665	38615.996
4105.0	47.61	9497.141	34337.988
14862.0	47.6	13014.234	39776.965
8026.0	47.6	10718.14	39447.887
16476.0	47.6	14157.547	39461.238
13442.0	47.56	12684.636	33997.566
11821.0	47.56	12018.217	37324.188
16403.0	47.54	13960.629	39170.016
15574.0	47.54	13449.845	38303.617
3678.0	47.54	9325.765	37371.789
16445.0	47.5	13975.933	39806.18
2757.0	47.44	8880.542	36742.492
10985.0	47.42	11805.887	36036.828
5169.0	47.38	9869.906	34159.652
10504.0	47.38	11490.735	36995.676
14323.0	47.38	12884.194	34491.227
4300.0	47.37	9691.023	36858.254
16796.0	47.33	14116.928	33394.051
2732.0	47.29	9048.848	37079.68
15146.0	47.29	13228.717	36379.023
2131.0	47.27	8669.827	36452.891
2184.0	47.25	8781.941	37276.953
12837.0	47.25	12468.452	39849.496
8785.0	47.25	10833.187	36851.621
10814.0	47.23	11550.804	34309.566
15348.0	47.23	13296.072	33269.328
7989.0	47.21	10627.056	39803.566
12111.0	47.21	11905.042	36031.367
4876.0	47.19	9711.602	35282.109
4016.0	47.19	9667.284	33433.531
9554.0	47.16	11059.915	33769.789
356.0	47.04	7743.28	37360.031
661.0	47.02	7706.158	39877.656
12246.0	47.0	12217.252	33733.93
15456.0	46.98	13512.328	35729.496
10764.0	46.96	11527.259	35486.652
7246.0	46.96	10223.86	35043.406
521.0	46.91	7772.397	38799.539
17070.0	46.89	14404.662	38561.016
1948.0	46.87	8432.918	33562.094
11.0	46.83	7794.418	33637.84
8503.0	46.81	10901.275	33296.395
2690.0	46.77	9045.035	37960.898
9800.0	46.75	11327.628	36104.93
10045.0	46.73	11397.209	38513.168
7840.0	46.71	10437.409	38589.414
1414.0	46.7	8323.308	38101.648
1570.0	46.7	8624.72	39816.074
13960.0	46.66	12786.206	39521.742
16262.0	46.64	13806.852	36945.723
1506.0	46.62	8377.396	39507.496
16067.0	46.62	13837.734	33315.152
16379.0	46.6	13996.924	38980.094
306.0	46.6	7824.087	36859.676
9976.0	46.56	11389.221	37536.316
13817.0	46.54	12672.066	39263.711
9955.0	46.47	11212.386	37369.875
12229.0	46.45	12184.288	33058.465
17272.0	46.43	14529.539	38361.238
14428.0	46.41	12923.758	33976.727
4727.0	46.41	9757.043	37608.777
8639.0	46.41	10796.09	35349.578
7519.0	46.37	10491.95	35293.273
12139.0	46.37	12064.299	35297.074
15993.0	46.37	13597.677	34990.652
9490.0	46.35	11182.55	34650.43
10970.0	46.35	11677.605	35778.684
4007.0	46.33	9608.294	33073.547
7346.0	46.31	10272.318	33709.277
6070.0	46.24	10282.726	38192.113
3199.0	46.24	9068.907	38740.988
13528.0	46.18	12494.41	35574.551
13910.0	46.16	12890.918	39904.934
4026.0	46.14	9701.786	33649.402
2796.0	46.14	8891.058	36030.078
1067.0	46.14	8017.012	34949.328
1898.0	46.12	8487.466	35558.504
8.0	46.12	7792.039	33488.219
15614.0	46.1	13457.762	38982.031
1868.0	46.06	8547.426	35766.465
331.0	46.06	7814.6	37041.43
8485.0	46.02	10691.476	33484.57
371.0	46.01	7814.042	37520.379
4884.0	45.87	9879.239	35091.801
14042.0	45.85	12894.776	38390.902
10444.0	45.8	11474.073	37480.172
3996.0	45.78	9318.629	33142.098
7496.0	45.76	10438.45	34771.438
12227.0	45.76	11878.335	33079.906
14424.0	45.7	13121.613	33951.125
5720.0	45.7	9925.458	38431.105
12397.0	45.68	12082.082	36070.637
14417.0	45.68	12960.672	33765.531
12404.0	45.62	12185.305	36239.121
2777.0	45.62	9059.648	36522.426
388.0	45.55	7664.181	37833.922
15580.0	45.55	13526.571	38458.297
372.0	45.53	7749.511	37553.273
14465.0	45.51	12975.37	34766.566
4833.0	45.51	9783.33	36239.008
14289.0	45.49	12747.584	35558.02
1872.0	45.47	8593.097	35817.648
1526.0	45.47	8261.655	39832.285
393.0	45.45	7709.622	37886.105
13415.0	45.43	12376.902	33002.289
8124.0	45.43	10604.144	38038.727
17302.0	45.43	14624.25	37959.414
3139.0	45.39	9127.098	37961.438
1713.0	45.34	8485.212	38044.266
8586.0	45.32	10848.084	34564.547
83.0	45.3	7987.92	34952.891
15344.0	45.3	13150.89	33412.926
3973.0	45.28	9279.268	33470.621
15535.0	45.26	13419.626	37622.914
4413.0	45.26	9524.825	38125.602
13325.0	45.24	12370.715	34758.367
6121.0	45.22	10268.322	37614.559
2433.0	45.2	8688.26	39906.504
1424.0	45.18	8224.773	38131.332
889.0	45.14	8060.12	36887.57
14291.0	45.12	12743.643	35290.348
2712.0	45.09	9039.511	37362.227
8742.0	45.05	10791.577	36181.422
2907.0	45.03	8852.059	33088.641
1668.0	45.01	8630.973	38674.711
14884.0	44.97	13235.927	39870.809
3161.0	44.97	9185.839	38430.141
10923.0	44.95	11766.446	34744.719
12185.0	44.93	11906.874	33986.445
1133.0	44.91	8244.063	33481.426
7387.0	44.89	10508.075	33412.473
14095.0	44.89	12905.423	37568.512
13652.0	44.88	12673.443	37120.191
11382.0	44.84	11777.257	38131.914
15301.0	44.76	13190.66	34634.008
8381.0	44.74	10708.516	34781.758
8853.0	44.72	10789.543	37413.84
3065.0	44.7	9116.832	36738.863
7403.0	44.7	10506.218	34041.746
12163.0	44.67	12019.543	34308.504
2289.0	44.63	8804.53	38726.355
17516.0	44.63	14520.546	33211.82
16620.0	44.63	14191.588	37302.898
2906.0	44.61	8888.804	33054.734
7150.0	44.59	10322.873	35831.191
10053.0	44.57	11338.703	38603.5
4920.0	44.55	9881.793	34973.473
1731.0	44.53	8578.663	37846.406
5952.0	44.51	10184.821	39429.383
12301.0	44.51	12078.926	34422.621
15318.0	44.51	13332.339	34031.055
16054.0	44.49	13569.214	33406.309
12136.0	44.47	11933.501	35544.301
10771.0	44.45	11612.038	35303.543
7372.0	44.45	10503.626	33026.789
12460.0	44.42	12259.054	36722.496
14495.0	44.4	13131.844	35490.27
7252.0	44.38	10144.931	34828.313
7803.0	44.36	10423.807	38000.395
96.0	44.36	7879.733	35184.648
3054.0	44.36	9151.012	36566.73
3102.0	44.32	9246.429	37186.344
13449.0	44.32	12636.401	34089.027
1431.0	44.3	8309.998	38292.992
13552.0	44.24	12531.555	36082.676
13455.0	44.22	12644.806	34149.422
4274.0	44.21	9652.534	36519.391
1193.0	44.17	8218.152	35306.148
13490.0	44.13	12698.516	34615.047
16555.0	44.11	14122.404	38590.824
15262.0	44.09	13295.805	35350.398
4759.0	44.07	9916.736	37323.238
14826.0	44.07	12955.291	39500.09
15139.0	44.01	13165.114	36547.574
3987.0	44.01	9470.004	33302.094
10866.0	43.99	11697.426	33162.637
16465.0	43.96	14005.245	39596.492
16261.0	43.88	13928.797	36865.043
10188.0	43.86	11325.533	39965.211
15350.0	43.86	13181.155	33002.211
7671.0	43.8	10499.685	36340.477
12195.0	43.78	12026.39	33943.043
15091.0	43.78	13290.498	37534.168
10977.0	43.78	11698.323	35894.813
1546.0	43.73	8288.649	39964.586
16299.0	43.73	13998.18	37786.773
7782.0	43.69	10380.678	37757.684
4029.0	43.67	9564.979	33673.898
789.0	43.67	8025.159	38588.504
11612.0	43.67	11899.414	38724.328
12799.0	43.61	12231.33	39690.008
1198.0	43.59	8389.551	35443.445
5568.0	43.59	10101.249	35931.574
1038.0	43.57	8159.515	35855.406
15432.0	43.57	13391.551	34916.648
9551.0	43.55	11183.296	34122.469
12245.0	43.55	12091.479	33722.773
5276.0	43.52	9922.663	34389.523
14348.0	43.48	12810.362	33752.488
5686.0	43.44	10038.404	37631.07
12314.0	43.44	12141.323	34738.016
10325.0	43.42	11519.315	38208.273
7999.0	43.42	10777.845	39612.723
6180.0	43.42	10207.929	36970.617
278.0	43.42	7649.902	36740.496
14958.0	43.4	13152.54	38970.688
14502.0	43.4	12931.64	35578.574
12134.0	43.36	11891.632	35474.543
14251.0	43.36	12890.424	35746.941
5827.0	43.34	9961.747	39553.105
1708.0	43.32	8451.514	38286.707
2201.0	43.31	8759.738	37691.934
14180.0	43.31	12922.284	36697.5
16051.0	43.31	13752.318	33504.859
16268.0	43.27	13907.786	37058.941
5793.0	43.27	10054.803	39105.199
17405.0	43.25	14593.849	35210.777
17480.0	43.21	14431.606	33498.887
14700.0	43.17	13106.607	38467.207
15811.0	43.15	13758.783	38316.605
10781.0	43.15	11578.112	34954.484
10984.0	43.15	11714.44	36020.926
2285.0	43.15	8775.077	38615.859
857.0	43.15	8118.272	37509.883
5703.0	43.11	9966.193	38032.516
11393.0	43.09	11704.508	38342.078
4446.0	43.09	9682.55	38845.957
12234.0	43.08	12234.464	33221.543
3492.0	43.06	9222.826	39925.375
17413.0	43.06	14578.051	34949.148
966.0	43.0	8103.725	36218.176
355.0	43.0	7721.354	37340.199
518.0	42.98	7713.221	38720.113
8931.0	42.98	10888.176	38450.215
14237.0	42.98	12723.36	36176.664
8728.0	42.96	10981.452	36078.414
9337.0	42.96	11123.282	36964.203
2486.0	42.94	9036.229	39573.602
9627.0	42.94	11271.923	33217.348
685.0	42.92	7783.422	39955.016
16622.0	42.92	14137.765	37056.887
6425.0	42.9	10192.185	36277.898
7111.0	42.83	10260.407	35901.434
5994.0	42.83	10206.952	39062.105
14381.0	42.77	13076.302	33157.156
8554.0	42.75	10872.345	34276.781
15874.0	42.73	13733.312	37529.004
7631.0	42.73	10446.043	36016.508
1104.0	42.73	8141.833	33953.262
12259.0	42.69	12162.034	33948.953
14557.0	42.67	13080.522	36079.871
15973.0	42.65	13708.431	35170.512
7379.0	42.63	10538.741	33187.762
2956.0	42.63	9092.553	35067.898
16932.0	42.6	14354.113	35486.102
16263.0	42.6	13921.123	36971.125
10773.0	42.58	11442.541	35102.695
2903.0	42.58	8940.232	33018.82
3108.0	42.56	9115.032	37275.563
10026.0	42.56	11263.865	38203.805
5557.0	42.54	10020.703	35707.211
10068.0	42.54	11252.81	38836.695
17289.0	42.52	14503.69	37985.676
16792.0	42.52	14186.7	33600.094
12900.0	42.52	12486.361	39340.523
14347.0	42.5	12834.074	33737.02
14782.0	42.48	13066.8	39329.07
10864.0	42.48	11763.198	33026.406
14667.0	42.48	13116.923	37957.785
10808.0	42.44	11636.705	34586.574
2174.0	42.44	8726.62	37094.855
10304.0	42.42	11525.585	38676.098
14316.0	42.42	12729.79	34640.758
13757.0	42.42	12542.438	38418.828
15437.0	42.41	13396.404	35202.363
16816.0	42.41	14192.962	33087.801
2714.0	42.41	8956.655	37422.012
11368.0	42.29	11649.999	37837.539
16434.0	42.29	13857.426	39689.754
12028.0	42.29	12018.981	36440.492
14439.0	42.25	13016.685	34625.883
9642.0	42.23	11245.136	33609.363
8090.0	42.21	10722.936	38922.41
11352.0	42.21	11831.684	37634.637
5222.0	42.19	10059.092	33292.656
8993.0	42.16	10870.532	39356.344
4843.0	42.16	9841.113	36142.695
16862.0	42.14	14360.561	34286.938
2782.0	42.12	9010.835	36375.855
12375.0	42.08	12117.383	35820.938
8454.0	42.08	10612.891	34014.355
15870.0	42.06	13577.941	37763.629
8379.0	42.04	10685.117	35075.633
507.0	42.02	7660.965	38540.539
17196.0	42.0	14502.287	38837.539
5933.0	41.98	10220.905	39528.684
12237.0	41.96	12137.391	33271.777
16973.0	41.95	14421.446	36522.117
8746.0	41.95	10855.015	36266.801
4666.0	41.95	9755.145	38484.699
614.0	41.93	7644.622	39541.535
12734.0	41.91	12157.838	39009.328
3885.0	41.89	9352.075	34399.527
14298.0	41.85	12850.709	35205.184
10849.0	41.83	11579.482	33349.539
14143.0	41.83	12869.392	37138.5
2898.0	41.81	9036.724	33446.746
2182.0	41.81	8809.153	37220.609
5538.0	41.81	10098.094	35561.707
15053.0	41.79	13187.439	38151.859
10734.0	41.77	11597.016	35928.973
16522.0	41.75	14114.437	38928.246
8373.0	41.73	10767.743	34955.547
4554.0	41.73	9813.405	39872.898
7380.0	41.73	10531.118	33239.797
12271.0	41.73	12134.075	34239.66
17441.0	41.72	14431.98	34252.508
5575.0	41.7	9932.96	36047.684
9784.0	41.7	11211.569	35880.148
2717.0	41.7	8871.095	37223.703
16485.0	41.68	14081.662	39279.691
16830.0	41.66	14301.182	33460.23
13546.0	41.64	12675.472	35902.688
17022.0	41.64	14350.007	37811.359
3604.0	41.64	9477.158	38932.336
9604.0	41.6	11002.736	33300.086
10931.0	41.6	11833.446	34936.859
16065.0	41.6	13795.684	33290.219
14620.0	41.58	12993.808	37229.258
1773.0	41.58	8466.768	37171.266
14867.0	41.58	12980.46	39854.199
14375.0	41.56	13055.391	33035.531
8399.0	41.49	10632.354	34766.656
9141.0	41.47	11102.442	38952.027
11556.0	41.47	12010.508	39309.332
4744.0	41.45	9834.906	37472.789
1084.0	41.43	8023.297	34505.926
17343.0	41.43	14623.734	36680.688
12808.0	41.41	12083.054	39833.992
7322.0	41.41	10194.966	34268.934
8808.0	41.39	10969.337	37191.988
5190.0	41.37	9808.979	33653.684
16271.0	41.37	13937.655	37189.125
13530.0	41.35	12553.26	35681.301
14420.0	41.33	13095.539	33808.066
7277.0	41.31	10339.302	34743.563
2953.0	41.31	9140.265	35047.336
13452.0	41.29	12519.838	34102.461
15449.0	41.28	13549.278	35597.66
4660.0	41.28	9879.074	38697.285
15461.0	41.28	13551.815	35900.227
8396.0	41.28	10774.184	34667.961
15967.0	41.26	13632.119	35340.93
12352.0	41.26	12276.597	35445.484
13639.0	41.24	12695.208	37036.184
3013.0	41.24	9265.523	35995.98
10842.0	41.24	11474.532	33743.871
8413.0	41.24	10648.424	34348.164
4722.0	41.24	9742.96	37521.742
12442.0	41.2	12204.235	36658.66
16017.0	41.18	13581.983	34316.605
14844.0	41.14	13132.29	39676.684
10971.0	41.12	11705.084	35786.352
10295.0	41.1	11544.199	38914.77
41.0	41.1	7976.591	34112.707
5477.0	41.08	10024.591	35409.441
7429.0	41.08	10350.672	34158.98
16859.0	41.08	14320.155	34209.641
11376.0	41.06	11689.995	38001.219
13385.0	41.05	12345.517	33754.879
4518.0	41.05	9603.493	39617.375
8281.0	41.01	10682.408	36327.922
13557.0	40.97	12624.138	36162.48
13870.0	40.97	12536.038	39593.574
13613.0	40.97	12544.297	36763.199
14297.0	40.97	12819.989	35162.875
16786.0	40.95	14086.985	33668.93
4041.0	40.95	9644.064	33936.34
16117.0	40.93	13849.151	34547.066
1994.0	40.91	8711.846	34176.086
4184.0	40.87	9572.08	35442.551
8411.0	40.87	10710.362	34302.773
2288.0	40.87	8673.238	38681.938
11951.0	40.85	12064.046	37010.297
14341.0	40.85	12728.187	34021.781
4028.0	40.83	9494.054	33656.719
6104.0	40.82	10310.642	37713.988
16105.0	40.8	13946.696	34139.477
2818.0	40.8	9033.004	35647.406
15968.0	40.76	13603.833	35390.355
4066.0	40.74	9543.15	34068.742
13771.0	40.74	12600.685	38659.965
9336.0	40.72	11012.532	36952.188
10067.0	40.72	11358.036	38797.746
14300.0	40.7	12900.855	35237.824
12196.0	40.66	11968.755	33693.328
2909.0	40.66	9097.585	33077.48
3636.0	40.64	9300.513	38226.676
8270.0	40.64	10754.192	36412.992
1030.0	40.62	8053.705	36032.051
8392.0	40.6	10573.669	34639.516
17447.0	40.6	14584.57	34098.875
5732.0	40.59	9934.817	38669.91
3880.0	40.57	9419.668	34347.602
13174.0	40.57	12475.183	36562.77
4956.0	40.55	9845.678	34929.859
5591.0	40.55	10091.647	36520.902
16547.0	40.55	14208.871	38513.039
8087.0	40.55	10729.483	38897.313
17442.0	40.55	14544.854	33987.336
4835.0	40.55	9744.765	36325.832
1743.0	40.53	8547.452	37546.09
4871.0	40.51	9859.605	35467.66
11484.0	40.51	11755.994	39840.563
8560.0	40.49	10820.877	34334.594
5201.0	40.49	9721.744	33435.293
15011.0	40.49	13353.043	38469.984
10848.0	40.49	11545.622	33631.645
1915.0	40.49	8574.505	34903.996
4394.0	40.47	9529.46	37839.895
10900.0	40.47	11754.915	34219.68
1700.0	40.47	8523.449	38196.891
12193.0	40.47	11992.46	33899.551
1709.0	40.45	8623.569	38014.813
961.0	40.45	8153.975	36512.012
8001.0	40.43	10592.963	39623.711
3591.0	40.41	9390.394	38822.492
4038.0	40.41	9543.773	33851.332
15413.0	40.41	13508.422	34804.879
459.0	40.39	7974.697	38141.223
2788.0	40.39	8953.122	36102.152
16077.0	40.34	13834.622	33612.707
1076.0	40.34	8047.843	35077.094
14744.0	40.32	12958.268	39000.121
3905.0	40.32	9408.204	33868.16
3149.0	40.3	9246.029	38202.355
2794.0	40.28	8964.472	35977.902
13610.0	40.28	12530.39	36732.875
14901.0	40.26	13310.057	39605.992
13107.0	40.24	12448.752	36919.629
1992.0	40.24	8761.659	34130.941
13434.0	40.22	12506.673	33600.121
15498.0	40.2	13421.061	36709.84
17327.0	40.2	14429.514	37091.691
13909.0	40.2	12877.497	39885.598
17120.0	40.2	14401.625	39406.059
7357.0	40.2	10159.614	33224.801
15109.0	40.18	13333.072	37458.984
13065.0	40.18	12419.456	37207.426
1957.0	40.18	8571.656	33334.391
3863.0	40.14	9316.037	35060.137
7237.0	40.13	10159.668	34968.203
4268.0	40.11	9584.869	36394.16
9624.0	40.11	11385.71	33076.027
6082.0	40.11	10208.886	38035.98
9476.0	40.09	11091.852	35083.242
10847.0	40.09	11432.187	33543.348
14418.0	40.07	13084.984	33768.039
15175.0	40.07	13235.52	36064.195
14650.0	40.07	12947.397	37660.438
12833.0	40.05	12489.77	39793.441
16670.0	40.05	14062.781	35601.566
13758.0	40.03	12594.722	38434.121
105.0	40.03	7711.299	35265.078
16404.0	40.03	13867.662	39180.707
2371.0	40.03	8798.766	39647.77
16250.0	40.03	13865.639	36557.371
14470.0	40.01	13057.809	34945.254
17519.0	39.99	14484.382	33233.723
3789.0	39.97	9367.494	35892.957
3105.0	39.97	9236.202	37221.922
7536.0	39.95	10376.747	35614.273
16937.0	39.93	14294.926	35651.051
16677.0	39.93	13997.882	35399.09
13255.0	39.92	12401.911	35778.055
14050.0	39.92	12712.348	38231.816
1074.0	39.92	8176.748	35030.754
5228.0	39.9	10025.157	33469.238
15595.0	39.9	13558.244	38588.027
1594.0	39.9	8474.864	39895.277
15781.0	39.86	13688.179	38656.699
8568.0	39.86	10899.059	34364.809
40.0	39.86	7871.699	34077.98
8233.0	39.84	10761.138	37122.949
14279.0	39.84	12732.048	35733.824
14244.0	39.82	12906.403	35991.27
7681.0	39.8	10392.832	36572.992
2447.0	39.8	9037.308	39790.523
10296.0	39.8	11533.02	38934.281
2824.0	39.78	9007.792	35711.043
15259.0	39.74	13173.952	35335.023
9555.0	39.74	11029.431	33792.098
13362.0	39.72	12438.028	33969.527
16771.0	39.72	14010.541	34226.164
9008.0	39.7	10799.607	39588.461
12772.0	39.7	12100.387	39452.363
13073.0	39.69	12454.938	37304.945
16666.0	39.69	14101.279	35749.996
13750.0	39.65	12622.251	38327.051
16944.0	39.63	14377.07	35983.398
10830.0	39.61	11540.141	33974.668
12979.0	39.61	12472.049	38527.203
5899.0	39.59	10134.019	39986.227
5797.0	39.59	9948.221	39158.699
17416.0	39.59	14444.465	35005.629
1808.0	39.55	8572.057	36597.297
2280.0	39.55	8712.109	38531.824
17498.0	39.49	14524.887	33623.965
15347.0	39.49	13351.194	33191.18
14242.0	39.47	12906.937	35894.051
16975.0	39.47	14398.605	36558.879
14574.0	39.47	13060.078	36338.469
7811.0	39.46	10387.355	38144.488
8793.0	39.46	10796.147	37025.641
3498.0	39.44	9490.554	39883.969
16001.0	39.44	13716.975	35085.156
522.0	39.44	7883.913	38804.855
8121.0	39.4	10709.194	38006.242
1021.0	39.4	8028.523	36084.969
15177.0	39.36	13291.344	36084.176
16930.0	39.36	14293.529	35392.504
6069.0	39.32	10274.311	38178.91
4294.0	39.32	9587.793	36845.281
7319.0	39.3	10262.667	34222.18
14412.0	39.3	13087.451	33722.215
14117.0	39.3	12816.115	37201.309
10116.0	39.26	11305.647	39381.258
14283.0	39.26	12873.518	35438.41
13210.0	39.24	12421.479	36437.84
7244.0	39.23	10319.585	35032.855
12356.0	39.23	12178.446	35447.168
2145.0	39.23	8650.163	36671.887
3767.0	39.21	9286.623	36352.613
1187.0	39.21	8327.792	35166.406
7239.0	39.17	10264.254	34987.238
16249.0	39.15	13926.987	36517.672
8625.0	39.15	10901.728	35096.242
731.0	39.15	8093.63	39495.07
8149.0	39.15	10612.126	37693.094
3679.0	39.13	9396.496	37406.34
17013.0	39.11	14269.374	37515.883
5678.0	39.11	10113.018	37482.379
17478.0	39.09	14608.524	33491.34
9.0	39.07	7745.827	33528.93
16121.0	39.07	13963.461	34651.039
3160.0	39.05	9241.566	38408.547
15569.0	39.03	13441.651	38264.48
16981.0	39.03	14352.164	36736.051
1924.0	39.01	8463.575	34508.477
13761.0	39.01	12527.342	38504.988
3550.0	39.0	9378.274	39349.23
10057.0	39.0	11354.021	38658.645
7672.0	38.96	10471.742	36356.723
13549.0	38.96	12605.559	35954.633
1909.0	38.94	8601.187	34836.293
113.0	38.94	7763.361	35588.008
2093.0	38.94	8661.99	35925.52
2856.0	38.92	8908.831	35039.641
2914.0	38.92	9097.875	33569.793
14256.0	38.9	12800.994	35817.848
15515.0	38.88	13511.643	37076.93
2686.0	38.88	8985.488	37870.207
14370.0	38.86	12869.083	33138.461
16131.0	38.86	13869.178	34860.891
13986.0	38.84	12731.649	39228.449
16702.0	38.84	14186.672	34998.984
2998.0	38.84	9224.144	35652.742
1175.0	38.82	8323.421	34747.191
7780.0	38.82	10470.471	37647.43
9467.0	38.82	11065.138	34938.273
7860.0	38.8	10503.721	38841.59
2955.0	38.79	9119.153	35060.391
16272.0	38.79	13867.21	37222.547
8180.0	38.79	10689.655	37490.988
10112.0	38.75	11388.592	39287.719
9270.0	38.75	11031.372	37438.039
10807.0	38.71	11541.934	34571.496
1622.0	38.71	8500.397	39358.563
15121.0	38.71	13294.142	37339.168
3889.0	38.67	9353.546	34240.809
10171.0	38.67	11333.602	39825.027
8387.0	38.67	10590.152	34869.18
1290.0	38.63	8233.382	36734.551
9602.0	38.63	11121.028	33195.441
10973.0	38.63	11764.208	35814.559
794.0	38.61	8044.837	38173.32
2740.0	38.57	8880.592	37147.836
2726.0	38.57	9013.645	37021.07
14839.0	38.57	13060.744	39646.277
17142.0	38.57	14399.478	39882.746
1364.0	38.57	8249.558	37833.348
13975.0	38.57	12912.884	39410.363
1035.0	38.56	7990.634	35826.449
16353.0	38.56	13802.153	38674.207
7698.0	38.56	10522.016	36963.836
14426.0	38.54	13134.294	33959.793
14030.0	38.54	12832.09	38537.57
2146.0	38.54	8684.274	36683.715
16737.0	38.52	14153.014	34321.891
15269.0	38.5	13296.945	35175.055
15079.0	38.5	13214.358	37959.066
7642.0	38.48	10518.452	36170.176
12624.0	38.48	12127.443	37326.68
10070.0	38.42	11210.375	38841.531
13773.0	38.4	12651.046	38686.207
10872.0	38.38	11781.485	33394.031
10352.0	38.38	11475.197	37926.867
8293.0	38.38	10579.681	36105.445
9614.0	38.36	11122.118	33109.164
13988.0	38.34	12888.525	38982.813
2580.0	38.31	9030.493	38504.492
2180.0	38.31	8704.613	37205.73
1338.0	38.31	8323.427	37199.281
1624.0	38.27	8497.432	39380.922
5804.0	38.27	10106.038	39240.984
8471.0	38.27	10611.37	34082.668
8682.0	38.27	10907.066	35904.285
5015.0	38.23	9710.152	34749.402
12124.0	38.21	12065.202	35877.234
16926.0	38.19	14422.307	35291.52
12126.0	38.19	12049.782	35579.59
4039.0	38.19	9668.805	33906.801
13047.0	38.17	12384.481	37604.266
15890.0	38.15	13592.959	37333.859
14301.0	38.13	12799.679	35029.527
15872.0	38.13	13766.056	37816.785
7275.0	38.11	10277.926	34687.957
12069.0	38.1	12025.964	36289.102
7992.0	38.1	10650.275	39885.172
4380.0	38.06	9687.138	37458.273
17335.0	38.04	14427.034	37003.594
2469.0	38.02	8901.021	39445.137
17437.0	38.0	14586.983	34370.652
12190.0	38.0	11987.218	34071.559
4231.0	38.0	9593.292	35720.566
11900.0	37.98	12007.3	36859.738
9651.0	37.98	11229.227	34001.371
15462.0	37.98	13420.251	35913.875
15450.0	37.98	13564.517	35599.605
13827.0	37.98	12583.019	39410.906
14945.0	37.96	13153.195	39227.41
14018.0	37.96	12876.951	38716.895
9883.0	37.96	11255.684	36760.141
15944.0	37.96	13759.488	36204.289
1865.0	37.94	8443.149	36051.836
15501.0	37.94	13557.72	36791.805
2101.0	37.92	8640.141	36014.555
13429.0	37.9	12551.683	33378.043
2000.0	37.9	8652.808	34253.258
5.0	37.88	7950.51	33253.105
1740.0	37.87	8425.213	37711.738
1887.0	37.85	8521.508	35619.336
12852.0	37.85	12427.335	39433.453
1618.0	37.85	8481.678	39555.32
1966.0	37.83	8713.62	33073.652
2346.0	37.83	8822.792	39216.105
16352.0	37.81	13996.399	38669.664
9432.0	37.81	11027.747	35651.715
4172.0	37.79	9589.956	35273.0
3682.0	37.77	9317.586	37487.238
15311.0	37.77	13289.132	34332.574
960.0	37.73	8015.901	36509.805
8129.0	37.71	10582.046	38131.414
8451.0	37.71	10572.397	33965.34
9088.0	37.67	11183.914	39636.469
11649.0	37.67	11919.362	38278.266
160.0	37.66	7889.45	36195.941
15886.0	37.66	13632.009	37462.652
2358.0	37.66	8762.781	39539.484
13636.0	37.64	12542.863	36991.57
447.0	37.64	7737.034	38009.262
8901.0	37.62	10880.53	38011.074
4282.0	37.58	9549.45	36656.461
5596.0	37.58	10118.939	36601.051
14883.0	37.58	13217.798	39859.863
3167.0	37.56	9178.826	38544.066
10577.0	37.54	11628.683	36386.055
4906.0	37.52	9794.721	35166.164
15946.0	37.52	13683.04	35968.773
2946.0	37.52	9199.652	34821.43
12325.0	37.46	12109.768	35183.492
5416.0	37.46	9936.753	35200.074
3774.0	37.46	9406.971	35925.566
9481.0	37.46	11121.768	34804.242
864.0	37.46	8097.192	37613.453
8681.0	37.46	10860.685	35877.98
10925.0	37.46	11693.592	34776.0
2141.0	37.44	8725.773	36643.824
13067.0	37.44	12412.569	37250.27
15395.0	37.43	13486.553	33976.316
14493.0	37.41	12988.872	35454.098
11340.0	37.41	11671.842	37464.223
9199.0	37.39	11199.923	38494.871
16819.0	37.37	14227.701	33027.813
9179.0	37.35	11103.563	38802.809
1991.0	37.35	8813.277	34121.434
7691.0	37.33	10529.482	36671.645
9209.0	37.31	11053.906	38378.707
4084.0	37.29	9639.66	34186.926
5687.0	37.27	10051.943	37634.004
17097.0	37.27	14337.286	38954.559
12981.0	37.27	12380.952	38600.141
16130.0	37.25	13911.051	34850.379
3676.0	37.25	9419.994	37643.852
13296.0	37.23	12396.578	35382.727
10165.0	37.23	11252.765	39726.57
14743.0	37.23	13105.516	38986.363
10317.0	37.21	11512.976	38606.398
5236.0	37.21	10113.112	34052.922
2689.0	37.21	8915.016	37960.289
5235.0	37.21	9935.752	34032.141
1095.0	37.21	8053.439	33995.098
1123.0	37.21	8265.53	33107.172
11647.0	37.2	12061.65	38185.84
5124.0	37.2	9804.365	34331.559
1042.0	37.2	8122.837	35888.168
14959.0	37.18	13273.175	38982.172
9691.0	37.18	11276.082	34522.859
10269.0	37.16	11430.251	38981.066
11000.0	37.16	11738.914	36179.621
15405.0	37.16	13472.884	34482.895
2976.0	37.14	9161.016	35358.508
3783.0	37.12	9415.376	35760.352
10810.0	37.12	11606.793	34602.008
15135.0	37.12	13235.738	36755.977
13089.0	37.1	12311.091	37162.629
12892.0	37.08	12431.214	39577.359
12200.0	37.08	12062.322	33585.52
2139.0	37.06	8729.869	36588.602
16409.0	37.06	13836.076	39242.297
7242.0	37.04	10145.123	34996.207
1147.0	37.02	8335.068	33878.191
15357.0	37.02	13335.727	33094.855
14865.0	37.02	13064.689	39796.566
16431.0	37.02	13938.206	39672.984
10102.0	37.02	11244.395	39143.93
3091.0	37.0	9204.345	37091.992
15804.0	37.0	13577.587	38613.41
10880.0	36.98	11844.8	33738.16
2888.0	36.98	9002.26	33486.941
10884.0	36.98	11813.979	33984.434
8502.0	36.97	10841.92	33232.91
4010.0	36.97	9649.466	33175.902
9498.0	36.97	11113.697	34581.242
4856.0	36.95	9725.742	35788.68
4171.0	36.93	9545.918	35267.523
10881.0	36.93	11711.6	33750.164
8222.0	36.89	10690.553	37339.328
5215.0	36.87	10098.014	33180.836
16514.0	36.85	14048.253	38865.461
13285.0	36.85	12486.027	35489.613
2706.0	36.85	9002.916	37572.309
10805.0	36.83	11436.038	34455.465
4430.0	36.83	9597.594	38547.781
3025.0	36.83	9177.793	36171.648
16846.0	36.81	14238.69	33961.863
8497.0	36.81	10887.901	33077.098
11237.0	36.79	11689.407	37201.32
9667.0	36.79	11353.977	34134.785
15397.0	36.79	13375.931	34004.008
11831.0	36.77	11932.141	37045.414
12996.0	36.77	12396.299	38420.445
9110.0	36.75	11191.946	39750.352
1085.0	36.74	8138.962	34533.742
7336.0	36.74	10207.114	33805.441
12538.0	36.72	12234.041	36997.969
3860.0	36.72	9338.192	35001.773
7532.0	36.72	10409.782	35482.398
9953.0	36.7	11421.915	37353.086
16864.0	36.7	14324.457	34365.848
1491.0	36.68	8295.505	39334.93
8532.0	36.68	10864.436	33906.98
10809.0	36.68	11492.389	34599.207
15831.0	36.68	13703.499	38261.91
15119.0	36.68	13252.011	37323.434
15445.0	36.66	13544.305	35447.52
9549.0	36.66	11140.308	34101.625
7871.0	36.64	10461.739	39018.621
1320.0	36.64	8372.586	36989.852
15084.0	36.6	13310.468	37725.828
856.0	36.6	8195.151	37501.379
10291.0	36.6	11580.196	39095.469
14172.0	36.58	12816.76	36598.055
12192.0	36.58	12036.682	33896.719
12893.0	36.56	12300.298	39579.387
4360.0	36.54	9560.063	37407.207
16461.0	36.54	14009.209	39922.117
16753.0	36.54	14062.076	34435.891
16557.0	36.49	14089.091	38615.508
16055.0	36.47	13569.887	33304.273
16952.0	36.45	14390.27	36232.91
13669.0	36.41	12666.421	37342.148
16196.0	36.41	13810.374	35334.664
3983.0	36.41	9317.018	33262.656
181.0	36.35	7836.194	36347.594
10924.0	36.35	11754.823	34752.539
7428.0	36.33	10481.589	34116.848
10942.0	36.33	11670.426	35144.359
15057.0	36.33	13140.962	38285.934
16847.0	36.33	14371.169	33984.563
13203.0	36.31	12334.966	36383.035
2932.0	36.31	9119.071	34189.852
5717.0	36.31	9994.261	38384.648
471.0	36.3	7935.297	38270.324
118.0	36.28	7871.688	35742.953
5710.0	36.26	10086.758	38199.754
691.0	36.26	8131.397	39768.289
16243.0	36.22	13794.973	36422.625
13911.0	36.22	12826.665	39920.801
10955.0	36.22	11787.522	35493.965
523.0	36.22	7928.577	38813.332
13809.0	36.2	12560.383	39126.621
14083.0	36.2	12909.616	37734.293
9608.0	36.18	11081.924	33005.777
2679.0	36.18	8853.156	38049.113
10328.0	36.18	11610.116	38264.102
9675.0	36.18	11290.742	34261.711
3622.0	36.18	9395.017	38584.531
15869.0	36.16	13764.309	37742.125
8427.0	36.14	10615.267	34384.555
15469.0	36.12	13456.551	36138.195
8273.0	36.12	10691.756	36493.684
13206.0	36.12	12345.233	36415.461
13016.0	36.12	12299.042	37877.133
16593.0	36.1	13998.196	37870.535
14322.0	36.08	12873.719	34709.586
10113.0	36.07	11355.324	39319.273
15388.0	36.07	13501.648	33799.227
10991.0	36.05	11656.435	36101.473
9672.0	36.05	11253.85	34230.434
9193.0	36.05	11039.835	38692.434
16116.0	36.05	13860.467	34439.469
12302.0	36.03	12121.423	34472.004
10937.0	35.99	11672.354	34974.977
7140.0	35.99	10205.376	35778.836
13458.0	35.97	12705.388	34198.191
16951.0	35.95	14326.678	36201.383
682.0	35.95	7979.333	39939.805
625.0	35.95	7891.626	39737.527
5185.0	35.95	9803.339	34077.57
4823.0	35.93	9706.198	36389.336
15006.0	35.91	13305.186	38703.805
13788.0	35.91	12559.99	38761.145
2780.0	35.91	9020.154	36308.359
10832.0	35.89	11576.696	34054.637
8492.0	35.89	10707.383	33118.801
17432.0	35.89	14437.576	34518.113
9139.0	35.87	11120.922	39230.152
4277.0	35.85	9493.533	36583.375
277.0	35.84	7908.631	36736.754
5716.0	35.82	10134.206	38369.129
1619.0	35.82	8464.521	39573.395
15381.0	35.8	13356.597	33655.941
16043.0	35.8	13778.471	33917.324
16629.0	35.8	14189.587	36998.32
9430.0	35.8	11192.154	35631.641
7304.0	35.8	10154.69	34410.938
2930.0	35.78	9233.923	34137.398
15435.0	35.76	13523.278	34955.629
16039.0	35.74	13674.999	33965.766
4589.0	35.74	9811.361	39741.133
345.0	35.72	7811.592	37225.406
2001.0	35.7	8673.136	34284.828
1340.0	35.7	8333.491	37205.074
4916.0	35.7	9712.872	34967.535
12231.0	35.68	12210.033	33140.813
1110.0	35.68	8109.703	33502.723
8371.0	35.68	10689.312	34945.773
12006.0	35.68	12033.16	36613.23
4850.0	35.68	9791.339	35749.266
16042.0	35.68	13668.21	33862.309
12027.0	35.68	11931.79	36437.723
4725.0	35.64	9808.648	37572.086
5702.0	35.64	10089.436	38011.891
5205.0	35.64	9765.828	33223.293
13308.0	35.62	12415.319	34967.305
16119.0	35.59	13961.395	34637.207
8751.0	35.59	10921.544	36373.133
17005.0	35.59	14317.255	37302.113
3707.0	35.59	9436.503	37129.852
7832.0	35.57	10531.844	38503.109
13723.0	35.57	12694.835	37916.0
3913.0	35.55	9386.072	33923.547
412.0	35.55	7722.086	37932.047
16014.0	35.53	13710.989	34527.645
1616.0	35.53	8558.854	39504.938
5193.0	35.53	9864.034	33534.66
15900.0	35.53	13606.482	36964.02
17038.0	35.53	14244.649	38204.824
2938.0	35.53	9159.637	34368.484
3833.0	35.51	9333.533	35275.012
64.0	35.51	7736.121	34563.609
11700.0	35.51	11876.322	37375.965
871.0	35.49	8190.769	37455.156
7770.0	35.49	10440.98	37498.387
12311.0	35.47	12116.122	34632.836
17076.0	35.47	14254.3	38701.563
10870.0	35.47	11843.316	33282.523
4108.0	35.45	9594.114	34425.906
10908.0	35.43	11849.664	34402.371
2954.0	35.43	9089.376	35052.695
1255.0	35.41	8208.554	36374.719
8902.0	35.41	10784.586	38067.996
8922.0	35.4	10951.699	38285.875
1888.0	35.4	8633.095	35629.73
4720.0	35.4	9885.346	37808.152
249.0	35.4	7862.351	36601.5
4848.0	35.38	9816.608	35973.707
3460.0	35.38	9207.25	39616.57
14384.0	35.36	12981.542	33246.266
17312.0	35.36	14628.006	37525.059
16848.0	35.34	14250.132	34035.914
16432.0	35.34	13964.211	39674.332
16829.0	35.34	14393.71	33449.773
1146.0	35.32	8367.416	33860.027
2763.0	35.32	8988.398	36572.559
12257.0	35.3	12126.407	33840.68
3011.0	35.28	9062.818	35960.988
12992.0	35.28	12441.083	38383.91
3892.0	35.26	9328.629	34024.777
15167.0	35.26	13166.519	36324.488
8528.0	35.26	10960.946	33887.09
16322.0	35.24	13827.695	38300.57
16452.0	35.24	14146.819	39756.813
12371.0	35.24	12152.082	35720.742
2.0	35.2	7740.165	33113.785
10840.0	35.18	11454.596	33659.191
13675.0	35.18	12583.67	37406.359
15444.0	35.18	13393.036	35411.262
17311.0	35.18	14542.895	37518.398
9234.0	35.17	11152.72	37868.949
16707.0	35.17	14161.775	35062.676
13377.0	35.17	12443.724	33688.242
6116.0	35.17	10186.875	37530.004
15475.0	35.15	13567.291	36254.953
7222.0	35.15	10332.843	35556.125
1357.0	35.13	8407.385	37588.789
16826.0	35.13	14221.947	33353.77
1097.0	35.11	8069.667	34048.141
9396.0	35.11	11140.425	36164.828
16453.0	35.09	14047.78	39780.5
9730.0	35.09	11255.215	35211.801
12922.0	35.07	12471.401	39096.738
3890.0	35.05	9277.623	34254.332
13665.0	35.05	12675.385	37287.195
16919.0	35.05	14335.18	35252.207
1090.0	35.01	8008.983	33980.211
730.0	34.97	8069.479	39482.238
1667.0	34.95	8428.546	38639.719
16112.0	34.95	13980.061	34294.219
14759.0	34.95	13056.671	39219.84
14421.0	34.9	13041.792	33866.715
8986.0	34.9	10851.726	39173.805
8509.0	34.88	10867.806	33354.633
4040.0	34.88	9565.11	33931.047
621.0	34.88	7988.568	39660.293
16467.0	34.82	14160.155	39657.078
7533.0	34.82	10564.762	35484.871
11817.0	34.82	12001.942	37307.332
12329.0	34.82	12142.328	35256.512
12899.0	34.8	12385.692	39340.133
2341.0	34.78	8665.615	39191.352
16529.0	34.76	14036.861	38763.871
14151.0	34.76	12780.354	37015.109
13548.0	34.74	12558.876	35945.078
3994.0	34.74	9444.918	33115.188
13908.0	34.72	12769.256	39883.238
6113.0	34.72	10252.574	37513.586
15621.0	34.71	13421.176	39089.051
2912.0	34.71	9080.94	33351.758
5380.0	34.69	9923.196	35085.434
3998.0	34.69	9353.544	33150.844
13468.0	34.67	12621.043	34309.141
14293.0	34.67	12787.602	35298.559
17399.0	34.65	14508.65	35392.875
14111.0	34.63	12850.786	37400.668
3461.0	34.61	9163.172	39646.824
5586.0	34.61	10025.837	36398.531
11449.0	34.61	11807.792	39604.949
16088.0	34.61	13993.474	33887.578
1976.0	34.57	8766.864	33459.441
15868.0	34.57	13763.97	37708.387
382.0	34.57	7709.626	37677.715
10586.0	34.55	11570.534	36399.895
14489.0	34.55	12961.361	35321.063
12677.0	34.53	12161.981	38301.016
2756.0	34.53	8909.84	36727.16
14019.0	34.53	12883.496	38725.367
8557.0	34.53	10913.952	34330.777
14153.0	34.51	12811.867	36723.707
2741.0	34.51	8953.48	37177.746
3980.0	34.51	9311.792	33244.91
564.0	34.49	7948.674	39028.422
2939.0	34.49	9238.764	34434.238
5950.0	34.48	10179.634	39405.977
16660.0	34.46	14127.9	36136.109
3735.0	34.46	9378.314	36568.375
14482.0	34.46	13092.793	35094.035
14084.0	34.42	12840.15	37763.039
3839.0	34.38	9301.703	35110.074
8083.0	34.36	10635.505	38827.703
15426.0	34.36	13426.948	34897.191
9401.0	34.36	11206.007	36184.395
17429.0	34.36	14449.771	34745.426
10874.0	34.34	11705.654	33509.941
16057.0	34.34	13770.485	33089.867
4426.0	34.34	9532.095	38469.465
5733.0	34.32	10121.128	38677.301
7405.0	34.3	10525.837	34055.055
2936.0	34.3	9158.314	34332.414
4868.0	34.3	9797.263	35704.09
17428.0	34.3	14468.681	34707.883
4717.0	34.28	9779.081	37772.465
1050.0	34.28	8027.546	35472.383
15879.0	34.26	13596.606	37630.945
13072.0	34.26	12314.214	37298.5
374.0	34.23	7764.193	37581.0
2070.0	34.23	8776.978	35750.832
9313.0	34.21	11004.589	37022.184
2035.0	34.21	8757.85	35376.789
15102.0	34.21	13174.583	37353.34
10929.0	34.17	11756.524	34873.16
17346.0	34.17	14612.598	36425.594
3031.0	34.15	9162.361	36251.496
15941.0	34.13	13670.435	36148.352
15961.0	34.13	13638.621	35606.707
2769.0	34.11	8905.928	36424.684
8356.0	34.11	10601.495	35264.793
8118.0	34.09	10577.083	38256.547
4018.0	34.09	9500.364	33457.367
8224.0	34.07	10612.958	37035.223
4857.0	34.07	9826.579	35800.953
7695.0	34.07	10538.303	36731.094
2293.0	34.07	8832.357	38898.871
6496.0	34.07	10204.17	36300.008
2440.0	34.05	8646.795	39958.953
9488.0	34.05	11016.986	34621.973
9633.0	34.04	11360.699	33411.805
849.0	34.04	8098.896	37786.676
15514.0	34.0	13420.354	36966.684
3183.0	34.0	9229.912	38694.063
845.0	34.0	8090.887	37770.305
15362.0	34.0	13424.453	33065.391
14366.0	33.98	12866.101	33034.031
7913.0	33.98	10388.851	39297.984
16195.0	33.94	13942.925	35321.473
5581.0	33.92	10129.186	36225.305
13424.0	33.92	12593.64	33155.637
9731.0	33.9	11259.629	35241.426
3004.0	33.9	9100.978	35813.02
4719.0	33.88	9906.042	37794.121
13769.0	33.88	12672.857	38580.215
516.0	33.88	7746.632	38648.629
9668.0	33.88	11356.835	34168.766
16797.0	33.86	14177.165	33400.941
16579.0	33.86	14120.344	38290.324
12166.0	33.84	12001.239	34128.152
8589.0	33.82	10800.599	34695.238
620.0	33.82	7936.235	39629.008
1799.0	33.81	8535.698	36766.5
3873.0	33.79	9311.858	34467.18
2218.0	33.77	8732.596	37981.137
1428.0	33.75	8249.256	38269.234
16980.0	33.75	14233.804	36722.984
16264.0	33.73	13787.886	36984.832
14609.0	33.73	13128.706	37026.859
1549.0	33.71	8485.888	39757.836
10868.0	33.71	11808.178	33238.926
10129.0	33.71	11211.91	39559.32
13251.0	33.69	12359.387	35750.059
10784.0	33.69	11541.49	35084.324
15279.0	33.65	13207.399	34981.805
15391.0	33.65	13457.442	33896.23
11313.0	33.59	11793.785	37364.32
4927.0	33.58	9713.014	34994.094
15246.0	33.56	13279.251	35473.16
15390.0	33.54	13428.54	33874.898
1140.0	33.54	8311.628	33656.508
16217.0	33.54	13956.717	35763.934
1950.0	33.52	8631.57	33607.047
8384.0	33.52	10714.547	34812.879
7935.0	33.52	10434.887	39488.645
2766.0	33.52	8899.144	36677.504
11554.0	33.5	11887.275	39306.777
16496.0	33.5	14066.725	39216.574
3133.0	33.44	9085.857	37784.117
10767.0	33.44	11620.885	35536.184
1674.0	33.42	8530.505	38517.547
935.0	33.42	8141.25	36567.891
10956.0	33.4	11775.327	35551.684
13422.0	33.4	12678.496	33124.301
17400.0	33.38	14617.552	35400.84
16215.0	33.38	13804.852	35699.719
5795.0	33.38	10102.607	39133.949
7856.0	33.36	10494.741	38800.961
15783.0	33.36	13709.348	38705.383
582.0	33.35	7905.295	39141.102
16214.0	33.35	13806.08	35668.379
16383.0	33.35	13984.54	38998.707
3780.0	33.35	9329.444	36010.191
16440.0	33.33	13806.337	39781.684
16459.0	33.31	14020.229	39903.273
4192.0	33.31	9649.796	35527.734
16213.0	33.29	13830.872	35624.574
15116.0	33.29	13215.465	37246.383
13079.0	33.27	12479.83	37025.266
2162.0	33.27	8763.798	36966.805
15404.0	33.23	13364.877	34468.484
7384.0	33.23	10378.3	33336.23
14601.0	33.21	13092.895	36880.09
15963.0	33.21	13781.233	35441.887
552.0	33.21	7667.852	38980.523
5239.0	33.19	10029.47	34068.855
14463.0	33.19	13058.134	34757.781
5897.0	33.19	10136.103	39932.57
2021.0	33.19	8757.831	35090.566
1361.0	33.19	8322.221	37709.129
14362.0	33.17	12736.904	33442.164
5233.0	33.17	9948.245	33902.383
11438.0	33.17	11741.227	39467.801
3781.0	33.17	9443.276	36048.121
15905.0	33.15	13600.347	36770.129
9444.0	33.13	11136.803	35466.27
9372.0	33.13	11117.685	36287.16
17433.0	33.12	14617.896	34533.82
5588.0	33.12	10094.291	36435.824
9244.0	33.12	11193.138	37796.996
17341.0	33.08	14555.53	36574.172
3768.0	33.08	9455.754	36370.617
12425.0	33.06	12270.648	36450.59
10857.0	33.04	11566.993	33459.816
384.0	33.0	7715.104	37770.102
2798.0	33.0	9040.055	35748.035
12396.0	33.0	12093.409	36070.82
3258.0	32.98	9121.419	38918.074
1684.0	32.98	8441.191	38377.68
7540.0	32.98	10557.612	35746.66
183.0	32.96	7792.825	36350.754
3664.0	32.96	9338.729	37694.609
11660.0	32.92	11855.714	37843.469
15136.0	32.92	13280.745	36768.398
1061.0	32.91	8198.197	35383.488
16948.0	32.89	14221.466	36112.402
7940.0	32.87	10480.554	39522.668
9986.0	32.87	11286.056	37611.496
16222.0	32.85	13859.365	35939.93
2097.0	32.85	8793.251	35992.281
6047.0	32.85	10347.429	38691.977
4031.0	32.81	9512.748	33689.832
16568.0	32.81	14095.532	38461.828
2214.0	32.79	8753.265	37952.625
15036.0	32.77	13298.531	38355.324
8031.0	32.75	10687.951	39513.32
14738.0	32.75	13099.94	38905.172
15523.0	32.73	13408.964	37275.852
12769.0	32.73	12235.414	39434.051
5006.0	32.71	9819.138	34719.484
4599.0	32.71	9906.352	39536.574
2941.0	32.71	9209.648	34634.789
9064.0	32.69	10926.959	39987.184
15733.0	32.66	13603.901	39503.316
786.0	32.66	8094.366	38492.77
10042.0	32.66	11372.235	38413.641
348.0	32.66	7698.229	37236.867
13820.0	32.64	12642.508	39338.609
12456.0	32.64	12210.931	36718.16
4275.0	32.62	9566.279	36521.414
8518.0	32.6	10865.356	33467.523
15597.0	32.58	13388.525	38653.281
9426.0	32.56	11057.833	35823.996
7919.0	32.56	10424.556	39332.598
14799.0	32.56	12935.011	39365.707
2892.0	32.56	8981.333	33517.043
11778.0	32.56	11943.093	37246.578
787.0	32.52	8055.043	38502.32
2030.0	32.52	8801.963	35175.016
1967.0	32.5	8670.584	33137.848
15312.0	32.45	13194.285	34382.848
13376.0	32.45	12373.536	33684.836
6004.0	32.45	10291.334	39074.121
9690.0	32.45	11349.129	34488.969
15972.0	32.45	13752.265	35159.563
4123.0	32.45	9611.441	34877.738
17330.0	32.45	14638.255	36860.203
12659.0	32.43	12116.181	37923.746
1203.0	32.43	8356.283	35589.375
117.0	32.39	7808.754	35706.125
413.0	32.37	7738.257	37932.301
4713.0	32.37	9816.536	37685.641
12747.0	32.35	12170.125	39147.359
8614.0	32.35	10783.068	34978.516
15371.0	32.35	13554.166	33408.238
8493.0	32.33	10769.733	33130.219
14373.0	32.31	12796.803	33158.742
11344.0	32.31	11654.516	37480.859
5675.0	32.25	9946.462	37461.027
611.0	32.22	7751.737	39505.219
16500.0	32.2	14074.721	39000.316
16202.0	32.18	13866.825	35436.758
2091.0	32.16	8813.576	35898.77
10595.0	32.16	11603.568	36411.047
12254.0	32.14	12175.824	33796.539
12313.0	32.12	12212.114	34680.617
7831.0	32.1	10434.942	38464.391
12480.0	32.1	12116.127	36878.488
7737.0	32.1	10473.665	37239.273
14177.0	32.08	12757.996	36678.207
12400.0	32.08	12229.969	36112.078
1265.0	32.06	8413.304	36480.816
13245.0	32.06	12462.228	35920.844
11327.0	32.04	11677.624	37415.297
2874.0	32.04	8957.02	33997.691
10241.0	32.02	11530.56	39730.504
8391.0	32.02	10767.406	34621.027
1866.0	32.02	8477.042	35734.699
7537.0	32.02	10410.23	35683.715
7971.0	32.02	10559.021	39686.668
16068.0	32.02	13815.615	33365.297
8433.0	32.0	10730.601	34401.758
7404.0	31.99	10540.252	34043.633
5184.0	31.97	9780.24	34022.543
9307.0	31.97	11193.983	37299.074
2627.0	31.95	8908.52	38597.016
10936.0	31.95	11717.63	34971.238
5891.0	31.93	10264.825	39836.633
4880.0	31.91	9855.404	35364.961
792.0	31.89	8153.262	38320.742
13491.0	31.87	12581.142	34618.012
1827.0	31.85	8422.243	36281.367
2917.0	31.83	9091.255	33725.309
4760.0	31.81	9863.242	37322.898
14643.0	31.81	13082.144	37483.57
1678.0	31.81	8438.594	38577.152
9435.0	31.81	11089.501	35685.613
7223.0	31.81	10283.039	35565.16
2493.0	31.79	8946.426	39333.035
9003.0	31.78	10939.985	39524.324
16712.0	31.78	14015.982	34840.516
3557.0	31.78	9434.903	38957.395
14631.0	31.78	12951.231	37320.254
5306.0	31.76	9948.883	34679.66
3537.0	31.74	9475.659	39560.531
3680.0	31.72	9284.909	37410.762
10378.0	31.7	11581.514	37597.91
10521.0	31.68	11621.919	36792.105
5626.0	31.66	10058.804	37079.777
4253.0	31.66	9670.777	36193.016
3862.0	31.64	9313.98	35040.438
17305.0	31.64	14434.84	37718.492
370.0	31.64	7760.441	37508.449
14096.0	31.6	12836.725	37599.898
6497.0	31.6	10181.345	36309.465
8357.0	31.58	10718.58	35281.809
12918.0	31.58	12345.736	39040.898
10065.0	31.56	11389.708	38777.691
15156.0	31.56	13339.115	36495.527
8576.0	31.55	10947.692	34406.309
4357.0	31.55	9579.059	37373.633
15788.0	31.53	13665.464	38472.488
8157.0	31.53	10690.075	37816.832
8407.0	31.53	10751.028	34560.613
4591.0	31.51	9717.691	39457.047
7529.0	31.51	10554.966	35424.855
16237.0	31.49	13867.39	36251.68
8405.0	31.49	10677.068	34478.988
15162.0	31.49	13343.035	36294.742
2776.0	31.49	8863.12	36493.898
2161.0	31.47	8821.225	36959.246
11587.0	31.47	11882.82	39085.09
1511.0	31.47	8246.342	39615.563
14927.0	31.45	13161.421	39113.242
1920.0	31.45	8536.713	34726.246
10865.0	31.43	11722.492	33074.426
16401.0	31.43	13946.6	39066.156
14385.0	31.43	13133.503	33247.539
2827.0	31.41	8854.122	35414.645
350.0	31.41	7902.707	37262.48
15365.0	31.41	13487.945	33094.617
14638.0	31.39	12979.725	37411.742
71.0	31.37	7788.54	34693.344
2441.0	31.37	8742.938	39985.824
9075.0	31.35	11040.281	39926.563
6203.0	31.35	10248.27	36452.938
10682.0	31.35	11503.965	36332.344
5170.0	31.33	9842.138	34180.445
8120.0	31.32	10729.004	37989.277
1741.0	31.32	8627.053	37742.598
17300.0	31.3	14529.368	37887.156
1602.0	31.3	8627.561	39657.938
5539.0	31.26	9993.899	35565.855
14728.0	31.26	12964.373	38831.203
5671.0	31.26	9985.334	37396.309
9128.0	31.26	11127.423	39326.402
13920.0	31.24	12750.28	39623.344
7401.0	31.24	10449.43	33980.566
10405.0	31.22	11527.269	37399.773
619.0	31.22	7670.544	39619.871
5805.0	31.22	10108.836	39306.684
14416.0	31.2	13004.144	33749.77
13283.0	31.18	12317.337	35420.891
4585.0	31.18	9892.529	39726.535
9757.0	31.18	11360.201	35512.844
6012.0	31.18	10175.779	39089.207
3113.0	31.16	9148.928	37363.176
339.0	31.14	7862.908	37180.352
8501.0	31.14	10886.535	33225.613
17338.0	31.12	14457.706	36794.137
10777.0	31.1	11623.805	35236.012
8326.0	31.09	10643.094	36029.594
16651.0	31.09	14034.348	36520.383
515.0	31.07	7941.706	38644.801
1907.0	31.07	8465.697	35023.469
16086.0	31.05	13876.966	33874.434
1499.0	31.05	8204.774	39403.949
1046.0	31.03	8154.239	35703.477
16005.0	30.97	13730.982	34911.531
4310.0	30.95	9572.467	36976.957
1135.0	30.93	8257.529	33556.152
3615.0	30.91	9298.721	38766.969
2167.0	30.89	8706.436	37051.074
12851.0	30.89	12401.07	39735.043
2902.0	30.89	8998.412	33316.57
3655.0	30.86	9458.041	37891.797
1421.0	30.86	8267.86	38119.125
14211.0	30.84	12772.451	36120.461
15307.0	30.82	13239.689	34530.395
11369.0	30.82	11687.775	37844.523
3637.0	30.8	9369.516	38225.863
17211.0	30.8	14540.773	38689.383
1798.0	30.8	8626.916	36731.789
4817.0	30.74	9770.599	36681.031
10829.0	30.74	11599.016	33970.551
15306.0	30.72	13147.173	34456.145
15706.0	30.7	13563.618	39992.777
654.0	30.68	7826.088	39846.695
12775.0	30.66	12084.419	39486.969
10928.0	30.66	11729.848	34834.18
1664.0	30.66	8498.407	38916.738
16594.0	30.66	14016.499	37895.953
2795.0	30.66	8876.552	36001.477
9830.0	30.63	11232.878	36226.336
7.0	30.61	7838.496	33328.699
15315.0	30.61	13211.536	34415.375
304.0	30.61	7850.535	36850.637
9017.0	30.61	10825.216	39664.605
7292.0	30.57	10161.626	34589.773
1044.0	30.57	8142.701	35579.758
5210.0	30.55	9904.726	33072.387
9009.0	30.55	10785.845	39610.422
14226.0	30.55	12830.26	36154.234
17001.0	30.55	14318.372	37250.199
1.0	30.53	7989.73	33043.414
16075.0	30.53	13891.588	33588.887
2882.0	30.51	9016.559	33728.871
11935.0	30.47	11859.875	36933.676
11185.0	30.45	11691.326	36931.863
1510.0	30.45	8296.436	39590.688
153.0	30.43	7781.101	36091.465
13818.0	30.42	12555.605	39279.813
3114.0	30.4	9159.613	37368.891
14354.0	30.36	12832.797	33591.516
2410.0	30.34	8696.091	39794.469
10871.0	30.34	11817.469	33290.289
4234.0	30.32	9575.106	35749.613
109.0	30.32	7789.782	35353.883
579.0	30.32	7650.771	39114.441
9949.0	30.32	11236.572	37281.98
16669.0	30.32	14116.949	35576.602
9195.0	30.32	11205.463	38754.164
13642.0	30.28	12579.866	37082.656
1051.0	30.24	7994.671	35527.758
657.0	30.24	7848.211	39860.941
12240.0	30.22	12144.909	33617.969
13426.0	30.22	12567.889	33297.309
12990.0	30.2	12384.513	38373.355
4444.0	30.2	9537.011	38766.563
3064.0	30.2	9078.699	36703.074
11354.0	30.2	11809.845	37668.094
1429.0	30.17	8308.977	38281.5
4014.0	30.17	9640.489	33318.219
3933.0	30.17	9396.393	33804.484
14996.0	30.15	13285.623	38665.039
2099.0	30.13	8663.291	36001.848
5826.0	30.07	10116.589	39541.031
16059.0	30.07	13756.936	33111.105
1596.0	30.05	8577.83	39904.664
790.0	30.05	8199.101	38590.512
8372.0	30.05	10710.961	34953.129
11496.0	30.03	11773.398	39868.898
1807.0	29.99	8519.591	36592.336
2804.0	29.96	8883.831	35878.613
7703.0	29.96	10449.499	37085.309
4113.0	29.96	9620.252	34536.66
16754.0	29.94	14139.536	34440.453
15532.0	29.92	13378.891	37567.074
11374.0	29.92	11670.664	37976.027
7386.0	29.9	10561.192	33398.512
5595.0	29.9	10105.555	36588.699
10491.0	29.9	11584.974	37158.078
102.0	29.9	7977.042	35215.016
9462.0	29.86	11134.272	35211.078
1252.0	29.86	8339.552	36356.656
7438.0	29.84	10461.483	34322.684
1366.0	29.84	8259.992	37893.609
4264.0	29.84	9567.896	36369.152
7676.0	29.82	10462.854	36451.445
11383.0	29.82	11746.613	38171.602
[truncated: 1,193 more rows]
