# Supplementary material for: Insights on the Control of Yeast Single-Cell Growth Variability by Members of the Trehalose Phosphate Synthase (TPS) Complex
Source: Front Cell Dev Biol. 2021 Jan 28;9:607628. doi: 10.3389/fcell.2021.607628 (PMC7876269; doi:10.3389/fcell.2021.607628)
Supplement: Supplementary file 3 [file Data_Sheet_2.ZIP › replicate3_TPS1_glc_t5.csv]

Id	Area(um^2)	Center_x_position	Center_y_position
10059.0	1518.72	10540.075	38790.348
8510.0	1347.01	10298.815	35120.652
13611.0	1276.56	11908.341	39330.941
18994.0	1099.77	13887.114	34324.109
12688.0	1099.02	11434.574	36107.102
6524.0	1097.58	9673.46	36495.344
13633.0	1051.98	11901.995	39329.754
20838.0	999.53	14611.632	39101.852
19637.0	993.58	13951.623	37424.184
17117.0	978.45	13328.167	38213.398
6359.0	966.46	9387.66	35219.332
10103.0	955.61	10678.1	38295.473
19187.0	951.53	13948.176	37250.109
13540.0	932.28	11624.812	39551.707
15981.0	923.32	12875.027	38861.938
3436.0	903.76	8760.641	35326.41
6576.0	903.25	9382.779	36992.844
19070.0	897.85	13921.578	35358.352
3348.0	896.43	8771.747	34490.055
14415.0	894.3	12138.121	36745.523
13791.0	892.16	11950.414	37299.828
16720.0	887.9	13059.27	35784.668
14561.0	884.09	12111.322	38279.57
8208.0	875.95	10160.084	38933.125
4042.0	871.78	9028.162	36418.578
2923.0	864.84	8549.515	34563.598
4107.0	853.45	8997.698	35809.707
20242.0	849.04	14305.842	35083.852
11462.0	848.04	11170.788	36759.879
8535.0	842.09	10290.591	35056.113
12700.0	839.58	11595.125	35920.008
8299.0	837.28	10288.602	37786.445
7105.0	832.36	9665.721	36491.512
21235.0	826.78	14518.722	34291.184
6984.0	817.92	9720.719	37695.906
14014.0	817.21	12022.227	34151.223
7067.0	814.49	9745.332	36964.445
12115.0	812.88	11319.779	36867.871
17137.0	807.55	13233.041	37869.113
12331.0	805.6	11331.275	39753.508
17209.0	799.28	13153.358	37285.352
16754.0	799.07	13017.508	36250.262
4135.0	792.15	9016.993	35455.625
15826.0	787.75	12512.269	39714.859
12985.0	783.99	11738.862	33126.16
1.0	783.46	7931.644	33019.285
11078.0	782.67	10780.308	38979.453
5787.0	780.74	9219.4	33915.223
11350.0	778.59	11175.049	38004.215
4180.0	775.89	8969.516	35168.234
3354.0	775.22	8735.43	34657.574
14784.0	774.32	12436.021	38603.047
20608.0	772.44	14305.437	37987.805
14118.0	771.01	12164.985	33185.746
18499.0	770.13	13634.802	35894.234
4799.0	768.38	9078.689	36209.109
7801.0	766.49	9940.887	35956.832
7129.0	763.88	9694.247	36194.734
12132.0	760.74	11283.244	37067.441
3161.0	755.22	8674.378	33169.289
21059.0	753.1	14334.738	36043.805
20279.0	751.39	14387.842	35504.406
21052.0	747.18	14427.88	35933.688
4519.0	745.07	9218.267	33909.168
17215.0	743.81	13033.976	37039.816
12260.0	738.22	11394.933	38869.285
21123.0	737.78	14552.038	35159.141
10036.0	726.44	10569.743	38838.164
9022.0	725.52	10544.766	35720.648
16708.0	724.94	13106.628	35525.02
10263.0	723.79	10651.769	36435.504
15728.0	722.49	12565.603	38209.98
16375.0	713.62	12712.216	34292.199
390.0	713.09	7689.003	34646.863
10844.0	710.37	10812.154	35699.359
8602.0	710.35	10120.419	34307.34
17899.0	708.37	13555.079	37135.363
7444.0	708.09	9782.119	33222.09
15109.0	708.05	12380.259	35012.344
5966.0	707.44	9542.414	33638.934
11386.0	706.8	11163.186	37713.512
5514.0	706.04	9293.443	36110.922
14683.0	704.18	12238.025	39976.441
18989.0	703.72	13861.866	34248.34
15779.0	702.65	12539.186	38947.762
13191.0	700.77	11837.879	35213.68
16138.0	698.72	12847.163	36765.98
17753.0	696.56	13451.878	35011.363
3871.0	695.48	9034.212	38788.555
674.0	694.31	7895.569	36137.996
6005.0	693.74	9632.936	34055.402
1468.0	691.14	8137.619	34846.605
7977.0	687.73	9969.701	37713.02
18607.0	686.54	13638.75	34553.465
8673.0	685.33	10314.991	33910.613
9832.0	683.61	10587.715	39490.305
16728.0	682.15	12913.412	35855.746
20348.0	680.83	14282.882	36611.141
18090.0	678.46	13435.404	39584.902
13946.0	678.0	12014.396	35006.184
16422.0	676.54	12840.172	33456.863
5481.0	674.95	9375.268	36428.715
4913.0	674.13	9000.876	38001.988
12253.0	671.58	11342.839	38807.684
12047.0	667.82	11253.27	35883.195
16441.0	666.66	12877.097	33308.629
17893.0	666.48	13429.351	37070.813
4685.0	666.18	9207.511	35198.789
12054.0	663.69	11340.016	35968.445
16602.0	660.91	13082.932	34057.793
5681.0	655.74	9385.238	34887.434
16605.0	655.13	12981.951	34117.867
16739.0	655.05	13112.906	36040.285
4148.0	654.3	8871.857	35570.555
7033.0	653.8	9877.08	37282.754
10289.0	652.27	10659.39	36329.949
18481.0	650.78	13724.881	35768.691
13719.0	650.76	11948.15	38083.547
13390.0	649.61	11691.123	37606.789
8295.0	646.28	10333.944	37735.207
227.0	645.66	7798.067	33945.563
4276.0	645.38	8826.013	34504.004
3221.0	645.36	8808.07	33507.734
7047.0	645.28	9788.357	37136.879
21237.0	645.18	14542.535	34341.539
10110.0	645.05	10707.607	38007.348
10128.0	642.87	10749.327	37937.715
2598.0	641.14	8600.852	38209.57
10449.0	639.74	10557.812	34847.648
2989.0	637.89	8547.837	34292.023
10381.0	637.75	10739.897	35362.059
10077.0	636.93	10579.191	38322.746
13193.0	634.52	11700.027	35293.254
15763.0	633.81	12436.449	38609.184
1346.0	632.12	8081.328	35769.656
1430.0	629.94	8148.422	35127.996
14199.0	629.15	12230.435	34132.23
5743.0	627.1	9418.57	34449.297
8228.0	624.57	10172.979	38344.004
16423.0	623.18	12900.347	33455.676
13958.0	622.43	11897.41	34630.285
9004.0	621.51	10452.851	35435.832
21258.0	620.67	14448.915	34013.48
2682.0	619.33	8511.647	37320.0
14212.0	617.87	12185.722	34312.043
7741.0	615.34	9984.981	35412.086
18084.0	614.31	13379.059	39470.742
6687.0	613.16	9623.857	38295.645
2560.0	612.97	8569.242	38802.93
19967.0	611.53	14065.491	33552.301
15364.0	611.28	12491.895	33644.195
727.0	610.27	7701.715	36772.512
11327.0	610.02	11134.375	38199.422
696.0	608.52	7956.123	36505.535
18304.0	605.98	13646.559	37892.164
12803.0	604.44	11580.894	34806.375
7822.0	604.21	9963.38	36186.719
17760.0	603.12	13483.941	35067.105
10226.0	602.66	10720.573	36963.855
20984.0	599.89	14606.769	37101.406
14100.0	599.87	11953.805	33121.664
19989.0	599.41	14178.945	33393.531
354.0	599.27	7698.617	34458.375
5679.0	599.25	9311.828	34867.648
14488.0	597.87	12235.429	37594.52
12273.0	597.4	11357.209	39049.859
17708.0	596.97	13491.694	34527.785
4468.0	596.95	9249.049	33601.262
15285.0	595.73	12467.069	33117.457
10345.0	595.46	10704.025	35484.922
7820.0	595.14	10039.942	36167.48
10412.0	594.46	10715.114	35260.195
14264.0	594.41	12137.784	34836.141
2848.0	594.31	8522.45	35224.297
13867.0	594.04	11899.484	36177.152
12984.0	593.95	11810.89	33052.934
12672.0	593.74	11422.705	36495.477
15613.0	592.82	12637.243	37343.191
5634.0	591.8	9380.684	35224.48
10768.0	591.69	10911.243	34387.766
8960.0	591.42	10389.936	34892.461
17465.0	591.09	13309.171	34275.848
11280.0	590.23	11048.241	38995.805
19532.0	590.16	14147.149	38902.613
5355.0	589.6	9264.452	38024.758
3415.0	587.34	8777.813	35265.18
17135.0	586.61	13329.494	38204.168
16237.0	585.27	12864.58	35364.09
20099.0	585.23	14226.608	33572.148
21203.0	584.98	14427.681	34313.859
21091.0	584.52	14524.184	35515.547
9231.0	582.72	10365.911	38199.406
15134.0	582.67	12400.59	34790.035
1616.0	581.23	8079.083	33336.762
19742.0	579.05	14143.537	35539.586
12582.0	577.49	11624.093	37380.348
19538.0	577.09	14006.04	38650.695
2546.0	576.69	8608.219	39055.801
14318.0	574.53	12228.436	35370.398
7989.0	573.76	10065.604	37935.563
2095.0	573.57	8387.578	35949.703
20049.0	572.44	14351.115	33133.23
11024.0	571.06	10814.18	38089.215
4061.0	569.81	9007.736	36535.109
19566.0	569.16	14039.615	38386.699
12847.0	568.28	11563.014	34468.246
5522.0	566.79	9255.548	36153.688
19144.0	566.6	13890.592	36490.422
15202.0	566.27	12373.955	34078.875
13548.0	565.58	11684.03	39641.836
2287.0	565.47	8238.41	38456.328
7826.0	565.41	10062.453	36210.508
6944.0	565.35	9744.776	38170.293
14019.0	565.04	11897.621	34174.48
16793.0	564.68	13019.49	36706.285
6982.0	564.58	9846.803	37687.234
11904.0	562.94	11319.885	34200.602
7429.0	561.83	9794.022	33407.57
1546.0	561.79	8167.921	34380.816
2111.0	561.1	8282.712	36092.813
5389.0	560.16	9283.555	37742.723
11631.0	559.34	11128.502	34545.18
10538.0	558.53	10588.682	33817.73
19042.0	556.71	13868.03	34927.961
13886.0	555.97	11954.958	35901.27
8378.0	555.24	10307.693	36960.438
9388.0	555.18	10400.289	38838.867
3522.0	554.89	8815.821	36530.355
10907.0	554.8	10817.193	36658.035
20014.0	554.62	14041.061	33254.133
20697.0	554.39	14325.856	39356.828
11515.0	552.36	11104.949	35921.316
18459.0	552.19	13671.786	36116.859
16886.0	552.13	13020.696	38002.496
2542.0	551.37	8411.961	38987.867
20857.0	550.83	14610.886	38742.086
7853.0	550.68	9916.735	36413.719
1086.0	550.58	8134.921	39145.109
11484.0	549.91	11135.81	36641.367
4895.0	549.85	9182.548	37801.234
11042.0	549.05	10972.652	38473.363
15205.0	548.99	12468.942	34105.129
13763.0	548.3	11877.619	37608.137
8531.0	547.86	10270.949	35004.227
15533.0	547.4	12568.356	36074.426
11875.0	547.29	11226.629	34070.289
17420.0	547.04	13237.289	34909.301
18909.0	545.12	13873.493	33816.016
11245.0	544.09	11041.488	39304.641
15246.0	544.09	12438.895	33575.641
18085.0	543.13	13465.753	39479.383
12287.0	543.07	11402.89	39208.984
11743.0	542.21	11089.94	33652.605
6915.0	542.17	9854.45	38806.176
8284.0	541.22	10122.876	37966.969
10558.0	540.51	10710.792	33905.305
15155.0	539.11	12352.7	34490.289
3470.0	537.63	8642.985	35731.566
21020.0	537.52	14392.41	36627.219
18852.0	536.56	13907.031	33464.633
19279.0	536.41	13903.812	38241.68
16163.0	536.37	12720.011	36487.93
11833.0	536.35	11375.0	33463.918
7123.0	535.51	9903.084	36103.184
7371.0	532.9	9863.424	33885.363
14432.0	532.5	12123.449	36943.875
19668.0	532.29	13985.166	37161.117
3165.0	532.21	8830.134	33172.523
18489.0	531.31	13668.201	35813.598
18173.0	530.89	13722.697	39719.551
17123.0	530.2	13263.46	38237.117
16086.0	529.97	12727.808	37560.254
7243.0	529.46	9872.012	34813.68
19181.0	528.77	13953.339	37257.051
5475.0	528.67	9386.129	36712.336
10228.0	528.67	10745.756	36997.566
15463.0	528.48	12667.079	34916.621
9209.0	527.2	10433.636	38030.031
21230.0	527.06	14494.471	34242.316
20178.0	527.0	14239.364	34479.223
11026.0	526.62	10963.033	38123.875
12289.0	525.89	11211.914	39224.047
14254.0	525.24	12166.732	34730.672
14718.0	524.11	12414.186	39536.297
12311.0	524.11	11232.646	39508.859
17630.0	524.05	13448.202	33479.566
8025.0	523.14	10076.512	38398.508
17822.0	522.87	13508.818	36164.898
18485.0	522.85	13638.191	35784.223
2722.0	522.69	8527.659	36640.203
16603.0	522.56	13040.202	34078.227
5467.0	522.39	9428.241	36836.746
18703.0	522.39	13766.663	33884.836
1360.0	521.97	8097.268	35816.996
8522.0	521.55	10280.181	35242.742
16895.0	521.33	12992.791	38083.492
16231.0	520.8	12857.967	35300.672
5842.0	519.99	9460.825	33479.219
5300.0	519.82	9452.296	38519.109
2263.0	519.42	8297.105	37985.367
1561.0	519.19	8002.847	34454.465
14516.0	518.06	12233.933	37986.32
18700.0	517.79	13661.968	33869.012
4678.0	517.7	9188.934	35156.438
8778.0	516.83	10140.387	33151.613
8189.0	516.58	10276.934	39149.934
14993.0	516.57	12283.864	36108.07
15479.0	516.2	12666.143	35113.355
2430.0	515.76	8598.301	39863.949
13351.0	515.32	11636.509	37189.219
10808.0	515.26	10823.285	35257.578
12186.0	515.09	11114.623	37839.57
5045.0	515.07	9363.764	39850.52
2558.0	514.5	8566.717	39108.406
17221.0	514.23	13197.407	37074.094
14801.0	513.63	12437.822	38419.305
10493.0	513.12	10581.948	34444.855
13614.0	512.72	11745.102	39357.203
2913.0	512.43	8484.177	34760.059
8699.0	511.97	10280.496	33700.234
2178.0	511.66	8213.195	36727.855
3328.0	511.41	8784.797	34483.414
17114.0	511.39	13268.993	38436.09
13063.0	511.36	11715.279	33992.996
16815.0	511.18	12999.157	37087.719
12769.0	510.49	11425.36	35351.699
4872.0	510.44	9073.57	37397.262
6666.0	510.17	9573.472	38019.664
8157.0	509.44	10144.648	39913.516
1913.0	509.27	8205.126	34662.992
11492.0	508.98	11073.526	36697.883
12434.0	508.5	11568.51	39403.551
8112.0	508.46	9998.16	39408.605
9795.0	507.91	10759.279	39835.902
1000.0	507.68	7734.496	39718.227
11606.0	507.08	11073.239	34855.941
14425.0	506.93	12266.138	36827.188
9114.0	506.16	10535.637	36916.34
15146.0	505.25	12460.45	34679.762
3918.0	505.19	8864.544	37999.398
1324.0	504.63	8092.829	35918.121
12091.0	504.17	11322.623	36483.508
13125.0	503.85	11704.427	34466.715
15373.0	503.81	12564.155	33725.406
14662.0	503.04	12243.093	39787.238
12275.0	502.97	11303.298	39055.781
3672.0	502.43	8653.851	38713.973
15480.0	501.89	12493.138	35138.973
16041.0	501.64	12773.77	38083.398
11789.0	501.03	11276.445	33122.609
6797.0	500.4	9672.009	39584.984
17216.0	500.27	13223.774	37044.379
18843.0	498.64	13924.144	33405.82
17909.0	498.54	13479.659	37300.457
2933.0	497.81	8595.976	34608.992
2647.0	497.39	8581.785	37581.473
6899.0	496.63	9852.927	39264.113
17784.0	495.51	13522.429	35484.926
18237.0	495.48	13612.486	38812.668
17814.0	495.36	13396.306	35849.172
20340.0	494.86	14201.67	36479.668
19729.0	494.73	14058.146	35613.559
8266.0	494.27	10333.906	38124.328
16938.0	493.94	13113.884	38648.816
7229.0	493.91	9891.91	34957.898
1459.0	493.45	8149.14	35120.703
3390.0	493.31	8651.296	35016.438
19694.0	493.02	14151.92	36610.813
2131.0	492.81	8380.338	36096.379
20568.0	492.2	14219.101	37556.348
1605.0	491.68	8125.276	33520.504
12597.0	491.17	11558.797	37239.043
9244.0	491.15	10351.834	38455.473
16743.0	491.01	13035.956	36097.711
3108.0	490.94	8548.328	33087.832
14375.0	490.53	12193.978	35952.215
14475.0	490.0	12107.59	37476.164
11742.0	489.65	11093.615	33602.527
10878.0	488.6	10833.075	36230.438
12105.0	488.56	11287.253	36720.344
16010.0	488.16	12709.243	38607.242
16355.0	486.32	12768.815	34327.223
21108.0	486.01	14595.516	35352.625
3305.0	485.36	8833.901	34354.957
15094.0	484.96	12456.624	35229.383
3139.0	484.29	8496.7	33141.164
13448.0	484.0	11819.307	38319.563
8597.0	483.28	10303.691	34619.039
19697.0	482.74	14016.894	36692.047
13926.0	482.7	11902.711	35135.074
13242.0	482.59	11753.591	35644.559
9850.0	481.93	10560.093	39383.027
8312.0	481.72	10311.001	37597.234
7642.0	481.07	9820.604	34136.102
8215.0	480.88	10283.019	38661.5
2080.0	480.8	8325.999	35924.59
10454.0	480.61	10597.177	34932.852
17371.0	480.61	13205.164	35519.879
10484.0	479.39	10722.971	34376.953
8234.0	479.18	10125.825	38399.449
20906.0	478.66	14621.75	37695.34
19055.0	478.6	13940.371	35026.531
8113.0	478.07	9937.156	39426.82
2159.0	477.57	8330.697	36399.328
11888.0	477.49	11270.297	34122.43
2831.0	477.17	8587.408	35143.211
8617.0	476.99	10240.733	34151.305
13468.0	476.94	11687.911	38625.504
1200.0	476.61	8042.23	37520.824
17999.0	476.21	13546.169	37972.57
14864.0	475.69	12412.286	37741.949
19545.0	475.5	14010.418	38736.773
7928.0	475.31	9920.133	37061.586
10783.0	475.25	10837.402	34799.301
12307.0	475.21	11371.889	39476.371
12718.0	475.17	11474.6	35825.234
11246.0	475.04	11010.268	39325.207
18004.0	474.79	13392.778	38072.738
6971.0	473.68	9883.641	37853.902
579.0	473.47	7940.322	35561.348
16313.0	472.93	12818.059	34687.145
12534.0	472.57	11564.34	38043.211
15859.0	472.49	12734.593	39824.152
9916.0	472.4	10743.92	39283.379
8517.0	472.36	10316.02	35194.59
12216.0	472.28	11335.452	38161.965
21297.0	472.13	14574.461	33668.523
13382.0	472.03	11735.633	37538.691
5442.0	471.86	9375.593	36989.004
17496.0	471.21	13221.004	33661.84
5771.0	470.92	9389.316	33820.809
12078.0	470.19	11330.231	36302.68
18600.0	469.96	13515.882	34764.664
18422.0	468.93	13720.574	37117.77
8223.0	467.89	10146.54	38505.621
15517.0	467.57	12556.487	35878.496
7141.0	467.17	9880.832	35994.391
8503.0	466.76	10257.232	35344.16
21024.0	466.38	14419.64	36497.105
4355.0	466.31	9032.78	33797.492
4814.0	465.94	9100.42	36333.008
8973.0	465.63	10453.593	34959.066
20236.0	465.44	14227.447	34995.328
16477.0	465.21	12975.209	33058.469
20353.0	465.21	14235.936	36686.875
16115.0	465.16	12715.94	37068.871
13877.0	465.14	11920.44	35922.738
17518.0	464.24	13027.679	33599.852
2723.0	463.66	8459.758	36706.148
13740.0	463.45	12048.287	37869.328
10779.0	463.3	10893.066	34648.004
7952.0	463.05	10092.284	37298.672
5593.0	462.86	9449.544	35513.68
4234.0	462.78	8730.795	34852.492
14190.0	462.63	12101.852	34085.461
19041.0	462.3	13814.32	34921.422
1723.0	462.28	8299.763	33072.313
18306.0	462.03	13729.818	37896.031
17455.0	461.4	13323.734	34220.563
18826.0	461.15	13956.513	33275.617
6675.0	460.81	9528.99	38075.477
5898.0	460.81	9475.464	33131.656
20720.0	460.23	14307.492	39668.559
18449.0	459.89	13604.23	36684.465
12110.0	459.62	11243.559	36810.605
12796.0	458.68	11603.719	34968.379
13103.0	458.2	11783.996	34220.48
8647.0	457.93	10258.913	34051.586
20993.0	457.48	14548.515	37188.848
15664.0	457.44	12517.737	37683.598
20085.0	457.05	14396.843	33461.027
2640.0	456.84	8596.939	37734.953
6626.0	456.27	9679.158	37494.773
13346.0	456.19	11673.888	37150.668
10165.0	456.17	10719.512	37638.816
14606.0	455.87	12159.428	38962.57
10398.0	455.81	10765.302	35151.613
7467.0	455.64	9821.596	33056.031
20310.0	455.27	14344.501	36041.816
21089.0	455.04	14469.018	35506.238
16750.0	454.77	13091.771	36221.184
14389.0	454.47	12216.427	36358.363
14707.0	454.3	12446.447	39683.488
5911.0	454.01	9555.022	33146.684
16160.0	453.82	12803.303	36452.781
13218.0	453.59	11817.288	35451.203
13307.0	453.53	11824.454	36636.516
13185.0	453.07	11776.964	34995.922
11220.0	452.84	11100.046	39737.133
11587.0	452.3	11177.166	35011.883
15176.0	452.17	12299.719	34164.551
16185.0	452.07	12730.107	36122.098
2138.0	452.02	8394.701	36215.66
12830.0	451.98	11427.199	34730.621
6641.0	451.88	9581.354	37612.926
15164.0	451.59	12336.412	34342.883
19978.0	451.36	14094.572	33339.539
20667.0	451.33	14271.088	38838.863
13422.0	450.94	11638.294	38110.586
2222.0	450.94	8358.246	37250.137
9237.0	450.48	10441.527	38382.309
16608.0	450.46	13111.632	34149.563
11931.0	450.33	11410.408	34600.469
17246.0	450.23	13140.063	36747.551
21428.0	450.08	14596.977	33062.371
11887.0	450.02	11199.357	34118.977
8069.0	449.81	9953.672	38811.469
5579.0	449.79	9408.469	35421.637
16358.0	449.64	12809.395	34371.809
4669.0	449.37	9048.937	35089.816
10455.0	449.33	10664.588	34621.402
18486.0	449.03	13723.257	35809.004
20587.0	449.01	14369.32	37720.613
9057.0	448.99	10496.541	36216.598
8588.0	448.95	10207.848	34573.539
20677.0	448.87	14408.309	38965.16
10852.0	448.84	10799.694	35848.938
1552.0	448.76	8125.822	34396.363
10752.0	448.63	10843.329	34195.043
18292.0	448.61	13770.958	38069.738
18056.0	447.86	13353.724	38912.594
6554.0	447.78	9591.444	36740.688
12180.0	447.65	11204.434	37689.258
16038.0	447.5	12783.269	38024.738
5423.0	447.15	9296.504	37268.777
8646.0	447.0	10176.615	34041.27
10333.0	445.66	10745.04	35664.43
3524.0	444.83	8734.93	36583.863
12485.0	444.74	11580.93	38939.84
18423.0	443.84	13595.912	37125.48
8935.0	443.82	10494.577	34429.449
21074.0	443.76	14508.777	35678.07
19793.0	442.86	14123.906	34714.445
10307.0	442.69	10751.33	35943.625
20558.0	442.44	14249.699	37384.457
20881.0	442.04	14500.516	38003.68
17004.0	442.02	12951.084	39909.527
13304.0	442.0	11643.874	36564.523
12143.0	441.9	11357.347	37207.824
14819.0	441.69	12306.741	38110.73
20204.0	441.63	14367.511	34612.703
16636.0	441.12	12959.837	34508.672
2672.0	440.95	8548.685	37204.754
820.0	440.75	7789.897	37620.609
19182.0	440.52	13843.041	37259.207
2803.0	440.5	8412.772	35495.887
11637.0	440.41	11179.326	34558.609
14441.0	440.31	12240.864	37130.129
15490.0	439.82	12541.482	35397.633
1613.0	439.8	8007.403	33645.184
10224.0	439.72	10645.311	36953.598
15577.0	437.71	12523.193	36853.547
11431.0	437.54	11026.282	37325.375
1543.0	437.21	8146.993	34368.078
15968.0	437.1	12873.823	39024.941
440.0	436.85	7656.352	34825.906
10674.0	436.77	10926.371	33477.301
18577.0	436.5	13698.911	34812.504
2229.0	436.12	8277.395	37353.313
14347.0	436.0	12157.439	35635.523
16403.0	435.77	12761.327	33545.473
17090.0	435.7	13320.874	38954.293
7295.0	435.52	9719.645	34320.191
8443.0	435.45	10162.924	36105.32
10369.0	435.28	10655.314	35296.574
12036.0	434.95	11394.722	35696.844
12336.0	434.62	11407.112	39759.117
7794.0	434.51	9997.201	35852.492
17720.0	434.49	13543.458	34608.207
3599.0	434.09	8661.003	37614.547
17312.0	433.61	13338.457	36163.656
9260.0	433.46	10482.726	38700.18
12351.0	433.32	11270.531	39877.363
18021.0	433.21	13383.144	38177.223
16649.0	433.07	13008.359	34648.441
20865.0	432.92	14538.069	38402.758
9399.0	432.77	10529.116	38868.098
17660.0	432.75	13407.153	33739.98
15726.0	432.56	12577.432	38174.828
18098.0	432.31	13510.142	39693.055
10608.0	431.89	10628.23	33588.473
15724.0	431.77	12693.912	38145.258
8541.0	431.66	10214.035	35076.652
12305.0	431.44	11393.942	39425.816
18452.0	430.89	13573.616	36405.547
18287.0	430.76	13624.142	38231.703
4707.0	430.6	9241.568	35431.441
18470.0	430.58	13750.227	35929.926
11315.0	430.39	11158.714	38383.961
19049.0	430.31	13984.257	34937.496
7880.0	430.16	10077.915	36629.129
13705.0	429.15	12020.229	38260.941
13944.0	428.86	11903.809	34999.297
11317.0	428.67	11045.53	38392.707
14224.0	428.59	12234.479	34379.59
20816.0	428.55	14545.445	39153.715
16475.0	428.23	13110.758	33040.891
18463.0	428.05	13723.438	36140.129
19274.0	427.96	13834.118	38205.969
21157.0	427.48	14477.906	34881.055
1223.0	427.42	8019.081	37278.313
18295.0	427.27	13648.459	38118.895
9202.0	426.46	10348.799	37951.477
12497.0	426.06	11598.805	38514.227
21232.0	425.99	14620.464	34243.023
11772.0	425.74	11188.047	33073.637
14078.0	425.7	11906.988	33189.758
20010.0	425.66	14130.19	33236.898
10105.0	425.56	10641.843	38292.398
7963.0	425.49	10088.089	37579.848
16963.0	425.05	12984.071	39327.027
9188.0	424.97	10467.853	37844.879
14027.0	424.95	11916.45	34262.938
15649.0	424.66	12496.864	37603.656
12754.0	424.01	11532.416	35553.602
14969.0	423.92	12454.931	36680.363
19006.0	423.9	13878.94	34473.648
20916.0	423.84	14534.709	37548.93
7847.0	423.4	9925.395	36342.797
8124.0	422.79	9974.593	39673.004
19158.0	422.52	13854.612	36914.746
19533.0	422.35	14053.561	38917.801
12136.0	422.31	11233.513	37101.34
20039.0	422.04	14387.91	33035.484
11150.0	421.79	10841.671	39765.43
11010.0	421.73	10756.436	37933.113
9813.0	421.47	10684.925	39643.855
9131.0	421.37	10464.328	37121.078
7937.0	420.68	9943.487	37157.695
6417.0	420.66	9632.187	35707.09
15045.0	420.34	12385.231	35679.504
2800.0	420.3	8486.687	35488.645
8887.0	419.74	10548.395	34015.992
14046.0	419.7	11856.096	33828.316
5428.0	419.59	9315.203	37341.555
2870.0	419.28	8580.756	35085.145
9840.0	419.26	10559.933	39578.375
2782.0	419.15	8574.121	35894.074
18071.0	418.67	13348.797	39327.207
18296.0	418.55	13732.288	38134.305
7946.0	417.81	9956.523	37237.754
8553.0	417.81	10125.543	34929.012
5572.0	417.67	9445.814	35613.262
17540.0	417.67	13224.458	33451.246
15819.0	417.5	12578.942	39613.324
16631.0	417.31	13040.076	34457.352
13097.0	417.02	11770.541	34186.895
17074.0	416.93	13340.643	39100.332
5471.0	416.87	9468.845	36604.504
290.0	416.6	7902.964	34236.563
11378.0	416.41	11189.807	37959.691
1904.0	416.39	8134.496	34584.73
19663.0	416.2	13991.836	37304.625
13563.0	415.93	11635.214	39758.605
4174.0	415.78	9006.021	35134.043
447.0	415.7	7705.954	34855.938
11346.0	415.68	10985.23	38303.109
13442.0	415.24	11819.049	38283.988
4712.0	415.18	9077.355	35477.738
10796.0	415.14	10865.352	35026.402
5876.0	414.93	9345.008	33332.66
19560.0	414.88	14169.269	38589.277
16331.0	414.88	12848.437	34534.742
3022.0	414.72	8495.357	33857.434
16130.0	414.63	12901.199	36927.352
10722.0	414.51	10810.856	33822.379
11248.0	414.49	11192.436	39395.672
2636.0	414.28	8595.954	37988.258
13233.0	414.13	11794.873	35560.063
13257.0	414.11	11794.319	35857.223
14380.0	414.01	12233.386	36088.254
14068.0	413.57	11972.961	33334.934
6906.0	413.52	9700.335	39036.293
7285.0	413.46	9730.84	34568.52
4377.0	413.44	9018.463	33409.98
19755.0	413.38	14073.9	35195.098
9120.0	412.98	10374.338	36987.953
669.0	412.92	7884.379	36129.98
12373.0	412.92	11580.945	39805.766
15530.0	412.67	12646.023	36035.734
20617.0	412.56	14411.552	38086.547
12907.0	412.37	11455.173	34110.676
6622.0	412.19	9497.09	37412.707
6839.0	412.12	9764.003	39813.922
10319.0	411.79	10562.574	35760.992
1141.0	411.77	8068.218	38601.707
13416.0	411.52	11706.373	38060.672
19687.0	411.29	14065.133	36785.891
7323.0	411.18	9717.617	34181.426
12901.0	411.18	11598.266	34051.465
16268.0	410.99	12709.26	35199.984
6064.0	410.85	9555.413	34518.906
13899.0	410.53	11979.276	35709.758
12029.0	410.41	11406.491	35598.914
19477.0	410.2	14091.906	39541.59
13832.0	410.03	12053.843	36587.309
8711.0	409.92	10144.491	33790.492
8776.0	409.88	10274.09	33128.047
16205.0	409.84	12845.498	35757.898
16031.0	409.61	12819.894	38205.406
15760.0	409.42	12649.77	38569.105
3432.0	409.13	8764.489	35337.641
14714.0	408.92	12478.324	39499.934
14062.0	408.86	12026.34	33815.906
16217.0	408.82	12876.023	35678.813
11025.0	408.75	10917.117	38095.813
15641.0	408.63	12626.131	37558.594
11701.0	408.56	11158.466	33937.691
1027.0	408.5	7941.843	39878.516
4577.0	408.5	9229.396	34454.734
11511.0	408.29	11112.564	36187.273
3100.0	408.25	8520.933	33031.348
17040.0	407.98	13280.093	39446.926
11885.0	407.98	11322.15	34100.168
18869.0	407.54	13961.823	33526.633
3545.0	407.52	8727.38	36769.672
9765.0	407.21	10446.528	39733.148
10993.0	407.16	10883.086	37661.293
12074.0	406.91	11294.848	36244.391
19261.0	406.87	13912.56	38001.957
5950.0	406.83	9559.24	33428.926
2808.0	406.74	8564.265	35545.707
17719.0	406.74	13361.668	34604.586
8200.0	406.62	10162.417	39045.797
16370.0	406.6	12876.729	34186.406
9107.0	406.54	10403.27	36846.527
2180.0	406.43	8257.669	36771.426
15014.0	406.35	12447.693	35988.949
20855.0	406.24	14625.303	38690.758
12020.0	406.12	11240.84	35564.512
12684.0	406.1	11596.968	36339.133
12950.0	406.07	11541.297	33587.66
4290.0	406.01	8939.294	34618.969
16117.0	405.63	12891.7	37105.188
1810.0	405.59	8370.176	33630.254
20594.0	405.41	14215.008	37799.199
6869.0	405.38	9777.194	39455.883
7857.0	405.2	10078.377	36420.473
18445.0	405.15	13684.224	36568.469
19698.0	404.84	14114.525	36483.098
18168.0	404.76	13767.934	39677.223
19556.0	404.72	14087.727	38528.965
7541.0	404.61	9911.836	33461.617
7685.0	404.36	10105.24	34568.133
14150.0	404.25	12192.514	33550.281
9038.0	404.25	10467.713	35965.492
12103.0	404.05	11275.879	36682.516
8163.0	404.0	10324.428	39611.719
17470.0	403.92	13319.761	34041.293
10041.0	403.92	10767.597	38889.238
11452.0	403.48	11190.246	37003.543
10714.0	403.36	10951.9	33746.977
7706.0	403.31	9963.456	34794.531
3616.0	403.25	8780.332	37888.895
11370.0	403.23	11075.823	37847.664
14009.0	403.14	12023.399	34410.852
5776.0	403.12	9327.595	33825.23
9069.0	402.79	10499.685	36329.258
7881.0	402.73	10083.067	36689.168
8361.0	402.71	10330.152	37101.563
13629.0	402.66	11855.857	39219.156
16520.0	402.54	13028.544	33532.16
10543.0	402.46	10687.336	33861.98
19189.0	402.2	13928.253	37270.539
3090.0	401.99	8553.09	33265.605
4916.0	401.91	9156.628	38011.961
17754.0	401.85	13504.577	35043.492
5421.0	401.79	9275.639	37242.633
13332.0	401.66	11703.317	37024.117
21070.0	401.53	14507.562	35639.551
9919.0	401.3	10756.406	38997.012
13499.0	401.3	11791.863	39067.238
2334.0	401.18	8193.165	39034.172
5582.0	401.1	9284.633	35439.875
2172.0	401.09	8317.19	36610.008
18885.0	401.01	13782.458	33655.051
13225.0	400.99	11648.132	35525.352
4946.0	400.87	9180.195	38684.844
17686.0	400.63	13535.559	34047.941
13891.0	400.63	12027.256	35625.773
8397.0	400.42	10238.342	36550.273
11568.0	400.09	11148.244	35129.773
4559.0	400.05	9253.569	34335.281
19362.0	399.48	13958.626	39612.336
10589.0	399.44	10577.132	33716.543
10669.0	399.4	10953.367	33186.594
135.0	399.4	7730.347	33493.133
9005.0	398.88	10345.797	35453.129
7304.0	398.83	9879.068	34366.191
12695.0	398.54	11445.949	36191.68
16975.0	398.33	13069.864	39578.434
17383.0	398.27	13229.686	35336.359
1774.0	398.25	8321.253	33360.047
15337.0	398.14	12621.799	33530.605
7870.0	398.12	10107.892	36508.938
10047.0	398.02	10590.596	38646.16
20132.0	397.85	14403.639	33934.941
15648.0	397.75	12533.91	37594.852
12936.0	397.7	11626.812	33758.824
2631.0	397.45	8440.254	37853.18
8283.0	397.41	10188.988	37955.813
19893.0	397.18	14154.473	34134.27
6824.0	397.12	9619.37	39859.121
16126.0	397.1	12762.555	37174.477
12327.0	396.91	11212.183	39705.137
10161.0	396.89	10669.282	37568.367
16988.0	396.83	13115.602	39702.098
9726.0	396.7	10373.576	39272.844
18779.0	396.55	13628.663	33272.602
14927.0	396.47	12442.182	36883.16
14200.0	396.12	12060.858	34127.535
14886.0	396.03	12458.491	37651.895
12924.0	395.76	11566.369	33949.047
4701.0	395.72	9228.384	35380.648
11180.0	395.51	11123.264	39797.031
19638.0	395.19	13996.527	37446.387
18373.0	395.09	13636.829	37199.063
10448.0	394.82	10708.838	34839.973
15960.0	394.4	12864.052	38979.18
14871.0	394.3	12347.454	37823.461
18290.0	394.08	13691.508	38308.215
18186.0	394.0	13626.998	39483.664
1032.0	393.94	7786.252	39931.891
13407.0	393.86	11785.461	37942.594
3428.0	393.81	8757.435	35320.0
11229.0	393.71	11180.396	39478.465
10745.0	393.62	10877.321	34130.98
11111.0	393.6	10949.934	39454.578
8197.0	393.39	10301.58	39218.371
16220.0	393.29	12759.749	35742.375
12621.0	392.58	11611.899	36983.66
16292.0	392.56	12731.467	34854.984
9029.0	392.52	10417.011	35787.352
3936.0	392.41	8997.249	37995.199
20636.0	392.33	14401.547	38278.086
19250.0	392.31	13907.249	37787.348
8905.0	392.31	10423.471	34188.117
12053.0	392.2	11410.692	35962.168
14731.0	392.18	12313.154	39120.328
9117.0	392.12	10422.202	36948.211
13687.0	392.08	11978.017	38453.699
1271.0	392.04	8173.892	36554.465
13154.0	391.95	11737.342	34583.543
20884.0	391.78	14559.803	38023.973
14394.0	391.49	12215.075	36483.246
10918.0	391.45	10923.019	36827.898
18599.0	391.26	13745.472	34755.367
8892.0	390.91	10393.364	34111.32
14513.0	390.88	12210.42	37815.383
1593.0	390.76	8113.897	33951.219
12813.0	390.68	11583.707	34621.957
8211.0	390.65	10125.904	38944.902
14637.0	390.65	12265.226	39438.938
4586.0	390.57	9078.02	34517.145
8565.0	390.57	10151.564	34643.707
17082.0	390.46	13239.2	38841.301
16674.0	390.36	12923.18	34996.16
9058.0	389.84	10368.606	36219.391
3795.0	389.82	9007.735	39633.391
9176.0	389.75	10501.619	37664.852
8019.0	389.67	10071.716	38311.031
11528.0	389.63	11117.279	35818.734
3778.0	389.42	8650.202	39944.656
2265.0	389.23	8350.14	38003.027
9070.0	388.94	10412.908	36330.887
5689.0	388.71	9388.752	34918.695
16701.0	388.46	13095.214	35456.984
9014.0	387.95	10469.341	35517.313
11472.0	387.83	11125.912	36841.586
7099.0	387.74	9886.807	36438.629
14284.0	387.66	12220.321	35066.824
7493.0	386.93	10080.292	33063.699
12380.0	386.89	11430.235	39877.48
17537.0	386.85	13265.303	33376.109
1971.0	386.8	8366.035	35085.258
13375.0	386.7	11670.97	37414.109
10853.0	386.61	10897.038	35883.41
13129.0	386.61	11627.342	34478.387
11384.0	386.55	11167.145	38004.027
11413.0	386.47	11159.006	37450.328
8016.0	386.3	10067.697	38269.113
13236.0	386.22	11695.68	35586.313
16007.0	385.63	12849.806	38545.133
18603.0	385.55	13707.351	34469.414
20595.0	385.49	14386.817	37802.734
10888.0	385.19	10896.299	36329.832
16193.0	385.02	12746.892	35937.18
13118.0	384.92	11692.148	34378.066
13637.0	384.8	12013.078	38997.129
21209.0	384.79	14527.979	34339.828
9002.0	384.69	10445.072	35331.289
14937.0	384.5	12293.45	36743.262
7087.0	383.96	9714.829	36618.125
1113.0	383.81	8189.429	38874.27
12714.0	383.69	11524.044	35805.98
10139.0	383.64	10598.188	37703.27
1427.0	383.64	7986.138	35113.066
18742.0	383.62	13741.295	33536.578
15894.0	383.56	12742.415	39629.793
13830.0	383.54	11915.427	36574.055
20933.0	383.5	14488.906	37389.176
9818.0	383.37	10670.645	39680.406
19036.0	383.21	13834.477	34840.516
4923.0	383.12	9260.292	38015.414
4010.0	383.1	8847.093	36791.383
19031.0	383.02	13973.804	34787.117
5516.0	382.95	9456.507	36109.227
18476.0	382.79	13730.356	35973.52
14102.0	382.76	11902.939	33138.117
7739.0	382.66	10109.975	35395.156
16525.0	382.35	13066.419	33576.387
10526.0	382.24	10728.195	33997.938
5223.0	382.16	9294.463	39762.816
5606.0	382.03	9416.679	35556.395
10404.0	381.82	10700.624	35174.777
13198.0	381.8	11735.04	35334.109
9907.0	381.66	10739.287	39192.633
14203.0	381.64	12197.202	34174.035
4333.0	381.63	8954.657	33879.266
678.0	381.36	7894.495	36177.477
20682.0	381.26	14214.989	39208.887
12854.0	381.26	11622.321	34550.18
12721.0	381.22	11465.415	35862.426
8402.0	381.18	10290.555	36686.988
5564.0	381.03	9447.086	35853.102
12399.0	380.86	11440.946	39695.934
19466.0	380.65	14124.912	39443.008
14821.0	380.36	12443.378	38130.605
3075.0	380.34	8447.321	33369.77
8410.0	380.25	10320.43	36422.539
19909.0	380.04	14097.973	33837.961
12626.0	380.02	11559.193	37021.465
14143.0	379.9	12083.977	33442.98
20797.0	379.84	14591.032	39599.688
14312.0	379.84	12187.412	35340.055
8528.0	379.84	10261.108	34946.793
6974.0	379.71	9707.752	37926.199
6510.0	379.65	9487.194	36342.555
4772.0	379.52	9057.646	35984.699
7004.0	379.36	9849.247	37548.938
11102.0	379.35	10858.629	39342.102
19072.0	379.33	13882.244	35373.277
2626.0	379.31	8470.671	38149.441
5951.0	378.85	9672.289	33441.105
8681.0	378.83	10220.195	33933.605
10305.0	378.66	10710.483	35927.316
9043.0	378.6	10474.354	36056.809
13158.0	378.31	11705.131	34677.234
3479.0	378.16	8630.535	35816.723
12251.0	378.14	11221.963	38629.672
7136.0	378.14	9791.708	35949.84
10777.0	378.14	10812.075	34606.41
4185.0	377.76	9016.875	35178.977
19381.0	377.72	13863.715	39695.516
14769.0	377.62	12466.102	38749.887
2871.0	377.55	8522.785	35089.289
12212.0	377.41	11374.898	38077.738
663.0	377.1	7761.674	36094.273
19205.0	377.09	13962.856	37436.988
6633.0	377.03	9550.791	37577.957
17860.0	376.97	13386.972	36597.098
14759.0	376.87	12470.854	38887.352
16045.0	376.8	12836.224	38112.125
9749.0	376.26	10411.368	39500.207
19514.0	376.01	14146.96	39227.207
11164.0	375.92	10901.936	39895.504
2009.0	375.88	8360.398	35426.414
982.0	375.86	7921.295	39563.785
5544.0	375.69	9464.504	36049.305
6082.0	375.63	9542.194	34667.621
9183.0	375.57	10398.182	37706.305
16829.0	375.55	13047.791	37477.734
8347.0	375.23	10206.898	37454.074
17889.0	375.21	13502.738	37018.738
19076.0	375.19	13902.634	35408.063
20246.0	375.15	14384.34	35169.898
15084.0	374.81	12461.091	35377.441
6598.0	374.77	9641.632	37211.5
19441.0	374.77	14167.69	39611.184
4760.0	374.73	9064.678	35840.637
6782.0	374.56	9661.08	39290.375
19386.0	374.54	13951.633	39766.836
17694.0	374.42	13481.586	34066.164
8737.0	374.37	10330.441	33467.652
16287.0	374.37	12877.478	34804.387
9911.0	374.31	10744.325	39248.633
12469.0	374.0	11531.994	39114.449
2121.0	373.83	8223.486	36109.953
18871.0	373.71	13935.075	33597.246
14132.0	373.68	12190.003	33280.988
17340.0	373.64	13282.095	35782.059
20978.0	373.47	14608.072	37341.484
19589.0	373.43	14022.183	38051.621
11233.0	373.35	11040.109	39527.379
12825.0	373.24	11397.84	34718.449
12398.0	373.2	11519.668	39681.871
3620.0	373.1	8812.624	37947.629
8459.0	373.1	10173.3	35976.762
20718.0	373.02	14213.875	39635.879
12343.0	373.01	11252.91	39794.5
12747.0	372.89	11467.823	35490.547
7764.0	372.62	10040.239	35669.832
17270.0	372.58	13197.067	36441.738
17700.0	372.57	13518.896	34274.977
20913.0	372.53	14559.339	37825.313
16399.0	372.2	12759.791	33767.594
9827.0	372.11	10611.56	39757.301
16811.0	372.11	13027.745	37034.648
853.0	372.09	7746.394	38275.871
16412.0	372.05	12852.202	33645.723
10840.0	372.01	10779.38	35633.648
15464.0	371.63	12703.786	34936.68
19786.0	371.49	14181.875	34624.445
19971.0	371.26	14164.341	33595.867
16669.0	371.11	12939.194	34934.453
11301.0	371.05	11059.526	38694.777
8943.0	370.98	10546.288	34668.793
16967.0	370.96	12997.138	39367.543
5411.0	370.82	9470.032	37441.969
17109.0	370.8	13200.094	38591.336
1846.0	370.8	8404.569	34067.473
20660.0	370.78	14388.766	38695.449
17440.0	370.78	13221.312	34485.641
20344.0	370.59	14299.031	36610.773
20905.0	370.46	14486.36	37681.43
16667.0	370.4	13052.246	34929.727
21023.0	370.29	14476.009	36413.676
17866.0	370.0	13349.177	36688.434
16109.0	370.0	12885.952	37331.727
14554.0	369.71	12231.999	38178.09
12669.0	369.67	11512.375	36435.023
15616.0	369.58	12596.403	37353.113
5587.0	369.5	9334.047	35477.297
5566.0	369.48	9386.547	35869.777
14049.0	369.48	12022.688	33905.891
10634.0	369.39	10685.561	33230.031
13452.0	369.37	11632.935	38373.473
10344.0	369.35	10574.683	35476.129
13557.0	369.23	11694.098	39723.836
8799.0	369.23	10368.337	33235.23
17668.0	369.16	13397.835	33877.871
13951.0	369.1	11873.352	35069.414
7848.0	368.98	10045.1	36359.633
4439.0	368.96	9206.084	33336.059
18359.0	368.68	13654.603	37411.938
13640.0	368.66	11873.478	39022.672
4587.0	368.64	9140.389	34523.434
18650.0	368.58	13760.136	34290.098
7338.0	368.56	9797.091	34285.816
13816.0	368.52	12026.484	36925.438
8085.0	368.45	10088.033	38997.105
10054.0	368.41	10686.811	38710.609
4996.0	368.31	9162.483	39476.137
20252.0	368.24	14320.592	35235.168
11036.0	368.22	10802.739	38299.934
11360.0	368.08	11175.368	38085.758
16049.0	367.91	12765.656	37837.367
14279.0	367.59	12211.325	35001.977
1175.0	367.47	7982.508	38151.305
19370.0	367.45	13837.764	39672.543
12743.0	367.3	11434.306	35436.23
12133.0	367.24	11224.255	37058.598
1813.0	367.24	8382.071	33691.719
13619.0	367.22	11914.788	39411.41
14396.0	367.16	12109.418	36487.195
11371.0	366.91	11144.465	37846.609
16402.0	366.84	12852.781	33516.953
19129.0	366.82	13912.604	36260.625
19586.0	366.67	14171.609	38018.996
2074.0	366.47	8236.191	35874.609
17623.0	366.4	13512.953	33354.402
19095.0	366.4	13803.77	35715.855
7475.0	366.38	9729.659	33130.156
920.0	366.26	7698.812	39112.66
1179.0	366.24	8008.144	37891.656
19117.0	366.23	13861.356	36036.523
12075.0	366.23	11392.282	36244.938
12530.0	366.13	11544.517	38006.293
5230.0	366.07	9347.106	39519.828
7298.0	366.0	9803.965	34337.746
6351.0	365.78	9494.183	35089.535
14345.0	365.73	12107.964	35617.188
11002.0	365.65	10888.088	37759.023
15818.0	365.65	12534.337	39609.539
4397.0	365.63	8998.632	33023.758
11860.0	365.59	11226.567	33950.0
20296.0	365.42	14221.82	35710.559
2395.0	365.38	8268.827	39681.953
11548.0	365.06	11171.632	35433.063
12845.0	365.0	11530.099	34461.406
20938.0	364.92	14499.587	37433.547
8013.0	364.88	9920.42	38180.84
18430.0	364.85	13750.155	36975.168
10603.0	364.79	10579.236	33817.586
17896.0	364.5	13524.664	37098.32
13686.0	364.46	11946.174	38440.0
2434.0	364.42	8556.173	39952.156
15182.0	364.41	12360.37	34215.133
12949.0	364.18	11453.824	33580.82
18365.0	364.14	13577.654	37445.41
1417.0	364.1	8077.537	35359.234
777.0	364.04	7824.328	37315.074
12786.0	363.68	11596.128	35122.973
18857.0	363.56	13828.611	33518.328
10843.0	363.56	10799.132	35671.926
3548.0	363.45	8762.182	36784.129
14005.0	363.41	12034.53	34381.773
21080.0	363.24	14447.314	35720.188
5219.0	363.1	9453.973	39675.93
9845.0	362.97	10575.411	39355.797
16099.0	362.89	12790.537	37495.66
9820.0	362.83	10580.809	39700.41
5444.0	362.82	9482.316	37001.254
10394.0	362.78	10748.026	35110.109
17401.0	362.53	13337.474	35004.449
4943.0	362.49	9112.9	38559.699
6422.0	362.3	9652.237	35778.336
16686.0	362.18	13036.769	35142.488
11099.0	362.16	10889.882	39326.531
11721.0	361.99	11182.264	33710.906
17273.0	361.82	13224.969	36501.863
10309.0	361.8	10615.212	35950.32
1350.0	361.7	8137.57	35786.535
12757.0	361.67	11597.741	35562.891
11191.0	361.63	10994.473	39874.5
16968.0	361.44	13034.816	39393.313
16107.0	361.42	12706.88	37290.176
8616.0	361.36	10301.141	34146.602
19523.0	361.28	14047.81	39010.313
19824.0	361.25	14173.029	34439.383
13075.0	361.09	11745.723	34064.023
13249.0	361.02	11640.659	35671.574
8954.0	360.9	10431.954	34724.352
10892.0	360.8	10931.862	36354.285
4206.0	360.8	8894.705	34991.652
13864.0	360.67	12023.948	36128.848
3953.0	360.61	8849.385	37636.465
20249.0	360.59	14293.317	35202.672
5925.0	360.31	9522.331	33285.137
16186.0	360.29	12792.619	36153.605
18515.0	360.27	13764.065	35704.086
12371.0	360.17	11571.855	39776.816
10197.0	360.08	10571.901	37314.813
15766.0	360.08	12694.985	38646.496
14650.0	359.89	12149.107	39621.215
679.0	359.85	7665.283	36206.527
3625.0	359.71	8726.405	38011.797
14237.0	359.66	12080.652	34502.652
8026.0	359.66	9990.239	38429.063
2668.0	359.6	8564.205	37494.691
12561.0	359.54	11470.373	37797.254
4142.0	359.48	8933.797	35483.566
2652.0	359.35	8570.842	37628.762
12221.0	359.31	11251.214	38205.906
3537.0	359.25	8797.642	36673.129
15160.0	359.2	12340.815	34301.344
21001.0	359.14	14450.852	36970.879
17344.0	359.1	13191.234	35851.402
8741.0	359.08	10140.743	33190.594
14181.0	358.95	12196.497	33969.188
14972.0	358.91	12347.02	36404.813
3121.0	358.79	8604.296	33114.066
3076.0	358.72	8582.394	33400.645
941.0	358.41	7804.709	39260.922
10180.0	358.31	10669.105	37454.461
11582.0	358.31	11032.608	35259.883
4870.0	358.28	9145.623	37335.605
8199.0	358.14	10308.537	39038.633
3506.0	358.07	8810.083	36388.527
15497.0	357.89	12601.961	35658.641
18685.0	357.87	13691.627	34039.824
16095.0	357.82	12896.72	37663.82
17747.0	357.82	13382.033	34925.078
2048.0	357.8	8293.687	35688.523
5430.0	357.68	9330.605	37065.531
8224.0	357.22	10316.39	38538.402
11988.0	357.22	11272.632	35184.727
11989.0	357.13	11390.822	35200.617
20859.0	357.05	14605.105	38778.848
2295.0	357.01	8252.035	38557.266
4431.0	356.99	9083.67	33281.613
19569.0	356.82	14169.786	38177.809
15150.0	356.61	12355.446	34754.32
15038.0	356.48	12271.49	35589.949
18723.0	356.25	13631.563	33675.492
13094.0	356.23	11686.024	34182.02
16626.0	356.17	13049.267	34405.621
2011.0	356.09	8398.989	35426.664
12656.0	356.0	11596.57	36642.938
9031.0	355.94	10443.4	35849.848
16433.0	355.88	12916.037	33488.48
5271.0	355.84	9329.294	38928.695
10044.0	355.82	10637.036	38941.363
17348.0	355.79	13245.036	35908.465
13222.0	355.75	11814.686	35513.539
9142.0	355.61	10544.537	37337.668
11496.0	355.35	11180.173	36467.281
10202.0	355.29	10738.889	37047.375
19593.0	355.23	14049.106	38114.574
10482.0	355.08	10768.576	34346.527
11898.0	355.04	11391.886	34167.078
4037.0	354.81	9026.644	36694.152
14206.0	354.62	12110.002	34180.434
15257.0	354.56	12285.644	33353.68
20551.0	354.54	14332.486	37239.688
11645.0	354.5	11052.328	34617.316
11929.0	354.5	11306.276	34580.809
8722.0	354.5	10228.293	33511.465
8508.0	354.46	10255.885	35415.648
15586.0	354.45	12636.109	36930.387
6046.0	354.35	9689.2	34419.836
17839.0	354.29	13406.324	36347.383
11901.0	354.25	11202.979	34181.578
2738.0	353.97	8465.99	36281.188
15720.0	353.7	12674.358	38094.336
20997.0	353.68	14584.593	36912.375
16489.0	353.6	13044.739	33160.996
8772.0	353.41	10210.18	33073.246
7597.0	353.41	9952.224	33934.074
4826.0	353.32	8965.531	36494.969
17769.0	353.28	13469.804	35223.453
7451.0	353.24	9818.556	33231.141
18991.0	353.09	13833.345	34297.043
19066.0	352.99	13831.311	35308.523
16660.0	352.91	13091.042	34900.563
19783.0	352.86	14100.734	34936.02
20971.0	352.84	14428.218	37296.906
20226.0	352.8	14418.222	34816.781
14929.0	352.76	12442.153	36922.875
10828.0	352.32	10804.845	35414.848
13707.0	352.17	11909.865	38315.633
14371.0	351.96	12089.538	35774.168
13817.0	351.82	11983.96	36946.074
15032.0	351.78	12290.442	35824.621
19120.0	351.78	13987.12	36040.605
1890.0	351.76	8135.366	34537.023
2687.0	351.71	8519.988	37107.723
2702.0	351.69	8450.952	36956.262
6704.0	351.63	9640.349	38521.406
20867.0	351.59	14554.078	38179.535
17254.0	351.51	13187.269	36603.945
14469.0	351.46	12067.909	37382.398
8421.0	351.42	10275.105	36544.41
12617.0	351.38	11434.933	36959.578
15001.0	351.25	12291.066	36171.875
10357.0	351.19	10767.895	35541.125
20125.0	351.15	14386.921	33852.672
5357.0	351.07	9400.028	38111.262
14473.0	350.98	12087.159	37409.242
3333.0	350.98	8758.174	34495.449
20091.0	350.81	14407.138	33554.395
15950.0	350.69	12890.542	39260.098
16336.0	350.58	12851.101	34562.996
10196.0	350.5	10647.463	37286.727
12557.0	350.42	11550.075	37707.875
19636.0	350.42	14118.289	37391.574
18317.0	350.27	13711.48	37706.723
13590.0	350.25	11878.094	39961.512
14183.0	350.25	12108.368	33972.77
21226.0	349.96	14618.783	34216.703
10617.0	349.94	10720.989	33372.266
17663.0	349.91	13506.76	33779.563
3571.0	349.85	8641.308	37148.473
16853.0	349.79	13009.763	37641.809
3798.0	349.75	8902.157	39540.887
20973.0	349.62	14615.097	37304.516
13799.0	349.58	11933.58	37130.773
324.0	349.54	7696.729	34313.246
13770.0	349.52	11926.401	37388.012
10222.0	349.48	10575.81	36930.426
5013.0	349.48	9060.065	39583.672
16557.0	349.48	12956.321	33751.172
11545.0	349.45	11068.918	35723.473
8363.0	349.35	10286.935	37111.074
16072.0	349.27	12759.256	37793.566
4163.0	349.24	9027.078	35450.211
7665.0	349.22	9944.995	34314.129
8287.0	349.22	10267.452	37995.203
12301.0	349.14	11342.196	39376.215
21047.0	349.1	14493.761	35902.781
534.0	349.1	7969.66	35272.777
8579.0	349.01	10232.973	34468.668
21131.0	349.01	14462.936	34992.742
12563.0	348.99	11433.078	37813.504
8628.0	348.99	10333.283	34219.867
10792.0	348.97	10816.392	34998.02
4688.0	348.95	9091.533	35271.121
7288.0	348.78	9879.196	34587.516
13360.0	348.78	11786.804	37241.477
14934.0	348.53	12311.747	36716.445
7887.0	348.47	9970.334	36728.641
7944.0	348.43	10101.84	37220.883
16979.0	348.37	13099.817	39636.379
11427.0	348.16	11106.713	37222.086
5308.0	348.11	9446.781	38571.023
17800.0	347.89	13464.686	35747.531
12920.0	347.8	11594.792	33861.867
7257.0	347.68	9835.78	34629.871
7545.0	347.66	9954.353	33558.316
15844.0	347.47	12492.354	39927.473
18695.0	347.36	13700.145	33825.039
18623.0	347.13	13676.671	34335.672
13141.0	346.78	11656.343	34529.965
19359.0	346.75	13895.971	39583.301
7221.0	346.73	9729.074	35177.711
13961.0	346.69	11975.624	34663.297
6600.0	346.67	9509.96	37222.566
19039.0	346.53	13799.062	34905.0
1482.0	346.42	7999.156	34671.32
15816.0	346.4	12622.776	39596.773
3613.0	346.34	8813.158	37777.105
20358.0	346.32	14378.122	36828.879
14634.0	346.15	12169.201	39411.242
14436.0	346.08	12208.833	37053.227
20996.0	345.98	14520.571	37247.441
3485.0	345.98	8643.54	36005.402
14574.0	345.81	12121.134	38426.121
11935.0	345.77	11215.752	34687.73
13775.0	345.75	12053.945	37434.098
8626.0	345.73	10277.113	34207.531
1931.0	345.65	8356.256	34887.102
17571.0	345.65	13245.635	33067.309
8550.0	345.6	10182.289	34886.273
4771.0	345.44	9267.28	35913.539
13454.0	345.4	11722.014	38378.59
13844.0	345.29	11979.454	36679.352
6398.0	345.25	9686.81	35627.148
12791.0	345.06	11482.322	35226.0
18638.0	345.06	13734.943	34218.211
6388.0	345.02	9568.393	35526.324
13488.0	344.93	11790.358	38873.176
5755.0	344.77	9391.963	34217.617
7835.0	344.72	10083.316	36254.465
12498.0	344.7	11433.419	38533.516
11723.0	344.5	11152.861	33730.043
9255.0	344.45	10385.179	38599.668
10265.0	344.43	10760.748	36440.289
3158.0	344.41	8826.479	33143.957
4635.0	344.31	9082.472	34813.156
3900.0	344.29	8913.778	38425.977
8327.0	344.27	10173.553	37381.559
20308.0	344.26	14347.047	35971.285
19490.0	344.12	14094.49	39289.703
18256.0	344.06	13731.659	38684.348
3808.0	343.78	8999.937	39392.871
13977.0	343.74	11898.651	34464.164
1124.0	343.72	8133.099	38736.773
10904.0	343.72	10818.814	36493.332
6729.0	343.51	9681.371	38782.813
633.0	343.39	7981.906	35971.758
5818.0	343.37	9318.434	33618.742
5282.0	343.34	9321.36	38683.938
17698.0	343.24	13455.52	34200.027
1192.0	343.11	8106.376	37775.891
8462.0	343.01	10302.652	36001.215
13463.0	342.84	11707.894	38455.102
18285.0	342.82	13608.618	38174.34
4526.0	342.82	9251.044	33949.281
13206.0	342.78	11655.022	35344.52
13361.0	342.67	11751.023	37244.051
15774.0	342.51	12514.943	38863.645
5834.0	342.4	9474.446	33416.77
766.0	341.88	7795.116	37234.93
19398.0	341.71	13943.836	39863.859
10994.0	341.61	10805.937	37675.578
18027.0	341.46	13446.153	38231.289
311.0	341.42	7743.693	34271.332
12410.0	341.42	11422.874	39718.191
19713.0	341.4	14109.6	35909.02
11698.0	341.36	11094.446	33835.938
20001.0	341.25	14092.524	33491.574
5835.0	341.21	9330.907	33459.461
1383.0	341.17	7987.812	35707.156
21152.0	341.17	14527.535	34852.203
4017.0	341.02	9019.83	36548.785
17864.0	340.92	13552.175	36640.434
9854.0	340.88	10772.306	39435.242
21009.0	340.83	14430.76	36722.875
19568.0	340.81	14149.444	38162.066
13776.0	340.64	11983.847	37438.621
2429.0	340.62	8490.228	39853.379
15572.0	340.54	12536.396	36765.543
9740.0	340.29	10388.043	39408.738
10318.0	340.19	10598.445	35756.016
19154.0	340.12	13853.854	36832.379
19317.0	340.1	13920.789	38979.781
11426.0	340.06	11158.301	37198.98
20786.0	340.02	14442.792	39495.34
18544.0	339.87	13614.391	35385.313
4950.0	339.87	9100.127	38730.957
8469.0	339.83	10226.921	35787.617
15559.0	339.75	12609.364	36525.262
9836.0	339.54	10590.762	39531.371
10706.0	339.39	10900.68	33718.219
8394.0	339.31	10137.594	36852.238
208.0	339.29	7941.642	33862.391
14372.0	339.22	12210.54	35830.742
21000.0	339.1	14429.508	36950.953
11915.0	339.1	11383.992	34304.098
7272.0	338.93	9720.788	34487.77
20942.0	338.89	14564.884	37450.238
7908.0	338.82	10123.733	36883.809
11963.0	338.8	11385.094	35006.715
17986.0	338.66	13414.084	37868.406
14890.0	338.39	12332.817	37355.629
17808.0	338.32	13508.346	35783.801
10406.0	338.22	10588.202	35186.504
15965.0	338.2	12755.898	39000.988
13551.0	338.18	11806.435	39653.688
13394.0	338.16	11667.296	37666.57
11352.0	338.05	11040.154	38034.934
12809.0	337.8	11623.938	34919.711
2613.0	337.74	8559.46	38016.039
8446.0	337.7	10220.406	36146.336
15494.0	337.47	12608.313	35514.258
8207.0	337.36	10236.504	38904.055
6655.0	337.25	9681.633	37775.703
6933.0	337.17	9819.976	38355.922
20273.0	337.13	14409.383	35479.719
12082.0	337.09	11214.071	36342.895
16782.0	337.05	13001.4	36543.438
21346.0	337.03	14466.043	33554.488
11469.0	336.88	11115.364	36787.719
8791.0	336.75	10442.053	33126.809
5222.0	336.69	9393.412	39753.531
8289.0	336.59	10282.034	37687.883
8640.0	336.4	10309.635	33990.117
12513.0	336.27	11461.42	38169.742
13403.0	336.27	11646.411	37779.66
14818.0	336.15	12479.765	38059.211
17765.0	336.1	13553.268	35142.078
7059.0	336.04	9885.716	36876.551
12640.0	335.98	11461.865	36848.688
4567.0	335.98	9148.251	34363.719
20332.0	335.94	14348.073	36426.367
1344.0	335.87	8116.737	35761.289
10980.0	335.75	10940.509	37539.348
5629.0	335.71	9316.751	35195.516
19774.0	335.6	14069.209	34799.922
13261.0	335.6	11644.1	35882.188
4120.0	335.54	9035.737	35657.914
8218.0	335.44	10124.315	38711.945
1194.0	335.44	8071.354	37801.289
4019.0	335.29	8914.285	36610.484
12762.0	335.27	11441.122	35286.688
10626.0	335.25	10651.216	33467.07
11616.0	335.25	11057.853	34664.586
16526.0	335.12	12952.701	33582.262
20847.0	335.06	14542.972	38864.969
1499.0	335.04	8137.487	34758.668
8474.0	335.02	10170.146	35639.613
6964.0	334.98	9823.321	38077.762
6969.0	334.97	9826.33	38115.887
3640.0	334.95	8739.518	38264.961
6983.0	334.93	9772.911	37685.316
7932.0	334.87	10102.158	37138.941
13095.0	334.83	11724.901	34184.148
11447.0	334.74	11074.044	36879.461
8158.0	334.72	10192.015	39918.406
19088.0	334.7	13870.602	35533.738
17266.0	334.66	13164.423	36394.691
1203.0	334.58	8063.284	37587.391
2326.0	334.58	8342.668	38886.453
14553.0	334.58	12078.775	38173.813
8205.0	334.49	10185.71	38849.859
13997.0	334.39	11899.672	34317.801
11655.0	334.35	11004.559	34413.66
21171.0	334.3	14611.497	34750.559
15688.0	334.2	12581.945	37849.566
10286.0	333.97	10738.86	36291.055
18058.0	333.95	13515.105	38910.613
13124.0	333.93	11788.522	34457.656
12219.0	333.72	11362.257	38196.523
3258.0	333.7	8810.811	33904.688
5641.0	333.7	9348.575	35259.137
8278.0	333.68	10152.113	37908.27
18429.0	333.61	13677.757	36976.988
2811.0	333.57	8434.732	35577.246
12282.0	333.45	11393.185	39111.816
9833.0	333.41	10662.106	39511.957
7277.0	333.26	9896.097	34525.063
12957.0	333.26	11465.447	33612.66
12925.0	333.2	11616.737	33949.844
1034.0	333.18	7717.892	39939.859
14623.0	333.09	12207.114	39275.359
2799.0	333.05	8540.002	35475.684
288.0	333.03	7685.704	34227.043
15472.0	332.95	12493.316	34943.957
11437.0	332.92	11041.384	37142.133
19324.0	332.9	13970.624	39127.371
3324.0	332.88	8769.68	34463.305
11267.0	332.72	11070.852	39212.102
12647.0	332.55	11460.937	36545.523
17778.0	332.44	13540.382	35374.398
2256.0	332.44	8339.355	37892.125
13658.0	332.4	11977.347	38687.352
2346.0	332.3	8344.313	39165.758
17842.0	332.25	13400.491	36375.672
15561.0	332.19	12592.494	36584.078
8505.0	332.09	10246.697	35374.832
19635.0	332.04	14157.349	37372.352
6861.0	332.0	9781.952	39743.023
7179.0	331.81	9766.007	35724.016
13543.0	331.67	11729.443	39598.23
20689.0	331.63	14204.573	39322.316
4765.0	331.36	9134.202	35897.801
3037.0	331.29	8536.637	33716.625
12243.0	331.29	11345.437	38450.219
19655.0	331.27	14020.935	37261.484
4670.0	331.25	9239.736	35112.453
13277.0	331.23	11771.814	36099.695
8356.0	331.15	10128.36	37301.074
13744.0	331.12	12033.078	37974.469
8031.0	331.06	10048.075	38511.109
19.0	330.69	7691.131	33087.762
15576.0	330.68	12691.556	36846.945
6502.0	330.62	9680.555	36240.301
13157.0	330.39	11626.632	34650.129
11968.0	330.37	11313.925	35118.684
12114.0	330.31	11253.362	36866.055
18437.0	330.29	13635.497	36786.695
2571.0	330.2	8468.476	38755.047
2597.0	330.18	8436.356	38188.531
7551.0	330.16	9990.454	33606.469
11932.0	330.12	11244.064	34637.266
21029.0	330.12	14584.937	36268.813
7284.0	329.95	9762.732	34567.527
11538.0	329.91	11031.216	35639.785
77.0	329.89	7893.729	33326.531
10997.0	329.68	10854.213	37693.324
136.0	329.66	7945.736	33489.777
15478.0	329.64	12531.76	35057.809
13664.0	329.64	11944.483	38760.105
11883.0	329.6	11373.161	34096.742
3300.0	329.56	8802.09	34261.758
17886.0	329.55	13385.049	36997.781
3912.0	329.55	8945.839	38269.734
10760.0	329.49	10893.822	34304.371
12748.0	329.37	11528.99	35487.563
4755.0	329.33	9056.342	35740.047
16468.0	329.3	12832.199	33150.543
7017.0	329.28	9909.283	37718.246
1815.0	329.1	8319.206	33717.516
18554.0	329.09	13718.056	35251.32
7092.0	329.07	9856.888	36671.375
3979.0	328.99	8874.174	37088.512
1002.0	328.89	7686.639	39787.453
9236.0	328.89	10375.131	38356.156
5705.0	328.87	9429.807	34729.426
18531.0	328.76	13714.507	35505.742
4783.0	328.72	9265.243	36061.5
14960.0	328.68	12306.924	36618.012
5651.0	328.61	9431.537	35035.059
15088.0	328.57	12422.298	35136.523
8261.0	328.55	10253.999	38084.848
9842.0	328.47	10674.639	39286.695
17430.0	328.47	13234.233	34734.281
14876.0	328.47	12332.555	37558.363
13694.0	328.32	11933.391	38170.129
17789.0	328.28	13474.849	35561.535
6577.0	328.24	9618.274	37011.434
2283.0	328.15	8300.662	38442.824
15231.0	328.07	12343.074	33683.047
6357.0	328.07	9504.514	35173.984
10064.0	328.05	10742.845	38494.43
3987.0	328.03	8992.918	36930.016
15080.0	327.92	12466.142	35346.004
19527.0	327.82	14014.833	39062.82
12031.0	327.73	11293.369	35649.199
8008.0	327.71	9986.024	38107.664
7477.0	327.65	9769.523	33143.559
17445.0	327.57	13178.64	34597.133
16202.0	327.57	12869.105	36003.973
7478.0	327.55	9899.824	33154.07
10405.0	327.51	10660.933	35176.727
17984.0	327.48	13383.057	37839.938
15420.0	327.32	12523.156	34206.422
20914.0	327.21	14494.773	37516.637
21400.0	327.19	14487.395	33346.398
7846.0	327.13	10100.706	36326.148
832.0	327.09	7676.973	37799.555
13046.0	327.09	11638.069	33880.641
7083.0	327.04	9848.91	36862.188
11449.0	326.98	11199.034	36909.875
6094.0	326.98	9585.769	34714.047
12499.0	326.96	11558.97	38558.871
552.0	326.96	7930.227	35371.473
13485.0	326.9	11752.605	38782.246
7578.0	326.86	10022.013	33779.293
8111.0	326.86	9916.676	39359.672
11296.0	326.86	11159.786	38872.977
14990.0	326.79	12276.378	36074.449
11992.0	326.79	11333.353	35214.309
14922.0	326.56	12277.495	37137.148
746.0	326.5	7888.296	37022.508
19836.0	326.46	14088.287	34224.875
19507.0	326.44	14130.343	39409.043
5482.0	326.31	9290.958	36428.441
14748.0	326.29	12431.373	38810.211
12573.0	326.21	11472.52	37621.859
4275.0	326.04	8876.329	34482.102
10221.0	325.93	10620.475	36911.504
9909.0	325.91	10617.168	39245.145
2241.0	325.83	8399.486	37681.219
7006.0	325.81	9783.256	37570.711
15122.0	325.62	12394.227	35053.18
12234.0	325.58	11307.597	38401.883
19795.0	325.41	14202.176	34734.313
7125.0	325.37	9817.815	36130.055
10713.0	325.33	10817.96	33738.813
19849.0	325.27	14043.981	34265.32
6680.0	325.25	9669.405	38111.941
4197.0	325.14	8953.545	35217.648
8491.0	324.97	10285.869	35558.375
8850.0	324.87	10472.453	33746.715
15989.0	324.87	12731.129	38655.68
5476.0	324.7	9465.047	36708.148
12655.0	324.6	11592.305	36610.355
14281.0	324.57	12166.297	35044.375
7717.0	324.55	10064.362	34966.863
11553.0	324.51	11122.24	35530.797
5487.0	324.37	9473.207	36513.672
7134.0	324.35	9892.584	35937.535
14512.0	324.24	12270.443	37804.387
10211.0	324.12	10607.443	37173.234
17396.0	324.09	13270.916	35234.668
11075.0	324.05	10810.755	38943.0
10177.0	323.8	10595.986	37405.34
5402.0	323.68	9347.965	37585.273
4124.0	323.68	8852.572	35672.18
5253.0	323.57	9315.462	38984.945
13492.0	323.55	11761.771	38965.906
14456.0	323.51	12180.808	37214.617
20244.0	323.49	14227.75	35127.355
12822.0	323.3	11487.637	34683.18
14174.0	323.22	12265.002	33886.422
4156.0	323.21	9032.743	35367.488
12510.0	323.19	11513.385	38398.719
3589.0	322.98	8836.163	37419.113
14757.0	322.94	12473.864	38843.66
12160.0	322.94	11378.334	37392.273
4221.0	322.88	8910.393	35053.02
6766.0	322.78	9665.385	39172.848
20862.0	322.78	14612.216	38608.855
14374.0	322.76	12207.136	35890.859
15639.0	322.55	12527.842	37522.449
2967.0	322.52	8544.602	34454.547
16971.0	322.52	12983.098	39416.027
7034.0	322.5	9745.488	37266.223
11375.0	322.32	11113.164	37906.555
12818.0	322.3	11588.936	34665.219
16792.0	322.27	13123.201	36630.18
5290.0	322.08	9357.188	38793.438
15838.0	322.06	12519.5	39812.551
20831.0	322.0	14500.286	39256.844
14153.0	321.81	12186.454	33585.703
16063.0	321.79	12731.525	37677.535
8314.0	321.75	10151.66	37604.531
16122.0	321.67	12736.649	37130.324
14170.0	321.62	12223.173	33869.785
3906.0	321.58	8861.702	38178.453
8102.0	321.58	10036.054	39278.859
20307.0	321.52	14228.043	35957.098
1486.0	321.48	8081.667	34681.227
2234.0	321.37	8350.081	37410.172
15319.0	321.29	12640.932	33296.844
8490.0	321.25	10174.581	35559.043
2790.0	321.16	8444.193	35661.953
1162.0	321.1	8036.003	38305.617
17869.0	321.02	13353.873	36742.57
4095.0	320.98	9027.072	35984.141
5461.0	320.95	9385.52	36775.207
19596.0	320.93	14122.285	37886.176
1982.0	320.72	8351.428	35241.602
18563.0	320.7	13644.722	34973.738
9681.0	320.66	10353.416	39189.895
5332.0	320.6	9381.402	38453.953
20342.0	320.52	14252.422	36532.945
10164.0	320.29	10638.496	37618.902
2972.0	320.27	8569.757	34147.164
7924.0	320.26	10123.742	36988.758
13178.0	320.26	11774.786	34888.113
5015.0	320.24	9263.162	39632.449
7409.0	320.04	9873.566	33759.617
5235.0	319.91	9371.096	39565.949
11919.0	319.87	11300.921	34332.523
12418.0	319.85	11481.927	39459.352
8849.0	319.81	10351.827	33751.012
8066.0	319.55	10116.084	38801.426
15023.0	319.47	12339.663	36047.309
4667.0	319.41	9246.765	35065.664
567.0	319.36	7929.248	35439.402
4537.0	319.32	9245.013	34130.965
4306.0	319.32	8918.235	34240.656
11749.0	319.3	11150.983	33384.043
10088.0	319.26	10591.211	38158.762
15459.0	319.24	12641.218	34823.891
274.0	319.2	7779.638	34155.008
11533.0	319.16	11164.296	35889.746
13295.0	319.14	11729.886	36385.766
3566.0	319.09	8623.4	37084.988
3839.0	319.07	8957.602	39080.777
4745.0	318.95	9218.396	35705.793
11966.0	318.91	11400.986	35034.586
21062.0	318.91	14516.727	35860.52
18321.0	318.91	13616.507	37764.969
3861.0	318.88	8980.012	38640.332
8484.0	318.86	10186.153	35471.176
13800.0	318.65	11851.616	37133.57
13323.0	318.63	11707.974	36828.934
6769.0	318.63	9549.98	39221.926
17885.0	318.46	13525.077	36957.566
7695.0	318.44	10124.663	34652.211
6336.0	318.44	9685.841	34880.387
6033.0	318.34	9492.2	34314.539
7318.0	318.34	9765.975	34160.605
797.0	318.34	7758.662	37384.5
8135.0	318.32	9942.674	39778.086
17201.0	318.32	13215.89	37487.445
21056.0	318.24	14583.308	35976.191
7378.0	318.17	9873.227	33933.453
16244.0	318.13	12892.532	35414.012
13615.0	318.07	11870.893	39373.098
15971.0	318.01	12804.509	39056.227
9089.0	317.98	10501.808	36586.02
5069.0	317.86	9387.421	39607.656
21335.0	317.86	14522.947	33512.176
16884.0	317.86	13067.784	37936.219
17229.0	317.84	13215.174	36889.164
4563.0	317.8	9054.299	34336.949
11234.0	317.8	11096.65	39536.02
1557.0	317.54	8074.697	34428.355
9725.0	317.5	10352.486	39254.832
21284.0	317.5	14397.58	33938.664
9201.0	317.34	10533.719	37950.469
5735.0	317.32	9399.251	34357.195
14739.0	317.32	12316.233	38985.82
12395.0	317.23	11448.273	39653.512
2770.0	317.17	8423.312	36020.512
2856.0	317.15	8601.933	34952.363
3661.0	317.08	8824.38	38603.219
10867.0	317.08	10839.869	35998.723
15910.0	316.96	12788.186	39719.66
16024.0	316.87	12738.629	38429.527
6876.0	316.85	9890.657	39533.898
14007.0	316.79	11852.083	34400.043
6860.0	316.73	9857.588	39738.047
10932.0	316.67	10890.73	37086.402
18030.0	316.65	13519.146	38411.852
11365.0	316.64	11054.351	38118.238
16693.0	316.5	13056.116	35260.68
3850.0	316.46	8944.482	38887.5
19151.0	316.41	13882.625	36812.074
2950.0	316.06	8460.269	34360.336
10630.0	316.04	10582.173	33212.465
19752.0	316.02	14019.505	35106.32
17826.0	316.02	13372.147	36199.09
187.0	316.02	7876.875	33728.5
10717.0	316.02	10929.298	33764.578
10566.0	315.91	10619.972	33918.961
5729.0	315.77	9358.58	34319.969
15630.0	315.74	12580.801	37454.395
16771.0	315.7	12929.051	36444.176
5146.0	315.51	9454.475	39637.68
5346.0	315.49	9319.334	38234.836
1529.0	315.47	8166.359	34609.0
10241.0	315.45	10704.508	36786.805
19233.0	315.45	13841.894	37684.238
8867.0	315.08	10416.091	33838.391
17745.0	315.06	13498.35	34804.379
10310.0	314.87	10617.319	35992.348
19309.0	314.83	13958.139	38868.004
20922.0	314.8	14598.078	37641.332
8103.0	314.78	10009.917	39284.66
18199.0	314.72	13599.928	39539.5
12185.0	314.66	11348.726	37818.84
20985.0	314.62	14532.503	37103.867
1914.0	314.55	8288.739	34674.605
21404.0	314.47	14603.377	33407.398
16158.0	314.45	12726.169	36427.148
12294.0	314.41	11350.582	39243.82
20343.0	314.36	14269.911	36612.945
15852.0	314.36	12716.356	39774.098
17347.0	314.18	13127.476	35851.988
4925.0	314.15	9256.294	38144.285
1096.0	314.01	8062.231	38997.488
11390.0	313.99	11078.845	37793.809
9163.0	313.97	10505.968	37483.301
10578.0	313.95	10685.106	33946.324
2424.0	313.88	8549.385	39787.445
12235.0	313.88	11246.581	38415.953
5996.0	313.84	9544.457	33997.445
14881.0	313.82	12370.591	37615.547
5347.0	313.78	9404.759	38273.73
17095.0	313.76	13224.85	38712.699
16899.0	313.72	13116.594	38172.688
2642.0	313.69	8455.698	37745.543
5977.0	313.61	9604.516	33747.734
13194.0	313.55	11663.724	35290.074
5613.0	313.53	9313.546	35302.543
7102.0	313.53	9794.021	36463.723
4662.0	313.42	9115.483	35014.719
19053.0	313.4	13844.199	34961.5
21223.0	313.38	14520.783	34143.879
1794.0	313.28	8314.269	33584.539
12007.0	313.25	11234.642	35468.738
2978.0	313.23	8441.986	34222.848
19700.0	313.15	14132.04	36510.211
10235.0	313.15	10657.968	36745.637
2948.0	313.09	8507.263	34349.816
17825.0	313.07	13437.963	36185.469
8898.0	313.02	10453.919	34158.871
4441.0	313.0	9231.835	33367.473
838.0	312.96	7709.839	37964.234
4119.0	312.88	8956.927	35637.883
7194.0	312.86	9838.976	35562.895
6076.0	312.82	9662.88	34595.754
539.0	312.8	7957.512	35317.277
8149.0	312.79	10056.409	39988.289
11725.0	312.69	11061.238	33750.742
16189.0	312.57	12722.132	36189.125
6834.0	312.54	9866.726	39769.93
14331.0	312.54	12243.211	35549.285
19091.0	312.36	13944.085	35551.625
19307.0	312.34	13860.035	38845.207
18073.0	312.25	13493.518	39339.199
11299.0	312.23	11169.043	38954.652
13910.0	312.23	11942.911	35537.184
13573.0	312.19	11807.781	39969.805
19525.0	312.1	14079.702	39018.781
4569.0	312.1	9243.149	34368.148
7503.0	312.04	9977.089	33151.707
17780.0	312.0	13363.482	35463.41
10062.0	312.0	10644.509	38487.18
15347.0	311.96	12644.456	33568.93
18471.0	311.92	13713.475	35937.27
13724.0	311.9	11866.85	38119.621
1997.0	311.81	8369.096	35366.789
14982.0	311.81	12406.025	36253.898
14795.0	311.73	12308.457	38376.613
18893.0	311.58	13796.796	33722.164
2735.0	311.58	8523.792	36538.066
14669.0	311.46	12124.558	39869.492
12270.0	311.23	11408.511	39020.477
7328.0	311.2	9808.142	34226.098
13945.0	311.1	11855.703	35000.32
9139.0	310.98	10479.676	37263.371
10104.0	310.98	10756.583	38284.551
3298.0	310.95	8706.601	34227.5
3259.0	310.91	8686.35	33908.23
11019.0	310.89	10925.36	38039.09
6753.0	310.89	9534.288	39013.805
5419.0	310.81	9440.164	37213.734
6829.0	310.64	9550.919	39922.387
12712.0	310.62	11617.332	35765.168
7999.0	310.6	10027.709	37986.309
10147.0	310.54	10623.124	37789.52
806.0	310.33	7783.131	37434.449
2750.0	310.28	8618.352	36219.09
6426.0	310.2	9581.613	35811.355
14647.0	310.14	12229.429	39529.313
12277.0	310.12	11408.819	39067.16
5847.0	310.03	9443.006	33497.785
17359.0	309.97	13267.589	35677.855
10515.0	309.78	10680.531	34255.633
12722.0	309.74	11438.561	35890.16
4169.0	309.7	8940.565	35120.094
10331.0	309.68	10750.255	35634.277
20171.0	309.64	14276.046	34332.785
14627.0	309.41	12267.068	39333.828
8675.0	309.41	10184.768	33904.879
11007.0	309.4	10802.12	37823.281
11213.0	309.4	11139.025	39674.379
1195.0	309.24	8192.416	37806.164
252.0	309.22	7958.182	34015.699
9194.0	309.18	10417.718	37902.07
5643.0	309.17	9467.96	34968.441
13148.0	309.11	11754.853	34543.559
15929.0	309.11	12855.758	39283.578
14060.0	308.94	11926.349	33765.121
21042.0	308.92	14606.371	36196.68
3852.0	308.9	8864.226	38920.203
9841.0	308.74	10591.602	39577.262
13626.0	308.69	11896.834	39160.98
20860.0	308.65	14486.791	38791.621
13582.0	308.59	11871.754	39824.977
7262.0	308.57	9822.294	34674.238
15635.0	308.49	12675.796	37497.469
13635.0	308.48	11926.552	38974.742
4419.0	308.42	9257.491	33208.633
19884.0	308.4	14017.883	34037.477
21406.0	308.4	14475.45	33438.016
13338.0	308.34	11775.797	37046.828
8563.0	308.17	10200.653	34633.039
11250.0	308.13	11147.664	39416.867
730.0	308.13	7777.827	36773.973
8548.0	308.09	10200.708	34834.57
3551.0	308.07	8757.19	36720.688
11702.0	308.04	11020.706	33937.84
17394.0	307.92	13141.858	35228.363
8137.0	307.82	10092.02	39794.863
4187.0	307.79	8866.184	35177.027
17501.0	307.75	13233.202	33494.156
7748.0	307.61	10111.794	35452.953
10212.0	307.59	10759.799	37173.203
13890.0	307.58	11863.851	35618.199
3848.0	307.58	8878.442	38848.539
13932.0	307.54	12013.353	35230.914
7483.0	307.52	9707.08	33164.445
15262.0	307.48	12458.888	33447.305
2033.0	307.42	8307.937	35572.473
13865.0	307.35	11993.704	36152.648
17901.0	307.33	13420.866	37147.398
3512.0	307.29	8689.576	36438.543
7765.0	307.17	9917.578	35676.215
2713.0	307.08	8545.331	36749.059
16799.0	307.08	12945.318	36798.906
12455.0	307.06	11472.394	39225.074
16751.0	307.02	13065.705	36224.672
16330.0	306.91	12780.978	34526.809
12855.0	306.81	11567.864	34562.938
18562.0	306.77	13566.918	34964.977
19675.0	306.75	14138.315	36873.488
13670.0	306.73	12041.704	38500.621
15482.0	306.68	12517.811	35289.992
11276.0	306.62	11051.877	39262.34
15041.0	306.5	12336.609	35630.094
19620.0	306.33	14131.543	37825.531
8632.0	306.31	10194.707	34244.203
805.0	306.2	7714.308	37365.359
1464.0	306.2	8077.71	34797.492
8967.0	306.14	10516.421	34922.996
18523.0	306.12	13712.446	35775.246
11143.0	306.08	10937.514	39693.695
12694.0	305.91	11498.186	36183.215
8823.0	305.87	10450.292	33418.637
14154.0	305.85	12110.704	33596.492
15286.0	305.76	12371.479	33119.664
525.0	305.53	7917.477	35223.645
10426.0	305.45	10647.366	35002.293
19145.0	305.37	13910.475	36538.625
11003.0	305.35	10960.269	37766.613
528.0	305.32	7756.205	35239.426
7347.0	305.32	9706.672	34066.133
600.0	305.3	7800.901	35687.684
18465.0	305.26	13603.934	36163.723
13769.0	305.22	11891.453	37639.039
19579.0	305.12	14168.336	38211.555
19690.0	305.05	14064.715	36856.227
20282.0	305.01	14216.051	35579.102
16070.0	305.01	12868.794	37785.516
18475.0	304.93	13682.328	35956.066
1382.0	304.89	8153.625	35671.027
10311.0	304.87	10670.042	35997.246
7027.0	304.8	9736.448	37192.41
19336.0	304.74	13890.939	39261.777
10434.0	304.72	10682.803	35026.844
14956.0	304.63	12379.522	36575.301
9981.0	304.59	10632.877	39051.32
2707.0	304.57	8503.985	36992.887
10598.0	304.55	10689.623	33798.605
17423.0	304.4	13265.801	34677.047
17565.0	304.34	13161.522	33317.824
13925.0	304.26	12013.588	35115.016
8575.0	304.24	10202.147	34766.984
9060.0	304.22	10440.297	36237.504
1182.0	304.13	8130.809	37950.898
2188.0	304.07	8406.262	36869.098
14328.0	303.96	12112.052	35528.527
14788.0	303.92	12338.292	38609.598
1336.0	303.88	8035.822	36047.586
14383.0	303.84	12234.554	36154.234
18250.0	303.84	13653.898	38927.758
3096.0	303.84	8599.575	33337.844
2405.0	303.74	8235.667	39754.484
3970.0	303.73	8990.835	37220.738
16233.0	303.63	12748.731	35315.625
14173.0	303.51	12127.874	33875.191
16765.0	303.5	13080.309	36297.34
19758.0	303.48	14115.216	35223.461
16812.0	303.42	13047.675	37044.734
12886.0	303.42	11529.757	34195.148
14756.0	303.27	12297.908	38838.738
7275.0	303.15	9739.575	34513.789
10314.0	303.07	10573.386	36029.742
5855.0	303.07	9326.596	33233.066
10938.0	303.06	10811.026	37137.676
14658.0	303.06	12116.192	39731.18
7118.0	303.02	9861.588	36369.93
13436.0	303.02	11746.72	38193.863
8458.0	302.94	10131.854	36203.18
10827.0	302.92	10935.308	35398.781
7237.0	302.88	9808.832	35081.98
10287.0	302.84	10732.238	36317.121
14847.0	302.81	12334.631	37686.227
17368.0	302.79	13190.744	35469.168
1420.0	302.35	8174.819	35390.684
7029.0	302.33	9884.025	37208.438
19553.0	302.31	14091.732	38490.473
[truncated: 10,931 more rows]
