# Supplementary material for: Insights on the Control of Yeast Single-Cell Growth Variability by Members of the Trehalose Phosphate Synthase (TPS) Complex
Source: Front Cell Dev Biol. 2021 Jan 28;9:607628. doi: 10.3389/fcell.2021.607628 (PMC7876269; doi:10.3389/fcell.2021.607628)
Supplement: Supplementary file 3 [file Data_Sheet_2.ZIP › replicate3_TPS1_glc_t4.csv]

Id	Area(um^2)	Center_x_position	Center_y_position
5040.0	757.21	9669.508	36496.574
11691.0	702.54	11904.017	39330.129
6701.0	666.16	10281.735	35054.219
9951.0	662.52	11189.137	34313.977
6681.0	660.83	10301.681	35130.465
14097.0	645.09	12839.165	36773.051
18552.0	627.96	14608.965	39104.883
18607.0	620.83	14626.896	37962.977
3442.0	609.74	8769.788	34492.734
17048.0	606.1	13940.587	37264.609
13916.0	580.99	12872.45	38865.473
3319.0	566.22	8996.817	35807.109
5412.0	546.07	9720.61	37696.594
259.0	529.11	7681.882	34647.949
16875.0	528.42	13883.792	34326.852
3586.0	518.4	9249.76	33733.242
9157.0	509.92	10908.762	34386.992
10883.0	508.79	11595.374	35923.293
16946.0	508.73	13919.523	35360.773
5409.0	505.86	9846.9	37689.254
3600.0	504.19	9215.952	33914.383
2493.0	488.33	8826.354	33176.254
3156.0	487.83	8997.429	38003.543
8531.0	484.48	10570.249	38329.086
7092.0	482.71	10540.727	35722.715
15418.0	481.79	13302.21	34278.961
12072.0	476.16	12022.579	34155.555
8496.0	466.22	10568.721	38838.73
829.0	465.95	8128.375	39145.555
1023.0	465.36	8077.341	35769.992
7049.0	464.11	10274.216	35056.477
12584.0	455.28	12109.492	38283.285
8864.0	455.05	10557.475	34850.543
14350.0	453.54	12897.101	33457.598
18330.0	453.38	14303.738	37989.492
15192.0	446.49	13148.67	37284.355
13277.0	445.47	12486.843	33645.594
15798.0	444.21	13426.667	37072.527
6507.0	442.6	10288.432	37786.691
16871.0	440.66	13859.193	34248.867
17647.0	440.63	14099.599	34333.484
10297.0	437.64	11252.375	35883.984
12476.0	435.42	12234.158	37128.688
10979.0	431.39	11579.82	34808.758
17788.0	430.63	14063.738	33550.156
2491.0	429.92	8668.317	33168.129
18538.0	428.33	14545.054	39150.34
3790.0	427.37	9255.651	36156.0
6443.0	425.91	10168.716	38349.844
5492.0	425.07	9739.736	36966.016
14677.0	422.08	13019.156	36245.621
5542.0	420.07	9891.546	35949.547
13649.0	417.62	12561.012	38214.434
14269.0	417.56	12894.276	34473.254
15203.0	414.0	13221.877	37048.672
18755.0	409.73	14424.819	35933.578
230.0	404.73	7696.343	34458.043
12180.0	404.27	12181.594	33278.602
5167.0	404.21	9530.285	38078.488
10524.0	402.39	11312.325	39742.277
1964.0	401.83	8563.297	38805.359
15641.0	401.76	13487.989	34526.805
12242.0	401.14	12230.393	34130.387
6827.0	399.09	10279.109	33698.41
6685.0	398.37	10314.267	35201.113
11015.0	397.54	11559.486	34471.457
14624.0	395.8	13104.801	35527.355
5548.0	395.55	9880.988	35994.961
4738.0	393.44	9630.11	34056.598
9910.0	391.87	11173.608	35013.855
16918.0	388.67	13807.492	34923.355
15113.0	386.55	13231.644	37870.492
1953.0	386.34	8601.228	39056.645
4278.0	384.96	9338.128	37662.215
16503.0	384.73	13648.625	34553.906
5475.0	383.85	9782.716	37138.883
12257.0	382.79	12183.191	34312.754
11960.0	379.32	11952.517	35899.883
6622.0	378.58	10294.917	36159.402
17898.0	376.87	14225.748	33574.352
1174.0	374.78	8167.772	34378.148
391.0	373.88	7949.742	35545.664
2748.0	373.83	8637.847	35732.738
2642.0	373.29	8781.286	34487.086
18087.0	373.12	14384.306	35508.551
491.0	372.98	7952.077	36509.559
8776.0	372.18	10703.95	35483.281
11616.0	371.14	11682.033	39643.531
6428.0	370.67	10147.439	38930.813
15044.0	369.73	13237.505	38835.184
12023.0	368.94	11894.081	34631.137
19099.0	367.87	14624.987	33464.172
7594.0	367.18	10515.732	38815.207
4556.0	367.06	9414.581	34451.133
6409.0	366.62	10273.756	39154.195
8863.0	366.09	10706.73	34841.098
1081.0	365.57	7979.733	35108.605
12636.0	364.29	12108.288	39249.254
7591.0	362.93	10533.046	38795.031
17561.0	362.14	14199.798	36480.734
6341.0	362.06	9969.338	39672.934
12449.0	361.68	12131.451	36744.645
6076.0	360.86	9958.859	36182.023
4320.0	360.44	9371.622	36990.129
4509.0	360.4	9381.198	34891.109
1610.0	359.88	8284.108	36094.09
12073.0	359.84	11894.987	34172.301
9787.0	359.59	11167.356	36769.242
12541.0	359.4	12238.185	37992.008
2544.0	358.33	8805.43	33507.703
4573.0	358.04	9385.913	33822.129
17800.0	357.96	14091.007	33338.844
10759.0	357.56	11621.839	37383.117
18785.0	357.56	14523.73	35518.785
5995.0	357.06	10124.061	34933.168
18869.0	356.93	14428.576	34313.289
4624.0	356.83	9456.637	33478.859
11304.0	356.74	11835.826	35213.195
2718.0	356.59	8760.339	35327.211
15704.0	356.45	13520.212	35487.648
3374.0	355.57	8859.988	35175.117
11145.0	355.51	11809.746	33054.863
17403.0	355.3	14002.762	38653.613
13749.0	354.9	12510.148	39713.723
5312.0	354.57	9783.227	39749.695
10971.0	354.21	11604.454	34971.457
11943.0	353.56	11895.039	36177.004
17136.0	353.08	13900.214	38242.016
11606.0	352.85	11611.933	39557.801
13094.0	352.01	12398.5	34791.625
10377.0	351.8	11226.854	37105.539
3574.0	351.01	9247.724	33603.871
10329.0	350.05	11324.366	36299.785
3734.0	349.48	9224.378	35383.5
12724.0	348.21	12414.47	39541.895
9943.0	346.7	11125.473	34547.008
15916.0	346.68	13539.778	37974.805
18972.0	346.53	14575.366	33670.934
13395.0	346.51	12537.046	35397.945
12996.0	346.22	12282.256	36110.285
11448.0	345.53	11631.695	37192.277
5023.0	344.29	9688.712	36206.492
14886.0	344.02	13112.57	38649.625
18661.0	343.44	14548.144	37191.414
5632.0	343.19	9869.524	34813.906
14279.0	342.98	12845.868	34565.711
9409.0	342.83	10811.259	38090.074
5265.0	342.72	9554.941	39362.629
18771.0	341.89	14510.893	35680.105
10244.0	341.49	11270.62	35185.668
13429.0	339.94	12565.063	36072.41
8253.0	339.32	10739.808	39281.695
4331.0	339.19	9385.771	36716.23
8238.0	338.54	10587.081	39493.766
18580.0	337.6	14548.409	38181.105
5535.0	333.87	9900.885	36106.453
2026.0	333.27	8594.685	37735.121
17017.0	331.72	13889.555	36492.805
10152.0	331.55	11221.92	34068.836
5962.0	331.32	10103.6	34567.379
6434.0	331.26	10277.832	38662.738
11993.0	331.05	11896.821	35138.625
11017.0	330.15	11626.599	34477.305
1227.0	330.05	8076.483	33338.004
1086.0	329.86	8144.192	35123.684
12013.0	329.73	12011.465	35006.188
14729.0	329.38	12947.703	36796.52
9735.0	329.0	11157.165	37456.211
12356.0	328.64	12227.149	35369.941
1178.0	328.02	8126.588	34398.598
14255.0	327.85	12815.338	34689.508
17231.0	327.66	13943.512	39870.984
5670.0	327.49	9718.456	34325.051
16607.0	327.12	13765.748	33882.313
8812.0	326.99	10762.014	35151.098
1728.0	326.18	8293.986	37989.336
838.0	326.05	8192.862	39034.816
6760.0	326.03	10235.976	34151.0
2679.0	324.17	8782.549	34879.281
9609.0	323.85	11034.814	39309.172
8798.0	323.69	10743.057	35361.844
9413.0	323.52	10960.182	38126.59
18565.0	323.27	14611.195	38742.266
2000.0	322.03	8515.188	38229.742
6063.0	322.03	9936.003	35951.035
15739.0	321.95	13505.196	36166.066
1814.0	321.07	8255.372	39224.246
3109.0	321.01	8969.539	38637.797
4450.0	320.36	9445.657	35515.125
16393.0	320.07	13666.715	36119.117
7037.0	319.96	10449.055	34961.215
6697.0	319.65	10270.673	35008.105
3719.0	319.54	9188.297	35157.266
16417.0	319.19	13634.41	35783.691
17133.0	318.44	13832.169	38205.402
3253.0	318.25	8968.086	36628.102
16082.0	317.14	13716.34	39722.754
5926.0	317.12	9816.047	34136.832
10469.0	316.83	11391.505	38872.176
11596.0	316.83	11741.016	39360.527
13231.0	316.18	12459.902	33119.313
16623.0	316.03	13631.206	33676.484
14526.0	315.4	13080.961	34056.332
6100.0	315.34	10073.976	36421.594
16419.0	315.09	13721.475	35808.59
17396.0	314.48	14143.364	38901.605
1699.0	314.23	8277.094	37347.07
4806.0	313.67	9537.916	34668.605
18407.0	313.5	14322.374	39358.242
3157.0	312.49	8863.309	37996.504
9832.0	312.39	11101.309	35920.012
11005.0	312.1	11424.728	34733.383
6688.0	311.91	10280.591	35242.465
13261.0	311.87	12489.63	33343.43
14725.0	311.24	13017.978	36709.199
5355.0	311.2	9852.052	38808.047
4485.0	310.51	9376.409	35226.031
15804.0	310.49	13547.217	37134.207
1.0	310.42	7933.037	33015.262
10436.0	310.19	11335.34	38165.051
11914.0	309.82	11912.532	36577.027
10867.0	309.8	11436.754	36104.016
13108.0	309.57	12351.408	34761.844
9144.0	309.23	10836.385	34192.371
12537.0	308.92	12208.831	37816.68
9209.0	308.92	10806.862	35365.566
7105.0	308.6	10466.727	35967.211
3345.0	308.58	8929.964	35487.113
17424.0	307.54	14035.431	38387.484
5267.0	307.37	9665.734	39586.324
6791.0	306.99	10258.678	34053.578
12570.0	306.55	12141.994	38145.938
14353.0	305.99	12825.794	33460.938
13889.0	305.88	12777.244	38974.457
2076.0	305.88	8529.548	36909.523
8969.0	305.82	10709.296	33906.445
5618.0	305.74	9890.8	34959.109
11308.0	305.23	11694.697	35294.512
3860.0	305.0	9180.848	37803.813
6059.0	304.21	9994.146	35856.074
16713.0	304.04	13957.694	33278.059
6997.0	302.93	10494.495	34430.09
9753.0	302.91	10996.066	37036.645
11503.0	302.85	11635.617	38112.957
4693.0	302.56	9624.749	33326.965
6524.0	302.51	10308.875	37599.34
4439.0	301.2	9406.057	35424.473
16351.0	301.18	13591.686	37125.469
992.0	300.23	8195.987	36142.32
12009.0	299.86	11900.144	35001.105
13366.0	299.65	12667.723	34914.391
14848.0	299.5	12988.648	38084.977
6435.0	299.17	10125.553	38712.168
12095.0	299.11	12055.633	34129.855
3265.0	298.98	9010.958	36415.91
17856.0	297.79	14348.674	33135.922
14177.0	297.37	12854.494	35300.313
10497.0	297.24	11340.669	39241.453
10855.0	296.93	11422.311	36498.422
17638.0	296.89	14123.568	34717.039
8895.0	296.36	10722.791	34378.828
16426.0	296.16	13632.674	35892.504
10182.0	295.74	11319.397	34201.828
14663.0	295.42	13033.393	36098.961
12896.0	295.32	12455.368	37656.234
11417.0	295.26	11837.532	36682.391
4906.0	294.65	9684.575	35627.129
11479.0	294.57	11690.486	37612.355
6241.0	294.54	10090.586	38061.301
12714.0	294.48	12442.681	39685.215
3761.0	294.33	9214.047	35704.512
6438.0	294.15	10142.709	38509.188
17658.0	293.94	14155.274	34134.758
11244.0	293.92	11707.358	34467.027
11950.0	293.75	11915.01	35924.012
1626.0	293.58	8390.583	36217.707
2276.0	293.56	8548.435	34563.602
13644.0	293.54	12687.985	38146.785
15964.0	293.43	13350.939	38913.652
1005.0	293.21	8091.248	35917.633
15021.0	293.16	13273.153	39436.816
9964.0	293.06	11196.296	34181.828
14115.0	292.97	12801.461	36391.98
4296.0	292.83	9272.821	37246.539
16730.0	292.22	13907.273	33467.297
1158.0	292.12	8133.404	34585.691
11068.0	291.64	11556.194	34110.605
15895.0	290.51	13368.204	37665.586
11538.0	290.46	11683.286	38627.695
10357.0	290.26	11239.652	36814.059
9419.0	290.11	10802.848	38304.047
15673.0	289.23	13235.524	34911.484
18398.0	288.94	14210.466	39212.516
18487.0	288.87	14586.991	39601.926
9227.0	288.58	10819.867	35696.172
15663.0	288.41	13522.545	34757.27
10713.0	287.79	11562.083	38043.059
14071.0	287.56	12710.405	37068.945
11013.0	287.43	11528.516	34461.793
10572.0	287.35	11422.944	39872.887
18630.0	287.26	14534.316	37549.668
11915.0	287.22	12048.179	36590.883
6376.0	287.14	10140.104	39914.844
5124.0	286.97	9674.558	37495.684
10307.0	286.95	11316.899	35980.73
10187.0	286.91	11383.373	34303.805
11818.0	286.87	12043.157	37874.375
4650.0	286.76	9411.122	33012.32
12802.0	286.72	12436.38	38424.52
11461.0	286.55	11668.348	37416.059
4713.0	286.34	9537.681	33642.625
5722.0	285.99	9889.247	34117.688
15904.0	285.86	13410.255	37876.898
6113.0	285.86	10106.669	36511.816
11238.0	285.57	11692.341	34380.148
10495.0	285.13	11401.419	39209.801
10071.0	285.02	11185.265	33075.715
10541.0	284.75	11267.327	39879.785
8583.0	283.85	10595.087	37704.523
8910.0	283.73	10626.262	34139.98
6750.0	283.62	10126.334	34299.961
4262.0	283.62	9279.558	37743.598
1569.0	282.89	8296.864	35690.691
1539.0	282.68	8392.764	35424.398
17500.0	282.62	13993.246	37448.547
13578.0	282.22	12516.006	37683.383
7598.0	281.78	10526.399	38868.277
13332.0	281.7	12700.63	34297.172
116.0	281.68	7954.508	33669.215
15091.0	281.62	13314.772	38206.457
8676.0	281.61	10703.169	36787.684
15684.0	281.47	13477.756	35049.273
13982.0	281.26	12781.831	38027.141
3965.0	281.2	9156.652	39481.891
8811.0	280.99	10745.853	35111.395
9307.0	280.9	10918.659	36828.391
1961.0	280.88	8562.481	39107.281
12880.0	280.82	12344.413	37824.293
18726.0	280.63	14414.484	36498.156
8350.0	280.46	10740.271	39250.594
17779.0	280.34	14163.75	33800.016
443.0	280.05	7974.987	35973.211
3376.0	279.79	9014.77	35180.777
5516.0	279.75	9883.303	36440.66
9596.0	279.21	11096.175	39737.949
10628.0	279.17	11490.691	39285.988
15988.0	279.15	13369.55	39479.211
2846.0	279.02	8827.937	37420.332
5144.0	278.62	9677.902	37772.898
16638.0	278.58	13739.411	33537.941
3403.0	278.33	9048.788	35088.09
15092.0	278.29	13329.798	38214.715
12427.0	278.21	12230.616	36092.496
2202.0	278.06	8582.91	35144.871
16350.0	277.74	13717.619	37122.344
2101.0	277.6	8525.704	36641.387
6333.0	277.26	9995.285	39408.387
10806.0	276.87	11609.17	36982.941
16039.0	276.74	13436.255	39983.023
13685.0	276.68	12645.477	38573.824
5779.0	276.59	9780.3	33237.621
6517.0	276.26	10226.6	37820.758
18088.0	276.16	14343.759	35570.398
6866.0	276.09	10143.183	33035.434
3506.0	275.99	9027.592	33799.707
14155.0	275.95	12841.997	35757.309
5767.0	275.86	9911.5	33463.449
6961.0	275.71	10544.631	34016.898
18351.0	275.49	14375.446	38222.23
212.0	275.44	7693.762	34315.461
13012.0	275.4	12305.709	36028.898
4304.0	275.26	9313.0	37343.012
18811.0	275.05	14543.105	35168.215
2434.0	274.88	8550.19	33089.152
12493.0	274.34	12169.725	37361.332
12668.0	274.29	12238.228	39788.699
9099.0	274.21	10951.106	33748.379
9455.0	273.96	10768.98	38976.609
13774.0	273.9	12712.453	39778.504
4322.0	273.46	9478.652	37004.277
14405.0	273.39	12972.378	33057.988
1876.0	273.39	8552.425	39952.508
888.0	273.06	8196.158	38268.133
15413.0	272.91	13325.233	34223.426
8665.0	272.85	10741.546	37001.473
3740.0	272.81	9074.984	35477.523
9098.0	272.77	10817.043	33743.105
14404.0	272.58	13108.674	33041.563
9041.0	272.54	10579.198	33214.598
8528.0	272.2	10635.699	38586.246
2031.0	272.16	8581.237	37580.98
1611.0	272.14	8378.438	36095.695
10565.0	272.1	11566.185	39779.059
13745.0	271.59	12576.924	39619.121
10711.0	271.36	11542.482	38006.332
15688.0	271.3	13479.785	35075.938
18871.0	271.18	14550.301	34341.129
14124.0	270.82	12711.079	36494.059
10037.0	270.8	11089.89	33603.031
13383.0	270.78	12660.164	35111.961
549.0	270.67	7711.664	37146.934
9637.0	270.51	11082.91	39113.133
4356.0	270.46	9385.664	36436.238
11972.0	270.32	11975.082	35711.055
2397.0	270.19	8595.325	33330.648
5813.0	270.07	10079.339	33064.699
10935.0	270.03	11595.256	35567.777
18614.0	269.98	14618.411	37696.012
12440.0	269.94	12109.167	36489.457
5121.0	269.88	9491.988	37413.902
11228.0	269.79	11778.644	34224.02
15366.0	269.73	13268.783	35234.703
2034.0	269.48	8570.902	37628.66
18626.0	269.31	14557.298	37825.43
967.0	269.17	8173.692	36554.207
11356.0	269.02	11749.696	35643.031
3553.0	269.0	9080.924	33282.387
10338.0	268.89	11322.056	36491.324
2358.0	268.83	8492.864	33859.34
8210.0	268.77	10756.798	39837.43
6265.0	268.71	10072.026	38399.383
5397.0	268.58	9818.283	38083.906
14443.0	268.33	13024.142	33533.047
9265.0	268.29	10909.359	36057.641
16147.0	268.23	13608.33	38817.676
8792.0	267.76	10651.933	35299.0
13079.0	267.68	12381.362	35004.516
18535.0	267.53	14627.176	39127.613
6094.0	267.35	9921.862	36344.172
3481.0	267.2	8997.92	33818.348
17199.0	267.1	13956.115	39614.164
5839.0	267.08	10058.15	33433.434
12126.0	266.84	11901.783	33191.23
3366.0	266.84	9005.172	35134.914
6479.0	266.74	10332.587	38125.137
8228.0	266.74	10577.077	39700.07
13896.0	266.72	12871.069	39025.586
16481.0	266.62	13693.755	34816.043
11064.0	266.55	11594.869	34053.422
16196.0	266.3	13769.02	38072.043
9956.0	265.8	11000.952	34416.863
768.0	265.74	7937.118	39880.746
18063.0	265.69	14315.426	35234.035
17848.0	265.61	14383.686	33038.207
13121.0	265.48	12341.862	34303.414
10761.0	265.46	11511.684	37433.145
10211.0	265.36	11402.905	34724.105
6251.0	265.03	10064.206	38270.328
10641.0	265.02	11528.775	39117.668
7596.0	264.84	10391.128	38841.117
6420.0	264.38	10158.774	39047.137
9582.0	264.38	11161.88	39639.379
6337.0	264.23	9935.101	39425.23
4347.0	264.19	9466.116	36606.742
6809.0	264.15	10314.596	33902.699
5402.0	264.04	9877.535	37854.82
10457.0	263.98	11361.933	38522.262
6110.0	263.94	10091.869	36478.621
17587.0	263.77	14057.858	35613.824
4752.0	263.48	9691.334	34250.066
16006.0	263.43	13503.581	39696.977
15920.0	263.43	13387.308	38074.254
6592.0	263.41	10270.631	36546.203
12658.0	263.12	12144.983	39623.375
189.0	262.74	7898.967	34240.344
11443.0	262.56	11670.521	37149.785
7107.0	262.51	10471.339	36057.09
1872.0	261.89	8594.396	39865.832
8530.0	261.84	10668.79	38315.148
3.0	261.82	7664.333	33014.09
11787.0	261.68	12017.459	38258.762
10351.0	261.61	11283.223	36722.605
7309.0	261.38	10347.705	38459.301
15930.0	261.36	13381.073	38176.996
15611.0	261.32	13529.64	34048.484
12096.0	261.17	12024.077	33819.891
16860.0	261.05	13836.937	34150.66
17679.0	260.72	14042.826	34264.309
10381.0	260.69	11354.322	37207.57
15811.0	260.55	13476.098	37299.094
3851.0	260.48	9240.33	37544.543
6212.0	260.34	10061.518	37662.867
556.0	260.21	7791.234	37233.438
15447.0	260.0	13218.201	33664.191
12099.0	259.92	12018.94	33909.367
10679.0	259.88	11594.907	38516.742
11743.0	259.82	11976.023	38689.328
14564.0	259.67	13035.782	34458.195
1594.0	259.67	8380.991	35950.719
11339.0	259.59	11649.123	35524.961
3557.0	259.54	9205.458	33334.543
12307.0	259.44	12077.092	34872.23
14121.0	259.38	12856.599	36482.047
14657.0	259.0	13132.705	35949.559
17613.0	258.94	14099.695	34937.367
16184.0	258.92	13672.409	38163.941
4455.0	258.87	9415.173	35554.816
16672.0	258.58	13626.616	33273.105
17722.0	258.54	14020.439	34041.504
13159.0	258.44	12466.425	34107.035
5481.0	258.37	9802.597	37162.332
10642.0	258.23	11435.617	39137.398
11521.0	258.23	11820.897	38319.285
2538.0	258.21	8636.123	33426.328
8657.0	258.14	10642.032	36955.047
8553.0	258.12	10639.383	38293.164
1329.0	257.93	8301.891	33074.246
4161.0	257.77	9354.94	38797.508
4746.0	257.68	9602.162	34157.758
7134.0	257.37	10412.212	36336.887
7050.0	257.24	10296.773	35052.684
1390.0	257.24	8378.31	33691.355
17521.0	257.07	14014.693	37265.645
13426.0	257.05	12644.735	36036.707
11605.0	257.05	11633.158	39546.043
7188.0	256.89	10420.429	36950.688
17203.0	256.55	13879.048	39660.813
13368.0	256.38	12700.936	34938.414
8600.0	256.32	10665.582	37568.027
15093.0	256.11	13260.692	38238.035
4665.0	255.51	9469.746	33134.727
6994.0	255.51	10542.161	34378.543
14934.0	255.3	13097.217	39638.332
10932.0	255.28	11530.848	35554.855
15470.0	255.26	13023.159	33602.871
16522.0	255.09	13689.956	34232.445
5653.0	255.02	9738.785	34513.574
10818.0	254.94	11573.022	36721.027
8859.0	254.92	10770.07	34820.461
2021.0	254.8	8625.109	37927.219
3055.0	254.67	8997.66	39394.883
14593.0	254.65	13047.703	34933.406
3977.0	254.27	9263.117	39633.293
7316.0	254.1	10380.327	38601.441
12097.0	253.9	11852.593	33830.133
5760.0	253.81	9790.895	33406.813
6742.0	253.79	10204.61	34576.125
399.0	253.79	7821.217	35579.938
9661.0	253.66	11154.657	38387.125
13892.0	253.66	12860.477	38980.566
2352.0	253.64	8455.686	34089.707
10385.0	253.39	11384.419	37315.328
15370.0	253.25	13336.618	35005.855
15757.0	253.2	13402.032	36347.414
3633.0	253.08	9226.786	34457.363
2020.0	252.99	8438.998	37853.41
11009.0	252.91	11521.629	34750.09
6980.0	252.81	10502.957	34258.156
12266.0	252.76	12229.939	34385.641
9894.0	252.72	11144.599	35130.742
3364.0	252.7	8935.574	35123.789
14672.0	252.68	13089.863	36220.504
14344.0	252.66	12844.975	33647.531
6166.0	252.66	10121.191	36988.219
5597.0	252.64	9743.629	35279.816
8606.0	252.54	10718.732	37639.188
2675.0	252.45	8726.573	34852.727
12205.0	252.39	12195.7	33623.945
1266.0	252.31	8138.557	33284.031
13227.0	252.18	12322.282	33046.336
9688.0	252.14	11185.166	38005.141
10866.0	252.08	11415.456	36089.023
148.0	251.99	7777.94	33944.359
16605.0	251.97	13660.447	33871.82
5846.0	251.97	9992.928	33607.242
10405.0	251.91	11403.289	37635.609
1848.0	251.89	8265.866	39681.684
1126.0	251.76	7998.889	34677.328
8871.0	251.72	10665.533	34626.32
17114.0	251.43	13905.296	37789.949
8155.0	251.36	10529.888	39350.805
11890.0	251.32	11847.896	37134.387
6597.0	251.22	10285.867	36687.039
9949.0	250.94	11048.508	34615.305
6721.0	250.88	10200.601	34636.043
10281.0	250.88	11403.919	35597.594
10404.0	250.76	11247.936	37581.574
2797.0	250.72	8814.107	36531.152
15651.0	250.51	13538.192	34610.117
3272.0	250.51	8966.12	36493.332
2239.0	250.42	8432.348	34796.543
18654.0	250.38	14564.192	37450.277
16528.0	250.36	13758.043	34293.078
7266.0	250.3	10429.412	38029.305
14580.0	250.17	13009.056	34648.457
126.0	250.15	7872.141	33729.027
13647.0	250.09	12573.155	38177.598
11575.0	250.07	11785.922	39068.711
17049.0	250.02	13843.765	37266.809
13122.0	249.96	12335.888	34345.063
2426.0	249.94	8521.602	33033.793
2808.0	249.73	8690.996	36643.18
11632.0	249.65	11633.157	39761.758
12650.0	249.58	12259.318	39439.746
137.0	249.46	7938.375	33866.066
16849.0	249.44	13882.174	34094.758
18674.0	249.42	14528.006	37250.68
11498.0	249.27	11700.368	38061.898
4508.0	249.17	9288.042	34887.566
6772.0	249.1	10327.484	34221.125
17608.0	249.1	14069.921	35196.996
731.0	249.02	7918.036	39566.953
14591.0	249.02	13092.842	34900.332
16998.0	249.0	13983.734	36044.223
10204.0	248.98	11405.014	34599.594
18118.0	248.87	14343.654	36044.035
18057.0	248.85	14378.597	35173.191
4615.0	248.77	9336.7	33393.266
1376.0	248.66	8311.595	33586.738
9278.0	248.62	10895.148	36330.871
12926.0	248.46	12440.864	36886.313
18431.0	248.35	14307.31	39668.16
6582.0	248.33	10304.639	36968.777
11368.0	248.33	11790.544	35857.977
5132.0	248.31	9548.724	37579.523
2817.0	248.22	8759.281	36784.422
17543.0	248.1	14065.522	36787.051
12968.0	247.81	12452.474	36684.102
12232.0	247.77	12106.778	33975.031
13741.0	247.45	12620.244	39599.141
6836.0	247.24	10136.018	33792.043
6188.0	247.24	9955.666	37236.762
3367.0	247.16	8960.321	35167.277
18706.0	247.14	14448.29	36972.293
10927.0	247.12	11463.16	35493.172
12502.0	247.07	12102.355	37474.563
5082.0	247.07	9615.139	37014.414
6858.0	246.99	10138.541	33192.305
10964.0	246.95	11597.002	35124.098
17419.0	246.95	14168.144	38592.332
17438.0	246.82	14169.273	38019.715
9816.0	246.82	11177.948	36469.492
16749.0	246.78	13932.401	33597.129
18276.0	246.66	14212.27	37560.234
3247.0	246.55	9016.392	36547.711
9703.0	246.53	11072.49	37848.27
5180.0	246.51	9622.809	38302.645
14967.0	246.45	12955.107	39913.676
8223.0	246.24	10684.05	39644.938
18590.0	246.11	14498.223	38005.48
8784.0	246.07	10716.442	35260.52
6705.0	245.99	10206.674	35075.621
6855.0	245.94	10327.243	33466.559
18564.0	245.86	14624.2	38695.055
16874.0	245.8	13831.738	34297.684
6746.0	245.8	10302.53	34617.938
12439.0	245.72	12214.874	36485.801
10409.0	245.72	11204.138	37690.977
15541.0	245.65	13366.723	33193.379
14067.0	245.63	12881.556	37334.828
14134.0	245.63	12728.231	36123.453
16500.0	245.53	13703.72	34473.184
9105.0	245.51	10809.513	33825.586
15040.0	245.36	13338.715	39102.441
16909.0	245.23	13950.808	34813.137
16737.0	245.21	13825.241	33519.117
16899.0	245.09	13841.002	34688.77
11963.0	245.09	12023.655	35626.738
14570.0	245.07	12957.247	34512.492
10636.0	245.07	11557.314	39415.832
3042.0	245.02	9002.373	39631.574
3776.0	244.9	9133.289	35898.734
14617.0	244.77	12997.303	35392.109
7096.0	244.75	10416.409	35786.996
2627.0	244.63	8829.73	34355.355
2764.0	244.35	8642.357	36008.102
10288.0	244.21	11391.45	35698.352
940.0	244.06	8017.717	37279.711
10164.0	243.85	11205.898	34117.844
16740.0	243.71	13958.076	33526.297
17618.0	243.69	14008.622	35072.785
743.0	243.5	7695.682	39651.586
11471.0	243.48	11731.912	37538.344
14369.0	243.43	12874.012	33309.855
11114.0	243.16	11542.182	33591.547
6971.0	243.14	10420.669	34189.973
3602.0	243.08	9249.169	33947.848
4702.0	242.93	9668.016	33442.949
13613.0	242.74	12681.617	37888.18
3655.0	242.54	9196.362	34660.773
11970.0	242.53	11927.11	35705.234
14941.0	242.49	13112.505	39704.848
12466.0	242.41	12121.989	36947.73
18634.0	242.1	14594.409	37643.352
6834.0	242.05	10276.973	33769.496
4512.0	241.99	9386.658	34919.27
3910.0	241.84	9177.273	38686.289
9691.0	241.84	11037.248	38036.27
10505.0	241.7	11391.254	39425.754
8656.0	241.64	10572.832	36931.063
5805.0	241.55	9898.365	33158.773
4200.0	241.4	9443.139	38572.586
2288.0	241.36	8594.38	34611.809
18152.0	241.32	14232.167	36688.895
4370.0	241.22	9427.827	36275.289
3896.0	241.13	9263.338	38446.938
16492.0	241.13	13661.789	34728.156
14137.0	240.9	12720.649	36187.719
8782.0	240.71	10764.463	35543.754
6929.0	240.67	10469.606	33746.727
7085.0	240.63	10466.172	35519.723
4452.0	240.36	9395.41	35522.801
10864.0	240.34	11595.181	36341.023
18258.0	240.21	14248.251	37383.91
16157.0	240.11	13652.522	38931.145
1205.0	240.09	8111.624	34045.191
6591.0	239.86	10133.876	36852.965
18747.0	239.81	14603.401	36197.398
15356.0	239.75	13227.04	35339.828
13413.0	239.71	12554.993	35878.734
17345.0	239.67	14198.642	39326.02
12639.0	239.56	12206.344	39274.59
14090.0	239.54	12900.147	36929.203
18773.0	239.52	14443.999	35720.316
18794.0	239.5	14585.394	35356.18
17408.0	239.42	14099.522	38752.676
8352.0	239.36	10755.417	38996.566
6610.0	239.27	10132.444	36287.711
15796.0	239.21	13496.632	37018.145
14662.0	239.13	13119.076	36053.898
17599.0	239.04	14134.345	35553.461
2293.0	239.0	8540.082	34300.598
14606.0	238.85	12967.565	35126.895
17060.0	238.81	13939.309	37412.258
4292.0	238.77	9438.227	37479.633
6594.0	238.75	10233.532	36551.117
6095.0	238.66	10041.005	36360.523
8736.0	238.62	10751.562	35943.277
6299.0	238.58	9951.532	38813.148
6615.0	237.83	10156.654	36105.891
8638.0	237.68	10738.412	37048.648
9600.0	237.6	11034.878	39530.477
12081.0	237.31	11912.192	34265.613
11921.0	237.26	12015.085	36663.172
2418.0	237.24	8548.885	33267.719
4612.0	237.12	9341.864	33334.66
9300.0	237.12	10784.942	36699.074
5374.0	237.12	9818.125	38357.66
16293.0	237.1	13633.116	37200.922
6964.0	237.08	10393.342	34114.066
17631.0	237.05	14176.198	34625.645
927.0	236.82	8035.252	37520.855
17030.0	236.72	13853.88	36914.309
4428.0	236.68	9443.977	35854.969
14914.0	236.66	12981.097	39332.301
3453.0	236.53	9052.088	34340.855
10519.0	236.47	11208.753	39704.426
7237.0	236.45	10498.49	37665.094
4381.0	236.43	9341.106	36082.359
235.0	236.41	7881.467	34507.91
8697.0	236.4	10652.843	36439.555
5318.0	236.24	9773.463	39456.93
2907.0	236.22	8819.369	38597.645
7307.0	236.18	10437.583	38386.195
10897.0	236.18	11614.816	35766.074
9391.0	236.18	10884.088	37760.797
9744.0	236.18	11154.486	37201.0
5882.0	236.07	9950.209	33933.242
3516.0	235.99	9017.242	33406.965
17413.0	235.97	14085.346	38492.152
9745.0	235.84	11103.966	37223.355
10431.0	235.74	11370.91	38080.977
9599.0	235.63	11177.209	39478.707
11390.0	235.59	11638.092	36122.809
14696.0	235.59	13130.45	36386.113
3849.0	235.53	9251.016	37497.328
2407.0	235.42	8582.151	33402.992
10234.0	235.38	11400.039	35036.063
13052.0	235.36	12459.486	35346.355
3710.0	235.36	9236.852	35114.785
10644.0	235.3	11441.251	39178.129
9644.0	235.28	11156.892	38874.195
3170.0	235.23	9051.372	37873.711
6663.0	235.17	10172.052	35560.684
9961.0	235.04	11153.495	34164.07
4772.0	235.0	9686.712	34420.375
4724.0	234.98	9670.81	33916.832
8954.0	234.92	10689.52	33861.852
4529.0	234.59	9427.584	34732.547
15184.0	234.52	13213.951	37487.301
17627.0	234.5	14067.095	34801.656
15776.0	234.44	13382.699	36600.07
18890.0	234.29	14615.974	34243.152
13133.0	234.27	12358.926	34217.359
2660.0	234.21	8733.116	34655.629
10363.0	234.12	11299.001	36871.91
15218.0	233.94	13210.885	36887.82
11454.0	233.92	11742.969	37248.422
15254.0	233.89	13160.949	36396.914
14599.0	233.79	12919.298	34996.633
12528.0	233.75	12229.537	37751.336
1723.0	233.73	8330.156	37898.02
11942.0	233.58	11989.553	36154.32
6554.0	233.37	10201.869	37454.547
1171.0	233.33	8146.423	34368.488
8169.0	233.27	10408.874	39500.855
8994.0	233.27	10681.601	33949.938
14307.0	232.72	12872.999	34187.273
17498.0	232.56	14115.186	37390.008
10531.0	232.51	11343.324	39767.148
4575.0	232.49	9327.763	33827.398
10245.0	232.49	11389.031	35203.117
11617.0	232.49	11806.37	39656.305
17397.0	232.47	14049.034	38917.465
2830.0	232.41	8728.42	36983.074
18833.0	232.24	14525.957	34853.449
13545.0	232.22	12625.255	37559.148
6088.0	232.18	10080.681	36255.738
12231.0	232.07	12194.132	33971.824
12190.0	231.97	12082.262	33443.191
16410.0	231.91	13728.478	35971.031
13986.0	231.89	12771.017	38086.266
3488.0	231.74	8952.377	33881.129
1132.0	231.74	8195.343	34702.953
18374.0	231.74	14383.775	38699.117
12739.0	231.72	12307.355	39123.773
13263.0	231.68	12695.536	33470.707
12468.0	231.66	12164.964	36954.094
2316.0	231.64	8478.624	34417.902
179.0	231.63	7776.07	34154.578
11252.0	231.61	11748.503	34497.383
11260.0	231.51	11800.54	34555.441
17965.0	231.47	14394.964	34120.152
6488.0	231.4	10147.746	37908.84
18579.0	231.36	14537.3	38408.809
17186.0	231.34	13962.136	39335.973
6234.0	231.32	10102.589	37970.063
12247.0	231.3	12194.534	34175.895
6053.0	231.28	10035.801	35670.742
14053.0	231.2	12891.777	37664.879
18895.0	231.03	14513.466	34285.699
11119.0	230.97	11464.047	33612.734
11209.0	230.95	11682.655	34021.02
15617.0	230.94	13477.753	34066.762
11923.0	230.88	11978.776	36680.719
12969.0	230.76	12345.012	36404.859
9014.0	230.74	10623.336	33592.938
13894.0	230.71	12752.746	39003.355
16413.0	230.63	13731.4	35765.004
6566.0	230.59	10327.23	37102.434
14280.0	230.55	12905.712	34566.207
10169.0	230.48	11298.158	34130.242
4384.0	230.48	9451.806	36110.055
14883.0	230.46	13007.612	38602.406
13555.0	230.46	12649.466	37610.719
16433.0	230.34	13761.706	35704.758
5411.0	230.32	9767.83	37686.746
17562.0	230.3	14113.088	36487.02
18594.0	230.27	14555.959	38028.738
2266.0	230.21	8542.569	34457.813
4552.0	230.17	9329.634	34352.559
13397.0	230.13	12601.527	35516.801
16076.0	230.09	13766.792	39679.105
4329.0	229.88	9462.068	36707.012
10567.0	229.86	11577.287	39806.484
7133.0	229.73	10497.311	36331.324
18060.0	229.71	14290.072	35204.125
5099.0	229.65	9505.845	37223.848
17282.0	229.54	14166.245	39611.277
15229.0	229.48	13347.448	36742.473
18708.0	229.36	14427.967	36727.086
1589.0	229.36	8323.861	35921.547
10898.0	229.35	11520.953	35807.793
599.0	229.31	7787.799	37625.852
6227.0	229.25	10053.713	37931.18
14161.0	229.25	12902.077	35851.52
3877.0	229.19	9225.159	38023.57
17309.0	229.19	14124.449	39443.266
673.0	229.12	7690.31	39113.922
10459.0	229.06	11219.294	38632.145
8541.0	229.04	10590.043	38162.199
3658.0	228.85	9182.966	34677.215
3266.0	228.83	8983.352	36423.285
6647.0	228.73	10166.579	35641.277
17141.0	228.73	13796.22	38361.988
11297.0	228.69	11777.452	34994.336
9793.0	228.64	11123.771	36842.102
17428.0	228.58	14168.827	38177.828
1262.0	228.58	8147.979	33242.473
4847.0	228.58	9697.12	34920.168
4433.0	228.56	9441.184	35608.707
18301.0	228.56	14367.064	37721.473
5170.0	228.56	9664.233	38115.359
8820.0	228.43	10583.255	35190.363
9181.0	228.41	10815.444	35000.813
4440.0	228.33	9284.248	35439.871
4374.0	228.27	9481.307	36342.727
6082.0	228.25	10062.875	36209.113
13328.0	228.25	12520.999	34208.094
18819.0	228.2	14463.052	34994.359
3120.0	228.1	9025.512	38787.219
8941.0	228.0	10727.014	33998.313
12876.0	228.0	12405.179	37742.109
11261.0	227.91	11693.623	34558.793
14275.0	227.91	12845.738	34532.004
17181.0	227.74	13894.008	39256.016
14609.0	227.74	13035.02	35145.266
5679.0	227.74	9875.591	34366.727
3200.0	227.72	8988.551	37221.266
6840.0	227.7	10228.356	33509.309
10725.0	227.6	11481.532	37912.027
2872.0	227.56	8808.066	37947.945
10485.0	227.51	11404.255	39066.848
9650.0	227.37	11054.707	38694.91
9161.0	227.37	10812.268	34609.422
18053.0	227.31	14301.995	35093.176
14065.0	227.14	12705.001	37292.086
5298.0	227.14	9761.987	39813.008
182.0	227.14	7651.698	34195.141
12577.0	227.09	12228.754	38175.836
6383.0	227.03	10319.638	39612.883
5224.0	226.95	9531.203	39015.141
12919.0	226.91	12447.129	37328.938
15255.0	226.87	13192.404	36444.43
10514.0	226.82	11236.542	39514.078
14340.0	226.74	12758.177	33545.691
8617.0	226.74	10667.828	37454.844
18313.0	226.74	14382.157	37804.563
12445.0	226.72	12108.529	36604.813
10454.0	226.64	11344.949	38453.309
17741.0	226.41	14093.881	33838.352
17415.0	226.3	14084.386	38533.129
5485.0	226.24	9883.642	36875.734
7010.0	226.22	10430.037	34724.176
7204.0	226.2	10541.982	37338.664
13513.0	226.18	12593.204	37352.313
16405.0	226.09	13748.72	35932.656
1711.0	226.05	8397.312	37682.875
11429.0	225.99	11701.574	37025.43
6399.0	225.95	10172.032	39509.578
10325.0	225.92	11390.173	36246.457
7221.0	225.88	10504.156	37483.965
6221.0	225.84	10128.866	37783.797
1691.0	225.8	8354.544	37248.656
8722.0	225.8	10645.416	36336.102
1207.0	225.8	8109.419	33951.0
2335.0	225.71	8527.284	34260.34
6927.0	225.71	10375.335	33653.281
15517.0	225.65	13242.679	33066.125
10696.0	225.61	11455.865	38172.703
10344.0	225.51	11266.747	36628.836
5985.0	225.44	9960.197	34796.594
10305.0	225.4	11349.456	35967.449
16928.0	225.27	13870.044	34934.059
9624.0	225.27	11067.095	39213.117
5379.0	225.25	9741.08	38171.102
9135.0	225.25	10874.59	34132.156
14604.0	225.17	13130.581	35084.004
15231.0	225.05	13135.708	36748.574
9066.0	224.92	10950.584	33189.445
2910.0	224.86	8639.059	38621.758
13010.0	224.82	12445.797	35990.117
10196.0	224.81	11271.732	34355.797
16375.0	224.77	13679.821	36570.672
5806.0	224.73	9704.676	33162.723
2234.0	224.73	8576.491	35085.496
14595.0	224.73	12934.531	34936.93
12378.0	224.69	12271.015	35590.738
13016.0	224.67	12329.281	35754.574
10352.0	224.67	11327.005	36721.586
14588.0	224.63	13001.012	34814.961
8658.0	224.61	10718.185	36956.426
11099.0	224.42	11621.821	33761.852
17807.0	224.42	14185.434	33395.156
9214.0	224.38	10800.4	35414.359
11348.0	224.31	11789.043	35560.387
3847.0	224.31	9067.333	37390.094
6310.0	224.25	10086.094	39000.297
17657.0	224.04	14168.488	34440.172
4578.0	224.0	9442.514	33852.234
8501.0	223.92	10764.926	38891.691
8735.0	223.92	10707.922	35927.816
2147.0	223.85	8625.399	35816.867
7243.0	223.75	10395.244	37707.207
1540.0	223.73	8360.309	35421.895
13029.0	223.71	12383.805	35683.691
6532.0	223.66	10173.136	37380.32
10284.0	223.66	11291.265	35652.078
17197.0	223.62	13894.389	39583.324
384.0	223.43	7923.773	35438.387
17040.0	223.37	13883.253	37192.258
6123.0	223.33	10078.166	36630.641
16395.0	223.31	13724.833	36142.348
18612.0	223.18	14597.919	37987.98
9689.0	223.12	11160.466	38005.426
1753.0	223.04	8247.847	38556.992
12817.0	223.0	12303.601	38114.063
17614.0	223.0	13992.668	34969.926
13989.0	222.99	12833.426	38113.922
11330.0	222.99	11816.434	35452.914
13408.0	222.22	12608.8	35816.238
1113.0	222.1	8124.725	34844.988
4476.0	222.05	9430.639	35096.906
4446.0	222.05	9331.042	35479.543
17919.0	221.97	14383.377	33853.66
17218.0	221.86	13950.233	39766.805
15298.0	221.8	13335.164	36162.441
12542.0	221.74	12061.67	37991.359
16910.0	221.72	13832.113	34843.941
8905.0	221.7	10769.722	34452.938
2622.0	221.63	8800.367	34261.719
5483.0	221.61	9843.741	36866.289
214.0	221.59	7893.661	34342.738
12351.0	221.57	12183.079	35342.813
3212.0	221.47	8898.567	36904.035
4789.0	221.47	9553.994	34518.602
14537.0	221.47	12983.3	34121.121
1654.0	221.43	8212.412	36726.828
3302.0	221.36	9025.173	35983.98
11817.0	221.32	11863.695	37868.422
4888.0	221.3	9488.776	35367.422
16467.0	221.28	13642.992	34975.461
11217.0	221.22	11800.8	34121.793
624.0	221.2	7978.538	38153.914
6464.0	221.15	10262.879	37994.383
909.0	221.15	8129.173	37953.184
10263.0	221.11	11230.055	35469.848
6081.0	221.07	10128.339	36205.473
16358.0	220.95	13748.11	36978.523
18378.0	220.71	14271.446	38842.422
16891.0	220.71	13960.076	34531.98
10665.0	220.71	11453.478	38920.402
13207.0	220.67	12284.788	33356.148
17663.0	220.67	14066.293	34173.543
471.0	220.61	7881.463	36131.742
4147.0	220.61	9312.709	38983.914
11903.0	220.55	11984.348	36952.047
13000.0	220.53	12289.856	36174.316
9426.0	220.46	10980.218	38476.371
9071.0	220.4	10926.088	33479.223
14236.0	220.23	12875.518	34804.344
1669.0	220.23	8407.849	36892.734
7190.0	220.15	10371.637	36988.609
8562.0	220.02	10708.267	38023.504
4182.0	220.02	9318.896	38686.129
11794.0	220.0	11943.348	38080.734
9439.0	219.9	10908.731	38657.754
15624.0	219.81	13516.581	34275.875
12150.0	219.77	11901.759	33137.684
8152.0	219.75	10374.471	39276.039
6148.0	219.67	9917.626	36849.348
16194.0	219.67	13689.033	38311.824
11901.0	219.61	12022.69	36929.105
16449.0	219.59	13612.529	35390.188
9090.0	219.56	10922.673	33645.992
15995.0	219.54	13428.085	39590.547
18683.0	219.54	14611.983	37309.285
371.0	219.5	7953.252	35318.648
17553.0	219.48	14145.955	36611.277
18652.0	219.46	14496.974	37435.293
17479.0	219.46	14129.088	37826.684
12480.0	219.46	12182.543	37216.82
12764.0	219.4	12467.448	38889.73
12291.0	219.36	12162.703	34730.426
9361.0	219.36	10935.817	37542.602
7119.0	219.35	10495.426	36218.438
3708.0	219.33	9243.409	35066.422
13768.0	219.27	12610.923	39952.762
14129.0	219.27	12750.146	36338.719
5758.0	219.23	9771.359	33650.176
14750.0	219.0	12996.978	37092.469
11090.0	218.98	11615.497	33955.512
15717.0	218.96	13432.79	35768.184
9770.0	218.92	11196.501	36912.102
8254.0	218.91	10668.908	39289.566
18546.0	218.89	14497.419	39259.211
9866.0	218.87	11169.495	35433.398
10213.0	218.81	11236.295	34754.066
15200.0	218.81	13216.983	37342.793
8560.0	218.71	10704.321	37996.301
13087.0	218.68	12412.814	35051.563
5733.0	218.68	9873.817	33935.801
15321.0	218.52	13276.958	35784.781
6968.0	218.48	10449.571	34161.742
15206.0	218.41	13190.763	37072.398
11534.0	218.39	11705.03	38456.422
4700.0	218.33	9555.123	33429.418
6620.0	218.23	10218.395	36148.98
14166.0	218.16	12874.656	35676.227
2870.0	218.06	8773.746	37889.887
8577.0	217.99	10737.08	37943.957
7125.0	217.95	10438.863	36237.773
5186.0	217.91	9640.126	38521.375
16230.0	217.91	13710.611	37707.238
12495.0	217.91	12065.627	37384.945
513.0	217.89	7690.411	36772.445
3208.0	217.79	8871.573	37088.328
18749.0	217.72	14489.398	35904.48
13698.0	217.7	12512.602	38866.906
1021.0	217.49	8184.864	35740.254
12695.0	217.43	12235.962	39982.621
12066.0	217.43	12017.107	34411.836
9614.0	217.41	11187.517	39398.156
12118.0	217.33	11969.392	33337.66
4021.0	217.33	9292.204	39764.094
17383.0	217.28	14043.814	39013.684
5646.0	217.24	9893.436	34728.242
10089.0	217.1	11299.76	33140.434
13067.0	216.99	12453.69	35229.176
9023.0	216.97	10591.067	33644.203
2060.0	216.95	8516.136	37322.074
18557.0	216.89	14541.761	38865.84
4284.0	216.87	9272.389	37410.801
3342.0	216.64	9008.237	35462.941
9875.0	216.61	11115.652	35533.199
11494.0	216.53	11783.165	37942.785
3311.0	216.53	9052.552	35742.223
16279.0	216.49	13652.068	37411.91
13269.0	216.45	12640.93	33571.074
705.0	216.45	7736.307	39368.469
3680.0	216.43	9228.765	34842.871
13382.0	216.43	12529.538	35059.109
10993.0	216.4	11583.149	34622.957
11196.0	216.38	11637.126	33883.184
18690.0	216.38	14606.89	37344.945
10379.0	216.3	11271.824	37114.695
11750.0	216.28	11940.965	38762.824
10176.0	216.26	11389.168	34170.863
9806.0	216.2	11133.826	36649.871
4634.0	216.11	9325.001	33233.66
17527.0	216.09	13990.066	37157.813
3624.0	216.01	9249.895	34337.543
18156.0	215.99	14374.216	36830.254
9945.0	215.9	11173.962	34559.828
12173.0	215.78	12152.982	33195.176
4336.0	215.78	9382.014	36773.41
1024.0	215.76	8114.884	35763.184
15900.0	215.74	13378.306	37843.094
3235.0	215.71	8842.843	36790.82
9598.0	215.67	11002.984	39462.859
6158.0	215.63	9957.503	36914.93
13474.0	215.63	12517.062	36853.496
1587.0	215.61	8235.528	35876.566
14473.0	215.57	12952.928	33753.191
10536.0	215.38	11249.757	39796.496
2645.0	215.36	8818.037	34503.902
4018.0	215.34	9126.371	39862.156
15398.0	215.25	13218.311	34481.258
6728.0	215.15	10200.162	34769.273
1392.0	215.07	8318.432	33719.859
3276.0	215.04	8906.227	36259.797
9704.0	214.98	11139.562	37848.844
16217.0	214.92	13725.611	37898.531
13273.0	214.82	12544.258	33590.672
16201.0	214.77	13732.01	38135.328
15716.0	214.77	13458.913	35747.316
9046.0	214.67	10684.254	33230.191
17575.0	214.61	14107.36	35908.914
12891.0	214.58	12366.891	37616.0
12026.0	214.5	11970.781	34664.41
3779.0	214.42	9265.415	35914.141
15884.0	214.35	13460.098	37601.324
8161.0	214.33	10383.648	39409.0
15620.0	214.27	13452.324	34204.535
1858.0	214.23	8332.603	39869.094
15251.0	214.17	13342.945	36690.391
12241.0	214.14	12206.722	34100.883
18703.0	214.1	14583.201	36915.527
14618.0	214.08	13093.098	35458.691
11053.0	214.02	11437.946	34209.848
9750.0	214.02	11023.491	37323.465
12721.0	214.0	12474.344	39502.289
18312.0	214.0	14211.01	37799.125
8738.0	213.92	10611.622	35951.094
2235.0	213.92	8520.98	35088.648
16385.0	213.6	13569.665	36409.402
3143.0	213.56	9016.872	38428.793
6099.0	213.56	9915.866	36413.887
6248.0	213.41	9917.454	38182.32
15681.0	213.37	13453.089	35022.617
17530.0	213.25	14136.75	36873.148
1059.0	213.22	8059.889	35469.059
13708.0	213.2	12687.195	39022.406
15336.0	213.18	13188.979	35467.555
5662.0	213.16	9760.68	34569.164
17966.0	213.14	14414.68	34131.871
17893.0	213.0	14402.327	33557.383
10374.0	212.93	11279.377	37075.977
5020.0	212.85	9695.22	36179.457
2210.0	212.83	8486.335	35189.832
8746.0	212.81	10557.131	35761.301
4498.0	212.77	9427.242	35036.836
10840.0	212.74	11554.246	36594.504
11937.0	212.72	11901.042	36103.152
3969.0	212.7	9116.533	39489.367
10502.0	212.66	11338.294	39376.996
14436.0	212.62	12968.642	33370.469
5140.0	212.6	9510.678	37711.227
6239.0	212.53	10025.845	37989.691
16948.0	212.51	13879.672	35374.285
13607.0	212.49	12578.427	37851.355
5800.0	212.49	9727.14	33128.609
8576.0	212.45	10758.61	37931.504
5339.0	212.41	9853.426	39257.18
10911.0	212.37	11491.026	35612.965
13998.0	212.37	12762.99	37839.266
848.0	212.33	8187.525	38876.074
15706.0	212.32	13472.999	35565.16
5249.0	212.26	9660.888	39172.691
13943.0	212.22	12847.782	38545.813
4680.0	212.18	9521.924	33287.031
15332.0	212.16	13263.512	35678.074
13918.0	212.09	12812.656	38872.73
3783.0	212.05	9262.948	36061.359
1705.0	212.03	8349.161	37411.613
15533.0	211.95	13480.855	33073.0
17124.0	211.86	13913.404	38002.109
16931.0	211.84	13981.751	34939.867
1173.0	211.82	8120.102	34370.41
6892.0	211.82	10366.454	33230.48
10482.0	211.74	11339.548	39056.863
1980.0	211.74	8414.35	38400.008
13551.0	211.72	12531.423	37595.566
8177.0	211.7	10422.455	39700.957
5429.0	211.7	9845.176	37549.699
4622.0	211.7	9317.049	33469.582
11366.0	211.55	11806.347	35815.242
9662.0	211.55	11045.41	38394.133
18144.0	211.51	14294.133	36611.598
8507.0	211.49	10585.962	38646.18
13472.0	211.45	12688.537	36852.164
13060.0	211.43	12421.699	35135.906
9545.0	211.41	10898.583	39896.801
2475.0	211.41	8779.915	33123.746
8760.0	211.38	10741.54	35665.23
10085.0	211.32	11283.802	33123.441
9857.0	211.32	11028.834	35642.215
14927.0	211.32	13065.874	39576.977
12743.0	211.28	12312.753	38986.527
9692.0	211.18	11078.344	38041.309
13512.0	211.15	12643.257	37348.613
18387.0	211.15	14403.968	38965.27
5543.0	211.13	9788.273	35951.648
2131.0	211.07	8534.498	35950.109
93.0	210.92	7726.538	33490.574
10870.0	210.92	11439.734	36125.242
6694.0	210.9	10257.301	34945.207
6204.0	210.82	10084.554	37581.461
17887.0	210.8	14393.112	33462.344
35.0	210.78	7887.679	33197.406
9846.0	210.78	11113.583	35816.441
5735.0	210.63	9827.762	33940.828
8721.0	210.63	10674.724	36327.793
12370.0	210.59	12244.038	35554.305
16099.0	210.59	13621.481	39486.164
81.0	210.48	7749.363	33434.641
11407.0	210.44	11637.85	36565.52
9450.0	210.42	10815.437	38885.863
9224.0	210.32	10777.054	35636.074
18523.0	210.3	14567.513	39315.078
9533.0	210.3	10838.234	39771.883
11424.0	210.27	11705.223	36828.473
4873.0	210.25	9500.04	35137.984
10997.0	210.25	11451.075	34663.762
12772.0	210.17	12465.395	38751.719
8672.0	210.15	10656.092	36749.266
14116.0	210.15	12721.837	36428.965
12098.0	210.09	12000.845	33853.633
15649.0	210.05	13358.104	34606.242
4660.0	210.02	9429.747	33091.273
2742.0	209.96	8813.715	35557.367
18050.0	209.86	14305.111	35083.32
18705.0	209.81	14428.889	36952.547
10268.0	209.79	11238.565	35512.176
2993.0	209.65	8834.826	39489.805
11363.0	209.65	11635.347	35674.301
4756.0	209.58	9486.82	34316.613
14028.0	209.56	12756.283	37797.5
1839.0	209.48	8245.108	39508.391
2398.0	209.38	8441.593	33339.359
11519.0	209.35	11813.826	38288.742
5732.0	209.31	9723.328	33926.555
3659.0	209.29	9255.601	34681.02
12820.0	209.25	12441.137	38133.617
9519.0	209.21	10933.01	39695.434
10804.0	209.21	11431.241	36962.391
13293.0	209.21	12628.103	33747.828
14976.0	209.19	13066.329	40008.316
16990.0	209.15	13973.176	35962.445
15422.0	209.14	13316.18	34043.59
10373.0	209.06	11220.196	37060.496
4407.0	209.04	9460.877	36049.16
8717.0	208.85	10738.279	36291.184
2106.0	208.85	8602.898	36433.219
15349.0	208.79	13258.187	35274.707
2446.0	208.69	8603.255	33115.406
186.0	208.68	7679.281	34227.301
18043.0	208.6	14216.311	35001.066
13826.0	208.54	12741.451	39630.566
18851.0	208.46	14611.787	34753.98
5400.0	208.46	9824.459	38118.816
7077.0	208.37	10345.993	35451.355
15299.0	208.35	13272.783	36204.938
11823.0	208.31	12028.558	37975.707
13362.0	208.16	12637.739	34824.117
15598.0	208.06	13393.854	33883.844
14092.0	208.02	12818.542	36980.125
14416.0	207.95	13041.452	33163.93
5137.0	207.93	9575.763	37616.473
18558.0	207.91	14427.781	38902.285
5070.0	207.89	9654.724	36801.375
8226.0	207.77	10666.838	39679.375
15074.0	207.62	13196.56	38592.852
3675.0	207.6	9079.238	34816.238
6761.0	207.53	10296.615	34151.059
14396.0	207.47	12748.021	33147.41
18003.0	207.47	14238.315	34554.035
18927.0	207.43	14444.826	34010.609
2810.0	207.41	8794.144	36674.512
18788.0	207.39	14619.531	35548.23
17343.0	207.37	14090.154	39293.27
8743.0	207.35	10568.388	36029.566
2375.0	207.28	8534.012	33717.766
11370.0	207.26	11642.439	35881.734
204.0	207.24	7739.354	34274.512
14925.0	207.24	12982.028	39418.52
15238.0	207.2	13184.269	36604.961
8504.0	207.18	10635.958	38942.977
17038.0	207.14	13974.586	37171.18
5945.0	207.1	9942.475	34316.309
12317.0	206.99	12163.331	35045.563
10237.0	206.99	11312.574	35119.227
9496.0	206.93	10948.277	39456.68
7260.0	206.89	10346.734	37951.125
2868.0	206.87	8806.997	37778.84
8745.0	206.63	10594.489	35756.992
10240.0	206.63	11284.582	35160.094
17160.0	206.59	13857.222	38850.484
3874.0	206.55	9154.707	38012.371
2174.0	206.53	8536.111	35475.16
5728.0	206.45	9863.199	33887.746
9811.0	206.38	11069.14	36701.055
2411.0	206.3	8590.3	33206.809
11856.0	206.3	11923.56	37391.145
7258.0	206.26	10417.013	37904.551
8754.0	206.24	10751.751	35879.07
13704.0	206.17	12540.57	38959.125
2057.0	206.17	8499.287	37315.605
18697.0	206.13	14531.425	37107.117
1637.0	206.13	8397.105	36400.766
6789.0	206.03	10175.085	34041.801
16423.0	205.99	13658.967	35820.211
14457.0	205.97	13115.414	33658.191
9994.0	205.92	11090.802	33833.859
14044.0	205.9	12727.425	37567.609
18613.0	205.9	14482.817	37682.184
6803.0	205.9	10242.308	34154.031
7138.0	205.86	10449.958	36419.773
4115.0	205.71	9390.593	39754.859
15723.0	205.65	13390.227	35849.0
10625.0	205.59	11480.128	39462.055
5757.0	205.59	9867.221	33601.742
12064.0	205.55	12033.933	34383.195
1502.0	205.51	8367.929	35039.828
11591.0	205.5	11723.634	39294.645
1999.0	205.42	8611.087	38214.625
16646.0	205.42	13660.326	33633.188
9670.0	205.38	11129.775	38186.363
5611.0	205.28	9726.909	35181.16
18054.0	205.05	14223.335	35129.344
15800.0	205.0	13519.481	37100.629
11268.0	204.94	11696.112	34677.684
20.0	204.94	7969.313	33098.875
243.0	204.92	7974.863	34538.949
5509.0	204.86	9853.07	36674.316
9784.0	204.79	11171.147	36748.063
10389.0	204.79	11369.081	37348.066
12045.0	204.71	11926.622	34523.402
565.0	204.71	7822.153	37314.551
166.0	204.69	7956.48	34016.563
15577.0	204.65	13531.322	33599.855
14184.0	204.63	12851.504	35361.449
6074.0	204.61	10040.419	36169.078
5635.0	204.56	9777.989	34877.5
1897.0	204.56	8410.552	39713.961
14040.0	204.54	12726.963	37508.32
4385.0	204.42	9293.167	36119.168
12678.0	204.37	12059.45	39883.211
3791.0	204.35	9068.282	36201.504
4272.0	204.27	9344.376	37584.555
10876.0	204.27	11445.022	36193.191
5531.0	204.25	9858.659	36373.313
18251.0	204.25	14419.108	37297.223
6439.0	204.25	10310.736	38541.547
11770.0	204.23	11943.093	38439.395
17639.0	204.17	14202.942	34735.414
6867.0	204.1	10200.681	33051.773
6505.0	204.06	10328.456	37738.805
9323.0	204.04	10808.931	37137.762
2888.0	204.0	8735.26	38267.883
53.0	203.98	7889.314	33327.746
9783.0	203.92	11051.378	36743.598
11804.0	203.87	11862.286	38119.52
1609.0	203.85	8257.979	36081.352
5383.0	203.83	9800.692	38216.578
8893.0	203.79	10766.327	34351.59
2243.0	203.64	8448.087	34849.566
13018.0	203.6	12472.451	35825.617
1746.0	203.58	8297.726	38445.711
5871.0	203.46	10019.221	33781.605
1054.0	203.46	8045.824	35709.055
12856.0	203.33	12332.787	37687.559
6838.0	203.31	10243.257	33807.473
11206.0	203.2	11705.285	33995.609
14339.0	203.18	12853.006	33518.242
2023.0	203.16	8593.287	37987.707
6128.0	203.14	10086.56	36693.934
5716.0	203.06	9740.87	34009.777
4550.0	203.02	9354.933	34319.711
14699.0	203.02	12928.354	36445.363
6418.0	202.97	10305.714	39042.102
9899.0	202.89	11110.658	35227.199
8936.0	202.83	10726.565	34290.832
14698.0	202.81	13117.732	36420.637
18700.0	202.78	14459.407	37118.23
2403.0	202.76	8444.49	33370.035
9420.0	202.72	10984.174	38305.109
13641.0	202.62	12672.456	38097.055
8521.0	202.6	10708.136	38788.223
9918.0	202.3	11063.965	34855.207
6599.0	202.3	10318.87	36421.488
241.0	202.26	7727.496	34529.648
18121.0	202.1	14289.438	36059.957
12417.0	202.1	12206.992	35893.492
6186.0	202.07	10097.561	37223.879
5743.0	202.05	9719.708	33694.309
18892.0	201.95	14483.207	34247.953
1494.0	201.93	8275.86	34985.633
11644.0	201.93	11803.988	39971.047
17564.0	201.91	14129.797	36507.414
7249.0	201.89	10465.731	37845.445
3738.0	201.89	9239.187	35434.602
16966.0	201.87	13865.38	35532.789
4344.0	201.86	9425.371	36840.246
9028.0	201.84	10715.615	33372.07
18569.0	201.76	14601.366	38778.266
11573.0	201.72	11761.622	39018.738
4672.0	201.64	9602.151	33085.328
2134.0	201.59	8537.3	35975.699
6298.0	201.57	10112.526	38806.141
10830.0	201.55	11456.504	36849.066
4599.0	201.55	9436.635	33499.625
3173.0	201.41	8988.277	37993.535
109.0	201.4	7679.792	33568.59
11764.0	201.38	11906.107	38317.516
6177.0	201.34	10100.96	37142.449
2583.0	201.34	8808.714	33904.129
17784.0	201.3	14089.846	33494.199
10695.0	201.2	11512.111	38401.355
704.0	201.2	7806.346	39358.0
6948.0	201.19	10411.396	33840.605
2347.0	201.17	8622.34	34060.363
2064.0	201.07	8619.626	37086.977
2213.0	201.03	8505.821	35221.297
3813.0	200.99	9264.016	36451.313
10613.0	200.94	11465.125	39717.16
11382.0	200.84	11701.915	35995.168
946.0	200.84	8019.277	37053.883
6885.0	200.8	10480.346	33127.941
9544.0	200.74	10833.488	39896.445
18575.0	200.73	14609.284	38611.98
16684.0	200.53	13605.789	33154.352
13859.0	200.53	12852.609	39288.82
11940.0	200.27	12022.021	36130.734
5771.0	200.23	9867.503	33179.859
8242.0	200.23	10589.376	39531.457
11540.0	200.09	11755.808	38656.789
16600.0	200.05	13699.452	33825.637
14409.0	200.04	13094.937	33084.047
5598.0	200.04	9792.383	35308.91
4195.0	200.04	9282.044	38538.844
3569.0	200.0	9090.436	33489.527
2458.0	199.79	8498.464	33140.227
6320.0	199.79	10076.978	39231.273
8604.0	199.71	10639.982	37622.414
12887.0	199.65	12333.311	37559.691
7052.0	199.63	10421.346	35062.227
2725.0	199.61	8662.734	35401.922
4430.0	199.56	9386.57	35874.137
10419.0	199.5	11232.571	37982.566
11769.0	199.48	12057.353	38417.449
11405.0	199.44	11630.518	36513.078
17063.0	199.44	13958.931	37435.488
15690.0	199.42	13552.031	35141.891
10157.0	199.37	11369.528	34097.445
5691.0	199.31	9801.42	34165.664
5998.0	199.29	10062.933	34970.906
112.0	199.25	7661.163	33629.508
9929.0	199.25	11054.724	34665.91
9623.0	199.15	11111.371	39211.188
6679.0	199.14	10253.076	35417.668
6424.0	199.12	10179.054	38852.156
4932.0	199.1	9575.149	35810.996
5415.0	199.04	9905.49	37721.152
837.0	198.96	8059.321	38997.258
5205.0	198.94	9679.75	38786.43
11720.0	198.94	12008.272	38996.863
9319.0	198.85	10889.792	37087.84
3806.0	198.83	9097.113	36336.832
11082.0	198.77	11595.151	33867.617
15465.0	198.75	13177.742	33560.59
12923.0	198.73	12276.977	37136.637
17174.0	198.73	13965.188	39129.934
7991.0	198.68	10349.851	39190.984
160.0	198.66	7736.261	33977.719
4352.0	198.64	9397.107	36394.891
16896.0	198.62	13944.982	34583.277
13256.0	198.6	12638.999	33297.5
13480.0	198.6	12633.617	36929.941
16908.0	198.58	13975.199	34791.113
6860.0	198.58	10226.21	33258.727
1002.0	198.56	8151.911	36208.316
6731.0	198.56	10231.742	34473.473
15697.0	198.52	13367.586	35284.496
13454.0	198.45	12595.601	36486.902
8591.0	198.43	10619.942	37791.723
1735.0	198.37	8309.256	38245.668
3274.0	198.29	8989.426	36525.711
11201.0	198.29	11750.607	33974.531
6267.0	198.25	9988.687	38430.797
7261.0	198.25	10531.809	37950.707
15011.0	198.2	13176.692	39513.305
3271.0	198.1	8908.521	36488.66
18530.0	198.1	14566.547	39386.27
10183.0	197.97	11263.683	34201.086
994.0	197.93	8022.947	36143.844
15295.0	197.89	13254.818	36089.766
12742.0	197.89	12315.612	38959.836
18078.0	197.89	14407.104	35479.199
9998.0	197.85	11155.938	33934.961
6209.0	197.78	10023.524	37632.094
6680.0	197.76	10283.344	35104.316
5026.0	197.72	9675.072	36240.832
12310.0	197.7	12142.314	34937.797
8709.0	197.68	10702.048	36541.016
13025.0	197.66	12332.764	35633.867
6650.0	197.6	10184.596	35690.754
18516.0	197.6	14630.796	39545.492
10020.0	197.6	11180.816	33714.547
16042.0	197.55	13586.875	39785.293
161.0	197.49	7790.559	34001.754
4251.0	197.43	9331.555	38151.148
15560.0	197.43	13444.939	33469.309
10022.0	197.28	11150.738	33734.367
3885.0	197.26	9059.614	38214.832
14855.0	197.22	12990.577	38200.73
1370.0	197.2	8279.823	33496.688
6786.0	197.2	10305.438	33990.422
476.0	197.16	7889.936	36176.793
10824.0	197.16	11586.937	36785.652
6272.0	197.14	10043.875	38511.023
8869.0	197.14	10590.754	34937.871
12344.0	197.14	12158.033	35275.336
10834.0	197.07	11458.315	36545.816
13196.0	197.01	12297.815	33537.023
3249.0	196.95	8909.634	36610.965
14673.0	196.95	13061.254	36227.289
11125.0	196.93	11612.079	33420.559
17769.0	196.84	14058.248	33702.609
9610.0	196.78	11009.459	39324.797
16220.0	196.78	13645.099	37908.59
17395.0	196.72	13998.674	38898.887
10917.0	196.72	11467.251	35737.355
6526.0	196.66	10150.718	37605.781
2585.0	196.63	8684.377	33908.945
15576.0	196.57	13375.318	33582.941
9375.0	196.55	10882.396	37660.363
8503.0	196.51	10720.068	38943.328
9425.0	196.51	10917.159	38334.773
9777.0	196.49	11188.112	37004.387
8248.0	196.49	10562.089	39578.438
870.0	196.47	8067.66	38604.055
10349.0	196.41	11273.244	36681.867
10594.0	196.4	11443.306	39654.445
15982.0	196.38	13496.789	39403.363
10254.0	196.34	11369.017	35310.047
5672.0	196.26	9804.074	34337.164
16791.0	196.26	13873.233	33815.512
11991.0	196.2	12009.797	35118.109
13124.0	196.15	12415.784	34161.105
8624.0	196.15	10608.929	37255.676
14345.0	196.09	12836.869	33392.129
5106.0	196.07	9520.633	37243.434
15807.0	195.94	13417.064	37148.477
5537.0	195.78	9815.035	36129.477
9101.0	195.76	10925.783	33769.266
11772.0	195.76	11975.291	38458.906
3726.0	195.76	9091.156	35272.039
5304.0	195.73	9902.418	39945.234
5664.0	195.71	9729.709	34570.227
11985.0	195.63	11920.447	35336.262
1154.0	195.63	8126.018	34540.898
9765.0	195.59	11196.664	36869.0
10096.0	195.57	11270.99	33290.637
16408.0	195.57	13677.995	35956.859
15950.0	195.51	13376.982	38655.586
18863.0	195.5	14563.355	34562.238
4810.0	195.44	9579.481	34717.301
1327.0	195.38	8286.582	33043.656
17792.0	195.34	14162.86	33598.945
16888.0	195.34	13875.464	34474.23
2127.0	195.25	8468.284	35905.48
18142.0	195.21	14250.071	36535.848
6847.0	195.21	10342.007	33627.297
12705.0	195.19	12488.963	39928.742
10715.0	195.17	11502.432	38101.52
16443.0	195.0	13647.138	35574.043
1480.0	195.0	8347.158	34880.977
18093.0	194.98	14260.387	35613.758
9694.0	194.96	11172.912	38088.543
1314.0	194.96	8155.678	33085.543
12221.0	194.88	12127.824	33875.445
14246.0	194.77	12718.329	34902.063
8775.0	194.75	10573.83	35475.699
1512.0	194.75	8367.586	35087.23
5792.0	194.65	9814.003	33059.785
12761.0	194.61	12470.266	38844.391
11292.0	194.6	11698.841	34954.508
11685.0	194.56	11918.849	39507.805
6395.0	194.56	10212.192	39484.426
17869.0	194.5	14276.92	33271.035
2882.0	194.46	8763.626	38173.73
10845.0	194.42	11595.94	36646.016
12497.0	194.4	12082.337	37411.719
15722.0	194.37	13551.424	35814.723
3047.0	194.35	8900.197	39544.754
4128.0	194.33	9367.04	39565.977
17417.0	194.29	14150.937	38578.547
10360.0	194.25	11252.774	36866.352
16723.0	194.21	13918.685	33402.777
2726.0	194.17	8836.555	35405.461
8645.0	194.17	10756.779	37173.949
11264.0	194.17	11731.958	34583.605
5571.0	194.1	9914.627	35675.965
1127.0	194.06	8077.636	34680.617
10775.0	193.92	11553.705	37244.887
16010.0	193.92	13358.781	39731.281
11020.0	193.91	11617.887	34552.602
219.0	193.89	7663.205	34371.355
12089.0	193.89	12026.732	34024.41
3627.0	193.81	9239.567	34367.109
11435.0	193.81	11774.085	37046.891
10304.0	193.81	11408.024	35962.875
12689.0	193.75	12262.351	39958.328
11022.0	193.69	11565.802	34569.699
2264.0	193.6	8484.253	34766.805
10478.0	193.52	11406.463	39023.383
6577.0	193.39	10249.749	36940.672
12224.0	193.37	12262.774	33891.664
16701.0	193.35	13846.503	33188.332
965.0	193.29	8147.431	36839.727
17559.0	193.25	14016.038	36696.707
11570.0	193.25	11759.005	38969.738
13143.0	193.14	12361.557	34018.656
14481.0	193.12	13088.826	33847.137
1983.0	193.1	8467.8	38151.398
9829.0	193.1	11110.919	36188.359
18029.0	193.08	14416.169	34816.641
16757.0	193.06	13955.98	33650.254
5431.0	193.02	9783.104	37573.82
11532.0	193.01	11666.581	38422.961
851.0	192.97	8144.876	38659.117
16214.0	192.97	13642.996	37880.773
10618.0	192.95	11533.451	39752.953
9143.0	192.87	10926.257	34158.422
11733.0	192.78	12047.902	38854.746
13468.0	192.72	12534.017	36768.879
4111.0	192.7	9452.019	39678.816
2835.0	192.68	8639.252	37150.941
9318.0	192.68	10964.495	37083.539
10680.0	192.66	11431.425	38534.477
14273.0	192.62	12777.638	34528.332
2876.0	192.62	8723.242	38013.246
15683.0	192.55	13502.193	35043.73
6491.0	192.53	10184.351	37955.035
5529.0	192.45	9913.656	36284.234
3420.0	192.41	8983.705	34651.91
4505.0	192.39	9318.815	34867.309
18962.0	192.37	14536.048	33656.02
1093.0	192.35	8038.48	35178.43
1379.0	192.33	8254.846	33611.133
5530.0	192.33	9778.545	36325.07
6817.0	192.32	10215.145	33936.008
11689.0	192.32	12042.579	39286.375
6321.0	192.3	9961.778	39231.438
11515.0	192.12	11743.405	38195.828
18089.0	192.09	14214.715	35578.184
17783.0	192.07	14031.206	33809.617
16478.0	192.05	13569.569	34789.086
8800.0	191.89	10615.634	35366.422
3844.0	191.82	9142.081	37339.758
11234.0	191.8	11729.316	34314.004
482.0	191.78	7648.38	36263.965
1161.0	191.76	8164.036	34609.465
467.0	191.76	7758.392	36095.691
18896.0	191.74	14513.422	34297.738
11857.0	191.72	11978.558	37408.914
6722.0	191.68	10148.821	34643.68
9767.0	191.66	11072.606	36880.191
2638.0	191.66	8767.328	34464.82
5868.0	191.64	10112.716	33759.547
18757.0	191.63	14580.463	35977.977
2828.0	191.59	8829.58	36964.672
5351.0	191.55	9749.246	39110.348
14660.0	191.53	13103.276	36035.344
8698.0	191.4	10762.025	36443.457
2161.0	191.32	8444.13	35663.758
9625.0	191.26	11200.365	39217.266
3267.0	191.24	9038.437	36423.789
1997.0	191.2	8589.765	38207.613
6570.0	191.19	10283.227	37112.637
18738.0	191.19	14581.298	36268.629
9226.0	191.19	10910.625	35673.691
18139.0	191.17	14228.237	36469.59
9162.0	191.15	10892.373	34643.953
14832.0	191.13	13110.445	37902.563
6433.0	191.07	10174.295	38951.836
16657.0	191.07	13577.519	33479.844
12010.0	191.01	11851.859	35001.789
3609.0	190.99	9240.514	34133.16
3541.0	190.99	9138.187	33121.609
3259.0	190.96	9023.243	36696.551
6184.0	190.94	9921.628	37187.473
17589.0	190.92	14166.124	35681.969
5077.0	190.9	9650.625	36857.0
9885.0	190.86	11029.955	35265.051
1407.0	190.78	8399.877	34072.277
17846.0	190.76	14117.329	33075.77
4846.0	190.76	9683.821	34881.379
4502.0	190.76	9464.349	35082.711
18884.0	190.73	14616.399	34217.621
15392.0	190.73	13231.42	34734.434
6486.0	190.71	10325.037	37836.516
3525.0	190.71	8893.437	33276.906
5068.0	190.67	9588.794	36741.551
4466.0	190.51	9309.99	35301.477
18809.0	190.48	14558.64	35154.824
6883.0	190.48	10377.615	33042.273
12768.0	190.46	12362.382	38648.445
12928.0	190.46	12437.829	36926.707
17976.0	190.44	14273.855	34335.191
5344.0	190.4	9730.099	39020.18
10269.0	190.36	11403.857	35517.359
17338.0	190.28	14021.985	39592.316
10995.0	190.25	11620.634	34648.047
631.0	190.25	7739.271	38276.91
4105.0	190.23	9449.677	39637.207
4270.0	190.17	9401.512	37565.0
16945.0	190.15	13827.644	35309.484
2086.0	190.15	8449.56	36958.215
538.0	189.98	7964.62	37020.484
16445.0	189.9	13777.099	35317.656
3380.0	189.9	8949.883	35220.746
17032.0	189.83	13784.322	36939.539
4492.0	189.81	9395.172	34984.488
15654.0	189.81	13503.116	34671.504
114.0	189.81	7717.825	33650.641
2331.0	189.79	8439.778	34224.477
16512.0	189.67	13675.005	34337.559
3797.0	189.67	9101.37	36291.809
6880.0	189.61	10145.542	33157.148
1846.0	189.6	8298.763	39674.652
10331.0	189.5	11211.116	36342.16
9294.0	189.48	10817.373	36494.191
6675.0	189.44	10243.625	35374.207
18512.0	189.42	14440.46	39494.598
4681.0	189.42	9675.565	33286.891
4709.0	189.38	9619.642	33483.699
14075.0	189.38	12889.273	37105.777
18112.0	189.38	14225.087	35959.242
3767.0	189.35	9062.231	35841.621
10481.0	189.35	11365.001	39045.977
2674.0	189.35	8758.622	34835.625
11118.0	189.29	11603.392	33607.172
937.0	189.23	8116.788	37403.875
12279.0	189.21	12078.289	34503.707
1973.0	189.19	8466.509	38757.504
4230.0	189.17	9313.231	38235.691
15308.0	189.17	13286.598	35934.094
477.0	189.15	7660.837	36207.492
12164.0	189.1	12101.639	33096.961
9626.0	189.1	11087.712	39242.074
1854.0	189.0	8230.005	39756.242
300.0	189.0	7701.652	34861.586
17830.0	188.96	14181.679	33235.113
4285.0	188.94	9466.951	37443.0
10736.0	188.92	11468.642	37800.504
1331.0	188.91	8326.894	33090.449
12735.0	188.91	12291.871	39322.504
15213.0	188.87	13136.128	37141.223
1115.0	188.87	8144.411	34850.453
14135.0	188.85	12788.182	36155.129
13186.0	188.83	12341.83	33684.832
11911.0	188.81	12046.627	36782.191
14901.0	188.81	12937.235	39025.523
9056.0	188.79	10584.425	33121.754
6303.0	188.6	10050.345	38847.859
12898.0	188.6	12330.721	37358.461
16465.0	188.58	13564.152	34967.281
18075.0	188.54	14215.79	35394.59
13051.0	188.54	12406.579	35313.531
9383.0	188.5	10851.376	37695.992
15795.0	188.48	13381.344	36998.656
6788.0	188.48	10160.926	34009.461
10647.0	188.41	11523.176	39221.332
1326.0	188.39	8352.12	33041.945
15526.0	188.29	13390.194	33016.574
12199.0	188.27	12109.694	33598.566
13511.0	188.27	12624.447	37336.766
6426.0	188.24	10234.158	38905.871
2055.0	188.14	8475.585	37229.984
2862.0	188.08	8837.449	37707.227
5258.0	188.08	9655.764	39293.781
12312.0	187.99	12141.425	34958.984
12625.0	187.89	12158.252	38959.781
14529.0	187.89	13041.306	34077.648
13945.0	187.87	12711.085	38616.758
4553.0	187.85	9394.416	34357.789
9628.0	187.85	11046.073	39264.707
1185.0	187.83	7995.672	34452.699
11997.0	187.83	12009.112	35232.105
17835.0	187.81	14026.988	33257.496
14647.0	187.81	12974.053	35839.488
1658.0	187.81	8255.662	36774.191
14250.0	187.78	12733.913	34928.941
12050.0	187.78	11923.788	34608.469
4129.0	187.78	9431.443	39569.043
625.0	187.78	7650.122	38207.531
2487.0	187.72	8819.768	33150.836
9445.0	187.7	10786.704	38731.813
16489.0	187.6	13657.183	34630.41
10639.0	187.56	11453.013	39424.828
2523.0	187.55	8809.2	33397.16
2102.0	187.53	8452.21	36707.301
11860.0	187.51	12052.289	37435.816
9094.0	187.49	10900.71	33718.266
6193.0	187.47	10127.041	37300.324
6600.0	187.33	10141.805	36429.953
3123.0	187.32	9035.201	38798.516
2111.0	187.3	8521.877	36540.609
17142.0	187.24	13903.272	38368.734
7199.0	187.2	10483.445	37166.973
2712.0	187.2	8789.694	35273.23
9213.0	187.2	10933.416	35398.293
1697.0	187.2	8392.44	37309.379
18850.0	187.14	14438.859	34749.102
3354.0	187.12	9031.535	35369.043
10733.0	187.1	11548.388	37710.043
11108.0	187.07	11523.465	33570.711
9042.0	187.05	10714.389	33215.98
3750.0	187.05	9199.568	35581.699
15786.0	187.05	13436.949	36794.156
12423.0	187.03	12191.735	35959.57
13730.0	187.03	12603.679	39453.246
15700.0	186.99	13536.021	35377.625
3875.0	186.95	9256.222	38017.531
18413.0	186.86	14321.539	39472.137
3640.0	186.84	9074.162	34520.926
15777.0	186.84	13549.784	36641.793
13341.0	186.76	12600.572	34389.707
12167.0	186.76	12262.376	33178.652
3540.0	186.68	9215.548	33108.98
8523.0	186.66	10641.892	38487.691
9721.0	186.64	11165.007	37730.367
5650.0	186.64	9718.451	34488.715
9198.0	186.64	10821.126	35248.117
10439.0	186.59	11246.765	38207.766
5749.0	186.57	9840.699	33786.797
12411.0	186.55	12233.735	35749.445
10253.0	186.55	11235.99	35269.059
9505.0	186.51	10793.446	39679.875
11709.0	186.47	11894.331	39161.328
17427.0	186.43	14145.023	38163.504
2287.0	186.4	8494.474	34604.156
17640.0	186.36	14145.777	34462.629
5971.0	186.34	10124.962	34655.734
5321.0	186.24	9814.252	39463.199
14014.0	186.24	12726.792	37680.074
12039.0	186.24	11894.661	34464.512
955.0	186.22	8082.637	36995.457
5185.0	186.2	9593.238	38439.605
17359.0	186.2	14127.298	39410.762
8861.0	186.19	10603.171	34824.113
4228.0	186.15	9284.636	38198.477
15926.0	186.13	13534.201	38150.914
6029.0	186.13	9987.029	35412.664
5313.0	186.13	9851.885	39739.086
9394.0	186.09	10904.43	37812.93
12472.0	186.07	12208.927	37056.027
15952.0	186.05	13376.843	38691.207
6322.0	186.03	10086.729	39246.707
9926.0	186.01	11200.108	34901.168
2053.0	186.01	8545.607	37205.637
5532.0	185.96	9792.158	36381.637
4173.0	185.9	9325.495	38930.531
49.0	185.88	7821.297	33295.48
7126.0	185.84	10353.36	36244.41
4016.0	185.8	9154.176	39822.559
3326.0	185.78	8955.957	35638.324
15925.0	185.76	13519.274	38122.387
16281.0	185.65	13604.16	37422.785
12230.0	185.65	12275.204	33962.773
3360.0	185.63	9057.44	35436.133
11301.0	185.63	11845.826	35102.359
14212.0	185.61	12730.016	35187.82
4663.0	185.59	9375.881	33104.535
954.0	185.57	8106.738	36969.539
9605.0	185.57	11172.51	39552.578
11397.0	185.51	11739.4	36326.211
9427.0	185.46	10955.639	38477.262
18881.0	185.44	14521.397	34145.676
16355.0	185.34	13637.837	36915.219
12688.0	185.32	12134.265	39957.57
11599.0	185.3	11707.175	39460.258
10666.0	185.3	11579.954	38938.563
11484.0	185.27	11666.537	37665.672
11597.0	185.23	11820.643	39433.758
12079.0	185.23	11914.647	34212.73
19015.0	185.21	14523.139	33516.211
12314.0	185.17	12207.473	35003.605
11649.0	185.13	12015.66	39771.695
6415.0	185.13	10299.544	39221.422
15077.0	185.0	13292.866	38320.684
10675.0	184.96	11459.177	38696.059
13102.0	184.94	12418.69	34637.57
15554.0	184.92	13511.704	33357.645
11518.0	184.83	11631.879	38283.031
17171.0	184.79	13917.502	39083.203
9710.0	184.79	11042.42	37945.801
9242.0	184.79	10893.784	35884.566
18742.0	184.73	14477.089	36378.574
4585.0	184.71	9484.301	33942.668
10453.0	184.65	11292.509	38437.625
11882.0	184.61	11895.97	37334.223
9031.0	184.61	10676.294	33434.027
9635.0	184.61	11101.137	39063.43
3831.0	184.52	9118.303	36890.031
14703.0	184.52	13010.65	36519.496
10300.0	184.46	11304.203	35893.07
8628.0	184.33	10676.703	37276.691
12592.0	184.23	12233.088	38434.477
3912.0	184.23	9161.369	38712.211
3828.0	184.23	9140.496	36882.965
11149.0	184.17	11745.141	33125.324
17389.0	184.14	14011.88	39064.371
14300.0	184.12	12802.89	34378.98
8786.0	184.04	10701.169	35266.227
8630.0	184.02	10647.678	37287.547
6590.0	183.96	10171.784	36818.496
9991.0	183.94	11178.037	34123.805
1277.0	183.94	8083.985	33335.043
10966.0	183.92	11477.857	35224.16
13432.0	183.89	12635.396	36109.195
5323.0	183.85	9798.802	39563.375
4268.0	183.79	9426.162	37561.984
8925.0	183.77	10675.581	34254.789
10978.0	183.68	11436.08	34799.676
12676.0	183.66	12122.428	39872.465
3090.0	183.64	8956.683	39080.152
6602.0	183.64	10143.336	36500.488
3182.0	183.64	8926.823	37587.34
7002.0	183.62	10389.758	34676.211
7001.0	183.58	10541.298	34668.574
4295.0	183.56	9436.665	37215.566
475.0	183.54	7768.859	36161.633
17775.0	183.48	14175.717	33776.313
4525.0	183.46	9360.514	34715.203
5876.0	183.45	9982.718	33831.496
14431.0	183.43	13131.413	33340.527
5520.0	183.33	9750.74	36467.59
5884.0	183.24	10075.426	33950.648
17026.0	183.22	13850.566	36832.152
15062.0	183.16	13220.738	38716.465
4586.0	183.1	9293.356	33967.113
7064.0	183.08	10421.771	35269.512
12782.0	183.06	12430.673	38606.441
3720.0	183.06	9220.403	35198.105
13080.0	183.04	12414.787	35004.629
4312.0	183.02	9389.549	37124.074
8637.0	182.97	10612.783	37044.152
3329.0	182.89	8850.736	35674.57
5699.0	182.74	9766.225	34197.754
4361.0	182.68	9474.867	36514.367
4020.0	182.6	9154.73	39986.813
14361.0	182.55	12913.431	33489.816
2019.0	182.55	8612.916	37834.984
2837.0	182.51	8811.517	37165.863
18874.0	182.51	14462.437	34378.516
11504.0	182.51	11757.93	38135.125
19115.0	182.47	14594.41	33064.129
8805.0	182.45	10730.478	35375.836
1268.0	182.45	8067.831	33291.57
2321.0	182.39	8520.123	34135.242
17172.0	182.37	13811.004	39118.895
2771.0	182.37	8658.388	36115.313
12237.0	182.33	12102.132	34077.859
13392.0	182.12	12603.414	35322.652
9953.0	182.1	11194.042	34356.438
13761.0	182.05	12515.226	39815.039
[truncated: 8,704 more rows]
