# Supplementary material for: Insights on the Control of Yeast Single-Cell Growth Variability by Members of the Trehalose Phosphate Synthase (TPS) Complex
Source: Front Cell Dev Biol. 2021 Jan 28;9:607628. doi: 10.3389/fcell.2021.607628 (PMC7876269; doi:10.3389/fcell.2021.607628)
Supplement: Supplementary file 3 [file Data_Sheet_2.ZIP › replicate3_TPS1_glc_t3.csv]

Id	Area(um^2)	Center_x_position	Center_y_position
13187.0	335.47	14628.206	37961.137
11995.0	333.92	13887.691	34320.023
2590.0	324.47	8993.843	35806.164
10016.0	319.22	12843.815	36765.355
1655.0	302.12	8526.207	36907.746
9057.0	299.36	12371.361	38732.031
7652.0	297.12	11597.101	35918.875
6061.0	297.08	10739.232	35364.672
2816.0	296.89	9218.195	33914.0
12842.0	296.31	14302.936	35085.84
12045.0	295.99	13920.325	35360.699
8552.0	294.15	12022.495	34153.895
8260.0	292.75	11907.707	39331.656
2108.0	287.67	8759.182	35326.5
12118.0	282.23	13949.956	37258.465
5446.0	278.53	10542.24	35720.734
5833.0	278.44	10568.908	38838.051
9893.0	276.18	12882.939	38863.055
10146.0	272.79	12896.366	34473.313
5686.0	270.97	10532.921	38795.934
402.0	268.44	7953.979	36506.723
1937.0	266.33	8824.481	33172.301
3340.0	263.55	9372.126	36987.879
4127.0	262.1	9718.756	37696.535
13378.0	259.61	14516.394	34291.813
1936.0	259.61	8670.454	33167.395
8922.0	256.72	12107.55	38278.887
2432.0	255.74	9031.127	38790.164
4728.0	255.72	10107.993	37142.527
2064.0	254.42	8734.308	34658.063
9000.0	253.34	12234.029	39974.426
5235.0	252.96	10279.262	33696.641
10791.0	252.17	13151.464	37282.477
7716.0	250.24	11582.431	34805.949
11365.0	249.01	13433.578	39583.984
10739.0	248.98	13232.482	37868.563
10322.0	248.36	13083.05	34057.152
5127.0	243.54	10316.305	35198.652
7487.0	241.31	11560.3	39408.215
10433.0	240.14	13020.135	36245.258
11299.0	239.76	13541.154	37973.047
9302.0	238.29	12399.37	34791.668
3522.0	236.52	9417.269	34449.48
7697.0	234.53	11426.737	35351.801
8677.0	232.52	12232.963	34129.539
3347.0	230.51	9385.575	36710.012
12662.0	230.15	14065.712	33549.633
2794.0	229.26	9249.223	33601.629
8629.0	229.24	12183.835	33273.859
4909.0	228.59	10277.459	39149.313
6106.0	228.11	10558.395	34848.777
1165.0	228.04	8348.853	34887.371
5076.0	226.72	10294.172	36156.586
13360.0	226.2	14427.734	34312.551
11685.0	225.76	13630.913	35894.363
8894.0	225.39	12239.318	37987.238
13126.0	225.13	14569.401	39313.152
6322.0	224.63	10908.595	34386.773
7570.0	224.61	11624.098	37380.617
13401.0	224.59	14450.138	34010.375
6035.0	224.03	10705.768	35479.941
8455.0	223.1	11897.32	36177.047
6665.0	222.67	11037.79	39305.527
1803.0	222.56	8548.126	34557.871
1099.0	220.76	8411.678	33894.914
4575.0	220.55	10105.779	34565.02
8499.0	220.43	11896.564	35136.52
5129.0	220.09	10280.083	35248.078
4173.0	219.57	9782.874	37137.383
10727.0	219.13	13260.04	38238.461
12496.0	217.85	14201.658	36479.176
9715.0	217.23	12563.072	38212.465
7641.0	216.37	11416.481	36087.586
6908.0	216.01	11070.695	34854.742
7712.0	215.49	11606.299	34970.949
7631.0	214.48	11426.787	36492.328
8521.0	213.82	11893.615	34628.914
8202.0	213.25	11684.137	39640.457
13137.0	212.5	14547.303	39150.141
7744.0	212.02	11626.88	34477.82
10216.0	211.31	12880.317	33311.789
8686.0	211.07	12183.652	34308.836
663.0	210.45	8133.245	39143.18
7965.0	210.38	11836.885	35210.48
8554.0	210.24	11897.467	34171.969
7439.0	208.48	11428.1	39870.891
1155.0	208.44	8202.646	34664.871
6804.0	208.38	11168.838	36767.078
5042.0	208.08	10305.78	36957.766
2624.0	207.81	8966.446	35167.434
192.0	207.41	7697.759	34454.453
2454.0	206.16	8862.012	37997.402
1765.0	204.46	8536.573	35051.871
9328.0	204.32	12295.325	34165.563
10395.0	204.15	13106.308	35525.609
4654.0	203.4	10038.926	36169.336
12129.0	202.48	13943.671	37411.48
3299.0	202.37	9281.205	37740.516
1569.0	202.16	8567.22	38802.934
2080.0	202.08	8634.211	34997.008
8350.0	202.04	12043.821	37871.824
12227.0	201.87	13963.036	39328.16
3488.0	201.79	9380.529	34887.598
1232.0	201.76	8298.172	35689.953
5402.0	200.99	10450.763	34961.129
4622.0	200.78	9985.641	35410.898
9427.0	200.49	12615.328	33530.965
10084.0	199.82	12854.9	35299.574
12260.0	199.78	13943.607	39867.402
8514.0	199.09	11901.976	35002.586
3112.0	198.71	9155.645	39477.262
10472.0	198.5	13017.196	36707.547
3658.0	198.42	9631.144	34056.047
5859.0	198.21	10575.306	38323.793
11223.0	198.21	13552.516	37133.59
10205.0	197.98	12816.833	33463.91
4082.0	197.67	9854.636	38806.359
3577.0	197.04	9459.177	33475.449
4414.0	196.39	9789.406	33408.227
6109.0	195.59	10596.379	34935.941
9548.0	195.47	12568.562	36072.531
6901.0	193.52	11173.945	35009.836
1827.0	193.44	8476.791	34414.207
8912.0	192.98	12147.504	38142.625
11173.0	192.94	13505.081	36162.988
4644.0	192.77	9936.565	35947.547
6937.0	192.33	11186.889	34309.664
12370.0	191.64	14145.543	38899.859
7491.0	190.97	11437.673	39135.738
1360.0	190.78	8295.9	37986.977
6110.0	190.17	10664.953	34622.684
11420.0	189.86	13716.515	39718.527
5349.0	189.21	10418.9	34188.836
7128.0	188.9	11318.645	34201.281
2927.0	188.84	9075.423	35475.473
6179.0	188.65	10708.539	33906.691
13435.0	188.36	14574.71	33671.48
10490.0	188.15	12997.798	37088.316
13307.0	187.62	14466.458	35506.32
11809.0	187.22	13659.625	33869.656
1972.0	187.02	8805.198	33508.93
3862.0	186.53	9615.148	36514.234
8089.0	186.49	11669.094	37415.844
8836.0	185.74	12264.376	36826.926
12374.0	185.7	14002.563	38653.184
13502.0	185.63	14624.608	33463.559
12095.0	185.59	13891.689	36490.598
11903.0	184.82	13907.413	33464.203
12912.0	184.28	14417.378	36497.004
9547.0	183.42	12645.596	36034.484
8755.0	183.17	12225.846	35368.324
6666.0	183.12	11010.601	39325.141
13149.0	183.1	14602.928	39109.703
4183.0	183.08	9744.246	36960.824
11922.0	182.81	13781.045	33652.891
10137.0	182.64	12816.932	34685.773
7642.0	182.29	11437.253	36102.563
10896.0	182.14	13230.199	35300.813
9223.0	182.04	12282.572	36108.895
4298.0	181.95	9869.966	34813.777
8118.0	181.41	11702.052	38060.375
10325.0	180.78	12979.22	34120.172
9998.0	180.59	12711.336	37067.047
10323.0	180.36	13041.227	34076.434
3845.0	180.32	9688.121	36206.559
3592.0	180.01	9413.487	33010.102
1808.0	179.97	8596.418	34607.535
7152.0	179.92	11403.32	34719.66
7508.0	179.88	11577.628	38940.445
7972.0	179.74	11696.654	35294.633
7891.0	179.71	11714.161	33991.691
8053.0	179.55	11838.504	36679.625
9441.0	179.44	12563.569	33723.957
1252.0	179.21	8386.515	35946.996
8036.0	179.02	11740.509	36324.023
4862.0	178.65	9973.043	39671.52
1283.0	178.54	8392.631	36214.699
8394.0	178.23	11942.804	37301.098
9503.0	178.21	12666.6	34914.66
5135.0	178.19	10271.97	35006.57
12814.0	178.02	14365.013	34610.543
7692.0	177.91	11439.108	35283.879
921.0	177.48	8164.975	34376.688
623.0	177.35	7937.571	39879.293
3945.0	177.24	9529.314	38076.969
6837.0	176.95	11102.468	35918.895
7242.0	176.89	11327.332	36298.531
2608.0	176.72	8932.362	35484.055
7995.0	176.72	11793.643	35559.363
11722.0	176.43	13695.468	34815.023
853.0	176.35	8145.411	35118.457
8856.0	175.65	12170.598	37359.672
9316.0	175.65	12349.501	34489.609
13004.0	175.59	14376.616	38220.508
2909.0	175.22	9187.646	35155.859
5372.0	175.19	10493.494	34429.156
8959.0	174.46	12110.543	39247.07
4858.0	174.3	9997.431	39407.898
5223.0	174.25	10315.666	33901.426
4115.0	174.23	9818.501	38081.516
4999.0	174.02	10310.511	37598.336
6071.0	173.73	10765.548	35149.184
13223.0	173.52	14551.227	37185.746
11524.0	173.4	13769.864	38070.184
1208.0	173.38	8392.226	35424.543
9879.0	173.27	12862.582	38978.023
7431.0	173.1	11633.139	39760.773
8097.0	173.02	11731.953	37536.59
4659.0	172.87	10129.551	36204.66
7288.0	172.81	11354.943	37204.66
7788.0	172.58	11560.358	34109.156
2734.0	171.89	9032.273	33797.113
11676.0	171.81	13635.759	35780.336
9512.0	171.56	12662.166	35109.688
4217.0	171.41	9902.041	36103.742
4451.0	171.32	10079.053	33063.152
5200.0	171.26	10187.236	34238.543
9404.0	171.18	12460.271	33119.281
326.0	171.03	7819.361	35577.145
10420.0	170.95	13035.438	36097.309
6123.0	170.93	10721.357	34376.633
6382.0	170.59	10868.033	35908.695
8101.0	170.38	11691.354	37604.715
3954.0	170.28	9625.127	38305.355
11887.0	169.52	13957.625	33276.297
4828.0	169.44	10127.471	38708.137
7690.0	169.3	11598.864	35566.289
5101.0	169.27	10341.85	35452.746
7976.0	169.13	11735.817	35332.109
7476.0	168.9	11618.596	39548.129
1498.0	168.71	8595.034	39864.855
10346.0	168.71	13038.848	34454.578
4640.0	168.58	9993.834	35853.293
5759.0	168.1	10758.342	39835.949
12576.0	167.98	14155.269	34131.895
9024.0	167.85	12416.078	39537.465
3043.0	167.68	9153.753	38011.352
10202.0	167.68	12845.544	33453.207
8692.0	167.52	12231.967	34383.77
6546.0	167.39	10787.651	38987.43
6601.0	167.16	10839.342	39765.66
10166.0	167.01	12767.366	34327.891
780.0	166.97	8198.017	36139.156
3.0	166.76	7933.439	33014.738
5566.0	166.39	10429.78	38029.008
10154.0	166.37	12848.503	34563.801
11114.0	166.37	13523.713	34754.57
11652.0	166.03	13604.475	36682.422
4385.0	165.91	9865.505	33885.164
9424.0	165.86	12491.852	33342.727
4263.0	165.66	9842.582	35494.566
8121.0	165.51	11635.722	38111.398
11763.0	165.32	13760.308	34290.219
11659.0	165.3	13667.189	36115.617
2047.0	165.28	8785.458	34483.125
11811.0	165.17	13769.217	33883.816
7686.0	165.15	11533.733	35551.824
4417.0	164.88	9911.519	33463.047
10694.0	164.82	13350.557	38909.105
10269.0	164.61	13024.436	33531.391
2002.0	164.38	8684.579	33905.754
9156.0	164.32	12456.863	37654.449
12467.0	164.23	14013.984	37262.977
12871.0	164.19	14346.002	35566.813
5157.0	164.09	10306.19	34617.789
916.0	164.02	8147.739	34366.355
93.0	163.96	7955.922	33666.879
8461.0	163.88	11918.278	35924.469
2942.0	163.84	9217.339	35702.535
8426.0	163.79	11912.84	36574.355
9289.0	163.73	12384.903	35003.262
13293.0	163.63	14514.761	35858.309
4379.0	163.5	9890.32	34114.906
2470.0	163.35	8992.555	37991.641
9252.0	162.94	12385.36	35680.266
7960.0	162.94	11777.555	34993.012
11628.0	162.66	13595.06	37123.969
9806.0	162.47	12713.94	39775.695
6783.0	162.47	10995.783	37032.52
12739.0	162.43	14226.735	33572.504
4018.0	162.1	9668.95	39585.691
7490.0	161.97	11531.169	39116.379
10063.0	161.89	12844.159	35756.313
7308.0	161.74	11204.128	37688.941
13234.0	161.64	14422.21	37296.551
109.0	161.6	7939.087	33864.832
7017.0	161.58	11087.463	33600.457
6491.0	161.24	10886.178	37758.277
7354.0	161.03	11365.229	38518.781
8724.0	160.97	12079.184	34871.633
6516.0	160.93	10804.342	38301.246
12186.0	160.91	13831.174	38205.406
2961.0	160.8	9204.483	35993.383
1566.0	160.74	8563.026	39105.254
11291.0	160.65	13409.667	37875.742
6642.0	160.61	11161.696	39636.961
8569.0	160.59	12058.649	34126.91
5159.0	160.57	10203.913	34634.633
13157.0	160.53	14611.713	38742.238
5085.0	160.34	10301.634	36002.148
116.0	160.19	7790.839	33939.48
7927.0	160.13	11709.567	34463.945
5690.0	160.03	10513.383	38816.238
9015.0	159.84	12444.295	39681.648
8839.0	159.73	12121.33	36946.285
5717.0	159.63	10553.618	39385.461
11759.0	159.61	13689.878	34229.316
5776.0	159.42	10579.968	39697.41
11229.0	159.27	13475.921	37297.68
12112.0	159.21	13882.119	37192.047
5594.0	159.15	10350.627	38455.621
10199.0	159.06	12846.388	33644.141
2173.0	158.67	8814.419	36527.203
10552.0	158.52	13017.538	38001.109
4200.0	158.31	9913.529	36413.668
11070.0	158.31	13393.854	33877.754
9281.0	158.27	12456.154	35227.48
5955.0	158.16	10643.991	36950.359
7557.0	158.08	11431.304	37812.336
6331.0	157.87	10835.678	34801.57
12518.0	157.73	14057.821	35611.074
8594.0	157.6	11902.033	33189.746
11739.0	157.43	13704.57	34471.125
3466.0	157.35	9371.797	35223.465
5959.0	157.33	10741.857	36996.832
989.0	157.31	8149.188	33240.047
4125.0	157.27	9768.808	37684.891
5507.0	157.1	10535.558	36916.004
815.0	156.91	8091.621	35814.012
10418.0	156.81	13105.38	36033.469
4756.0	156.66	10064.544	37659.516
11856.0	156.62	13627.961	33270.203
6105.0	156.58	10704.486	34842.422
12120.0	156.51	13927.798	37268.371
3209.0	155.89	9356.973	38795.367
960.0	155.44	8081.403	33333.852
8474.0	155.44	12022.766	35626.551
6689.0	155.26	11082.481	39109.223
11635.0	155.24	13678.879	36978.539
10169.0	155.15	12874.77	34186.949
13135.0	155.07	14628.197	39124.695
13023.0	154.86	14272.135	38839.992
12023.0	154.84	13798.917	34911.34
1207.0	154.71	8359.635	35422.969
12077.0	154.63	13977.859	35957.855
1074.0	154.57	8279.64	33493.035
8075.0	154.38	11675.804	37149.922
8138.0	154.3	11720.994	38374.762
4770.0	154.11	10103.005	37968.473
4934.0	154.07	10144.869	38506.445
13309.0	153.86	14524.836	35517.82
11130.0	153.85	13479.465	35073.176
6816.0	153.83	11133.324	36634.109
6517.0	153.79	10986.565	38304.305
12980.0	153.71	14385.244	37802.215
9877.0	153.69	12778.691	38970.672
6651.0	153.63	11097.932	39736.766
8549.0	153.6	12018.85	34408.875
12558.0	153.6	14125.317	34713.793
8846.0	153.44	12241.179	37132.066
8636.0	153.29	12083.764	33442.957
3202.0	153.27	9314.812	38982.527
12538.0	153.25	14102.274	34933.855
2649.0	153.23	9052.514	35086.797
7117.0	153.23	11269.883	34119.188
12808.0	153.21	14238.731	34554.691
12398.0	152.93	14069.686	38179.91
8437.0	152.81	11978.44	36678.273
695.0	152.62	8066.618	38602.305
8294.0	152.58	11976.33	38688.633
10898.0	152.52	13227.559	35338.051
13376.0	152.5	14486.482	34240.965
4677.0	152.45	10076.035	36416.785
5227.0	152.45	10216.414	33935.07
6708.0	152.39	11156.003	38382.387
4287.0	152.39	9892.178	34956.992
5053.0	152.22	10273.764	36543.32
4117.0	152.16	9880.182	37853.344
3988.0	152.16	9699.504	39035.965
10237.0	152.08	13110.443	33041.273
4859.0	152.08	9937.262	39421.641
9539.0	152.08	12554.618	35877.949
4758.0	152.03	9977.785	37711.637
1597.0	151.95	8516.693	38228.719
674.0	151.95	8192.748	39035.344
8987.0	151.8	12242.132	39787.367
11166.0	151.62	13397.83	35848.992
8721.0	151.58	12137.639	34835.27
5956.0	151.58	10720.226	36956.145
6709.0	151.55	11046.473	38394.047
729.0	151.51	8187.944	37803.086
7307.0	151.45	11403.261	37634.906
159.0	151.24	7703.464	34240.371
8259.0	151.22	11896.673	39321.371
3793.0	151.07	9548.289	35678.66
2585.0	150.8	9053.841	35739.648
11102.0	150.8	13537.956	34606.227
7733.0	150.78	11427.642	34732.176
13316.0	150.68	14585.221	35355.043
4672.0	150.65	9923.607	36343.016
2172.0	150.61	8756.793	36494.281
4423.0	150.61	9815.209	33229.871
8977.0	150.57	12143.379	39623.074
7385.0	150.44	11344.761	39237.871
3634.0	150.21	9669.463	33439.785
744.0	150.07	8014.639	37280.305
3280.0	149.88	9293.972	38290.215
1795.0	149.75	8483.258	34763.957
3393.0	149.75	9297.839	36118.16
5074.0	149.69	10159.234	36103.629
5133.0	149.53	10259.938	34943.414
9712.0	149.36	12577.375	38175.941
1854.0	149.31	8496.134	33859.535
2621.0	149.27	8936.217	35121.027
10109.0	149.19	12709.192	35198.527
11839.0	149.15	13765.633	33616.383
6729.0	149.11	11186.201	38002.402
303.0	149.11	7953.896	35316.527
10149.0	149.08	12848.377	34531.832
4778.0	149.04	10089.669	38058.758
11680.0	148.9	13719.968	35808.523
13298.0	148.86	14513.188	35675.563
2525.0	148.85	8846.091	36789.359
6459.0	148.81	10978.407	37381.031
3341.0	148.73	9479.116	37001.301
7204.0	148.69	11403.581	35598.199
4967.0	148.62	10335.059	38125.984
8570.0	148.58	12024.821	33815.68
9320.0	148.42	12342.793	34302.984
9022.0	148.39	12475.888	39499.57
1500.0	148.37	8554.098	39952.508
7267.0	148.37	11240.895	36812.973
7272.0	148.25	11337.52	36865.344
11827.0	148.19	13631.03	33674.355
7057.0	148.08	11301.191	33139.098
5691.0	147.93	10393.545	38838.168
6933.0	147.83	11049.326	34612.77
4477.0	147.79	9992.498	33605.164
6420.0	147.75	10784.605	36696.91
9081.0	147.68	12438.467	38423.641
12536.0	147.66	14070.763	35196.379
9524.0	147.54	12601.87	35514.234
5883.0	147.54	10709.783	38021.633
1615.0	147.35	8625.089	37925.383
10681.0	147.29	13339.324	39099.406
6834.0	147.27	11113.689	36186.652
6354.0	147.14	10807.935	35365.875
5912.0	147.1	10666.828	37565.941
1666.0	147.03	8457.633	36708.438
7383.0	147.03	11402.597	39206.797
4338.0	146.99	9721.599	34322.426
928.0	146.99	7998.417	34452.902
3427.0	146.95	9407.249	35421.363
3932.0	146.85	9677.344	37772.43
5109.0	146.78	10174.494	35559.984
10272.0	146.72	13023.886	33596.691
11126.0	146.7	13453.748	35021.227
7940.0	146.7	11735.559	34580.242
1845.0	146.68	8627.585	34060.598
189.0	146.62	7659.263	34413.648
11082.0	146.55	13478.054	34065.078
10611.0	146.53	13095.448	39635.555
7499.0	146.49	11483.556	39250.016
5954.0	146.39	10575.134	36928.586
11837.0	146.26	13739.627	33534.16
11217.0	146.26	13433.303	37068.469
4345.0	146.24	9877.454	34365.605
8428.0	146.24	12050.336	36587.996
12870.0	146.24	14381.404	35511.23
7978.0	146.22	11653.192	35342.008
8961.0	146.22	12207.579	39274.223
2145.0	146.13	8641.813	36004.785
13231.0	146.13	14531.126	37248.449
2534.0	146.09	9016.838	36543.332
13033.0	145.95	14210.578	39211.332
3184.0	145.93	9339.437	39519.813
8406.0	145.86	11929.594	37131.789
5477.0	145.78	10410.356	36333.641
3350.0	145.74	9380.443	36774.316
5454.0	145.7	10469.469	35964.102
6329.0	145.67	10889.755	34645.328
11586.0	145.59	13631.127	37198.059
11647.0	145.57	13679.4	36567.883
1759.0	145.49	8537.25	35226.996
6734.0	145.44	11173.999	38084.629
10419.0	145.36	13120.824	36052.742
11302.0	145.32	13390.121	38072.719
12450.0	145.26	13995.539	37445.707
13466.0	145.07	14462.445	33555.523
306.0	145.07	7927.085	35370.727
3355.0	144.98	9424.821	36837.176
2983.0	144.92	9097.746	36334.801
4176.0	144.86	9803.052	37161.5
13472.0	144.82	14582.648	33566.508
13239.0	144.76	14608.54	37341.625
8113.0	144.76	11784.193	37939.535
7340.0	144.73	11248.018	38203.746
4927.0	144.73	10152.701	38931.906
6396.0	144.67	10830.953	36230.508
11908.0	144.54	13962.597	33525.734
5521.0	144.36	10544.232	37334.605
10815.0	144.34	13349.233	36739.262
5898.0	144.32	10598.369	37701.871
7263.0	144.32	11328.948	36718.609
10560.0	144.25	12987.893	38081.879
446.0	144.23	7711.995	37147.043
7433.0	144.15	11568.738	39775.758
11128.0	143.96	13481.467	35047.121
6822.0	143.86	11178.25	36466.762
10358.0	143.83	13010.928	34644.77
12119.0	143.83	13844.892	37265.387
12043.0	143.75	13828.423	35305.648
9739.0	143.73	12649.204	38570.523
7382.0	143.71	11322.66	39180.492
3671.0	143.67	9693.155	34248.051
550.0	143.62	7693.452	39111.063
7240.0	143.5	11294.506	36244.336
1902.0	143.42	8522.361	33032.535
10036.0	143.42	12715.709	36491.48
3877.0	143.4	9655.044	36799.566
5810.0	143.29	10741.101	39247.844
12405.0	143.25	14168.801	38016.816
8417.0	143.21	11885.05	36961.914
4225.0	143.18	9891.807	35938.824
2801.0	143.18	9241.491	33737.246
2659.0	143.12	8938.431	34617.875
7939.0	143.1	11697.124	34555.535
5356.0	143.06	10503.788	34256.973
12080.0	143.06	13983.084	36041.605
4791.0	143.04	10064.976	38268.793
3382.0	143.02	9483.138	36341.371
11478.0	143.02	13609.595	38812.191
12545.0	142.95	14011.86	35073.477
9426.0	142.91	12697.767	33469.297
13218.0	142.58	14563.871	37447.375
2629.0	142.56	9017.862	35176.973
2389.0	142.47	8997.392	39392.672
8571.0	142.45	11851.746	33828.039
10696.0	142.45	13318.541	38953.371
10890.0	142.39	13202.4	35521.719
3790.0	142.37	9686.777	35625.551
10724.0	142.31	13317.561	38203.961
10909.0	142.29	13176.675	35017.094
12737.0	142.24	14401.324	33554.48
3537.0	142.24	9327.159	33825.07
889.0	142.2	8197.329	34703.371
3920.0	142.18	9549.339	37576.039
469.0	142.06	7755.739	37379.809
3735.0	141.97	9683.17	34879.434
9642.0	141.91	12498.565	37602.113
2777.0	141.91	9082.787	33280.328
11284.0	141.81	13367.792	37664.699
2685.0	141.81	9053.79	34339.449
1904.0	141.8	8551.281	33087.012
8820.0	141.78	12108.43	36488.906
6166.0	141.74	10692.601	33861.898
13340.0	141.6	14526.861	34852.422
7417.0	141.59	11264.726	39875.543
12475.0	141.55	14138.472	36871.391
8862.0	141.45	12102.489	37471.855
3171.0	141.39	9359.531	39849.715
4468.0	141.32	10062.429	33430.965
6942.0	141.28	11000.553	34412.711
4930.0	141.24	10280.327	38666.203
11682.0	141.14	13659.499	35815.094
12237.0	141.13	13955.997	39610.605
7357.0	141.09	11221.421	38630.563
12695.0	141.03	14132.904	33235.684
12389.0	141.01	14168.039	38590.016
5033.0	140.99	10283.813	37109.094
4304.0	140.97	9833.217	34626.781
11395.0	140.95	13437.243	39979.184
8013.0	140.95	11793.629	35858.938
8680.0	140.95	12195.352	34173.973
4750.0	140.82	10085.933	37576.563
3570.0	140.76	9337.265	33392.023
1775.0	140.74	8431.19	34794.57
3616.0	140.72	9521.562	33286.996
7480.0	140.68	11494.441	39284.336
5513.0	140.67	10462.185	37119.273
5857.0	140.63	10670.923	38313.973
9932.0	140.47	12782.426	38026.625
5459.0	140.45	10470.815	36054.43
5071.0	140.45	10133.352	36287.801
12979.0	140.38	14211.241	37799.301
5854.0	140.38	10627.579	38510.625
2379.0	140.38	9004.255	39630.719
10563.0	140.34	12994.659	38201.297
3119.0	140.24	9062.033	39585.445
4621.0	140.21	10107.041	35395.199
8132.0	140.21	11821.382	38319.621
5511.0	140.19	10375.283	36986.289
10876.0	140.17	13279.953	35779.926
10378.0	140.07	13130.894	35082.625
2645.0	140.05	8959.063	35034.664
8274.0	140.01	11854.037	39218.82
710.0	139.98	8197.342	38263.703
5855.0	139.96	10636.333	38584.652
13191.0	139.88	14619.206	37696.258
12706.0	139.8	14383.058	33035.707
5032.0	139.78	10328.175	37099.746
5052.0	139.77	10131.786	36847.941
10913.0	139.71	13234.805	34911.641
9239.0	139.65	12308.056	36027.457
11080.0	139.65	13531.587	34045.344
7258.0	139.65	11267.095	36624.711
10067.0	139.63	12900.953	35851.68
13198.0	139.59	14556.848	37821.859
1880.0	139.59	8598.573	33332.395
8326.0	139.59	12018.437	38258.305
11935.0	139.54	13873.687	33813.102
9139.0	139.5	12405.857	37739.141
13204.0	139.5	14596.592	37641.273
10101.0	139.5	12762.833	35164.234
4888.0	139.36	10319.657	39609.902
4917.0	139.34	10158.591	39044.855
11066.0	139.32	13504.073	33782.605
6779.0	139.31	11104.147	37220.797
2444.0	139.27	9018.067	38425.348
5389.0	139.21	10386.962	34888.781
11372.0	139.19	13504.502	39691.477
2746.0	139.19	9017.734	33406.555
7739.0	139.17	11531.967	34461.441
2208.0	139.15	8801.99	37211.129
9745.0	139.08	12689.861	38648.07
158.0	139.08	7901.452	34237.711
8668.0	139.06	12107.452	33972.004
3688.0	139.06	9688.231	34419.977
9313.0	138.98	12352.913	34760.559
8806.0	138.85	12230.486	36089.793
11993.0	138.85	13858.244	34258.094
1852.0	138.77	8457.327	34090.469
7985.0	138.73	11818.475	35451.105
5469.0	138.69	10367.064	36220.023
12886.0	138.62	14420.686	35924.934
10616.0	138.6	13112.966	39701.934
13064.0	138.6	14308.235	39666.82
2120.0	138.42	8659.343	35488.91
10366.0	138.39	13093.164	34898.605
4178.0	138.39	9883.681	36873.73
12957.0	138.39	14216.606	37556.305
3912.0	138.35	9493.433	37408.855
2857.0	138.31	9197.009	34660.156
8843.0	138.27	12209.633	37054.047
4981.0	138.27	10281.482	37690.461
1357.0	138.25	8331.317	37894.41
7934.0	138.18	11747.912	34495.832
10121.0	138.18	12875.243	34801.34
10010.0	138.08	12899.686	36926.684
12495.0	138.08	14015.683	36692.195
1839.0	138.02	8528.557	34256.609
6101.0	137.87	10772.881	34817.988
4330.0	137.87	9728.298	34568.922
8131.0	137.85	11816.654	38286.242
6273.0	137.79	10951.959	33744.645
6523.0	137.75	10980.952	38474.125
5695.0	137.73	10527.967	38866.43
7154.0	137.73	11238.717	34753.688
451.0	137.73	7792.47	37227.805
8586.0	137.7	11970.915	33335.035
11518.0	137.68	13626.145	38232.672
10343.0	137.68	13045.111	34404.57
4760.0	137.66	10130.098	37781.605
5940.0	137.62	10740.114	37047.484
1933.0	137.56	8824.163	33143.664
6798.0	137.5	11189.993	37000.789
3324.0	137.49	9272.709	37241.578
7239.0	137.43	11393.439	36243.234
3062.0	137.39	9266.346	38446.797
7903.0	137.35	11687.617	34181.09
7814.0	137.33	11450.093	33581.441
8895.0	137.33	12061.575	37988.73
10830.0	137.31	13223.574	36502.895
12763.0	137.24	14399.031	33936.172
172.0	137.16	7741.048	34273.277
1680.0	137.16	8604.985	36431.609
3507.0	137.14	9385.756	34478.066
6483.0	137.1	10882.631	37656.98
9881.0	137.08	12753.395	38997.66
3366.0	137.06	9386.138	36434.172
5224.0	137.04	10184.734	33906.371
5060.0	136.89	10319.884	36418.273
6890.0	136.87	11145.858	35130.563
2547.0	136.82	9011.645	36412.941
924.0	136.72	8124.922	34399.453
7197.0	136.68	11239.195	35510.707
5254.0	136.6	10328.749	33463.547
5991.0	136.59	10691.284	36252.867
12371.0	136.57	14049.663	38914.98
9378.0	136.53	12355.581	33633.055
9330.0	136.51	12359.135	34214.574
3360.0	136.45	9462.327	36704.258
12397.0	136.43	14168.983	38175.297
13377.0	136.43	14616.61	34241.961
73.0	136.39	7943.777	33488.438
4442.0	136.36	9766.239	33141.305
2536.0	136.32	8911.751	36607.574
12047.0	136.3	13882.373	35372.855
6008.0	136.28	10748.898	35945.477
5347.0	136.2	10451.307	34160.52
7273.0	136.18	11298.855	36868.961
7584.0	136.18	11555.997	37240.316
4935.0	136.14	10313.178	38538.883
10906.0	136.11	13270.049	35232.781
4017.0	136.07	9551.681	39364.398
8819.0	136.03	12216.272	36484.898
3242.0	136.01	9444.579	38572.301
6399.0	135.99	10895.374	36327.738
13327.0	135.97	14544.727	35165.875
1956.0	135.95	8722.913	33361.402
3443.0	135.95	9418.053	35551.0
9052.0	135.9	12467.573	38887.613
4660.0	135.88	10063.012	36205.84
5058.0	135.88	10286.989	36684.98
7352.0	135.86	11346.997	38450.672
7107.0	135.7	11221.662	34066.402
8184.0	135.68	11741.917	39356.102
1303.0	135.65	8212.769	36722.305
6369.0	135.65	10912.678	35672.637
1271.0	135.57	8218.477	36108.324
6018.0	135.55	10559.131	35759.547
7910.0	135.53	11779.538	34219.934
7226.0	135.53	11350.465	35967.066
885.0	135.32	8079.201	34678.383
6377.0	135.3	10798.222	35847.035
11627.0	135.28	13720.165	37117.406
7137.0	135.26	11272.221	34353.609
2876.0	135.21	9231.581	34840.098
12655.0	135.15	14035.951	33803.559
6684.0	135.15	11047.726	39008.359
10238.0	135.15	12973.679	33054.359
6739.0	135.11	11139.98	37846.531
3102.0	135.07	9089.75	39208.023
1627.0	134.96	8579.426	37580.242
12549.0	134.92	14067.055	34799.531
3217.0	134.92	9323.878	38928.68
2753.0	134.84	8894.14	33275.52
7073.0	134.82	11372.898	33465.086
2579.0	134.82	9026.442	35981.445
10936.0	134.8	13324.081	34219.645
12326.0	134.78	14090.007	39542.535
13331.0	134.71	14463.989	34992.281
5360.0	134.57	10542.77	34375.309
12733.0	134.55	14394.116	33461.387
11358.0	134.5	13372.476	39475.188
13217.0	134.44	14499.196	37431.82
9520.0	134.36	12536.54	35396.758
3580.0	134.32	9359.605	33167.375
10527.0	134.31	13008.225	37641.168
10168.0	134.23	12802.16	34377.195
467.0	134.21	7720.226	37372.086
1928.0	134.19	8782.042	33119.836
9965.0	134.15	12758.229	37794.734
9784.0	134.11	12533.096	39606.426
2052.0	134.08	8819.092	34503.977
8137.0	134.0	11633.521	38374.324
5711.0	134.0	10375.128	39271.84
204.0	134.0	7726.751	34526.527
5996.0	133.98	10674.451	36326.594
5866.0	133.79	10590.837	38158.844
10700.0	133.71	13220.674	38713.695
11695.0	133.69	13714.759	35506.816
8667.0	133.69	12197.139	33969.293
9680.0	133.58	12579.257	37849.504
8574.0	133.5	12019.396	33908.891
1738.0	133.48	8562.308	35542.371
11704.0	133.46	13614.306	35386.254
6532.0	133.42	10910.905	38653.953
10044.0	133.41	12727.522	36121.73
5812.0	133.39	10755.575	38994.941
7816.0	133.27	11542.278	33590.512
4011.0	133.27	9658.996	39291.129
5772.0	133.14	10685.433	39639.672
11693.0	133.12	13761.365	35703.262
12241.0	133.08	13835.056	39672.594
11540.0	133.08	13728.677	37894.629
7376.0	133.04	11407.327	39066.383
2646.0	133.02	8911.041	35051.484
1377.0	132.96	8300.771	38443.371
595.0	132.95	7918.418	39563.379
2070.0	132.95	8730.552	34851.785
12872.0	132.93	14218.672	35577.652
8083.0	132.87	11744.455	37243.895
4884.0	132.87	10143.568	39914.074
7390.0	132.85	11393.095	39426.871
12787.0	132.85	14394.619	34119.672
457.0	132.75	7822.462	37314.258
4738.0	132.72	9956.674	37237.852
7412.0	132.7	11250.839	39794.234
5853.0	132.7	10742.181	38496.273
13328.0	132.64	14589.829	35193.184
8661.0	132.56	12265.429	33889.188
10863.0	132.54	13244.564	35905.734
11994.0	132.5	13833.002	34296.223
13156.0	132.43	14622.322	38693.777
1613.0	132.41	8439.972	37850.855
253.0	132.29	7814.101	34934.512
2187.0	132.26	8759.827	36778.852
3365.0	132.22	9289.696	36425.613
10966.0	132.22	13219.548	33661.254
6976.0	132.2	11203.322	34114.957
3422.0	132.18	9442.055	35607.277
3165.0	132.14	9293.597	39762.93
10062.0	132.12	12755.684	35742.668
10061.0	132.1	12868.426	36008.078
6509.0	132.1	10916.409	38094.914
12377.0	132.01	14008.777	38735.285
13101.0	132.01	14590.452	39601.055
8405.0	131.93	11849.559	37132.309
6051.0	131.91	10652.107	35295.402
13152.0	131.89	14543.169	38862.586
6185.0	131.87	10617.837	33920.012
3928.0	131.83	9511.151	37709.363
12021.0	131.8	13833.432	34841.402
6279.0	131.8	10810.165	33824.063
9436.0	131.78	12497.496	33647.531
8050.0	131.74	11823.996	36639.43
3885.0	131.72	9616.537	37011.297
9636.0	131.66	12531.391	37591.105
8916.0	131.59	12227.247	38176.883
10246.0	131.55	13043.401	33160.074
9787.0	131.53	12579.982	39617.234
10787.0	131.53	13215.442	37486.289
10882.0	131.53	13264.967	35677.059
580.0	131.47	7848.024	39459.957
7445.0	131.45	11446.247	39969.035
222.0	131.41	7690.755	34642.934
3948.0	131.41	9664.359	38113.66
1720.0	131.39	8420.624	35591.492
10908.0	131.36	13334.816	35004.914
11670.0	131.34	13681.052	35954.547
5562.0	131.3	10350.486	37949.117
7200.0	131.3	11245.763	35559.492
3478.0	131.18	9428.113	35035.402
5989.0	131.16	10699.271	36539.055
12973.0	131.16	14369.958	37717.387
2028.0	131.11	8828.473	34350.301
5193.0	131.09	10243.065	34154.461
4582.0	131.07	10126.128	34652.652
5075.0	131.05	10218.935	36146.992
5375.0	130.95	10543.728	34666.211
11113.0	130.95	13483.081	34720.926
10816.0	130.9	13138.368	36745.664
7997.0	130.88	11695.654	35585.508
8620.0	130.84	12168.888	33180.793
9990.0	130.84	12706.193	37289.242
4341.0	130.8	9804.934	34336.602
12239.0	130.8	13878.471	39659.32
4598.0	130.78	10124.284	34935.645
1753.0	130.78	8584.632	35144.961
10474.0	130.76	12945.711	36798.098
8002.0	130.72	11750.8	35641.035
3648.0	130.7	9672.456	33915.234
6848.0	130.65	11115.347	35814.648
6122.0	130.57	10767.796	34349.656
8478.0	130.53	11929.667	35702.059
10233.0	130.51	12830.295	33150.84
1640.0	130.46	8545.913	37203.887
12485.0	130.44	14066.37	36787.258
5169.0	130.24	10230.927	34470.051
5241.0	130.23	10138.009	33788.605
12339.0	130.19	14202.424	39323.5
12358.0	130.17	14147.59	39225.313
10108.0	130.17	12732.391	35187.105
12678.0	130.13	14187.107	33394.133
4900.0	130.07	10172.328	39507.066
3700.0	130.07	9554.468	34517.223
12362.0	130.05	14046.728	39010.406
12497.0	130.03	14115.931	36484.828
11028.0	130.01	13484.046	33070.051
6782.0	130.0	11025.108	37324.023
5316.0	130.0	10473.463	33746.781
3801.0	130.0	9648.317	35779.09
4055.0	129.98	9774.402	39454.828
3842.0	129.98	9698.054	36177.469
2628.0	129.98	8866.612	35174.238
11162.0	129.92	13506.074	35781.984
6980.0	129.9	11090.937	33833.801
12999.0	129.8	14407.976	38084.543
2354.0	129.78	8764.788	39643.289
8675.0	129.77	12206.717	34096.223
7112.0	129.73	11369.975	34095.574
3625.0	129.73	9621.848	33321.02
721.0	129.73	8130.252	37950.648
1772.0	129.69	8432.025	35089.047
3114.0	129.67	9114.854	39487.953
7704.0	129.59	11597.163	35122.516
10550.0	129.57	13111.751	37900.543
6610.0	129.57	10900.361	39894.676
10796.0	129.55	13218.331	37339.738
8796.0	129.52	12087.176	35776.336
9935.0	129.44	12772.958	38082.93
5792.0	129.42	10739.074	39275.105
6938.0	129.42	11201.206	34324.27
13007.0	129.4	14398.809	38275.645
6770.0	129.23	11160.034	37459.906
13028.0	129.17	14406.719	38965.68
12408.0	129.15	14021.045	38052.281
5754.0	129.04	10610.093	39759.668
9086.0	128.98	12425.453	38284.172
13173.0	128.96	14500.111	38001.742
8771.0	128.94	12270.061	35587.91
6006.0	128.92	10709.027	35927.086
4938.0	128.9	10169.553	38342.902
7600.0	128.87	11558.91	37022.051
7180.0	128.87	11390.518	35199.332
12629.0	128.87	14095.347	33835.492
5728.0	128.85	10539.613	39520.594
727.0	128.83	8070.217	37804.18
2263.0	128.81	8821.095	38597.723
1575.0	128.77	8470.209	38755.047
10446.0	128.75	13116.859	36415.941
8711.0	128.71	12164.176	34728.215
10012.0	128.67	12820.857	36977.746
7577.0	128.65	11566.093	37504.207
4683.0	128.64	10105.444	36509.906
11671.0	128.62	13730.244	35969.355
13153.0	128.58	14429.003	38900.191
13175.0	128.58	14556.989	38024.668
2975.0	128.56	9085.241	36214.336
13189.0	128.56	14601.376	37984.434
2874.0	128.54	9080.835	34815.293
9863.0	128.54	12810.762	39352.43
7169.0	128.52	11397.927	35032.238
1911.0	128.52	8601.758	33114.059
7553.0	128.48	11548.223	37706.117
1474.0	128.46	8265.791	39679.039
7598.0	128.44	11610.158	36980.625
3749.0	128.42	9622.774	35064.422
4103.0	128.41	9741.291	38176.148
10379.0	128.37	12968.072	35125.137
7774.0	128.33	11439.167	34207.512
72.0	128.33	7725.792	33489.234
4274.0	128.31	9752.497	35317.098
11808.0	128.31	13700.816	33823.223
12048.0	128.29	13903.196	35406.273
781.0	128.25	8026.173	36144.77
11108.0	128.16	13503.775	34671.973
9811.0	128.1	12730.203	39824.133
13141.0	128.1	14497.2	39256.977
12850.0	128.1	14288.965	35202.27
5055.0	128.08	10233.833	36551.66
11415.0	128.08	13767.066	39676.016
8559.0	127.93	11914.939	34264.656
10409.0	127.91	12974.976	35837.727
11654.0	127.87	13571.539	36405.793
6232.0	127.81	10685.96	33226.758
10828.0	127.81	13193.709	36440.836
1968.0	127.79	8636.678	33425.641
11434.0	127.79	13623.35	39484.375
10032.0	127.79	12856.47	36479.598
8747.0	127.77	12159.634	35273.27
487.0	127.77	7785.595	37621.527
330.0	127.68	7863.036	35591.723
4141.0	127.64	9846.462	37546.551
6984.0	127.62	11156.62	33934.988
7401.0	127.56	11325.428	39737.723
40.0	127.54	7885.043	33264.023
12468.0	127.54	13992.296	37304.129
2972.0	127.54	9264.177	36161.34
6496.0	127.51	10801.216	37823.449
7800.0	127.45	11561.979	33956.605
1341.0	127.43	8350.101	37407.914
1076.0	127.43	8312.684	33584.969
4840.0	127.41	10087.06	38996.891
12087.0	127.39	13909.271	36258.258
612.0	127.37	7834.573	39796.945
4006.0	127.37	9548.108	39221.516
8526.0	127.35	11862.043	34695.16
5790.0	127.35	10564.434	39576.133
1638.0	127.33	8559.358	37494.273
4765.0	127.33	10052.963	37928.469
5064.0	127.31	10144.27	36499.059
4207.0	127.28	9792.253	36465.699
10559.0	127.24	12924.25	38080.16
6131.0	127.22	10771.218	34449.121
6950.0	127.2	11152.214	34162.293
8006.0	127.16	11636.803	35671.453
3017.0	127.16	9068.52	37388.094
802.0	127.14	8081.123	35758.578
2841.0	127.1	9227.858	34456.215
8059.0	127.05	11704.241	36827.5
6391.0	127.03	10908.223	36054.836
5448.0	127.01	10414.841	35784.508
3576.0	126.97	9318.44	33468.109
9643.0	126.89	12648.119	37608.102
9199.0	126.85	12378.483	36570.852
7516.0	126.83	11597.076	38515.922
4436.0	126.82	9814.892	33057.234
4071.0	126.78	9855.262	39256.008
7218.0	126.7	11260.772	35879.395
11132.0	126.68	13553.426	35140.816
992.0	126.68	8141.569	33282.266
11576.0	126.6	13651.864	37409.465
3599.0	126.57	9471.455	33130.137
10996.0	126.55	13260.905	33376.344
10820.0	126.53	13185.098	36604.172
6978.0	126.53	11179.895	34122.195
7526.0	126.53	11514.279	38398.887
12382.0	126.45	14086.933	38488.922
1299.0	126.37	8313.832	36612.27
10608.0	126.37	13066.489	39575.52
3489.0	126.34	9290.345	34884.035
7723.0	126.3	11582.609	34620.441
5257.0	126.24	10139.919	33188.188
362.0	126.24	7971.724	35968.66
7801.0	126.22	11617.359	33952.512
5001.0	126.18	10151.551	37604.406
5317.0	126.16	10351.865	33749.855
4387.0	126.09	9725.81	33925.156
2598.0	126.07	8896.076	35693.043
5551.0	126.07	10398.666	37707.973
9882.0	126.03	12874.162	39019.785
5785.0	126.01	10586.033	39494.281
5894.0	125.99	10740.082	37941.816
6129.0	125.97	10579.662	34439.973
1812.0	125.92	8540.483	34299.938
3024.0	125.88	9242.374	37543.422
1732.0	125.86	8537.107	35473.707
4216.0	125.84	9860.238	36369.93
8378.0	125.8	12054.397	37433.684
882.0	125.72	7997.861	34674.27
10445.0	125.7	13131.904	36383.266
9059.0	125.7	12466.116	38749.266
8335.0	125.7	11944.274	38079.559
10258.0	125.65	13133.173	33339.629
570.0	125.61	7805.651	39355.414
9430.0	125.61	12641.429	33570.609
4798.0	125.57	10074.132	38398.758
7991.0	125.53	11648.471	35522.973
565.0	125.53	7800.498	39262.703
5839.0	125.51	10637.312	38939.688
12879.0	125.51	14221.301	35709.984
12925.0	125.49	14377.007	36826.48
7145.0	125.42	11411.638	34601.461
13248.0	125.4	14583.029	36914.664
3799.0	125.38	9629.066	35707.914
2228.0	125.36	8775.745	37888.207
10635.0	125.34	13068.68	40005.527
4130.0	125.28	9907.84	37717.641
7664.0	125.23	11521.749	35807.57
3390.0	125.21	9276.833	36099.344
3482.0	125.19	9432.748	35094.414
7534.0	125.17	11605.523	38305.102
7172.0	125.13	11311.159	35117.246
3540.0	125.13	9443.773	33849.871
1247.0	125.11	8326.334	35922.355
9208.0	125.07	12347.52	36401.441
7474.0	125.05	11480.224	39460.34
11636.0	125.0	13748.495	36977.164
5267.0	124.96	10200.654	33048.457
9528.0	124.94	12600.815	35660.223
8257.0	124.94	12044.208	39282.445
3529.0	124.88	9473.717	33982.977
7578.0	124.78	11626.133	37195.559
5476.0	124.77	10499.045	36329.441
5811.0	124.65	10767.004	38972.965
44.0	124.61	7890.886	33325.984
4441.0	124.61	9726.827	33126.395
12106.0	124.55	13854.656	36911.133
1648.0	124.54	8619.427	37084.941
6427.0	124.42	10920.915	36827.488
8174.0	124.4	11788.691	39068.914
3417.0	124.38	9443.147	35850.934
13289.0	124.29	14432.401	35935.375
3584.0	124.29	9326.838	33232.316
12579.0	124.27	14068.423	34171.758
4170.0	124.25	9706.136	37064.871
12552.0	124.17	14179.257	34623.109
12250.0	124.11	13951.713	39765.383
5083.0	124.11	10173.392	35976.844
7391.0	124.1	11369.052	39475.32
6667.0	124.02	11187.997	39397.699
8828.0	124.02	12131.801	36737.66
9308.0	123.96	12419.454	34636.098
12180.0	123.94	13917.915	37996.898
128.0	123.88	7790.284	33998.656
4976.0	123.85	10189.015	37953.945
12864.0	123.81	14216.246	35391.891
8519.0	123.81	11873.175	35068.707
8860.0	123.73	12083.433	37408.859
3961.0	123.73	9640.469	38520.543
13341.0	123.71	14475.652	34882.262
10657.0	123.65	13277.649	39444.34
1180.0	123.64	8367.995	35038.426
6040.0	123.64	10766.162	35538.816
2781.0	123.64	9206.35	33335.18
12848.0	123.6	14380.205	35170.188
13280.0	123.6	14605.257	36197.277
11014.0	123.52	13243.063	33064.949
10160.0	123.44	12810.576	34589.637
9177.0	123.44	12445.327	36887.227
7916.0	123.42	11730.031	34313.672
6808.0	123.41	11123.084	36840.398
9245.0	123.41	12472.553	35822.395
10685.0	123.39	13234.885	38828.809
9519.0	123.37	12604.111	35318.957
6264.0	123.37	10925.403	33643.16
4673.0	123.37	10042.606	36358.438
4589.0	123.35	9958.644	34795.828
4273.0	123.33	9792.488	35305.309
2427.0	123.29	8977.158	38638.387
11198.0	123.29	13384.351	36596.148
6225.0	123.23	10652.146	33467.438
6508.0	123.21	10811.021	38094.266
9095.0	123.21	12441.75	38130.094
7980.0	123.19	11805.538	35388.066
11085.0	123.12	13454.541	34198.949
6654.0	123.06	11003.651	39460.926
9237.0	123.06	12446.294	35988.328
7813.0	123.06	11524.354	33569.914
5344.0	123.06	10396.072	34112.832
2606.0	123.06	9006.618	35459.359
5937.0	123.04	10570.673	37316.965
10415.0	123.02	13133.367	35947.215
11049.0	122.91	13445.956	33465.137
11188.0	122.87	13399.701	36374.574
5313.0	122.83	10376.804	33650.84
9179.0	122.83	12437.415	36924.426
8639.0	122.74	12190.693	33547.156
1771.0	122.74	8522.309	35087.953
5438.0	122.64	10466.788	35518.008
13254.0	122.6	14430.524	36723.625
5809.0	122.58	10613.773	39245.301
11542.0	122.54	13645.961	37903.348
7188.0	122.52	11369.07	35307.504
2955.0	122.52	9133.149	35895.563
7538.0	122.51	11543.869	38005.086
2507.0	122.51	8988.723	36887.535
8226.0	122.45	12017.971	39768.754
5385.0	122.43	10431.919	34723.523
11159.0	122.43	13459.516	35745.152
12363.0	122.41	14078.817	39018.117
4388.0	122.39	9877.623	33932.219
7889.0	122.37	11753.564	33971.719
10271.0	122.33	12953.107	33580.395
12193.0	122.28	13797.551	38359.137
6275.0	122.28	10926.284	33767.551
9632.0	122.24	12622.87	37558.922
3730.0	122.24	9497.673	34786.445
12893.0	122.24	14343.444	36041.008
1485.0	122.16	8333.872	39865.414
11708.0	122.14	13718.883	35252.992
3925.0	122.14	9577.301	37614.566
13282.0	122.12	14490.723	35902.633
11101.0	122.08	13358.242	34603.719
912.0	122.06	8165.824	34608.484
12169.0	122.05	13905.208	37786.266
2605.0	122.01	9025.326	35448.0
4023.0	121.99	9618.624	39859.68
4193.0	121.93	9715.167	36617.172
12915.0	121.93	14295.838	36610.406
424.0	121.91	7924.794	36801.461
8793.0	121.87	12087.122	35713.578
8479.0	121.87	11976.844	35705.836
6803.0	121.87	11173.217	36746.258
3429.0	121.87	9281.123	35439.867
8730.0	121.85	12206.408	35002.633
2977.0	121.85	9103.127	36291.543
2714.0	121.83	8999.782	33813.84
10825.0	121.78	13344.886	36689.957
8840.0	121.66	12166.769	36951.234
2699.0	121.64	8918.05	34240.047
4197.0	121.64	9792.07	36381.996
1556.0	121.64	8611.17	39053.43
4206.0	121.62	9753.444	36465.379
9981.0	121.6	12894.679	37663.953
10448.0	121.59	12928.978	36443.129
2168.0	121.55	8689.958	36439.871
5968.0	121.47	10705.563	36786.629
1903.0	121.47	8424.375	33077.371
6510.0	121.43	10965.761	38121.316
7466.0	121.41	11465.13	39713.797
9268.0	121.39	12457.476	35376.82
5916.0	121.39	10720.264	37638.188
1861.0	121.38	8535.607	33715.43
9581.0	121.38	12689.292	36848.59
2974.0	121.36	9069.954	36199.371
3652.0	121.34	9543.104	33997.93
10156.0	121.3	12907.508	34566.34
6102.0	121.22	10604.334	34823.996
12492.0	121.2	14146.414	36610.82
2422.0	121.18	8865.229	38921.477
9468.0	121.11	12522.642	34205.988
4990.0	121.05	10279.706	37791.297
11746.0	121.05	13648.579	34556.488
12760.0	121.03	14292.028	33913.57
7295.0	121.01	11371.095	37345.258
7527.0	121.01	11456.047	38167.848
3044.0	120.97	9258.287	38012.984
6028.0	120.93	10742.879	35664.367
10577.0	120.92	13010.945	38601.551
6802.0	120.9	11055.147	36739.809
3632.0	120.88	9555.565	33429.469
10049.0	120.86	12721.192	36184.891
5724.0	120.84	10410.177	39497.973
11926.0	120.82	13794.025	33718.672
4838.0	120.76	10125.916	38945.02
2509.0	120.74	8897.797	36904.402
5450.0	120.7	10443.256	35847.855
9432.0	120.7	12547.02	33592.938
380.0	120.67	7789.727	36119.762
6312.0	120.67	10929.11	34156.285
800.0	120.65	8186.215	35737.816
8375.0	120.55	11979.451	37407.445
5273.0	120.55	10274.366	33124.859
8195.0	120.53	11635.551	39543.18
8312.0	120.51	12057.714	38416.203
6338.0	120.49	10815.712	34998.207
4204.0	120.46	9885.051	36439.941
9175.0	120.4	12278.056	37135.715
3032.0	120.38	9172.175	37803.867
10053.0	120.36	12747.585	35939.375
5192.0	120.34	10297.674	34149.16
12615.0	120.32	14023.496	34035.227
11905.0	120.32	13825.526	33516.594
2337.0	120.3	8835.155	39487.164
9705.0	120.21	12672.222	38094.16
9609.0	120.19	12593.064	37352.789
10349.0	120.13	12959.433	34509.762
2025.0	120.13	8801.841	34260.863
4987.0	120.11	10300.585	37781.355
5007.0	120.09	10171.644	37381.688
8140.0	120.05	11668.422	38422.875
3376.0	120.01	9430.341	36275.105
12471.0	120.0	13991.17	37155.676
8607.0	119.98	11957.822	33125.5
3942.0	119.96	9572.139	38023.633
11521.0	119.96	13692.21	38308.496
6941.0	119.82	11069.099	34409.828
7938.0	119.82	11800.578	34554.098
3774.0	119.82	9490.721	35364.016
1594.0	119.77	8432.953	38190.82
13301.0	119.73	14446.078	35719.52
6465.0	119.73	10880.63	37513.461
6313.0	119.71	10835.671	34188.148
13244.0	119.67	14531.392	37105.238
1664.0	119.65	8500.628	36993.559
8547.0	119.63	12034.178	34381.926
2770.0	119.61	9166.328	33130.691
9050.0	119.61	12472.322	38843.555
1831.0	119.61	8567.134	34145.672
873.0	119.61	8123.172	34843.117
5279.0	119.56	10378.211	33037.191
12865.0	119.54	14409.522	35476.199
10371.0	119.5	12935.094	34931.668
8877.0	119.46	12229.485	37749.57
6730.0	119.46	11161.973	38004.207
12916.0	119.42	14268.128	36612.605
9373.0	119.38	12300.6	33534.559
5242.0	119.38	10244.693	33805.879
11515.0	119.29	13673.534	38162.906
11918.0	119.21	13910.171	33624.617
7337.0	119.19	11361.967	38196.148
4087.0	119.15	9888.693	38473.488
1126.0	119.13	8217.539	34303.383
7948.0	119.13	11722.937	34818.168
711.0	119.13	8032.826	38306.324
682.0	119.1	8145.671	38654.266
4396.0	119.1	9720.842	33692.438
3972.0	119.06	9681.153	38782.809
8277.0	119.0	12010.624	38996.336
1892.0	118.98	8592.863	33205.246
9234.0	118.98	12321.856	35932.785
3003.0	118.98	9119.126	36887.324
186.0	118.94	7664.865	34370.203
5247.0	118.92	10343.461	33625.102
11578.0	118.92	13576.801	37445.664
7494.0	118.9	11635.15	39183.348
7458.0	118.9	11439.432	39698.113
6657.0	118.88	11034.024	39527.371
3438.0	118.87	9394.616	35519.793
10388.0	118.87	12999.094	35389.398
8232.0	118.87	12059.166	39880.547
10398.0	118.83	12941.239	35658.703
12507.0	118.81	14108.195	35903.078
6560.0	118.81	10889.29	39325.352
6926.0	118.75	11131.769	34540.363
13408.0	118.73	14611.479	34112.352
11086.0	118.71	13518.795	34270.637
10604.0	118.71	13033.94	39394.434
9800.0	118.69	12515.765	39812.656
3597.0	118.67	9429.691	33088.359
13513.0	118.64	14594.715	33060.273
4285.0	118.62	9787.272	35238.18
2925.0	118.6	9240.071	35430.977
7753.0	118.6	11437.556	34374.691
6956.0	118.58	11197.022	34181.645
12875.0	118.56	14264.029	35609.098
13326.0	118.56	14558.511	35148.531
5146.0	118.54	10310.576	35129.035
2212.0	118.54	8829.947	37415.734
760.0	118.5	8174.642	36554.531
1245.0	118.42	8238.29	35872.945
2672.0	118.35	8901.869	34729.145
10232.0	118.35	12749.717	33146.598
560.0	118.33	7826.328	39197.867
2914.0	118.27	9090.436	35269.641
4219.0	118.25	9815.44	36127.734
6367.0	118.25	10779.749	35631.031
8517.0	118.23	12007.942	35006.641
11186.0	118.23	13402.439	36342.652
6157.0	118.14	10728.625	33998.855
13251.0	118.1	14450.528	36970.773
12004.0	118.08	13877.29	34472.961
5947.0	118.08	10757.444	37171.387
7225.0	118.02	11408.069	35961.438
11215.0	118.02	13498.458	37016.727
1085.0	118.02	8378.391	33688.637
6673.0	118.02	11065.181	39212.18
2478.0	117.95	8927.196	37586.82
3392.0	117.93	9453.332	36107.285
2603.0	117.93	9055.347	35433.402
4034.0	117.93	9763.303	39811.938
5876.0	117.89	10642.3	38293.07
2561.0	117.87	9021.635	36260.68
7168.0	117.85	11381.314	35007.855
5197.0	117.81	10273.481	34213.973
10827.0	117.81	13161.835	36396.695
5238.0	117.79	10279.23	33767.535
13290.0	117.75	14582.033	35975.438
10000.0	117.74	12892.166	37103.461
1840.0	117.74	8556.675	34285.465
12757.0	117.74	14383.192	33851.34
5874.0	117.7	10755.235	38282.98
7198.0	117.68	11404.815	35512.723
6068.0	117.64	10749.353	35108.398
3492.0	117.62	9389.354	34915.965
9607.0	117.62	12642.852	37346.332
4693.0	117.6	10087.097	36691.145
8041.0	117.58	11677.978	36444.996
11090.0	117.58	13420.528	34421.879
5211.0	117.56	10174.451	34037.891
12110.0	117.54	13977.5	37168.754
10860.0	117.51	13275.318	36201.82
2236.0	117.51	8742.712	38130.609
12378.0	117.43	14103.498	38750.031
4920.0	117.43	10179.593	38849.707
9860.0	117.43	12852.84	39284.145
7596.0	117.43	11431.152	36959.672
8847.0	117.35	12150.141	37137.086
8414.0	117.33	12025.974	36926.363
1582.0	117.31	8418.966	38461.5
6733.0	117.24	11077.798	38042.137
12396.0	117.24	14147.764	38161.172
3357.0	117.2	9467.797	36605.215
12046.0	117.16	13806.24	35363.063
10797.0	117.08	13214.705	37041.625
1306.0	117.06	8256.14	36772.766
5842.0	117.06	10590.977	38645.637
3481.0	117.05	9464.765	35080.551
1630.0	117.05	8570.478	37627.539
11801.0	116.99	13720.882	34044.438
5808.0	116.99	10733.594	39192.863
2.0	116.97	7667.21	33009.664
9007.0	116.95	12490.409	39923.883
2423.0	116.95	8994.95	38939.074
8609.0	116.93	11851.14	33153.238
13167.0	116.87	14550.878	38177.59
4953.0	116.85	10264.501	37991.203
6609.0	116.83	10834.679	39893.051
1175.0	116.8	8275.87	34984.48
10369.0	116.8	13048.663	34927.086
2626.0	116.72	8849.865	35172.855
5923.0	116.7	10669.194	37452.277
7410.0	116.68	11342.276	39766.707
9228.0	116.68	12292.009	36170.805
501.0	116.68	7979.908	38151.883
11800.0	116.66	13688.797	34041.766
12317.0	116.66	14124.152	39441.152
5965.0	116.61	10656.263	36748.41
11549.0	116.61	13715.06	37704.441
6655.0	116.61	11179.257	39475.172
12062.0	116.51	13805.517	35710.055
2902.0	116.49	9236.358	35112.883
5837.0	116.49	10767.454	38889.434
11375.0	116.49	13362.349	39728.625
5598.0	116.47	10381.048	38598.242
10878.0	116.45	13188.068	35849.461
3295.0	116.45	9335.219	37669.313
6094.0	116.45	10680.781	35020.105
2556.0	116.45	8964.04	36494.215
8802.0	116.43	12191.121	35943.074
12449.0	116.43	14116.612	37387.148
13250.0	116.41	14429.629	36951.469
9298.0	116.38	12413.195	35047.699
11220.0	116.36	13520.351	37099.723
9035.0	116.36	12310.816	39123.074
12384.0	116.34	14085.037	38528.719
4400.0	116.34	9872.683	33758.301
11758.0	116.32	13735.285	34217.621
11696.0	116.3	13578.892	35532.035
2759.0	116.26	8998.39	33021.738
9201.0	116.22	12306.238	36618.031
8515.0	116.22	11850.874	34999.035
12666.0	116.18	14163.816	33596.691
8969.0	116.16	12262.062	39434.309
4214.0	116.16	9914.821	36281.309
4096.0	116.16	9819.495	38355.18
11668.0	116.03	13750.068	35929.59
9873.0	116.03	12888.574	39259.672
9974.0	116.03	12728.924	37564.656
12102.0	116.01	13852.307	36829.004
456.0	115.99	7921.702	37302.656
11127.0	115.99	13503.394	35042.398
7388.0	115.99	11341.432	39376.453
750.0	115.97	8107.876	36969.566
13372.0	115.93	14521.484	34144.465
2850.0	115.92	9160.342	34562.48
11725.0	115.86	13596.667	34848.434
9322.0	115.84	12335.783	34344.832
420.0	115.84	7691.41	36770.965
4915.0	115.84	10302.389	39218.074
7734.0	115.82	11517.842	34747.336
187.0	115.76	7846.106	34369.793
2800.0	115.74	9259.666	33730.031
7124.0	115.72	11394.569	34169.875
8849.0	115.65	12180.204	37213.813
6372.0	115.63	10817.201	35700.777
12056.0	115.63	13867.048	35532.367
2817.0	115.63	9247.962	33945.695
3016.0	115.59	9144.767	37338.305
1042.0	115.57	8329.926	33087.852
4177.0	115.51	9844.532	36864.738
7773.0	115.51	11526.708	34195.824
6435.0	115.49	10889.263	37085.699
681.0	115.47	8187.724	38876.797
6904.0	115.44	11157.919	35091.914
4116.0	115.36	9825.928	38117.902
718.0	115.36	8006.544	37892.219
11660.0	115.36	13722.66	36139.652
2465.0	115.34	9052.556	37873.363
5047.0	115.32	10155.087	36789.473
9946.0	115.3	12765.158	37837.449
5424.0	115.3	10441.818	35331.316
52.0	115.26	7860.839	33404.863
2833.0	115.26	9204.972	34323.508
1052.0	115.24	8242.274	33181.73
12298.0	115.15	14168.443	39612.066
10631.0	115.15	12961.017	39910.797
5752.0	115.13	10373.099	39963.441
13119.0	115.11	14442.133	39491.645
7556.0	115.09	11470.16	37798.117
2791.0	115.07	9090.091	33486.516
9514.0	115.03	12492.039	35140.887
1843.0	115.02	8570.476	34026.914
1599.0	115.02	8593.428	37988.621
8435.0	115.02	12017.14	36661.43
7601.0	115.02	11576.323	36717.117
2549.0	114.98	9040.021	36421.289
5516.0	114.98	10483.528	37165.91
4056.0	114.92	9815.428	39459.672
9992.0	114.9	12881.892	37331.02
4718.0	114.86	10120.771	36986.039
10389.0	114.84	13096.036	35457.793
8371.0	114.84	11888.199	37638.387
5410.0	114.82	10424.133	35059.258
11119.0	114.8	13379.849	34922.508
10802.0	114.8	13192.428	37071.781
8009.0	114.71	11807.082	35811.18
10071.0	114.71	12874.061	35671.547
13020.0	114.69	14386.212	38696.152
8293.0	114.69	11931.315	38665.723
2448.0	114.67	8861.389	38179.484
8090.0	114.65	11725.787	37423.625
3071.0	114.59	9162.729	38711.41
1123.0	114.57	8342.343	34286.223
5243.0	114.52	10230.164	33508.551
3158.0	114.5	9155.066	39821.574
1036.0	114.42	8288.149	33041.91
757.0	114.42	8199.644	36828.32
11734.0	114.42	13663.598	34726.137
3226.0	114.4	9487.555	38742.215
7935.0	114.4	11655.42	34526.988
1230.0	114.4	8308.673	35664.16
4411.0	114.38	9870.214	33600.352
7519.0	114.36	11554.693	38558.141
6347.0	114.36	10824.345	35246.379
1335.0	114.34	8278.882	37341.098
3519.0	114.29	9394.317	34355.605
1437.0	114.27	8267.496	39223.879
9344.0	114.27	12467.872	34103.074
9582.0	114.21	12519.364	36850.57
6572.0	114.21	10949.722	39456.043
11160.0	114.19	13431.966	35764.602
13201.0	114.17	14535.847	37546.684
8608.0	114.15	11901.928	33135.633
4801.0	114.13	9990.784	38428.0
3903.0	114.1	9523.675	37242.598
10292.0	114.08	13090.776	33846.172
7597.0	114.02	11492.314	36977.77
1699.0	114.0	8468.433	35904.406
5561.0	113.96	10417.98	37903.805
3073.0	113.9	9099.286	38731.352
6159.0	113.85	10600.224	33815.188
4711.0	113.81	10120.525	36881.805
792.0	113.81	8094.239	35922.492
4985.0	113.79	10327.759	37735.984
1473.0	113.77	8299.582	39671.148
8142.0	113.73	11705.408	38454.664
11225.0	113.67	13418.731	37146.234
7261.0	113.64	11274.501	36678.313
5327.0	113.58	10411.232	33839.621
755.0	113.56	8097.48	36746.59
11272.0	113.5	13459.895	37598.82
10809.0	113.5	13211.523	36888.781
10387.0	113.5	13052.706	35315.051
2911.0	113.48	9200.462	35197.145
4446.0	113.41	9901.184	33156.477
361.0	113.41	7886.88	35968.07
12565.0	113.37	14097.646	34335.953
3642.0	113.35	9537.695	33644.992
2144.0	113.35	8722.315	35946.199
6815.0	113.27	11054.267	36628.051
3431.0	113.27	9331.943	35480.176
5029.0	113.25	10165.522	37279.707
7074.0	113.25	11384.428	33499.23
7767.0	113.23	11525.965	34135.301
4166.0	113.21	9874.531	37293.137
8144.0	113.21	11807.741	38603.914
10382.0	113.21	13037.654	35143.328
11745.0	113.2	13625.851	34552.508
5509.0	113.2	10421.644	36950.855
1674.0	113.18	8522.758	36637.422
12712.0	113.18	14351.511	33137.918
13166.0	113.18	14537.682	38407.43
7651.0	113.18	11445.954	36189.414
4583.0	113.16	9959.647	34660.504
13262.0	113.14	14631.625	36647.766
378.0	113.12	7758.739	36094.938
6541.0	113.08	10816.398	38886.645
6789.0	113.06	11040.084	37142.684
8313.0	113.06	11945.985	38436.488
5977.0	113.06	10650.634	36429.172
4375.0	113.04	9739.019	34005.445
6571.0	113.02	10903.722	39441.973
4558.0	113.0	9942.091	34312.309
7042.0	112.98	11185.821	33070.91
1885.0	112.95	8446.228	33369.82
7287.0	112.95	11273.139	37112.992
4973.0	112.95	10149.351	37909.113
2956.0	112.95	9266.164	35911.879
3696.0	112.89	9618.991	34477.906
8503.0	112.89	12009.109	35228.715
10856.0	112.81	13256.752	36088.246
6698.0	112.81	11053.685	38692.684
5341.0	112.79	10545.339	34016.34
5793.0	112.7	10671.132	39287.273
5936.0	112.66	10648.966	37285.793
8368.0	112.64	11874.035	37608.832
8448.0	112.6	11902.39	36100.285
3514.0	112.56	9355.749	34318.539
12537.0	112.52	14112.659	35223.469
5072.0	112.45	10260.241	36341.563
4787.0	112.39	9919.419	38181.875
13046.0	112.39	14224.37	39430.09
12697.0	112.35	14028.704	33254.957
11137.0	112.33	13367.347	35280.434
3898.0	112.33	9638.524	37210.273
314.0	112.24	7923.688	35436.277
7065.0	112.2	11273.547	33288.742
9896.0	112.18	12813.955	38869.527
7892.0	112.16	11683.499	34020.105
245.0	112.14	7699.983	34857.016
7804.0	112.12	11624.458	33756.566
11914.0	112.12	13935.852	33592.789
10132.0	112.1	12733.51	34925.105
1934.0	112.06	8697.069	33149.293
1920.0	112.06	8498.364	33135.461
1799.0	112.06	8542.991	34455.93
10028.0	112.01	12802.351	36458.215
9750.0	112.01	12512.826	38867.375
3283.0	111.99	9393.57	38111.648
9219.0	111.95	12384.567	36310.449
8469.0	111.93	11956.367	35890.73
1389.0	111.93	8380.12	38637.934
13047.0	111.91	14321.445	39471.133
12017.0	111.91	13973.024	34787.887
6895.0	111.89	11110.709	35227.039
12333.0	111.87	14023.005	39589.676
4725.0	111.85	9917.527	37064.09
1333.0	111.84	8393.845	37306.32
7264.0	111.84	11284.25	36722.348
12559.0	111.82	14204.457	34731.156
4080.0	111.8	9751.927	39107.688
7507.0	111.8	11453.46	38920.059
1595.0	111.8	8590.579	38205.801
6351.0	111.8	10924.889	35304.945
13146.0	111.8	14615.998	39092.285
1217.0	111.72	8346.159	35503.598
131.0	111.68	7957.415	34016.285
9839.0	111.62	12742.672	39628.34
7630.0	111.55	11513.009	36433.039
8824.0	111.53	12111.84	36602.004
6378.0	111.53	10894.7	35885.34
2411.0	111.53	8957.965	39077.5
7374.0	111.49	11340.399	39056.41
8858.0	111.45	12064.468	37381.891
4302.0	111.43	9780.024	34874.645
5269.0	111.38	10207.967	33071.168
12033.0	111.32	13983.94	34935.813
2989.0	111.3	9264.22	36450.605
5198.0	111.3	10330.327	34221.426
1806.0	111.16	8493.087	34601.504
11674.0	111.13	13733.457	35763.078
11737.0	111.11	13745.075	34754.152
4830.0	111.09	10112.956	38802.34
11122.0	111.01	13565.294	34964.629
5088.0	111.01	10221.972	35788.98
8536.0	110.97	11932.245	34519.52
1041.0	110.95	8300.764	33074.676
10998.0	110.82	13225.734	33448.711
7135.0	110.8	11299.938	34332.672
7532.0	110.78	11632.627	38282.074
8673.0	110.78	12102.029	34075.781
2555.0	110.72	8909.51	36487.652
951.0	110.72	8175.252	33723.703
909.0	110.69	8135.526	34584.758
8811.0	110.69	12136.456	36289.867
6077.0	110.69	10582.85	35188.305
7962.0	110.69	11845.679	35098.484
5471.0	110.69	10440.122	36235.281
6796.0	110.65	11197.184	36908.758
3337.0	110.59	9391.061	37122.168
13155.0	110.57	14483.81	38656.695
10598.0	110.55	12981.541	39328.246
1310.0	110.49	8406.532	36867.754
3009.0	110.48	9212.318	37200.023
10859.0	110.46	13335.662	36161.219
12894.0	110.44	14290.851	36058.961
3069.0	110.42	9179.723	38684.035
11721.0	110.42	13571.034	34784.934
8563.0	110.42	12002.921	33983.961
6736.0	110.4	11052.551	38117.32
12448.0	110.38	14156.163	37371.578
9979.0	110.36	12858.289	37632.098
10519.0	110.36	12971.948	37613.375
13339.0	110.34	14568.753	35092.625
7318.0	110.3	11235.242	37982.445
6537.0	110.3	10785.033	38727.449
7635.0	110.25	11559.097	36231.367
8950.0	110.25	12157.495	38959.746
6910.0	110.25	11200.99	34900.68
11398.0	110.19	13589.917	39783.715
6346.0	110.19	10855.538	35233.664
5098.0	110.19	10254.647	35417.289
5108.0	110.17	10283.101	35555.777
7548.0	110.15	11480.844	37908.863
12440.0	110.15	14130.267	37823.766
9284.0	110.09	12488.443	34943.391
3435.0	110.05	9443.184	35508.898
274.0	110.03	7985.706	35113.875
8491.0	110.03	11922.2	35333.105
3181.0	110.03	9390.874	39751.734
6869.0	109.98	11170.591	35431.742
10374.0	109.98	12922.086	34995.746
7957.0	109.96	11775.54	34889.555
7215.0	109.94	11284.919	35860.258
1763.0	109.94	8601.609	34953.535
13361.0	109.92	14553.317	34339.453
9758.0	109.9	12688.61	39019.844
5208.0	109.9	10161.07	34007.48
10721.0	109.9	13263.353	38442.883
10261.0	109.88	12969.595	33368.473
12887.0	109.88	14227.179	35956.992
12206.0	109.88	13857.74	38849.793
8300.0	109.86	11860.206	38503.551
2560.0	109.84	8908.648	36257.043
8703.0	109.8	12261.119	34609.961
13373.0	109.8	14616.557	34214.434
2965.0	109.8	9266.416	36060.242
2218.0	109.77	8659.464	37612.828
9783.0	109.75	12622.316	39594.406
1873.0	109.73	8507.278	33797.914
12921.0	109.73	14234.41	36686.926
10427.0	109.73	13091.139	36217.617
7638.0	109.71	11594.864	36338.414
9064.0	109.69	12431.381	38589.031
3778.0	109.63	9490.548	35429.852
959.0	109.57	8005.753	33641.84
4419.0	109.57	9868.699	33179.559
5245.0	109.56	10161.118	33569.383
9506.0	109.56	12701.678	34937.23
85.0	109.54	7682.093	33567.055
726.0	109.5	8103.515	37773.504
7186.0	109.5	11236.833	35266.23
4906.0	109.46	10342.451	39417.832
2383.0	109.44	8901.4	39542.73
12236.0	109.42	13893.354	39582.836
8189.0	109.4	11823.704	39429.543
155.0	109.34	7679.76	34224.875
1747.0	109.33	8447.588	35350.641
6017.0	109.31	10594.958	35753.676
4493.0	109.25	9932.012	33752.547
13497.0	109.25	14485.035	33343.234
7802.0	109.25	11442.168	33659.137
4191.0	109.17	9910.19	36849.055
12520.0	109.15	14167.771	35676.891
9619.0	109.13	12511.537	37446.551
1414.0	109.1	8407.074	38978.754
12188.0	109.1	13912.853	38244.191
5782.0	109.1	10772.027	39433.988
3045.0	109.08	9225.292	38021.023
9092.0	109.08	12304.608	38109.852
3399.0	109.06	9368.715	35910.711
4639.0	109.06	9954.409	35812.516
12466.0	109.02	14070.566	37255.539
12704.0	108.94	14120.177	33073.859
9159.0	108.94	12332.362	37357.23
12035.0	108.94	13842.977	34961.355
10530.0	108.92	13023.681	37684.367
5733.0	108.87	10423.011	39699.004
11288.0	108.85	13381.638	37840.133
2233.0	108.83	8721.271	38011.672
8069.0	108.81	11774.169	37045.426
9606.0	108.81	12626.023	37333.996
5464.0	108.79	10524.245	36133.949
7900.0	108.79	11800.453	34120.125
3420.0	108.79	9388.865	35871.16
3187.0	108.75	9432.121	39566.672
5796.0	108.73	10572.203	39353.035
907.0	108.73	8127.284	34539.117
11201.0	108.71	13549.913	36640.398
6661.0	108.69	11173.389	39552.113
4834.0	108.69	9972.109	38841.875
1896.0	108.69	8547.273	33267.496
3316.0	108.67	9467.212	37441.5
10503.0	108.67	13045.857	37476.039
4360.0	108.67	9766.087	34195.281
7249.0	108.64	11211.163	36339.73
5092.0	108.6	10169.777	35639.844
3472.0	108.58	9400.954	34983.66
4195.0	108.58	9853.095	36672.953
3086.0	108.54	9110.18	39015.066
17.0	108.52	7969.036	33097.949
7179.0	108.52	11273.464	35189.914
7842.0	108.48	11801.862	33057.789
10194.0	108.48	12760.026	33542.996
8169.0	108.46	11760.254	38966.945
10763.0	108.46	13170.389	37557.906
4455.0	108.44	9973.506	33151.176
3987.0	108.44	9531.219	39014.066
6874.0	108.39	11115.307	35529.32
1104.0	108.31	8413.016	33972.957
11053.0	108.31	13475.529	33513.813
8314.0	108.31	11975.691	38455.18
10247.0	108.31	13128.757	33156.535
11976.0	108.29	13880.436	34089.816
7146.0	108.25	11240.741	34640.52
11065.0	108.25	13395.528	33742.457
3547.0	108.23	9295.841	33965.516
2951.0	108.2	9065.175	35841.023
4165.0	108.18	9878.586	37269.59
7214.0	108.16	11330.756	35837.246
11597.0	108.12	13572.254	37258.551
63.0	108.1	7747.31	33431.16
4878.0	108.08	10056.625	39987.281
673.0	108.08	8059.36	38995.727
3272.0	108.02	9285.16	38199.207
12940.0	108.0	14331.048	37242.938
6152.0	108.0	10728.585	34288.539
4508.0	107.98	10074.962	33947.688
2543.0	107.97	9024.42	36694.449
1639.0	107.91	8594.478	37192.113
4332.0	107.89	9761.502	34569.855
6486.0	107.87	10852.403	37692.297
5104.0	107.87	10180.043	35473.559
12225.0	107.85	13895.487	39252.539
13311.0	107.81	14620.709	35547.695
11354.0	107.81	13538.892	39407.656
13140.0	107.74	14585.872	39225.203
8363.0	107.74	12026.037	37817.57
11005.0	107.66	13209.698	33216.535
9206.0	107.64	12453.722	36681.398
12214.0	107.64	13921.781	38979.316
5556.0	107.64	10381.64	37842.789
9196.0	107.62	12483.879	36557.785
10429.0	107.51	13064.107	36225.477
2837.0	107.51	9241.304	34364.648
4766.0	107.49	10073.942	37943.574
5890.0	107.49	10707.37	38146.559
3053.0	107.43	9062.94	38215.371
9250.0	107.43	12334.706	35629.848
7345.0	107.43	11304.689	38402.066
543.0	107.39	7705.172	39040.273
13010.0	107.39	14272.895	38322.984
816.0	107.37	8027.113	35843.813
3442.0	107.35	9319.527	35547.789
12533.0	107.35	14018.217	35106.328
6731.0	107.35	11039.435	38035.273
12190.0	107.31	13810.551	38275.402
1596.0	107.28	8611.175	38210.793
8530.0	107.24	11966.945	34750.199
4248.0	107.18	9858.89	35862.273
5290.0	107.16	10366.664	33230.145
10800.0	107.16	13228.784	37050.133
8999.0	107.14	12264.797	39956.711
6212.0	107.14	10621.566	33590.332
7531.0	107.14	11544.869	38239.344
7001.0	107.12	11178.705	33711.578
10204.0	107.12	12890.854	33458.176
390.0	107.1	7890.319	36176.109
5914.0	107.07	10640.256	37620.383
1779.0	107.07	8449.742	34846.52
11099.0	107.05	13506.596	34593.91
4634.0	107.03	10037.917	35669.246
686.0	106.97	8129.845	38738.137
3480.0	106.95	9449.416	35059.262
12689.0	106.93	14046.022	33463.176
3115.0	106.93	9207.347	39488.984
6132.0	106.89	10625.36	34133.32
7669.0	106.89	11459.679	35865.117
6368.0	106.87	10798.345	35669.863
2156.0	106.78	8709.71	36287.313
10027.0	106.76	12725.435	36424.488
714.0	106.76	8046.591	38053.223
5736.0	106.74	10444.463	39733.617
2623.0	106.72	9009.309	35136.234
5234.0	106.72	10320.112	33667.832
8351.0	106.7	11868.898	37868.32
12005.0	106.68	13961.718	34527.125
7456.0	106.68	11518.244	39681.652
2183.0	106.68	8796.146	36673.113
10193.0	106.66	12853.757	33518.852
5022.0	106.64	10206.683	37456.043
12827.0	106.64	14416.233	34815.809
5355.0	106.61	10480.39	34243.965
2137.0	106.59	8826.937	35750.801
3500.0	106.59	9363.45	34713.574
4746.0	106.51	10081.52	37413.164
13243.0	106.51	14601.669	37092.926
5264.0	106.49	10143.86	33034.953
1025.0	106.47	8156.767	33085.422
10893.0	106.47	13259.009	35273.215
8764.0	106.45	12109.77	35525.508
12806.0	106.45	14261.654	34541.523
7220.0	106.43	11242.378	35883.867
6668.0	106.43	11143.131	39414.469
10602.0	106.39	12993.913	39364.152
7743.0	106.38	11553.675	34468.23
11881.0	106.34	13845.439	33187.121
5472.0	106.34	10351.726	36243.566
8729.0	106.32	12141.154	34956.488
10201.0	106.28	12769.277	33389.309
7729.0	106.28	11490.405	34679.992
5105.0	106.26	10144.018	35474.395
4995.0	106.26	10224.895	37824.426
7335.0	106.24	11338.28	38165.246
10947.0	106.22	13317.471	34040.707
12107.0	106.22	13785.144	36937.332
4427.0	106.18	9782.413	33236.84
6267.0	106.18	10900.491	33714.945
13200.0	106.16	14493.245	37514.246
1836.0	106.16	8438.325	34221.215
1366.0	106.16	8311.997	38245.934
1231.0	106.13	8260.964	35674.688
7076.0	106.11	11397.283	33600.629
3177.0	106.11	9450.053	39633.898
9849.0	106.09	12786.0	39717.531
1618.0	106.07	8599.12	37724.926
6819.0	106.07	11071.271	36698.324
12560.0	106.05	14147.709	34460.777
12572.0	105.99	14170.022	34437.711
2933.0	105.99	9199.112	35580.965
2550.0	105.97	8982.394	36422.551
11712.0	105.97	13642.417	34973.633
3566.0	105.95	9344.729	33332.18
4506.0	105.93	9951.961	33934.684
67.0	105.93	7675.416	33435.309
1932.0	105.92	8661.182	33138.0
10660.0	105.92	13178.201	39508.113
9037.0	105.9	12318.37	38958.402
7844.0	105.88	11748.782	33123.445
7959.0	105.86	11699.595	34954.43
2376.0	105.84	8876.927	39954.379
11655.0	105.84	13779.079	36449.855
2720.0	105.84	8952.259	33878.664
5124.0	105.84	10284.283	35103.934
7364.0	105.82	11399.117	38866.059
7515.0	105.82	11426.045	38775.734
3064.0	105.82	9112.438	38558.0
8623.0	105.76	12086.89	33208.34
5994.0	105.76	10737.283	36287.258
6030.0	105.76	10590.445	35688.105
1685.0	105.74	8523.611	36536.813
3638.0	105.71	9621.406	33480.129
11637.0	105.71	13597.31	36708.496
6016.0	105.69	10570.204	36027.699
1495.0	105.69	8486.9	39852.066
12498.0	105.67	14131.675	36505.563
8182.0	105.67	11727.925	39292.289
2206.0	105.67	8812.743	37164.73
5983.0	105.65	10708.554	36452.664
5851.0	105.65	10712.922	38786.465
3525.0	105.65	9382.57	34216.34
9921.0	105.65	12737.138	38427.832
8975.0	105.63	12227.281	39528.211
10922.0	105.61	13232.286	34732.164
3598.0	105.57	9377.076	33100.879
5563.0	105.57	10534.552	37947.711
2377.0	105.57	8897.495	39977.211
9493.0	105.55	12704.933	34630.844
7607.0	105.55	11589.619	36786.477
9327.0	105.53	12416.058	34159.234
12216.0	105.51	13918.434	39080.215
3800.0	105.49	9550.675	35725.059
4272.0	105.49	9746.354	35279.063
3408.0	105.48	9461.199	36048.602
11614.0	105.44	13750.323	37315.809
2089.0	105.44	8801.387	35114.973
4655.0	105.42	9958.029	36175.77
3333.0	105.42	9326.951	37062.645
11641.0	105.4	13632.529	36782.766
2823.0	105.4	9241.766	34132.168
3873.0	105.32	9492.63	36710.969
8542.0	105.32	11995.919	34341.789
11489.0	105.28	13651.397	38927.555
3116.0	105.28	9160.437	39495.402
9754.0	105.28	12540.732	38958.531
2790.0	105.28	9152.293	33480.617
2657.0	105.26	9018.285	34913.902
10207.0	105.21	12915.626	33482.535
4961.0	105.19	10203.244	38073.813
9140.0	105.19	12437.979	37746.07
9795.0	105.19	12499.529	39718.359
10120.0	105.15	12725.195	35022.922
5583.0	105.15	10369.521	38203.422
7817.0	105.15	11603.977	33605.195
9420.0	105.13	12638.811	33296.309
12838.0	105.11	14218.912	34999.008
4839.0	105.11	9998.744	38963.902
10592.0	105.11	12940.883	39024.242
8500.0	105.09	11916.9	35183.871
7206.0	105.09	11291.472	35650.262
12656.0	105.07	14075.664	33803.785
11042.0	105.05	13511.182	33355.508
1178.0	105.05	8235.95	35009.465
7877.0	105.03	11654.788	33782.957
6064.0	105.03	10617.558	35364.188
7614.0	105.02	11457.86	36542.137
6160.0	105.02	10574.191	33818.977
320.0	105.02	7958.315	35536.371
5557.0	105.0	10466.336	37844.824
5791.0	104.96	10590.159	39576.828
4742.0	104.96	10128.041	37300.063
5601.0	104.94	10481.966	38702.68
8732.0	104.94	12164.393	35043.18
11662.0	104.92	13603.732	36163.074
952.0	104.92	8046.955	33756.941
4307.0	104.92	9819.932	34671.84
9542.0	104.92	12658.43	35925.961
7936.0	104.9	11756.757	34540.996
9282.0	104.9	12407.308	35252.078
6861.0	104.88	11202.204	35673.637
1221.0	104.88	8274.02	35577.34
4922.0	104.86	10234.754	38904.563
9265.0	104.86	12407.681	35313.105
833.0	104.84	8062.514	35470.414
12917.0	104.84	14386.718	36616.641
13213.0	104.82	14485.822	37391.938
11506.0	104.82	13750.808	38374.516
6261.0	104.8	10876.564	33605.945
4808.0	104.8	9936.394	38549.82
4963.0	104.79	10250.764	38085.199
3328.0	104.79	9301.656	37271.473
13190.0	104.73	14485.006	37679.719
11211.0	104.73	13372.939	36940.219
6036.0	104.69	10574.511	35474.816
9744.0	104.67	12708.065	38613.746
7049.0	104.65	11380.289	33039.594
9266.0	104.61	12460.299	35346.223
3315.0	104.61	9272.194	37411.867
9986.0	104.61	12789.546	37496.891
5953.0	104.57	10618.867	36910.484
6202.0	104.54	10578.263	33728.543
3307.0	104.54	9344.435	37583.551
8539.0	104.5	11924.91	34607.379
11715.0	104.5	13616.692	35014.125
8598.0	104.5	11919.616	33279.969
6416.0	104.5	10806.152	36654.129
5920.0	104.48	10699.0	37371.047
6215.0	104.48	10592.86	33640.801
9793.0	104.48	12518.632	39709.063
7403.0	104.44	11297.034	39737.844
8810.0	104.42	12232.426	36155.195
7649.0	104.4	11496.376	36182.719
6073.0	104.38	10698.643	35173.227
1317.0	104.38	8308.153	37058.766
11697.0	104.36	13648.207	35568.465
8415.0	104.34	11982.631	36948.031
7227.0	104.34	11324.343	35970.684
1312.0	104.27	8408.032	36891.074
243.0	104.27	7649.829	34825.344
7545.0	104.25	11532.716	37827.258
2227.0	104.25	8807.564	37777.688
6358.0	104.25	10935.306	35398.063
9031.0	104.21	12290.517	39322.0
9685.0	104.19	12678.794	37886.27
10929.0	104.17	13176.618	34595.836
[truncated: 6,713 more rows]
