# Supplementary material for: Insights on the Control of Yeast Single-Cell Growth Variability by Members of the Trehalose Phosphate Synthase (TPS) Complex
Source: Front Cell Dev Biol. 2021 Jan 28;9:607628. doi: 10.3389/fcell.2021.607628 (PMC7876269; doi:10.3389/fcell.2021.607628)
Supplement: Supplementary file 3 [file Data_Sheet_2.ZIP › replicate3_TPS1_glc_t2.csv]

Id	Area(um^2)	Center_x_position	Center_y_position
13898.0	190.48	14326.27	35059.539
9198.0	188.43	12412.581	38707.258
2764.0	187.24	9245.793	33889.23
2525.0	187.19	9021.945	35784.824
14660.0	184.43	14541.944	34266.387
1971.0	182.76	8786.668	35303.871
3557.0	179.43	9676.174	33303.371
8574.0	174.37	11927.973	34978.371
1678.0	172.7	8576.134	34537.797
4125.0	171.44	9768.715	36941.156
301.0	171.19	7846.778	35556.273
7626.0	164.29	11442.886	36060.848
5089.0	163.95	10315.236	35026.063
8023.0	162.78	11766.833	36299.52
3024.0	161.63	9056.328	38766.641
11404.0	153.22	13178.135	37257.617
12497.0	152.17	13657.192	35867.809
8697.0	151.11	12207.979	33249.152
5081.0	150.79	10304.388	35225.258
10809.0	150.12	13004.397	34095.191
8623.0	149.18	11922.792	34148.188
3463.0	148.6	9441.638	34424.23
1810.0	147.8	8695.826	33144.547
1685.0	146.82	8622.993	34584.465
3574.0	146.38	9566.012	33617.047
8289.0	145.84	11928.298	39302.102
9622.0	145.17	12639.838	33506.508
12293.0	144.98	13566.089	37950.461
2562.0	144.01	8991.234	35143.168
12743.0	142.22	13808.072	33627.391
11294.0	141.0	13287.549	38211.754
9513.0	140.94	12322.372	34140.613
13752.0	140.19	14374.329	33109.996
6070.0	139.85	10583.873	34823.512
14680.0	139.14	14473.459	33984.859
3594.0	138.68	9658.355	34031.281
8513.0	138.49	11924.287	36151.547
3285.0	137.03	9412.63	36688.703
7661.0	135.48	11623.601	35896.152
4373.0	134.58	9813.813	33387.172
6080.0	133.47	10622.221	34910.293
6887.0	132.17	11201.207	34985.223
8755.0	131.84	12208.844	34285.926
5075.0	131.27	10320.739	35110.277
979.0	131.21	8323.153	33046.68
6013.0	130.46	10770.898	35336.242
5291.0	130.37	10443.06	34164.105
850.0	129.46	8104.409	34655.332
14661.0	129.25	14453.191	34287.609
8462.0	129.2	11969.375	37277.289
14364.0	128.93	14576.065	39122.699
5034.0	128.53	10318.043	36134.836
7072.0	128.47	11345.358	34176.977
6182.0	127.93	10650.536	33570.086
11310.0	127.17	13261.543	37843.531
13872.0	127.01	14389.065	34584.016
7708.0	126.63	11631.222	34945.602
8982.0	126.4	12264.994	37962.305
3788.0	125.54	9641.193	36489.273
13170.0	125.48	13972.508	39841.688
1243.0	125.04	8324.038	37965.699
1126.0	124.92	8325.077	35664.641
9501.0	124.71	12424.352	34765.324
13710.0	124.33	14091.87	33522.051
5087.0	123.91	10298.154	34982.477
9003.0	123.66	12174.207	38119.059
5342.0	123.43	10475.21	34937.309
12723.0	123.26	13932.944	33439.895
10534.0	122.82	12882.19	35274.508
12473.0	121.73	13693.375	36090.016
4114.0	121.65	9811.053	37113.383
3868.0	121.28	9557.241	38053.695
7191.0	121.27	11354.422	36275.531
14812.0	120.88	14600.777	33644.27
1705.0	120.73	8503.721	34392.508
1670.0	120.44	8509.221	34742.355
11825.0	120.33	13530.45	36137.723
3226.0	120.19	9306.193	37718.191
14576.0	119.18	14550.718	35486.988
2679.0	118.91	9056.722	33772.984
4614.0	118.87	9939.293	36389.223
776.0	118.68	8101.692	35744.156
10461.0	118.1	12871.623	36737.43
9528.0	117.84	12491.769	34081.008
2242.0	117.05	8792.799	39620.59
5977.0	116.63	10693.45	35973.496
5112.0	116.46	10229.479	34613.008
10918.0	116.3	13062.688	36071.813
3875.0	115.69	9652.905	38280.43
10649.0	115.36	12872.307	33620.145
14378.0	115.08	14634.048	39083.992
4587.0	115.04	9962.27	35925.426
14687.0	114.91	14637.182	34086.191
7484.0	114.89	11603.87	38917.195
7476.0	114.46	11467.139	39109.844
14491.0	114.41	14635.605	37316.691
8101.0	113.91	11719.956	37583.152
6069.0	113.68	10730.263	34818.055
9503.0	113.49	12376.271	34464.734
9156.0	113.09	12444.116	39513.883
5134.0	112.91	10329.368	34593.496
1633.0	112.57	8416.685	35402.344
6148.0	112.53	10733.796	33881.988
7981.0	112.4	11777.097	35616.844
8561.0	112.34	11924.192	35111.637
8828.0	112.3	12253.35	35342.668
8619.0	112.07	12044.924	34384.906
6088.0	111.76	10690.376	34602.574
4053.0	111.76	9846.353	38058.73
641.0	111.59	8161.487	39118.98
8138.0	111.4	11749.893	38351.703
13739.0	111.19	14117.71	33310.512
10888.0	111.04	13131.643	35496.801
13782.0	110.96	14252.524	33546.965
7148.0	110.52	11272.529	35535.066
4418.0	110.4	9938.832	33438.785
4297.0	110.38	9746.071	34300.43
8634.0	109.92	12042.308	34125.066
12436.0	109.89	13577.796	37108.063
1914.0	109.77	8808.444	34459.527
9398.0	109.64	12306.965	36082.941
12167.0	109.54	13744.946	39691.738
6290.0	109.04	10933.676	34357.578
9596.0	108.95	12485.024	33095.406
8120.0	108.89	11728.369	38036.469
6090.0	108.87	10745.916	34353.293
12048.0	108.66	13379.0	38883.98
13530.0	108.58	14084.866	35584.262
8122.0	108.43	11664.278	38086.516
12879.0	108.16	13831.343	34887.637
5738.0	107.97	10606.983	39674.121
8565.0	107.57	11863.884	35188.891
6286.0	107.45	10918.132	34278.645
4400.0	107.41	10103.206	33039.75
9738.0	107.38	12564.994	35369.844
4299.0	107.13	9827.385	34314.449
4943.0	107.03	10337.11	37577.227
10974.0	106.86	13023.741	37065.391
12949.0	106.84	13915.798	36462.375
11814.0	106.65	13423.274	35822.895
7683.0	106.61	11465.501	35258.344
14556.0	106.51	14539.985	35833.395
7952.0	106.07	11722.023	35267.891
6683.0	105.88	11110.172	39085.285
11773.0	105.81	13549.315	34728.281
14575.0	105.79	14492.446	35480.82
4033.0	105.56	9881.922	38783.848
6334.0	105.56	10832.893	35340.594
8290.0	105.44	11940.428	39307.043
5946.0	105.42	10677.666	36408.484
10598.0	105.36	12870.653	34536.984
5797.0	105.14	10605.672	38815.355
13378.0	105.12	14032.247	38626.863
9149.0	105.02	12473.176	39657.684
1565.0	104.94	8483.671	36685.297
8365.0	104.83	12046.131	38234.27
608.0	104.68	7963.737	39858.168
6667.0	104.66	11038.439	39298.777
6843.0	104.45	11128.137	35894.668
9213.0	104.41	12465.459	38399.848
1929.0	104.35	8758.275	34630.563
5917.0	104.27	10672.384	36926.016
2730.0	104.23	9231.775	33311.57
4723.0	104.0	10093.862	38243.738
4255.0	103.91	9894.545	34788.16
4784.0	103.51	9964.848	39398.625
12995.0	103.39	13970.755	37384.301
4585.0	103.39	10017.553	35831.746
7125.0	103.35	11297.993	35161.777
5769.0	103.33	10769.834	39223.535
10654.0	102.91	12870.144	33428.004
7953.0	102.89	11759.857	35303.453
6157.0	102.87	10640.17	33897.898
8089.0	102.87	11696.028	37391.719
8088.0	102.8	11651.047	37355.277
4783.0	102.8	10025.815	39382.102
7724.0	102.66	11428.725	34695.305
8095.0	102.61	11759.042	37511.551
7214.0	102.61	11268.082	36788.996
8666.0	102.26	11929.545	33163.047
9764.0	102.17	12672.333	36009.574
12492.0	102.05	13746.556	35782.039
7021.0	101.9	11396.646	33437.207
10665.0	101.71	12902.622	33286.902
8371.0	101.71	11971.529	38055.094
5512.0	101.51	10456.887	38005.125
6798.0	101.5	11196.975	36741.488
5371.0	101.46	10371.15	35429.277
1457.0	101.4	8594.142	38779.871
13636.0	101.28	14048.812	34010.707
6793.0	101.25	11023.418	37008.508
2870.0	101.21	9101.238	35451.738
4610.0	101.09	9952.884	36317.066
13471.0	101.05	14041.257	37236.164
14658.0	101.04	14511.856	34214.984
12491.0	100.98	13661.205	35756.617
12444.0	100.94	13705.378	36953.527
10853.0	100.82	13119.684	34873.629
9740.0	100.81	12626.933	35489.336
3288.0	100.75	9412.143	36410.281
4213.0	100.73	9867.978	35472.793
12433.0	100.71	13747.005	37091.012
1614.0	100.69	8510.644	35464.621
3944.0	100.59	9696.754	39562.234
7943.0	100.48	11804.079	34970.363
12265.0	100.38	13653.101	38207.512
10482.0	100.29	12742.364	36466.941
13495.0	100.27	14093.034	36761.012
10585.0	100.23	12842.939	34660.734
7912.0	100.21	11761.255	34555.906
4665.0	100.17	10132.359	37116.824
7404.0	100.15	11456.224	39846.137
13454.0	100.08	14022.754	37420.172
3416.0	99.96	9317.171	34861.91
12988.0	99.96	13871.617	37238.703
14157.0	99.77	14403.467	38195.492
14535.0	99.66	14443.466	36469.148
6811.0	99.66	11158.285	36609.078
4192.0	99.5	9917.657	35916.484
7676.0	99.41	11556.281	35528.605
14773.0	99.39	14486.935	33529.531
1211.0	99.39	8381.854	37224.035
6892.0	99.33	11094.385	34833.09
817.0	99.29	8169.905	35097.063
10724.0	99.29	13049.492	33504.703
10521.0	99.27	12899.337	35645.383
13924.0	99.27	14372.392	35540.57
1506.0	99.22	8607.722	37556.273
11267.0	99.1	13247.759	38690.242
14196.0	99.1	14300.573	38814.617
10856.0	98.81	13075.645	34900.953
4244.0	98.7	9918.313	34934.504
2848.0	98.7	9214.208	35130.555
13958.0	98.53	14230.292	36451.023
14147.0	98.47	14329.174	37958.293
1292.0	98.39	8219.581	39013.07
8488.0	98.26	11941.275	36552.727
7260.0	98.16	11229.043	37665.352
441.0	98.05	7783.17	37356.293
7682.0	97.99	11427.562	35574.242
10581.0	97.95	12729.246	34911.145
9099.0	97.78	12271.277	39761.949
10956.0	97.7	13044.343	36681.684
5747.0	97.7	10567.364	39496.355
5299.0	97.64	10529.97	34232.277
7725.0	97.59	11450.019	34706.164
9883.0	97.53	12651.574	37533.168
9618.0	97.53	12516.745	33315.984
7615.0	97.49	11452.797	36471.715
1009.0	97.41	8305.324	33469.664
12462.0	97.24	13629.806	36656.863
4844.0	97.11	10308.363	39125.68
12533.0	96.67	13723.133	34789.43
8469.0	96.48	11956.327	37107.098
3276.0	96.36	9408.766	36752.734
2927.0	96.34	9125.562	36312.465
1138.0	96.27	8410.006	35925.484
7455.0	96.25	11585.945	39387.852
2566.0	96.23	9042.642	35155.035
104.0	96.11	7644.849	33826.27
6458.0	96.09	10874.964	37670.449
7075.0	96.04	11408.884	34276.84
10825.0	95.94	13065.396	34430.801
8135.0	95.92	11848.645	38294.707
425.0	95.71	7819.55	37204.625
6654.0	95.65	11126.66	39714.355
3253.0	95.61	9299.854	37218.137
9067.0	95.58	12236.338	39250.258
5446.0	95.54	10561.218	36892.16
4564.0	95.54	10131.81	35370.277
4424.0	95.46	10015.487	33581.137
6586.0	95.46	10789.664	39809.5
1835.0	95.38	8748.524	33338.254
11716.0	95.29	13530.073	33755.355
4874.0	95.29	10151.114	38685.43
2483.0	95.15	9037.946	36389.473
8932.0	95.08	12198.792	37335.156
2031.0	95.02	8783.506	36471.832
1981.0	94.94	8685.981	35465.441
1445.0	94.83	8592.845	39083.121
8017.0	94.73	11796.712	36077.578
10016.0	94.68	12676.534	38544.207
10696.0	94.45	13066.688	33133.039
86.0	94.43	7981.667	33642.648
11974.0	94.41	13395.563	37640.422
1032.0	94.2	8415.538	34152.234
10689.0	94.12	12999.476	33028.527
8900.0	94.12	12134.791	36462.57
9717.0	94.1	12694.305	34888.871
8521.0	94.08	11943.781	35899.164
12648.0	93.81	13656.128	33648.527
10258.0	93.76	12888.035	38952.363
4617.0	93.72	10105.504	36396.215
12434.0	93.47	13619.896	37099.051
11571.0	93.28	13262.61	34886.898
12006.0	93.18	13418.642	38045.863
5352.0	93.1	10449.101	35035.195
5990.0	93.09	10770.573	35640.859
4016.0	93.09	9725.089	39012.266
10934.0	92.97	13040.823	36225.043
2442.0	92.87	9015.25	36864.301
7769.0	92.76	11580.333	34085.699
6664.0	92.68	11066.839	39278.797
14567.0	92.64	14537.237	35651.168
5676.0	92.63	10451.58	39676.309
4029.0	92.61	9706.91	38761.422
3103.0	92.57	9369.879	39495.926
610.0	92.26	7811.42	39909.242
10572.0	92.26	12899.967	34776.227
11529.0	92.24	13271.706	35881.184
6006.0	92.24	10677.41	35270.859
8917.0	92.24	12149.904	36921.141
1257.0	92.22	8328.813	38421.508
14214.0	92.17	14237.639	39184.93
1311.0	92.13	8295.534	39198.141
4279.0	91.99	9763.167	34489.387
7795.0	91.99	11567.298	33563.191
579.0	91.99	7945.792	39541.102
13352.0	91.95	14077.303	38889.281
8939.0	91.76	12128.19	37445.434
3270.0	91.74	9394.591	36964.809
3507.0	91.72	9489.434	33447.73
2559.0	91.72	8964.89	35096.703
12987.0	91.71	13977.305	37240.254
8312.0	91.69	11881.193	39196.152
106.0	91.55	7961.192	33839.719
6828.0	91.51	11136.012	36160.191
1736.0	91.51	8520.054	33838.469
7960.0	91.48	11842.971	35426.68
11561.0	91.44	13203.865	34993.699
1941.0	91.4	8754.939	34829.953
10251.0	91.38	12913.496	38841.422
4394.0	91.36	9790.719	33119.59
1806.0	91.32	8805.111	33096.766
12556.0	91.3	13674.903	34530.574
9337.0	91.21	12477.907	37299.426
3829.0	91.21	9534.814	37197.891
7592.0	91.17	11584.089	36998.449
8576.0	91.11	12033.771	34980.914
8747.0	91.07	12256.996	34108.949
4717.0	91.07	9946.152	38158.273
14781.0	91.05	14608.909	33541.637
8761.0	91.02	12257.086	34360.164
9127.0	91.02	12267.205	39956.027
1842.0	90.92	8661.467	33402.652
6378.0	90.86	10933.385	36030.953
10079.0	90.81	12610.97	39591.031
9006.0	90.77	12257.17	38150.578
10175.0	90.73	12742.163	39748.129
13861.0	90.71	14287.95	34515.402
12244.0	90.67	13638.189	38787.012
7306.0	90.61	11390.026	38493.008
2996.0	90.59	9181.674	37989.691
4813.0	90.56	10170.696	39888.441
9976.0	90.54	12603.384	38151.262
6500.0	90.52	10831.076	38277.648
1731.0	90.48	8484.08	34065.879
12896.0	90.4	13855.735	35280.859
14387.0	90.4	14638.485	38715.633
10337.0	90.4	12810.358	37999.941
2025.0	90.38	8708.779	36355.594
11743.0	90.36	13481.061	34173.41
4595.0	90.27	9931.077	36079.719
4602.0	90.27	10093.123	36187.719
7363.0	90.25	11353.436	39714.367
6849.0	90.25	11094.737	35695.168
2469.0	90.21	8870.727	36768.035
7077.0	90.17	11211.646	34289.176
13473.0	90.06	14018.387	37279.883
9737.0	90.02	12630.238	35293.609
7285.0	89.98	11362.792	38136.613
3809.0	89.94	9681.207	36775.492
111.0	89.9	7815.729	33917.508
13388.0	89.9	14113.774	38461.738
11280.0	89.85	13222.542	38567.652
14129.0	89.83	14412.905	37776.199
3556.0	89.77	9647.129	33296.664
12496.0	89.75	13684.766	35790.156
8886.0	89.71	12258.743	36066.156
12935.0	89.69	13886.767	36010.684
5537.0	89.62	10377.592	38434.195
8072.0	89.58	11699.518	37123.555
5915.0	89.52	10599.498	36905.746
4258.0	89.5	9803.25	34850.406
7243.0	89.45	11380.491	37179.785
5639.0	89.39	10420.408	38812.145
13549.0	89.37	14097.093	35167.289
10523.0	89.29	12873.846	35729.871
4710.0	89.25	10117.878	38037.633
460.0	89.25	7812.662	37600.262
8134.0	89.23	11845.98	38261.156
13066.0	89.23	13860.796	38182.699
6644.0	89.18	11191.652	39614.109
12989.0	89.14	13954.276	37241.523
4692.0	89.14	10090.583	37637.133
374.0	89.1	7984.9	36476.523
3967.0	89.08	9658.723	39983.27
933.0	88.99	8173.225	33219.066
6095.0	88.97	10607.14	34419.063
10610.0	88.93	12828.815	34353.934
10479.0	88.87	12884.5	36453.938
12755.0	88.87	13900.294	33788.051
5918.0	88.87	10747.272	36933.531
7060.0	88.83	11230.658	34089.109
12454.0	88.74	13707.294	36543.125
5638.0	88.56	10538.966	38793.641
8626.0	88.54	11941.737	34239.836
8744.0	88.43	12230.651	34072.117
12514.0	88.43	13639.923	35360.289
3208.0	88.37	9319.585	38267.258
4878.0	88.33	10175.064	38482.578
11839.0	88.33	13428.787	36318.145
2062.0	88.31	8830.379	37189.645
7734.0	88.3	11433.461	34575.199
2765.0	88.3	9273.649	33921.867
5920.0	88.3	10770.312	36973.027
6971.0	88.26	11114.384	33577.875
4381.0	88.26	9807.32	33213.484
13161.0	88.24	13978.353	39740.16
7246.0	88.18	11412.124	37291.277
14600.0	88.14	14570.829	35140.133
865.0	88.14	8162.306	34566.172
2445.0	88.14	8923.738	36881.086
8652.0	88.1	12050.323	33791.344
6323.0	88.05	10790.038	35126.176
1615.0	88.05	8433.429	35471.523
7171.0	87.99	11268.423	35859.68
6368.0	87.97	10894.258	35883.949
3989.0	87.97	9811.157	39727.363
1636.0	87.95	8611.53	35120.738
14597.0	87.93	14584.359	35122.211
8061.0	87.91	11635.901	36955.777
2411.0	87.91	8888.777	37974.23
2707.0	87.87	8849.154	33121.352
10823.0	87.87	13073.333	34379.031
11523.0	87.87	13308.055	35755.523
4694.0	87.8	10003.544	37688.672
8539.0	87.76	12048.925	35600.621
747.0	87.7	8199.298	36533.5
5153.0	87.61	10299.983	34188.727
7955.0	87.55	11677.569	35316.102
13389.0	87.53	14195.958	38151.035
8776.0	87.41	12188.956	34703.906
1168.0	87.38	8417.558	36193.789
9291.0	87.38	12482.909	37629.5
179.0	87.32	7684.647	34388.926
12904.0	87.3	13929.457	35380.457
8653.0	87.3	11876.034	33803.004
13906.0	87.26	14342.328	35207.637
2839.0	87.26	9076.971	35066.32
7559.0	87.24	11590.239	37480.18
7566.0	87.17	11582.027	37216.762
8470.0	87.15	11875.424	37106.559
11239.0	87.15	13306.458	39418.008
9273.0	87.13	12465.739	37721.297
3274.0	86.97	9367.578	36998.859
7589.0	86.95	11456.232	36933.332
4921.0	86.94	10215.899	37928.98
8692.0	86.92	12194.181	33154.301
303.0	86.9	7890.189	35569.695
9361.0	86.9	12292.708	36801.16
8746.0	86.9	12084.309	34102.008
7168.0	86.88	11286.095	35854.402
7057.0	86.88	11344.728	34075.656
6133.0	86.86	10715.337	33838.371
4342.0	86.86	9912.807	34093.285
849.0	86.82	8024.583	34652.656
1159.0	86.8	8223.458	36114.789
7204.0	86.8	11291.789	36599.215
3529.0	86.8	9454.703	33063.906
9406.0	86.76	12347.653	35908.316
6401.0	86.76	10810.838	36672.484
11121.0	86.74	13093.361	39550.598
3333.0	86.65	9468.87	35827.566
4504.0	86.65	9966.338	34289.711
150.0	86.57	7731.238	34220.215
10843.0	86.55	13035.406	34619.734
8928.0	86.53	12207.05	37190.129
9412.0	86.5	12332.908	36001.121
3074.0	86.4	9092.122	39561.973
14396.0	86.28	14578.887	38149.047
5641.0	86.19	10552.102	38844.406
4686.0	86.19	10112.928	37556.227
1769.0	86.17	8572.041	33243.414
9374.0	86.13	12480.73	36655.906
7166.0	86.13	11309.729	35836.027
3847.0	86.09	9576.162	37552.441
13692.0	86.07	14190.245	33775.18
6815.0	86.04	11097.193	36674.199
2081.0	86.02	8801.913	37864.957
6914.0	86.02	11095.11	34386.266
7053.0	85.96	11342.64	34052.219
13775.0	85.92	14418.634	33436.039
10032.0	85.92	12498.862	38819.934
8337.0	85.92	12005.117	38663.23
4068.0	85.82	9750.603	37667.227
12920.0	85.82	13831.386	35684.078
11841.0	85.81	13425.992	36350.309
3372.0	85.77	9443.117	35528.676
8577.0	85.75	11900.921	35042.914
1215.0	85.75	8305.122	37318.387
10257.0	85.73	12806.565	38948.133
14503.0	85.71	14558.166	37078.273
1248.0	85.71	8224.313	38242.727
12571.0	85.65	13729.231	34445.637
13589.0	85.58	14194.815	34412.727
8924.0	85.56	12268.248	37104.871
8055.0	85.56	11730.199	36802.656
7209.0	85.54	11354.822	36693.93
1942.0	85.54	8831.049	34845.742
12856.0	85.46	13904.53	34448.129
14702.0	85.44	14424.109	33909.344
11679.0	85.44	13395.027	33163.402
4417.0	85.4	10084.785	33408.914
4623.0	85.38	10132.331	36485.816
13121.0	85.29	13992.661	39302.387
7345.0	85.23	11419.547	39401.281
2009.0	85.23	8667.528	35982.426
4380.0	85.21	9841.289	33205.496
3882.0	85.19	9668.003	38497.027
4612.0	85.06	10066.866	36334.473
10202.0	85.06	12841.422	39328.219
3472.0	85.0	9418.475	34194.051
6067.0	85.0	10775.05	35084.059
9755.0	85.0	12584.34	35852.168
5520.0	84.98	10363.903	38099.422
11811.0	84.9	13458.198	35739.59
7973.0	84.9	11719.866	35560.715
14569.0	84.9	14473.112	35692.352
12847.0	84.87	13787.344	34262.992
14382.0	84.85	14457.238	38873.039
12887.0	84.81	13963.724	35001.383
1117.0	84.79	8371.395	35479.355
5059.0	84.73	10206.733	35448.523
3340.0	84.62	9470.306	35585.602
1204.0	84.62	8303.182	37064.73
9500.0	84.62	12377.244	34734.941
8670.0	84.52	11994.662	33309.594
3314.0	84.48	9321.134	36095.82
10077.0	84.41	12559.711	39582.797
2580.0	84.37	8938.128	35028.977
6214.0	84.37	10973.862	33163.254
14128.0	84.31	14237.998	37773.527
5374.0	84.31	10492.376	35494.273
3817.0	84.27	9506.25	36976.527
4923.0	84.27	10291.296	37966.992
5881.0	84.25	10746.502	37614.891
5182.0	84.18	10341.203	33880.164
8029.0	84.16	11704.124	36421.234
6307.0	84.12	10859.359	34775.523
2305.0	84.1	9025.827	39371.168
7210.0	84.08	11311.302	36695.73
8794.0	84.06	12244.966	35037.477
3170.0	84.06	9479.596	38495.066
5974.0	84.02	10775.536	35923.238
13560.0	84.0	14095.103	34773.633
9948.0	83.97	12705.385	37858.094
11659.0	83.97	13156.127	33314.699
3871.0	83.87	9694.056	38087.98
4566.0	83.85	10011.751	35384.645
6592.0	83.76	10861.937	39867.266
3596.0	83.74	9631.037	34132.84
6360.0	83.72	10824.583	35819.938
14084.0	83.64	14243.436	37530.996
10561.0	83.64	12733.173	35172.746
5851.0	83.64	10618.73	38137.191
14475.0	83.62	14556.861	37221.391
12661.0	83.6	13762.857	33509.672
5865.0	83.6	10626.984	37680.781
5971.0	83.6	10735.361	35902.848
12483.0	83.58	13704.391	35927.086
11549.0	83.56	13252.572	35312.289
14446.0	83.56	14625.346	37615.043
11126.0	83.49	13125.708	39609.137
5844.0	83.45	10696.96	38290.367
5037.0	83.45	10158.829	36178.883
3455.0	83.43	9450.845	34560.43
7006.0	83.33	11325.643	33114.496
5412.0	83.33	10523.054	36192.742
11164.0	83.3	12987.532	39885.219
7434.0	83.3	11492.779	39688.621
7971.0	83.3	11820.183	35537.906
12267.0	83.3	13719.109	38281.977
7620.0	83.28	11419.096	36221.285
6351.0	83.26	10939.404	35651.113
13364.0	83.2	14130.838	38721.926
13151.0	83.2	13795.458	39650.152
355.0	83.16	7908.659	36107.336
9224.0	83.14	12453.082	38258.484
758.0	83.12	8052.229	36123.563
9514.0	83.1	12383.331	34188.473
1465.0	83.07	8441.378	38375.461
7916.0	83.05	11725.04	34651.77
8063.0	83.05	11727.588	36998.973
12737.0	83.05	13791.76	33593.617
11592.0	83.03	13347.523	34195.203
9054.0	82.93	12186.765	38935.441
1178.0	82.91	8359.109	36385.59
4645.0	82.89	9936.934	36825.438
6710.0	82.87	11072.989	38369.363
8480.0	82.86	11911.925	36939.598
10226.0	82.86	12782.156	38974.762
5225.0	82.8	10226.677	33025.965
12746.0	82.78	13818.146	33693.625
10595.0	82.78	12872.284	34505.469
11544.0	82.76	13228.869	35493.895
6796.0	82.72	11080.592	36715.793
3415.0	82.66	9410.851	34859.031
5061.0	82.66	10198.315	35536.324
4303.0	82.66	9904.323	34342.586
1016.0	82.64	8281.485	33586.277
3943.0	82.59	9578.769	39340.059
8493.0	82.55	11853.45	36615.344
2546.0	82.55	8955.049	35463.449
10858.0	82.51	12961.097	34905.988
5396.0	82.45	10495.287	36032.094
7190.0	82.41	11322.329	36219.348
8504.0	82.41	12001.002	36358.367
7061.0	82.4	11295.225	34095.047
430.0	82.38	7847.219	37290.473
419.0	82.28	7740.525	37123.469
1947.0	82.26	8662.599	34971.355
5202.0	82.26	10162.424	33764.469
1717.0	82.26	8556.586	34236.539
414.0	82.24	7660.776	37103.348
12052.0	82.18	13366.624	39073.453
5289.0	82.13	10475.148	34136.395
10909.0	82.13	12928.831	35823.781
7721.0	82.07	11480.123	34637.375
10575.0	82.03	12758.577	34828.309
13961.0	82.03	14322.833	36586.031
6859.0	82.01	11142.045	35502.199
11293.0	81.95	13345.351	38177.535
6283.0	81.94	10861.454	34166.18
7997.0	81.92	11818.847	35833.305
9272.0	81.92	12432.9	37713.273
1482.0	81.88	8545.043	38207.184
10552.0	81.86	12789.333	35139.547
7471.0	81.82	11521.333	39260.234
12547.0	81.8	13772.251	34727.941
1480.0	81.8	8462.523	38169.09
9363.0	81.8	12470.31	36861.926
9019.0	81.78	12085.859	38391.156
11515.0	81.72	13158.774	35923.879
12124.0	81.71	13618.898	39757.945
6235.0	81.71	10843.02	33714.43
5092.0	81.69	10293.988	35034.008
3094.0	81.67	9291.783	39608.805
7175.0	81.63	11374.616	35943.723
7899.0	81.63	11732.11	34440.348
5233.0	81.61	10165.243	33163.945
14550.0	81.59	14459.3	35910.797
9467.0	81.57	12482.484	35204.707
6091.0	81.57	10564.222	34353.938
5420.0	81.55	10437.427	36310.676
9410.0	81.53	12473.717	35962.867
6524.0	81.51	10794.942	38948.598
5006.0	81.49	10315.345	36661.023
1795.0	81.48	8627.049	33090.52
4879.0	81.4	10340.391	38516.273
11063.0	81.4	12954.178	38057.297
2748.0	81.36	9266.815	33713.875
3281.0	81.34	9449.788	36815.016
6915.0	81.3	11024.28	34389.926
14516.0	81.28	14609.464	36889.766
6455.0	81.27	10911.308	37635.535
4491.0	81.25	10071.087	34118.238
3856.0	81.25	9703.183	37747.504
2743.0	81.25	9274.484	33585.629
7850.0	81.23	11792.21	33652.664
5541.0	81.23	10508.935	38679.023
13965.0	81.21	14262.037	36661.258
8713.0	81.21	12216.105	33521.73
6673.0	81.19	11093.749	39188.227
4295.0	81.17	9860.332	34604.707
10082.0	81.15	12547.476	39683.246
3395.0	81.13	9396.42	35200.879
7160.0	81.09	11312.752	35693.934
1504.0	81.07	8466.386	37826.059
7334.0	81.07	11349.748	39154.613
10685.0	81.05	12853.375	33123.105
1497.0	81.04	8621.997	37965.633
5286.0	81.02	10419.15	34088.043
10658.0	81.02	12725.351	33446.02
5493.0	81.02	10423.759	37683.824
14605.0	81.0	14490.537	34968.586
5911.0	81.0	10636.536	37146.855
11786.0	80.92	13504.908	35048.188
10504.0	80.86	12774.95	35911.313
5118.0	80.86	10225.181	34741.703
12506.0	80.86	13605.369	35506.844
11744.0	80.82	13546.159	34246.277
8201.0	80.81	11662.32	39519.07
2382.0	80.79	9044.65	38404.383
8636.0	80.79	12044.243	33881.613
11782.0	80.79	13482.833	34995.227
3089.0	80.75	9385.144	39827.066
11058.0	80.71	13046.935	37976.98
5954.0	80.69	10724.832	36514.344
11535.0	80.65	13292.087	35651.59
11064.0	80.63	13015.401	38058.52
7416.0	80.61	11478.025	39945.18
6593.0	80.54	10928.974	39871.992
839.0	80.52	8097.987	34775.199
7069.0	80.52	11224.255	34154.691
873.0	80.52	8169.926	34341.926
7475.0	80.5	11559.667	39091.629
375.0	80.5	7976.287	36487.762
11073.0	80.46	13019.802	38176.016
4290.0	80.44	9787.023	34547.215
6109.0	80.44	10699.295	34227.531
12884.0	80.42	13895.887	34907.125
4382.0	80.4	9763.48	33246.121
5800.0	80.36	10662.556	38914.578
14116.0	80.35	14397.913	37690.77
171.0	80.31	7720.107	34291.828
12670.0	80.31	13657.092	33244.34
3125.0	80.31	9342.585	38961.113
4933.0	80.23	10328.65	37758.48
6739.0	80.21	10994.079	38099.66
6775.0	80.19	11050.475	37298.969
11783.0	80.19	13529.655	35017.203
13638.0	80.17	14181.008	34108.07
3394.0	80.15	9408.036	35202.426
8786.0	80.15	12104.267	34848.141
4597.0	80.13	10064.25	36148.191
5242.0	80.13	10490.464	33217.004
1348.0	80.12	8295.925	39657.941
14435.0	80.12	14584.481	37797.766
9370.0	80.12	12333.971	36593.934
5200.0	80.04	10304.43	33743.816
4289.0	80.04	9752.465	34542.336
4159.0	80.02	9818.361	36359.965
5748.0	80.02	10618.459	39507.305
5993.0	80.0	10663.221	35691.301
5539.0	80.0	10408.603	38576.379
9627.0	79.98	12573.271	33566.875
7880.0	79.85	11715.072	34159.633
14531.0	79.85	14457.375	36698.133
18.0	79.83	7912.953	33174.746
7794.0	79.83	11473.156	33557.613
2783.0	79.81	9170.168	34345.348
8819.0	79.77	12186.063	35249.305
7915.0	79.75	11645.727	34624.027
5678.0	79.75	10474.054	39707.676
6918.0	79.73	11177.567	34136.957
2560.0	79.73	9034.901	35112.516
13047.0	79.71	13932.024	37760.398
12284.0	79.68	13754.672	37868.215
14414.0	79.66	14628.875	37960.871
366.0	79.62	7645.666	36241.684
6766.0	79.54	11185.482	37435.77
5009.0	79.54	10346.213	36395.066
2974.0	79.5	9094.836	37363.586
14254.0	79.5	14337.137	39641.719
11872.0	79.48	13525.027	36992.086
11718.0	79.48	13422.49	33849.098
4002.0	79.48	9803.392	39432.289
12480.0	79.43	13776.444	35903.543
7.0	79.41	7714.402	33066.988
13845.0	79.41	14420.44	34091.984
10991.0	79.37	13075.829	37452.656
2684.0	79.35	9024.853	33790.129
8544.0	79.35	11958.139	35676.047
8936.0	79.33	12109.277	37385.141
9742.0	79.27	12627.851	35635.164
50.0	79.25	7885.792	33383.0
4673.0	79.25	9986.999	37214.883
9826.0	79.23	12662.309	36903.598
2541.0	79.23	9054.077	35424.879
6947.0	79.22	11114.923	33809.313
10418.0	79.16	12920.911	37639.246
761.0	79.14	8180.515	36184.5
11451.0	79.1	13221.575	36414.699
2628.0	79.08	8854.887	34328.922
1367.0	79.08	8582.565	39929.113
7346.0	79.06	11399.594	39451.629
7439.0	79.04	11597.104	39751.82
2100.0	78.99	8761.599	38243.184
11712.0	78.97	13420.519	33716.977
13149.0	78.97	13908.252	39632.832
10866.0	78.97	13064.422	35117.508
10655.0	78.95	12917.506	33434.07
4634.0	78.93	10112.741	36666.746
1917.0	78.93	8845.098	34483.316
7146.0	78.91	11265.58	35487.188
11780.0	78.85	13360.956	34979.27
5165.0	78.85	10201.908	34014.68
7092.0	78.83	11262.808	34728.816
9509.0	78.83	12360.889	34317.934
5071.0	78.81	10265.685	35348.059
10688.0	78.81	13136.382	33015.109
11450.0	78.81	13142.636	36392.453
13506.0	78.81	14043.748	36666.313
9366.0	78.79	12408.702	36544.848
1076.0	78.77	8301.026	34828.445
14566.0	78.77	14542.784	35617.832
11769.0	78.74	13529.454	34647.871
8694.0	78.72	12181.429	33165.871
12179.0	78.72	13653.126	39458.863
4015.0	78.72	9758.157	38995.871
12060.0	78.7	13370.821	39297.426
9473.0	78.68	12408.233	34976.617
14395.0	78.68	14565.066	38382.664
6950.0	78.68	11180.502	33910.98
336.0	78.66	7913.33	35946.063
6204.0	78.66	10710.158	33203.289
4836.0	78.64	10348.741	39585.164
219.0	78.64	7936.262	34772.383
8424.0	78.54	12053.857	37791.863
9453.0	78.54	12294.996	35563.313
8921.0	78.51	12234.374	37030.078
7123.0	78.41	11313.434	35132.754
2131.0	78.39	8668.597	38598.207
5454.0	78.37	10489.987	37094.887
8307.0	78.37	11851.799	39405.18
143.0	78.37	7704.978	34203.059
978.0	78.35	8312.952	33020.141
13781.0	78.35	14424.692	33528.625
12593.0	78.35	13716.096	34015.324
4223.0	78.31	9862.645	35535.289
7752.0	78.31	11580.46	34442.48
11206.0	78.28	13242.853	39979.688
7570.0	78.26	11499.271	37303.684
7732.0	78.26	11593.124	34540.902
13728.0	78.26	14110.827	33463.262
3782.0	78.26	9509.502	36318.461
14615.0	78.24	14552.755	34826.34
9173.0	78.24	12337.525	39097.711
2810.0	78.24	9256.009	34818.434
5805.0	78.22	10712.025	38688.926
5029.0	78.22	10185.152	36078.852
5929.0	78.22	10766.668	37020.848
10501.0	78.2	12747.313	36160.043
8669.0	78.2	11946.412	33255.484
1642.0	78.18	8564.212	35206.172
12505.0	78.18	13740.648	35479.293
10646.0	78.18	12786.882	33517.258
699.0	78.12	8153.892	37927.863
3818.0	78.1	9642.152	36989.293
13390.0	78.08	14095.228	38155.488
8435.0	78.07	11904.123	37580.859
3683.0	78.03	9647.965	35041.293
6734.0	78.01	11066.83	38011.5
13363.0	78.01	14037.167	38711.672
13802.0	77.99	14318.216	33885.023
1366.0	77.89	8625.274	39841.602
515.0	77.84	7732.553	39017.238
2290.0	77.84	8864.322	39463.465
7736.0	77.8	11463.531	34350.359
12848.0	77.76	13857.679	34270.852
4407.0	77.74	9927.359	33133.262
3235.0	77.7	9370.403	37560.348
3968.0	77.7	9790.541	39788.441
7435.0	77.68	11451.417	39695.402
11595.0	77.68	13208.821	34234.094
12871.0	77.66	13978.062	34782.238
3866.0	77.66	9598.713	38000.555
279.0	77.64	7978.833	35294.293
14461.0	77.64	14593.331	37422.578
3079.0	77.63	9183.608	39798.012
5956.0	77.59	10717.428	36231.285
4700.0	77.59	10081.978	37904.902
7717.0	77.57	11606.272	34786.637
5187.0	77.55	10240.825	33909.047
3100.0	77.55	9322.816	39738.301
12471.0	77.53	13597.868	36378.23
10805.0	77.51	13103.687	34024.184
7483.0	77.49	11480.398	38896.609
7600.0	77.45	11485.521	36825.055
8603.0	77.43	11951.407	34584.438
4158.0	77.41	9885.473	36347.332
7137.0	77.4	11394.316	35281.379
5453.0	77.4	10358.264	37076.773
7624.0	77.4	11621.61	36315.301
7337.0	77.38	11371.217	39215.898
11088.0	77.36	13039.437	38575.309
6544.0	77.32	10917.07	39301.813
6764.0	77.32	11002.89	37357.137
3572.0	77.3	9645.895	33456.328
5443.0	77.3	10429.369	36825.996
12760.0	77.26	13794.919	33859.441
8736.0	77.26	12133.09	33948.66
5111.0	77.24	10284.304	34918.0
6709.0	77.24	11184.499	38357.926
2071.0	77.24	8685.261	37592.055
11784.0	77.24	13506.265	35022.801
11513.0	77.24	13303.117	36179.523
5962.0	77.22	10671.987	36308.559
9810.0	77.22	12557.968	36742.426
3392.0	77.2	9421.384	35180.371
1098.0	77.18	8395.24	35063.82
7654.0	77.18	11547.556	35781.848
7660.0	77.15	11464.88	35865.355
7923.0	77.15	11749.093	34793.262
8545.0	77.13	12002.692	35680.199
13297.0	77.13	14196.384	39586.422
8444.0	77.13	12005.562	37381.867
4350.0	77.13	9892.62	33858.379
12594.0	77.13	13747.496	34016.871
7906.0	77.13	11683.816	34503.805
9638.0	77.11	12653.281	33718.777
4993.0	77.09	10146.108	36963.414
13060.0	77.09	13942.348	37971.461
3516.0	77.09	9348.833	33210.348
8404.0	77.07	11896.653	37843.922
5796.0	77.07	10591.414	38814.324
843.0	77.05	8173.074	34824.547
8984.0	77.03	12090.648	37963.355
6232.0	77.01	10926.012	33690.945
3316.0	76.99	9286.682	36136.762
8822.0	76.97	12211.639	35313.453
6911.0	76.97	11075.798	34592.949
1456.0	76.95	8497.811	38734.68
14601.0	76.94	14616.513	35169.559
4352.0	76.92	9750.042	33900.621
5897.0	76.9	10634.784	37229.313
14367.0	76.9	14613.053	39200.402
12474.0	76.86	13751.361	36112.613
11406.0	76.86	13243.862	37314.824
1536.0	76.84	8573.796	37177.859
3209.0	76.84	9284.19	37992.402
2789.0	76.84	9103.261	34495.004
10972.0	76.82	13072.536	37020.73
5387.0	76.78	10441.345	35761.863
4117.0	76.78	9831.175	37139.508
8686.0	76.74	12159.779	33023.852
13270.0	76.74	14116.724	39516.137
6382.0	76.72	10854.812	36207.305
1091.0	76.71	8395.112	35015.051
13400.0	76.71	14049.48	38027.508
9430.0	76.71	12409.693	35655.492
2738.0	76.65	9115.38	33464.496
9394.0	76.65	12376.092	36375.246
13694.0	76.63	14060.745	33779.531
4392.0	76.63	9751.067	33102.977
13557.0	76.63	14037.257	35042.879
5821.0	76.63	10663.521	38560.023
7680.0	76.59	11619.524	35538.34
6276.0	76.57	10900.693	34099.84
867.0	76.57	8189.469	34584.57
4235.0	76.57	9756.594	35154.652
2473.0	76.53	8937.46	36582.746
8479.0	76.53	12009.308	36923.848
10105.0	76.53	12759.294	39799.887
14381.0	76.51	14569.209	38839.281
3016.0	76.49	9209.734	38660.496
6332.0	76.46	10951.808	35280.07
11453.0	76.46	13251.008	36476.793
9870.0	76.44	12539.814	37420.621
7702.0	76.44	11622.622	35100.184
7700.0	76.4	11458.541	35409.215
6802.0	76.38	11151.55	36816.023
7652.0	76.38	11516.427	36037.012
2637.0	76.36	8941.393	34216.688
8137.0	76.36	11660.344	38349.402
5228.0	76.34	10298.891	33102.922
10474.0	76.32	12752.512	36399.375
4919.0	76.32	10175.662	37883.848
5902.0	76.32	10597.805	37291.141
911.0	76.3	8069.385	33734.258
7905.0	76.28	11774.18	34471.406
4358.0	76.28	9744.868	33667.441
9733.0	76.28	12519.478	35116.156
4406.0	76.28	9997.455	33127.016
4869.0	76.28	10152.481	38920.059
11883.0	76.27	13503.94	37272.277
11420.0	76.27	13238.697	36864.539
2078.0	76.27	8746.801	37713.016
1508.0	76.25	8596.82	37603.957
3504.0	76.21	9359.566	33369.141
9401.0	76.19	12317.53	36146.629
6999.0	76.19	11212.833	33047.371
4997.0	76.15	10182.531	36768.605
10498.0	76.15	12754.941	36095.664
764.0	76.13	8121.625	35900.035
14148.0	76.11	14338.69	37964.324
8190.0	76.09	11755.816	39268.625
12961.0	76.09	13933.594	36848.008
13922.0	76.09	14410.097	35484.992
3212.0	76.07	9423.638	38090.727
4671.0	76.07	10128.104	37199.754
44.0	76.05	7914.225	33305.023
2285.0	76.04	9030.458	39609.008
2966.0	76.02	9238.621	37177.32
3489.0	76.02	9284.752	33706.738
6509.0	76.02	10940.896	38629.922
222.0	76.0	7726.126	34831.832
9626.0	76.0	12667.531	33544.496
5419.0	76.0	10526.13	36304.824
3725.0	76.0	9571.961	35656.152
6239.0	76.0	10953.503	33745.531
3589.0	75.98	9568.703	33974.715
3626.0	75.98	9644.961	34455.027
3958.0	75.98	9646.826	39836.297
1916.0	75.96	8781.568	34472.379
8978.0	75.9	12072.962	37846.289
3587.0	75.9	9498.278	33960.457
4337.0	75.88	9763.657	33980.602
5931.0	75.88	10682.885	36724.273
3832.0	75.86	9550.734	37218.883
4776.0	75.84	10116.317	39220.773
11874.0	75.82	13458.087	37043.793
12515.0	75.82	13578.416	35116.449
5901.0	75.82	10674.019	37261.168
13579.0	75.82	14205.516	34598.391
13397.0	75.81	14195.349	37990.73
525.0	75.81	7718.492	39090.297
8018.0	75.79	11667.066	36094.391
1244.0	75.77	8375.299	37980.891
10522.0	75.77	12780.464	35718.063
7890.0	75.75	11754.789	34288.777
6464.0	75.73	10913.421	37736.348
5031.0	75.73	10247.211	36123.043
11288.0	75.73	13290.636	38416.863
1494.0	75.67	8496.341	38128.641
5933.0	75.65	10733.444	36763.309
14440.0	75.63	14563.116	37521.566
4398.0	75.63	9893.512	33155.484
11665.0	75.61	13266.997	33040.781
5877.0	75.59	10667.21	37594.484
6288.0	75.54	10793.58	34324.348
14389.0	75.52	14629.041	38747.512
1104.0	75.52	8377.821	35214.793
3494.0	75.5	9352.839	33801.414
8143.0	75.46	11731.923	38430.594
1154.0	75.38	8245.516	36088.559
14826.0	75.36	14619.111	33035.297
7074.0	75.35	11215.291	34274.055
9632.0	75.33	12525.13	33619.949
832.0	75.33	8100.53	34958.301
11399.0	75.33	13241.752	37462.352
678.0	75.27	8096.284	38580.406
13523.0	75.27	14008.04	36017.703
9165.0	75.27	12291.023	39409.613
4910.0	75.25	10278.104	38061.895
1997.0	75.25	8658.424	35714.961
3250.0	75.25	9466.183	37456.637
7957.0	75.19	11830.513	35364.5
11642.0	75.19	13284.833	33352.18
3732.0	75.17	9675.562	35754.332
3855.0	75.15	9541.372	37685.074
1655.0	75.13	8546.302	35065.996
3565.0	75.13	9579.857	33405.199
2516.0	75.13	9052.855	35956.395
7798.0	75.12	11487.708	33586.426
9158.0	75.12	12442.694	39542.5
14417.0	75.08	14528.036	37974.129
8964.0	75.04	12255.981	37722.688
2292.0	75.04	8928.955	39520.199
7372.0	75.02	11277.59	39770.094
1721.0	75.02	8565.839	34276.207
10090.0	74.96	12545.614	39789.516
14233.0	74.94	14348.736	39445.125
2424.0	74.94	8856.438	37392.172
10860.0	74.9	12948.634	34971.223
8606.0	74.87	11916.535	34605.066
12827.0	74.83	13905.227	34066.684
4663.0	74.83	9944.349	37037.215
1011.0	74.77	8332.808	33515.145
6658.0	74.77	11061.26	39502.109
10066.0	74.75	12503.333	39474.516
2587.0	74.73	9044.46	34890.383
7751.0	74.73	11554.439	34436.008
8510.0	74.71	12048.709	36101.547
10927.0	74.71	13115.934	36193.957
13944.0	74.71	14371.268	36015.781
1238.0	74.71	8357.809	37873.078
5115.0	74.69	10148.863	34630.645
5394.0	74.67	10493.374	35943.199
7883.0	74.67	11806.871	34195.297
7863.0	74.66	11641.071	33926.0
4981.0	74.66	10309.404	37083.82
4767.0	74.64	10111.715	38973.047
5145.0	74.62	10258.11	34444.297
1563.0	74.56	8550.287	36616.52
8594.0	74.5	11887.745	34670.098
11801.0	74.48	13500.016	35535.785
6769.0	74.46	11135.344	37454.746
554.0	74.46	7877.011	39437.496
8229.0	74.46	11661.395	39736.129
10512.0	74.45	12897.593	35981.305
6068.0	74.45	10630.596	34800.406
13920.0	74.43	14372.954	35472.992
3938.0	74.43	9688.377	39266.121
11521.0	74.41	13268.534	36025.621
14690.0	74.39	14546.506	34116.406
1849.0	74.39	8825.111	33488.688
1022.0	74.39	8343.944	33694.863
9191.0	74.37	12461.777	38575.324
12739.0	74.35	13935.982	33600.281
10875.0	74.33	13078.368	35236.164
5506.0	74.31	10446.96	37878.996
6485.0	74.31	10838.874	38070.527
7052.0	74.29	11257.062	34048.68
6299.0	74.23	10839.678	34585.602
5490.0	74.23	10526.986	37641.238
13470.0	74.22	14099.028	37228.039
5223.0	74.2	10168.493	33009.266
10656.0	74.18	12845.031	33438.871
14345.0	74.16	14618.488	39573.547
8742.0	74.16	12127.452	34050.938
6838.0	74.16	11142.385	35792.809
8179.0	74.14	11815.139	39042.457
2722.0	74.14	9108.614	33258.785
11115.0	74.12	13022.103	39338.648
6757.0	74.1	11167.506	37821.543
5040.0	74.08	10197.446	35954.676
5998.0	74.06	10600.41	35450.402
3872.0	74.02	9663.925	38202.742
13519.0	74.02	14001.291	35932.246
5700.0	74.02	10400.054	39940.715
6736.0	74.02	11199.609	38061.309
2782.0	74.0	9266.215	34340.453
3462.0	74.0	9419.843	34334.465
6877.0	73.99	11137.622	35204.941
13925.0	73.99	14243.87	35551.004
543.0	73.97	7828.238	39240.055
4083.0	73.93	9872.906	37524.746
3240.0	73.93	9361.635	37645.832
3819.0	73.93	9594.169	36990.902
13573.0	73.93	13997.604	34762.715
3803.0	73.91	9489.413	36684.52
10476.0	73.91	12828.743	36430.934
8133.0	73.87	11657.985	38258.012
11755.0	73.85	13510.72	34508.555
6081.0	73.85	10565.174	34642.336
5312.0	73.83	10518.933	34404.652
5663.0	73.79	10558.849	39325.586
11505.0	73.77	13159.048	36358.398
1864.0	73.74	8708.525	33881.051
709.0	73.74	8097.747	37782.516
8749.0	73.74	12220.507	34146.555
10755.0	73.7	13116.9	33820.73
10395.0	73.7	12793.303	37810.848
10444.0	73.68	12737.629	37043.129
8790.0	73.68	12231.258	34979.168
4148.0	73.66	9819.122	36441.258
3545.0	73.64	9544.872	33262.82
124.0	73.64	7984.642	33991.551
14227.0	73.62	14346.763	39322.633
5325.0	73.62	10455.407	34701.977
12984.0	73.6	13974.372	37222.855
2700.0	73.58	8917.08	33252.215
2564.0	73.58	8892.504	35149.867
4092.0	73.58	9792.897	37662.512
2041.0	73.56	8823.182	36650.473
13118.0	73.54	13921.557	39228.508
8183.0	73.54	11782.531	39106.066
2891.0	73.53	9246.537	35680.504
7127.0	73.51	11418.494	35174.855
3311.0	73.51	9478.436	36084.805
1783.0	73.49	8571.885	33063.145
4198.0	73.49	9712.711	35602.531
7799.0	73.49	11618.723	33605.758
11527.0	73.47	13215.454	35824.988
4808.0	73.43	10083.91	39963.023
7473.0	73.43	11433.697	39042.051
7431.0	73.41	11467.942	39674.5
884.0	73.41	8020.143	34428.375
4176.0	73.39	9812.55	35928.734
12071.0	73.39	13402.073	39451.863
6347.0	73.39	10793.839	35514.469
8497.0	73.39	12005.012	36655.59
4727.0	73.37	10102.158	38376.82
14551.0	73.37	14607.864	35949.836
4353.0	73.31	9902.606	33907.242
6792.0	73.31	11092.662	36976.047
7550.0	73.31	11540.099	37407.465
5673.0	73.28	10440.935	39473.758
2568.0	73.26	8978.009	35194.598
8507.0	73.24	11928.037	36077.266
11881.0	73.18	13446.631	37120.27
1718.0	73.18	8580.319	34262.051
429.0	73.14	7947.405	37279.598
5364.0	73.14	10469.395	35307.055
6656.0	73.14	11035.689	39435.551
3361.0	73.12	9359.309	35455.215
1735.0	73.12	8592.038	34124.313
3168.0	73.1	9382.2	38775.207
4527.0	73.08	9984.898	34635.457
13563.0	73.08	14126.804	34907.246
13341.0	73.07	14073.957	38985.813
11765.0	73.05	13562.112	34584.625
13773.0	73.03	14212.096	33366.926
3105.0	73.03	9459.209	39543.746
7540.0	73.03	11430.779	37612.465
4816.0	72.99	10271.522	39985.18
10455.0	72.97	12922.732	36901.094
8617.0	72.97	12058.793	34353.699
3336.0	72.95	9292.408	35889.07
4940.0	72.93	10252.803	37802.398
286.0	72.91	7948.159	35414.059
7936.0	72.89	11648.982	34895.953
5046.0	72.87	10249.183	35765.535
10085.0	72.86	12528.707	39695.078
6123.0	72.86	10651.724	34108.664
7201.0	72.84	11345.657	36464.875
6113.0	72.84	10753.949	34265.742
6731.0	72.82	11011.862	38279.055
13374.0	72.82	14195.238	38564.453
5254.0	72.82	10441.003	33540.895
185.0	72.8	7726.433	34437.113
8091.0	72.78	11751.98	37397.984
2922.0	72.78	9112.173	36192.906
6364.0	72.76	10920.739	35859.973
4604.0	72.74	10106.124	36230.301
11168.0	72.72	13097.462	39979.441
6864.0	72.68	11063.237	35555.168
394.0	72.68	7715.768	36749.965
547.0	72.66	7833.514	39332.824
8661.0	72.64	11886.011	33377.445
3419.0	72.63	9413.315	34894.629
94.0	72.63	7900.146	33707.125
880.0	72.63	8152.861	34377.926
4038.0	72.61	9847.28	38333.121
4043.0	72.61	9766.056	38150.383
1119.0	72.59	8329.754	35548.508
2368.0	72.59	8999.992	38517.426
4975.0	72.59	10193.302	37255.09
11522.0	72.55	13144.718	36026.715
6184.0	72.49	10617.835	33618.035
10827.0	72.47	12924.252	34450.793
7690.0	72.45	11446.503	35327.969
7226.0	72.43	11220.779	36979.121
8104.0	72.41	11690.741	37635.965
12886.0	72.36	13869.961	34936.152
11425.0	72.36	13241.582	37014.035
10710.0	72.36	12994.398	33341.563
11792.0	72.34	13393.222	35255.098
10205.0	72.34	12819.517	39409.32
8439.0	72.32	11914.158	37613.941
3537.0	72.3	9497.797	33106.805
7897.0	72.28	11812.898	34431.125
8035.0	72.28	11667.324	36539.73
6622.0	72.24	11113.417	39821.316
2906.0	72.24	9159.246	35874.621
9885.0	72.24	12558.586	37566.219
10735.0	72.22	13137.395	33630.266
4150.0	72.22	9778.779	36444.859
2855.0	72.2	9115.737	35247.902
8203.0	72.18	11649.438	39528.668
8225.0	72.17	11720.804	39697.371
14465.0	72.17	14520.924	37487.809
5296.0	72.15	10357.905	34197.004
67.0	72.15	7968.289	33466.297
13095.0	72.13	13983.374	38844.863
1107.0	72.11	8255.384	35268.488
7256.0	72.09	11273.839	37553.406
13600.0	72.09	14111.829	34195.719
1134.0	72.07	8264.311	35849.992
11636.0	72.07	13247.88	33632.637
3630.0	72.07	9579.599	34495.043
5732.0	72.05	10714.688	39614.773
12960.0	72.05	13877.77	36805.391
5413.0	72.01	10391.594	36196.902
548.0	71.99	7767.245	39342.176
12909.0	71.99	13891.859	35504.617
13712.0	71.97	14190.443	33569.691
917.0	71.97	8030.336	33618.246
5423.0	71.97	10475.989	36390.457
3309.0	71.95	9304.186	36075.641
11809.0	71.95	13484.988	35719.926
12464.0	71.94	13624.289	36683.574
7029.0	71.94	11280.68	33742.395
5448.0	71.92	10448.276	36927.195
8532.0	71.9	11980.155	35866.395
6964.0	71.9	11177.738	33704.742
7901.0	71.88	11648.946	34450.371
12919.0	71.88	13789.162	35676.484
5756.0	71.86	10601.798	39329.035
13143.0	71.84	13921.309	39555.277
13145.0	71.84	13987.356	39586.172
10539.0	71.8	12880.955	35335.652
666.0	71.8	8173.607	38633.91
10916.0	71.8	13128.767	36005.176
57.0	71.8	7701.339	33413.457
8367.0	71.78	11934.913	38290.492
6025.0	71.78	10723.784	35146.621
9592.0	71.78	12344.936	33020.723
1742.0	71.76	8438.333	33950.246
2650.0	71.76	8977.84	33855.809
1017.0	71.74	8389.43	33610.945
3260.0	71.74	9342.54	37318.324
11599.0	71.74	13343.188	34015.359
11507.0	71.74	13188.534	36370.051
14619.0	71.72	14595.11	34882.637
5824.0	71.69	10618.133	38623.66
5077.0	71.69	10152.825	35143.367
1532.0	71.67	8591.329	37097.465
14482.0	71.67	14446.786	37267.855
5904.0	71.67	10568.267	37312.063
12534.0	71.65	13614.527	34792.965
10958.0	71.63	12974.223	36773.621
3000.0	71.63	9089.79	38191.887
7290.0	71.61	11273.959	38181.773
10881.0	71.61	13122.221	35431.293
1944.0	71.61	8807.592	34859.938
12521.0	71.59	13743.679	35228.047
5074.0	71.59	10336.086	35104.832
8937.0	71.59	12081.599	37406.914
12942.0	71.59	13824.662	36333.508
4666.0	71.57	9967.122	37133.914
4163.0	71.53	9841.878	36104.742
7230.0	71.51	11245.947	37033.277
669.0	71.49	8156.474	38716.746
12901.0	71.49	13943.193	35343.145
5332.0	71.48	10414.828	34874.852
13745.0	71.48	14408.278	33010.586
5959.0	71.48	10756.4	36296.188
7468.0	71.42	11509.573	39225.355
4440.0	71.42	10041.048	33753.82
9387.0	71.42	12430.656	36228.559
8679.0	71.42	11927.959	33109.559
5161.0	71.42	10136.972	34288.188
12724.0	71.4	13850.609	33488.754
8322.0	71.34	11902.008	38996.789
5094.0	71.34	10237.938	35050.844
8477.0	71.28	12051.557	36901.09
7726.0	71.26	11544.221	34722.91
731.0	71.26	8135.222	36948.113
6904.0	71.26	11156.043	34514.648
12121.0	71.25	13461.663	39952.375
10499.0	71.25	12819.315	36128.484
12288.0	71.23	13674.397	37877.848
10441.0	71.23	12908.221	37304.676
5980.0	71.23	10596.044	36004.098
4086.0	71.21	9721.259	37547.508
3380.0	71.21	9339.044	35277.313
7607.0	71.17	11606.773	36654.063
7219.0	71.15	11360.674	36843.789
3659.0	71.15	9523.682	34761.613
11227.0	71.15	13206.593	39483.715
1759.0	71.13	8470.78	33346.926
10970.0	71.13	13049.602	37004.855
4974.0	71.11	10290.99	37232.477
2710.0	71.07	8847.928	33154.441
13640.0	71.07	14122.491	33811.496
5745.0	71.04	10615.197	39472.125
1096.0	71.04	8311.522	35057.91
12964.0	71.02	13877.727	36888.531
7674.0	71.02	11429.452	35487.82
7067.0	71.0	11418.476	34144.77
7080.0	70.98	11295.226	34328.473
8363.0	70.96	12005.069	38430.043
13508.0	70.96	14140.865	36458.031
1556.0	70.94	8566.736	36730.609
13736.0	70.94	14052.487	33230.203
3734.0	70.94	9602.572	35783.926
3148.0	70.92	9353.833	38907.137
3991.0	70.9	9845.541	39436.77
9969.0	70.88	12690.032	38031.461
595.0	70.88	7863.555	39772.168
13933.0	70.86	14247.66	35681.922
2626.0	70.86	8965.011	34597.137
2082.0	70.82	8648.778	37903.836
5657.0	70.81	10377.13	39229.113
3004.0	70.81	9206.53	38305.184
4389.0	70.79	9840.454	33033.375
5239.0	70.77	10487.805	33181.742
2389.0	70.77	8968.157	38243.934
9415.0	70.75	12316.255	35801.566
11213.0	70.75	13139.878	39675.484
1966.0	70.71	8785.376	35241.895
1621.0	70.71	8467.114	35552.73
12513.0	70.71	13564.322	35348.617
13864.0	70.69	14265.649	34526.898
1650.0	70.69	8559.096	35026.555
12450.0	70.69	13661.524	36758.465
11260.0	70.69	13348.507	38929.184
25.0	70.67	7913.154	33238.895
4979.0	70.67	10211.272	37051.336
1189.0	70.65	8284.508	36748.156
2771.0	70.63	9266.176	34108.121
6229.0	70.63	10949.617	33619.367
10022.0	70.63	12503.085	38597.617
10034.0	70.59	12542.524	38841.145
13152.0	70.59	13861.035	39649.094
767.0	70.59	8005.165	35952.219
5217.0	70.58	10255.607	33485.695
6201.0	70.58	10738.646	33188.855
10249.0	70.58	12889.079	38834.598
9229.0	70.56	12330.055	38085.07
13888.0	70.56	14412.821	34832.875
9615.0	70.54	12664.352	33271.191
10153.0	70.52	12771.917	39604.137
8117.0	70.5	11811.687	37914.664
5847.0	70.5	10736.792	37999.324
7118.0	70.5	11406.15	34983.469
13718.0	70.5	14169.487	33350.246
3510.0	70.48	9481.088	33456.531
3359.0	70.46	9309.933	35415.863
12073.0	70.44	13439.418	39535.199
8768.0	70.44	12105.54	34477.859
876.0	70.42	8145.599	34347.828
9468.0	70.42	12432.114	35227.324
4936.0	70.4	10307.033	37764.902
8899.0	70.4	12240.927	36456.805
3204.0	70.4	9344.307	38211.285
10726.0	70.38	12975.931	33556.242
2026.0	70.36	8835.593	36366.473
2500.0	70.31	9045.549	36237.457
4259.0	70.31	9708.203	34856.289
1974.0	70.31	8692.046	35376.168
13424.0	70.29	14156.183	37798.801
3821.0	70.29	9639.504	37035.504
725.0	70.27	8042.878	37257.344
2391.0	70.27	9034.088	37986.891
10222.0	70.27	12878.714	39259.523
13742.0	70.23	14144.182	33047.305
11824.0	70.23	13362.296	36133.82
1623.0	70.23	8446.443	35569.18
68.0	70.21	7751.604	33465.324
6738.0	70.21	11079.614	38090.91
9168.0	70.19	12343.944	38961.781
4941.0	70.19	10228.522	37811.82
13538.0	70.19	14163.832	35527.543
5846.0	70.17	10597.513	38300.156
4228.0	70.15	9816.818	35284.73
935.0	70.15	8168.747	33260.934
905.0	70.15	8133.383	33923.867
6942.0	70.13	11202.61	34097.797
7207.0	70.13	11299.398	36655.461
7262.0	70.12	11276.485	37686.484
1355.0	70.12	8364.243	39842.949
5226.0	70.12	10234.33	33046.578
11120.0	70.1	13012.165	39388.957
1347.0	70.1	8328.147	39646.832
696.0	70.08	8034.515	37867.258
2017.0	70.06	8735.178	36166.066
11351.0	70.06	13197.781	37534.172
4439.0	70.04	9957.002	33729.996
10341.0	70.04	12798.418	38057.285
10169.0	70.02	12813.181	39693.137
11813.0	70.0	13530.003	35759.219
12972.0	70.0	13909.046	37164.332
5163.0	69.98	10185.146	33985.676
2860.0	69.98	9179.801	35324.547
7715.0	69.98	11610.998	34773.477
1873.0	69.94	8679.953	34025.465
2493.0	69.94	8992.073	36471.645
2053.0	69.89	8780.819	36935.797
9457.0	69.89	12486.684	35321.16
3448.0	69.89	9410.094	34455.023
10380.0	69.89	12784.358	37770.496
7659.0	69.87	11485.551	35840.84
2868.0	69.87	9082.411	35409.781
5255.0	69.83	10399.173	33553.566
12233.0	69.83	13679.453	38902.609
14172.0	69.81	14300.595	38297.734
8596.0	69.79	11993.013	34727.047
2788.0	69.79	9202.051	34469.117
5219.0	69.79	10255.286	33232.73
12252.0	69.79	13778.147	38349.988
12742.0	69.77	13982.593	33621.453
6409.0	69.77	10949.257	36802.188
13502.0	69.77	14174.771	36586.332
8077.0	69.73	11654.276	37169.609
1940.0	69.69	8786.919	34810.254
7522.0	69.66	11509.069	37884.754
4059.0	69.64	9908.788	37832.043
9944.0	69.64	12607.332	37822.141
8560.0	69.56	12036.979	35093.941
11644.0	69.56	13251.876	33423.0
7281.0	69.54	11399.718	38056.938
3387.0	69.52	9430.618	35399.387
10419.0	69.52	12753.478	37652.824
690.0	69.52	8073.235	38029.469
9444.0	69.5	12355.575	35726.258
7856.0	69.48	11679.574	33759.066
1580.0	69.48	8421.928	36375.762
8280.0	69.45	12044.33	39742.664
5203.0	69.45	10271.587	33783.266
7079.0	69.43	11321.469	34308.172
5999.0	69.41	10731.638	35452.375
5744.0	69.39	10626.474	39459.855
14406.0	69.39	14433.178	38059.957
6871.0	69.37	11171.372	35102.93
10484.0	69.37	12897.107	36486.805
5287.0	69.33	10483.631	34105.176
4240.0	69.33	9810.558	35212.977
12271.0	69.33	13756.583	38053.938
4863.0	69.33	10263.733	38880.449
14222.0	69.31	14229.178	39298.742
8688.0	69.29	12129.073	33069.164
4013.0	69.29	9882.478	39233.492
6784.0	69.29	11067.132	37115.906
3011.0	69.27	9140.389	38533.195
13969.0	69.25	14402.559	36800.668
2439.0	69.25	8965.822	37055.301
14455.0	69.25	14515.922	37367.129
1573.0	69.23	8549.089	36514.063
1802.0	69.23	8524.238	33113.879
1576.0	69.23	8490.837	36257.324
6350.0	69.22	10822.508	35645.141
10252.0	69.2	12842.804	38843.367
7248.0	69.18	11396.294	37323.094
6523.0	69.18	10832.677	38916.094
10560.0	69.18	12759.908	35160.699
6646.0	69.18	11102.319	39647.344
1150.0	69.16	8314.255	36065.625
1069.0	69.16	8233.974	34645.664
2035.0	69.14	8759.334	36560.477
11573.0	69.14	13288.23	34650.777
7735.0	69.12	11608.583	34597.164
2696.0	69.1	9041.044	33387.727
11557.0	69.1	13298.138	35207.355
7634.0	69.08	11473.594	36163.387
2056.0	69.08	8648.279	37063.234
9290.0	69.06	12379.637	37609.18
3532.0	69.06	9387.616	33143.813
6554.0	69.04	10979.189	39432.07
5737.0	69.04	10694.387	39654.703
6026.0	69.02	10689.142	35151.836
10600.0	69.02	12836.48	34562.738
805.0	69.02	8087.961	35448.379
440.0	69.0	7746.102	37350.777
5207.0	68.99	10184.421	33547.027
2358.0	68.99	9021.433	38913.496
218.0	68.95	7745.576	34766.742
5801.0	68.93	10750.347	38915.613
3840.0	68.93	9518.677	37388.371
3530.0	68.93	9401.376	33077.473
2973.0	68.91	9175.283	37315.305
4732.0	68.89	10073.249	38487.133
1745.0	68.83	8559.444	33691.703
2533.0	68.81	8921.8	35672.961
6327.0	68.81	10849.917	35220.563
5220.0	68.81	10198.97	33287.074
4139.0	68.77	9722.906	36396.168
5886.0	68.77	10618.088	37377.172
12833.0	68.77	13862.58	34120.441
12704.0	68.74	13867.214	33160.426
7843.0	68.72	11819.641	33513.547
7071.0	68.68	11289.854	34174.934
615.0	68.68	7950.753	39966.223
7220.0	68.68	11323.379	36845.156
9767.0	68.68	12599.526	36050.133
7274.0	68.66	11217.728	37979.359
7662.0	68.66	11520.233	35585.07
9728.0	68.64	12554.414	35028.348
7823.0	68.64	11826.339	33032.172
14392.0	68.64	14636.939	38581.027
2563.0	68.64	8877.324	35148.172
1352.0	68.6	8259.735	39732.637
9190.0	68.6	12457.427	38562.984
2054.0	68.6	8758.921	36961.773
13594.0	68.58	14090.761	34145.125
14401.0	68.58	14586.241	37998.328
1074.0	68.58	8266.228	34712.621
12899.0	68.58	13950.324	35333.059
13675.0	68.56	14085.235	33673.41
2798.0	68.56	9220.872	34633.047
8599.0	68.56	11956.221	34495.664
3512.0	68.56	9463.236	33475.188
8148.0	68.54	11716.828	38603.137
3841.0	68.53	9495.229	37418.281
5492.0	68.53	10400.305	37661.789
1689.0	68.53	8543.183	34295.219
1177.0	68.49	8356.031	36368.465
11652.0	68.49	13236.295	33192.691
2977.0	68.47	9268.946	37518.148
7630.0	68.47	11466.45	36098.141
13593.0	68.43	14026.495	34132.941
5523.0	68.43	10455.8	38124.262
4131.0	68.43	9868.974	36840.188
5017.0	68.41	10172.146	36476.434
3581.0	68.41	9699.739	33892.875
1082.0	68.41	8264.544	34887.184
2274.0	68.41	8675.391	39922.836
1468.0	68.39	8447.186	38437.602
13902.0	68.35	14406.821	35141.945
191.0	68.33	7754.005	34505.453
137.0	68.33	7803.817	34130.883
1851.0	68.33	8697.904	33495.91
5212.0	68.33	10345.875	33643.516
1801.0	68.3	8505.029	33100.977
6699.0	68.3	11082.698	38668.355
13580.0	68.3	14132.409	34298.617
11564.0	68.3	13153.728	35059.754
7776.0	68.28	11620.443	33837.051
11700.0	68.28	13500.98	33488.98
5149.0	68.28	10266.326	34130.281
1267.0	68.26	8405.658	38616.395
13062.0	68.24	13799.8	38042.773
10640.0	68.22	12782.46	33739.367
3805.0	68.22	9518.634	36686.93
4361.0	68.22	9897.277	33733.012
5885.0	68.22	10725.497	37347.254
2476.0	68.2	8993.217	36610.684
7002.0	68.2	11289.267	33097.406
8587.0	68.18	11995.918	34637.465
7500.0	68.18	11541.481	38375.906
7351.0	68.16	11266.463	39488.289
1780.0	68.14	8544.651	33009.434
11674.0	68.12	13507.161	33044.09
12504.0	68.12	13750.722	35689.375
10438.0	68.1	12728.694	37264.379
358.0	68.1	7797.063	36138.293
1247.0	68.08	8339.255	38222.203
4590.0	68.08	9969.627	35945.16
7302.0	68.08	11371.99	38426.207
5525.0	68.07	10529.146	38149.047
14484.0	68.05	14639.123	37278.734
1912.0	68.05	8792.856	34441.445
3408.0	68.03	9458.571	35068.363
11882.0	68.03	13462.157	37254.699
13564.0	68.01	14010.215	34910.887
12902.0	68.01	13905.559	35347.215
13875.0	67.99	14348.088	34604.242
4854.0	67.97	10334.212	39019.219
77.0	67.95	7745.658	33530.004
5533.0	67.95	10398.508	38329.762
11690.0	67.91	13536.443	33329.355
12087.0	67.89	13527.124	39698.0
5097.0	67.87	10223.036	34809.031
1283.0	67.87	8213.66	38857.129
13688.0	67.87	14201.616	33748.535
6424.0	67.87	10783.383	37146.551
13916.0	67.84	14238.307	35363.492
3175.0	67.84	9470.956	38547.121
7670.0	67.82	11490.268	35464.41
4229.0	67.82	9777.452	35293.156
6320.0	67.82	10889.155	34994.773
12008.0	67.8	13548.783	38093.871
14370.0	67.8	14527.653	39229.367
13330.0	67.78	14177.928	39198.773
11324.0	67.78	13137.736	37877.82
9087.0	67.76	12170.53	39595.813
5820.0	67.76	10572.751	38500.883
8675.0	67.76	11971.848	33089.441
4970.0	67.76	10232.038	37431.371
5267.0	67.76	10469.688	33774.668
9390.0	67.76	12410.286	36285.777
7779.0	67.76	11586.945	33923.043
6209.0	67.74	10609.631	33097.574
7864.0	67.74	11780.31	33945.984
12276.0	67.72	13762.346	38105.652
12708.0	67.72	13985.787	33251.02
2029.0	67.7	8712.809	36419.82
12998.0	67.7	13986.118	37410.156
9175.0	67.7	12413.312	38813.969
5053.0	67.68	10212.241	35664.844
1604.0	67.68	8491.821	35881.453
13101.0	67.68	13947.896	38952.102
8876.0	67.66	12110.658	35752.242
5479.0	67.66	10531.735	37457.004
1956.0	67.66	8825.612	35091.129
4787.0	67.66	9994.728	39645.0
4690.0	67.64	10049.693	37609.441
4857.0	67.64	10187.185	39024.336
1698.0	67.64	8528.677	34327.734
3608.0	67.64	9525.658	34351.523
12081.0	67.63	13531.806	39666.348
30.0	67.63	7849.044	33271.527
9316.0	67.61	12361.614	37661.945
1537.0	67.57	8434.425	36868.285
7086.0	67.57	11326.132	34560.461
2351.0	67.55	8905.501	38828.164
10430.0	67.55	12816.715	37469.473
11816.0	67.55	13554.56	35872.961
6326.0	67.53	10880.321	35209.816
611.0	67.53	7741.264	39917.652
3328.0	67.51	9364.007	36056.0
1863.0	67.49	8834.448	33877.133
4529.0	67.49	9924.118	34694.797
1654.0	67.47	8605.482	35062.066
8875.0	67.47	12262.063	35721.219
6036.0	67.47	10726.641	35241.215
7612.0	67.45	11538.004	36409.727
5236.0	67.43	10469.621	33105.117
14189.0	67.41	14414.962	38669.305
8618.0	67.41	11876.02	34377.813
2804.0	67.41	9143.013	34747.461
7535.0	67.4	11458.144	37789.07
2494.0	67.4	9019.401	36498.191
2531.0	67.4	9056.111	35636.688
3219.0	67.4	9367.671	37864.883
6817.0	67.38	11201.564	36442.688
6385.0	67.36	10920.248	36303.23
9749.0	67.36	12636.933	35789.0
5509.0	67.32	10375.274	37926.016
6669.0	67.32	11171.365	39391.266
13881.0	67.28	14230.858	34706.059
14546.0	67.18	14629.652	36172.297
11859.0	67.18	13374.773	36662.883
2479.0	67.18	8950.999	36637.449
5192.0	67.17	10249.47	33947.152
9125.0	67.17	12255.551	39943.723
7536.0	67.13	11555.292	37799.102
7011.0	67.11	11295.442	33261.555
10448.0	67.11	12918.113	37077.078
7910.0	67.11	11718.731	34531.07
4704.0	67.11	10130.935	37942.0
2173.0	67.09	8638.329	39032.012
6545.0	67.09	10887.089	39317.727
13342.0	67.09	14109.676	38990.969
2373.0	67.09	8949.486	38610.473
7872.0	67.07	11767.811	34036.27
10943.0	67.05	12956.323	36420.359
7796.0	67.03	11420.233	33575.715
13570.0	67.01	14146.203	34687.629
2495.0	67.01	9044.339	36518.371
14743.0	66.99	14574.106	33685.824
159.0	66.99	7820.526	34246.215
8620.0	66.97	11921.874	34435.941
14618.0	66.97	14499.553	34854.824
6963.0	66.97	11204.214	33688.332
6497.0	66.95	10783.512	38257.426
5887.0	66.95	10698.669	37429.258
97.0	66.95	7646.788	33739.57
8720.0	66.95	12222.204	33597.973
2446.0	66.92	9018.994	36907.578
12658.0	66.92	13723.525	33798.125
9862.0	66.92	12668.849	37323.234
3526.0	66.9	9369.625	33308.102
2551.0	66.9	8907.926	35344.48
13509.0	66.88	14158.881	36478.789
5240.0	66.88	10390.896	33207.828
11422.0	66.88	13321.2	36881.273
8509.0	66.88	12025.717	36091.125
6246.0	66.86	10833.979	33802.172
10616.0	66.86	12753.298	34259.273
7327.0	66.86	11338.608	39032.383
13479.0	66.82	14001.425	37142.586
1765.0	66.8	8615.875	33182.664
4089.0	66.78	9824.133	37586.254
5859.0	66.78	10768.298	37917.832
7983.0	66.76	11660.064	35646.922
11548.0	66.76	13261.187	35275.227
250.0	66.74	7945.162	35098.938
13317.0	66.74	14152.354	39414.414
886.0	66.74	8037.734	34434.055
732.0	66.72	8110.734	36971.465
7486.0	66.71	11543.029	38651.832
10851.0	66.71	13024.778	34786.238
11695.0	66.71	13472.191	33442.395
7907.0	66.71	11782.989	34517.594
6356.0	66.69	10843.017	35675.109
2372.0	66.69	8849.807	38579.016
10348.0	66.69	12720.46	38119.586
10287.0	66.69	12720.823	38623.676
7513.0	66.67	11530.985	38074.563
11117.0	66.65	13062.057	39367.586
5078.0	66.65	10341.216	35167.754
6771.0	66.63	11131.436	37199.27
8719.0	66.63	12189.254	33588.164
6243.0	66.61	10957.266	33775.125
13800.0	66.59	14408.602	33822.203
8319.0	66.59	12039.906	38970.773
4321.0	66.59	9790.041	34171.445
8650.0	66.55	11951.751	33736.59
10880.0	66.55	13023.864	35365.523
6543.0	66.53	10927.949	39276.805
7610.0	66.53	11603.563	36693.59
1888.0	66.53	8827.632	34234.965
13936.0	66.53	14346.194	35796.395
2440.0	66.53	8899.104	37062.105
7429.0	66.53	11545.605	39656.195
184.0	66.51	7721.397	34429.453
2532.0	66.51	8877.225	35651.078
3564.0	66.51	9610.895	33400.074
7442.0	66.49	11504.34	39438.359
4266.0	66.48	9846.406	34647.977
11244.0	66.48	13250.885	38971.945
3205.0	66.48	9430.049	38251.313
12600.0	66.48	13689.086	33839.801
2841.0	66.48	9259.017	35090.527
8210.0	66.46	11713.914	39611.676
4069.0	66.46	9881.514	37672.973
9169.0	66.44	12370.659	38972.961
5862.0	66.42	10733.644	37971.633
10606.0	66.42	12790.535	34302.734
5751.0	66.38	10591.636	39551.711
81.0	66.38	7708.275	33545.949
1012.0	66.38	8337.35	33562.773
4088.0	66.36	9811.105	37548.301
10039.0	66.34	12567.681	38932.461
4173.0	66.34	9719.691	36180.527
11570.0	66.34	13183.422	34854.34
5404.0	66.34	10549.293	36110.336
7494.0	66.3	11581.584	38534.344
3262.0	66.3	9351.977	37039.445
247.0	66.26	7705.774	35073.086
7314.0	66.23	11365.329	38795.23
6753.0	66.21	11105.735	37769.617
3458.0	66.19	9278.538	34313.566
8851.0	66.19	12130.391	35587.266
8904.0	66.19	12077.054	36565.824
5495.0	66.17	10365.797	37699.387
12029.0	66.17	13405.779	38627.563
6340.0	66.15	10828.339	35390.961
8889.0	66.15	12260.436	36128.238
3407.0	66.15	9490.237	35056.895
176.0	66.13	7871.952	34345.516
910.0	66.13	8200.144	33698.746
9518.0	66.11	12366.379	34280.422
8903.0	66.11	12129.717	36529.574
5079.0	66.11	10340.208	35181.84
8853.0	66.09	12183.586	35611.109
1216.0	66.09	8393.049	37329.785
4991.0	66.09	10334.099	36936.871
10708.0	66.09	13008.271	33303.887
14614.0	66.09	14439.779	34790.746
1194.0	66.07	8316.063	36863.992
7454.0	66.07	11594.203	39375.773
8595.0	66.07	11982.314	34688.102
14166.0	66.07	14424.958	38249.047
1481.0	66.07	8617.589	38181.344
2997.0	66.05	9252.25	37998.941
10278.0	66.05	12877.426	38518.93
7773.0	66.04	11454.587	34119.5
4954.0	66.04	10196.415	37358.238
7703.0	66.02	11503.911	35200.492
9968.0	66.02	12704.009	38019.531
1077.0	66.02	8373.629	34856.379
10812.0	65.98	13133.839	34118.445
5095.0	65.96	10310.788	35078.148
9861.0	65.96	12652.876	37308.691
1733.0	65.96	8549.413	34110.797
5021.0	65.96	10259.15	36528.254
5415.0	65.94	10376.574	36219.566
14539.0	65.94	14606.366	36239.133
9159.0	65.94	12320.2	39298.871
6366.0	65.92	10831.415	35878.758
7636.0	65.92	11587.774	36206.992
2042.0	65.92	8779.068	36702.844
7534.0	65.9	11495.679	37773.105
11877.0	65.9	13547.861	37073.277
11111.0	65.9	13008.716	39304.289
5110.0	65.88	10146.083	34915.059
10456.0	65.88	12848.23	36953.813
14059.0	65.88	14276.217	37358.215
7867.0	65.88	11683.039	33965.773
11799.0	65.86	13538.531	35463.395
7718.0	65.86	11425.6	34871.77
354.0	65.82	7818.333	36099.094
13371.0	65.82	14111.797	38502.695
14385.0	65.81	14434.305	38937.672
13547.0	65.81	14161.706	35100.754
298.0	65.79	7969.703	35526.465
1781.0	65.75	8451.843	33055.691
7512.0	65.75	11588.537	38019.613
1219.0	65.73	8380.466	37385.797
7691.0	65.69	11458.075	35327.117
84.0	65.69	7744.118	33627.793
3324.0	65.69	9489.064	36023.688
3269.0	65.67	9408.446	36963.633
866.0	65.67	8034.326	34576.262
7757.0	65.67	11550.807	34172.41
10727.0	65.65	13054.735	33571.926
3884.0	65.65	9610.912	38527.469
14638.0	65.63	14455.492	34565.09
9574.0	65.63	12309.879	33330.305
444.0	65.61	7809.042	37410.102
4181.0	65.61	9906.143	35976.016
7722.0	65.61	11615.446	34641.129
2059.0	65.59	8667.14	37124.723
2634.0	65.59	8966.918	34186.84
11709.0	65.59	13456.501	33676.949
7879.0	65.59	11747.144	34156.402
1725.0	65.59	8598.784	34002.539
9105.0	65.58	12086.559	39856.449
6468.0	65.58	10827.538	37799.188
14549.0	65.58	14447.669	35898.004
6282.0	65.56	10950.717	34132.574
3730.0	65.52	9654.666	35683.078
1020.0	65.52	8403.947	33665.938
5876.0	65.52	10695.328	37543.348
708.0	65.5	8132.028	37749.484
4208.0	65.5	9769.733	35725.816
3509.0	65.5	9304.324	33447.348
7998.0	65.5	11669.69	35854.676
12965.0	65.48	13812.507	36911.699
13972.0	65.48	14254.512	36928.301
12439.0	65.48	13656.779	37173.457
12898.0	65.44	13944.84	35321.902
205.0	65.42	7968.951	34629.656
971.0	65.42	7997.374	33073.809
3190.0	65.4	9404.364	38429.48
1848.0	65.38	8836.807	33483.051
14557.0	65.38	14517.666	35878.867
5437.0	65.38	10436.203	36765.617
9433.0	65.38	12414.049	35686.063
5450.0	65.36	10399.907	36963.906
1153.0	65.35	8306.923	36077.387
12525.0	65.33	13668.578	34948.492
10579.0	65.31	12758.759	34902.094
8081.0	65.29	11812.959	37215.41
7078.0	65.27	11225.957	34301.172
2787.0	65.27	9252.325	34432.566
14646.0	65.25	14491.114	34350.527
5697.0	65.25	10375.064	39899.867
5167.0	65.21	10285.03	34024.043
2988.0	65.21	9078.685	37848.52
9339.0	65.19	12360.749	37332.238
4326.0	65.17	9721.376	34224.891
11871.0	65.17	13409.482	36968.816
271.0	65.15	7779.946	35214.246
13488.0	65.15	14128.754	36864.168
9978.0	65.12	12581.857	38187.422
12662.0	65.08	13687.817	33604.164
7157.0	65.06	11230.778	35648.426
8789.0	65.06	12169.116	34931.656
13403.0	65.06	14175.867	38136.863
7294.0	65.06	11404.94	38309.809
2578.0	65.04	8981.583	35012.504
11777.0	65.04	13405.627	34898.301
2338.0	65.04	8984.482	39058.281
352.0	65.02	7786.995	36072.977
5175.0	65.02	10287.814	34075.563
8401.0	65.0	11960.235	38144.488
10840.0	65.0	13042.672	34551.738
199.0	64.98	7836.759	34571.313
5033.0	64.98	10215.478	36132.313
6759.0	64.96	11100.899	37824.836
3851.0	64.96	9604.781	37590.906
13111.0	64.96	13993.095	39101.836
14689.0	64.94	14441.015	34106.461
6894.0	64.94	11081.936	34639.832
10345.0	64.94	12862.186	38084.238
8846.0	64.94	12269.816	35524.973
3096.0	64.94	9480.168	39651.555
14450.0	64.92	14511.178	37654.195
5668.0	64.92	10414.371	39385.145
1579.0	64.92	8483.567	36325.551
6528.0	64.92	10816.053	38964.031
230.0	64.9	7652.745	34923.426
6553.0	64.9	10929.683	39418.297
5995.0	64.89	10620.76	35730.27
14035.0	64.89	14272.743	37009.988
12441.0	64.83	13665.153	36887.063
1072.0	64.83	8222.299	34682.422
14641.0	64.83	14576.548	34311.953
12913.0	64.83	13967.487	35527.098
4927.0	64.81	10305.838	37664.844
12507.0	64.81	13676.849	35541.816
6906.0	64.79	11149.887	34527.398
12682.0	64.77	13630.45	33128.836
7164.0	64.75	11354.823	35810.816
6881.0	64.73	11054.97	35236.488
9494.0	64.73	12493.267	34659.277
10652.0	64.71	12862.625	33364.395
5019.0	64.69	10296.547	36520.563
9889.0	64.69	12674.56	37583.27
9669.0	64.67	12689.386	34017.66
9320.0	64.66	12487.345	37394.055
6319.0	64.64	10837.095	34973.645
8573.0	64.64	11878.369	34972.855
9230.0	64.62	12467.344	38103.641
1879.0	64.62	8708.546	34105.164
6725.0	64.62	11048.35	38213.164
4908.0	64.6	10181.162	38049.133
6735.0	64.58	11107.496	38017.945
3083.0	64.58	9183.496	39958.652
1967.0	64.58	8817.704	35245.289
3753.0	64.58	9547.563	36094.93
1129.0	64.56	8269.412	35774.785
9972.0	64.56	12699.55	38067.262
8874.0	64.54	12112.253	35691.602
10231.0	64.52	12902.3	38994.797
6224.0	64.5	10890.145	33556.383
7493.0	64.5	11455.328	38508.809
7758.0	64.5	11462.77	34186.48
8841.0	64.48	12135.765	35502.145
1127.0	64.48	8211.546	35712.781
8491.0	64.48	11954.868	36585.027
3283.0	64.45	9334.805	36628.449
5194.0	64.45	10297.104	33668.941
8166.0	64.43	11780.016	38753.984
7532.0	64.43	11573.608	37678.945
11854.0	64.41	13413.068	36569.59
13452.0	64.41	14181.886	37344.457
8347.0	64.39	12015.576	38763.297
1429.0	64.39	8434.453	38955.531
12865.0	64.39	13871.344	34657.297
9678.0	64.37	12546.495	34181.32
5261.0	64.35	10377.506	33729.039
3685.0	64.35	9518.375	35066.414
11790.0	64.33	13494.517	35197.211
8389.0	64.31	11892.803	38097.652
13645.0	64.29	14112.687	33905.707
6000.0	64.29	10728.481	35464.188
7874.0	64.29	11691.774	34057.461
10035.0	64.29	12494.918	38861.875
10611.0	64.25	12921.191	34440.785
10803.0	64.25	12960.117	33981.531
4442.0	64.25	10025.533	33799.129
4945.0	64.25	10175.592	37582.605
7132.0	64.25	11301.987	35207.691
983.0	64.23	8359.347	33092.359
1809.0	64.23	8720.797	33126.406
11021.0	64.23	13035.744	37618.574
6420.0	64.22	10990.767	37059.59
13497.0	64.22	14164.305	36846.16
10932.0	64.22	13052.345	36212.543
7364.0	64.2	11325.286	39715.195
3911.0	64.2	9490.712	38888.004
8440.0	64.2	11854.85	37621.125
[truncated: 5,076 more rows]
