# Supplementary material for: Insights on the Control of Yeast Single-Cell Growth Variability by Members of the Trehalose Phosphate Synthase (TPS) Complex
Source: Front Cell Dev Biol. 2021 Jan 28;9:607628. doi: 10.3389/fcell.2021.607628 (PMC7876269; doi:10.3389/fcell.2021.607628)
Supplement: Supplementary file 3 [file Data_Sheet_2.ZIP › replicate3_TPS1_glc_t1.csv]

Id	Area(um^2)	Center_x_position	Center_y_position
13472.0	148.67	14423.263	37470.352
7534.0	120.46	11769.905	36296.242
3546.0	117.29	9698.418	36463.793
11442.0	114.65	13568.504	37945.922
12980.0	113.66	14328.287	35054.895
3868.0	103.24	9769.67	36936.0
7165.0	102.72	11445.74	36056.828
7151.0	101.72	11454.227	36465.422
2357.0	100.15	9022.619	35776.703
5449.0	99.77	10600.233	38810.988
2577.0	96.92	9250.818	33884.816
13649.0	93.31	14543.654	34261.219
8138.0	89.69	12211.381	33244.512
732.0	88.64	8100.398	35740.457
1563.0	88.62	8576.379	34530.695
4765.0	88.43	10317.497	35021.031
3061.0	87.97	9369.692	36994.742
4756.0	87.42	10306.912	35219.016
3413.0	86.63	9569.35	34635.898
8437.0	86.17	12138.276	38253.445
7194.0	85.54	11625.536	35892.801
5650.0	84.85	10772.199	35332.223
10622.0	84.37	13178.481	37251.711
10538.0	82.74	13262.495	37840.328
6472.0	82.03	11204.299	34980.039
3358.0	81.98	9658.089	34025.887
6730.0	81.36	11314.85	35689.398
283.0	80.9	7847.261	35548.48
6630.0	80.88	11344.577	34048.086
7765.0	80.77	11931.136	39297.336
3238.0	80.1	9444.244	34420.484
10521.0	79.68	13289.447	38206.395
3547.0	79.1	9643.781	36484.945
5017.0	79.08	10476.831	34933.906
10227.0	78.11	13028.25	37058.195
12792.0	77.32	14093.147	33517.059
5025.0	76.31	10451.038	35030.551
1591.0	76.19	8505.608	34388.625
13568.0	76.04	14540.058	35647.203
11636.0	75.5	13659.389	35860.844
1555.0	75.5	8510.776	34737.434
12465.0	75.48	14034.194	38622.957
7961.0	75.35	11924.876	36147.313
11423.0	75.06	13759.092	38049.758
7957.0	74.97	12027.489	36086.574
8014.0	74.79	11927.076	34978.02
7235.0	74.56	11632.069	34940.887
12280.0	74.01	13974.164	39837.059
2495.0	73.91	9058.809	33766.617
2121.0	73.61	8794.683	39615.59
4094.0	73.32	9813.832	33381.949
13499.0	73.13	14638.263	37314.965
9619.0	72.95	12843.073	38246.184
1870.0	72.88	8786.679	35299.938
1569.0	72.8	8625.724	34579.914
5615.0	72.59	10694.989	35968.852
11864.0	71.67	13934.121	33435.91
9742.0	71.67	12875.436	36732.766
10084.0	70.92	13004.554	34090.207
1196.0	70.66	8327.763	37962.0
8566.0	70.45	12445.787	39510.113
13664.0	70.39	14476.623	33980.871
1029.0	70.33	8303.395	34824.004
4710.0	70.2	10320.64	36128.598
8666.0	70.18	12467.687	37717.387
2393.0	69.62	8993.876	35137.91
13404.0	69.49	14639.418	38713.414
5820.0	69.3	10653.012	33564.332
5556.0	68.91	10638.583	37142.199
1919.0	68.3	8710.646	36350.41
7420.0	67.88	11738.296	34436.023
8408.0	67.86	12268.417	37959.574
4290.0	67.84	9964.796	35920.633
12122.0	67.29	13972.638	37380.129
8770.0	67.21	12310.695	36077.969
5701.0	67.04	10732.343	34814.852
1522.0	66.81	8420.337	35395.023
13575.0	66.77	14493.324	35477.004
9812.0	66.35	12880.978	35268.848
4750.0	66.27	10323.316	35106.594
5712.0	66.1	10623.411	34905.934
3073.0	66.02	9413.169	36682.805
7766.0	65.98	11942.353	39300.863
7498.0	65.54	11779.988	35612.902
11324.0	65.33	13745.957	39688.164
7630.0	65.08	11849.708	38290.551
5043.0	65.01	10372.418	35425.227
5627.0	64.57	10773.518	35636.355
5562.0	64.55	10674.492	36922.07
7607.0	64.37	11721.235	37577.504
3858.0	64.28	9812.723	37109.891
8896.0	64.16	12494.165	34075.098
13576.0	64.14	14552.687	35483.078
4812.0	64.13	10330.997	34589.461
13557.0	63.63	14543.267	35826.754
1826.0	63.57	8760.869	34624.668
538.0	63.51	7643.988	39460.516
5176.0	63.05	10458.624	38001.059
8427.0	62.92	12177.3	38115.855
13496.0	62.88	14602.113	37300.102
2548.0	62.67	9233.326	33305.129
5721.0	62.65	10690.996	34597.727
5784.0	62.44	10735.584	33875.785
6476.0	62.34	11096.332	34828.66
7482.0	62.32	11677.232	35494.73
10122.0	62.31	13122.321	34869.156
8005.0	62.13	11926.929	35108.727
11632.0	62.04	13750.551	35777.016
1839.0	62.04	8835.298	34841.668
12092.0	61.96	13935.69	36844.695
13382.0	61.96	14578.608	39119.18
4666.0	61.83	10133.976	37111.34
1813.0	61.73	8811.468	34454.883
1425.0	61.5	8540.746	37293.164
6709.0	61.37	11396.042	35276.363
11645.0	61.27	13607.331	35502.91
581.0	61.23	7965.894	39853.621
7211.0	61.19	11621.295	35533.898
7166.0	61.18	11466.766	36073.883
800.0	61.16	8105.887	34650.078
8264.0	60.89	12254.228	35337.551
7619.0	60.83	11732.239	38031.465
7018.0	60.7	11468.907	39105.172
1364.0	60.56	8595.023	38776.199
961.0	60.26	8334.741	33511.195
9942.0	60.12	12902.929	33284.258
4483.0	60.06	10028.323	39378.254
8365.0	59.82	12199.932	37330.348
4288.0	59.68	10020.431	35826.895
6949.0	59.57	11458.87	39841.93
6433.0	59.57	11129.737	35892.938
612.0	59.55	8163.542	39115.105
1104.0	59.47	8408.476	36066.77
5923.0	59.34	10936.734	34353.867
11246.0	59.32	13461.496	39553.734
4763.0	59.28	10300.451	34977.164
2861.0	59.18	9184.899	39449.293
9428.0	59.01	12833.435	39842.121
4136.0	58.97	9941.983	33435.219
5918.0	58.9	10917.596	34273.836
10152.0	58.78	13135.641	35494.039
8978.0	58.76	12519.268	33311.086
4317.0	58.74	9944.481	36383.684
7633.0	58.53	11752.009	38348.086
4238.0	58.4	9926.424	34690.461
8871.0	58.38	12377.981	34461.637
10507.0	58.36	13142.11	38619.781
5401.0	58.26	10609.181	39669.137
11181.0	58.21	13420.589	38043.18
1504.0	58.21	8514.01	35460.352
8867.0	58.09	12379.32	34731.242
12115.0	57.94	13955.752	37236.402
3915.0	57.79	9917.559	35912.996
11217.0	57.73	13380.161	38876.895
9934.0	57.56	12846.388	33434.938
4203.0	57.56	10074.508	34113.352
3835.0	57.54	9752.682	37663.207
11592.0	57.4	13612.976	36746.672
6927.0	57.38	11295.98	39847.074
6651.0	57.38	11218.206	34269.566
7253.0	57.33	11452.672	34703.07
8958.0	57.25	12487.412	33092.457
2659.0	57.21	9218.774	35124.656
11630.0	57.19	13661.848	35750.996
4484.0	57.13	9968.047	39393.453
5963.0	57.02	10836.58	35338.102
8507.0	57.02	12173.928	39592.152
9586.0	56.9	12870.761	38326.207
10211.0	56.67	13048.051	36677.02
12605.0	56.66	14087.809	35579.914
3779.0	56.62	9884.2	38778.832
4348.0	56.6	9940.386	36819.863
8361.0	56.43	12208.838	37187.328
113.0	56.39	7763.267	33946.656
1944.0	56.37	8782.923	36931.309
7093.0	56.35	11614.468	37444.813
5452.0	56.31	10664.054	38910.18
1358.0	56.23	8500.146	38819.27
4568.0	56.14	10179.19	38477.414
7757.0	56.0	12046.274	39736.715
2319.0	55.99	9018.521	36858.762
13198.0	55.97	14406.279	38192.629
768.0	55.85	8171.131	35092.324
13394.0	55.83	14635.172	39079.32
4045.0	55.81	9912.224	34139.617
7470.0	55.7	11726.626	35263.117
4269.0	55.6	10133.972	35368.027
718.0	55.58	8052.898	36118.758
11605.0	55.51	13631.464	36652.395
8740.0	55.39	12292.489	36797.211
11615.0	55.31	13696.513	36084.516
7104.0	55.3	11583.954	37212.637
9499.0	55.24	12844.131	39324.871
9862.0	55.22	12845.983	34657.211
12955.0	55.12	14391.247	34578.887
13177.0	55.07	14410.71	37772.355
6388.0	55.07	11197.923	36734.598
5724.0	55.03	10748.004	34352.633
1092.0	54.97	8413.222	35922.551
2397.0	54.74	9046.45	35150.984
6261.0	54.74	11068.933	39273.57
9070.0	54.72	12696.343	34884.332
6262.0	54.66	11040.77	39293.723
7622.0	54.63	11665.401	38081.402
8991.0	54.61	12525.315	33616.305
7027.0	54.61	11605.984	38909.203
2973.0	54.59	9482.236	38490.086
422.0	54.57	7785.699	37352.352
8665.0	54.57	12435.502	37708.875
8798.0	54.53	12410.266	35652.129
12114.0	54.49	13872.998	37234.523
5197.0	54.43	10379.206	38429.746
7938.0	54.2	11942.509	36549.949
6385.0	54.11	11025.766	37003.98
8008.0	54.09	11865.178	35181.824
7252.0	54.05	11431.129	34689.973
5117.0	54.05	10561.565	36889.434
12058.0	53.99	13809.775	35814.477
4514.0	53.99	10173.445	39884.102
82.0	53.88	7983.688	33638.238
4015.0	53.78	9753.762	34538.059
5990.0	53.76	10828.262	35816.273
12866.0	53.72	14253.057	33542.52
8843.0	53.69	12410.805	34972.445
6652.0	53.59	11410.522	34271.086
5066.0	53.46	10497.665	36028.102
9648.0	53.44	12889.479	37950.797
10126.0	53.42	13077.331	34895.469
10977.0	53.42	13551.178	34725.48
9088.0	53.32	12565.725	35364.289
8837.0	53.32	12484.811	35200.551
6810.0	53.27	11382.608	37174.699
6721.0	53.15	11275.995	35529.441
3102.0	53.11	9322.878	36091.789
12016.0	53.11	13897.313	34903.043
2329.0	53.04	9039.286	36387.176
13651.0	52.96	14455.392	34280.973
9997.0	52.86	13050.944	33499.57
7245.0	52.79	11427.631	34867.41
8518.0	52.77	12271.364	39755.328
8559.0	52.75	12474.711	39652.457
11076.0	52.59	13456.924	37039.867
4311.0	52.54	9953.302	36313.051
7213.0	52.5	11467.795	35255.066
9114.0	52.5	12673.579	36004.199
9396.0	52.4	12612.26	39586.563
9550.0	52.27	12807.834	38943.422
9760.0	52.14	12885.46	36453.68
13412.0	52.12	14566.91	38378.727
10718.0	52.04	13160.83	35919.84
8098.0	51.98	12052.254	33786.289
4067.0	51.98	9914.665	34088.887
9334.0	51.94	12678.685	38540.883
4024.0	51.92	9744.966	34295.395
6250.0	51.89	11127.919	39710.152
4016.0	51.87	9789.588	34542.352
4628.0	51.83	10337.92	37572.406
9477.0	51.77	12744.421	39743.102
6865.0	51.75	11392.974	38488.039
3006.0	51.75	9322.094	38261.969
2881.0	51.73	9384.142	39822.676
5731.0	51.71	10609.625	34413.465
3197.0	51.71	9316.061	34856.199
10494.0	51.68	13248.72	38687.051
11710.0	51.62	13717.004	34199.738
4627.0	51.62	10230.726	37808.027
13648.0	51.58	14515.443	34213.051
12453.0	51.45	14131.071	38716.293
99.0	51.43	7647.631	33822.398
12475.0	51.37	14197.616	38147.215
4985.0	51.37	10521.633	34399.172
4299.0	51.35	9933.858	36074.871
1402.0	51.35	8610.289	37552.93
12457.0	51.33	14162.428	38477.094
6599.0	51.31	11399.451	33432.004
6493.0	51.29	11077.998	34588.828
7471.0	51.29	11759.379	35299.395
143.0	51.18	7734.85	34214.355
3833.0	51.16	9796.517	37657.48
13537.0	51.14	14447.558	36466.375
12621.0	51.14	14163.679	35096.762
8127.0	51.08	11929.589	33157.926
5939.0	51.08	10859.331	34771.91
12577.0	51.04	14129.211	36859.898
6636.0	51.02	11231.898	34085.367
11670.0	51.02	13722.778	34785.441
4539.0	51.02	10310.751	39123.328
5089.0	50.99	10440.272	36309.84
7943.0	50.97	11856.191	36612.531
12553.0	50.93	14042.783	37231.785
1624.0	50.91	8522.695	33831.117
10372.0	50.79	13127.466	39604.543
1815.0	50.76	8845.788	34479.246
5513.0	50.72	10630.599	37675.488
12011.0	50.7	13833.15	34882.547
12184.0	50.64	13862.715	38178.66
9449.0	50.62	12814.138	39941.785
10462.0	50.6	13307.576	39414.313
12022.0	50.56	13934.461	35165.328
10727.0	50.47	13307.669	35749.539
4786.0	50.43	10234.357	34610.547
3988.0	50.43	9804.743	34845.141
9965.0	50.41	13005.829	33023.453
11887.0	50.35	13819.352	33689.02
6192.0	50.33	10791.634	39804.816
6780.0	50.3	11269.573	36784.316
7212.0	50.3	11431.724	35570.258
11417.0	50.3	13654.026	38203.164
6529.0	50.3	11116.644	33805.023
7811.0	50.3	12007.601	38660.965
4564.0	50.22	10152.573	38680.363
7601.0	50.22	11759.174	37509.23
5344.0	50.22	10455.216	39673.711
9221.0	50.2	12655.477	37530.848
3576.0	50.14	9643.827	36985.313
10672.0	50.12	13178.553	36232.379
6126.0	50.11	10921.68	38670.195
5840.0	50.11	10710.667	33199.117
7594.0	50.09	11650.008	37349.602
1838.0	50.09	8756.0	34825.02
9721.0	50.09	12737.679	37038.301
13483.0	50.03	14560.763	37219.855
5644.0	50.01	10678.382	35267.43
7833.0	49.99	12048.065	38228.719
6401.0	49.97	11160.276	36606.316
1791.0	49.97	8664.231	34314.547
5182.0	49.95	10365.221	38096.047
5081.0	49.91	10528.007	36187.762
13248.0	49.88	14237.887	39180.363
3986.0	49.86	9895.161	34787.191
13190.0	49.84	14340.887	37959.516
7920.0	49.84	11958.105	37102.523
1209.0	49.82	8331.153	38417.043
11579.0	49.82	13749.454	37087.875
11790.0	49.8	13658.175	33645.984
12714.0	49.78	14182.544	34103.254
4119.0	49.76	10106.234	33035.336
2263.0	49.74	8889.474	37969.605
10794.0	49.65	13349.449	34189.336
4304.0	49.65	10095.998	36183.977
11020.0	49.63	13424.567	35817.039
3948.0	49.63	9871.133	35467.719
2377.0	49.61	8957.476	35458.84
6198.0	49.61	10865.565	39860.543
690.0	49.59	8042.399	37252.906
5565.0	49.59	10773.004	36969.758
5316.0	49.57	10553.898	38840.98
1242.0	49.53	8221.514	39005.246
4098.0	49.51	9844.854	33200.457
6553.0	49.49	11115.598	33574.984
9551.0	49.49	12888.451	38947.453
10773.0	49.49	13263.125	34881.258
6278.0	49.43	11111.504	39080.605
9874.0	49.43	12872.813	34531.891
4214.0	49.42	9967.473	34285.328
6654.0	49.4	11214.405	34285.379
8681.0	49.4	12485.066	37625.215
799.0	49.38	8028.016	34648.852
8616.0	49.38	12465.235	38394.109
5409.0	49.38	10566.821	39491.758
928.0	49.3	8315.479	33015.57
12476.0	49.28	14101.198	38148.18
8857.0	49.28	12286.388	34892.613
11692.0	49.26	13678.38	34526.57
5932.0	49.22	10842.727	34581.27
648.0	49.22	8098.693	38575.563
4237.0	49.13	10057.78	34667.98
2487.0	49.09	8866.305	33702.695
12540.0	49.07	14024.335	37415.117
10928.0	49.05	13423.196	33844.168
2732.0	49.03	9126.409	36308.633
357.0	48.97	7978.691	36484.129
1693.0	48.96	8807.305	33092.188
1619.0	48.96	8489.91	34064.398
1202.0	48.94	8224.964	38238.941
4733.0	48.94	10208.545	35443.922
6243.0	48.94	11191.33	39608.035
12369.0	48.92	14117.867	39511.273
9116.0	48.92	12601.911	36044.844
11896.0	48.92	13902.338	33784.961
7512.0	48.9	11821.618	35828.063
7260.0	48.9	11435.636	34570.492
6392.0	48.88	11153.253	36812.129
8199.0	48.86	12259.438	34358.836
6585.0	48.84	11325.308	33112.586
8487.0	48.82	12239.361	39245.133
7052.0	48.8	11590.058	38016.883
12827.0	48.76	14409.689	33004.594
10368.0	48.75	13095.128	39550.059
9857.0	48.71	12761.659	34897.988
7597.0	48.63	11753.667	37394.277
12452.0	48.61	14040.744	38710.484
10225.0	48.61	13075.489	37017.152
275.0	48.55	7947.141	35494.023
3803.0	48.55	9770.134	38140.977
5612.0	48.52	10777.226	35919.961
2156.0	48.52	9032.946	39603.711
7435.0	48.5	11647.036	34619.926
8743.0	48.46	12410.615	36539.059
13470.0	48.44	14594.551	37418.621
8430.0	48.42	12258.545	38145.371
6739.0	48.42	11287.384	35850.16
5157.0	48.4	10426.121	37679.688
3302.0	48.4	9499.794	33102.184
435.0	48.38	7813.161	37593.969
960.0	48.38	8305.776	33466.211
13189.0	48.36	14328.748	37952.477
4134.0	48.34	10085.333	33404.605
3883.0	48.32	9910.504	36409.945
1970.0	48.32	8651.653	37896.188
5396.0	48.3	10717.31	39609.164
1392.0	48.3	8621.874	37957.797
12217.0	48.27	13803.237	38963.012
3992.0	48.23	9920.065	34929.887
1070.0	48.19	8372.521	35473.293
11584.0	48.15	13658.67	37170.117
6010.0	48.13	10857.009	36202.508
4301.0	48.13	10066.008	36143.781
1354.0	48.07	8595.809	39079.523
13031.0	48.07	14239.761	36321.641
7530.0	48.06	11670.319	36090.879
12584.0	48.06	14045.925	36662.219
9339.0	48.04	12504.02	38593.734
11849.0	48.04	13987.114	33247.449
4123.0	48.02	10000.456	33122.52
8407.0	48.02	12091.772	37959.098
9090.0	48.02	12629.998	35484.77
8987.0	48.0	12573.651	33562.094
6076.0	48.0	10912.838	37630.969
9762.0	47.9	12744.624	36462.629
7840.0	47.88	11974.428	38051.199
3630.0	47.86	9695.834	38084.715
3042.0	47.86	9303.298	37213.113
13139.0	47.84	14245.905	37525.809
1673.0	47.83	8574.067	33058.59
8982.0	47.83	12648.385	33502.367
12623.0	47.81	14097.318	35163.164
4398.0	47.79	10090.797	37628.859
12101.0	47.79	13912.858	37159.32
4468.0	47.79	10115.136	38967.996
261.0	47.79	7981.989	35290.492
2647.0	47.79	9262.611	35013.586
206.0	47.73	7728.56	34827.84
9932.0	47.73	12868.847	33422.902
2714.0	47.73	9161.639	35871.223
1926.0	47.71	8843.624	36496.348
5429.0	47.67	10770.525	39217.961
12233.0	47.65	13994.812	39298.031
7982.0	47.63	11945.26	35894.875
12596.0	47.62	14002.16	35927.867
1060.0	47.6	8258.104	35263.313
3776.0	47.6	9912.854	38765.242
9518.0	47.54	12784.243	38969.742
2173.0	47.52	9027.146	39365.504
7254.0	47.52	11546.365	34719.078
5745.0	47.52	10700.638	34222.512
9838.0	47.5	12734.964	35168.105
1540.0	47.48	8561.469	35020.902
2290.0	47.48	8968.587	37051.945
5996.0	47.46	10899.906	35879.676
1969.0	47.42	8803.192	37859.512
6777.0	47.42	11313.668	36691.422
6115.0	47.39	10831.516	38273.711
6027.0	47.37	10813.222	36667.898
2623.0	47.33	9257.252	34812.617
9106.0	47.31	12585.391	35849.191
10100.0	47.27	13066.309	34424.023
13445.0	47.27	14626.184	37743.547
7207.0	47.27	11559.23	35521.063
4794.0	47.23	10227.662	34736.824
12230.0	47.21	13923.056	39224.492
12019.0	47.17	13965.513	34996.254
8768.0	47.17	12377.097	36372.063
11679.0	47.14	13688.948	34696.012
2456.0	47.1	8856.263	34327.746
3775.0	47.08	9706.39	38755.066
9275.0	47.06	12707.886	37851.543
6890.0	47.06	11351.71	39148.922
7425.0	47.06	11777.306	34467.102
2696.0	47.04	9248.324	35675.246
8372.0	47.04	12131.255	37439.531
10192.0	47.04	13042.387	36222.18
7074.0	47.04	11461.523	37786.27
7596.0	47.02	11696.645	37389.555
396.0	47.0	7742.929	37117.723
6438.0	47.0	11097.121	35690.535
10837.0	46.98	13247.961	33629.117
9926.0	46.98	12874.152	33616.813
6124.0	46.96	10942.963	38625.035
5473.0	46.96	10664.924	38555.148
3762.0	46.94	9726.482	39009.574
2320.0	46.93	8939.625	36578.41
5523.0	46.91	10667.771	37589.316
4708.0	46.87	10250.034	36119.086
11017.0	46.83	13459.963	35733.5
7432.0	46.83	11760.657	34551.293
7487.0	46.83	11822.336	35531.906
10658.0	46.83	13144.346	36387.652
6301.0	46.81	11185.519	38353.184
6719.0	46.81	11267.574	35483.824
7292.0	46.81	11582.409	34082.117
9886.0	46.81	12830.154	34349.16
9083.0	46.81	12521.914	35111.645
3568.0	46.81	9684.852	36771.02
8185.0	46.79	12259.068	34104.523
4409.0	46.77	10131.683	37938.406
10988.0	46.77	13483.672	34991.586
1533.0	46.75	8568.245	35201.922
12630.0	46.75	14038.616	35037.762
667.0	46.73	8157.311	37924.109
3643.0	46.68	9670.725	38492.863
5064.0	46.66	10493.785	35938.41
1165.0	46.64	8383.729	37223.117
4929.0	46.62	10441.66	33534.289
1541.0	46.62	8607.883	35055.938
8750.0	46.58	12482.407	36652.07
4147.0	46.58	9950.47	33628.332
4314.0	46.54	10069.721	36330.121
583.0	46.54	7813.615	39905.266
4335.0	46.54	10114.44	36660.676
2228.0	46.52	9003.369	38512.586
8065.0	46.52	12048.269	34381.141
7581.0	46.5	11701.227	37117.238
2896.0	46.5	9372.276	39490.73
557.0	46.49	7945.892	39537.879
3735.0	46.45	9820.751	39720.02
12095.0	46.45	13880.001	36884.699
3718.0	46.45	9661.045	39980.055
13592.0	46.41	14573.13	35135.742
5940.0	46.39	10796.732	34790.223
11434.0	46.39	13755.955	37862.957
6758.0	46.37	11324.061	36216.402
141.0	46.31	7926.605	34208.547
4099.0	46.31	9808.687	33207.738
7886.0	46.29	11906.008	37576.008
8209.0	46.29	12248.643	34572.688
5702.0	46.27	10588.992	34824.059
12080.0	46.27	13917.767	36458.781
5636.0	46.24	10733.471	35446.953
10098.0	46.24	13075.319	34375.074
11587.0	46.24	13583.556	36894.23
11635.0	46.2	13686.416	35786.473
8233.0	46.2	12247.376	35032.926
10506.0	46.2	13224.303	38562.535
2391.0	46.18	9036.355	35108.223
10624.0	46.16	13244.328	37309.68
8400.0	46.16	12239.286	37784.496
6894.0	46.14	11370.572	39214.715
10731.0	46.14	13275.025	35874.859
11802.0	46.12	13765.336	33503.992
12039.0	46.08	13892.564	35501.336
3231.0	46.08	9453.192	34555.566
7249.0	46.04	11482.244	34633.152
5662.0	46.04	10609.884	35161.445
6446.0	46.03	11144.785	35496.891
5494.0	46.03	10699.407	38284.199
9300.0	46.03	12604.219	38146.605
535.0	45.99	7879.303	39432.215
2262.0	45.99	9020.11	37964.145
11651.0	45.97	13641.533	35356.363
12864.0	45.95	14425.742	33524.508
12113.0	45.95	13979.177	37234.098
7945.0	45.95	12007.783	36651.625
8782.0	45.95	12333.486	35998.383
1956.0	45.91	8804.629	37296.82
3010.0	45.91	9428.485	38085.93
10737.0	45.87	13295.065	35647.422
9860.0	45.87	12732.449	34908.469
7274.0	45.85	11554.727	34431.996
3068.0	45.83	9451.136	36810.828
1736.0	45.83	8664.517	33399.23
1170.0	45.83	8394.599	37325.703
4264.0	45.83	10042.242	35290.816
8225.0	45.81	12105.393	34843.355
5699.0	45.8	10632.705	34795.965
2826.0	45.8	9062.704	38768.105
6270.0	45.78	11095.283	39183.492
6366.0	45.78	11051.963	37296.125
6079.0	45.76	10877.718	37664.82
7930.0	45.72	11914.162	36933.199
5849.0	45.72	10975.767	33159.785
5951.0	45.7	10781.905	35077.898
5589.0	45.7	10681.07	36415.215
6497.0	45.68	11026.229	34385.352
3615.0	45.66	9705.335	37742.125
106.0	45.66	7818.926	33914.48
2225.0	45.66	9056.053	38757.926
13508.0	45.64	14559.888	37073.434
12867.0	45.62	14422.469	33552.0
12650.0	45.6	14134.396	34293.301
4607.0	45.58	10218.771	37923.895
4271.0	45.57	10014.419	35379.746
13558.0	45.55	14519.006	35874.793
2244.0	45.55	8969.134	38239.938
7979.0	45.55	11981.959	35862.324
10433.0	45.55	13244.718	39975.055
1130.0	45.53	8361.574	36381.785
1662.0	45.53	8625.866	33304.242
5915.0	45.53	10861.68	34162.008
1613.0	45.51	8601.781	33998.207
6669.0	45.49	11266.524	34725.715
9514.0	45.49	12880.001	39255.477
6404.0	45.45	11099.377	36669.84
1292.0	45.41	8296.874	39655.559
3063.0	45.39	9411.667	36745.281
7676.0	45.28	11664.612	39149.965
5700.0	45.26	10583.851	34813.922
11043.0	45.24	13429.96	36314.258
4400.0	45.24	10007.268	37685.176
30.0	45.22	7651.979	33264.633
6164.0	45.2	10980.578	39427.645
12771.0	45.2	14193.77	33767.801
4975.0	45.2	10529.336	34225.766
3160.0	45.18	9442.602	35525.598
10318.0	45.14	13020.688	38168.68
6455.0	45.14	11173.571	35096.852
11625.0	45.14	13706.712	35922.512
10179.0	45.14	13061.223	36068.02
7944.0	45.14	12043.398	36634.09
13552.0	45.14	14461.015	35906.023
7244.0	45.14	11608.227	34781.402
411.0	45.14	7849.285	37285.813
7529.0	45.13	11797.416	36072.02
4325.0	45.09	10133.994	36481.719
6313.0	45.09	11050.028	38207.883
3310.0	45.09	9545.91	33257.602
3352.0	45.07	9572.038	33970.586
2372.0	45.07	9052.794	35421.746
9163.0	45.07	12687.034	36827.547
6357.0	45.05	11187.484	37429.762
10926.0	45.05	13530.196	33748.109
2526.0	45.05	8850.573	33150.797
4427.0	45.05	10094.966	38238.379
4826.0	45.03	10303.426	34184.887
4864.0	45.01	10241.418	33903.891
7792.0	45.01	12041.09	38966.836
6979.0	44.99	11454.776	39690.898
9170.0	44.99	12662.965	36898.148
8174.0	44.99	12135.864	33945.176
6418.0	44.99	11138.48	36155.332
8986.0	44.99	12670.021	33539.613
8827.0	44.97	12485.828	35346.449
507.0	44.97	7721.101	39087.105
13040.0	44.97	14324.697	36582.652
5575.0	44.95	10736.659	36758.875
9962.0	44.95	12854.061	33120.355
7255.0	44.93	11613.545	34766.313
3736.0	44.93	9811.145	39721.879
1966.0	44.93	8747.715	37710.668
12599.0	44.93	14010.805	36013.73
7643.0	44.91	11787.499	38625.836
2339.0	44.91	8935.226	36229.133
884.0	44.91	8171.859	33256.793
5548.0	44.9	10599.795	37286.234
8184.0	44.88	12085.758	34097.988
5502.0	44.88	10619.319	38134.102
5880.0	44.88	10838.629	33796.297
10520.0	44.88	13346.442	38172.746
3021.0	44.86	9311.17	37713.23
821.0	44.86	8171.408	34336.996
995.0	44.84	8240.332	34275.461
11580.0	44.82	13622.388	37095.199
6302.0	44.82	11075.535	38365.07
1659.0	44.8	8575.523	33237.223
1557.0	44.78	8458.556	34765.898
13229.0	44.74	14300.681	38809.461
4701.0	44.72	10164.168	36258.898
4319.0	44.68	10108.153	36392.301
8134.0	44.68	12195.213	33153.219
10177.0	44.68	13129.596	36001.188
10406.0	44.68	13100.323	39975.711
6996.0	44.67	11588.792	39381.367
7478.0	44.67	11846.764	35423.402
5313.0	44.65	10540.748	38789.207
1475.0	44.65	8420.431	36189.102
8182.0	44.65	12233.839	34067.691
6771.0	44.65	11294.336	36596.277
6741.0	44.59	11268.37	35855.871
3185.0	44.59	9453.546	35006.656
8128.0	44.59	12161.902	33020.133
6245.0	44.57	11105.63	39642.152
5867.0	44.57	10929.129	33687.957
1845.0	44.57	8663.922	34966.063
6913.0	44.55	11357.08	39711.059
7473.0	44.55	11680.032	35310.434
1114.0	44.53	8225.298	36113.246
3263.0	44.49	9356.238	33797.297
10311.0	44.45	13018.619	38055.074
12274.0	44.45	13980.761	39735.875
2395.0	44.45	8893.692	35145.723
1903.0	44.44	8670.304	35976.012
8050.0	44.42	11954.004	34581.41
6013.0	44.4	10923.573	36301.871
10973.0	44.4	13532.635	34643.332
4723.0	44.4	10251.936	35761.059
8332.0	44.36	12136.862	36456.648
1134.0	44.34	8203.612	36528.758
7436.0	44.34	11727.885	34647.781
12033.0	44.34	13905.062	35343.078
8670.0	44.34	12378.362	37795.121
12574.0	44.32	14094.565	36758.695
7.0	44.32	7717.438	33063.758
2541.0	44.3	9110.294	33254.313
107.0	44.3	7882.18	33916.434
10242.0	44.3	13077.433	37446.461
7426.0	44.3	11685.245	34499.332
1865.0	44.28	8788.585	35238.406
8121.0	44.26	11988.539	33096.586
1307.0	44.26	8585.469	39924.215
3831.0	44.24	9826.46	37581.086
4622.0	44.24	10308.576	37760.617
11527.0	44.24	13603.086	37231.375
12166.0	44.24	13935.272	37756.117
7075.0	44.24	11556.14	37793.613
10725.0	44.22	13146.353	36022.809
9803.0	44.21	12875.324	35723.633
4006.0	44.21	9764.902	34484.941
5610.0	44.21	10737.414	35898.453
5630.0	44.19	10566.669	35686.516
11283.0	44.19	13465.94	39946.184
212.0	44.17	7841.854	34909.0
7099.0	44.17	11593.404	37477.168
7159.0	44.17	11421.713	36215.613
4963.0	44.17	10477.184	34131.023
10129.0	44.15	12951.418	34967.277
1697.0	44.13	8697.851	33141.242
3916.0	44.13	9814.854	35924.605
10127.0	44.09	12963.355	34901.434
393.0	44.09	7662.562	37098.934
1054.0	44.09	8399.245	35058.637
3165.0	44.07	9341.802	35272.094
10614.0	44.07	13243.839	37458.336
3129.0	44.07	9472.382	35581.559
7129.0	44.07	11459.161	36930.602
10751.0	44.05	13257.497	35308.941
8080.0	44.03	12041.103	34119.152
3285.0	44.03	9351.207	33206.473
11966.0	44.01	13908.995	34065.488
5122.0	44.01	10360.688	37071.504
8357.0	44.0	12268.277	37100.176
12027.0	43.98	13856.733	35277.227
4141.0	43.98	10017.112	33576.43
5563.0	43.98	10750.034	36930.145
6318.0	43.98	11013.905	38274.375
2300.0	43.98	9036.996	36959.035
3279.0	43.96	9480.047	33453.805
7689.0	43.96	11651.937	39524.797
6581.0	43.96	11215.362	33044.586
4056.0	43.94	9723.24	34220.73
68.0	43.94	7753.202	33461.934
9802.0	43.92	12782.055	35714.547
3613.0	43.92	9541.074	37680.945
10991.0	43.92	13508.768	35019.355
1657.0	43.9	8558.771	33185.844
1456.0	43.88	8554.899	36609.402
318.0	43.88	7914.718	35941.242
5522.0	43.86	10697.203	37538.453
10166.0	43.84	12932.105	35820.059
723.0	43.82	8087.386	36209.605
4717.0	43.77	10199.785	35951.168
7476.0	43.77	11834.058	35360.668
4365.0	43.77	9946.56	37032.957
2820.0	43.75	9189.534	38683.922
7590.0	43.75	11773.32	37215.922
5723.0	43.75	10568.314	34345.719
11224.0	43.73	13366.297	39070.477
6900.0	43.73	11421.946	39397.117
7489.0	43.73	11721.616	35557.164
6699.0	43.73	11297.649	35156.902
158.0	43.71	7721.379	34286.969
13398.0	43.71	14570.324	38835.992
8887.0	43.71	12368.736	34276.953
882.0	43.71	8175.83	33215.328
4671.0	43.69	10335.364	36932.891
100.0	43.69	7960.61	33834.941
13036.0	43.67	14231.569	36446.379
1298.0	43.63	8367.125	39838.051
5601.0	43.61	10702.51	36295.883
2294.0	43.59	8927.516	36873.535
7688.0	43.59	11664.362	39513.871
5993.0	43.59	10922.295	35855.813
12005.0	43.57	13979.346	34779.91
4549.0	43.57	10189.456	39019.223
7929.0	43.57	12010.795	36918.852
9087.0	43.57	12632.006	35289.547
4421.0	43.55	9949.177	38154.211
5659.0	43.54	10725.333	35141.949
4706.0	43.52	10185.496	36074.773
13424.0	43.5	14581.604	38143.988
2160.0	43.48	8865.37	39457.566
10659.0	43.44	13222.331	36409.887
4517.0	43.44	10273.661	39980.602
2775.0	43.42	9097.63	37357.73
3322.0	43.42	9648.677	33290.859
6034.0	43.42	10951.31	36797.938
13418.0	43.36	14588.486	37994.16
4878.0	43.34	10163.481	33761.188
4392.0	43.32	10115.085	37551.023
11622.0	43.32	13777.974	35899.152
8629.0	43.31	12332.749	38079.348
9414.0	43.31	12549.355	40002.488
3338.0	43.29	9564.856	33616.465
12644.0	43.29	14096.314	34770.285
7535.0	43.29	11720.329	36306.629
13399.0	43.27	14459.401	38868.02
4905.0	43.27	10302.544	33098.957
13530.0	43.23	14568.754	36550.141
2819.0	43.23	9210.217	38656.68
8070.0	43.21	11926.768	34140.969
4034.0	43.21	9907.59	34338.879
5870.0	43.19	10845.326	33710.266
9394.0	43.19	12559.632	39579.543
2565.0	43.17	9269.877	33709.98
189.0	43.17	7718.004	34617.555
6657.0	43.15	11297.768	34324.289
10134.0	43.13	13065.721	35113.82
4405.0	43.13	10083.805	37899.641
8119.0	43.09	11973.69	33085.023
6776.0	43.09	11356.691	36689.93
8724.0	43.08	12417.417	37335.148
4431.0	43.08	10105.35	38371.305
2517.0	43.06	8919.822	33248.367
6922.0	43.06	11279.541	39766.367
7326.0	43.06	11488.794	33581.445
1061.0	43.06	8345.859	35296.988
6103.0	43.04	10842.09	38067.031
10799.0	43.04	13331.424	34244.18
11397.0	43.04	13640.089	38783.574
13166.0	43.02	14399.812	37686.668
9830.0	43.02	12789.934	35134.816
4860.0	43.02	10342.296	33875.012
5769.0	43.0	10716.822	33833.398
13836.0	42.98	14621.186	33031.512
9776.0	42.98	12757.769	36091.719
2523.0	42.96	8851.08	33116.586
6901.0	42.96	11401.712	39447.051
11706.0	42.96	13729.431	34440.594
5328.0	42.94	10400.654	39243.363
11652.0	42.94	13584.376	35111.074
5953.0	42.94	10791.681	35122.266
994.0	42.92	8368.858	34260.047
8122.0	42.92	11930.157	33105.59
7299.0	42.92	11621.944	33833.156
7991.0	42.92	12004.208	35675.68
12261.0	42.92	13909.105	39627.57
12581.0	42.88	14176.471	36582.805
11646.0	42.88	13680.256	35538.555
6354.0	42.88	11007.719	37350.285
4918.0	42.87	10492.892	33213.586
2728.0	42.85	9114.215	36189.039
7785.0	42.85	11884.458	39193.27
4609.0	42.83	10293.453	37961.875
6006.0	42.83	10935.403	36027.605
9851.0	42.81	12903.675	34771.934
1399.0	42.79	8467.306	37819.188
1107.0	42.79	8248.135	36085.063
12257.0	42.79	13989.149	39582.684
10625.0	42.77	13267.127	37023.352
4903.0	42.77	10236.173	33040.68
5573.0	42.77	10686.907	36718.637
8402.0	42.77	12075.484	37842.211
7258.0	42.75	11595.219	34537.027
13519.0	42.75	14609.672	36886.66
11057.0	42.73	13415.241	36566.254
7953.0	42.73	12003.536	36353.121
3564.0	42.73	9519.273	36681.742
11865.0	42.73	13852.259	33484.691
2932.0	42.69	9357.666	38901.844
4768.0	42.69	10296.051	35030.02
6547.0	42.67	11178.921	33701.684
10272.0	42.67	13037.082	37613.707
4605.0	42.67	10177.082	37877.855
5542.0	42.67	10636.116	37224.734
11883.0	42.64	13806.345	33621.625
7148.0	42.64	11605.67	36688.367
6488.0	42.58	11159.166	34509.668
1380.0	42.56	8546.009	38201.559
7109.0	42.54	11501.824	37302.32
6308.0	42.54	11161.985	38160.988
7986.0	42.52	12050.223	35597.598
4063.0	42.52	9766.411	33978.156
7373.0	42.52	11793.321	33647.566
13593.0	42.5	14614.934	35165.207
11795.0	42.48	13613.993	33720.656
13534.0	42.46	14459.338	36695.285
5631.0	42.46	10665.913	35686.363
3804.0	42.46	9909.976	37828.02
67.0	42.46	7971.527	33460.223
5526.0	42.44	10750.361	37609.707
9225.0	42.44	12605.713	37566.949
4261.0	42.42	10048.276	35264.695
7921.0	42.42	11877.284	37103.074
7641.0	42.41	11719.626	38599.215
3039.0	42.41	9468.159	37451.855
9368.0	42.37	12620.336	39126.984
52.0	42.37	7888.532	33378.668
5314.0	42.35	10421.7	38807.211
1191.0	42.35	8359.02	37869.371
4552.0	42.35	10208.248	38819.801
5532.0	42.33	10702.347	37425.508
12064.0	42.33	13890.074	36006.332
3266.0	42.33	9350.12	33509.043
2335.0	42.33	8993.806	36468.637
855.0	42.31	8030.36	34127.121
7546.0	42.31	11669.098	36536.09
10875.0	42.31	13267.995	33037.516
1922.0	42.25	8633.857	36404.086
5602.0	42.25	10673.563	36306.328
7564.0	42.23	11732.727	36798.09
868.0	42.23	8032.016	33613.594
6325.0	42.23	11081.8	38086.574
8345.0	42.23	12165.811	36717.246
5843.0	42.19	10638.65	33302.461
13686.0	42.19	14426.15	33904.566
7139.0	42.19	11487.843	36822.039
7183.0	42.19	11518.615	36032.297
9792.0	42.19	12900.596	35979.246
3202.0	42.18	9414.659	34889.977
11419.0	42.18	13721.248	38278.43
9750.0	42.18	12891.216	36600.594
6451.0	42.18	11065.386	35551.652
8773.0	42.18	12319.059	36142.406
8630.0	42.18	12468.907	38099.379
7956.0	42.16	11930.163	36073.746
3513.0	42.16	9549.767	36088.707
6784.0	42.16	11326.336	36839.18
2866.0	42.16	9093.806	39558.996
8009.0	42.14	12036.761	35199.73
3056.0	42.1	9399.325	36959.957
8573.0	42.1	12293.355	39405.953
4414.0	42.08	10119.668	38035.551
13044.0	42.08	14262.499	36656.438
8135.0	42.08	12181.971	33163.215
7192.0	42.06	11467.83	35860.707
3747.0	42.04	9804.636	39427.652
1169.0	42.02	8306.185	37313.199
8157.0	42.02	12192.028	33584.301
6508.0	42.02	11089.299	34198.277
3899.0	42.0	9820.067	36355.914
10992.0	42.0	13506.149	35045.645
11159.0	41.98	13398.083	37633.93
7572.0	41.98	11728.492	36994.02
12949.0	41.98	14292.1	34513.996
12663.0	41.96	14196.956	34409.008
11682.0	41.96	13773.833	34724.305
13002.0	41.96	14421.501	35471.063
5082.0	41.96	10393.883	36192.984
2886.0	41.95	9292.818	39602.879
13535.0	41.95	14503.114	36380.352
2477.0	41.95	8980.129	33851.457
1306.0	41.95	8625.416	39837.098
8180.0	41.95	12129.688	34044.977
6629.0	41.93	11257.745	34045.156
1571.0	41.93	8545.003	34290.613
7263.0	41.93	11465.387	34346.414
1525.0	41.89	8611.634	35118.672
9625.0	41.89	12813.358	37995.699
9523.0	41.89	12904.108	38989.043
9381.0	41.87	12506.454	39469.941
17.0	41.87	7889.165	33164.305
12178.0	41.85	13943.683	37968.211
13285.0	41.85	14337.181	39638.32
10488.0	41.83	13352.045	38925.664
12035.0	41.81	13930.543	35376.73
7015.0	41.81	11436.014	39036.602
2913.0	41.81	9345.305	38956.574
12635.0	41.81	14012.203	34906.633
8308.0	41.81	12115.762	35686.348
4749.0	41.79	10338.171	35100.816
8567.0	41.79	12445.639	39539.387
3033.0	41.77	9362.391	37642.531
679.0	41.77	8100.895	37777.453
5412.0	41.77	10593.446	39547.832
11074.0	41.77	13526.821	36986.328
7674.0	41.74	11785.393	39100.785
13005.0	41.74	14374.247	35535.594
9935.0	41.72	12724.579	33441.473
11045.0	41.72	13429.317	36345.441
6964.0	41.72	11480.546	39943.605
10187.0	41.7	13090.952	36193.305
970.0	41.68	8406.58	33662.016
1484.0	41.68	8583.428	35737.57
8746.0	41.68	12333.087	36589.477
12141.0	41.66	13950.061	37580.52
8215.0	41.66	12269.96	34736.531
9398.0	41.64	12548.767	39679.023
5671.0	41.64	10750.231	35241.844
3058.0	41.64	9426.541	36968.16
3690.0	41.64	9690.207	39260.219
9060.0	41.64	12556.463	34630.371
6326.0	41.62	10996.883	38096.773
7195.0	41.62	11522.499	35580.434
3334.0	41.62	9492.116	33442.227
3258.0	41.58	9286.737	33701.266
10745.0	41.58	13231.096	35490.5
3337.0	41.56	9571.41	33610.563
136.0	41.56	7707.159	34200.359
1368.0	41.56	8443.906	38373.203
13769.0	41.56	14489.134	33523.645
806.0	41.56	8151.055	34480.578
5113.0	41.56	10431.651	36823.684
8018.0	41.56	11901.339	35038.012
4619.0	41.56	10330.639	37754.34
3300.0	41.52	9389.362	33139.953
4736.0	41.52	10201.344	35531.336
117.0	41.51	7985.958	33987.832
2148.0	41.51	8678.071	39919.113
9292.0	41.49	12705.594	38015.922
7779.0	41.49	11854.111	39400.902
7403.0	41.45	11714.025	34155.203
6812.0	41.45	11415.87	37286.781
4084.0	41.45	9899.457	33728.059
11880.0	41.43	13936.562	33595.426
6323.0	41.43	11198.615	38056.609
8152.0	41.43	12219.011	33516.941
11962.0	41.43	13929.201	34058.309
4970.0	41.39	10539.3	34187.48
1962.0	41.39	8686.357	37588.027
7163.0	41.39	11625.423	36311.469
8443.0	41.39	12088.089	38387.406
171.0	41.37	7723.993	34424.203
4124.0	41.37	9927.864	33127.984
2087.0	41.35	8786.95	39397.254
8600.0	41.35	12461.548	38570.734
9870.0	41.35	12874.009	34500.852
7365.0	41.33	11822.682	33510.402
7629.0	41.33	11849.237	38258.629
12634.0	41.33	14128.818	34902.559
4364.0	41.33	10112.611	37019.156
4960.0	41.31	10420.804	34082.945
7229.0	41.31	11460.533	35404.516
10951.0	41.31	13482.347	34168.906
6633.0	41.31	11398.792	34068.602
3783.0	41.29	9850.21	38327.203
6743.0	41.29	11378.023	35938.824
9837.0	41.29	12760.725	35156.664
3028.0	41.28	9372.724	37555.633
12603.0	41.28	14138.611	35873.348
3608.0	41.28	9605.857	37586.254
4731.0	41.28	10139.573	35426.18
7915.0	41.26	12007.702	37301.703
8558.0	41.26	12437.058	39631.82
1287.0	41.26	8296.159	39524.863
1696.0	41.26	8698.956	33135.648
3013.0	41.24	9359.077	38120.324
6796.0	41.24	11273.689	37008.203
13590.0	41.22	14587.664	35116.59
2501.0	41.22	9027.744	33787.285
8742.0	41.22	12473.219	36856.262
8721.0	41.22	12479.648	37296.246
9352.0	41.2	12543.823	38836.031
10797.0	41.2	13210.489	34228.91
11644.0	41.2	13742.123	35475.262
4664.0	41.18	10312.086	37080.871
10969.0	41.18	13564.605	34580.504
176.0	41.18	7911.672	34487.379
10310.0	41.18	12957.721	38051.367
10863.0	41.16	13330.044	33255.844
2685.0	41.16	9253.664	35533.359
1763.0	41.14	8711.194	33878.789
8046.0	41.14	11958.572	34489.926
10111.0	41.14	13043.882	34546.66
1377.0	41.12	8566.84	38152.363
3902.0	41.12	9844.121	36100.004
5410.0	41.1	10620.17	39502.727
46.0	41.1	7918.75	33300.309
12886.0	41.08	14320.871	33880.586
3344.0	41.08	9699.551	33888.738
7616.0	41.08	11812.482	37910.836
11583.0	41.08	13576.535	37105.953
4872.0	41.08	10309.977	33666.684
9800.0	41.08	12901.296	35638.074
8780.0	41.08	12474.799	35958.629
8576.0	41.08	12346.776	38956.664
2680.0	41.08	9100.25	35443.395
13569.0	41.06	14474.882	35687.172
12049.0	41.05	13790.403	35672.137
7628.0	41.05	11659.785	38254.516
4428.0	41.03	10100.218	38281.957
4899.0	41.03	10169.036	33005.027
3176.0	41.03	9399.32	35195.43
746.0	41.01	8122.931	35895.102
12816.0	40.99	14157.078	33204.121
302.0	40.99	7640.096	35842.059
5173.0	40.99	10377.032	37921.016
8475.0	40.97	12188.987	38930.375
8631.0	40.97	12485.265	37843.039
8722.0	40.97	12491.611	37305.383
2862.0	40.97	9144.535	39459.961
12613.0	40.95	14166.16	35523.543
9933.0	40.95	12918.005	33429.547
962.0	40.93	8378.958	33558.199
815.0	40.93	8192.268	34578.344
12030.0	40.93	13951.711	35329.594
10873.0	40.93	13137.156	33012.246
12091.0	40.93	13879.202	36801.125
5961.0	40.91	10954.854	35274.66
4687.0	40.91	10318.359	36657.891
7421.0	40.91	11652.989	34445.57
6747.0	40.89	11242.87	35995.371
5531.0	40.89	10621.419	37370.988
12432.0	40.89	14076.694	38981.113
13780.0	40.89	14610.78	33538.422
6693.0	40.87	11337.122	35087.129
1505.0	40.87	8437.986	35466.363
6848.0	40.87	11365.762	38135.961
4303.0	40.85	9993.952	36164.902
12812.0	40.85	14115.379	33459.008
5186.0	40.85	10530.258	38145.16
4373.0	40.85	10132.416	37195.539
4839.0	40.85	10203.681	34009.789
12821.0	40.83	14117.108	33308.625
2556.0	40.83	9117.667	33460.191
524.0	40.83	7829.542	39235.594
4928.0	40.83	10359.141	33437.457
4306.0	40.82	10106.335	36225.699
5453.0	40.82	10752.591	38911.246
9783.0	40.82	12776.566	35908.078
494.0	40.82	7733.981	39011.398
11335.0	40.82	13654.719	39456.313
1921.0	40.82	8828.434	36394.984
2595.0	40.82	9173.306	34338.281
9404.0	40.82	12547.399	39785.105
6978.0	40.8	11495.777	39686.172
12463.0	40.8	14194.311	38559.758
4690.0	40.8	10349.075	36389.492
5006.0	40.8	10416.086	34869.984
268.0	40.8	7950.049	35409.047
10362.0	40.78	13063.807	39363.234
9747.0	40.78	12888.816	36838.293
13549.0	40.78	14633.178	36166.266
8043.0	40.76	11994.86	34724.199
8062.0	40.76	12061.106	34349.527
6407.0	40.74	11202.545	36438.059
6983.0	40.74	11598.305	39747.598
810.0	40.74	8157.76	34511.328
13406.0	40.74	14630.821	38743.203
8878.0	40.72	12361.919	34313.453
2390.0	40.7	8966.093	35094.609
1451.0	40.7	8569.009	36725.512
10764.0	40.7	13204.614	34990.539
12818.0	40.68	14055.531	33228.102
7697.0	40.68	11837.1	39624.324
3960.0	40.66	9817.66	35279.563
7247.0	40.66	11524.521	34898.164
9695.0	40.66	12922.01	37635.313
9416.0	40.64	12760.726	39795.637
4678.0	40.64	10183.325	36763.914
4077.0	40.64	9750.768	33896.48
2652.0	40.62	9261.949	35084.508
5661.0	40.62	10690.178	35149.387
12586.0	40.62	14143.061	36454.551
9888.0	40.6	12924.926	34447.676
13364.0	40.6	14620.724	39569.867
11814.0	40.6	13657.38	33240.305
5920.0	40.59	10795.103	34321.793
5979.0	40.59	10939.335	35647.734
11662.0	40.59	13669.652	34943.641
11084.0	40.57	13505.988	37266.23
9923.0	40.57	12787.561	33512.559
3275.0	40.53	9361.242	33364.723
1068.0	40.53	8385.45	35398.133
10750.0	40.53	13230.211	35305.598
793.0	40.51	8149.715	34816.77
13253.0	40.51	14230.93	39294.672
2975.0	40.51	9316.128	38507.977
3890.0	40.49	9781.143	36441.602
4112.0	40.49	9794.653	33113.625
7429.0	40.49	11720.581	34527.016
13385.0	40.47	14616.96	39195.141
2239.0	40.47	9047.322	38400.172
9271.0	40.47	12610.124	37817.023
8229.0	40.47	12233.025	34975.297
8066.0	40.47	11922.686	34430.672
2898.0	40.45	9459.082	39540.309
4855.0	40.45	10268.017	34125.82
5561.0	40.43	10599.61	36901.152
5123.0	40.43	10493.543	37090.215
7321.0	40.43	11477.289	33551.227
12989.0	40.41	14345.065	35205.648
1814.0	40.41	8782.421	34467.805
11724.0	40.41	13718.016	34009.758
3297.0	40.41	9456.558	33058.941
2161.0	40.39	8931.625	39515.852
7632.0	40.39	11662.026	38346.953
4476.0	40.38	10117.042	39217.961
3485.0	40.38	9572.869	35651.371
7507.0	40.38	11642.249	35728.773
3047.0	40.38	9344.452	37314.48
6345.0	40.38	11108.309	37764.555
1925.0	40.36	8786.743	36467.852
13490.0	40.36	14640.721	37274.801
3330.0	40.34	9698.134	33414.637
4157.0	40.34	10043.93	33750.043
7191.0	40.32	11485.975	35835.738
11983.0	40.32	13856.542	34264.043
1136.0	40.32	8345.964	36581.66
7035.0	40.3	11583.1	38531.215
2234.0	40.3	9006.641	38610.945
5497.0	40.28	10739.22	37995.129
11982.0	40.28	13785.35	34259.176
10761.0	40.28	13301.549	35203.648
8884.0	40.26	12385.481	34183.531
10635.0	40.26	13240.082	36860.668
10357.0	40.26	13010.418	39300.188
8440.0	40.26	12139.412	38316.977
3934.0	40.26	9715.247	35597.941
972.0	40.26	8346.131	33689.797
11242.0	40.26	13405.231	39448.242
4109.0	40.26	9841.115	33030.305
1936.0	40.26	8742.309	36749.086
5969.0	40.24	10830.453	35386.09
5597.0	40.24	10717.446	36225.805
2786.0	40.24	9151.069	37703.477
13386.0	40.24	14529.953	39225.586
1258.0	40.24	8295.018	39190.43
10870.0	40.24	13157.057	33310.105
8158.0	40.22	12222.849	33591.926
7071.0	40.22	11574.901	37674.691
4529.0	40.22	10203.537	39481.406
4116.0	40.22	9896.723	33151.574
166.0	40.2	7687.584	34386.391
791.0	40.2	8098.324	34771.316
116.0	40.2	7814.427	33971.66
11672.0	40.18	13623.261	34816.848
2798.0	40.18	9183.981	37983.07
7047.0	40.18	11633.492	38276.137
1606.0	40.18	8558.838	34232.051
5596.0	40.16	10730.081	36510.832
9779.0	40.16	12746.973	36157.426
7033.0	40.16	11626.774	38485.766
5845.0	40.15	10610.636	33093.75
4560.0	40.15	10154.888	38915.938
5530.0	40.15	10727.138	37342.957
12643.0	40.11	13998.369	34757.906
9917.0	40.11	12784.214	33735.445
25.0	40.11	7913.843	33233.238
3187.0	40.09	9491.13	35051.844
56.0	40.07	7774.433	33402.863
9759.0	40.07	12766.697	36451.199
12841.0	40.07	14303.413	33237.176
1378.0	40.07	8465.132	38163.949
11991.0	40.07	13906.994	34443.32
5481.0	40.07	10688.148	38389.188
6656.0	40.05	11322.782	34303.902
8173.0	40.05	12222.028	33939.43
377.0	40.05	7950.022	36779.016
5822.0	40.05	10620.839	33612.477
10479.0	40.05	13265.58	38797.121
2364.0	40.05	9058.841	35634.262
4879.0	40.05	10273.483	33779.621
2578.0	40.05	9275.587	33917.031
6726.0	40.03	11316.137	35626.461
13431.0	40.03	14631.294	37957.262
10890.0	40.03	13397.367	33161.84
11731.0	40.01	13689.666	33835.781
6694.0	40.01	11346.677	35116.453
1611.0	39.99	8568.094	34271.004
7862.0	39.99	11895.732	37838.285
12264.0	39.99	13797.581	39647.109
3875.0	39.97	9743.242	36588.691
13458.0	39.97	14626.575	37611.047
4515.0	39.97	10218.58	39889.211
5120.0	39.97	10401.973	36960.504
11297.0	39.95	13659.789	39799.176
13003.0	39.93	14410.89	35481.91
5756.0	39.92	10573.38	33983.281
5071.0	39.92	10551.626	36105.34
3329.0	39.92	9582.373	33399.637
8906.0	39.9	12293.945	33860.188
12123.0	39.86	13988.787	37406.074
10440.0	39.86	13142.633	39671.703
2315.0	39.86	8872.225	36765.641
6582.0	39.86	11292.104	33093.59
6138.0	39.86	10835.525	38911.645
2394.0	39.86	8879.576	35142.098
12216.0	39.86	13950.082	38948.445
307.0	39.84	7896.02	35913.973
1043.0	39.84	8397.361	35010.113
3851.0	39.84	9906.47	37265.469
8148.0	39.84	12116.898	33412.094
9664.0	39.84	12785.395	37766.457
10146.0	39.84	13123.641	35426.68
8735.0	39.84	12320.08	36714.887
5493.0	39.82	10672.33	38265.449
5812.0	39.82	10717.128	33747.324
8187.0	39.8	12225.012	34141.434
8723.0	39.8	12362.571	37327.742
3957.0	39.8	9864.676	35530.848
1987.0	39.78	8762.549	38239.711
2648.0	39.76	9273.184	35035.121
10716.0	39.76	13305.116	36175.32
12442.0	39.76	14080.061	38887.992
8869.0	39.76	12433.199	34761.438
3837.0	39.74	9896.079	37370.914
5428.0	39.72	10648.945	39215.762
2417.0	39.72	9047.246	34885.281
955.0	39.7	8340.099	33330.531
13001.0	39.7	14372.886	35468.801
11285.0	39.69	13618.388	39753.457
13449.0	39.69	14583.741	37795.328
13567.0	39.69	14545.34	35613.148
9717.0	39.69	12910.62	37300.859
10644.0	39.69	13170.063	36715.684
7302.0	39.69	11589.314	33918.766
3631.0	39.67	9665.071	38196.027
1542.0	39.67	8548.995	35058.613
7013.0	39.65	11521.464	39255.668
3422.0	39.65	9526.348	34757.344
6814.0	39.63	11398.415	37318.852
4822.0	39.63	10259.972	34438.391
5133.0	39.61	10558.39	37344.789
1953.0	39.59	8830.573	37184.613
13112.0	39.57	14345.443	37297.93
8099.0	39.57	11876.371	33801.027
13227.0	39.57	14220.75	38747.445
11232.0	39.57	13370.819	39293.387
5571.0	39.55	10768.658	37017.813
11251.0	39.55	13531.841	39661.488
1945.0	39.53	8761.245	36958.883
11616.0	39.53	13752.576	36108.781
573.0	39.53	7866.974	39766.168
823.0	39.53	8148.696	34344.074
9293.0	39.53	12690.999	38028.484
6266.0	39.53	11036.37	39430.414
3177.0	39.53	9409.778	35198.656
1669.0	39.53	8547.486	33004.902
6362.0	39.49	11132.844	37194.293
12858.0	39.49	14420.146	33432.445
11061.0	39.49	13376.375	36658.941
6496.0	39.49	11098.491	34381.195
1426.0	39.49	8545.807	37075.961
2222.0	39.49	9011.661	38723.629
10801.0	39.47	13345.832	34011.215
10717.0	39.47	13316.609	35902.703
4021.0	39.47	9860.546	34598.883
4215.0	39.47	10134.891	34313.543
930.0	39.46	8328.264	33043.688
7960.0	39.44	12016.386	36125.402
5340.0	39.42	10442.018	39469.711
1880.0	39.42	8683.22	35461.344
7540.0	39.4	11706.553	36416.555
3737.0	39.4	9896.427	39737.266
1653.0	39.38	8619.603	33179.25
9226.0	39.38	12530.267	37573.852
4654.0	39.38	10235.199	37424.898
5118.0	39.36	10450.933	36923.777
8115.0	39.34	11997.262	33305.152
6523.0	39.34	11205.817	34092.988
8539.0	39.32	12270.799	39951.066
1091.0	39.3	8257.567	35905.34
6853.0	39.3	11275.364	38176.043
5956.0	39.3	10852.359	35216.066
3174.0	39.28	9425.107	35175.301
5185.0	39.25	10456.02	38120.113
11596.0	39.23	13746.163	36812.648
8391.0	39.23	12257.251	37720.387
5170.0	39.23	10448.124	37873.434
4893.0	39.21	10165.902	33161.363
10305.0	39.21	13047.998	37971.813
3982.0	39.21	9835.411	35055.461
5758.0	39.21	10653.311	34104.461
4236.0	39.21	9987.337	34628.852
2670.0	39.19	9182.117	35319.813
7413.0	39.19	11757.187	34285.098
7849.0	39.17	11894.281	38092.387
2601.0	39.17	9204.069	34464.867
10626.0	39.17	13221.325	37043.664
19.0	39.17	7917.646	33171.844
5475.0	39.17	10620.096	38619.23
10223.0	39.15	13052.33	37002.426
834.0	39.15	8041.189	34429.996
5057.0	39.13	10443.314	35757.488
12774.0	39.11	14061.719	33775.965
9737.0	39.11	12848.932	36950.637
1141.0	39.09	8286.964	36743.332
11981.0	39.09	13887.053	34228.281
11702.0	39.07	13703.647	34307.055
10986.0	39.07	13362.459	34975.938
7132.0	39.07	11586.669	36992.961
6428.0	39.05	11144.865	35787.488
3145.0	39.05	9311.236	35412.297
81.0	39.05	7746.191	33622.809
11164.0	39.05	13445.242	37844.066
3826.0	39.03	9874.715	37522.43
7379.0	39.03	11681.008	33754.586
2726.0	39.03	9097.189	36170.344
5407.0	39.03	10618.11	39469.215
3332.0	39.02	9503.635	33430.582
10514.0	39.0	13292.416	38412.875
2215.0	39.0	8894.897	38894.031
1418.0	39.0	8590.502	37465.91
10952.0	39.0	13545.224	34242.504
5637.0	39.0	10602.426	35448.012
10130.0	39.0	13056.524	34991.324
1635.0	38.98	8560.789	33687.391
8626.0	38.98	12455.083	38253.945
1786.0	38.96	8829.21	34229.086
9725.0	38.96	12919.072	37071.926
7230.0	38.96	11625.1	35095.824
12668.0	38.96	14092.553	34141.531
7889.0	38.96	11914.772	37609.758
5201.0	38.96	10509.852	38675.551
7135.0	38.94	11618.231	36757.32
3015.0	38.94	9370.097	37857.613
13609.0	38.94	14500.358	34849.789
4840.0	38.92	10287.381	34019.867
10000.0	38.92	13055.831	33567.465
1035.0	38.92	8266.802	34883.066
827.0	38.9	8155.162	34373.609
13006.0	38.9	14246.863	35545.492
12191.0	38.88	13826.544	38328.961
9131.0	38.88	12530.749	36274.867
11875.0	38.88	13795.778	33587.48
9574.0	38.86	12879.381	38513.512
3113.0	38.86	9489.901	36020.242
11432.0	38.86	13674.825	37844.785
4396.0	38.86	10054.632	37606.219
8948.0	38.86	12289.533	33218.48
8017.0	38.86	12034.005	34978.637
13565.0	38.84	14449.888	35893.527
6337.0	38.84	11155.156	37951.059
3225.0	38.82	9410.692	34450.309
9542.0	38.82	12890.843	38829.883
4770.0	38.82	10240.061	35046.813
6634.0	38.82	11346.784	34070.93
3624.0	38.82	9600.121	37998.313
9736.0	38.8	12924.143	36897.93
11613.0	38.8	13600.356	36373.723
8228.0	38.8	12170.808	34926.914
11367.0	38.79	13676.181	39216.852
8123.0	38.79	11874.595	33123.172
1304.0	38.79	8517.791	39825.195
7419.0	38.79	11815.116	34427.883
3099.0	38.77	9481.009	36080.465
4164.0	38.77	9976.248	33903.629
8727.0	38.77	12469.989	36894.699
7713.0	38.77	11774.504	39696.078
7297.0	38.75	11455.923	34115.266
6816.0	38.75	11407.405	37361.332
4078.0	38.75	9903.349	33902.387
3188.0	38.73	9460.671	35063.539
8036.0	38.73	11997.585	34633.414
5399.0	38.73	10697.741	39650.734
7055.0	38.71	11484.318	38137.711
5335.0	38.71	10415.567	39381.207
4635.0	38.69	10306.431	37660.699
1932.0	38.67	8825.836	36645.457
12794.0	38.67	14193.335	33566.457
6350.0	38.67	11167.693	37818.828
4082.0	38.65	9745.002	33664.832
3489.0	38.65	9655.276	35678.816
695.0	38.65	8138.185	36943.559
4704.0	38.65	10289.108	36317.387
155.0	38.65	7765.23	34247.797
13553.0	38.65	14608.532	35946.391
8994.0	38.63	12593.809	33695.309
3733.0	38.63	9898.996	39663.559
3124.0	38.63	9470.542	35822.09
9713.0	38.61	12730.106	37260.676
1643.0	38.61	8536.111	33768.973
1256.0	38.59	8372.307	39136.531
3559.0	38.57	9495.822	36579.711
11019.0	38.57	13531.722	35755.277
6338.0	38.57	11190.836	37976.406
6322.0	38.54	11110.403	38014.551
3057.0	38.52	9410.421	36960.555
5371.0	38.52	10661.519	39778.145
8074.0	38.52	11940.926	34235.836
7172.0	38.5	11475.43	36160.066
286.0	38.5	7889.646	35567.098
5570.0	38.48	10642.276	37010.594
13607.0	38.48	14555.24	34821.887
1072.0	38.48	8332.061	35541.191
467.0	38.48	7770.42	38250.941
11690.0	38.46	13649.019	34521.574
2774.0	38.46	9177.393	37312.645
6729.0	38.46	11421.224	35666.199
12481.0	38.44	14195.612	37987.66
1771.0	38.44	8654.953	34033.434
1507.0	38.44	8588.532	35511.656
1371.0	38.44	8448.959	38433.023
8019.0	38.42	11875.302	35068.254
6275.0	38.42	11080.473	38982.336
5093.0	38.4	10478.27	36385.172
7144.0	38.4	11625.703	36613.035
6175.0	38.4	10962.458	39662.859
699.0	38.38	8125.248	36720.27
12111.0	38.38	13976.116	37217.77
5331.0	38.38	10561.288	39320.211
967.0	38.38	8390.127	33607.051
13542.0	38.36	14607.865	36233.805
12078.0	38.36	13868.906	36423.133
7218.0	38.36	11450.169	35321.145
1841.0	38.33	8808.733	34855.598
4997.0	38.33	10456.752	34698.844
9351.0	38.31	12501.039	38815.922
9357.0	38.31	12570.293	38928.184
326.0	38.31	7937.514	36026.934
10306.0	38.31	13126.068	37973.992
8274.0	38.31	12137.43	35497.293
2463.0	38.31	8968.919	34182.621
2955.0	38.31	9384.372	38768.711
1236.0	38.29	8215.549	38852.273
1363.0	38.27	8499.305	38729.375
4369.0	38.27	9970.796	37129.891
2336.0	38.27	9020.771	36494.117
813.0	38.25	8164.379	34559.871
8053.0	38.25	11917.111	34601.93
3198.0	38.25	9412.83	34855.363
8354.0	38.25	12236.202	37024.762
3158.0	38.23	9422.725	35494.59
8255.0	38.23	12186.993	35244.254
203.0	38.23	7747.378	34763.031
5088.0	38.21	10527.182	36300.777
11438.0	38.21	13676.14	37872.758
341.0	38.21	7919.45	36147.5
10912.0	38.21	13502.624	33485.297
3645.0	38.21	9613.625	38522.043
3492.0	38.21	9676.478	35749.789
7878.0	38.19	12056.16	37787.156
13606.0	38.19	14441.367	34785.488
8810.0	38.19	12356.36	35721.477
6046.0	38.19	10918.743	37054.996
9199.0	38.17	12670.553	37319.57
2602.0	38.17	9106.016	34488.34
3117.0	38.17	9366.742	36052.078
10185.0	38.17	13119.038	36189.105
10758.0	38.17	13302.364	35405.133
13581.0	38.17	14610.373	35321.098
13598.0	38.17	14490.879	34962.199
11428.0	38.15	13764.752	38101.766
2888.0	38.15	9481.768	39647.191
75.0	38.15	7748.274	33526.699
2295.0	38.13	9019.829	36902.828
2408.0	38.12	8982.738	35007.473
11015.0	38.12	13486.788	35714.785
3595.0	38.1	9520.334	37383.762
110.0	38.1	7831.344	33929.047
10880.0	38.1	13279.67	33123.352
4658.0	38.1	10290.222	37228.035
8083.0	38.08	12045.902	33879.711
8678.0	38.08	12361.949	37529.531
10402.0	38.08	12988.928	39882.883
10966.0	38.08	13536.759	34565.816
13488.0	38.08	14449.159	37264.504
3108.0	38.06	9356.048	36201.066
8580.0	38.06	12338.627	39093.363
1872.0	38.06	8695.791	35371.238
1920.0	38.06	8837.96	36362.363
376.0	38.04	7716.857	36746.129
1609.0	38.04	8583.654	34259.277
10145.0	38.04	13025.523	35361.602
9633.0	38.04	12864.301	38079.223
8975.0	38.02	12663.829	33265.563
9156.0	38.02	12561.159	36738.301
1295.0	38.0	8261.653	39727.0
12631.0	37.98	14044.944	35073.172
4554.0	37.98	10265.689	38876.652
7346.0	37.98	11844.229	33023.723
13454.0	37.98	14564.628	37517.387
12715.0	37.98	14124.152	33807.184
4935.0	37.96	10497.936	33720.453
4243.0	37.96	9986.249	34762.824
6387.0	37.96	11200.514	36717.238
8912.0	37.96	12368.86	33654.699
172.0	37.96	7727.061	34433.094
5178.0	37.96	10480.916	38025.684
6973.0	37.94	11547.769	39650.602
178.0	37.94	7756.432	34501.227
8214.0	37.94	12189.996	34699.895
6095.0	37.94	10950.192	38008.211
6017.0	37.94	10991.554	36374.523
9342.0	37.94	12495.942	38720.047
6068.0	37.92	10906.518	37487.93
10576.0	37.92	13199.877	37530.98
6734.0	37.92	11357.001	35806.27
13324.0	37.92	14554.55	39814.449
7639.0	37.92	11837.16	38574.223
4784.0	37.9	10287.134	34913.48
12929.0	37.9	14421.071	34085.668
1080.0	37.9	8323.757	35662.703
3589.0	37.9	9553.1	37216.477
2454.0	37.89	8968.246	34591.211
7005.0	37.89	11435.41	39178.805
6102.0	37.89	10946.698	38065.723
7959.0	37.89	12049.164	36097.902
13671.0	37.89	14547.131	34111.895
13462.0	37.89	14512.33	37649.668
6500.0	37.89	11178.468	34132.27
2991.0	37.87	9292.241	38418.496
7388.0	37.85	11782.364	33941.895
1021.0	37.85	8236.563	34640.602
7480.0	37.85	11841.44	35481.551
2980.0	37.85	9472.028	38542.902
2847.0	37.85	9117.544	39177.188
10661.0	37.83	13254.502	36471.891
3855.0	37.83	9737.862	37036.336
11203.0	37.83	13407.5	38621.641
12952.0	37.83	14267.61	34524.176
6307.0	37.83	11010.325	38444.391
4411.0	37.83	10054.284	37956.781
304.0	37.81	7923.849	35845.824
12984.0	37.79	14407.042	35136.848
11902.0	37.79	13796.482	33854.324
5908.0	37.79	10905.796	34096.152
5495.0	37.77	10602.209	38295.598
12721.0	37.77	14115.608	33899.813
7509.0	37.77	11835.099	35781.48
2600.0	37.75	9255.176	34428.297
6975.0	37.75	11470.964	39671.16
763.0	37.75	8106.082	35332.805
1886.0	37.73	8841.616	35528.555
5508.0	37.73	10770.338	37914.133
12423.0	37.73	14178.769	39193.047
6360.0	37.73	11137.112	37449.574
8996.0	37.73	12654.692	33714.035
10852.0	37.73	13253.375	33418.398
6902.0	37.71	11209.913	39448.879
3104.0	37.71	9289.331	36131.023
11589.0	37.69	13776.36	36946.883
1686.0	37.69	8629.022	33086.453
3951.0	37.67	9726.618	35497.336
3003.0	37.66	9433.536	38244.719
7695.0	37.66	11716.338	39607.23
6744.0	37.66	11352.63	35944.148
1797.0	37.66	8768.998	34379.004
2322.0	37.66	9001.139	36589.914
6798.0	37.66	11247.261	37028.828
9302.0	37.64	12600.717	38183.578
4017.0	37.64	9889.78	34545.828
2465.0	37.64	8944.369	34214.566
9392.0	37.64	12653.303	39565.777
8601.0	37.6	12365.026	38576.574
2388.0	37.6	8936.767	35384.383
10109.0	37.58	12935.405	34533.512
6491.0	37.58	11205.907	34526.93
9456.0	37.58	12774.771	39597.828
10907.0	37.56	13473.873	33438.566
8883.0	37.56	12326.427	34138.352
4745.0	37.56	10268.366	35343.27
781.0	37.56	7997.72	35245.305
10654.0	37.56	13218.883	36571.969
4561.0	37.56	10203.993	38920.102
721.0	37.54	8182.708	36179.059
1927.0	37.54	8761.939	36554.473
3360.0	37.54	9632.543	34128.516
7140.0	37.52	11631.017	36826.035
8369.0	37.52	12110.943	37378.637
3269.0	37.52	9276.915	33581.559
4331.0	37.52	10103.425	36603.086
1892.0	37.52	8663.007	35710.039
784.0	37.52	8103.085	34954.063
6084.0	37.5	10914.231	37732.461
5469.0	37.5	10770.71	38471.094
343.0	37.5	7805.306	36190.016
4050.0	37.5	9791.76	34165.77
6226.0	37.5	11114.408	39817.023
12709.0	37.48	14048.677	34004.352
7442.0	37.48	11751.162	34792.355
7819.0	37.48	12017.663	38757.316
6724.0	37.46	11248.743	35539.707
9223.0	37.44	12561.778	37560.832
6947.0	37.44	11611.105	39780.328
3972.0	37.44	9812.771	35209.512
3159.0	37.44	9347.04	35517.996
8776.0	37.44	12347.87	35907.023
12263.0	37.44	13863.009	39644.625
9356.0	37.44	12564.278	38904.992
6574.0	37.43	11046.46	33038.688
7374.0	37.43	11646.217	33727.965
7079.0	37.43	11432.898	37607.367
6321.0	37.43	11067.646	38008.719
3604.0	37.43	9578.382	37545.781
12828.0	37.43	14356.218	33018.227
8041.0	37.41	11891.483	34667.172
3537.0	37.41	9705.372	36209.641
635.0	37.41	8174.072	38629.879
6838.0	37.39	11219.739	37975.16
6341.0	37.39	11193.648	37700.051
7119.0	37.37	11592.579	37059.621
8764.0	37.37	12412.806	36280.875
4048.0	37.37	9748.181	34156.559
7913.0	37.35	11976.15	37273.059
4861.0	37.35	10211.205	33877.531
1742.0	37.33	8837.08	33478.766
7275.0	37.33	11584.079	34439.109
3445.0	37.33	9520.863	35063.527
1454.0	37.31	8433.356	36840.406
4338.0	37.31	9996.105	36698.168
5578.0	37.29	10701.875	36780.711
8350.0	37.29	12153.277	36915.66
7041.0	37.27	11542.713	38371.484
10730.0	37.27	13218.008	35821.5
6294.0	37.27	11085.183	38664.461
6551.0	37.25	11108.321	33543.699
5427.0	37.25	10765.006	39167.227
4249.0	37.25	10090.338	34939.52
7168.0	37.23	11469.847	36093.859
8849.0	37.23	12441.479	35019.684
11844.0	37.23	13868.481	33156.461
11658.0	37.23	13746.144	35223.34
10447.0	37.21	13347.898	39432.391
5406.0	37.21	10629.373	39456.605
3991.0	37.2	9724.963	34889.648
944.0	37.2	8269.25	33154.023
4934.0	37.2	10401.859	33623.367
5976.0	37.2	10797.078	35509.758
8537.0	37.18	12165.341	39926.234
3761.0	37.18	9759.527	38994.535
1902.0	37.18	8750.983	35918.789
12552.0	37.18	14099.551	37223.004
3763.0	37.16	9861.01	39040.641
1059.0	37.16	8360.47	35249.043
957.0	37.16	8384.574	33354.234
4672.0	37.16	10148.035	36958.984
5029.0	37.16	10411.468	35132.41
7894.0	37.14	12006.033	37377.527
1465.0	37.14	8553.731	36509.297
204.0	37.14	7938.445	34768.5
13205.0	37.14	14425.519	38243.781
1081.0	37.14	8215.399	35709.293
4901.0	37.14	10229.734	33021.258
4401.0	37.12	9941.101	37690.297
7817.0	37.12	11972.11	38729.563
7402.0	37.12	11748.417	34152.145
9544.0	37.12	12911.831	38838.109
12186.0	37.1	13940.402	38213.32
607.0	37.1	8041.809	39359.441
4936.0	37.1	10378.171	33725.691
5638.0	37.08	10730.448	35459.223
7831.0	37.08	12008.532	38425.781
12768.0	37.08	14204.953	33744.82
10104.0	37.08	12985.319	34482.406
7795.0	37.08	11903.289	38990.719
12981.0	37.08	14252.268	35094.672
4728.0	37.06	10214.585	35659.914
5634.0	37.06	10622.984	35727.816
6821.0	37.06	11277.161	37549.832
2199.0	37.06	8986.782	39053.762
8177.0	37.06	12077.41	33997.414
8910.0	37.06	12467.708	33963.266
2252.0	37.04	8886.084	38072.895
4018.0	37.04	9903.85	34562.793
420.0	37.04	7748.266	37346.91
4110.0	37.04	9752.774	33098.09
13224.0	37.04	14414.902	38662.922
13022.0	37.04	14374.953	36009.867
12510.0	37.04	14158.6	37795.348
2717.0	37.04	9232.806	35967.859
8232.0	37.02	12191.679	35014.246
2419.0	37.02	9011.786	34621.129
12576.0	37.02	14166.633	36840.781
8351.0	37.02	12194.864	36921.82
4341.0	37.0	9974.591	36738.301
9985.0	37.0	13009.45	33300.051
7280.0	37.0	11553.854	34167.996
2340.0	37.0	9046.683	36232.957
5159.0	37.0	10368.462	37694.789
766.0	37.0	8059.438	35361.242
1030.0	36.99	8374.112	34851.66
529.0	36.99	7769.42	39337.938
4557.0	36.97	10304.323	38892.336
11007.0	36.97	13502.72	35532.723
5431.0	36.97	10700.268	39259.789
1053.0	36.95	8313.375	35053.199
9678.0	36.95	12794.725	37807.0
3758.0	36.95	9883.04	39229.992
3007.0	36.93	9285.594	37988.992
4818.0	36.93	10316.715	34386.625
7570.0	36.93	11642.265	36954.266
253.0	36.93	7782.888	35209.926
13670.0	36.93	14442.202	34102.063
280.0	36.91	7971.52	35519.578
665.0	36.91	8035.311	37863.477
7187.0	36.91	11549.268	35780.926
528.0	36.91	7836.417	39329.141
2756.0	36.91	9145.422	36857.891
12856.0	36.91	14213.432	33362.66
6998.0	36.91	11628.676	39395.48
3097.0	36.87	9305.601	36070.68
2674.0	36.87	9250.211	35357.688
3698.0	36.87	9700.748	39559.68
12682.0	36.85	14052.463	34211.66
9988.0	36.85	12995.625	33338.527
333.0	36.85	7789.966	36066.305
10947.0	36.85	13560.701	34017.523
7219.0	36.83	11460.866	35323.613
2610.0	36.83	9223.253	34627.898
7145.0	36.83	11609.371	36649.254
4402.0	36.83	10125.223	37719.578
2586.0	36.83	9130.686	34145.391
2410.0	36.81	8940.825	35022.84
335.0	36.81	7820.345	36094.91
9853.0	36.79	12760.913	34826.027
79.0	36.79	7687.535	33599.262
2233.0	36.79	8951.496	38606.336
2785.0	36.79	9206.605	37695.605
824.0	36.79	8200.034	34345.484
4754.0	36.79	10343.526	35177.996
6643.0	36.77	11419.266	34140.844
1648.0	36.77	8472.914	33343.984
9887.0	36.77	12922.536	34434.68
12561.0	36.77	14003.235	37138.531
1404.0	36.77	8596.199	37598.32
13409.0	36.77	14639.459	38576.926
3898.0	36.77	9888.523	36344.234
9512.0	36.77	12918.109	39229.645
9636.0	36.77	12721.928	38115.414
5863.0	36.76	10950.005	33615.57
3491.0	36.76	9634.437	35748.914
5154.0	36.76	10526.836	37637.609
4359.0	36.74	10079.403	36991.805
12606.0	36.74	14197.298	35647.461
5199.0	36.74	10414.848	38569.578
6199.0	36.74	10932.801	39867.539
2730.0	36.72	9129.675	36264.535
6774.0	36.72	11301.239	36650.152
6461.0	36.7	11138.496	35200.395
9994.0	36.7	12938.867	33450.738
11139.0	36.68	13488.323	37565.316
12224.0	36.68	13995.077	39097.141
5099.0	36.68	10527.198	36559.902
3873.0	36.68	9870.952	36835.754
7053.0	36.66	11534.449	38070.34
5144.0	36.66	10532.625	37451.883
9877.0	36.66	12774.319	34563.32
13119.0	36.66	14278.702	37356.691
5130.0	36.66	10504.712	37231.961
686.0	36.64	8147.342	37375.777
6089.0	36.64	10830.809	37796.211
10213.0	36.64	12976.332	36769.066
12971.0	36.62	14415.279	34827.758
10798.0	36.62	13347.894	34237.594
9473.0	36.6	12815.344	39689.152
12964.0	36.6	14233.182	34702.313
10772.0	36.6	13182.265	34851.297
9227.0	36.58	12675.573	37578.828
9411.0	36.58	12640.866	39923.367
12209.0	36.58	13889.216	38819.164
7589.0	36.58	11814.83	37211.898
8171.0	36.56	12156.271	33843.695
6561.0	36.56	11175.761	33354.684
8193.0	36.54	12205.865	34274.965
7806.0	36.54	11887.671	38904.961
7406.0	36.54	11808.015	34190.055
8825.0	36.54	12486.297	35317.809
8761.0	36.54	12433.285	36222.125
5978.0	36.54	10826.163	35642.535
2291.0	36.53	8902.148	37059.125
4915.0	36.53	10391.333	33201.297
6984.0	36.53	11506.742	39433.969
11406.0	36.53	13615.979	38366.863
8829.0	36.53	12451.284	35107.539
4752.0	36.51	10154.106	35138.863
3787.0	36.51	9919.347	38446.191
5810.0	36.51	10604.831	33700.676
6645.0	36.51	11226.238	34148.641
2352.0	36.49	9053.033	35954.137
9377.0	36.49	12633.505	39420.512
3942.0	36.49	9771.518	35721.023
7251.0	36.47	11517.507	34651.313
7045.0	36.47	11572.938	38210.086
12752.0	36.47	14087.453	33669.031
6899.0	36.47	11220.811	39368.379
3874.0	36.47	9912.329	36847.715
49.0	36.47	7819.16	33334.48
8904.0	36.45	12377.758	33834.836
462.0	36.45	7679.649	38179.57
6695.0	36.45	11314.894	35128.434
6265.0	36.45	11156.912	39405.285
8338.0	36.43	12078.327	36562.008
4092.0	36.43	9798.812	33616.461
230.0	36.43	7708.952	35068.383
2603.0	36.43	9168.217	34490.824
5926.0	36.41	10800.94	34419.566
10989.0	36.41	13530.724	35013.219
133.0	36.41	7677.009	34167.594
7691.0	36.41	11758.57	39566.613
3864.0	36.41	9705.931	36896.293
6133.0	36.39	10848.053	38857.109
9756.0	36.39	12831.091	36428.449
6871.0	36.39	11373.579	38765.441
3588.0	36.39	9538.121	37194.777
3182.0	36.39	9424.546	34955.285
2872.0	36.39	9186.561	39791.984
6601.0	36.39	11412.257	33472.617
4947.0	36.37	10435.845	33809.813
392.0	36.37	7782.637	37077.09
3335.0	36.35	9647.443	33451.309
1220.0	36.33	8409.117	38611.457
2864.0	36.31	9192.379	39470.5
8288.0	36.31	12185.793	35607.051
3801.0	36.31	9855.992	38089.5
1745.0	36.3	8699.148	33492.07
2275.0	36.3	8857.92	37391.242
6852.0	36.3	11395.022	38166.852
2270.0	36.28	8953.677	37561.32
5805.0	36.28	10705.952	33923.488
12032.0	36.28	13944.77	35338.574
1972.0	36.26	8839.787	37915.938
3989.0	36.26	9711.832	34853.09
1568.0	36.26	8521.671	34571.281
1430.0	36.26	8577.612	37172.973
10724.0	36.26	13271.53	36021.648
735.0	36.26	8164.104	35762.754
4489.0	36.24	10011.149	39643.27
7203.0	36.24	11492.759	35459.719
12747.0	36.24	14042.251	33960.461
7017.0	36.24	11563.973	39084.883
2366.0	36.24	8924.449	35668.949
11728.0	36.24	13748.022	34014.848
3607.0	36.22	9602.066	37551.926
8370.0	36.22	12083.033	37401.371
8725.0	36.22	12306.045	37105.957
2399.0	36.22	8979.158	35188.949
3048.0	36.22	9353.936	37035.871
4079.0	36.2	9853.33	33908.176
1981.0	36.2	8795.031	38145.379
623.0	36.2	8086.875	38969.137
292.0	36.2	7644.889	35661.59
4509.0	36.18	9989.102	40014.012
5618.0	36.18	10598.394	35999.965
2231.0	36.18	8851.763	38576.426
10360.0	36.16	13024.197	39335.793
637.0	36.16	8157.789	38712.902
2373.0	36.16	9031.505	35432.453
731.0	36.16	8143.854	35735.184
5632.0	36.16	10567.983	35702.555
7725.0	36.16	11687.673	39932.371
4895.0	36.14	10257.429	33227.879
6827.0	36.14	11280.414	37681.988
4909.0	36.14	10401.042	33011.543
6435.0	36.14	11060.134	35611.707
2956.0	36.14	9491.567	38883.879
3147.0	36.12	9359.607	35451.133
3635.0	36.12	9652.321	38280.289
12884.0	36.12	14409.501	33817.867
163.0	36.12	7873.634	34340.895
4621.0	36.12	10158.655	37755.48
4294.0	36.1	9972.402	35941.484
13466.0	36.1	14515.569	37362.805
8954.0	36.1	12347.374	33016.605
579.0	36.1	7939.334	39805.688
2462.0	36.1	8872.022	34182.5
7349.0	36.08	11774.376	33095.191
9880.0	36.08	12734.054	34602.09
6781.0	36.07	11395.518	36821.238
8538.0	36.07	12256.885	39939.727
77.0	36.07	7710.124	33542.109
7048.0	36.07	11458.334	38288.531
6759.0	36.07	11351.14	36268.152
3331.0	36.07	9594.767	33428.641
3709.0	36.05	9648.545	39831.078
12640.0	36.05	14146.641	34683.676
10128.0	36.05	13094.68	34925.109
6014.0	36.05	10956.008	36324.488
5046.0	36.03	10492.132	35492.324
4272.0	36.03	10007.2	35388.816
10132.0	36.03	12995.337	35093.703
1064.0	36.03	8412.164	35353.391
7707.0	36.03	11673.664	39686.984
7289.0	36.03	11621.514	34025.949
4714.0	36.01	10162.692	36175.086
10885.0	36.01	13509.4	33040.211
5322.0	36.01	10552.349	39034.758
3860.0	36.01	9833.195	37134.555
7399.0	36.01	11829.604	34091.563
3463.0	35.99	9516.724	35340.254
2625.0	35.99	9148.089	34864.766
4699.0	35.99	10260.463	36523.699
5947.0	35.99	10838.723	34969.395
7712.0	35.99	11723.8	39694.605
11483.0	35.99	13604.664	37417.301
6647.0	35.99	11339.895	34170.848
2512.0	35.99	9043.051	33382.629
416.0	35.99	7876.317	37311.637
10080.0	35.99	13103.851	34021.449
4971.0	35.97	10358.013	34191.828
4695.0	35.97	10178.632	36472.816
12385.0	35.97	14054.908	39561.184
11800.0	35.97	13726.389	33793.68
12431.0	35.97	14118.835	39263.113
8828.0	35.97	12417.858	35379.824
3276.0	35.97	9355.882	33423.504
3000.0	35.95	9317.015	38170.82
4914.0	35.95	10489.596	33176.695
10365.0	35.95	13013.903	39384.695
12412.0	35.95	14153.541	39411.387
13265.0	35.95	14350.744	39441.051
8069.0	35.93	12055.168	34129.844
3036.0	35.91	9303.131	37383.234
7890.0	35.91	11856.684	37617.676
9999.0	35.91	12977.182	33551.82
8583.0	35.91	12415.915	38811.109
12538.0	35.89	14148.139	37355.91
1980.0	35.89	8772.467	38103.352
7034.0	35.89	11457.521	38504.945
7142.0	35.89	11617.834	36577.887
[truncated: 5,051 more rows]
