# Supplementary material for: Insights on the Control of Yeast Single-Cell Growth Variability by Members of the Trehalose Phosphate Synthase (TPS) Complex
Source: Front Cell Dev Biol. 2021 Jan 28;9:607628. doi: 10.3389/fcell.2021.607628 (PMC7876269; doi:10.3389/fcell.2021.607628)
Supplement: Supplementary file 3 [file Data_Sheet_2.ZIP › replicate3_TPS1_gal_t5.csv]

Id	Area(um^2)	Center_x_position	Center_y_position
12860.0	510.95	14558.362	33827.82
6726.0	510.17	11289.845	36082.398
12824.0	492.78	14533.371	34479.945
7476.0	444.11	11667.794	37392.398
5391.0	440.77	10649.961	38019.828
8479.0	432.63	12405.284	35951.609
4438.0	395.34	9920.785	37522.965
9545.0	371.88	13040.408	37936.984
8531.0	358.14	12464.333	34812.051
1099.0	354.01	8055.344	34176.133
8590.0	349.79	12272.297	33587.73
7049.0	322.4	11625.311	37034.715
3919.0	318.86	9779.522	38984.59
3430.0	316.1	9401.869	34877.281
5618.0	314.64	10745.53	34840.09
3286.0	312.56	9344.763	37540.063
9517.0	312.15	13066.523	37357.617
10976.0	308.74	13914.314	33291.027
1915.0	308.63	8476.099	35113.652
9764.0	307.58	13272.517	39250.254
6451.0	305.14	11194.813	34295.52
6545.0	303.99	11237.628	33911.266
4888.0	303.38	10289.768	33410.375
8437.0	303.11	12474.543	36877.859
5308.0	298.4	10771.038	39448.508
11717.0	297.65	14087.449	34772.688
12841.0	297.62	14623.31	34362.906
11761.0	292.02	14201.816	33615.824
11675.0	291.89	14099.808	35132.559
11654.0	290.84	14189.428	35717.27
1615.0	289.65	8463.928	39241.48
2073.0	289.63	8652.427	34203.605
763.0	288.33	7920.395	39224.523
9492.0	286.6	12963.915	36717.773
3905.0	283.77	9761.468	39619.113
11229.0	283.6	13926.849	39197.555
5589.0	281.53	10613.135	35445.352
5051.0	280.53	10370.909	36621.02
1873.0	279.29	8522.338	36099.41
2200.0	279.08	8796.251	36668.242
11375.0	277.6	14127.459	39842.098
9934.0	276.34	13286.313	35064.246
1583.0	274.98	8551.637	39814.238
6376.0	272.89	11165.862	35392.691
7393.0	272.75	11693.507	35356.867
4814.0	271.93	10207.88	35163.051
11063.0	266.7	13839.109	35666.328
11753.0	266.64	14048.07	33528.266
4289.0	266.55	10099.036	35000.16
4735.0	263.94	10342.215	36717.723
6146.0	260.96	11107.489	38735.102
5703.0	260.21	10803.074	33090.098
8568.0	257.99	12379.24	33887.621
9107.0	256.72	12810.477	37779.926
8180.0	255.52	12169.109	38273.816
9817.0	253.26	13285.516	38118.73
8448.0	252.2	12300.742	36419.043
8977.0	250.82	12856.756	39624.172
5842.0	250.59	10918.212	35831.211
2420.0	250.57	8874.572	39656.105
6573.0	250.04	11302.207	34413.496
5277.0	249.9	10431.617	39584.551
11760.0	249.77	14052.144	33600.766
4779.0	249.65	10218.556	36176.629
4133.0	248.66	9763.989	34746.738
3593.0	247.16	9639.874	34629.824
6179.0	245.4	11136.641	38038.941
7350.0	244.67	11822.975	34093.453
4404.0	244.5	9980.368	36977.34
3355.0	243.98	9415.799	36524.652
6744.0	241.99	11287.301	36482.938
6484.0	241.9	11111.238	33458.566
8700.0	241.72	12519.965	35288.008
7040.0	241.51	11547.871	37211.813
3083.0	240.19	9074.958	39017.512
1464.0	240.12	8238.304	38578.91
3405.0	239.64	9415.828	35312.504
6749.0	239.5	11337.321	36570.117
8732.0	239.29	12503.039	35871.152
9182.0	238.99	12912.798	35875.297
1826.0	238.51	8409.719	36893.41
5090.0	238.49	10362.027	36935.105
3454.0	238.43	9368.736	34272.273
2521.0	237.3	9044.324	38321.293
3962.0	236.61	9718.561	38166.469
11083.0	233.97	13796.847	35958.758
1292.0	233.91	8397.724	35948.938
9150.0	233.49	12744.78	36298.285
12844.0	232.89	14589.631	34396.066
1763.0	231.96	8452.284	37924.488
7771.0	231.27	11854.743	37616.492
3878.0	230.4	9662.502	39385.363
11916.0	229.62	14224.067	36345.664
3394.0	229.29	9416.129	35475.398
3094.0	228.43	9122.548	39246.063
12336.0	228.26	14588.033	38033.719
2425.0	228.09	8842.907	39746.27
10787.0	227.95	13752.158	37324.102
6625.0	227.55	11350.012	34699.234
737.0	227.3	7798.972	38756.746
8543.0	226.63	12330.033	34315.863
672.0	226.13	7852.392	38174.348
11595.0	225.87	14162.537	36466.945
10714.0	225.85	13698.32	38799.055
9232.0	225.52	12788.257	34928.336
4850.0	224.95	10312.687	34189.965
9295.0	224.43	12834.31	33280.551
2398.0	224.33	8742.225	39944.684
9203.0	224.26	12862.253	35346.832
8555.0	224.1	12414.963	33982.285
1031.0	223.83	8040.455	35866.391
4121.0	223.39	9741.173	35214.613
7833.0	222.47	12003.681	36290.324
2193.0	222.32	8784.733	36460.207
6491.0	222.3	11103.81	33263.941
12728.0	221.36	14497.189	35985.367
11989.0	221.15	14314.559	37861.77
1194.0	221.02	8305.132	34077.828
1529.0	220.41	8389.53	38928.457
1158.0	220.37	8340.4	33102.949
5055.0	220.02	10413.926	36713.352
9643.0	219.16	13030.385	39389.262
4137.0	218.97	9884.838	34506.297
10842.0	218.8	13690.049	35926.93
5011.0	217.53	10506.377	35725.754
1309.0	217.3	8317.632	36073.461
5016.0	216.31	10417.219	35891.773
5977.0	216.31	10905.691	37356.125
3114.0	215.96	9264.034	39794.813
6168.0	215.77	11056.816	38325.207
5503.0	215.64	10609.539	36588.633
4146.0	214.89	9828.394	34311.941
8661.0	214.49	12492.926	34415.258
7312.0	213.82	11821.186	33434.395
9425.0	213.7	12942.174	34524.344
9811.0	213.7	13222.765	38005.996
4906.0	213.38	10288.029	33156.852
11120.0	213.24	13976.95	36996.199
11917.0	212.67	14371.162	36350.77
3474.0	212.65	9284.059	33754.66
1453.0	211.56	8325.0	38501.234
5578.0	211.44	10742.126	35634.547
9158.0	211.31	12888.651	36100.871
11144.0	211.19	13787.494	37496.547
5823.0	210.14	10976.349	35624.832
6224.0	209.89	11198.502	37241.289
259.0	209.45	7971.257	37016.484
9505.0	209.43	13126.365	36987.457
7458.0	209.03	11676.156	36878.383
1578.0	208.68	8324.846	39933.664
10933.0	207.48	13610.044	33845.438
4519.0	207.42	10014.333	39061.016
7242.0	207.17	11432.463	33575.004
1032.0	206.81	8155.54	35866.898
97.0	206.63	7787.964	34323.762
10285.0	206.5	13383.596	37648.016
10382.0	206.4	13431.265	38744.828
4528.0	205.98	10078.977	39328.961
10967.0	205.83	13685.969	33102.551
4809.0	205.81	10328.524	35398.234
6507.0	205.47	11315.499	33083.371
10029.0	205.14	13173.328	33364.563
12855.0	204.8	14574.867	34002.684
1413.0	204.37	8405.433	37810.398
5606.0	203.76	10749.443	35150.246
2828.0	203.7	9252.38	34345.512
9838.0	203.67	13286.524	37388.621
5735.0	202.9	10962.133	33953.934
5664.0	202.61	10758.34	33715.648
9280.0	202.57	12825.727	33576.43
7369.0	202.46	11695.995	34650.457
4421.0	202.02	9952.483	37246.965
7960.0	201.67	12044.345	33374.242
7424.0	201.44	11647.294	35870.504
9551.0	200.33	12960.873	38029.813
883.0	200.31	8162.44	38344.688
716.0	200.06	7831.762	38470.395
6540.0	199.85	11341.532	33777.047
9235.0	199.83	12910.584	34665.578
3444.0	199.53	9434.766	34360.789
8069.0	199.41	12152.229	35436.086
2896.0	199.2	9079.358	35690.602
1883.0	199.05	8481.611	35950.863
9529.0	198.86	12984.077	37499.074
8151.0	198.82	12124.621	37771.086
5951.0	198.78	10773.787	37002.836
7053.0	198.3	11615.801	37098.715
5004.0	198.09	10383.671	35454.754
4172.0	197.77	9902.22	33753.449
1909.0	197.34	8413.896	35297.07
3343.0	197.27	9430.432	36634.984
10066.0	196.73	13382.089	33646.336
4279.0	196.71	10127.506	34748.148
12799.0	196.54	14507.056	35122.746
11117.0	196.5	13782.102	36878.371
6172.0	196.29	11080.029	38460.27
5949.0	196.04	10939.823	36983.039
9442.0	195.98	13001.891	35040.207
2115.0	195.95	8781.932	34870.168
9236.0	195.81	12734.071	34668.207
11974.0	195.77	14373.462	37497.574
11158.0	195.64	13978.397	38034.258
1011.0	195.6	8170.107	35903.004
4151.0	195.3	9903.397	34405.824
8799.0	195.01	12695.412	37510.449
5880.0	194.72	10965.438	36307.211
7764.0	194.39	12010.55	37552.617
5138.0	194.2	10452.887	37217.203
7123.0	194.09	11489.017	35491.242
1899.0	193.92	8607.627	35629.508
761.0	193.26	7777.894	39216.023
7025.0	193.23	11497.837	37543.926
3580.0	193.03	9557.434	34349.766
7445.0	192.79	11648.649	36366.32
10770.0	192.79	13615.848	37701.594
12698.0	192.75	14635.546	36067.961
856.0	192.48	8186.318	38736.254
2644.0	191.87	8954.48	36375.086
10823.0	191.54	13597.504	36523.832
10118.0	191.1	13501.917	34863.977
6490.0	190.79	11150.392	33242.883
8461.0	190.35	12306.065	36228.977
2744.0	190.18	8955.208	33345.762
2220.0	190.03	8808.434	36942.293
10220.0	189.74	13472.881	36992.801
1636.0	189.64	8523.231	38897.07
9705.0	189.61	13338.124	39625.625
137.0	189.24	7693.434	34928.379
2841.0	189.15	9222.77	34545.855
9528.0	189.09	13122.232	37489.34
8513.0	189.03	12402.045	35352.816
6199.0	188.84	11059.984	37762.438
10140.0	188.61	13419.457	35205.152
11037.0	188.19	13983.18	35070.266
12787.0	187.73	14545.458	35269.398
1940.0	187.5	8422.688	34897.785
896.0	187.5	8037.834	38172.57
6145.0	187.42	11199.362	38700.023
1228.0	187.35	8351.555	35064.508
5808.0	186.73	10905.192	35489.781
2696.0	186.64	8907.395	34858.113
1143.0	186.45	8049.081	33201.848
3875.0	186.33	9554.97	39271.82
6842.0	186.31	11261.826	38174.566
4212.0	186.2	10085.142	33369.73
5969.0	186.02	10856.655	37245.797
10132.0	185.91	13417.627	35111.684
6455.0	185.76	11160.705	34073.332
4190.0	185.74	9876.575	33215.836
2976.0	185.62	9183.764	37016.754
9858.0	185.58	13166.985	37040.512
8772.0	185.43	12690.662	36863.414
10216.0	185.39	13479.717	36962.133
1542.0	185.24	8221.851	39134.371
7436.0	185.11	11843.946	36163.586
5029.0	185.09	10537.974	36157.801
12734.0	184.91	14559.475	35743.383
154.0	184.84	7784.178	35252.668
3981.0	184.74	9889.395	37980.145
671.0	184.57	7921.716	38167.445
5466.0	184.53	10588.841	36980.0
4819.0	184.34	10201.322	35032.578
10131.0	184.24	13473.828	35088.5
2866.0	184.15	9189.27	35030.652
5545.0	184.03	10603.59	36522.676
2069.0	183.44	8712.255	34122.031
5942.0	183.17	10978.707	36899.902
3182.0	182.17	9427.287	38752.883
12661.0	182.17	14575.014	36586.254
1896.0	181.89	8514.271	35874.668
5868.0	181.62	10898.042	36177.645
11985.0	181.31	14423.095	37771.457
10075.0	181.31	13502.498	33907.094
4590.0	181.31	10229.348	38913.469
6434.0	180.91	11155.326	34308.785
5560.0	180.72	10672.883	36138.379
4980.0	180.47	10492.432	34828.738
5984.0	180.32	10916.731	37414.176
10130.0	180.13	13555.352	35064.184
5710.0	179.99	10904.897	33140.066
11273.0	179.93	13981.098	39622.563
2988.0	179.72	9122.64	37125.711
11600.0	179.55	14136.612	36531.445
1231.0	179.53	8404.525	35105.781
7606.0	179.51	11718.272	39877.094
5639.0	179.34	10703.503	34136.047
4783.0	179.15	10327.436	36038.668
8010.0	179.15	12174.74	33635.895
5666.0	179.15	10722.418	33767.605
7327.0	178.78	11843.503	33667.145
5940.0	178.61	10911.266	36830.953
10133.0	178.42	13506.733	35110.66
5333.0	178.0	10578.241	39005.664
5154.0	177.9	10497.522	37381.727
1761.0	177.85	8568.927	37900.215
3589.0	177.79	9598.149	34524.84
9439.0	177.56	13127.655	34944.758
4651.0	177.54	10166.694	37788.129
5640.0	177.5	10756.044	34137.758
7793.0	177.39	11907.63	37043.363
9809.0	177.27	13313.763	38225.344
4934.0	177.21	10546.192	33653.008
3102.0	177.18	9199.918	39467.609
7020.0	177.14	11489.732	37725.91
661.0	176.87	7917.19	38013.488
6944.0	176.83	11533.722	39464.461
4797.0	176.73	10311.398	35563.375
1103.0	176.62	8134.979	33978.289
11707.0	176.31	14114.182	34890.746
1072.0	176.28	8173.141	35063.773
11409.0	176.22	14186.484	39539.664
9441.0	176.05	12972.215	35018.871
8566.0	175.64	12349.626	33830.234
4754.0	175.6	10162.669	36650.684
8749.0	175.39	12599.702	36265.898
234.0	175.22	7913.978	36573.5
6746.0	175.16	11209.866	36527.098
8449.0	175.15	12431.045	36416.52
8270.0	175.01	12225.991	39744.137
11463.0	174.86	13994.451	38853.098
10081.0	174.82	13522.922	34164.484
6379.0	174.67	11040.9	35173.336
9935.0	174.61	13318.163	35068.988
8750.0	174.44	12603.97	36292.992
9827.0	174.38	13299.969	37932.352
7421.0	173.92	11835.749	35851.863
5833.0	173.77	10886.551	35702.125
2229.0	173.77	8745.239	37099.125
1430.0	173.59	8229.562	38309.578
5091.0	173.17	10450.599	36934.727
10805.0	173.1	13737.993	36796.816
7060.0	172.92	11599.568	36905.313
9480.0	172.83	12945.004	36522.293
7972.0	172.81	11899.794	33279.785
11797.0	172.54	14376.978	33400.059
12244.0	172.5	14502.107	38662.332
3502.0	172.35	9480.422	33294.617
4954.0	172.29	10361.249	34015.176
4054.0	172.06	9810.884	36476.293
3289.0	171.95	9388.321	37403.598
7441.0	171.75	11707.961	36303.758
8499.0	171.74	12303.432	35633.465
41.0	171.64	7901.368	33547.676
5568.0	171.56	10590.808	35946.789
783.0	171.43	7856.788	39561.496
3085.0	171.39	9203.411	39017.387
4583.0	171.14	10258.351	38800.605
2695.0	170.74	9020.164	34857.035
11790.0	170.41	14390.861	33135.539
4241.0	169.71	9997.658	33875.531
11901.0	169.67	14409.18	35888.883
5787.0	169.57	10833.215	35181.672
10070.0	169.55	13385.348	33795.996
1419.0	169.49	8362.163	37926.258
4716.0	169.17	10324.264	36943.34
6840.0	169.11	11411.726	38149.016
4321.0	168.84	9950.269	35664.363
2123.0	168.79	8789.108	34915.508
7768.0	168.67	12013.645	37596.133
3008.0	168.42	9238.156	37524.324
7000.0	168.42	11436.334	38421.598
8606.0	168.35	12393.08	33136.129
6320.0	168.21	11079.223	35884.953
5220.0	168.19	10349.551	38178.484
1769.0	168.12	8474.975	37761.117
11866.0	168.0	14301.951	35337.766
7194.0	167.92	11555.914	33991.621
3930.0	167.6	9800.602	38880.07
3847.0	167.56	9670.69	38766.832
6841.0	167.56	11224.176	38175.383
7355.0	167.46	11726.873	34182.988
7966.0	167.41	11975.026	33463.809
657.0	167.39	7725.947	37959.168
12819.0	167.18	14631.539	34612.695
2690.0	167.04	8911.068	35092.5
3960.0	167.04	9895.446	38432.199
7832.0	166.91	11867.041	36228.785
12817.0	166.89	14637.546	34871.773
1531.0	166.79	8331.668	38932.609
6794.0	166.64	11224.402	37211.379
7809.0	166.33	12039.215	36715.672
4821.0	166.33	10310.833	35056.242
2169.0	166.16	8731.709	35959.383
11539.0	166.12	14039.849	37890.473
12412.0	166.07	14450.424	37971.871
8038.0	165.97	12176.323	34400.926
10927.0	165.95	13621.194	34032.828
9148.0	165.93	12897.407	36256.066
10982.0	165.93	13918.616	33462.934
10052.0	165.89	13512.931	33366.598
4731.0	165.84	10269.814	37017.676
6897.0	165.82	11219.543	39091.641
6844.0	165.74	11341.737	38220.539
1147.0	165.68	8174.107	33261.484
1898.0	165.55	8542.537	35601.828
69.0	165.53	7764.002	34040.184
6935.0	165.45	11556.955	39935.844
1319.0	165.36	8345.728	36281.547
12136.0	165.26	14611.139	39689.18
5680.0	165.26	10755.414	33187.055
3029.0	165.2	9118.08	37937.188
11434.0	165.11	14049.244	39152.266
8320.0	165.05	12390.234	38848.676
8236.0	164.92	12276.117	39218.906
9124.0	164.84	12811.692	36958.57
6017.0	164.74	10843.029	38193.68
7682.0	164.67	12042.409	38858.297
8248.0	164.48	12257.16	39373.305
4789.0	164.42	10235.034	35871.863
9939.0	164.23	13153.755	34807.07
6477.0	164.21	11161.851	33555.09
4127.0	164.0	9805.903	34817.402
5752.0	164.0	10803.185	34236.781
3594.0	163.96	9516.93	34633.996
3530.0	163.94	9500.147	33457.781
4869.0	163.88	10297.523	33766.996
11973.0	163.86	14314.141	37486.125
11219.0	163.75	13991.973	39078.469
12674.0	163.63	14622.321	36427.914
4332.0	163.56	10055.899	35894.324
1539.0	163.5	8356.795	39096.234
9009.0	163.48	12726.63	39148.844
58.0	163.48	7927.337	33837.867
8047.0	163.27	12203.084	34547.906
733.0	163.25	7670.338	38724.52
8758.0	163.17	12557.171	36567.273
11566.0	163.14	14168.013	37043.031
4328.0	163.1	9968.286	35797.199
2163.0	163.06	8777.009	35841.816
5850.0	163.06	10923.352	35941.777
9864.0	163.02	13196.86	36886.449
4635.0	162.98	10161.353	38065.875
7819.0	162.91	12043.16	36683.117
4509.0	162.89	10094.441	38770.371
7808.0	162.68	12004.887	36996.648
6112.0	162.62	11139.877	39482.008
11159.0	162.48	13780.574	38052.008
6049.0	162.39	10981.758	38738.074
10985.0	161.99	13852.284	33669.246
6096.0	161.93	11136.418	39756.781
10201.0	161.89	13508.664	36711.586
7366.0	161.78	11844.89	34418.617
10154.0	161.64	13422.266	35478.605
2057.0	161.55	8628.614	33891.648
10080.0	161.53	13360.399	34156.496
5348.0	161.51	10631.79	38771.813
11228.0	161.3	13876.818	39128.551
11154.0	161.3	13893.987	37712.746
5071.0	161.26	10363.352	36799.422
5619.0	161.26	10680.674	34845.426
1799.0	161.01	8548.962	37224.645
4229.0	160.89	10112.568	33725.543
4800.0	160.76	10218.085	35281.746
10814.0	160.59	13720.059	36425.152
8941.0	160.34	12670.218	39719.535
3288.0	160.28	9456.758	37364.953
2026.0	160.22	8836.935	33066.355
1812.0	160.13	8587.656	37067.07
11941.0	160.03	14315.526	36727.5
10122.0	160.01	13511.405	34980.715
1181.0	159.97	8396.103	33758.406
1198.0	159.94	8245.496	34118.32
6079.0	159.88	10781.812	39364.961
4905.0	159.65	10180.639	33120.594
2819.0	159.46	9110.793	34173.445
944.0	159.4	8155.733	37585.195
5104.0	159.36	10388.691	36985.496
6667.0	159.29	11379.791	34967.52
6010.0	159.19	10819.115	38057.66
5048.0	159.19	10514.976	36565.316
11184.0	158.94	13850.259	38622.094
7451.0	158.88	11687.971	36677.504
7343.0	158.65	11737.28	34015.902
8725.0	158.5	12513.662	35784.441
6097.0	158.35	11186.84	39832.102
10664.0	158.0	13716.373	39030.578
5586.0	157.96	10766.587	35419.902
5584.0	157.7	10763.755	35735.629
7405.0	157.68	11824.613	35640.043
2838.0	157.56	9256.121	34483.43
9058.0	157.5	12857.209	38764.891
9410.0	157.48	13087.448	34091.754
3050.0	157.43	9160.294	38459.137
11569.0	157.41	14203.977	37095.461
10997.0	157.39	13911.713	34064.996
10821.0	157.35	13666.89	36506.0
11592.0	157.26	14019.756	36697.445
5819.0	157.24	10972.32	35594.281
6452.0	157.16	11096.257	34020.699
4803.0	156.99	10233.918	35317.805
10410.0	156.8	13552.483	39267.781
1910.0	156.68	8578.245	35343.145
7655.0	156.6	12015.168	39552.141
5805.0	156.49	10913.057	35470.148
8755.0	156.49	12697.108	36497.293
7279.0	156.47	11611.04	33255.492
5869.0	156.39	10839.049	36199.637
6270.0	156.26	11136.042	36609.113
5751.0	156.24	10911.547	34225.559
12511.0	156.2	14466.749	37730.645
11206.0	156.03	13941.038	38866.77
7929.0	155.93	11931.504	34042.465
9942.0	155.91	13169.48	34852.609
4909.0	155.68	10516.994	33044.258
5236.0	155.63	10554.201	38613.023
6183.0	155.44	11098.043	37834.344
5361.0	155.36	10765.588	38551.891
10289.0	155.3	13561.185	37695.039
12681.0	155.17	14562.632	36529.527
6206.0	155.15	11147.083	37570.73
7141.0	155.13	11576.1	34957.23
2377.0	155.05	8684.554	39409.508
1336.0	154.94	8364.661	36586.742
5947.0	154.94	10930.759	36943.734
4664.0	154.78	10144.517	37615.387
6002.0	154.77	10924.511	37810.305
4775.0	154.67	10262.045	36084.828
3499.0	154.61	9424.583	33270.695
11919.0	154.57	14270.03	36438.406
8057.0	154.57	12252.009	35124.406
1698.0	154.38	8419.648	38770.074
10057.0	154.36	13395.528	33559.047
746.0	154.0	7677.038	38914.547
2675.0	153.85	8965.42	35567.449
9894.0	153.79	13227.245	36062.434
3119.0	153.65	9178.247	39959.633
3156.0	153.63	9391.813	39192.836
12782.0	153.5	14467.548	35515.84
10951.0	153.37	13610.888	33602.336
11829.0	153.31	14405.605	34480.445
10173.0	153.18	13556.961	35934.156
8370.0	153.1	12339.98	38446.285
2393.0	153.06	8698.786	39780.203
5785.0	153.0	10903.644	35089.707
11815.0	153.0	14292.011	33780.277
3624.0	152.98	9568.566	35162.277
6679.0	152.95	11272.587	35025.879
5012.0	152.95	10407.312	35739.988
3547.0	152.87	9670.248	33693.41
10024.0	152.77	13348.037	33490.246
9974.0	152.75	13267.508	34588.379
6553.0	152.52	11354.133	34072.578
7124.0	152.31	11587.523	35513.922
926.0	152.24	8132.617	37895.5
264.0	152.2	7679.185	37080.07
1081.0	152.12	8011.678	34734.008
6288.0	152.1	11075.48	36065.551
8753.0	152.08	12639.687	36479.16
8227.0	152.03	12106.747	38983.215
9984.0	151.89	13320.052	34407.066
9853.0	151.72	13224.388	37278.23
3661.0	151.66	9508.669	35795.879
1731.0	151.49	8442.15	38396.637
4281.0	151.39	10115.903	34797.953
4695.0	151.37	10295.411	37055.613
7331.0	151.26	11676.618	33760.461
12351.0	151.22	14488.277	38041.344
10227.0	151.2	13443.636	37080.164
6117.0	151.2	11048.054	39368.516
2146.0	151.16	8641.058	35294.512
7875.0	151.11	12006.432	35301.531
6535.0	151.01	11300.594	33733.535
2872.0	150.97	9065.366	35065.941
8475.0	150.93	12427.851	36152.23
6458.0	150.88	11180.388	33928.648
163.0	150.82	7725.16	35442.012
8497.0	150.7	12284.54	35612.867
8228.0	150.63	12194.272	38993.18
27.0	150.49	7795.893	33386.324
6015.0	150.47	10826.49	38180.844
4472.0	150.44	9936.955	38368.691
2729.0	150.34	8975.384	34120.527
826.0	150.32	8151.362	39366.773
5139.0	150.26	10409.163	37214.508
10089.0	150.23	13541.58	34341.051
10635.0	150.23	13697.022	39402.328
9878.0	150.23	13254.95	36854.988
11754.0	150.11	14196.836	33529.148
2121.0	150.03	8701.085	34904.109
9437.0	150.0	12943.365	34855.238
8157.0	150.0	12143.757	37948.191
775.0	149.98	7939.347	39431.613
8399.0	149.92	12323.478	37683.43
8714.0	149.88	12696.68	35524.094
3442.0	149.84	9283.222	34496.535
7848.0	149.73	11991.349	35955.336
5192.0	149.63	10390.414	37712.156
1997.0	149.44	8474.573	33568.938
10615.0	149.44	13743.292	39590.766
152.0	149.4	7851.332	35238.688
11836.0	149.38	14334.606	34663.742
4936.0	149.36	10377.427	33706.445
2011.0	149.31	8433.596	33030.848
11535.0	149.25	14038.442	38116.145
6872.0	149.19	11272.197	38761.32
11146.0	149.15	13935.524	37549.266
5952.0	149.11	10984.027	37016.844
11160.0	149.06	13854.96	38112.902
3545.0	148.92	9673.823	33649.293
4969.0	148.79	10399.553	34377.484
3315.0	148.75	9338.36	36792.945
7328.0	148.48	11754.078	33676.137
3339.0	148.44	9457.59	36618.199
11513.0	148.44	14182.669	38564.773
6802.0	148.29	11412.884	37419.898
7583.0	148.23	11728.897	39469.754
11847.0	148.12	14305.709	34941.68
4859.0	148.0	10317.853	34285.281
8090.0	147.93	12077.469	35764.426
4910.0	147.87	10420.859	33058.789
11856.0	147.83	14209.093	35173.953
12832.0	147.79	14551.35	34552.711
44.0	147.79	7672.405	33579.77
4273.0	147.62	10055.262	34601.539
2908.0	147.62	9153.111	35894.063
7516.0	147.6	11642.126	37934.473
2759.0	147.58	9024.572	33100.406
10407.0	147.56	13549.307	39220.109
4578.0	147.52	10168.553	38963.578
4657.0	147.51	10332.906	37508.219
9836.0	147.51	13171.844	37642.34
8923.0	147.49	12658.866	39362.773
4339.0	147.47	10105.058	36053.324
8076.0	147.35	12063.501	35516.551
9233.0	147.35	12757.182	34613.297
11996.0	147.29	14370.296	38059.219
7085.0	147.22	11429.376	36527.879
1254.0	147.2	8301.727	35452.602
3800.0	147.1	9512.934	37959.645
689.0	147.08	7686.186	38308.012
9684.0	147.07	13088.434	39911.617
1406.0	146.95	8261.833	37629.68
2946.0	146.93	9195.854	36620.797
5757.0	146.85	10986.551	34332.84
11997.0	146.82	14214.273	38075.5
4948.0	146.8	10515.012	33893.625
5268.0	146.76	10399.13	39393.613
11562.0	146.74	14192.513	37274.363
7956.0	146.74	11870.043	33588.156
9821.0	146.68	13303.513	38133.625
1710.0	146.64	8585.98	38786.352
12373.0	146.61	14442.175	38102.16
1097.0	146.53	8111.573	34144.398
11688.0	146.51	14199.712	34985.273
2126.0	146.47	8644.938	34992.086
5768.0	146.45	10904.591	34560.398
1149.0	146.43	8096.778	33006.379
8042.0	146.3	12223.895	34447.988
8465.0	146.28	12300.304	36344.086
11905.0	146.26	14374.06	35969.93
1153.0	146.26	8146.345	33094.57
213.0	146.11	7663.993	36171.172
2138.0	146.09	8717.212	35107.176
5937.0	146.03	10787.84	36796.641
11586.0	145.99	14097.923	36828.137
4025.0	145.95	9834.499	36993.004
7632.0	145.92	11894.938	39950.324
7106.0	145.78	11500.474	35996.035
3976.0	145.74	9720.877	37944.23
7965.0	145.71	11917.059	33404.691
8336.0	145.63	12320.563	38673.379
3391.0	145.59	9340.553	35434.238
1377.0	145.59	8236.435	37095.703
3517.0	145.44	9644.875	33182.57
9767.0	145.42	13144.107	39252.375
11616.0	145.34	14182.157	36127.395
1277.0	145.32	8305.314	35831.797
4034.0	145.28	9837.715	36586.68
7926.0	145.02	11914.702	34030.984
2880.0	145.0	9119.456	35244.258
10018.0	144.96	13272.999	33965.363
1992.0	144.94	8501.598	33525.105
11217.0	144.92	13790.511	39027.766
2405.0	144.9	8962.717	39864.227
7404.0	144.82	11720.75	35598.488
5176.0	144.82	10482.926	37533.438
12756.0	144.75	14575.259	35588.445
4925.0	144.67	10375.677	33428.063
6826.0	144.61	11255.82	37707.383
2215.0	144.56	8834.635	36848.422
6073.0	144.56	10861.959	39241.125
5822.0	144.48	10946.664	35618.027
7475.0	144.42	11636.03	37345.699
8110.0	144.33	12067.152	36592.535
9241.0	144.33	12729.927	34720.629
8938.0	144.15	12686.391	39695.254
5035.0	144.15	10382.792	36325.211
6767.0	144.1	11393.304	36975.566
11771.0	144.1	14131.889	33187.25
8574.0	144.08	12394.162	33932.941
2337.0	144.04	8744.187	38789.063
1590.0	144.0	8555.488	39631.801
6921.0	143.81	11328.726	39702.484
4395.0	143.81	10029.176	36822.273
9467.0	143.62	13128.628	35985.004
2980.0	143.58	9196.264	37082.16
1252.0	143.54	8221.277	35430.551
5649.0	143.52	10698.342	34243.719
11923.0	143.33	14411.76	36478.875
11555.0	143.31	14128.862	37362.656
3021.0	143.31	9136.058	37779.277
6528.0	143.27	11361.106	33600.352
3471.0	143.18	9316.12	33936.102
6689.0	143.16	11232.749	35031.859
11123.0	143.14	13879.58	37071.852
9893.0	143.1	13155.904	36061.027
109.0	143.08	7972.462	34509.207
9874.0	142.89	13343.009	36761.492
3644.0	142.85	9499.149	35529.809
130.0	142.62	7895.209	34808.02
2638.0	142.6	8971.416	36504.637
4060.0	142.58	9817.498	36223.0
10873.0	142.56	13707.558	35568.227
8121.0	142.56	12201.1	37059.543
5312.0	142.51	10573.142	39538.902
3845.0	142.49	9592.965	38734.188
6715.0	142.43	11267.184	35580.645
2824.0	142.41	9077.521	34244.199
12274.0	142.35	14626.699	38313.309
6865.0	142.28	11236.034	38595.301
2156.0	142.2	8807.146	35676.27
6523.0	142.03	11411.382	33484.852
11525.0	142.01	14092.525	38165.934
4313.0	141.99	10107.042	35495.934
11202.0	141.87	13935.868	38838.578
5980.0	141.84	10987.128	37373.285
927.0	141.84	8117.654	37910.281
2956.0	141.7	9202.616	36770.121
6137.0	141.7	11151.293	39111.367
2029.0	141.66	8788.212	33101.031
3465.0	141.55	9275.15	33857.133
3655.0	141.51	9512.039	35699.395
5715.0	141.49	10962.845	33336.027
208.0	141.45	7781.853	36053.371
5788.0	141.26	10785.66	35203.207
10036.0	141.22	13192.971	33286.133
7857.0	141.2	11914.36	35592.777
1979.0	141.17	8504.722	33673.398
3719.0	141.15	9498.435	36717.602
4596.0	141.13	10309.19	38720.797
3553.0	140.94	9674.225	33761.086
7224.0	140.94	11461.72	33651.039
3817.0	140.92	9600.579	38328.152
6318.0	140.71	11161.968	35883.906
222.0	140.63	7807.349	36294.441
4996.0	140.61	10460.601	35138.406
2958.0	140.53	9100.25	36805.652
12856.0	140.53	14459.217	34012.441
6215.0	140.51	11097.05	37361.215
7979.0	140.5	11901.343	33139.609
5849.0	140.42	10827.83	35927.605
1725.0	140.34	8597.621	38330.184
7544.0	140.25	11845.158	38532.105
6020.0	140.21	10949.011	38328.328
6834.0	140.21	11262.869	37931.469
1978.0	140.17	8573.442	33671.492
10972.0	140.17	13808.959	33053.801
4787.0	140.13	10261.919	35857.754
8711.0	140.09	12507.638	35445.008
2046.0	140.05	8743.353	33580.691
10973.0	139.94	13903.321	33205.527
4513.0	139.9	9955.984	38840.363
7521.0	139.88	11783.374	38025.668
7867.0	139.88	11955.661	35510.695
11982.0	139.88	14350.69	37735.008
762.0	139.84	7846.435	39216.066
1555.0	139.65	8332.581	39525.617
12769.0	139.54	14430.744	35703.309
9429.0	139.5	13075.097	34691.289
12797.0	139.48	14437.935	35385.531
4595.0	139.46	10334.929	38712.883
10716.0	139.42	13602.809	38472.535
8175.0	139.38	12270.219	38239.598
8861.0	139.33	12700.48	38530.957
7352.0	139.33	11668.519	34116.996
9094.0	139.25	12723.523	37868.641
4275.0	139.21	9965.568	34647.754
5271.0	139.21	10515.576	39438.723
219.0	139.19	7937.763	36283.137
6122.0	139.1	11155.133	39161.773
7673.0	139.06	12035.936	38973.406
8704.0	138.79	12623.52	35349.359
10813.0	138.79	13619.82	36665.766
1588.0	138.79	8446.158	39916.941
4293.0	138.73	10075.469	35014.324
8955.0	138.69	12493.094	39883.738
11743.0	138.64	14109.872	33905.938
10795.0	138.62	13758.234	36865.18
10759.0	138.62	13640.707	37845.109
7517.0	138.58	11706.864	37968.523
5017.0	138.58	10349.325	35910.195
6716.0	138.54	11273.715	35637.914
11814.0	138.52	14351.318	33771.906
9344.0	138.5	13070.085	33321.809
11830.0	138.46	14300.761	34546.848
9790.0	138.46	13201.024	38518.855
955.0	138.46	8182.42	37247.984
6760.0	138.45	11412.314	36905.344
11641.0	138.39	14179.303	35784.934
6550.0	138.37	11216.528	34022.246
9465.0	138.31	12942.586	35871.523
115.0	138.31	7746.941	34574.008
83.0	138.29	7814.311	34174.703
7173.0	138.06	11632.166	34545.488
2862.0	138.06	9169.647	35000.363
11817.0	138.02	14214.422	33915.781
3455.0	138.02	9432.693	33968.59
6952.0	138.01	11563.959	39378.254
10654.0	137.87	13693.049	39200.574
4973.0	137.74	10545.87	34695.113
6737.0	137.68	11316.466	36210.898
5326.0	137.66	10754.312	39224.719
4893.0	137.53	10274.686	33187.941
1963.0	137.43	8586.47	34210.121
8305.0	137.39	12318.104	39391.273
9278.0	137.35	12866.388	33524.871
4388.0	137.35	9922.956	36671.563
8054.0	137.32	12166.706	35058.949
4038.0	137.26	9712.967	36634.113
2597.0	137.22	8928.876	36951.41
6480.0	137.22	11020.907	33348.215
5722.0	137.16	10792.156	33594.711
6549.0	137.12	11232.31	34011.559
2916.0	137.1	9215.56	36021.258
1018.0	137.1	8078.234	36020.305
855.0	137.05	8126.711	38719.352
11070.0	137.05	13789.909	35727.48
8280.0	137.03	12406.59	39817.988
9796.0	136.97	13204.632	38574.555
953.0	136.91	8115.187	37226.625
2277.0	136.89	8722.965	38000.313
6162.0	136.89	11050.287	38544.547
2221.0	136.84	8646.608	36949.211
5049.0	136.8	10424.318	36600.563
1933.0	136.78	8590.959	34807.273
12863.0	136.76	14634.117	33856.816
3891.0	136.76	9664.796	39795.738
4145.0	136.68	9847.189	34297.539
11054.0	136.66	13834.761	35476.461
1930.0	136.53	8524.764	34782.195
1001.0	136.51	8108.735	36292.598
2706.0	136.51	8987.003	34547.117
10000.0	136.49	13266.246	34038.91
12881.0	136.45	14584.78	33606.914
1600.0	136.45	8626.493	39276.02
654.0	136.34	7798.039	37945.496
2814.0	136.34	9250.838	34071.563
11109.0	136.34	13853.642	36683.879
7899.0	136.19	12038.922	34909.547
2544.0	136.15	9016.507	38089.051
12060.0	136.07	14258.269	39157.922
7272.0	136.05	11500.387	33184.828
12085.0	136.03	14359.302	39526.539
10178.0	135.96	13540.086	36028.504
986.0	135.92	8183.992	36634.766
6492.0	135.88	11136.235	33261.02
7918.0	135.86	12038.738	34192.367
6042.0	135.82	10911.596	38546.488
7687.0	135.75	11855.563	38951.789
10087.0	135.69	13491.193	34227.664
5730.0	135.65	10913.276	33840.465
10106.0	135.65	13460.768	34772.0
9688.0	135.59	13338.142	39843.773
2697.0	135.53	8958.371	34858.457
11972.0	135.46	14331.162	37467.527
9082.0	135.38	12738.42	38307.313
5572.0	135.38	10634.369	35817.633
4675.0	135.38	10170.464	37402.422
11169.0	135.29	13943.963	38292.996
6866.0	135.21	11290.079	38616.242
8082.0	135.19	12178.141	35659.039
8559.0	135.17	12475.276	34039.348
5562.0	135.13	10636.919	36161.449
7084.0	135.11	11469.97	36460.477
12090.0	135.09	14301.038	39707.977
1138.0	135.07	8021.765	33485.977
6118.0	135.06	11011.875	39378.477
9937.0	135.04	13254.391	34785.723
7134.0	134.96	11621.151	35112.41
4922.0	134.79	10359.779	33311.305
7101.0	134.75	11603.665	36209.68
5632.0	134.73	10588.982	34599.395
5693.0	134.73	10583.311	33042.023
7108.0	134.69	11484.224	36003.332
5888.0	134.67	10989.774	36358.012
2100.0	134.65	8643.362	34660.938
5690.0	134.63	10768.916	33318.754
9464.0	134.46	12963.678	35811.898
4557.0	134.39	10292.157	39657.242
7844.0	134.39	11859.375	35918.063
2833.0	134.31	9127.226	34415.348
4426.0	134.29	10094.032	37302.168
8508.0	134.29	12480.838	35467.195
7953.0	134.27	11868.454	33554.84
3621.0	134.21	9692.8	35134.922
4561.0	134.17	10217.209	39468.137
2641.0	134.14	8877.925	36277.355
11253.0	134.12	13896.784	39495.809
4237.0	134.12	10024.007	33862.969
6467.0	134.0	11054.868	33736.117
1107.0	133.98	8162.456	34039.715
5013.0	133.93	10459.563	35773.988
5483.0	133.91	10690.809	36792.953
2667.0	133.87	8916.68	35870.066
11415.0	133.87	14200.183	39585.859
9025.0	133.87	12874.114	39033.82
4075.0	133.85	9854.558	36196.84
4817.0	133.66	10316.787	35013.152
1373.0	133.64	8345.157	37033.449
6449.0	133.62	11201.36	34253.668
9953.0	133.58	13181.135	34647.086
2142.0	133.56	8738.447	35257.758
3521.0	133.54	9656.645	33267.086
9822.0	133.48	13234.958	38142.664
8770.0	133.45	12603.947	36859.988
4768.0	133.43	10208.326	36246.543
10359.0	133.43	13481.993	38441.566
5796.0	133.43	10846.54	35266.77
2874.0	133.35	9201.941	35096.648
4415.0	133.31	10056.395	37187.293
1131.0	133.31	8063.352	33349.371
8970.0	133.27	12723.319	39890.027
4196.0	133.27	9815.757	33007.965
4263.0	133.26	9988.054	34442.746
8271.0	133.26	12260.939	39760.973
6249.0	133.24	11151.83	36962.77
2963.0	133.2	9239.669	36869.805
2902.0	133.16	9148.514	35795.84
2266.0	133.16	8682.424	37873.047
2098.0	133.14	8788.673	34639.965
10381.0	133.08	13504.899	38734.449
1618.0	133.06	8483.017	38974.188
6202.0	133.06	11114.595	37511.715
857.0	133.04	8006.939	38741.285
991.0	133.04	8046.103	36386.289
9857.0	133.01	13225.272	37328.672
2038.0	132.89	8697.961	33309.867
2152.0	132.87	8781.228	35592.063
6778.0	132.85	11250.655	37035.121
5745.0	132.78	10898.554	34165.02
1382.0	132.72	8374.011	37149.543
11633.0	132.68	14002.23	35946.105
11676.0	132.66	14054.662	35152.441
8686.0	132.66	12630.08	35087.914
4405.0	132.64	9921.575	37037.41
11811.0	132.64	14368.7	33737.207
8678.0	132.64	12574.396	34771.758
7574.0	132.62	11741.684	39324.934
6384.0	132.62	11116.807	35187.82
2176.0	132.58	8746.497	36026.754
6776.0	132.57	11325.375	37002.148
1960.0	132.47	8460.68	34349.762
4402.0	132.3	10070.201	36962.922
7022.0	132.22	11529.73	37783.367
1083.0	132.16	8173.753	34557.609
1004.0	132.14	8094.2	36321.648
5695.0	132.14	10763.296	33094.777
2781.0	132.11	9103.355	33315.547
1285.0	132.01	8392.161	35866.191
11887.0	131.97	14415.328	35624.941
8622.0	131.95	12615.089	33357.578
7804.0	131.9	11860.664	36900.203
1571.0	131.86	8337.615	39788.832
4537.0	131.86	9930.232	39590.871
5533.0	131.8	10722.828	36458.258
5551.0	131.8	10735.293	36257.051
6544.0	131.76	11255.646	33865.613
3901.0	131.7	9905.027	39986.367
4407.0	131.68	10051.604	37093.477
2080.0	131.57	8683.387	34371.57
3565.0	131.44	9580.532	33967.82
2396.0	131.42	8686.274	39905.652
11627.0	131.4	14195.032	36186.426
4488.0	131.38	10092.442	38591.516
6285.0	131.34	11140.176	36262.355
11216.0	131.34	13846.367	39022.199
5363.0	131.32	10721.127	38569.848
2567.0	131.32	9043.947	37609.16
142.0	131.3	7656.712	35014.008
1601.0	131.28	8549.604	39281.691
3218.0	131.22	9413.844	38042.246
11168.0	131.21	13890.171	38255.813
5929.0	131.17	10924.521	36694.309
11561.0	131.09	14093.603	37270.695
10886.0	131.05	13662.288	35403.797
2317.0	131.05	8677.701	38491.938
11056.0	131.03	13975.52	35507.707
4265.0	130.96	10022.586	34496.586
8296.0	130.88	12280.279	39489.785
10251.0	130.88	13385.367	37328.328
5655.0	130.84	10624.935	34066.391
4386.0	130.73	10033.858	36659.438
123.0	130.71	7796.592	34687.516
7977.0	130.69	11855.323	33107.906
2689.0	130.65	8899.745	35028.398
8673.0	130.54	12706.756	34706.984
5402.0	130.5	10689.878	37886.863
2910.0	130.48	9065.195	35923.336
8825.0	130.38	12504.072	38059.094
1570.0	130.23	8280.13	39724.52
8993.0	130.19	12727.981	39527.73
7791.0	130.17	11927.567	37290.195
7354.0	130.15	11663.933	34180.969
11030.0	130.09	13848.683	34964.246
3539.0	130.08	9695.98	33563.629
5372.0	130.02	10726.0	38343.215
6546.0	130.02	11386.973	33934.848
2893.0	130.02	9171.949	35581.633
5958.0	129.96	10867.317	37063.574
665.0	129.96	7834.82	38070.422
5698.0	129.96	10725.531	33126.965
11669.0	129.94	14171.244	35279.957
1244.0	129.9	8333.27	35274.695
1172.0	129.88	8248.665	33554.328
6567.0	129.83	11210.447	34381.051
1606.0	129.77	8534.66	39377.617
10691.0	129.73	13659.127	38875.504
2108.0	129.71	8694.379	34723.77
10932.0	129.71	13762.796	34119.0
5168.0	129.65	10486.259	37445.422
6742.0	129.65	11214.213	36444.117
3399.0	129.62	9281.303	35536.945
6442.0	129.6	11180.745	34408.898
11145.0	129.58	13813.674	37547.047
1180.0	129.58	8248.518	33750.871
12083.0	129.54	14239.652	39521.391
7605.0	129.52	11747.173	39858.77
745.0	129.46	7706.857	38859.648
10992.0	129.37	13951.973	33839.559
10065.0	129.37	13406.988	33636.531
7711.0	129.33	11938.164	38562.797
3287.0	129.29	9411.606	37591.512
6948.0	129.25	11504.729	39331.551
6712.0	129.23	11344.043	35509.453
5707.0	129.18	10799.161	33117.996
790.0	129.08	7932.925	39711.891
8011.0	129.04	12119.238	33657.758
3039.0	128.95	9179.398	38158.238
8738.0	128.91	12639.599	35990.32
4470.0	128.87	10079.024	38312.191
8297.0	128.83	12488.699	39495.895
8028.0	128.75	12249.502	33982.547
11840.0	128.7	14226.305	34780.754
157.0	128.68	7654.794	35350.313
2921.0	128.68	9116.917	36094.516
11025.0	128.64	13987.064	34854.832
2822.0	128.64	9099.511	34210.742
8113.0	128.58	12264.841	36725.953
898.0	128.58	8105.88	38203.82
9489.0	128.58	12962.789	36661.051
4823.0	128.56	10207.507	34929.539
4257.0	128.5	9977.279	34255.387
8884.0	128.45	12528.072	38674.957
8024.0	128.43	12248.271	33948.711
10362.0	128.37	13433.21	38467.426
9797.0	128.35	13147.316	38582.535
10887.0	128.33	13776.427	35101.555
5755.0	128.31	10950.13	34309.68
4897.0	128.29	10211.838	33294.012
8521.0	128.24	12438.434	35154.297
6965.0	128.22	11562.558	39076.781
5556.0	128.22	10670.537	36370.465
7280.0	128.18	11580.108	33268.797
6027.0	128.14	10945.188	38458.348
11298.0	128.1	13825.601	39803.738
7942.0	128.03	11988.154	33708.941
10837.0	127.99	13566.697	35905.164
9004.0	127.97	12779.301	39373.316
5487.0	127.95	10579.369	36809.867
2198.0	127.93	8824.349	36556.656
9323.0	127.93	13124.767	33135.438
1135.0	127.91	8031.955	33386.828
5587.0	127.91	10733.302	35422.309
12116.0	127.89	14466.447	39806.148
2777.0	127.82	9245.178	33146.195
9317.0	127.82	12991.769	33081.938
2172.0	127.8	8654.528	35976.984
10713.0	127.74	13747.005	38780.527
3619.0	127.68	9590.877	35094.297
3587.0	127.66	9492.923	34500.801
6978.0	127.64	11459.709	38712.492
11192.0	127.57	13895.083	38717.566
2143.0	127.47	8819.914	35262.934
1427.0	127.45	8205.824	38250.746
8545.0	127.43	12287.861	34410.676
12706.0	127.37	14464.311	36125.215
9348.0	127.36	13029.831	33370.301
9046.0	127.32	12812.556	38685.953
3756.0	127.16	9624.184	37416.391
3109.0	127.14	9152.596	39730.016
7119.0	127.09	11544.665	35456.137
3294.0	126.97	9320.025	37278.887
12066.0	126.92	14365.575	39239.215
11171.0	126.76	13875.859	38425.434
10827.0	126.72	13752.463	36260.457
3672.0	126.72	9614.078	36051.508
10816.0	126.67	13570.333	36462.426
6205.0	126.59	11153.2	37551.773
10481.0	126.57	13478.169	39843.234
999.0	126.53	8194.361	36251.242
6880.0	126.53	11353.433	38950.809
2047.0	126.46	8637.36	33608.074
4161.0	126.44	9699.253	34068.008
12892.0	126.42	14437.307	33233.723
1197.0	126.32	8318.447	34115.938
9454.0	126.3	13079.292	35291.957
9143.0	126.28	12859.69	36383.484
9891.0	126.28	13332.779	36525.203
1281.0	126.26	8210.942	35856.563
4693.0	126.24	10314.529	37047.145
3880.0	126.21	9636.411	39411.207
12002.0	126.15	14400.295	38268.367
1976.0	126.15	8583.139	33904.762
3761.0	126.07	9546.813	37473.211
3374.0	126.03	9296.203	35939.527
9884.0	126.0	13149.444	36418.375
8043.0	126.0	12083.431	34480.281
2683.0	125.84	8980.837	35389.766
5317.0	125.82	10717.954	39335.527
7428.0	125.78	11810.004	35933.363
2407.0	125.77	8878.107	39904.047
4169.0	125.75	9731.887	33691.152
3010.0	125.73	9273.183	37544.504
11239.0	125.59	13782.567	39297.48
8914.0	125.52	12572.835	39183.516
10918.0	125.52	13693.299	34447.203
4002.0	125.5	9904.907	37269.961
2079.0	125.44	8724.902	34369.027
9386.0	125.4	12934.954	33763.086
8989.0	125.38	12757.708	39453.563
9875.0	125.36	13248.872	36785.609
1762.0	125.33	8495.419	37900.215
1058.0	125.23	8114.782	35138.402
2699.0	125.23	8949.684	34884.539
7914.0	125.21	11961.737	34359.066
4643.0	125.21	10174.919	37893.422
3788.0	125.04	9576.795	37826.301
4149.0	125.04	9856.164	34345.695
8444.0	125.04	12439.9	36572.594
6113.0	125.04	11118.332	39571.449
4147.0	125.02	9903.056	34341.82
8895.0	125.0	12565.635	38715.656
4312.0	124.98	10059.572	35495.031
2385.0	124.94	8776.296	39537.207
7208.0	124.85	11621.524	33813.867
6099.0	124.83	11043.603	39931.461
7059.0	124.83	11562.467	36880.977
4203.0	124.77	10058.664	33021.961
6705.0	124.77	11347.253	35341.691
6446.0	124.75	11107.948	34149.184
8520.0	124.71	12316.943	35104.457
3984.0	124.64	9807.207	37687.512
10299.0	124.6	13382.376	37819.902
3738.0	124.6	9557.724	36969.531
3704.0	124.6	9571.164	36546.246
9977.0	124.54	13224.609	34323.215
7449.0	124.54	11702.969	36511.328
9531.0	124.48	12947.348	37597.223
11015.0	124.29	13924.094	34533.406
3906.0	124.2	9703.587	39690.754
6564.0	124.1	11288.116	34355.691
4074.0	124.04	9725.211	36195.266
4434.0	124.0	10020.153	37382.598
4848.0	124.0	10167.285	34169.063
11638.0	123.97	14164.621	36042.227
9859.0	123.97	13239.189	37056.629
2774.0	123.95	9236.837	33094.465
7471.0	123.89	11678.063	37299.391
2209.0	123.89	8649.389	36789.016
11103.0	123.89	13874.113	36554.277
8659.0	123.87	12647.24	34294.809
2423.0	123.81	8953.511	39721.102
6927.0	123.68	11397.901	39818.344
9415.0	123.64	13109.924	34200.27
2868.0	123.58	9203.645	35042.695
6074.0	123.54	10961.744	39246.813
2056.0	123.49	8749.938	33861.723
8723.0	123.45	12662.576	35740.727
7234.0	123.43	11485.642	33794.492
8952.0	123.41	12518.831	39870.934
4010.0	123.41	9770.41	37079.969
11687.0	123.41	13999.42	34979.129
10737.0	123.39	13563.689	38445.145
2217.0	123.37	8752.204	36875.008
3367.0	123.37	9364.002	36125.57
6065.0	123.31	10848.153	39128.5
12388.0	123.31	14620.822	37849.934
2989.0	123.28	9094.851	37162.367
9902.0	123.28	13241.903	35867.547
4443.0	123.24	10121.599	37616.242
4748.0	123.24	10135.651	36540.516
86.0	123.18	7777.65	34234.102
1199.0	123.18	8307.928	34139.898
6558.0	123.12	11253.076	34184.012
2094.0	123.07	8757.675	34529.793
3862.0	123.01	9588.656	38981.262
4266.0	123.01	10012.017	34523.211
10017.0	122.97	13161.929	33948.0
11540.0	122.95	14021.679	37888.488
10957.0	122.95	13617.553	33450.469
4816.0	122.93	10277.782	34955.754
1581.0	122.91	8283.156	39999.695
8649.0	122.91	12598.642	34003.285
12250.0	122.82	14477.037	38689.047
1313.0	122.8	8233.119	36174.461
3030.0	122.78	9127.029	37974.602
3546.0	122.76	9576.218	33663.484
10019.0	122.72	13229.307	33674.586
4108.0	122.72	9723.132	35510.449
5753.0	122.68	10932.06	34249.914
11100.0	122.66	13783.669	36499.91
6105.0	122.55	11132.621	39676.594
7897.0	122.55	11854.335	34897.441
4690.0	122.53	10234.782	37308.391
7196.0	122.45	11538.226	34019.52
1912.0	122.43	8443.707	35400.625
5133.0	122.39	10404.735	37165.203
12880.0	122.3	14479.223	33571.82
8192.0	122.3	12152.135	38506.645
4099.0	122.26	9869.549	35617.445
5626.0	122.2	10674.207	34758.809
2954.0	122.18	9083.404	36739.355
11305.0	122.13	13892.428	39827.023
6479.0	122.13	11024.592	33562.922
11136.0	122.11	13813.488	37360.387
9788.0	122.07	13318.41	38759.809
4511.0	122.07	10122.769	38818.621
1182.0	121.99	8240.21	33875.555
1950.0	121.97	8609.373	34475.977
3478.0	121.93	9293.301	33791.738
4159.0	121.9	9730.065	34056.09
5681.0	121.9	10715.081	33202.051
10108.0	121.8	13425.363	34789.691
12079.0	121.74	14422.09	39458.516
897.0	121.69	8184.837	38194.883
7908.0	121.67	11989.907	34300.242
3450.0	121.67	9292.947	34192.793
1237.0	121.65	8325.044	35161.527
2241.0	121.65	8807.485	37208.988
9027.0	121.59	12807.352	38799.938
1060.0	121.59	8184.058	35164.211
7126.0	121.55	11570.055	35546.273
6007.0	121.53	10795.32	38025.77
5802.0	121.53	10937.935	35406.91
1064.0	121.46	7991.105	35230.824
8917.0	121.4	12567.86	39268.094
7824.0	121.4	12013.151	36444.586
12649.0	121.38	14580.931	36784.133
8867.0	121.36	12607.684	38557.348
3040.0	121.36	9239.011	38162.383
5700.0	121.28	10897.021	33013.305
46.0	121.26	7811.87	33592.926
8632.0	121.26	12646.68	33573.738
5093.0	121.25	10484.93	36946.574
1953.0	121.23	8494.216	34538.598
1155.0	121.23	8194.542	33115.125
11028.0	121.21	13894.021	34908.785
3111.0	121.17	9231.977	39774.977
9095.0	121.13	12897.253	37895.863
2421.0	121.09	9055.092	39697.051
6739.0	121.05	11248.502	36306.969
4090.0	121.02	9915.757	35858.137
9972.0	121.0	13333.504	34532.465
3632.0	120.98	9550.002	35279.832
12105.0	120.98	14313.947	39961.738
8541.0	120.9	12473.113	34494.711
1202.0	120.8	8279.376	34186.813
160.0	120.8	7709.178	35429.195
7869.0	120.77	12051.159	35547.375
6178.0	120.77	11137.115	38309.887
10565.0	120.69	13712.476	39616.988
10775.0	120.65	13695.478	37808.441
6560.0	120.65	11224.287	34256.988
8610.0	120.59	12570.611	33010.727
295.0	120.58	7704.619	37441.094
8674.0	120.58	12525.337	34709.0
8847.0	120.5	12623.299	38285.934
4838.0	120.48	10198.188	34572.711
11427.0	120.42	14114.496	39345.742
4971.0	120.38	10425.807	34492.137
7593.0	120.29	11771.998	39552.648
9114.0	120.27	12787.092	37488.117
1798.0	120.25	8612.924	37217.672
2585.0	120.23	9047.878	37085.77
7601.0	120.23	11796.074	39674.422
3869.0	120.23	9513.074	39163.859
8518.0	120.21	12417.819	35409.316
789.0	120.19	7691.526	39678.598
8250.0	120.15	12117.823	39418.043
7873.0	120.13	11999.243	35285.684
8136.0	120.04	12232.328	37384.625
11587.0	120.02	14134.618	36825.547
7345.0	120.02	11777.552	34032.844
2717.0	120.02	9004.017	34384.492
3411.0	119.96	9413.519	35129.223
10103.0	119.9	13475.611	34704.629
3193.0	119.89	9433.19	38576.379
2716.0	119.83	9033.063	34383.699
4033.0	119.79	9760.358	36856.609
3710.0	119.79	9656.323	36643.27
12593.0	119.73	14442.684	37289.738
1186.0	119.73	8260.537	33928.602
2020.0	119.6	8585.84	33152.914
1337.0	119.6	8283.685	36611.688
10671.0	119.58	13768.736	39077.152
231.0	119.58	7849.408	36486.664
7145.0	119.58	11417.119	35053.461
5718.0	119.52	10848.512	33500.012
3412.0	119.52	9318.819	35153.063
9748.0	119.48	13231.081	39168.676
3037.0	119.48	9067.484	38131.137
4828.0	119.46	10305.132	34747.188
1421.0	119.43	8374.886	38182.184
11637.0	119.41	14093.934	36024.551
9501.0	119.39	13131.538	36915.66
4413.0	119.39	10093.617	37133.133
3542.0	119.2	9703.666	33592.141
2424.0	119.18	8992.113	39734.563
7095.0	119.16	11598.222	36314.125
5334.0	119.16	10657.772	39029.395
4235.0	119.14	9921.667	33764.523
9548.0	119.12	12989.315	37965.594
3879.0	119.12	9574.21	39396.789
7104.0	119.08	11631.917	35927.953
3620.0	119.08	9552.021	35135.523
7226.0	118.99	11469.928	33674.66
9808.0	118.95	13201.03	38218.621
9497.0	118.91	12981.489	36751.465
2827.0	118.89	9215.216	34313.859
2857.0	118.87	9143.142	34857.23
10082.0	118.83	13464.911	34162.273
5653.0	118.74	10610.878	33993.898
9740.0	118.66	13242.538	39414.695
5351.0	118.64	10638.204	38493.637
9382.0	118.62	12938.4	33673.27
11924.0	118.56	14272.229	36508.617
2968.0	118.56	9165.776	36955.598
1613.0	118.53	8487.455	39227.922
8442.0	118.51	12330.799	36791.91
7957.0	118.51	11944.351	33595.676
2623.0	118.47	8960.424	36787.566
7341.0	118.45	11812.283	33980.52
7147.0	118.43	11633.985	35067.16
1299.0	118.41	8244.56	35983.074
3964.0	118.3	9750.6	38175.262
5614.0	118.28	10604.153	35055.094
4246.0	118.26	10006.08	33956.531
8056.0	118.24	12264.916	35073.258
1016.0	118.24	8093.213	35980.309
11599.0	118.22	14046.609	36511.16
479.0	118.22	7977.183	37734.973
7098.0	118.08	11591.776	36089.227
5686.0	118.03	10622.174	33244.336
10110.0	118.01	13386.886	34791.234
8692.0	117.99	12612.394	35174.059
19.0	117.99	7766.28	33247.844
6932.0	117.99	11452.112	39844.535
5052.0	117.95	10542.637	36639.688
1925.0	117.91	8493.598	34950.977
4208.0	117.82	9950.227	33214.328
9405.0	117.78	12926.766	34044.031
3588.0	117.74	9523.892	34509.613
2653.0	117.72	9042.973	35927.684
7065.0	117.7	11476.779	36970.137
3689.0	117.68	9629.799	36365.891
7488.0	117.66	11802.449	37583.766
9508.0	117.63	12981.698	37016.559
10415.0	117.59	13414.676	39334.793
2196.0	117.55	8741.335	36489.871
10264.0	117.51	13535.782	37458.512
11572.0	117.49	14082.505	36864.762
6229.0	117.47	11024.364	37322.668
7333.0	117.47	11844.1	33862.215
6706.0	117.45	11244.81	35409.703
957.0	117.38	7999.199	37269.305
7265.0	117.32	11452.961	33447.422
5319.0	117.26	10671.993	39127.031
1936.0	117.11	8575.0	34857.988
9885.0	117.11	13173.765	36422.434
9421.0	117.07	13126.284	34312.008
5387.0	116.99	10645.516	38201.184
4978.0	116.97	10386.293	34807.129
5994.0	116.97	10880.317	37662.953
7843.0	116.97	11912.019	35913.125
7419.0	116.97	11680.258	35823.637
5413.0	116.97	10636.153	37683.191
8050.0	116.9	12113.467	34768.789
8915.0	116.9	12688.582	39216.27
3324.0	116.84	9388.168	36829.813
6317.0	116.8	11042.843	35879.344
7892.0	116.78	12045.442	34978.129
3095.0	116.78	9255.364	39297.715
2482.0	116.71	8990.973	38652.176
8004.0	116.71	12131.032	33496.551
2830.0	116.69	9105.47	34366.535
6751.0	116.69	11297.131	36613.887
3973.0	116.67	9753.372	37831.625
7887.0	116.63	11992.365	35212.137
6226.0	116.61	11170.679	37250.348
2199.0	116.61	8775.92	36556.93
10177.0	116.55	13508.173	36010.961
7448.0	116.55	11676.387	36490.727
9225.0	116.53	12718.73	34838.699
8033.0	116.51	12184.32	34195.441
3150.0	116.48	9394.708	39401.969
8561.0	116.46	12319.262	34096.707
11571.0	116.42	14068.83	37147.781
8510.0	116.4	12307.634	35529.441
11731.0	116.36	14195.763	34256.035
7589.0	116.28	11668.388	39522.848
4541.0	116.25	10006.901	39757.27
3861.0	116.21	9674.676	38976.449
1535.0	116.19	8390.787	39008.371
12893.0	116.17	14427.22	33242.582
7837.0	116.13	11940.339	36152.211
5945.0	116.11	10802.165	36924.367
6463.0	116.05	11125.49	33954.883
7900.0	116.05	11998.157	34673.711
4824.0	116.05	10248.948	34622.246
4866.0	116.05	10262.207	33916.398
3583.0	116.05	9530.923	34425.109
6531.0	116.04	11388.452	33701.27
3810.0	115.92	9585.736	38240.711
10925.0	115.88	13770.026	34253.676
12102.0	115.86	14306.63	39883.102
4920.0	115.84	10395.334	33295.777
1253.0	115.79	8227.929	35446.316
10851.0	115.75	13663.021	35803.855
2783.0	115.73	9082.458	33337.633
8712.0	115.67	12675.343	35479.313
6165.0	115.65	11125.383	38566.203
11537.0	115.63	14070.604	37864.844
9152.0	115.59	12902.288	36325.051
4613.0	115.58	10243.776	38628.094
8457.0	115.58	12323.876	36509.402
11389.0	115.54	14060.7	39607.359
6460.0	115.46	11037.444	33948.656
4993.0	115.42	10373.611	35040.895
2030.0	115.42	8687.751	33107.07
4463.0	115.38	10094.247	38083.684
9189.0	115.37	12714.289	35662.27
4412.0	115.31	10056.937	37133.43
10211.0	115.29	13457.372	36886.23
810.0	115.23	8138.168	39919.887
8672.0	115.23	12618.641	34707.273
12058.0	115.14	14396.823	39118.824
2382.0	115.06	8637.837	39501.809
1263.0	115.04	8203.066	35625.27
1945.0	115.0	8590.819	34688.793
5731.0	114.98	10941.257	33853.527
230.0	114.96	7744.009	36470.719
7709.0	114.94	11883.751	38556.398
3138.0	114.89	9384.259	39569.117
9434.0	114.83	13047.572	34736.27
5380.0	114.83	10594.263	38150.309
35.0	114.81	7834.442	33457.559
6177.0	114.77	11121.163	38206.719
10401.0	114.75	13509.578	39047.844
2996.0	114.75	9175.296	37235.348
8159.0	114.73	12069.447	37994.477
11871.0	114.71	14278.232	35347.57
7921.0	114.64	12015.236	34232.285
12533.0	114.64	14568.66	37555.383
3798.0	114.62	9659.016	37916.094
4879.0	114.6	10184.352	33352.332
3379.0	114.6	9359.533	36058.301
2088.0	114.54	8815.972	34470.512
2255.0	114.52	8688.857	37626.797
1607.0	114.48	8425.662	39140.504
8484.0	114.48	12471.844	35750.23
8717.0	114.48	12650.782	35645.859
5844.0	114.41	10969.23	35847.945
1128.0	114.41	8147.72	33606.48
9305.0	114.35	12810.771	33101.711
12537.0	114.33	14514.722	37569.305
6525.0	114.33	11248.708	33552.465
5767.0	114.29	10850.096	34530.078
9230.0	114.25	12831.898	34889.113
3344.0	114.25	9451.488	36633.953
812.0	114.2	7987.104	39602.047
7359.0	114.2	11816.812	34378.535
9773.0	114.18	13171.443	38975.984
9084.0	114.16	12710.605	38008.836
5873.0	114.14	10795.594	36231.996
12093.0	114.12	14251.798	39786.934
7975.0	114.12	12062.894	33075.945
8278.0	114.12	12354.216	39760.844
2282.0	114.06	8838.314	38136.438
8491.0	114.01	12304.625	35859.012
4122.0	113.99	9822.71	34983.82
45.0	113.99	7649.75	33585.41
8988.0	113.93	12921.645	39441.816
6884.0	113.93	11325.69	39021.809
3898.0	113.87	9849.632	39905.535
2846.0	113.87	9192.024	34674.168
10145.0	113.81	13409.513	35315.102
8206.0	113.79	12122.025	38660.027
4836.0	113.78	10304.205	34545.902
8397.0	113.74	12395.961	37962.715
2338.0	113.74	8777.492	38809.871
7017.0	113.72	11621.131	37882.656
4580.0	113.72	10174.421	39055.188
132.0	113.68	7816.605	34867.078
10917.0	113.68	13620.415	34386.656
2792.0	113.64	9259.827	33667.133
10875.0	113.64	13778.715	35574.504
11558.0	113.64	13996.176	37473.891
7142.0	113.56	11456.851	35025.824
5162.0	113.56	10454.726	37417.688
10766.0	113.39	13727.839	37980.68
2918.0	113.32	9072.649	36075.191
4297.0	113.3	10107.678	35099.164
5697.0	113.28	10758.412	33123.105
4013.0	113.26	9843.436	37126.871
12897.0	113.26	14453.055	33291.41
4976.0	113.22	10483.317	34770.734
2339.0	113.2	8687.994	38855.895
7812.0	113.18	11858.312	36798.387
11521.0	113.18	14144.523	38365.875
9916.0	113.1	13282.847	35400.09
8260.0	113.1	12169.206	39579.746
8978.0	113.1	12745.982	39628.039
91.0	113.05	7979.951	34294.871
7572.0	113.01	11690.71	39312.832
7332.0	112.97	11788.805	33777.734
1314.0	112.95	8210.892	36188.43
9530.0	112.91	13125.291	37565.707
50.0	112.89	7948.85	33688.621
6830.0	112.88	11269.616	37745.672
5675.0	112.88	10567.235	33341.164
5021.0	112.78	10371.993	36056.848
3293.0	112.72	9289.51	37275.254
3447.0	112.72	9417.248	34163.828
10371.0	112.7	13535.383	38568.551
995.0	112.65	8160.408	36499.5
881.0	112.55	8044.096	38575.535
7906.0	112.55	11996.62	34580.508
17.0	112.51	7695.609	33236.121
9547.0	112.49	13083.218	37938.691
7866.0	112.36	12010.412	35464.035
5477.0	112.36	10670.602	36731.68
7690.0	112.34	12007.861	38641.238
3078.0	112.34	9184.882	38897.066
11873.0	112.32	14396.988	35371.82
5861.0	112.32	10786.118	36069.566
7685.0	112.26	12037.853	38905.328
4543.0	112.24	9928.707	39936.941
9519.0	112.22	13001.843	37390.988
2756.0	112.2	9007.426	33052.43
755.0	112.17	7985.064	39071.766
2103.0	112.15	8667.28	34691.316
5742.0	112.11	10918.923	34138.051
12092.0	112.09	14362.184	39748.234
3577.0	112.07	9644.257	34286.754
2582.0	112.05	8908.821	37041.652
2238.0	112.03	8633.202	37164.797
251.0	112.03	7876.588	36952.004
800.0	112.01	7947.372	39882.879
6575.0	111.97	11288.042	34432.457
3077.0	111.92	9241.127	38883.594
6132.0	111.92	11089.423	39042.645
6220.0	111.9	11198.03	37412.352
11862.0	111.88	14283.928	35284.508
4964.0	111.84	10441.67	34236.523
10914.0	111.82	13619.804	34292.168
4650.0	111.78	10229.569	37767.027
1096.0	111.76	8192.893	34133.184
4455.0	111.74	10109.707	37907.578
9927.0	111.74	13238.565	35224.629
3974.0	111.73	9902.809	37891.906
11046.0	111.71	13842.009	35364.957
3383.0	111.67	9348.338	35797.305
7314.0	111.52	11798.249	33442.086
1559.0	111.46	8240.671	39601.012
5887.0	111.46	10852.544	36341.629
9103.0	111.42	12834.833	37718.016
9534.0	111.4	12924.683	37697.516
5902.0	111.38	10840.01	36500.07
10290.0	111.36	13459.664	37729.68
2935.0	111.34	9116.737	36413.48
7968.0	111.32	11945.583	33178.324
8684.0	111.23	12517.248	35038.863
3131.0	111.21	9404.921	39611.094
3601.0	111.11	9546.26	34788.277
3540.0	111.06	9612.038	33587.211
4965.0	111.02	10535.262	34302.84
4180.0	111.0	9917.05	33649.152
5625.0	110.96	10768.37	34730.512
9146.0	110.94	12739.454	36517.414
10990.0	110.92	13897.508	33745.461
2882.0	110.9	9077.012	35305.043
7822.0	110.88	11997.737	36405.109
9215.0	110.86	12795.073	34987.285
9237.0	110.79	12792.935	34675.355
4545.0	110.6	10000.044	39970.598
5682.0	110.58	10602.425	33207.379
9193.0	110.54	12812.297	35429.195
7831.0	110.52	11952.449	36535.453
10942.0	110.5	13665.8	33745.305
3130.0	110.48	9318.286	39968.93
4423.0	110.48	10020.285	37268.676
9210.0	110.46	12896.589	35238.27
9900.0	110.46	13196.374	35755.207
11061.0	110.44	13789.35	35630.398
2327.0	110.31	8698.988	38644.793
12821.0	110.31	14459.048	34704.938
11241.0	110.27	13898.819	39337.516
2130.0	110.23	8714.209	35064.336
11664.0	110.23	14126.546	35502.957
8807.0	110.19	12699.977	37661.238
7482.0	110.19	11637.169	37496.086
1975.0	110.12	8600.146	33849.711
11800.0	110.08	14362.614	33482.0
2626.0	110.04	8888.206	36618.973
8998.0	110.02	12828.929	39279.688
239.0	110.02	7846.8	36650.207
9279.0	110.0	12728.653	33556.559
6692.0	109.98	11295.692	35054.523
5692.0	109.89	10616.56	33006.898
5406.0	109.81	10668.882	37903.496
10963.0	109.75	13684.68	33015.66
1245.0	109.73	8304.903	35295.875
12543.0	109.66	14452.282	37603.488
8608.0	109.64	12302.915	33158.383
6221.0	109.64	11197.446	37444.754
3562.0	109.62	9544.018	33950.164
4691.0	109.56	10140.98	37339.156
5982.0	109.56	10834.502	37381.504
7959.0	109.52	11913.588	33368.492
290.0	109.48	7822.672	37327.984
7184.0	109.48	11547.019	34170.711
6330.0	109.47	11180.054	35656.781
1926.0	109.47	8595.979	34996.164
8423.0	109.43	12475.806	37447.207
9446.0	109.41	13040.923	35110.203
5344.0	109.41	10712.873	38932.98
5297.0	109.31	10711.68	39805.254
4167.0	109.29	9904.32	33909.359
3180.0	109.22	9460.58	38737.762
6311.0	109.2	11139.378	35802.215
9846.0	109.16	13306.385	37224.211
10330.0	109.14	13552.439	38222.016
4715.0	109.12	10212.729	36938.98
10841.0	109.1	13588.596	35925.434
6316.0	109.04	11172.815	35854.438
8471.0	109.03	12439.14	36070.332
11203.0	109.01	13971.086	38838.473
7288.0	108.97	11610.859	33053.375
103.0	108.95	7846.311	34386.934
7376.0	108.95	11749.916	34990.406
5814.0	108.93	10942.433	35507.797
1246.0	108.91	8312.365	35310.551
11193.0	108.91	13929.789	38714.461
824.0	108.85	8095.489	39323.414
948.0	108.85	8062.716	37659.371
981.0	108.83	8017.982	36853.059
5591.0	108.81	10701.148	35458.121
922.0	108.76	8037.346	38179.047
1091.0	108.76	8068.359	34387.492
11297.0	108.68	13878.001	39792.105
3403.0	108.68	9313.072	35274.641
1998.0	108.57	8531.211	33601.336
3456.0	108.47	9435.614	33983.621
11659.0	108.41	14083.386	35466.695
263.0	108.39	7714.504	37067.926
7386.0	108.32	11745.974	35179.566
6242.0	108.28	11184.282	37154.727
9131.0	108.28	12742.411	36784.551
1260.0	108.12	8351.298	35584.934
1737.0	108.07	8625.949	38197.875
8736.0	108.03	12658.053	35913.273
9401.0	108.03	12970.017	33990.379
985.0	107.99	8022.049	36603.402
2174.0	107.95	8740.369	35988.289
2104.0	107.95	8801.06	34705.531
9745.0	107.91	13163.65	39129.602
9294.0	107.89	12770.047	33255.625
11096.0	107.86	13868.48	36450.648
4285.0	107.82	10053.314	34871.625
4767.0	107.78	10236.573	36234.219
9372.0	107.76	12982.479	33549.066
5238.0	107.74	10362.811	38694.766
10092.0	107.74	13538.653	34411.645
102.0	107.72	7948.664	34362.188
4042.0	107.68	9848.036	36415.164
7156.0	107.68	11474.232	34669.188
179.0	107.63	7983.425	35527.73
301.0	107.59	7908.755	37511.699
2752.0	107.59	8882.944	33203.547
3416.0	107.55	9404.048	35227.195
11135.0	107.53	13807.662	37303.438
1101.0	107.51	8140.702	34273.652
12218.0	107.49	14479.267	38863.719
8284.0	107.42	12415.833	39865.594
9882.0	107.42	13187.27	36399.434
2344.0	107.42	8838.127	38892.738
1003.0	107.34	8035.299	36321.039
12625.0	107.32	14445.049	36878.805
8534.0	107.19	12323.951	34693.102
11140.0	107.19	13903.498	37416.707
10662.0	107.17	13687.945	38967.77
3503.0	107.07	9444.286	33291.207
10149.0	107.07	13366.454	35408.027
5598.0	107.05	10611.826	35559.426
10015.0	107.01	13286.922	33869.68
8680.0	106.96	12624.159	34780.59
6090.0	106.96	10804.997	39892.238
5654.0	106.92	10653.084	34007.008
1163.0	106.8	8236.909	33237.23
8221.0	106.69	12109.72	38889.73
11062.0	106.67	13878.548	35635.719
4874.0	106.63	10227.061	33637.598
2013.0	106.61	8487.895	33041.992
204.0	106.57	7937.63	35917.496
10482.0	106.52	13350.942	39890.742
7289.0	106.46	11494.081	33107.301
12617.0	106.46	14517.581	37124.117
4842.0	106.46	10249.415	34368.672
1305.0	106.44	8379.44	36014.613
7670.0	106.44	11975.825	39238.473
4806.0	106.42	10146.114	35319.77
7103.0	106.4	11621.789	35919.242
4254.0	106.4	10052.025	34075.375
4141.0	106.31	9756.092	34528.961
2631.0	106.27	8870.267	36390.586
7372.0	106.21	11843.329	34689.402
147.0	106.19	7798.832	35180.488
7391.0	106.17	11635.397	35340.676
2835.0	106.17	9263.848	34446.613
9310.0	106.15	12766.575	33147.977
9385.0	106.13	13016.518	33754.168
3920.0	106.13	9818.032	38994.512
5241.0	106.11	10510.531	38839.094
11444.0	106.11	14158.03	39217.461
6266.0	106.09	11107.55	36567.211
12877.0	106.08	14608.076	33562.809
1567.0	106.06	8360.886	39709.91
6029.0	106.04	10780.351	38472.016
2520.0	105.94	8925.065	38595.891
8910.0	105.92	12618.488	39005.48
2188.0	105.83	8687.023	36354.363
1358.0	105.81	8322.967	36867.391
6522.0	105.77	11364.893	33468.484
7434.0	105.75	11693.484	36146.961
3033.0	105.6	9101.475	38019.691
8193.0	105.6	12206.249	38520.516
8063.0	105.58	12214.069	35294.324
4414.0	105.54	9938.856	37144.355
10731.0	105.52	13710.742	38561.633
6956.0	105.52	11599.694	39139.848
8321.0	105.52	12371.761	38883.715
1593.0	105.46	8603.118	39741.234
7627.0	105.46	11915.573	39833.234
12240.0	105.46	14592.199	38647.883
6470.0	105.44	11085.636	33800.508
7925.0	105.44	11897.207	34024.035
5557.0	105.44	10675.224	36061.98
3314.0	105.42	9357.214	36776.984
6059.0	105.4	10945.375	39076.09
5350.0	105.39	10649.878	38789.902
9899.0	105.39	13265.085	36051.473
8976.0	105.39	12826.307	39613.34
7357.0	105.33	11702.463	34256.719
4458.0	105.31	10111.911	37954.609
8070.0	105.31	12069.252	35442.391
11469.0	105.27	14089.201	38877.598
7765.0	105.25	11926.341	37554.305
8029.0	105.23	12224.764	33990.539
316.0	105.21	7729.053	37665.707
7797.0	105.18	11881.239	37111.586
2942.0	105.16	9086.474	36565.305
10747.0	105.1	13736.534	38230.465
12151.0	105.06	14596.155	39567.184
7440.0	105.0	11655.932	36256.359
2735.0	104.98	8854.206	33801.219
10866.0	104.91	13731.153	35481.738
6994.0	104.91	11616.366	38595.293
7988.0	104.89	12073.704	33262.457
5305.0	104.87	10733.411	39945.387
7050.0	104.85	11526.283	37037.422
1908.0	104.85	8492.624	35271.848
7286.0	104.83	11549.37	33026.023
122.0	104.79	7973.61	34680.785
9521.0	104.73	13086.283	37429.551
11080.0	104.73	13814.147	35925.887
1837.0	104.72	8549.738	37012.352
6515.0	104.58	11367.118	33270.152
10135.0	104.58	13557.245	35133.508
3912.0	104.56	9850.98	39321.684
4815.0	104.49	10295.718	34942.371
4072.0	104.47	9767.102	36153.73
6265.0	104.47	11042.636	36570.73
4475.0	104.39	10051.704	38406.074
10733.0	104.39	13758.298	38576.188
9263.0	104.37	12779.365	34097.207
714.0	104.33	7740.713	38465.609
6055.0	104.31	10922.932	38989.32
2101.0	104.31	8656.609	34664.988
7384.0	104.27	11718.498	35105.465
6218.0	104.18	11035.79	37390.426
10225.0	104.18	13498.264	37061.246
5725.0	104.12	10968.097	33720.133
11155.0	104.12	13885.488	37730.828
7571.0	104.08	11785.397	39309.504
4316.0	104.08	10052.357	35581.367
3534.0	104.05	9701.787	33509.543
7316.0	104.05	11714.729	33447.051
2755.0	104.03	9044.014	33305.336
4975.0	103.95	10400.98	34763.477
8486.0	103.95	12310.698	35760.992
284.0	103.93	7849.105	37255.223
4785.0	103.93	10222.945	35800.035
11672.0	103.91	14155.321	35414.602
10157.0	103.85	13478.202	35494.055
2680.0	103.82	8938.051	35324.297
5635.0	103.74	10762.268	34362.098
7148.0	103.72	11514.186	34772.547
4276.0	103.66	10016.011	34649.742
2248.0	103.66	8715.713	37447.074
4655.0	103.64	10208.725	37819.848
59.0	103.62	7658.112	33844.363
3998.0	103.62	9892.397	37448.16
8044.0	103.6	12249.217	34499.387
5278.0	103.57	10543.849	39590.473
4554.0	103.57	10303.829	39886.414
18.0	103.53	7789.303	33241.738
9461.0	103.51	13023.245	35664.336
1880.0	103.49	8442.865	36187.09
9411.0	103.37	13004.316	34096.836
6488.0	103.34	11166.823	33215.191
7564.0	103.34	11721.188	39078.5
6423.0	103.34	11165.578	34929.531
2557.0	103.3	8918.288	37748.855
11876.0	103.3	14358.991	35488.172
1208.0	103.28	8391.321	34380.934
4835.0	103.24	10140.031	34522.09
3790.0	103.2	9612.615	37835.922
9063.0	103.14	12787.34	38479.164
10902.0	103.13	13571.966	34906.742
1258.0	103.13	8341.514	35500.277
2453.0	103.09	9027.645	39221.949
6089.0	103.07	10909.015	39884.406
5341.0	102.99	10768.688	38927.645
11473.0	102.97	14080.142	38899.023
3108.0	102.97	9218.261	39731.832
2825.0	102.93	9121.324	34269.164
3212.0	102.91	9276.814	38263.402
8685.0	102.9	12492.483	35082.762
3802.0	102.9	9565.775	38066.598
4301.0	102.9	9997.956	35146.477
3279.0	102.84	9423.346	37768.203
8253.0	102.8	12090.769	39460.719
9433.0	102.74	13067.898	34718.051
10306.0	102.72	13398.778	37924.543
3126.0	102.7	9443.338	39895.066
4063.0	102.7	9831.488	36336.23
1458.0	102.67	8372.961	38539.344
4084.0	102.59	9824.537	35743.605
9774.0	102.59	13255.843	39092.414
11071.0	102.53	13925.61	35745.91
1753.0	102.53	8593.883	38023.258
6175.0	102.51	11180.159	38466.551
11471.0	102.51	14102.227	38885.531
4755.0	102.46	10255.616	36658.563
10768.0	102.4	13660.126	37681.816
8441.0	102.4	12412.207	36767.172
7452.0	102.38	11756.506	36766.344
1323.0	102.38	8316.37	36327.352
12089.0	102.36	14227.409	39660.934
7487.0	102.36	11799.693	37561.883
4340.0	102.34	10121.429	36063.355
8286.0	102.34	12311.959	39877.535
5846.0	102.28	10878.447	35891.305
5279.0	102.24	10547.401	39608.199
11853.0	102.23	14283.008	35079.805
9944.0	102.21	13334.496	34904.957
1095.0	102.21	8070.164	34132.414
303.0	102.21	7670.085	37517.52
10758.0	102.21	13737.12	37841.273
4844.0	102.15	10259.173	34398.629
3508.0	102.09	9300.023	33130.344
10937.0	102.09	13749.445	33687.141
1562.0	102.03	8396.383	39608.395
8785.0	102.0	12601.539	37197.57
11512.0	101.98	14011.701	38553.66
7911.0	101.94	11889.993	34331.422
7719.0	101.94	11956.846	38326.98
6907.0	101.9	11247.469	39332.879
2376.0	101.82	8637.149	39399.699
12293.0	101.8	14544.214	38239.031
4995.0	101.78	10505.756	35053.672
11726.0	101.78	14163.032	34318.316
4512.0	101.77	10055.268	38837.543
7274.0	101.73	11426.418	33190.609
9380.0	101.69	12948.687	33633.223
5998.0	101.69	10987.369	37745.402
9122.0	101.69	12724.747	36935.586
11715.0	101.63	14176.001	34722.621
7469.0	101.59	11657.103	37271.926
10100.0	101.54	13549.465	34666.016
9675.0	101.52	13129.7	39818.598
3363.0	101.44	9465.658	36371.004
5310.0	101.34	10749.644	39456.828
11580.0	101.33	14078.73	36996.324
4621.0	101.31	10146.867	38194.203
6947.0	101.31	11557.977	39590.359
2577.0	101.27	8975.03	37238.688
4916.0	101.27	10347.923	33197.566
10308.0	101.23	13419.098	37961.914
2815.0	101.21	9143.005	34106.789
7933.0	101.17	11863.703	34044.16
3016.0	101.17	9095.884	37667.617
4988.0	101.13	10533.861	35012.734
11767.0	101.13	14099.721	33456.582
7631.0	101.11	12045.704	39914.523
6868.0	101.08	11317.555	38692.938
6695.0	101.08	11245.608	35088.496
6664.0	101.08	11300.932	34962.406
2928.0	101.08	9079.23	36347.238
3816.0	101.06	9574.235	38328.242
8728.0	101.0	12499.672	35830.488
9377.0	101.0	12991.695	33590.242
6900.0	100.98	11344.233	39108.027
133.0	100.92	7838.681	34869.832
1176.0	100.87	8331.391	33637.039
9832.0	100.87	13246.774	37810.934
925.0	100.85	8123.369	37875.121
7849.0	100.83	11910.397	35987.148
7287.0	100.64	11571.208	33046.996
5955.0	100.62	10872.283	37042.359
2796.0	100.58	9187.353	33746.77
1596.0	100.56	8530.713	39440.086
3582.0	100.56	9612.533	34410.816
3556.0	100.52	9499.445	33783.398
11163.0	100.52	13876.992	38224.078
6139.0	100.5	11071.69	38835.477
11968.0	100.48	14261.799	37351.867
4250.0	100.44	10121.736	34005.781
1549.0	100.42	8322.684	39339.043
5316.0	100.39	10683.656	39334.746
10630.0	100.33	13603.72	39339.684
780.0	100.33	7972.286	39505.566
8118.0	100.33	12154.853	36858.84
3123.0	100.23	9350.306	39783.855
1974.0	100.2	8452.453	33843.477
10176.0	100.16	13556.189	35992.438
12654.0	100.16	14631.908	36853.262
5889.0	100.1	10811.694	36369.766
3995.0	100.1	9813.773	37622.363
3911.0	100.08	9715.762	39280.656
3388.0	100.06	9389.238	35666.664
5732.0	100.02	10786.822	33876.801
9156.0	100.02	12795.641	36366.133
6721.0	100.02	11366.84	35858.742
1183.0	99.97	8222.084	33894.68
8535.0	99.97	12471.355	34706.414
2166.0	99.95	8746.335	35943.254
4111.0	99.95	9849.308	35546.152
6817.0	99.95	11348.65	37634.23
5794.0	99.89	10970.429	35249.789
7344.0	99.87	11754.76	34032.789
7597.0	99.85	11761.815	39610.832
8528.0	99.83	12445.952	34962.473
2533.0	99.75	9002.852	38265.766
1409.0	99.72	8327.139	37747.289
7668.0	99.7	11926.564	39232.992
1118.0	99.6	8054.607	33677.664
10355.0	99.43	13407.029	38390.633
3873.0	99.43	9639.015	39253.988
8194.0	99.41	12158.72	38529.613
4035.0	99.41	9880.75	36587.645
12866.0	99.37	14525.244	33952.215
250.0	99.35	7803.133	36939.902
10627.0	99.35	13705.011	39323.594
7674.0	99.35	11934.4	38980.059
8761.0	99.33	12701.752	36744.805
4678.0	99.31	10165.172	37421.332
3892.0	99.28	9627.263	39839.027
8064.0	99.26	12100.893	35310.965
6498.0	99.18	11367.41	33013.004
12264.0	99.18	14466.316	38487.738
2852.0	99.12	9075.63	34752.527
1042.0	99.1	8114.152	35715.898
3024.0	99.1	9228.71	37816.344
8106.0	99.08	12240.202	36515.266
7129.0	99.05	11550.692	35309.891
5956.0	99.05	10897.245	37056.055
4460.0	99.03	9944.903	37989.688
4825.0	98.91	10278.976	34661.836
1608.0	98.91	8545.583	39138.453
7880.0	98.89	11868.258	35366.078
6988.0	98.89	11517.204	38502.816
6902.0	98.8	11312.115	39235.566
3477.0	98.78	9325.414	33786.609
6963.0	98.72	11485.034	39015.113
3986.0	98.72	9801.432	37713.262
10738.0	98.68	13709.709	38447.836
209.0	98.64	7688.521	36064.508
11949.0	98.64	14310.771	36883.762
[truncated: 3,946 more rows]
