# Supplementary material for: Insights on the Control of Yeast Single-Cell Growth Variability by Members of the Trehalose Phosphate Synthase (TPS) Complex
Source: Front Cell Dev Biol. 2021 Jan 28;9:607628. doi: 10.3389/fcell.2021.607628 (PMC7876269; doi:10.3389/fcell.2021.607628)
Supplement: Supplementary file 3 [file Data_Sheet_2.ZIP › replicate3_TPS1_gal_t4.csv]

Id	Area(um^2)	Center_x_position	Center_y_position
13937.0	396.95	14531.29	34483.148
13977.0	361.87	14556.097	33832.184
5788.0	333.33	10648.288	38023.289
8592.0	273.04	12270.328	33591.664
4219.0	230.49	9776.549	38989.379
13956.0	223.58	14621.727	34368.094
10512.0	219.21	13270.751	39253.289
12575.0	218.83	14097.936	35136.262
6908.0	217.06	11192.66	34298.738
3539.0	217.03	9339.086	37541.301
9358.0	216.51	12516.837	35288.629
9176.0	216.38	12459.991	34815.617
11842.0	208.39	13910.914	33293.781
2046.0	205.72	8470.479	35118.012
4619.0	205.49	10097.744	34999.824
1356.0	204.75	8396.863	35952.262
6116.0	204.04	10799.429	33092.0
784.0	202.56	7915.827	39229.121
6850.0	201.05	11163.53	35394.492
5267.0	198.35	10287.679	33410.586
9074.0	197.68	12471.639	36879.84
11940.0	194.98	13835.474	35668.762
6000.0	193.62	10608.466	35448.266
2002.0	192.31	8519.561	36101.246
9121.0	191.55	12392.556	35958.793
9831.0	190.57	12887.622	36106.273
10146.0	188.1	12992.861	35043.051
7596.0	187.3	11621.495	37035.66
12675.0	186.91	14199.196	33618.043
5105.0	185.95	10338.836	36720.289
8786.0	185.94	12165.734	38275.281
8058.0	185.92	11663.035	37390.766
110.0	183.83	7784.737	34326.184
7258.0	182.91	11287.036	36079.207
4455.0	180.55	9761.97	34748.477
11513.0	179.9	13694.521	38801.77
11790.0	179.5	13607.512	33846.738
2358.0	179.46	8791.726	36666.789
12111.0	178.71	13923.218	39198.656
5431.0	178.69	10368.294	36621.453
11959.0	177.99	13794.996	35961.367
3614.0	177.51	9414.22	36527.449
7586.0	175.86	11543.877	37214.031
10268.0	174.75	12955.56	38031.785
10795.0	174.27	13171.165	33369.488
10695.0	173.18	13285.305	35068.469
1665.0	171.4	8548.079	39814.195
12626.0	170.36	14083.233	34772.555
9220.0	168.75	12374.193	33889.203
6029.0	167.12	10741.704	34841.977
12250.0	166.59	14121.978	39842.121
7277.0	165.07	11283.679	36485.496
3314.0	163.94	9120.538	39247.703
1418.0	163.92	8404.865	36896.141
9194.0	163.9	12489.689	34417.305
10127.0	163.83	12940.413	34527.699
3915.0	163.22	9564.476	35164.504
12551.0	163.14	14188.232	35719.703
5670.0	161.47	10426.348	39586.848
758.0	161.28	7795.388	38760.145
2350.0	161.28	8781.376	36462.211
7805.0	161.2	11429.105	33575.957
3667.0	161.13	9411.537	35313.031
8366.0	160.99	11851.948	37616.371
2028.0	160.9	8512.439	35874.074
3658.0	159.98	9414.136	35478.652
4941.0	159.33	10306.139	38728.297
1701.0	159.15	8456.194	39248.652
9907.0	158.9	12785.167	34931.031
1530.0	158.31	8233.996	38583.707
12910.0	157.68	14371.055	37499.938
5200.0	157.54	10199.338	35034.59
2700.0	157.49	9041.588	38323.352
3308.0	157.05	9071.86	39021.848
12849.0	156.86	14367.075	36352.391
5395.0	156.18	10414.792	35895.363
2776.0	156.15	8931.312	36949.449
6640.0	155.94	11131.151	38040.02
1518.0	155.27	8320.1	38504.121
6259.0	155.05	10913.165	35832.828
5473.0	154.63	10358.686	36938.805
1063.0	153.71	8036.01	35868.766
7600.0	153.71	11612.86	37100.176
6420.0	152.53	10902.354	37360.484
3332.0	152.49	9261.129	39795.523
9391.0	152.37	12499.069	35873.027
8002.0	152.18	11644.744	35872.895
12746.0	151.66	14400.195	34478.543
9086.0	151.4	12298.829	36420.102
7450.0	151.18	11220.595	39514.547
5907.0	150.86	10605.35	36589.266
1613.0	150.32	8387.026	38931.355
9823.0	150.07	12740.518	36299.578
4269.0	150.0	9715.798	38170.621
976.0	149.92	8109.309	37224.324
3880.0	149.61	9634.775	34631.438
10997.0	149.48	13471.186	36968.027
5234.0	148.54	10310.707	34192.785
1200.0	148.16	8337.081	33104.59
6079.0	147.83	10754.496	33719.063
2031.0	147.66	8605.069	35631.027
6604.0	147.35	11104.192	38739.09
3601.0	147.24	9427.806	36636.57
3307.0	147.22	9199.861	39018.043
1659.0	147.1	8320.405	39933.973
5703.0	147.09	10769.842	39446.434
4466.0	146.99	9825.812	34315.473
12146.0	146.86	13977.466	39623.242
7266.0	146.72	11290.423	36096.125
6634.0	146.63	11075.523	38464.473
2217.0	146.34	8707.967	34123.707
665.0	146.2	7722.831	37961.137
1345.0	145.99	8203.61	35857.313
4491.0	145.07	9900.929	33754.973
6377.0	144.58	10788.841	36803.414
290.0	144.56	7969.211	37016.898
12017.0	144.36	13783.663	37498.645
1875.0	144.33	8448.288	37927.77
3726.0	144.31	9366.06	34272.664
12674.0	144.04	14048.625	33604.875
2220.0	143.87	8646.857	34203.973
13957.0	143.85	14587.617	34398.832
4458.0	142.74	9882.053	34508.031
10105.0	142.74	12922.836	34053.852
5969.0	142.7	10672.752	36141.602
7672.0	142.64	11488.251	35492.598
7283.0	141.95	11334.999	36571.352
10589.0	141.8	13283.46	37392.746
2546.0	141.72	8841.068	39750.746
5014.0	141.64	10163.327	37790.648
13971.0	141.61	14570.532	34006.09
9966.0	141.51	12822.547	33577.578
9208.0	141.17	12413.525	33987.953
8038.0	140.97	11671.209	36882.57
6683.0	140.27	11194.516	37243.141
4653.0	139.77	9948.831	35665.348
782.0	139.61	7772.599	39219.469
13340.0	139.56	14583.763	38036.492
8385.0	139.12	11904.664	37045.719
4858.0	138.87	10011.066	39064.48
3156.0	138.79	9096.569	36808.445
6602.0	138.5	11195.688	38701.773
6909.0	137.99	11151.334	34311.539
10243.0	137.93	12980.963	37500.785
8753.0	137.64	12121.807	37772.898
6016.0	137.49	10745.98	35153.238
5163.0	137.45	10214.702	36178.695
8517.0	137.32	11927.433	34044.363
13912.0	137.2	14505.091	35124.723
9857.0	137.09	12910.436	35875.207
6154.0	136.82	10959.094	33956.91
12830.0	136.68	14405.678	35891.352
10886.0	136.63	13496.557	34866.227
1730.0	136.34	8518.804	38900.375
11911.0	136.19	13982.22	35071.258
11995.0	136.15	13974.442	37000.68
1105.0	136.11	8170.257	35067.148
12033.0	136.03	13975.512	38037.281
11503.0	135.84	13712.689	39032.824
7375.0	135.42	11258.355	38176.188
8667.0	135.3	12148.936	35439.348
8564.0	135.27	11897.382	33143.613
7924.0	135.15	11818.709	34095.551
10699.0	135.02	13149.838	34807.0
6923.0	134.69	11157.826	34076.574
3798.0	134.54	9641.315	33184.16
6629.0	134.52	11053.972	38328.434
4867.0	134.23	10074.848	39333.102
2554.0	134.21	8736.379	39945.922
7024.0	134.17	11339.012	33780.617
5390.0	134.12	10503.298	35728.359
13080.0	134.08	14608.232	39692.559
6235.0	134.04	10972.724	35628.184
10564.0	134.02	13219.872	38010.961
8013.0	133.94	11839.196	36165.262
8421.0	133.89	12001.767	36292.547
10230.0	133.79	13059.878	37362.855
7374.0	133.71	11221.113	38178.367
10562.0	133.58	13310.71	38229.766
5989.0	133.54	10739.916	35634.5
9191.0	133.52	12327.557	34318.387
9794.0	133.35	12810.713	36961.715
6244.0	133.31	10882.292	35704.559
6658.0	133.12	11055.524	37765.496
10143.0	133.01	12969.704	35021.59
11000.0	132.95	13469.025	36995.465
1064.0	132.66	8152.904	35869.508
6130.0	131.97	10962.406	33339.539
3713.0	131.95	9429.744	34364.324
9059.0	131.87	12399.387	37187.836
13770.0	131.8	14632.89	36070.078
6424.0	131.76	10913.115	37415.203
12712.0	131.17	14373.154	33400.34
1977.0	131.01	8605.041	36640.18
4471.0	130.84	9899.406	34407.734
8543.0	130.82	12039.366	33378.074
9218.0	130.8	12345.128	33830.977
679.0	130.76	7917.735	38168.676
10613.0	130.71	13163.924	37042.063
11491.0	130.63	13692.672	39203.965
4609.0	130.61	10127.498	34750.492
8433.0	130.51	11988.017	35951.945
12668.0	130.46	14047.648	33530.883
5434.0	130.23	10412.057	36713.176
2272.0	130.13	8784.241	34920.484
6314.0	130.09	10960.149	36310.043
10217.0	129.88	13125.068	36990.207
9579.0	129.73	12637.027	39302.984
1244.0	129.54	8299.263	34079.105
4164.0	129.48	9657.336	39389.047
11186.0	129.33	13428.814	38746.203
11626.0	129.19	13748.472	37326.875
11073.0	129.17	13379.728	37649.738
4226.0	129.06	9796.914	38883.879
6222.0	128.96	10903.537	35491.957
152.0	128.87	7690.477	34930.891
13933.0	128.85	14627.879	34615.316
9426.0	128.69	12687.387	36866.328
12316.0	128.56	14044.553	39154.676
1379.0	128.46	8341.589	36283.234
1298.0	128.46	8410.499	35298.938
10836.0	128.35	13379.295	33648.563
5862.0	128.24	10584.9	36982.762
84.0	128.18	7758.69	34040.844
8360.0	128.14	12006.213	37552.816
10839.0	128.04	13380.809	33798.16
5315.0	128.02	10543.701	33655.207
8395.0	127.95	12035.989	36718.102
3209.0	127.79	9235.18	37525.348
9141.0	127.78	12299.74	35634.273
11692.0	127.74	13686.613	35929.914
9160.0	127.7	12398.962	35354.879
13015.0	127.43	14354.231	39527.957
7078.0	127.09	11299.16	34421.301
5520.0	127.01	10450.112	37220.293
5747.0	126.65	10628.385	38775.488
9911.0	126.43	12906.432	34667.602
2264.0	126.19	8777.989	34872.539
7377.0	126.13	11338.425	38221.848
6987.0	126.03	11315.68	33086.023
11781.0	125.88	13618.581	34036.066
12485.0	125.42	14159.912	36470.293
8880.0	125.36	12221.517	39746.605
10373.0	125.19	13025.735	39388.426
10914.0	125.17	13417.664	35206.684
6380.0	125.17	10909.185	36834.988
12084.0	125.06	13991.187	38855.363
1368.0	124.9	8314.414	36077.078
11663.0	124.81	13616.094	36668.414
1342.0	124.81	8301.536	35834.32
11596.0	124.77	13776.154	38054.762
669.0	124.67	7913.547	38015.191
4161.0	124.65	9550.049	39274.625
3403.0	124.6	9423.16	38754.316
7747.0	124.42	11552.685	33993.207
11675.0	124.04	13594.361	36527.395
2248.0	124.02	8638.809	34662.941
9986.0	123.98	12832.295	33281.195
8420.0	123.91	11863.819	36232.16
8364.0	123.91	12009.699	37597.637
5359.0	123.85	10488.785	34831.164
4284.0	123.79	9886.122	37982.648
5383.0	123.79	10382.536	35456.895
261.0	123.77	7908.935	36575.586
10859.0	123.64	13537.923	34344.754
2169.0	123.54	8834.727	33067.625
7484.0	123.2	11531.067	39467.117
3747.0	122.58	9282.468	33758.512
6550.0	122.53	11131.802	39758.496
11992.0	122.18	13781.362	36881.434
5190.0	121.97	10323.157	35402.531
10902.0	121.89	13470.165	35092.316
5185.0	121.88	10214.575	35284.469
6095.0	121.78	10752.77	33188.781
9412.0	121.76	12692.999	36500.039
7948.0	121.7	11696.211	34649.676
3868.0	121.68	9552.358	34349.219
6962.0	121.47	11146.38	33245.645
5128.0	121.42	10159.689	36653.164
3321.0	121.3	9196.167	39469.363
5187.0	120.97	10229.949	35321.578
12491.0	120.96	14132.639	36534.754
2108.0	120.92	8626.439	33896.195
4848.0	120.88	10091.59	38773.676
3881.0	120.78	9513.129	34635.848
977.0	120.78	8178.928	37246.203
3174.0	120.21	9179.596	37019.516
12452.0	120.0	14164.884	37045.063
10901.0	119.96	13552.022	35067.535
3018.0	119.86	9251.791	34349.371
4133.0	119.84	9665.493	38769.352
6383.0	119.84	10974.614	36901.379
8020.0	119.81	11703.837	36306.836
10983.0	119.71	13504.674	36714.934
1184.0	119.56	8046.313	33204.266
9228.0	119.48	12391.46	33936.113
5285.0	119.44	10281.684	33156.918
9912.0	119.37	12733.454	34671.508
4970.0	119.25	10344.492	38183.234
3878.0	118.91	9593.487	34527.926
1614.0	118.87	8328.159	38934.492
2827.0	118.79	8951.68	36379.191
6163.0	118.79	10895.767	34166.809
10448.0	118.69	13334.521	39628.535
4752.0	118.62	9950.821	37250.484
10242.0	118.58	13118.42	37493.691
9453.0	118.54	12691.258	37513.09
11817.0	118.5	13607.469	33604.383
3056.0	118.48	9183.726	35034.031
1623.0	118.31	8215.93	39137.398
7362.0	118.22	11252.87	37710.207
9760.0	118.16	12895.193	37897.543
883.0	117.99	8184.405	38740.363
8856.0	117.99	12252.131	39376.605
6053.0	117.99	10700.915	34138.344
10193.0	117.97	12949.368	36600.895
10712.0	117.78	13178.595	34647.012
1283.0	117.74	8347.727	35067.605
4936.0	117.64	10226.372	38914.863
6413.0	117.51	10850.496	37249.859
2134.0	117.37	8532.503	33605.016
1286.0	117.28	8400.638	35108.551
13931.0	117.28	14634.094	34875.906
4365.0	117.26	9807.763	36478.223
9415.0	117.03	12552.727	36569.578
4450.0	117.01	9802.214	34819.449
6926.0	116.95	11177.954	33931.598
5428.0	116.88	10512.189	36568.133
10621.0	116.68	13193.426	36888.852
1358.0	116.68	8241.41	35984.281
11831.0	116.49	13683.049	33103.699
12086.0	116.36	13936.559	38870.234
2429.0	116.36	8679.542	37874.734
6387.0	116.26	10927.927	36945.746
6732.0	116.24	11132.724	36610.465
7201.0	116.22	11376.123	34971.102
6857.0	115.92	11038.075	35176.078
8104.0	115.88	11639.528	37938.406
7422.0	115.84	11349.933	38953.883
7919.0	115.84	11732.711	34017.512
8550.0	115.8	11971.255	33465.73
8404.0	115.74	12063.433	36594.23
5174.0	115.67	10234.06	35871.973
5539.0	115.63	10494.016	37384.906
7847.0	115.46	11608.073	33257.031
6622.0	115.42	11046.361	38546.289
10857.0	115.23	13488.378	34230.539
8652.0	115.21	12249.012	35126.027
12396.0	114.88	14179.654	38565.41
4804.0	114.81	9933.555	38371.207
9646.0	114.77	12724.868	39530.832
1621.0	114.65	8353.329	39099.645
6788.0	114.61	11075.602	35887.832
6444.0	114.46	10923.012	37814.777
7490.0	114.46	11500.001	39335.773
4990.0	114.37	10156.75	38069.547
11725.0	114.31	13774.166	35572.445
2920.0	114.23	8973.076	34124.117
3544.0	114.17	9453.47	37365.055
10571.0	114.08	13279.523	38124.715
10850.0	113.98	13358.328	34159.645
6172.0	113.79	10982.333	34336.734
4712.0	113.68	9921.16	36674.137
4281.0	113.64	9718.201	37947.727
12287.0	113.64	14182.895	39544.492
12063.0	113.54	13845.409	38624.957
4265.0	113.41	9893.595	38435.574
4543.0	113.41	10082.16	33369.172
6956.0	113.29	11109.172	33464.77
1839.0	113.16	8440.162	38399.137
169.0	113.1	7847.62	35239.84
5407.0	113.01	10535.052	36160.586
12416.0	112.97	14207.615	38078.039
9643.0	112.83	12751.909	39456.348
10572.0	112.79	13300.216	38136.059
12418.0	112.79	14034.892	38117.387
1874.0	112.64	8564.195	37902.938
10852.0	112.62	13518.154	34168.195
9117.0	112.51	12425.09	36154.719
6299.0	112.47	10895.535	36179.211
9877.0	112.43	12857.215	35346.039
12705.0	112.39	14388.397	33139.34
9120.0	112.37	12414.059	35944.23
13807.0	112.33	14492.371	35986.543
5335.0	112.32	10359.071	34018.02
2938.0	112.32	8951.592	33348.355
6921.0	112.24	11089.43	34022.063
4557.0	112.22	10109.816	33728.859
12410.0	112.22	14086.088	38169.965
12010.0	112.09	13809.181	37362.824
8406.0	112.01	12039.755	36685.875
9744.0	111.95	12733.901	38309.605
12909.0	111.93	14311.002	37487.93
10904.0	111.89	13414.854	35115.0
2548.0	111.89	8693.344	39781.703
5953.0	111.68	10600.203	36524.684
8781.0	111.65	12267.323	38245.563
7373.0	111.47	11408.418	38152.328
6575.0	111.38	11147.089	39114.367
3780.0	111.36	9421.441	33272.523
7296.0	111.15	11409.509	36907.02
5627.0	111.11	10552.001	38616.383
10788.0	111.09	13344.191	33491.297
946.0	110.94	8096.662	38101.59
3729.0	110.9	9428.381	33970.941
5167.0	110.86	10345.385	35912.238
12786.0	110.84	14298.006	35338.559
9663.0	110.71	12723.034	39152.258
71.0	110.69	7923.265	33840.52
2389.0	110.65	8740.122	37101.109
7883.0	110.59	11821.048	33433.598
8455.0	110.53	12061.245	35519.441
7279.0	110.5	11206.799	36529.957
6663.0	110.44	11141.967	37572.293
4508.0	110.44	9875.064	33217.723
7538.0	110.34	11433.197	38425.332
9002.0	110.32	12336.405	38449.453
6751.0	110.29	11136.697	36263.816
12456.0	110.21	14201.959	37098.801
1188.0	110.21	8170.606	33263.227
1886.0	110.15	8471.028	37761.109
5732.0	110.15	10574.969	39008.18
11212.0	110.0	13548.409	39270.297
6528.0	109.96	10818.316	39351.371
239.0	109.88	7661.154	36172.926
5515.0	109.79	10405.558	37171.387
6659.0	109.56	11111.421	37514.188
8275.0	109.52	12035.596	38860.262
5054.0	109.52	10291.412	37058.313
1473.0	109.5	8360.537	37927.734
4069.0	109.44	9548.095	37817.738
5251.0	109.42	10295.034	33771.141
1654.0	109.4	8335.472	39791.496
7899.0	109.4	11841.889	33668.273
5290.0	109.37	10418.223	33059.746
5521.0	109.33	10406.113	37217.855
2375.0	109.29	8830.917	36849.828
2380.0	109.25	8801.533	36943.266
8539.0	109.19	11866.228	33590.246
10892.0	109.15	13508.695	34984.539
2318.0	108.91	8772.236	35845.199
6064.0	108.89	10695.944	34246.559
10696.0	108.87	13314.817	35072.898
12538.0	108.83	14176.664	35786.328
12019.0	108.81	13931.434	37550.488
2883.0	108.77	8904.838	34861.734
5579.0	108.77	10387.727	37713.199
7562.0	108.77	11483.793	37727.57
4611.0	108.73	10112.879	34800.668
5867.0	108.71	10770.201	37006.379
4919.0	108.6	10165.221	38964.555
13821.0	108.58	14556.91	35744.508
9520.0	108.45	12695.276	38532.902
4310.0	108.45	9917.827	37040.734
11010.0	108.43	13436.813	37081.906
6455.0	108.41	10817.169	38060.145
8631.0	108.41	12172.845	34405.543
3060.0	108.39	9061.582	35066.184
7568.0	108.35	11494.104	37548.52
7247.0	108.29	11264.468	35582.188
8801.0	108.25	12148.729	38510.316
8516.0	108.24	11911.317	34034.648
2274.0	108.22	8641.543	34994.043
2030.0	108.18	8541.027	35603.117
2041.0	108.1	8576.469	35344.656
11078.0	108.04	13556.834	37697.066
1432.0	108.01	8233.459	37097.949
12483.0	107.99	14014.295	36698.867
6787.0	107.99	11158.307	35885.703
5201.0	107.95	10308.074	35061.211
11820.0	107.91	13613.413	33447.473
2997.0	107.91	9272.551	33857.801
13349.0	107.85	14484.82	38042.305
8029.0	107.79	11685.647	36680.887
10878.0	107.79	13421.716	34791.441
6202.0	107.78	10828.741	35183.32
1942.0	107.72	8629.095	37167.242
9033.0	107.72	12320.475	37686.852
4928.0	107.68	10255.073	38802.895
8649.0	107.58	12163.544	35062.188
2582.0	107.58	8871.593	39667.438
10051.0	107.56	13026.586	33372.988
3662.0	107.45	9278.034	35538.57
9917.0	107.39	12727.213	34724.902
3029.0	107.35	9252.929	34484.141
13745.0	107.35	14619.574	36431.91
10751.0	107.32	13270.316	33969.754
6516.0	107.3	10845.416	39132.02
9105.0	107.2	12297.113	36346.98
12442.0	107.14	14124.933	37363.43
6643.0	107.07	11094.097	37836.922
4467.0	107.05	9899.449	34343.816
1225.0	106.93	8245.402	33753.188
9139.0	106.91	12280.277	35613.254
2492.0	106.82	8740.073	38791.223
2065.0	106.66	8511.841	35133.801
10587.0	106.63	13167.773	37643.992
10141.0	106.59	13127.484	34948.09
11656.0	106.57	13733.96	36799.391
12728.0	106.53	14348.456	33775.52
7573.0	106.53	11631.807	37348.707
11383.0	106.45	13608.878	39950.617
12835.0	106.32	14371.083	35971.801
10845.0	106.28	13498.239	33911.281
1041.0	106.24	8168.232	35903.254
6529.0	106.13	10780.036	39368.648
3655.0	106.11	9336.817	35436.465
11185.0	105.99	13500.521	38737.102
12810.0	105.97	14411.612	35626.852
9407.0	105.9	12597.809	36267.66
672.0	105.63	7829.843	38072.863
12925.0	105.63	14312.499	37862.23
2103.0	105.44	8511.434	34081.828
12915.0	105.42	14288.396	37637.555
12921.0	105.38	14417.96	37772.797
3842.0	105.29	9670.581	33763.313
10742.0	105.13	13317.232	34409.355
2133.0	104.84	8470.998	33571.672
10906.0	104.83	13505.211	35114.285
6394.0	104.75	10980.676	37017.742
12747.0	104.69	14298.045	34549.188
8843.0	104.67	12273.375	39219.855
7436.0	104.67	11218.585	39096.664
1227.0	104.6	8393.544	33760.68
1832.0	104.58	8593.823	38333.242
12509.0	104.56	14180.123	36131.262
3599.0	104.5	9454.087	36622.148
13881.0	104.48	14464.161	35517.426
1396.0	104.42	8362.329	36587.906
7038.0	104.4	11229.777	34014.313
7342.0	104.37	11410.41	37421.598
11998.0	104.33	13876.597	37072.387
8818.0	104.23	12118.624	38663.707
10959.0	104.21	13507.278	36009.848
2870.0	104.19	8907.499	35098.098
8527.0	104.14	11983.523	33710.629
5392.0	104.12	10457.516	35776.211
4493.0	104.1	9918.138	33767.863
6501.0	104.06	10980.391	38741.32
5081.0	104.06	10321.185	36944.504
47.0	104.04	7898.621	33548.109
5119.0	104.04	10131.955	36542.367
9821.0	103.96	12892.731	36257.707
13434.0	103.85	14448.584	37976.762
8458.0	103.79	11995.706	35287.746
4663.0	103.75	10053.821	35895.996
5329.0	103.66	10511.782	33896.133
8487.0	103.58	12035.435	34911.355
4565.0	103.5	10021.771	33866.055
5170.0	103.5	10326.688	36041.719
123.0	103.43	7968.462	34510.93
7783.0	103.39	11456.823	33653.172
3860.0	103.37	9697.944	34069.055
8635.0	103.29	12219.189	34450.277
1310.0	103.25	8298.749	35456.074
9424.0	103.04	12602.104	36861.281
8898.0	103.01	12489.009	39885.609
10579.0	102.99	13234.932	37978.543
5158.0	102.97	10259.279	36086.273
3334.0	102.95	9174.578	39962.195
954.0	102.85	8113.641	37913.434
3955.0	102.85	9504.222	35797.34
3137.0	102.83	9192.947	36621.891
3911.0	102.79	9688.995	35136.699
3067.0	102.78	9115.61	35246.422
3179.0	102.76	9193.333	37084.074
850.0	102.74	8147.603	39368.91
6070.0	102.74	10623.26	34067.855
6109.0	102.72	10723.677	33128.23
7143.0	102.72	11347.148	34702.59
5455.0	102.68	10361.464	36802.387
9369.0	102.62	12503.91	35446.527
7473.0	102.6	11553.324	39936.137
8642.0	102.43	12201.496	34549.695
3224.0	102.43	9133.084	37780.133
11851.0	102.43	13848.133	33670.57
9411.0	102.3	12636.163	36480.973
185.0	102.28	7721.441	35444.465
6944.0	102.28	11158.383	33556.008
1461.0	102.26	8258.861	37631.574
10956.0	102.22	13552.361	35935.508
10822.0	102.2	13508.16	33370.52
7984.0	102.09	11821.257	35642.496
5699.0	102.05	10733.058	39947.512
7045.0	101.91	11349.666	34076.93
1141.0	101.89	8133.311	33979.551
1673.0	101.88	8553.208	39633.777
4642.0	101.86	10104.406	35497.109
7673.0	101.84	11584.437	35515.574
7650.0	101.8	11496.774	36001.121
12099.0	101.65	13988.964	39081.297
3015.0	101.61	9073.195	34246.477
3551.0	101.61	9315.588	37281.137
1032.0	101.59	8091.975	36322.301
3833.0	101.57	9670.135	33650.883
9376.0	101.57	12694.416	35526.109
8720.0	101.55	12197.045	37059.773
10730.0	101.51	13263.491	34589.699
7403.0	101.47	11232.538	38598.91
2306.0	101.45	8777.18	35593.957
3376.0	101.42	9387.428	39194.105
5284.0	101.42	10175.915	33122.898
3744.0	101.36	9311.155	33940.371
5725.0	101.32	10752.364	39227.805
2285.0	101.3	8713.618	35109.094
766.0	101.2	7671.528	38918.16
7446.0	101.17	11345.884	39446.461
7689.0	101.05	11574.722	34958.406
1687.0	101.01	8545.748	39285.078
8106.0	100.92	11703.219	37970.242
7333.0	100.9	11220.786	37210.898
10191.0	100.88	12941.868	36527.5
5563.0	100.84	10477.304	37534.465
11839.0	100.78	13900.253	33208.578
746.0	100.75	7657.366	38551.215
4096.0	100.71	9595.472	38330.223
5271.0	100.67	10272.845	33191.098
5391.0	100.57	10404.557	35739.57
9598.0	100.57	12663.901	39722.184
7908.0	100.57	11841.718	33864.938
2097.0	100.55	8583.15	34213.031
755.0	100.53	7664.032	38729.066
8863.0	100.52	12274.438	39491.348
12448.0	100.5	14189.961	37275.66
7973.0	100.44	11687.461	35364.23
13207.0	100.44	14496.836	38665.246
7705.0	100.42	11469.615	34672.551
4566.0	100.42	9992.342	33879.117
3802.0	100.4	9653.15	33268.199
9682.0	100.3	12868.862	39029.191
5298.0	100.29	10358.626	33312.477
6913.0	100.27	11177.838	34410.973
9717.0	100.21	12853.142	38769.199
7004.0	100.17	11409.058	33486.949
7368.0	100.15	11260.15	37933.598
6920.0	100.15	11197.749	34254.922
9775.0	100.09	12811.968	37781.707
12725.0	100.02	14365.27	33739.563
2267.0	100.02	8742.833	34899.738
3036.0	99.9	9191.045	34678.316
1138.0	99.88	8137.796	34277.195
5101.0	99.84	10268.215	37020.285
1015.0	99.65	8181.176	36636.668
2969.0	99.56	9241.796	33148.086
1049.0	99.56	8074.287	36021.68
10266.0	99.52	12985.728	37967.758
6552.0	99.48	11184.895	39835.152
1818.0	99.44	8579.468	38789.523
4015.0	99.39	9493.914	36718.867
159.0	99.39	7651.675	35016.988
10986.0	99.35	13499.003	36830.484
8618.0	99.25	12246.312	33985.563
6167.0	99.21	10799.807	34239.848
917.0	99.21	8160.187	38345.145
11933.0	99.21	13972.026	35509.48
10827.0	99.17	13392.172	33562.484
296.0	99.14	7674.583	37082.977
12476.0	99.1	14131.505	36827.227
5979.0	99.1	10587.583	35950.059
4527.0	99.04	9813.38	33009.828
11948.0	99.0	13787.183	35729.855
12527.0	98.93	13999.363	35947.625
5983.0	98.91	10761.332	35738.625
5783.0	98.89	10642.504	38204.66
5195.0	98.87	10208.717	35160.633
7457.0	98.85	11324.06	39705.5
8501.0	98.77	11958.333	34362.031
10130.0	98.75	13070.907	34694.711
6166.0	98.73	10907.906	34227.734
13934.0	98.73	14456.761	34706.914
2975.0	98.73	9080.881	33339.863
1490.0	98.66	8227.519	38309.516
8688.0	98.66	12074.175	35767.234
5288.0	98.6	10514.466	33045.207
10229.0	98.6	13070.954	37354.547
10428.0	98.58	13334.386	39845.422
11943.0	98.56	13837.974	35710.355
10877.0	98.5	13455.75	34774.801
6148.0	98.5	10909.11	33842.645
2368.0	98.43	8643.954	36791.023
12179.0	98.41	13888.287	39829.035
9908.0	98.37	12753.199	34617.215
4220.0	98.29	9814.586	38998.121
4940.0	98.27	10332.784	38716.883
10648.0	98.18	13152.073	36063.199
12580.0	98.14	14205.951	35177.156
6217.0	98.1	10911.573	35473.086
5664.0	98.08	10510.844	39441.227
9399.0	98.04	12636.008	35993.641
9332.0	97.93	12616.301	34714.262
137.0	97.93	7792.501	34691.148
1686.0	97.93	8622.35	39278.289
13228.0	97.91	14464.369	38487.203
6121.0	97.89	10905.545	33140.801
3246.0	97.87	9235.543	38165.344
4730.0	97.85	9981.848	36980.449
7904.0	97.83	11675.594	33761.887
9283.0	97.81	12611.383	33361.555
10728.0	97.81	13329.497	34536.727
12908.0	97.78	14327.041	37471.23
3160.0	97.74	9234.877	36871.023
1430.0	97.68	8340.497	37036.504
7841.0	97.6	11497.123	33188.555
2955.0	97.58	9022.553	33102.297
4901.0	97.55	10213.876	39469.668
5173.0	97.47	10258.132	35858.531
2151.0	97.47	8428.861	33031.855
7404.0	97.47	11287.639	38619.773
6756.0	97.41	11070.774	36068.07
965.0	97.41	8039.144	37776.555
3010.0	97.39	9109.076	34175.836
6578.0	97.34	11148.974	39164.262
13750.0	97.34	14558.012	36531.922
4574.0	97.28	10116.572	34007.352
10697.0	97.24	13250.694	34788.145
13943.0	97.22	14550.205	34555.223
10138.0	97.2	12938.76	34856.57
2541.0	97.18	8772.14	39539.414
3031.0	97.18	9220.012	34544.738
5019.0	97.16	10330.071	37509.973
4718.0	97.16	10026.26	36825.27
11930.0	97.14	13831.61	35478.516
12591.0	97.14	14196.078	34985.93
6081.0	97.11	10719.383	33769.301
1191.0	97.11	8094.696	33007.969
3443.0	97.07	9409.45	38045.992
10016.0	97.07	12988.957	33084.746
1703.0	97.03	8479.69	38975.66
2078.0	96.95	8420.488	34900.766
5276.0	96.95	10208.63	33294.969
10515.0	96.95	13139.169	39253.461
4070.0	96.89	9572.016	37827.879
4344.0	96.89	9710.582	36636.617
10649.0	96.89	13225.24	36066.336
1397.0	96.84	8280.49	36614.18
32.0	96.82	7794.721	33386.613
7214.0	96.78	11272.505	35028.527
4658.0	96.76	9965.635	35800.203
5241.0	96.74	10314.458	34288.547
5026.0	96.7	10143.198	37615.641
6673.0	96.66	11093.429	37363.305
13863.0	96.61	14428.386	35707.57
7608.0	96.61	11598.31	36909.105
2877.0	96.59	8898.492	35032.23
12447.0	96.55	14089.766	37274.5
8831.0	96.47	12101.978	38987.211
12852.0	96.47	14265.707	36442.273
2851.0	96.45	8913.612	35872.281
4669.0	96.4	10102.319	36056.078
8392.0	96.4	11857.248	36904.758
3871.0	96.34	9528.333	34428.273
5415.0	96.32	10380.716	36328.27
3545.0	96.3	9386.371	37404.523
5181.0	96.28	10310.191	35562.754
11532.0	96.26	13654.421	38878.742
12733.0	96.24	14211.303	33919.652
3062.0	96.24	9200.284	35098.512
2255.0	96.21	8690.869	34726.445
3108.0	96.19	9209.732	36022.574
4465.0	96.19	9843.531	34299.578
245.0	96.17	7933.231	36287.672
4442.0	96.17	9742.398	35215.555
9263.0	96.17	12389.494	33138.566
6104.0	96.13	10766.201	33320.273
6560.0	96.07	11127.231	39680.098
1146.0	96.05	8159.916	34042.773
2182.0	95.99	8694.744	33311.859
12171.0	95.94	13822.103	39806.395
10781.0	95.88	13225.729	33677.125
3259.0	95.88	9156.866	38460.484
51.0	95.82	7668.024	33583.246
9344.0	95.78	12627.288	35090.141
6054.0	95.73	10753.009	34138.012
13022.0	95.69	14297.328	39709.781
8394.0	95.67	12001.893	36999.617
6208.0	95.65	10842.832	35268.738
6199.0	95.65	10899.569	35089.715
4939.0	95.63	10240.446	38631.121
6300.0	95.61	10836.13	36199.09
2192.0	95.48	8634.431	33610.168
4375.0	95.48	9816.76	36225.359
12081.0	95.48	13932.916	38841.477
10116.0	95.38	13106.502	34202.578
968.0	95.32	8153.127	37588.324
6435.0	95.27	10877.122	37665.625
5487.0	95.21	10384.985	36989.023
4571.0	95.19	10004.513	33957.949
3113.0	95.17	9112.816	36096.277
5374.0	95.15	10459.295	35141.578
11475.0	95.15	13693.274	39404.281
1194.0	95.07	8144.083	33095.254
11984.0	95.06	13850.11	36686.152
7682.0	95.06	11616.383	35114.043
2353.0	95.02	8735.687	36492.645
11393.0	95.0	13708.389	39620.086
5971.0	94.98	10634.76	36162.121
8059.0	94.92	11667.085	37404.34
2296.0	94.86	8638.583	35295.246
8547.0	94.84	11913.4	33404.172
11736.0	94.84	13659.443	35405.266
9783.0	94.83	12784.217	37491.109
7011.0	94.75	11357.499	33602.555
1066.0	94.69	8200.373	35628.258
3830.0	94.6	9700.619	33594.039
12045.0	94.5	13885.621	38259.207
3237.0	94.44	9101.971	38021.293
8557.0	94.4	11897.491	33284.516
3674.0	94.4	9410.61	35130.57
12070.0	94.4	13926.097	38717.473
1020.0	94.39	8040.637	36388.0
8053.0	94.37	11675.34	37300.777
2563.0	94.37	8956.333	39868.898
7269.0	94.33	11313.994	36213.238
10111.0	94.31	13084.231	34095.176
5296.0	94.23	10392.528	33296.27
4339.0	94.14	9835.377	36588.109
9362.0	94.14	12617.418	35350.145
12685.0	94.12	14128.044	33188.266
7652.0	94.08	11481.929	36005.836
6935.0	94.08	11050.136	33739.801
8177.0	94.06	11723.69	39472.586
4411.0	94.02	9912.652	35859.285
2470.0	94.0	8673.753	38495.426
8432.0	93.98	11854.9	35919.395
9349.0	93.81	12608.305	35176.836
4421.0	93.79	9866.512	35619.223
5760.0	93.75	10761.073	38555.984
4328.0	93.66	9830.758	36994.094
2291.0	93.62	8736.341	35260.395
11899.0	93.54	13983.63	34856.566
4278.0	93.52	9751.06	37832.406
7944.0	93.45	11841.733	34420.676
6215.0	93.45	10935.107	35408.488
10761.0	93.43	13264.667	34041.512
3025.0	93.37	9123.468	34418.191
11161.0	93.37	13560.681	38447.059
6862.0	93.35	11111.014	35190.168
2441.0	93.24	8719.073	38001.957
5199.0	93.22	10313.147	35016.148
11601.0	93.2	13636.81	37848.016
4132.0	93.2	9587.11	38739.402
2227.0	93.18	8721.421	34373.012
10550.0	93.16	13143.379	38585.012
9385.0	93.16	12511.953	35785.012
11208.0	93.1	13545.157	39222.551
13849.0	93.08	14572.036	35590.77
8495.0	93.03	11986.216	34301.855
11561.0	93.03	13599.423	38476.199
3082.0	93.03	9167.461	35583.895
11664.0	92.95	13717.068	36428.238
5000.0	92.91	10171.637	37895.07
2588.0	92.87	8950.65	39723.652
8506.0	92.87	12033.555	34194.246
4664.0	92.81	10028.753	35900.125
8761.0	92.8	12139.83	37949.496
9704.0	92.8	12809.611	38688.832
10641.0	92.8	13169.224	36424.996
234.0	92.78	7778.177	36057.313
2043.0	92.78	8441.31	35403.496
9212.0	92.76	12471.943	34042.762
12759.0	92.76	14222.329	34782.594
13657.0	92.76	14441.485	37291.996
12995.0	92.72	14255.368	39160.98
12571.0	92.7	14167.118	35280.77
8881.0	92.68	12257.817	39763.641
10004.0	92.68	12807.87	33104.367
12521.0	92.66	14190.398	36189.934
13907.0	92.64	14434.685	35387.457
9627.0	92.6	12720.64	39894.352
12096.0	92.55	13787.135	39028.148
1165.0	92.55	8019.449	33490.242
10174.0	92.51	12941.201	35874.848
1348.0	92.47	8388.143	35868.258
6106.0	92.45	10580.545	33043.297
14008.0	92.43	14434.851	33235.645
11789.0	92.41	13760.609	34122.508
2070.0	92.37	8587.243	34813.094
7299.0	92.35	11358.52	36947.613
3707.0	92.35	9280.064	34497.965
10574.0	92.24	13230.165	38144.777
10953.0	92.24	13564.205	35907.535
3051.0	92.2	9166.531	35001.973
130.0	92.18	7743.972	34576.879
5211.0	92.18	10301.916	34749.188
9380.0	92.07	12707.959	35661.98
8890.0	92.05	12402.364	39820.695
246.0	91.99	7804.692	36297.523
7631.0	91.99	11465.55	36461.941
4488.0	91.97	9730.564	33692.344
10023.0	91.97	13121.308	33137.551
6234.0	91.91	10943.496	35622.277
2585.0	91.89	9051.145	39699.27
7491.0	91.82	11558.691	39379.16
7720.0	91.82	11628.511	34548.59
8537.0	91.78	11866.021	33557.84
796.0	91.68	7935.674	39437.973
10542.0	91.66	13197.416	38523.473
6096.0	91.53	10712.287	33204.02
6137.0	91.45	10789.293	33595.973
3624.0	91.45	9355.692	36060.961
3005.0	91.36	9246.844	34074.094
9574.0	91.34	12568.574	39185.797
8169.0	91.3	11739.366	39326.129
11738.0	91.24	13774.022	35104.031
9611.0	91.22	12514.61	39874.168
3040.0	91.21	9072.85	34756.457
6231.0	91.19	10965.327	35596.879
6466.0	91.19	10946.525	38331.379
2765.0	91.17	9044.666	37087.547
10549.0	91.11	13202.279	38576.883
11615.0	91.11	13691.814	37809.605
10046.0	91.07	13065.979	33323.84
12534.0	91.05	14161.177	36046.246
5778.0	91.05	10591.622	38153.391
12655.0	91.05	14107.409	33908.703
10491.0	91.03	13239.213	39417.688
4670.0	91.03	10118.899	36066.008
116.0	90.99	7842.939	34391.055
10629.0	90.96	13339.538	36765.41
9410.0	90.88	12600.522	36297.926
13704.0	90.84	14584.702	36954.461
7977.0	90.84	11654.714	35497.203
3854.0	90.82	9577.806	33971.277
6983.0	90.76	11259.185	33053.785
4621.0	90.75	10072.815	35018.539
11666.0	90.75	13568.06	36464.93
1214.0	90.73	8246.978	33557.129
10612.0	90.71	13221.9	37329.328
6567.0	90.65	11135.603	39481.449
5348.0	90.65	10395.218	34381.176
3186.0	90.63	9072.91	37119.387
3315.0	90.61	9251.88	39299.617
6662.0	90.57	11149.316	37553.57
12293.0	90.55	14197.911	39587.0
11164.0	90.53	13427.465	38470.512
3909.0	90.5	9587.026	35096.41
3220.0	90.36	9092.616	37669.559
10172.0	90.36	12960.628	35813.734
12939.0	90.3	14395.741	38270.836
12048.0	90.3	13872.562	38427.668
1174.0	90.29	8062.412	33352.102
10175.0	90.29	13124.301	35987.02
8000.0	90.25	11834.962	35851.949
6180.0	90.25	10900.116	34562.758
10561.0	90.25	13196.608	38221.211
10684.0	90.23	13235.178	35226.504
13719.0	90.19	14577.807	36787.457
9082.0	90.13	12436.69	36574.777
7641.0	90.13	11589.092	36091.859
810.0	90.11	7981.291	39605.18
173.0	90.06	7782.224	35258.438
8888.0	90.02	12351.365	39764.914
1471.0	90.02	8369.533	37851.91
3835.0	90.0	9666.403	33693.82
5147.0	90.0	10203.899	36248.188
9596.0	89.96	12681.716	39697.258
1309.0	89.94	8224.871	35448.285
6216.0	89.9	10821.24	35464.211
2551.0	89.9	8682.922	39908.805
10614.0	89.86	13235.424	37058.68
5661.0	89.86	10395.094	39394.051
10609.0	89.84	13220.73	37279.684
4824.0	89.81	10088.058	38592.734
7931.0	89.81	11722.804	34186.945
3718.0	89.77	9414.219	34167.527
4193.0	89.75	9902.156	39987.594
7412.0	89.73	11268.534	38765.566
6168.0	89.71	10928.243	34253.879
6489.0	89.69	10908.922	38550.605
12792.0	89.65	14274.025	35349.902
8190.0	89.65	11793.121	39675.816
7694.0	89.65	11630.745	35068.176
9770.0	89.65	12832.083	37720.371
932.0	89.58	8181.084	38197.48
7751.0	89.54	11534.447	34022.113
6511.0	89.44	10940.311	39077.563
6267.0	89.39	10824.551	35929.176
5249.0	89.37	10259.567	33918.395
6272.0	89.29	10920.913	35943.641
6523.0	89.29	10858.001	39243.02
2974.0	89.21	9098.992	33317.352
5764.0	89.16	10711.713	38326.301
3234.0	89.16	9112.805	37940.09
5053.0	89.0	10311.931	37049.211
2112.0	88.98	8570.496	33673.238
12071.0	88.96	13891.639	38720.816
7244.0	88.93	11341.965	35507.766
3016.0	88.93	9119.784	34274.828
817.0	88.89	7928.199	39714.914
2162.0	88.81	8583.811	33154.84
4728.0	88.75	10066.514	36964.328
8249.0	88.68	12011.534	39554.008
59.0	88.66	7945.08	33690.301
4744.0	88.66	10054.224	37189.184
7035.0	88.62	11384.551	33938.289
10633.0	88.6	13254.427	36855.281
6636.0	88.54	11176.049	38468.836
9478.0	88.45	12500.11	38061.047
2381.0	88.41	8643.895	36950.641
10087.0	88.39	12931.692	33765.48
5279.0	88.31	10302.984	33003.844
13552.0	88.29	14461.307	37737.289
7607.0	88.25	11558.907	36883.344
3235.0	88.24	9124.023	37976.777
13892.0	88.18	14541.549	35272.852
9759.0	88.18	12721.144	37869.828
2247.0	88.14	8786.281	34644.453
5984.0	88.14	10629.723	35818.84
6571.0	88.12	11042.429	39374.91
4080.0	88.12	9510.293	37962.453
3043.0	88.1	9139.641	34858.66
7695.0	88.08	11510.783	34775.848
6462.0	88.08	10841.197	38197.063
8304.0	88.06	11879.132	38558.426
3100.0	88.01	9149.004	35895.922
2093.0	87.99	8457.68	34353.691
4432.0	87.99	9721.534	35510.426
1027.0	87.91	8190.888	36253.496
2191.0	87.89	8736.785	33583.941
11957.0	87.81	13810.958	35928.227
2821.0	87.81	8968.188	36508.012
5767.0	87.8	10723.709	38347.555
7858.0	87.78	11608.006	33054.922
9906.0	87.76	12828.3	34890.469
7831.0	87.76	11450.414	33450.262
9336.0	87.74	12571.127	34773.422
3966.0	87.72	9610.355	36053.105
5258.0	87.7	10304.16	33351.605
9294.0	87.66	12642.573	33576.359
5888.0	87.6	10577.513	36810.383
4288.0	87.57	9804.034	37689.543
11590.0	87.57	13733.232	38233.445
7927.0	87.53	11664.357	34120.039
10214.0	87.53	13128.678	36918.289
6687.0	87.51	11019.755	37326.762
847.0	87.49	8092.128	39325.488
7248.0	87.45	11270.897	35639.473
4852.0	87.45	9953.447	38843.91
5997.0	87.43	10730.18	35423.504
6113.0	87.43	10894.826	33016.066
7463.0	87.37	11395.268	39818.395
2837.0	87.35	9040.43	35929.758
4395.0	87.32	9850.934	36198.23
11452.0	87.3	13739.879	39591.117
8109.0	87.28	11781.977	38027.938
1486.0	87.22	8203.498	38251.559
3783.0	87.22	9475.856	33295.211
12082.0	87.2	13967.093	38841.109
3573.0	87.09	9336.605	36798.23
4059.0	87.09	9543.409	37474.016
12932.0	87.07	14365.694	38062.387
11838.0	87.07	13805.671	33056.32
11828.0	87.05	13682.511	33017.602
663.0	87.05	7794.114	37947.867
7303.0	87.03	11392.913	36977.09
10672.0	86.97	13277.216	35401.219
11052.0	86.97	13530.98	37460.441
4393.0	86.91	9721.47	36197.426
13010.0	86.86	14418.533	39461.027
12918.0	86.86	14345.981	37738.113
2869.0	86.86	8976.42	35391.664
7645.0	86.84	11599.783	36213.145
13026.0	86.82	14358.152	39750.961
2357.0	86.8	8820.648	36558.648
4627.0	86.8	10104.83	35101.258
9634.0	86.78	12858.273	39623.133
5996.0	86.76	10763.216	35421.055
10703.0	86.72	13166.55	34854.66
1438.0	86.72	8368.374	37149.883
5224.0	86.68	10247.275	34371.289
7916.0	86.68	11809.424	33982.156
9657.0	86.66	12774.578	39373.859
4182.0	86.63	9658.947	39799.066
5357.0	86.61	10383.756	34810.48
12576.0	86.61	14051.103	35154.109
8398.0	86.57	11854.304	36801.066
7983.0	86.57	11719.217	35600.227
5777.0	86.53	10775.703	38475.078
9419.0	86.53	12696.68	36748.461
5475.0	86.51	10447.987	36938.137
13040.0	86.51	14310.049	39963.297
3102.0	86.49	9061.296	35925.492
11192.0	86.47	13443.071	38860.52
9642.0	86.45	12917.971	39443.398
13692.0	86.44	14442.267	36881.129
3150.0	86.44	9079.606	36741.188
10802.0	86.42	13190.31	33289.457
5762.0	86.4	10718.101	38571.793
13391.0	86.4	14439.335	38103.984
12489.0	86.36	14043.822	36513.641
9576.0	86.36	12684.108	39219.531
1031.0	86.32	8032.389	36322.309
5372.0	86.32	10370.384	35043.586
3095.0	86.3	9144.685	35799.227
8021.0	86.28	11647.06	36366.188
4882.0	86.28	9925.438	39939.82
806.0	86.26	7851.729	39564.461
5262.0	86.24	10182.674	33355.453
2082.0	86.24	8589.896	34690.125
11864.0	86.22	13909.889	34068.68
12039.0	86.22	13873.388	38227.438
10205.0	86.15	12951.955	36748.996
11904.0	86.13	13843.982	34966.066
4002.0	86.13	9565.67	36548.969
1373.0	86.11	8208.133	36190.836
3243.0	86.11	9064.903	38133.469
11672.0	86.11	13662.494	36507.875
7632.0	86.09	11428.679	36530.16
13996.0	86.09	14478.407	33573.891
8390.0	86.07	11919.919	37181.453
5196.0	86.07	10200.169	35172.0
7106.0	86.05	11315.671	34569.555
2986.0	86.01	9256.706	33669.957
12855.0	86.01	14408.625	36483.355
6711.0	85.99	11149.311	36964.484
2324.0	85.99	8727.009	35962.785
2331.0	85.98	8740.366	36028.512
2887.0	85.94	8948.43	34885.973
1114.0	85.92	8008.298	34734.777
882.0	85.9	8123.38	38723.875
7902.0	85.88	11753.355	33679.102
9525.0	85.86	12603.265	38560.949
9370.0	85.82	12671.775	35481.258
34.0	85.8	7947.03	33392.59
13584.0	85.78	14566.128	37557.805
6937.0	85.78	11082.202	33802.609
4479.0	85.78	9727.696	34059.383
8267.0	85.75	11852.627	38956.867
3415.0	85.69	9430.357	38579.727
885.0	85.63	8002.679	38747.176
6460.0	85.59	10823.859	38183.98
3057.0	85.55	9199.747	35045.391
4380.0	85.55	9828.413	36338.051
11779.0	85.5	13767.228	34256.047
5690.0	85.5	10589.058	39785.172
13000.0	85.5	14361.813	39241.805
12130.0	85.48	13891.451	39499.496
4590.0	85.48	9987.218	34444.535
3829.0	85.46	9608.564	33590.402
12477.0	85.42	14095.307	36828.973
6031.0	85.42	10677.202	34849.93
12993.0	85.4	14392.596	39121.402
10569.0	85.38	13286.132	38113.867
6229.0	85.36	10813.04	35569.609
4743.0	85.34	9935.483	37146.047
3730.0	85.3	9432.635	33986.215
1617.0	85.29	8387.249	39010.836
6045.0	85.27	10585.252	34601.309
8645.0	85.23	12109.729	34770.66
11887.0	85.19	13920.701	34535.684
9379.0	85.15	12646.284	35648.41
1321.0	85.15	8347.471	35587.598
6134.0	85.13	10846.151	33502.879
4008.0	85.06	9651.646	36645.535
8456.0	85.04	12048.369	35549.66
9329.0	85.04	12702.061	34707.43
7275.0	85.04	11212.215	36446.266
5198.0	85.02	10274.776	34959.953
6554.0	85.02	11039.157	39934.43
5959.0	85.0	10732.029	36259.801
4316.0	85.0	9840.39	37129.723
11202.0	84.98	13504.936	39050.711
5356.0	84.92	10478.851	34773.484
10835.0	84.92	13403.715	33640.281
19.0	84.9	7691.944	33237.887
7848.0	84.9	11578.228	33269.703
5350.0	84.86	10421.56	34496.242
8279.0	84.86	12033.725	38908.281
8917.0	84.86	12313.931	39393.246
11188.0	84.86	13399.731	38763.719
9164.0	84.86	12313.392	35108.559
8542.0	84.85	11909.482	33371.227
9769.0	84.77	12922.116	37699.57
684.0	84.75	7842.63	38179.48
13594.0	84.75	14449.817	37606.23
1171.0	84.73	8144.141	33609.551
164.0	84.71	7794.571	35182.949
4710.0	84.65	10028.63	36661.289
5479.0	84.6	10480.569	36948.84
9166.0	84.58	12434.261	35156.191
1255.0	84.56	8274.375	34188.055
5219.0	84.54	10302.177	34549.043
2898.0	84.54	8983.072	34550.996
2531.0	84.54	8632.321	39401.848
9825.0	84.5	12899.164	36327.383
13751.0	84.48	14474.052	36532.754
12106.0	84.48	13873.96	39128.094
1420.0	84.48	8412.104	36909.504
6119.0	84.48	10795.156	33119.699
7786.0	84.44	11466.48	33677.609
7364.0	84.37	11266.633	37748.148
8597.0	84.33	12115.782	33660.727
5727.0	84.33	10614.43	38966.805
7313.0	84.33	11247.323	37036.949
5305.0	84.31	10374.694	33428.938
3816.0	84.31	9499.569	33456.227
5400.0	84.27	10368.366	36059.086
5368.0	84.23	10531.391	35014.793
2228.0	84.23	8677.987	34372.867
5036.0	84.16	10164.962	37406.5
12848.0	84.16	14218.009	36339.219
2270.0	84.14	8696.339	34908.105
6997.0	84.14	11364.605	33272.895
6628.0	84.14	11132.435	38312.84
5941.0	84.1	10719.556	36458.188
5318.0	84.1	10376.47	33708.953
7935.0	84.08	11699.583	34258.715
1307.0	84.08	8217.504	35433.48
7885.0	84.08	11795.815	33444.988
13279.0	84.06	14575.1	38294.523
8858.0	84.0	12114.159	39420.508
10233.0	84.0	12999.769	37392.852
8552.0	83.96	11941.073	33182.801
7998.0	83.93	11677.039	35825.828
1248.0	83.93	8314.463	34117.637
6040.0	83.93	10672.336	34763.492
5205.0	83.89	10203.837	34931.051
2882.0	83.87	9018.654	34859.625
7558.0	83.85	11615.901	37885.891
52.0	83.85	7645.984	33587.48
10640.0	83.85	13145.311	36421.371
7079.0	83.85	11283.597	34434.754
4148.0	83.81	9669.831	38978.195
5220.0	83.68	10194.387	34575.777
1675.0	83.66	8599.404	39743.457
12035.0	83.66	13850.857	38114.555
5050.0	83.64	10231.319	37309.875
10081.0	83.62	12936.424	33674.473
5256.0	83.58	10223.423	33640.031
9100.0	83.58	12304.009	36232.617
12423.0	83.54	14018.726	37889.98
13407.0	83.52	14619.833	37850.801
4433.0	83.48	9846.471	35548.094
13588.0	83.48	14512.665	37571.664
8738.0	83.48	12228.442	37386.0
6943.0	83.47	11140.859	33550.727
13202.0	83.47	14588.081	38651.18
2565.0	83.45	8875.113	39906.742
7525.0	83.39	11513.21	38505.672
12669.0	83.35	14195.034	33529.113
6647.0	83.33	11041.068	37978.215
2808.0	83.27	8885.392	36620.391
464.0	83.16	7972.958	37737.453
14017.0	83.16	14450.72	33294.293
6568.0	83.12	11114.554	39573.57
9577.0	83.1	12563.714	39271.105
4790.0	83.1	10109.408	37955.664
1196.0	83.08	8190.834	33117.117
3722.0	83.08	9291.061	34195.512
9886.0	83.08	12893.555	35240.852
3936.0	83.08	9497.195	35533.441
3570.0	83.06	9354.345	36779.047
9384.0	83.04	12656.47	35742.773
3129.0	82.99	9207.547	36488.648
5354.0	82.99	10541.078	34700.016
6098.0	82.99	10600.481	33210.113
4338.0	82.97	9756.776	36859.039
8573.0	82.95	12070.961	33264.93
4390.0	82.93	9765.483	36155.648
7921.0	82.91	11776.859	34035.668
3251.0	82.89	9273.185	38265.102
9075.0	82.89	12370.938	36927.152
8306.0	82.87	11931.223	38564.965
6001.0	82.85	10698.591	35459.965
4601.0	82.8	10053.049	34606.957
9503.0	82.78	12618.496	38289.148
10527.0	82.7	13251.607	39096.215
4055.0	82.7	9619.367	37416.434
7425.0	82.68	11321.609	39024.953
3190.0	82.66	9090.838	37164.531
6591.0	82.66	11087.988	39044.52
7937.0	82.64	11814.438	34381.492
7065.0	82.6	11208.993	34383.445
11605.0	82.6	13726.031	37981.887
6625.0	82.55	11122.278	38567.969
2066.0	82.55	8522.404	34784.559
3326.0	82.53	9148.829	39731.336
12308.0	82.51	14110.346	39348.992
194.0	82.47	7961.19	35504.668
7929.0	82.41	11663.044	34181.813
10079.0	82.41	12945.528	33636.098
11758.0	82.41	13691.966	34450.059
333.0	82.39	7904.471	37514.516
1297.0	82.34	8330.827	35274.223
4803.0	82.34	10077.267	38316.469
11670.0	82.28	13780.016	36501.906
11848.0	82.26	13912.897	33466.277
3983.0	82.22	9625.937	36367.941
11159.0	82.2	13478.214	38444.5
3629.0	82.18	9359.743	36127.688
6107.0	82.16	10761.388	33095.926
13973.0	82.16	14457.556	34014.293
7043.0	82.11	11376.554	34049.77
1090.0	82.07	8111.158	35140.266
11718.0	82.03	13728.446	35484.742
11977.0	82.01	13869.884	36556.523
1014.0	81.99	8018.248	36604.836
7033.0	81.99	11233.483	33911.93
2377.0	81.95	8747.758	36875.254
4305.0	81.95	9902.89	37274.215
8666.0	81.89	12241.108	35435.234
7050.0	81.89	11250.541	34186.715
8636.0	81.88	12079.255	34482.449
2129.0	81.88	8497.348	33528.25
11724.0	81.86	13707.055	35568.891
9556.0	81.86	12561.108	38718.648
12046.0	81.86	13940.133	38298.805
4582.0	81.82	9974.361	34258.027
11579.0	81.67	13708.185	38565.633
6928.0	81.65	11033.169	33952.121
1637.0	81.63	8327.313	39527.395
7517.0	81.63	11457.123	38714.375
11682.0	81.61	13749.996	36263.355
8668.0	81.57	12066.848	35444.648
10157.0	81.55	13074.771	35292.965
8027.0	81.55	11700.867	36514.102
10058.0	81.53	13023.834	33431.641
7016.0	81.51	11385.951	33701.164
9307.0	81.47	12594.923	34006.203
2722.0	81.47	9012.265	38091.172
3110.0	81.44	9069.247	36077.629
11608.0	81.38	13657.219	37683.535
99.0	81.38	7775.916	34235.305
9126.0	81.38	12469.295	35751.879
1372.0	81.3	8233.029	36175.898
11091.0	81.28	13378.426	37820.949
8911.0	81.24	12484.424	39498.168
10493.0	81.24	13159.698	39131.992
6170.0	81.24	10945.824	34312.156
4156.0	81.19	9508.889	39165.934
4037.0	81.17	9555.033	36970.434
11773.0	81.13	13616.86	34390.34
10437.0	81.13	13235.062	40009.754
9902.0	81.11	12716.707	34840.445
3922.0	81.05	9576.712	35285.406
1694.0	81.01	8421.404	39142.91
8268.0	80.9	12031.006	38977.324
10879.0	80.9	13382.894	34794.09
9163.0	80.88	12414.478	35410.586
2235.0	80.88	8811.787	34474.641
2086.0	80.82	8607.197	34477.645
3638.0	80.8	9398.24	36040.055
10992.0	80.8	13451.796	36888.875
9078.0	80.8	12327.238	36794.313
3245.0	80.8	9176.298	38161.684
13051.0	80.76	14461.662	39812.059
7564.0	80.76	11526.444	37786.844
2755.0	80.75	8971.286	37240.215
7495.0	80.73	11596.17	39142.66
3834.0	80.69	9572.363	33665.652
3875.0	80.67	9490.369	34500.34
4314.0	80.65	9765.437	37083.051
12170.0	80.63	13873.366	39794.055
4160.0	80.61	9634.726	39255.781
2498.0	80.61	8833.751	38895.434
7648.0	80.61	11628.511	35929.301
1291.0	80.59	8321.402	35163.117
1124.0	80.59	8065.979	34389.715
13999.0	80.59	14480.619	33329.363
8934.0	80.57	12368.877	38886.602
12025.0	80.57	13835.218	37668.785
12420.0	80.55	14067.299	37868.227
9172.0	80.53	12442.642	34964.492
9128.0	80.53	12307.517	35763.652
3330.0	80.38	9229.168	39777.883
16.0	80.36	7896.176	33184.762
6370.0	80.34	10919.77	36695.883
4198.0	80.34	9761.767	39626.77
10148.0	80.34	13037.814	35112.785
1691.0	80.32	8530.063	39377.645
12696.0	80.3	14285.514	33005.023
7285.0	80.3	11293.871	36616.332
6390.0	80.3	10937.721	36981.391
13780.0	80.29	14463.813	36129.879
5748.0	80.29	10635.721	38496.594
9650.0	80.27	12824.822	39281.824
2907.0	80.27	9030.653	34387.164
4773.0	80.25	10119.647	37618.832
1642.0	80.25	8235.678	39602.207
775.0	80.23	7981.146	39074.297
8136.0	80.21	11843.209	38535.574
3782.0	80.21	9441.778	33293.23
7764.0	80.17	11619.27	33816.297
118.0	80.15	7984.084	34434.402
7354.0	80.13	11345.595	37637.223
12850.0	80.13	14220.396	36354.672
4165.0	80.13	9572.059	39397.461
7992.0	80.13	11733.205	35744.348
3963.0	80.09	9633.989	35978.047
11938.0	80.09	13787.75	35631.848
4850.0	80.0	10119.771	38822.129
13997.0	79.88	14581.415	33610.297
8118.0	79.88	11667.371	38188.758
4877.0	79.81	9927.528	39593.535
6897.0	79.79	11161.701	34931.793
3069.0	79.79	9072.971	35307.398
13027.0	79.77	14246.831	39789.43
1249.0	79.75	8245.41	34119.77
4896.0	79.75	10289.945	39659.793
7470.0	79.69	11448.637	39846.77
12590.0	79.69	13994.365	34981.77
3538.0	79.67	9392.176	37516.367
5713.0	79.67	10716.429	39337.156
8026.0	79.65	11673.4	36494.438
4077.0	79.65	9654.574	37918.504
1234.0	79.63	8258.037	33931.477
3912.0	79.63	9548.748	35138.496
7677.0	79.6	11547.149	35312.836
7007.0	79.54	11247.069	33554.969
3017.0	79.54	9212.524	34318.48
4603.0	79.54	9961.44	34650.551
348.0	79.52	7725.201	37666.461
10630.0	79.52	13245.604	36787.34
8587.0	79.48	12126.863	33499.234
6684.0	79.48	11166.935	37252.508
9181.0	79.46	12468.09	34708.957
5885.0	79.46	10688.448	36795.113
8540.0	79.42	11940.37	33598.137
4149.0	79.42	9583.807	38982.773
7030.0	79.4	11255.204	33870.844
5685.0	79.39	10524.255	39890.637
12532.0	79.39	14091.34	36027.242
9721.0	79.37	12783.911	38481.379
8413.0	79.37	12009.676	36445.996
10525.0	79.35	13168.95	38978.113
6321.0	79.35	10987.351	36359.016
6100.0	79.33	10618.968	33245.555
7061.0	79.31	11287.058	34357.941
9037.0	79.27	12374.67	37751.891
142.0	79.25	7888.878	34808.656
3370.0	79.23	9389.576	39405.563
2711.0	79.21	8999.643	38270.375
254.0	79.21	7738.847	36472.145
3645.0	79.19	9345.635	35798.074
5716.0	79.19	10670.474	39129.445
5671.0	79.17	10539.898	39591.398
1645.0	79.16	8392.533	39610.781
9686.0	79.16	12802.594	38805.168
4486.0	79.14	9902.384	33911.898
7675.0	79.12	11567.879	35547.66
1007.0	79.1	8013.867	36855.043
8382.0	79.1	11922.649	37291.953
2494.0	79.1	8684.0	38858.543
10264.0	79.02	13079.712	37941.566
6207.0	78.98	10967.604	35252.402
5343.0	78.98	10436.778	34238.434
1698.0	78.96	8479.596	39232.523
8711.0	78.96	12261.463	36727.18
5429.0	78.94	10422.14	36602.977
3301.0	78.94	9182.428	38900.27
10646.0	78.93	13330.42	36527.914
7309.0	78.85	11320.475	37004.984
6781.0	78.81	11135.997	35804.031
2867.0	78.81	8934.751	35326.895
9913.0	78.81	12789.192	34678.934
11291.0	78.77	13474.506	39844.813
227.0	78.77	7934.099	35920.289
2589.0	78.77	8989.692	39736.383
4092.0	78.73	9581.113	38244.078
4166.0	78.73	9633.753	39414.117
11701.0	78.71	13660.52	35807.031
2762.0	78.7	8904.172	37042.867
6678.0	78.7	11193.986	37413.926
12856.0	78.68	14268.542	36511.238
2327.0	78.66	8650.343	35980.34
9633.0	78.66	12822.47	39616.336
7052.0	78.62	11220.591	34258.719
2089.0	78.6	8490.49	34540.086
13982.0	78.58	14609.438	33646.68
1848.0	78.58	8621.523	38200.98
1477.0	78.58	8373.566	38184.129
11080.0	78.56	13455.641	37732.648
10008.0	78.54	12765.523	33147.676
5736.0	78.52	10646.025	38792.602
2251.0	78.5	8662.109	34694.391
12030.0	78.45	13882.584	37732.688
11501.0	78.41	13685.294	38970.617
8184.0	78.41	11767.969	39555.781
1117.0	78.39	8170.012	34560.164
7150.0	78.39	11355.374	34749.527
5875.0	78.37	10667.334	36732.828
7505.0	78.35	11558.018	39080.473
4759.0	78.35	10088.1	37306.184
9195.0	78.27	12286.056	34413.09
10870.0	78.27	13545.838	34669.207
8447.0	78.24	11870.356	35711.855
282.0	78.2	7815.586	36964.23
10497.0	78.14	13229.048	39172.594
9188.0	78.14	12470.856	34498.543
4190.0	78.1	9847.233	39908.07
5269.0	78.08	10245.272	33454.477
1953.0	78.04	8546.822	37015.773
12425.0	78.03	14035.643	37896.012
10779.0	78.01	13157.851	33950.598
4444.0	77.99	9818.52	34985.672
8180.0	77.99	11662.577	39523.383
9866.0	77.99	12810.296	35429.184
2397.0	77.99	8803.681	37211.246
7532.0	77.99	11612.61	38598.012
3921.0	77.97	9546.226	35281.02
3125.0	77.93	9113.415	36415.184
6785.0	77.85	11168.093	35857.07
2954.0	77.85	8871.802	33100.504
3796.0	77.83	9621.493	33115.473
12323.0	77.81	14154.518	39221.184
9236.0	77.76	12280.022	33758.988
2279.0	77.64	8709.436	35066.762
2173.0	77.64	8684.099	33109.5
7197.0	77.62	11298.019	34965.086
11859.0	77.6	13950.216	33842.934
5806.0	77.6	10632.079	37685.941
4180.0	77.57	9699.866	39693.793
13212.0	77.53	14472.525	38693.262
10430.0	77.51	13348.08	39893.18
3164.0	77.49	9161.754	36957.41
9817.0	77.47	12736.317	36519.934
765.0	77.47	7704.742	38862.906
6799.0	77.45	11176.113	35659.977
6386.0	77.41	10800.088	36926.875
2623.0	77.39	9024.193	39224.91
1300.0	77.39	8310.249	35313.313
8282.0	77.39	12004.816	38644.625
1873.0	77.39	8490.377	37901.684
13037.0	77.37	14300.625	39886.957
11599.0	77.34	13734.229	37843.461
2742.0	77.32	9040.64	37608.762
2950.0	77.32	9041.721	33307.449
9094.0	77.32	12321.552	36510.063
7581.0	77.32	11632.573	37500.273
12769.0	77.3	14299.562	34942.492
201.0	77.28	7978.157	35530.52
2060.0	77.24	8491.724	34952.645
3187.0	77.24	9122.47	37123.352
10851.0	77.22	13459.969	34165.465
13259.0	77.2	14581.115	38148.242
12459.0	77.18	14077.733	36867.266
4038.0	77.16	9600.743	36998.852
7859.0	77.14	11491.601	33110.023
12016.0	77.11	13994.148	37473.98
1662.0	77.11	8277.664	40000.336
278.0	77.09	7798.616	36941.871
7220.0	77.03	11292.943	35056.066
7961.0	77.01	11716.368	35108.445
8832.0	76.99	12188.832	38996.77
8488.0	76.97	11995.884	34675.633
5554.0	76.97	10480.94	37448.621
12468.0	76.97	14074.255	36998.82
9298.0	76.91	12632.339	33672.094
8716.0	76.9	12151.389	36861.375
9636.0	76.9	12847.314	39631.164
2110.0	76.9	8580.762	33908.598
2203.0	76.84	8745.485	33864.266
4469.0	76.84	9853.33	34347.883
8510.0	76.82	12011.764	34233.375
9962.0	76.82	12865.112	33526.895
9087.0	76.8	12423.75	36417.953
11800.0	76.7	13746.767	33690.094
9460.0	76.65	12695.966	37663.297
7272.0	76.65	11247.154	36308.367
6068.0	76.65	10608.55	33995.852
8393.0	76.65	11928.701	36914.895
11558.0	76.61	13741.137	38784.738
11639.0	76.61	13754.781	36866.016
6965.0	76.59	11134.061	33263.398
9055.0	76.55	12473.253	37449.102
8070.0	76.55	11798.858	37586.66
9581.0	76.53	12652.673	39361.922
13273.0	76.51	14541.202	38241.219
3347.0	76.47	9399.983	39613.383
7678.0	76.47	11630.138	35342.148
6007.0	76.45	10610.165	35560.633
13990.0	76.44	14524.354	33513.223
9266.0	76.42	12301.032	33159.996
10962.0	76.4	13537.653	36032.914
931.0	76.4	8033.079	38182.492
1158.0	76.36	8051.579	33680.699
781.0	76.34	7840.205	39218.156
6473.0	76.34	10943.584	38460.617
7235.0	76.34	11343.746	35341.426
5546.0	76.32	10451.06	37419.66
10583.0	76.3	13243.962	37813.031
1936.0	76.3	8459.17	37104.023
949.0	76.26	8119.688	37876.105
8932.0	76.24	12386.171	38850.469
10540.0	76.22	13314.28	38761.109
4881.0	76.22	10003.081	39758.555
175.0	76.22	7651.309	35350.969
5034.0	76.15	10147.672	37380.383
2652.0	76.15	8989.087	38654.73
4082.0	76.13	9563.941	38069.09
7956.0	76.11	11747.624	34993.695
5733.0	76.11	10654.293	39030.934
12181.0	76.09	13908.736	39834.492
7638.0	76.09	11596.563	36314.965
8493.0	76.07	11992.199	34582.461
8559.0	76.07	12059.325	33077.129
6701.0	76.05	11181.672	37157.602
2418.0	76.01	8683.0	37629.367
5130.0	76.01	10252.867	36660.488
3107.0	76.01	9254.366	36015.953
2872.0	75.96	8945.108	35158.387
1131.0	75.94	8109.938	34145.266
10218.0	75.92	12978.818	37020.738
1469.0	75.92	8403.99	37819.891
5373.0	75.92	10504.086	35055.715
7219.0	75.88	11414.126	35054.484
1681.0	75.86	8528.092	39441.781
8444.0	75.82	11907.451	35595.848
13743.0	75.76	14426.573	36416.516
2967.0	75.73	9233.013	33097.922
6508.0	75.71	10919.649	38993.816
8167.0	75.67	11780.229	39315.703
6338.0	75.65	10837.961	36502.723
4405.0	75.63	9821.654	35745.598
4279.0	75.57	9900.335	37893.828
3227.0	75.52	9225.8	37818.516
4594.0	75.5	10010.738	34523.0
2859.0	75.5	8960.191	35569.477
6265.0	75.46	10875.159	35893.32
2733.0	75.44	8915.405	37748.383
6441.0	75.38	10984.833	37747.871
10411.0	75.38	13125.99	39820.77
3679.0	75.36	9400.107	35231.41
6727.0	75.36	11104.485	36569.586
8616.0	75.36	12243.869	33950.512
11217.0	75.32	13409.849	39338.254
9395.0	75.19	12652.658	35913.973
8436.0	75.17	11906.178	35989.563
266.0	75.13	7841.16	36652.637
6572.0	75.11	11008.013	39379.828
12263.0	75.06	14056.186	39608.406
1670.0	75.06	8440.708	39918.449
6252.0	75.04	10801.817	35810.719
8929.0	75.0	12400.599	38825.824
6975.0	74.98	11218.606	33019.324
13978.0	74.96	14632.422	33861.043
2310.0	74.94	8802.864	35678.117
10076.0	74.94	12988.787	33592.711
1029.0	74.85	8106.145	36297.309
8194.0	74.83	11742.395	39860.715
12117.0	74.83	13895.023	39340.77
2080.0	74.79	8439.744	34639.297
8461.0	74.79	12004.527	35303.129
10698.0	74.77	13349.967	34793.234
4534.0	74.73	10054.913	33022.191
114.0	74.71	7946.093	34365.637
8187.0	74.67	11758.129	39613.313
3889.0	74.63	9542.905	34793.074
3162.0	74.62	9064.044	36924.594
11856.0	74.6	13894.784	33748.613
9316.0	74.58	12642.028	34296.879
13243.0	74.56	14624.513	38315.738
10958.0	74.52	13552.068	35994.168
8967.0	74.52	12326.437	38788.535
6088.0	74.52	10563.857	33344.84
7034.0	74.5	11237.206	33923.914
12612.0	74.48	14112.797	34893.066
10279.0	74.48	13028.789	38319.641
3194.0	74.48	9183.909	37222.754
3688.0	74.48	9380.181	35056.098
6287.0	74.46	10782.881	36072.379
10873.0	74.46	13469.436	34705.652
2040.0	74.42	8488.503	35273.035
6397.0	74.4	10893.566	37058.398
3623.0	74.4	9462.453	36374.438
4615.0	74.4	10048.893	34874.809
8179.0	74.4	11797.012	39507.063
11239.0	74.39	13450.693	39468.145
7249.0	74.39	11391.069	35653.809
8263.0	74.39	11972.377	39240.359
13102.0	74.37	14592.216	39568.688
11459.0	74.35	13777.32	39301.035
8168.0	74.31	11687.834	39316.461
5432.0	74.29	10540.192	36641.332
2356.0	74.27	8771.097	36557.473
9845.0	74.25	12854.19	35735.375
141.0	74.17	7865.541	34791.504
8897.0	74.14	12307.811	39881.16
5206.0	74.14	10246.726	34626.285
1653.0	74.04	8276.587	39727.84
5146.0	74.02	10233.364	36233.742
2009.0	74.0	8438.153	36189.781
2994.0	73.96	9137.184	33788.676
6049.0	73.93	10758.773	34365.301
9635.0	73.93	12742.845	39630.352
6306.0	73.91	10791.515	36235.02
7906.0	73.87	11785.486	33779.23
6422.0	73.87	10977.275	37374.207
4922.0	73.85	10171.23	39058.77
1252.0	73.85	8304.002	34142.457
8431.0	73.81	11907.729	35917.027
7646.0	73.81	11618.174	35921.414
1299.0	73.77	8301.47	35297.309
3132.0	73.77	9083.35	36567.301
168.0	73.75	7987.539	35232.875
12714.0	73.73	14357.937	33484.391
12691.0	73.73	14118.911	33095.262
7441.0	73.73	11310.531	39238.523
8419.0	73.73	11950.753	36536.402
7795.0	73.72	11481.043	33796.977
4835.0	73.68	10013.252	38662.895
2493.0	73.66	8772.901	38813.328
13174.0	73.62	14496.357	38840.313
6399.0	73.62	10863.682	37062.914
12707.0	73.6	14422.28	33246.59
4302.0	73.58	9887.449	37451.238
8031.0	73.54	11754.342	36769.422
10917.0	73.52	13564.031	35252.734
11939.0	73.52	13874.528	35636.77
1040.0	73.5	8019.89	36201.633
4796.0	73.5	10092.994	38086.609
9133.0	73.47	12301.162	35861.816
4579.0	73.47	10050.364	34078.563
9342.0	73.45	12514.722	35040.949
4298.0	73.45	9810.838	37625.031
347.0	73.43	7916.433	37647.008
1179.0	73.41	8109.099	33479.754
6142.0	73.41	10964.97	33721.504
9776.0	73.37	12800.198	37784.266
80.0	73.33	7923.724	33994.793
1464.0	73.31	8323.874	37748.676
12346.0	73.31	14086.3	38880.781
8108.0	73.31	11805.89	38006.992
5095.0	73.29	10143.564	36976.816
10655.0	73.29	13193.413	35756.051
10128.0	73.27	12969.038	34594.527
5051.0	73.27	10137.849	37340.492
12555.0	73.2	14047.479	35435.625
2481.0	73.18	8694.984	38648.492
6728.0	73.16	11038.848	36571.961
4207.0	73.14	9728.119	39356.395
9406.0	73.12	12495.12	36251.742
3375.0	73.12	9368.794	39175.461
1649.0	73.12	8357.246	39711.129
11008.0	73.1	13493.405	37064.039
6161.0	73.08	10915.53	34139.773
8189.0	73.08	11725.531	39653.496
3633.0	73.04	9292.622	35939.133
13995.0	73.04	14605.019	33565.77
4487.0	72.99	9915.568	33651.512
1401.0	72.97	8216.759	36774.539
7855.0	72.97	11545.708	33029.973
4618.0	72.97	9953.881	34980.426
12406.0	72.93	14139.163	38368.375
1866.0	72.93	8591.198	38024.5
4787.0	72.89	10105.25	37908.781
2107.0	72.89	8596.116	33852.48
10206.0	72.87	12978.035	36753.73
7856.0	72.87	11568.395	33048.695
5188.0	72.87	10142.242	35322.32
8474.0	72.85	11988.566	35211.977
2329.0	72.81	8736.285	35988.922
6423.0	72.81	10830.81	37383.738
8218.0	72.8	11912.127	39835.027
5739.0	72.8	10767.732	38930.738
2824.0	72.8	8874.754	36280.906
7023.0	72.78	11300.383	33737.02
7920.0	72.78	11750.032	34034.453
9388.0	72.76	12494.639	35834.289
180.0	72.76	7706.64	35430.109
6156.0	72.7	10808.812	34044.965
4283.0	72.68	9768.252	37966.828
4808.0	72.66	10047.984	38408.961
11100.0	72.62	13414.4	37963.422
3023.0	72.62	9101.764	34372.102
10575.0	72.6	13163.012	37863.863
678.0	72.58	7671.133	38161.309
11949.0	72.58	13921.536	35746.223
9703.0	72.51	12882.741	38687.152
4273.0	72.49	9829.117	38307.629
1398.0	72.49	8305.724	36719.234
10657.0	72.43	13238.49	35868.77
10816.0	72.43	13554.441	33121.586
7460.0	72.43	11313.399	39786.023
3077.0	72.37	9145.181	35478.941
4086.0	72.34	9622.414	38126.176
6110.0	72.32	10755.503	33126.32
5272.0	72.32	10344.459	33200.637
327.0	72.3	7699.938	37441.742
11723.0	72.24	13606.095	35536.191
2015.0	72.22	8475.933	35952.465
825.0	72.2	7657.09	39875.086
7344.0	72.18	11409.264	37461.219
5798.0	72.16	10689.16	37888.238
10700.0	72.14	13169.213	34813.938
1129.0	72.09	8067.408	34135.195
9667.0	72.09	12897.198	39216.746
12681.0	72.07	14096.815	33458.012
971.0	72.05	8058.753	37663.879
6557.0	72.03	11138.645	39987.426
12028.0	71.99	13890.073	37715.273
12931.0	71.97	14357.024	37967.008
7574.0	71.93	11436.449	37364.82
5226.0	71.93	10256.189	34402.27
5172.0	71.91	10219.757	35802.922
3309.0	71.91	9154.991	39062.93
3212.0	71.9	9268.791	37549.137
9175.0	71.88	12490.262	35085.387
3340.0	71.8	9439.826	39895.539
323.0	71.8	7819.236	37330.699
6069.0	71.8	10651.481	34009.117
2321.0	71.78	8662.109	35952.926
5632.0	71.78	10507.285	38841.805
53.0	71.78	7807.121	33593.441
6141.0	71.76	10992.11	33701.559
12796.0	71.76	14354.147	35490.559
4885.0	71.74	9995.566	39973.32
1231.0	71.74	8218.828	33895.484
2171.0	71.74	8783.126	33103.012
13014.0	71.7	14235.511	39525.027
314.0	71.68	7842.907	37256.422
9792.0	71.68	12721.092	36938.5
7238.0	71.67	11241.004	35410.238
12103.0	71.65	13885.403	39101.496
10122.0	71.65	13123.877	34313.648
6929.0	71.65	11121.498	33958.777
10244.0	71.65	13120.367	37565.867
4539.0	71.63	9945.162	33216.664
104.0	71.59	7974.958	34297.797
5218.0	71.53	10136.596	34524.883
3440.0	71.53	9366.939	38009.578
8764.0	71.47	12064.321	37995.836
3821.0	71.47	9699.396	33510.789
6883.0	71.47	11038.165	34967.449
20.0	71.45	7786.246	33241.883
2384.0	71.45	8781.243	37054.77
9440.0	71.42	12596.907	37200.316
2508.0	71.4	8666.246	39017.004
5714.0	71.38	10681.572	39335.98
8562.0	71.36	11850.923	33111.313
4742.0	71.34	10053.168	37138.105
826.0	71.32	7943.068	39885.664
9985.0	71.32	12765.957	33257.133
4974.0	71.32	10143.484	38198.328
8411.0	71.32	11992.38	36406.656
8454.0	71.32	11952.422	35513.727
8425.0	71.3	11935.863	36152.832
3795.0	71.28	9602.885	33038.793
5208.0	71.28	10275.5	34665.0
1521.0	71.28	8371.617	38542.023
5635.0	71.28	10528.606	38922.355
6039.0	71.24	10765.308	34732.691
814.0	71.22	7688.268	39680.574
12752.0	71.19	14264.128	34656.535
10926.0	71.19	13361.093	35408.547
4766.0	71.19	10017.798	37386.824
7253.0	71.17	11365.026	35861.473
1094.0	71.17	8181.379	35165.715
13179.0	71.17	14475.214	38867.934
12876.0	71.15	14313.675	36726.656
4741.0	71.13	10091.812	37135.383
9149.0	71.11	12307.926	35431.02
1272.0	71.09	8228.551	34762.332
3792.0	71.07	9304.272	33155.266
11993.0	71.07	13872.549	36945.094
10932.0	71.07	13415.516	35484.336
6886.0	71.05	11087.807	35002.527
3535.0	71.05	9415.797	37771.09
11466.0	71.05	13702.072	39324.605
7092.0	71.01	11223.512	34497.855
867.0	70.99	8060.092	38824.355
4605.0	70.98	10012.015	34653.184
8895.0	70.94	12412.642	39868.594
7613.0	70.92	11473.092	36970.867
8262.0	70.92	11921.887	39235.441
4197.0	70.9	9755.213	39612.227
9943.0	70.9	12775.327	34101.473
7731.0	70.9	11542.813	34172.039
12653.0	70.88	14106.262	33839.762
8624.0	70.86	12181.78	34197.98
13967.0	70.84	14493.025	34254.758
7487.0	70.8	11553.961	39593.316
8719.0	70.78	12075.068	37055.195
8222.0	70.75	12041.292	39917.305
8828.0	70.73	12106.081	38891.559
2292.0	70.67	8814.583	35263.086
310.0	70.65	7651.855	37181.988
5710.0	70.65	10569.37	39544.605
3163.0	70.65	9207.26	36947.133
2242.0	70.65	8755.216	34530.648
6918.0	70.63	11103.85	34153.414
979.0	70.59	7996.434	37270.496
8005.0	70.59	11805.668	35936.465
1229.0	70.57	8237.563	33878.543
7502.0	70.57	11482.423	39017.895
1221.0	70.57	8328.762	33639.789
4580.0	70.55	10042.844	34120.887
4290.0	70.55	9797.404	37715.656
3377.0	70.54	9323.485	39205.996
5080.0	70.54	10208.88	36942.473
8269.0	70.52	11930.005	38983.441
8659.0	70.5	12098.665	35313.328
2871.0	70.5	8865.73	35103.32
9113.0	70.5	12437.107	36070.754
10247.0	70.48	12945.204	37601.941
6960.0	70.46	11163.25	33217.012
2106.0	70.46	8447.923	33847.129
3402.0	70.46	9456.544	38739.898
1382.0	70.46	8314.185	36329.34
12349.0	70.46	14100.034	38886.5
12794.0	70.44	14391.615	35372.184
12884.0	70.42	14306.894	36885.391
8453.0	70.4	12007.418	35468.109
5006.0	70.38	10244.366	37980.016
1065.0	70.36	8175.139	35875.379
12012.0	70.36	13901.667	37419.145
10777.0	70.34	13284.363	33872.797
9269.0	70.32	12566.045	33011.828
836.0	70.32	8135.971	39920.313
4056.0	70.32	9643.505	37447.047
1468.0	70.32	8399.46	37808.379
2801.0	70.27	8957.169	36791.004
11098.0	70.21	13395.37	37928.816
8361.0	70.21	11921.101	37556.445
10599.0	70.21	13303.648	37222.148
262.0	70.17	7903.788	36606.84
2113.0	70.17	8505.033	33673.188
9146.0	70.15	12424.546	35707.781
5257.0	70.13	10178.73	33324.703
5197.0	70.13	10292.527	34944.715
10135.0	70.11	13063.665	34720.445
8162.0	70.09	11716.147	39081.645
11581.0	70.08	13754.713	38579.047
3327.0	70.06	9213.504	39734.758
12009.0	70.04	13804.223	37306.563
4533.0	70.04	9914.605	33160.629
12624.0	70.04	14173.449	34725.266
11711.0	70.04	13736.386	35438.051
8766.0	70.02	12265.08	38051.719
10910.0	70.02	13414.709	35173.785
4592.0	70.02	10017.913	34497.359
733.0	70.0	7736.087	38467.984
4462.0	69.98	9754.581	34530.512
9031.0	69.96	12389.932	37965.613
2404.0	69.96	8713.222	37450.508
1825.0	69.94	8593.653	38581.508
12320.0	69.88	14048.977	39187.188
7445.0	69.88	11244.123	39335.387
5180.0	69.85	10159.149	35540.855
13684.0	69.85	14513.539	37125.973
247.0	69.85	7832.013	36297.645
9928.0	69.85	12759.165	34390.035
6323.0	69.83	10808.478	36372.156
28.0	69.73	7954.828	33328.695
1130.0	69.71	8189.394	34135.555
2947.0	69.71	8879.043	33206.48
13019.0	69.69	14222.788	39663.836
1212.0	69.69	8205.331	33501.473
6946.0	69.69	11019.346	33564.73
9822.0	69.69	12746.625	36281.203
11688.0	69.69	13731.828	36173.508
3651.0	69.63	9386.26	35667.238
9601.0	69.63	12572.789	39734.273
735.0	69.62	7825.674	38470.137
708.0	69.6	7847.087	38331.563
12672.0	69.6	14111.175	33544.273
985.0	69.6	8083.435	37138.465
97.0	69.56	7808.752	34175.617
1934.0	69.56	8585.303	37072.23
5049.0	69.52	10340.25	37306.332
2074.0	69.44	8570.298	34862.012
12523.0	69.4	13996.282	36202.031
12290.0	69.4	14026.148	39572.766
8313.0	69.39	11954.706	38330.07
4186.0	69.39	9522.256	39967.598
11741.0	69.39	13576.316	35148.438
1260.0	69.39	8386.883	34383.211
9829.0	69.39	12793.033	36369.457
11064.0	69.37	13549.366	37573.723
10935.0	69.37	13473.216	35495.859
8069.0	69.31	11795.794	37565.195
2163.0	69.27	8722.849	33003.27
6105.0	69.27	10615.098	33009.785
5344.0	69.25	10530.055	34304.352
6077.0	69.19	10707.684	33882.621
1039.0	69.17	8062.941	36196.797
10225.0	69.12	13085.702	37289.953
6543.0	69.12	10801.698	39893.742
1055.0	69.12	8128.729	35789.406
12018.0	69.12	13811.349	37549.301
12458.0	69.1	14064.813	37149.988
1125.0	69.08	8079.616	34389.645
3336.0	69.0	9346.024	39785.691
4650.0	69.0	10050.146	35581.621
6036.0	68.96	10620.948	34665.715
2843.0	68.96	8945.121	36043.047
8498.0	68.95	11886.204	34333.934
8391.0	68.95	12057.969	36887.809
2814.0	68.89	8866.061	36391.32
11588.0	68.81	13737.895	38458.867
1002.0	68.79	8052.392	36707.266
1112.0	68.77	8022.014	34674.938
8796.0	68.77	12243.777	38374.242
4270.0	68.75	9747.432	38177.355
7615.0	68.75	11534.382	36981.371
9215.0	68.75	12316.356	34098.508
7202.0	68.75	11259.711	34974.176
12581.0	68.7	14010.041	35176.563
7656.0	68.7	11446.279	35836.785
[truncated: 3,697 more rows]
