# Supplementary material for: Insights on the Control of Yeast Single-Cell Growth Variability by Members of the Trehalose Phosphate Synthase (TPS) Complex
Source: Front Cell Dev Biol. 2021 Jan 28;9:607628. doi: 10.3389/fcell.2021.607628 (PMC7876269; doi:10.3389/fcell.2021.607628)
Supplement: Supplementary file 3 [file Data_Sheet_2.ZIP › replicate3_TPS1_gal_t3.csv]

Id	Area(um^2)	Center_x_position	Center_y_position
14195.0	223.23	14557.669	34453.293
6054.0	199.19	10676.443	37995.656
9503.0	177.68	12296.741	33564.793
10494.0	176.66	13090.674	37331.141
2322.0	175.53	8521.682	35125.469
14219.0	165.44	14579.207	33798.484
4156.0	161.85	9590.282	35137.93
4439.0	159.44	9803.141	38961.297
2283.0	157.64	8422.055	35926.102
13004.0	153.58	14110.204	34746.281
2273.0	152.91	8544.149	36075.258
7498.0	152.58	11311.475	36051.773
3791.0	151.72	9365.808	37515.441
5510.0	149.21	10313.055	33385.551
10775.0	147.47	13296.624	39224.586
3863.0	144.65	9444.072	36500.195
14130.0	143.79	14433.493	35291.191
12721.0	143.56	14144.876	39263.641
14194.0	143.29	14425.857	34450.391
5016.0	137.74	9941.452	37500.742
10099.0	136.83	12913.358	36077.652
9441.0	136.62	12485.311	34787.566
9053.0	135.61	12192.027	38248.676
12944.0	133.81	14123.722	35106.449
8690.0	132.98	12032.939	35582.988
10979.0	132.93	13310.22	35039.305
6274.0	132.39	10634.389	35422.824
9623.0	132.01	12544.297	35261.02
8296.0	130.95	11648.22	37007.742
6389.0	129.21	10823.916	33066.004
7283.0	126.62	11218.153	34272.539
12296.0	125.95	13822.411	35931.77
12272.0	125.95	13860.974	35639.934
6863.0	125.76	11130.698	38710.348
2834.0	125.72	8868.495	39722.797
7512.0	125.28	11310.356	36457.742
3968.0	124.96	9391.244	34246.609
13197.0	123.98	14216.262	35689.395
13092.0	123.9	14225.066	33588.984
7103.0	123.56	11187.265	35366.051
3911.0	122.98	9436.097	35287.504
10048.0	121.68	12830.563	37756.055
10091.0	121.49	12765.086	36270.891
10537.0	121.47	12984.505	38002.934
12642.0	121.45	14149.183	39813.77
1446.0	120.61	8361.007	33077.48
5398.0	120.46	10238.912	36151.719
8311.0	120.07	11689.171	37363.594
2338.0	119.48	8495.285	35088.691
5682.0	117.89	10364.95	36694.191
2211.0	117.89	8429.914	36870.867
4850.0	115.53	10122.449	34976.113
3903.0	115.21	9438.809	35450.957
10414.0	115.02	13019.964	35014.844
1929.0	114.71	8575.694	39789.195
13300.0	114.69	14399.036	37472.512
2296.0	114.61	8538.177	35847.086
2476.0	114.35	8671.918	34178.652
11287.0	113.52	13495.115	36968.078
2605.0	112.39	8817.996	36641.336
1011.0	112.39	7823.035	38734.934
4428.0	112.1	9786.384	39599.535
7816.0	111.89	11570.072	37186.266
13236.0	111.24	14393.283	36322.746
4687.0	110.92	9785.727	34721.105
1963.0	110.59	8482.067	39222.254
1311.0	110.05	8062.174	35844.004
5431.0	110.0	10224.775	35006.027
12456.0	109.69	13951.543	39169.375
13702.0	109.36	14611.757	38008.32
10877.0	109.35	13309.763	37364.727
5934.0	109.33	10454.92	39562.168
1795.0	109.15	8260.951	38557.445
11955.0	108.83	13774.902	37298.105
11059.0	108.58	13196.404	33341.055
6302.0	108.27	10766.575	34814.664
101.0	108.18	7809.845	34300.559
1231.0	108.04	8136.553	37197.953
3053.0	107.77	8958.105	36923.195
2300.0	107.41	8631.168	35604.543
10393.0	107.41	12965.408	34500.32
9483.0	107.22	12401.515	33864.516
6688.0	107.2	10926.946	37332.242
5631.0	107.08	10439.814	35869.238
3995.0	106.97	9308.758	33730.648
5496.0	106.95	10132.234	33707.359
4691.0	106.82	9906.778	34480.82
9013.0	105.99	12147.269	37746.773
1923.0	105.82	8348.203	39908.457
1961.0	105.76	8502.176	39208.438
1355.0	104.67	8194.569	35041.816
8638.0	104.21	11931.993	37017.137
13488.0	104.15	14637.223	39664.313
8251.0	103.94	11670.777	35845.672
3595.0	103.81	9227.158	38992.023
9486.0	103.81	12437.807	33959.766
7519.0	103.54	11360.948	36542.684
1035.0	103.25	7802.306	39192.227
8816.0	103.2	11922.917	33116.129
10179.0	103.16	12809.675	34901.715
11196.0	102.62	13497.291	35063.871
4884.0	102.49	9975.381	35638.758
2802.0	101.86	8765.257	39919.492
9586.0	101.74	12514.943	34390.809
11876.0	101.7	13723.832	38773.938
11284.0	101.68	13499.978	36940.477
2157.0	101.47	8474.591	37901.109
11675.0	101.26	13636.505	39922.242
7499.0	100.02	11316.481	36067.645
2596.0	99.9	8807.498	36435.016
11817.0	99.84	13739.867	39004.242
14187.0	99.79	14612.895	34369.688
8287.0	99.58	11698.441	36855.711
14049.0	99.54	14519.568	35959.348
5186.0	99.33	10333.067	38701.691
13046.0	99.0	14074.5	33574.906
8677.0	98.98	12014.22	35924.793
6913.0	98.71	11082.473	37738.316
8661.0	98.64	12026.901	36263.926
6691.0	98.52	10938.093	37388.355
12013.0	98.29	13713.557	35902.332
8168.0	98.2	11757.701	33990.004
7564.0	98.14	11222.256	37215.605
6405.0	98.12	10987.923	33310.203
5528.0	97.7	10306.935	33128.852
3635.0	97.28	9288.704	39770.988
9690.0	97.14	12497.91	36852.512
8769.0	97.09	11953.098	34018.465
8673.0	96.89	11891.175	36204.285
13928.0	96.72	14610.442	36927.133
5471.0	96.4	10336.332	34164.871
12810.0	96.28	14000.333	38010.512
6144.0	96.03	10610.743	36955.797
77.0	96.01	7783.936	34015.5
6519.0	95.9	10938.662	35806.402
3449.0	95.88	9122.238	36782.32
7222.0	95.8	11340.279	33058.137
4791.0	95.65	9925.724	33726.898
7294.0	95.28	11324.671	34393.43
3612.0	95.23	9223.687	39441.84
8298.0	95.07	11639.244	37071.645
3954.0	95.05	9456.248	34335.965
10863.0	94.92	13247.64	37982.18
11119.0	94.86	13406.584	33769.402
3596.0	94.52	9098.715	38993.402
8612.0	94.42	11878.972	37590.27
7719.0	94.35	11557.748	39440.422
6181.0	94.31	10632.374	36564.566
7169.0	93.91	11176.635	34284.906
10445.0	93.89	12937.071	35846.09
11365.0	93.85	13406.687	37622.598
2321.0	93.83	8535.987	35109.445
6266.0	93.83	10764.387	35607.824
7172.0	93.71	11182.999	34049.488
1811.0	93.69	8294.184	38615.84
12870.0	93.62	14188.527	36441.992
7533.0	93.45	11384.752	36920.164
5419.0	93.37	10255.822	35293.945
8803.0	93.16	12064.765	33349.109
7684.0	93.02	11250.775	39486.996
5676.0	92.83	10393.383	36595.387
938.0	92.81	7943.403	38143.82
1817.0	92.7	8400.269	38710.078
10840.0	92.7	13338.058	38203.215
4312.0	92.68	9575.358	37791.203
7614.0	92.54	11249.298	38151.309
2624.0	92.47	8828.905	36917.781
10530.0	92.41	13057.211	37911.285
2504.0	92.39	8664.499	34636.539
3465.0	91.7	9206.916	36994.02
9952.0	91.68	12896.648	39001.121
3851.0	91.57	9453.903	36609.984
10258.0	91.43	12855.273	33253.375
10992.0	91.17	13204.462	34619.688
5266.0	90.99	10189.507	37764.309
6718.0	90.86	10843.97	38033.633
4400.0	90.71	9686.227	39363.836
7600.0	90.46	11278.554	37682.824
6427.0	90.36	10982.333	33930.617
6898.0	90.27	11155.802	38014.371
8267.0	90.02	11729.81	36278.77
1162.0	89.88	8185.873	38319.688
3110.0	89.84	8977.877	36353.98
1492.0	89.82	8325.681	34050.875
1251.0	89.56	7996.121	36990.816
14139.0	89.5	14531.761	35095.488
8023.0	89.44	11577.366	33965.813
10980.0	89.44	13340.217	35045.629
4698.0	89.4	9852.584	34289.816
6438.0	89.31	10920.585	34139.5
11477.0	89.29	13457.031	38718.605
924.0	89.23	7939.616	37990.68
9451.0	89.12	12352.15	34289.641
6683.0	89.12	10877.443	37222.648
7429.0	89.12	11402.793	34944.484
4024.0	88.87	9445.967	33245.965
1876.0	88.85	8356.212	38909.543
13316.0	88.83	14339.747	37836.719
7516.0	88.73	11232.811	36501.984
5626.0	88.71	10529.977	35702.48
12778.0	88.58	14207.322	38536.91
9405.0	88.56	12327.667	35607.305
7367.0	88.56	11371.928	34675.59
8433.0	88.35	11743.608	39853.547
13168.0	88.1	14324.389	35310.457
7177.0	88.08	11203.293	33904.719
13299.0	88.04	14337.759	37459.594
7905.0	88.0	11514.745	35466.398
8669.0	87.99	11862.304	36137.395
11199.0	87.85	13529.84	35086.57
9388.0	87.64	12420.688	35928.602
9338.0	87.55	12427.462	37159.41
7262.0	87.45	11261.014	33879.969
12849.0	87.41	13999.098	36971.34
6243.0	87.39	10696.511	36114.652
2284.0	87.32	8507.711	35925.762
8124.0	87.24	11521.724	33161.176
5618.0	87.16	10408.055	35430.906
6930.0	86.99	11138.167	37488.379
11202.0	86.87	13442.254	35177.18
1310.0	86.84	8177.847	35844.102
12109.0	86.63	13644.067	34007.383
2520.0	86.24	8802.604	34847.703
10639.0	86.15	13054.175	39364.027
10065.0	85.96	12836.223	36934.5
12362.0	85.92	13810.29	37471.363
1103.0	85.69	8175.554	39343.176
13308.0	85.51	14372.816	37710.711
2524.0	85.51	8813.067	34891.836
1197.0	85.38	8123.912	38074.191
1783.0	85.34	8347.962	38478.477
5681.0	85.27	10439.876	36687.875
6478.0	84.79	10925.49	35063.0
1875.0	84.79	8413.541	38906.371
13101.0	84.71	14374.476	33747.105
1476.0	84.52	8270.483	33727.566
6896.0	84.5	11080.497	38303.238
6227.0	84.46	10628.027	36498.711
13415.0	84.27	14381.692	39500.301
3661.0	84.04	9415.788	39167.77
11990.0	84.02	13642.053	36639.695
12968.0	83.98	14008.216	35043.266
1604.0	83.96	8230.92	35833.926
4815.0	83.96	9923.492	34316.309
11178.0	83.5	13522.684	34838.02
9125.0	83.48	12278.837	39347.695
7644.0	83.27	11224.988	38675.07
5531.0	83.25	10443.077	33033.328
4446.0	83.25	9825.24	38855.992
10907.0	83.18	13188.738	37011.434
8050.0	83.12	11454.529	33551.176
10079.0	83.12	12714.883	36839.371
8610.0	83.1	12038.264	37570.246
10068.0	82.95	12723.457	36721.246
6979.0	82.68	11159.253	36583.16
5825.0	82.66	10504.81	37507.777
6510.0	82.62	10909.424	35675.453
2750.0	82.56	8767.028	38766.094
13659.0	82.51	14491.593	38457.484
2570.0	82.45	8754.247	35935.535
5497.0	82.43	10319.717	33744.332
9358.0	82.3	12322.973	36394.008
11810.0	82.28	13575.466	39242.527
12072.0	82.1	13577.367	35038.742
10850.0	82.09	13308.982	38098.801
3809.0	82.07	9481.495	37337.902
13641.0	82.03	14494.858	38313.707
929.0	81.99	7857.333	38046.516
2072.0	81.93	8607.008	38763.832
4652.0	81.91	9891.999	35592.367
11198.0	81.8	13440.06	35087.305
4745.0	81.78	9899.197	33190.965
5573.0	81.63	10383.291	33991.648
6480.0	81.57	10854.671	35156.867
12428.0	81.49	13964.036	38840.816
4123.0	81.36	9539.402	34610.734
9525.0	81.2	12414.869	33110.16
7034.0	81.11	11184.323	35859.176
12000.0	81.11	13621.533	36499.613
258.0	81.09	7936.352	36548.797
14087.0	81.05	14429.637	35863.137
8176.0	80.99	11842.736	34070.371
3914.0	80.96	9362.995	35409.766
5672.0	80.78	10539.576	36541.738
12706.0	80.74	14071.696	39127.344
3537.0	80.5	9067.653	38298.375
5177.0	80.48	10251.189	38887.754
12280.0	80.42	13813.458	35701.734
1533.0	80.38	8374.296	35041.887
6665.0	80.32	10798.59	36979.148
6952.0	80.28	11001.167	36874.023
11146.0	80.27	13564.649	34315.293
10086.0	80.25	12720.614	36472.734
1614.0	80.19	8266.96	35958.672
3494.0	80.17	9261.629	37497.242
2358.0	80.15	8615.528	34664.164
12811.0	80.15	14061.843	38088.465
4511.0	80.13	9911.645	37955.246
1747.0	80.07	8254.595	38284.195
12919.0	80.05	14202.618	35756.344
11938.0	80.05	13664.561	37821.773
2188.0	79.96	8571.971	37200.836
2164.0	79.9	8499.703	37734.488
5395.0	79.86	10285.523	36059.602
5435.0	79.77	10137.576	34773.926
2522.0	79.69	8719.487	34878.703
8963.0	79.69	12089.335	36567.398
5408.0	79.46	10260.224	35845.293
12150.0	79.33	13707.333	33075.027
6500.0	79.27	10838.929	35542.84
9938.0	79.27	12750.115	39124.457
10058.0	79.27	12718.574	37487.109
5540.0	79.23	10382.957	33286.016
7841.0	79.21	11434.975	36880.305
9381.0	79.15	12452.334	36128.031
9609.0	79.12	12653.632	35062.07
6016.0	79.06	10657.278	38748.809
3168.0	78.98	8983.891	34835.363
4675.0	78.96	9766.009	35189.477
9154.0	78.92	12249.882	39717.945
7670.0	78.91	11247.314	39071.27
1884.0	78.79	8380.604	39073.539
4592.0	78.69	9833.827	36450.047
9657.0	78.41	12680.159	35883.5
10368.0	78.39	12948.527	34023.555
5530.0	78.35	10538.063	33016.801
6650.0	78.35	10935.379	36807.895
12403.0	78.33	13872.406	38597.117
2783.0	78.31	8708.075	39386.086
2337.0	78.31	8426.146	35081.66
12168.0	78.29	13943.11	33435.535
12875.0	78.25	14160.02	36506.258
4042.0	78.25	9666.079	33155.945
8808.0	78.24	11997.176	33435.492
5415.0	78.16	10335.711	35536.156
4683.0	78.16	9828.71	34792.945
12336.0	77.85	13807.305	36850.832
5445.0	77.85	10151.79	34724.32
13322.0	77.76	14234.943	38049.98
1696.0	77.62	8206.578	37220.859
7617.0	77.55	11364.893	38195.605
12373.0	77.45	13917.177	37685.703
5627.0	77.45	10429.681	35713.984
2299.0	77.43	8567.226	35576.672
12356.0	77.41	13836.595	37336.113
4874.0	77.35	10129.134	35469.555
3166.0	77.3	9045.65	34831.965
12115.0	77.3	13635.911	33814.797
8181.0	77.28	11747.925	34159.551
12140.0	77.28	13633.694	33575.441
4338.0	77.26	9623.404	38303.105
8269.0	77.24	11672.532	36338.789
14113.0	77.18	14583.407	35713.82
7255.0	77.14	11366.603	33751.379
1624.0	77.1	8342.079	36049.188
3128.0	76.97	8938.536	35845.859
8354.0	76.93	11667.806	37911.422
10461.0	76.84	12968.804	36499.477
3143.0	76.8	8987.255	35544.461
2353.0	76.78	8445.315	34875.984
8512.0	76.72	12064.518	38832.473
11295.0	76.65	13462.441	37053.461
7541.0	76.63	11301.899	36975.641
1368.0	76.61	7994.479	34485.477
8801.0	76.57	11868.133	33641.156
14122.0	76.53	14490.014	35487.93
5993.0	76.51	10602.294	38981.66
8649.0	76.49	12062.412	36691.344
10413.0	76.45	12995.024	34992.801
10089.0	76.43	12918.443	36229.223
9387.0	76.38	12441.517	35917.301
9081.0	76.38	12144.965	38636.195
12739.0	76.34	14018.234	38826.746
7803.0	76.3	11521.773	37520.688
10906.0	76.3	13149.511	36963.438
4818.0	76.3	9924.56	34380.41
7797.0	76.26	11509.554	37701.313
10987.0	76.26	13192.46	34826.734
6497.0	76.17	10929.438	35464.449
6396.0	76.17	10929.636	33113.855
7507.0	76.13	11274.75	36276.188
7563.0	76.03	11247.623	37183.043
4796.0	75.92	10045.827	33838.969
6349.0	75.92	10745.633	33742.191
9981.0	75.8	12836.261	38660.945
9672.0	75.69	12622.519	36241.484
4108.0	75.65	9581.021	34321.359
1429.0	75.59	8071.29	33176.453
7195.0	75.59	11182.629	33529.441
1223.0	75.57	8179.641	37562.949
7543.0	75.55	11357.959	36974.027
13214.0	75.53	14397.979	35943.316
2615.0	75.51	8669.893	36765.875
11273.0	75.5	13524.995	36801.797
5418.0	75.46	10241.008	35258.293
7641.0	75.42	11260.946	38570.824
7725.0	75.32	11526.601	39309.219
8201.0	75.3	11717.995	34624.797
13076.0	75.25	14415.277	33110.156
4610.0	75.21	9854.11	36311.684
1562.0	75.13	8324.035	35430.539
2312.0	75.09	8435.762	35273.863
4509.0	75.04	9745.351	37923.242
5357.0	75.02	10186.05	36626.73
2555.0	75.0	8802.879	35567.801
11909.0	74.98	13586.612	38420.02
3344.0	74.84	9209.468	35007.703
232.0	74.83	7685.745	36146.504
11143.0	74.83	13513.287	34202.176
12365.0	74.67	13957.72	37523.117
9679.0	74.67	12581.279	36540.93
6531.0	74.63	10947.478	35917.199
11039.0	74.6	13294.247	33941.645
9889.0	74.58	12516.867	39857.867
12225.0	74.56	13869.585	34937.461
7187.0	74.54	11075.864	33714.43
3313.0	74.42	9245.229	34518.902
6357.0	74.4	10567.368	33627.395
11137.0	74.38	13382.558	34131.391
9024.0	74.38	12167.074	37922.777
7726.0	74.35	11586.942	39351.676
9423.0	74.35	12423.574	35329.398
9386.0	74.33	12329.098	36205.008
6958.0	74.33	11003.617	36991.055
3299.0	74.31	9098.652	34220.598
10862.0	74.25	13261.181	37949.145
4395.0	74.17	9578.153	39247.336
11139.0	74.14	13542.571	34138.68
3209.0	74.14	8998.182	34096.535
14095.0	74.12	14436.233	35599.16
1499.0	74.12	8269.134	34093.902
6293.0	74.06	10773.703	35125.652
7906.0	74.02	11610.344	35488.047
3691.0	74.0	9450.777	38728.086
4197.0	73.94	9530.532	35771.164
8929.0	73.94	12087.266	35490.617
5929.0	73.91	10539.066	39415.031
7710.0	73.85	11580.283	39906.828
12813.0	73.83	14112.629	38141.852
5783.0	73.77	10434.57	37144.895
6330.0	73.75	10719.822	34219.652
10055.0	73.71	12810.705	37463.547
12158.0	73.64	13830.507	33027.188
8807.0	73.62	11938.581	33375.668
7506.0	73.58	11340.006	36186.09
6369.0	73.54	10737.105	33177.004
1000.0	73.5	7683.673	38525.805
2314.0	73.47	8600.496	35321.113
6853.0	73.47	11174.032	39086.27
7655.0	73.45	11376.573	38928.488
6383.0	73.43	10749.14	33100.875
9351.0	73.43	12463.502	36548.223
5367.0	73.41	10158.199	36516.09
10475.0	73.29	12978.286	36721.152
3404.0	73.29	9139.249	36070.57
5728.0	73.27	10474.377	36911.523
13042.0	73.25	14075.51	33506.328
3915.0	73.18	9437.208	35103.617
2386.0	73.16	8527.835	33651.34
8943.0	73.16	12098.808	35739.613
9198.0	73.14	12300.602	39191.93
8735.0	73.12	12061.516	34884.656
1101.0	73.08	8120.725	39300.551
9373.0	72.97	12323.312	36319.309
13099.0	72.97	14389.902	33711.469
10534.0	72.89	13012.767	37939.395
12327.0	72.87	13875.768	36657.563
8605.0	72.87	12033.803	37528.188
7217.0	72.78	11041.84	33323.086
2686.0	72.72	8704.816	37849.07
6756.0	72.72	10789.147	38528.875
2800.0	72.72	8711.39	39882.449
6398.0	72.68	10779.467	33164.238
13597.0	72.68	14523.193	38636.43
5148.0	72.66	10241.308	39442.488
2640.0	72.66	8766.19	37077.164
5407.0	72.64	10283.082	35831.352
1639.0	72.62	8366.743	36257.113
2564.0	72.62	8797.183	35817.098
1655.0	72.49	8207.182	36611.18
4629.0	72.47	9842.802	36198.203
13781.0	72.47	14475.662	37947.355
7486.0	72.39	11290.12	35554.941
11844.0	72.37	13681.432	38850.402
1433.0	72.35	8194.83	33236.93
7791.0	72.32	11433.776	38125.98
7161.0	72.28	11204.144	34382.695
3239.0	72.22	8976.66	33320.18
13120.0	72.2	14323.31	34520.813
8543.0	72.2	11905.808	38530.422
13745.0	72.16	14466.639	38074.484
4994.0	72.16	9974.459	37224.066
8153.0	72.16	11777.994	33651.293
2991.0	72.16	9028.192	38245.578
3847.0	72.16	9481.43	36596.34
4896.0	72.09	10055.824	35875.246
5873.0	72.05	10372.674	38155.926
5726.0	72.01	10383.509	36906.973
5053.0	72.01	9960.637	38345.797
2156.0	71.95	8592.833	37876.469
1403.0	71.88	8158.429	33953.496
11173.0	71.84	13407.883	34765.594
13277.0	71.82	14230.501	37068.73
9625.0	71.74	12643.408	35322.68
7808.0	71.72	11434.778	37395.004
12865.0	71.72	14041.639	36671.121
4118.0	71.66	9620.713	34502.246
11005.0	71.66	13288.405	34561.887
6780.0	71.61	10873.604	39106.809
12269.0	71.59	13799.478	35544.766
10235.0	71.57	12890.098	33498.727
9937.0	71.55	12779.72	39429.188
2421.0	71.55	8453.437	33005.957
9277.0	71.53	12362.56	38421.926
5792.0	71.51	10478.304	37195.453
1715.0	71.45	8285.795	37605.191
2825.0	71.45	8900.143	39641.277
3321.0	71.45	9217.09	34651.895
10410.0	71.43	12964.827	34829.004
922.0	71.43	7748.86	37936.746
174.0	71.42	7748.211	35418.988
11982.0	71.38	13759.285	36771.734
8137.0	71.36	11845.578	33404.859
8974.0	71.32	12222.867	37032.063
6502.0	71.32	10991.717	35569.777
7842.0	71.28	11624.216	36881.07
2371.0	71.26	8605.875	34187.227
9673.0	71.26	12625.322	36266.652
3948.0	71.26	9304.482	34473.105
5432.0	71.24	10335.217	35036.199
6512.0	71.2	10788.221	35710.914
1440.0	71.19	8169.221	33068.531
5516.0	71.11	10233.146	33268.891
7681.0	71.09	11373.728	39416.867
10940.0	71.09	13251.244	36038.141
4505.0	71.03	9741.095	38146.004
8167.0	70.96	11834.461	33954.441
4621.0	70.88	9791.447	36129.488
3241.0	70.88	8860.399	33041.727
4122.0	70.82	9661.509	34609.367
239.0	70.8	7959.439	36262.746
54.0	70.8	7969.097	33665.52
11099.0	70.8	13531.938	33340.254
8783.0	70.71	12009.313	33683.512
9539.0	70.69	12636.325	33334.988
4961.0	70.69	10053.438	36797.945
5635.0	70.67	10354.416	36013.984
9485.0	70.63	12417.393	33907.93
12254.0	70.61	13858.23	35448.969
5061.0	70.57	9921.329	38408.145
14238.0	70.53	14460.526	33206.82
7181.0	70.53	11015.666	33675.383
10240.0	70.52	12845.79	33550.754
2398.0	70.52	8520.177	33501.934
2474.0	70.5	8731.092	34098.191
158.0	70.5	7873.413	35214.73
12130.0	70.46	13689.032	33720.48
9599.0	70.42	12641.003	34689.191
3626.0	70.4	9200.006	39933.383
4952.0	70.38	9947.855	36647.895
9633.0	70.38	12698.312	35452.813
11068.0	70.34	13214.502	33260.609
12818.0	70.32	14063.692	37863.219
10776.0	70.3	13166.122	39226.219
5745.0	70.27	10412.521	36962.445
10984.0	70.23	13176.121	34782.031
6504.0	70.23	10968.564	35594.266
7035.0	70.17	11101.413	35862.102
6552.0	70.17	10922.423	36152.02
4083.0	70.15	9698.208	33738.23
7261.0	70.15	11279.103	33843.52
4078.0	70.11	9691.045	33669.988
7443.0	70.07	11297.738	35000.723
10140.0	70.06	12719.731	35498.313
3333.0	70.02	9165.378	34832.434
12097.0	69.92	13717.548	34424.191
12014.0	69.9	13577.769	35908.215
7700.0	69.88	11212.266	39806.723
5097.0	69.86	10117.6	38745.523
1287.0	69.86	8066.793	36361.57
12916.0	69.84	14186.315	36016.066
11101.0	69.84	13368.869	33462.941
5134.0	69.81	9929.393	39960.578
4803.0	69.79	10030.293	33929.621
1964.0	69.77	8573.856	39259.973
11026.0	69.75	13290.449	34012.906
8359.0	69.63	11832.839	37979.668
9497.0	69.61	12370.148	33802.484
6335.0	69.61	10646.896	34041.457
5188.0	69.6	10282.924	38777.652
136.0	69.6	7716.491	34906.477
4826.0	69.6	10034.37	34496.59
6443.0	69.6	10824.774	34214.242
10146.0	69.54	12885.125	35318.328
5615.0	69.52	10352.329	35373.969
10900.0	69.52	13220.09	36861.695
3603.0	69.5	9145.786	39219.793
4076.0	69.44	9695.745	33624.77
10446.0	69.42	12967.389	35847.191
4737.0	69.4	9724.349	33566.637
8855.0	69.35	12140.651	33633.617
7642.0	69.33	11313.349	38591.691
6977.0	69.33	11070.771	36545.395
12837.0	69.33	14117.61	37245.895
8872.0	69.31	12271.142	33958.414
8752.0	69.27	11867.951	34393.422
10812.0	69.23	13225.226	38495.313
6416.0	69.12	10782.517	33698.168
11991.0	69.02	13743.945	36399.602
6169.0	69.02	10603.819	36782.5
9601.0	69.0	12596.653	34744.492
8768.0	68.96	11936.166	34007.395
5428.0	68.94	10226.119	35146.762
5479.0	68.93	10340.123	34261.77
9992.0	68.91	12879.449	38740.391
8238.0	68.85	11847.691	35616.438
12862.0	68.83	14122.208	36801.145
1818.0	68.83	8209.81	38715.074
10276.0	68.83	12790.137	33119.34
7193.0	68.81	11166.296	33523.77
12028.0	68.79	13589.641	35879.426
12380.0	68.73	13806.232	38025.051
9403.0	68.73	12305.67	35586.316
11931.0	68.71	13584.727	37668.297
7382.0	68.71	11381.229	34722.789
4670.0	68.66	9713.605	35112.563
4895.0	68.66	10079.872	35869.316
9675.0	68.64	12660.988	36451.598
6795.0	68.58	10796.991	39419.945
27.0	68.54	7817.873	33364.113
10019.0	68.47	12759.173	38282.867
1886.0	68.45	8242.512	39112.699
10182.0	68.45	12759.621	34641.813
8710.0	68.43	12020.475	35258.891
6937.0	68.43	11046.894	37299.316
7171.0	68.41	11118.116	33996.5
5453.0	68.39	10327.748	34522.238
4770.0	68.37	10106.497	33343.188
1498.0	68.37	8340.607	34092.824
8197.0	68.33	11653.28	34521.285
2391.0	68.33	8419.752	33734.949
3098.0	68.33	8994.548	36482.113
8812.0	68.33	11922.155	33255.375
6529.0	68.27	10850.521	35902.73
7945.0	68.27	11535.688	34748.742
9767.0	68.27	12646.083	38261.359
3352.0	68.22	9224.323	35071.219
13157.0	68.18	14231.552	35146.574
3454.0	68.18	9261.676	36844.457
12159.0	68.16	13924.44	33179.723
10970.0	68.14	13260.696	35198.297
5427.0	68.14	10234.628	35133.016
12275.0	68.12	13864.39	35683.215
3662.0	68.12	9351.075	39180.953
2113.0	68.12	8464.489	38373.484
2544.0	68.1	8664.437	35269.852
11170.0	68.06	13480.927	34745.906
5429.0	68.06	10299.882	34933.234
3959.0	68.06	9439.925	34141.32
9212.0	68.06	12407.044	38827.895
3390.0	68.06	9174.221	35870.762
5970.0	68.04	10594.947	39515.332
11455.0	67.99	13455.111	38443.137
6917.0	67.97	11176.662	37527.941
7984.0	67.95	11560.315	33993.852
6034.0	67.93	10577.666	38590.414
3531.0	67.91	9261.344	38138.934
6729.0	67.85	10972.811	38305.066
6484.0	67.83	10869.937	35241.043
960.0	67.81	7707.659	38286.031
12861.0	67.76	14158.684	36798.613
5585.0	67.76	10420.663	34354.254
2245.0	67.74	8631.336	36616.82
10313.0	67.74	13050.915	33346.516
6824.0	67.72	11157.341	39730.32
1504.0	67.7	8298.874	34162.465
3500.0	67.66	9119.948	37643.016
13321.0	67.66	14392.513	38034.281
10397.0	67.62	12931.635	34639.633
5568.0	67.58	10536.754	33869.246
6245.0	67.58	10660.735	36133.063
11014.0	67.56	13344.001	34380.852
1015.0	67.56	7799.902	38797.309
1463.0	67.56	8269.894	33532.297
13800.0	67.53	14489.535	37706.871
6459.0	67.51	10925.838	34535.242
12454.0	67.51	13900.712	39099.051
2147.0	67.49	8620.775	38307.863
9644.0	67.47	12538.945	35756.684
12959.0	67.45	14192.304	35252.246
12047.0	67.43	13732.607	35540.273
7278.0	67.41	11225.69	34228.273
7111.0	67.39	11064.48	35147.801
4322.0	67.37	9536.57	37936.098
8814.0	67.34	11876.867	33081.723
10895.0	67.32	13261.985	37031.547
6785.0	67.3	10885.462	39216.18
4528.0	67.22	9830.618	37663.305
1735.0	67.16	8399.644	38157.156
14204.0	67.16	14483.139	33985.961
3399.0	67.16	9235.132	35996.754
5791.0	67.11	10432.642	37192.137
9100.0	67.03	12215.754	38969.211
5610.0	66.93	10486.043	35113.988
9558.0	66.93	12667.708	33548.57
9417.0	66.91	12328.204	35504.547
9653.0	66.89	12520.073	35849.531
13393.0	66.89	14282.729	39133.039
2216.0	66.82	8439.017	36883.777
2527.0	66.78	8666.626	34968.035
12424.0	66.74	13960.595	38812.926
4900.0	66.74	10127.759	36030.313
7271.0	66.72	11375.106	34048.699
13329.0	66.72	14423.516	38241.379
5964.0	66.72	10761.733	39920.145
10851.0	66.66	13328.702	38109.809
3341.0	66.65	9191.42	34974.117
6818.0	66.63	11155.386	39653.398
11914.0	66.61	13626.792	38446.484
1298.0	66.61	8100.501	35994.742
4112.0	66.59	9552.045	34399.785
1056.0	66.57	7879.405	39538.535
9873.0	66.57	12694.606	39697.012
13083.0	66.57	14397.149	33371.637
9181.0	66.57	12286.149	39736.379
6493.0	66.55	10936.427	35447.742
6836.0	66.4	11176.493	39137.988
6915.0	66.4	11121.905	37810.41
7231.0	66.4	11389.352	33245.566
4798.0	66.36	10017.125	33853.254
1207.0	66.36	8138.566	37886.746
4792.0	66.34	9944.084	33740.723
3985.0	66.24	9337.49	33914.844
12854.0	66.24	14189.991	37017.477
45.0	66.2	7692.756	33557.992
2812.0	66.17	8984.336	39842.133
4717.0	66.13	9721.968	34043.66
10377.0	66.13	13110.424	34067.449
11267.0	66.11	13530.874	36688.043
116.0	66.11	7768.878	34552.742
8089.0	66.09	11604.168	33241.543
13289.0	66.01	14219.772	37244.813
4245.0	65.99	9591.669	36522.992
1727.0	65.96	8388.799	37898.969
1563.0	65.94	8362.467	35472.984
10939.0	65.92	13178.218	36036.098
4978.0	65.92	10072.289	37070.473
10996.0	65.9	13276.663	34759.355
6573.0	65.88	10986.078	36285.188
13809.0	65.8	14444.718	37745.16
3953.0	65.78	9278.015	34324.621
12390.0	65.75	13914.076	38231.254
7967.0	65.73	11568.092	34145.277
43.0	65.67	7924.894	33523.316
9910.0	65.65	12711.193	39668.648
2384.0	65.63	8595.069	33647.637
7016.0	65.61	11099.833	36038.902
5809.0	65.53	10522.575	37356.227
6755.0	65.53	10935.636	38524.938
8965.0	65.52	12068.107	36658.16
11778.0	65.5	13720.278	39376.238
3947.0	65.48	9278.681	34460.359
5335.0	65.44	10293.7	36991.977
13990.0	65.44	14500.701	36505.004
13141.0	65.42	14326.053	34916.922
12912.0	65.4	14024.051	35917.473
2540.0	65.38	8762.621	35234.906
11993.0	65.36	13593.084	36436.566
13030.0	65.29	14133.665	33880.938
6290.0	65.19	10756.998	35396.09
8279.0	65.19	11712.375	36655.195
7214.0	65.17	11122.896	33237.648
6303.0	65.13	10702.354	34822.164
1950.0	65.09	8558.343	39352.039
6918.0	65.09	11168.22	37543.293
10873.0	65.07	13196.896	37613.504
8886.0	65.07	12197.875	34375.555
1940.0	65.06	8579.953	39610.266
6233.0	65.04	10758.528	36232.844
14247.0	65.04	14505.734	33299.586
227.0	65.04	7805.676	36030.391
293.0	65.02	7699.13	37056.465
5695.0	65.02	10385.72	36776.238
7270.0	64.96	11401.798	34022.094
1039.0	64.96	7942.622	39208.605
5824.0	64.9	10359.601	37483.41
5527.0	64.9	10198.61	33095.871
2485.0	64.88	8746.027	34347.063
11256.0	64.88	13358.564	36499.074
6827.0	64.83	11163.406	39455.172
6422.0	64.81	10934.198	33814.406
1690.0	64.77	8261.005	37071.445
11482.0	64.73	13470.972	38832.34
8214.0	64.71	11643.034	35085.258
12888.0	64.71	14206.736	36101.77
1980.0	64.69	8506.354	38949.453
142.0	64.67	7676.656	34992.121
6047.0	64.65	10669.478	38176.438
7889.0	64.65	11508.151	35976.617
3294.0	64.63	9134.525	34150.578
20.0	64.63	7786.621	33223.453
4889.0	64.6	9991.847	35773.691
8244.0	64.6	11759.259	35716.477
6372.0	64.58	10643.929	33217.973
2599.0	64.56	8762.408	36465.633
118.0	64.56	7655.752	34576.523
7935.0	64.56	11494.516	34645.934
1561.0	64.52	8250.288	35422.023
4661.0	64.52	9871.606	35521.617
3796.0	64.48	9410.781	37378.0
13126.0	64.46	14354.584	34636.156
8913.0	64.46	12274.174	35099.801
4976.0	64.46	9942.927	37014.32
4548.0	64.44	9858.397	36967.82
14174.0	64.42	14576.091	34526.355
9527.0	64.4	12326.096	33131.434
12261.0	64.4	13996.02	35481.074
3266.0	64.38	9106.264	33314.406
12187.0	64.37	13935.623	34040.043
1007.0	64.35	7692.309	38702.031
4371.0	64.35	9692.717	38743.734
5258.0	64.35	10134.641	37929.645
10507.0	64.35	13011.175	37477.516
1605.0	64.31	8414.394	35843.129
7248.0	64.29	11409.764	33674.566
3431.0	64.27	9217.941	36597.512
5512.0	64.23	10295.438	33164.586
10681.0	64.21	13111.944	39887.496
3448.0	64.19	9228.674	36743.254
10848.0	64.14	13312.502	38085.746
8659.0	64.12	11977.161	36507.813
4822.0	64.1	10012.144	34417.742
3543.0	64.08	9183.452	38434.152
9185.0	64.06	12301.719	39463.465
4165.0	63.98	9602.259	35259.57
12391.0	63.98	13967.334	38270.613
6060.0	63.89	10619.527	38126.98
7882.0	63.87	11627.132	36186.23
7828.0	63.85	11462.985	37337.465
8636.0	63.85	12028.24	36971.445
3657.0	63.83	9417.271	39379.184
3621.0	63.83	9257.435	39751.574
1421.0	63.81	8086.516	33325.695
3258.0	63.81	9267.257	33122.863
6829.0	63.79	11068.663	39348.988
1387.0	63.79	8162.523	34248.586
6711.0	63.75	10947.8	37787.238
4280.0	63.75	9627.144	36972.523
5628.0	63.73	10482.244	35749.379
7488.0	63.71	11296.441	35612.863
5275.0	63.71	10171.255	37589.531
1652.0	63.71	8387.175	36563.863
12731.0	63.7	14015.798	39053.395
8282.0	63.68	11780.661	36742.699
7775.0	63.68	11459.501	38399.434
1418.0	63.66	8169.507	33583.754
5420.0	63.62	10167.882	35295.141
4831.0	63.56	10079.544	34579.711
9161.0	63.56	12430.901	39792.906
12173.0	63.52	13872.917	33642.98
10894.0	63.45	13249.156	37303.859
12055.0	63.45	13686.465	35377.383
6393.0	63.39	10819.189	33092.52
1654.0	63.39	8307.816	36586.133
2451.0	63.37	8763.794	33559.875
14224.0	63.37	14606.261	33582.188
11381.0	63.33	13404.164	37792.43
11130.0	63.33	13524.445	33882.41
3279.0	63.31	9210.505	33721.84
3471.0	63.27	9070.489	37059.379
6441.0	63.25	10934.047	34202.426
3350.0	63.24	9086.528	35040.465
6864.0	63.24	11006.673	38713.621
3730.0	63.24	9437.34	38018.344
4563.0	63.24	9860.098	36560.93
2367.0	63.22	8482.255	34328.0
10130.0	63.2	12734.817	35636.137
2462.0	63.2	8648.902	33871.172
8820.0	63.18	11965.8	33156.137
3302.0	63.18	9238.859	34292.465
10824.0	63.16	13170.645	38556.281
12190.0	63.14	13786.715	34092.93
6642.0	63.1	10808.675	36775.832
11749.0	63.1	13768.015	39563.313
5926.0	63.06	10422.901	39367.867
11999.0	63.06	13688.929	36479.195
7022.0	63.04	11162.431	35777.168
119.0	62.99	7650.708	34593.457
6890.0	62.99	11202.995	38442.203
8828.0	62.97	12096.431	33236.934
5894.0	62.97	10360.02	38691.902
4736.0	62.95	9716.318	33538.512
10823.0	62.93	13226.621	38549.102
3530.0	62.93	9202.567	38135.805
10925.0	62.91	13196.095	36397.324
12988.0	62.89	14008.454	34827.848
13677.0	62.85	14601.471	38267.305
1427.0	62.83	8043.941	33462.578
7869.0	62.81	11454.902	36502.547
10399.0	62.81	13095.091	34667.414
2673.0	62.79	8708.642	37604.566
6878.0	62.79	11073.777	38521.27
241.0	62.78	7829.695	36272.734
10381.0	62.76	13129.446	34174.379
14127.0	62.76	14595.881	35561.738
1379.0	62.74	8090.753	34363.848
3516.0	62.72	9138.245	37913.988
8538.0	62.68	11871.01	38509.758
8795.0	62.58	11890.376	33564.246
4625.0	62.58	9747.663	36171.539
3167.0	62.58	8928.643	34833.117
1130.0	62.57	8150.737	38697.844
5430.0	62.57	10338.475	34990.258
5444.0	62.53	10326.263	34721.621
12743.0	62.53	14113.113	38851.926
7867.0	62.49	11492.661	36435.133
5115.0	62.49	10105.603	39303.469
4824.0	62.47	10043.809	34470.012
12817.0	62.43	14045.909	37860.633
10341.0	62.43	12970.931	33607.266
12527.0	62.41	13849.842	39777.398
5608.0	62.35	10529.935	35029.57
4095.0	62.35	9602.404	33943.992
4538.0	62.35	9867.477	37102.602
6031.0	62.35	10745.942	38547.184
10030.0	62.34	12747.594	37840.973
9321.0	62.34	12348.752	37657.594
4299.0	62.34	9645.543	37390.875
2278.0	62.32	8463.726	36164.367
3084.0	62.32	8911.354	36595.324
1034.0	62.32	7870.407	39190.262
7158.0	62.3	11005.975	34311.164
13416.0	62.28	14212.743	39517.395
7800.0	62.26	11552.889	37760.848
3472.0	62.22	9218.984	37058.332
5951.0	62.2	10551.181	39864.254
4969.0	62.18	10095.172	36939.164
3525.0	62.16	9130.271	37994.441
12994.0	62.16	14095.941	34917.488
2377.0	62.14	8536.096	34056.133
4063.0	62.11	9524.787	33431.676
9346.0	62.09	12354.041	36766.801
6880.0	62.05	11150.126	38540.762
11138.0	62.01	13483.788	34135.77
11935.0	61.99	13717.583	37780.914
4833.0	61.97	9986.826	34623.328
14153.0	61.93	14567.1	35244.66
8408.0	61.91	11766.735	39298.652
1132.0	61.89	8029.507	38722.223
13238.0	61.88	14290.275	36412.359
13398.0	61.86	14389.495	39212.777
6307.0	61.82	10566.901	34671.387
8411.0	61.82	11752.289	39445.211
3823.0	61.82	9381.86	36752.852
5051.0	61.8	10103.945	38289.891
13956.0	61.8	14467.937	36852.27
7602.0	61.78	11294.129	37721.684
2219.0	61.76	8572.82	36990.16
13131.0	61.72	14247.976	34754.73
13989.0	61.66	14585.139	36502.273
1181.0	61.66	8130.517	38180.992
2511.0	61.61	8714.784	34702.32
1285.0	61.55	8121.138	36296.027
10990.0	61.51	13150.861	34921.836
4858.0	61.45	10130.398	35074.734
4767.0	61.43	9969.278	33190.543
7287.0	61.43	11234.693	34355.5
5213.0	61.43	10267.087	38604.723
127.0	61.42	7914.675	34784.395
4414.0	61.42	9686.274	39772.281
9445.0	61.38	12346.191	34666.969
1571.0	61.38	8227.184	35601.961
3618.0	61.36	9176.373	39706.18
12990.0	61.34	14138.119	34864.984
8360.0	61.3	11806.675	38001.168
4012.0	61.3	9281.292	33643.855
12065.0	61.26	13589.898	35224.781
10936.0	61.24	13149.676	35959.621
3907.0	61.24	9301.945	35512.164
12839.0	61.24	14149.221	37334.984
5454.0	61.22	10219.48	34548.691
8893.0	61.22	12105.325	34455.234
9099.0	61.22	12127.925	38958.43
5511.0	61.22	10270.753	33427.625
12660.0	61.22	14007.515	39595.285
11186.0	61.2	13534.279	34955.168
8802.0	61.19	11932.257	33342.023
4303.0	61.19	9568.763	37447.355
9357.0	61.17	12450.529	36390.273
11166.0	61.15	13494.35	34678.633
2579.0	61.15	8765.19	36003.477
6009.0	61.15	10641.247	38939.867
4716.0	61.13	9752.758	34033.359
1203.0	61.11	8145.718	37849.445
6282.0	61.11	10635.131	35533.055
3147.0	61.07	8960.441	35300.836
6940.0	61.07	11119.685	37335.152
8309.0	61.07	11657.246	37320.535
10154.0	61.03	12836.425	35400.406
6446.0	61.01	10953.535	34226.602
7606.0	60.98	11287.681	37905.754
4801.0	60.98	9928.297	33883.395
9851.0	60.94	12597.024	39157.836
3244.0	60.92	9048.383	33076.773
8226.0	60.88	11713.353	35337.93
14245.0	60.86	14475.638	33264.754
6260.0	60.82	10656.412	35791.238
12534.0	60.82	13917.389	39801.113
2445.0	60.8	8719.318	33285.953
8684.0	60.78	11861.256	35823.793
2521.0	60.78	8768.295	34873.293
8485.0	60.76	12038.823	39526.023
10281.0	60.76	13012.602	33057.688
13719.0	60.75	14514.536	38015.0
9063.0	60.71	12176.253	38481.199
10750.0	60.71	13264.024	39390.867
12209.0	60.71	13945.788	34507.191
11507.0	60.69	13438.132	39309.586
18.0	60.69	7716.93	33211.828
4314.0	60.67	9597.313	37800.684
11478.0	60.63	13427.895	38737.086
8725.0	60.63	12013.87	35184.203
5586.0	60.61	10447.215	34469.965
7714.0	60.61	11424.582	40010.961
9193.0	60.59	12339.927	39365.477
8796.0	60.59	11966.35	33570.641
1941.0	60.57	8627.039	39717.602
5591.0	60.55	10505.003	34745.762
3616.0	60.55	9077.534	39673.664
10933.0	60.53	13309.08	36180.777
5632.0	60.53	10372.028	35883.984
3149.0	60.53	9002.232	35365.078
9290.0	60.52	12294.381	38216.734
5481.0	60.52	10138.853	33981.469
13442.0	60.52	14328.267	39859.098
9999.0	60.52	12724.11	38507.801
1688.0	60.52	8366.612	37008.902
10346.0	60.5	12955.887	33738.656
6310.0	60.48	10697.156	34736.691
13143.0	60.46	14225.448	34961.863
7242.0	60.42	11382.725	33576.715
3980.0	60.42	9299.273	33832.629
5437.0	60.42	10227.455	34905.52
7511.0	60.38	11238.708	36417.789
9660.0	60.36	12663.771	35966.809
5406.0	60.34	10245.233	35776.531
10884.0	60.34	13329.305	37191.449
13073.0	60.32	14154.27	33160.563
12387.0	60.32	13900.337	38199.035
8305.0	60.3	11701.261	37272.297
7033.0	60.29	11064.548	35857.453
989.0	60.29	7854.834	38445.262
8688.0	60.27	11880.132	35892.059
3301.0	60.27	9143.732	34247.672
162.0	60.25	7808.022	35232.363
7923.0	60.23	11480.053	35001.301
3033.0	60.23	8996.916	37213.914
6036.0	60.23	10750.646	38320.277
8970.0	60.21	12177.677	36834.383
1020.0	60.21	7699.958	38890.605
3918.0	60.21	9425.836	35204.926
11804.0	60.19	13573.715	39193.672
4038.0	60.19	9627.603	33012.387
1036.0	60.15	7944.773	39195.434
13838.0	60.13	14477.199	37578.387
1366.0	60.07	8034.483	34707.52
3523.0	60.06	9151.827	37951.145
4402.0	60.06	9600.381	39371.672
4421.0	60.02	9874.7	39881.453
3963.0	60.02	9316.678	34169.289
11945.0	60.02	13683.599	37654.996
5975.0	60.0	10742.236	39309.836
5255.0	59.98	10196.894	37867.957
8903.0	59.96	12135.41	34743.445
12233.0	59.96	13798.493	35073.93
8633.0	59.94	11884.806	36876.305
8653.0	59.92	12035.867	36418.266
1206.0	59.92	8157.166	37873.406
5101.0	59.88	9980.819	38817.168
7264.0	59.83	11410.55	33910.371
5607.0	59.83	10395.477	35015.563
5558.0	59.81	10401.436	33680.34
2604.0	59.81	8797.634	36531.09
7888.0	59.77	11520.573	35973.934
8155.0	59.77	11701.198	33734.637
4660.0	59.75	9747.554	35484.43
8631.0	59.73	11947.301	37151.867
10175.0	59.73	12742.139	34812.098
2361.0	59.71	8546.865	34758.867
5592.0	59.69	10409.485	34782.578
7482.0	59.65	11365.733	35480.961
11800.0	59.63	13719.308	39174.895
9689.0	59.63	12627.526	36833.863
3101.0	59.6	8848.169	36533.027
6423.0	59.6	10967.242	33828.336
10902.0	59.56	13154.627	36889.941
9182.0	59.52	12378.617	39736.504
9436.0	59.52	12467.382	34937.531
9875.0	59.5	12599.976	39706.246
1050.0	59.5	7963.074	39412.164
7253.0	59.48	11325.164	33709.652
6640.0	59.48	10946.472	36669.551
8236.0	59.48	11744.496	35571.211
10959.0	59.48	13303.997	35372.574
3807.0	59.48	9343.948	37254.789
7050.0	59.46	11202.914	35632.453
8689.0	59.46	12038.739	35576.129
1399.0	59.44	8136.022	34119.887
4440.0	59.44	9843.336	38972.172
2541.0	59.42	8840.611	35237.367
10093.0	59.42	12924.459	36299.441
3826.0	59.4	9364.262	36770.559
10498.0	59.37	13026.651	37364.336
3478.0	59.37	9117.71	37138.004
6255.0	59.29	10615.713	35921.715
6725.0	59.27	10851.517	38156.816
12180.0	59.25	13973.418	33813.863
13830.0	59.23	14591.181	37529.98
3653.0	59.23	9277.484	39275.203
915.0	59.23	7822.071	37921.066
2699.0	59.21	8744.847	37977.992
12425.0	59.19	13994.223	38812.551
8694.0	59.19	11896.223	35683.445
10272.0	59.19	12832.349	33075.777
8407.0	59.14	11808.426	39289.395
11984.0	59.12	13781.298	36837.891
2830.0	59.1	8978.682	39697.012
13419.0	59.1	14225.41	39558.652
13501.0	59.08	14619.339	39540.547
3401.0	59.06	9095.031	36051.602
1363.0	59.06	8047.461	34648.824
6996.0	59.04	11162.228	36237.773
2356.0	59.04	8516.955	34926.492
4254.0	59.0	9671.45	36648.125
1550.0	59.0	8335.44	35286.047
7859.0	58.98	11476.367	36790.672
1315.0	58.98	8194.027	35878.84
3986.0	58.98	9455.142	33944.395
9853.0	58.98	12590.136	39242.793
5323.0	58.98	10346.862	36918.648
6908.0	58.98	11067.709	37951.02
8924.0	58.96	12266.998	35407.273
4510.0	58.93	9794.91	37939.68
5505.0	58.93	10206.513	33328.293
3498.0	58.93	9067.584	37581.859
6370.0	58.91	10625.639	33182.746
6018.0	58.91	10663.565	38470.48
10852.0	58.89	13256.734	38115.777
3793.0	58.85	9294.266	37523.141
5814.0	58.85	10478.141	37391.504
13262.0	58.83	14340.703	36697.742
122.0	58.81	7819.083	34663.98
12413.0	58.77	13952.564	38689.258
13234.0	58.75	14244.28	36311.289
1237.0	58.75	8110.527	37112.957
5015.0	58.73	9951.794	37496.91
8844.0	58.73	12151.68	33471.945
3890.0	58.71	9381.708	36034.805
1954.0	58.71	8553.881	39416.895
12044.0	58.7	13754.055	35456.598
9642.0	58.68	12682.593	35714.93
7178.0	58.68	11058.497	33926.125
11111.0	58.68	13430.044	33611.406
10309.0	58.64	13092.188	33295.102
8024.0	58.64	11491.684	33649.008
2559.0	58.64	8828.922	35652.801
6491.0	58.6	10789.15	35393.633
12441.0	58.58	13811.854	38999.641
6448.0	58.58	10972.778	34284.133
5001.0	58.54	10114.836	37279.641
12714.0	58.54	14181.62	39190.617
1918.0	58.52	8361.348	39765.832
10924.0	58.5	13172.457	36394.484
12392.0	58.5	13900.679	38398.863
4853.0	58.5	10100.515	34991.07
7241.0	58.47	11272.609	33527.594
8170.0	58.47	11802.174	34008.574
5167.0	58.41	10197.116	39032.758
3182.0	58.37	9008.954	34525.105
8248.0	58.35	11702.925	35798.637
4533.0	58.35	9914.387	37424.34
3507.0	58.35	9253.762	37792.758
12270.0	58.31	13814.761	35604.242
1263.0	58.31	8044.635	36579.547
9446.0	58.31	12494.086	34681.172
4517.0	58.24	9777.974	37806.473
11245.0	58.24	13563.565	36005.461
12294.0	58.18	13837.228	35900.969
4225.0	58.18	9652.433	36342.254
5131.0	58.16	9952.232	39912.52
7546.0	58.14	11274.391	37011.113
13885.0	58.12	14469.905	37263.242
1072.0	58.12	7684.035	39849.125
3476.0	58.08	9148.278	37095.961
1693.0	58.06	8393.234	37124.969
8351.0	58.04	11643.208	37857.41
3385.0	58.02	9169.677	35771.141
12815.0	58.02	14094.024	37840.297
3265.0	58.01	9124.442	33291.598
10811.0	57.99	13341.867	38732.777
8545.0	57.97	11959.014	38536.738
10758.0	57.95	13256.941	39144.465
7490.0	57.93	11415.83	35627.645
8958.0	57.91	12264.41	36490.063
1074.0	57.91	7970.469	39860.363
7213.0	57.89	11172.137	33220.129
7114.0	57.87	11137.427	35163.945
1657.0	57.87	8332.925	36694.652
10343.0	57.83	12962.219	33647.215
9827.0	57.81	12588.175	38690.234
7140.0	57.76	11188.504	34904.461
3328.0	57.74	9098.18	34729.352
8762.0	57.74	12009.467	34273.125
5655.0	57.72	10406.927	36300.758
7849.0	57.72	11560.475	36954.152
6240.0	57.72	10693.167	36344.875
275.0	57.72	7824.458	36916.684
8937.0	57.68	12200.2	35636.852
12142.0	57.64	13642.129	33417.984
6786.0	57.62	10987.156	39221.945
2182.0	57.62	8466.879	37410.516
6333.0	57.55	10633.799	33968.969
4326.0	57.55	9591.078	38042.699
10788.0	57.53	13195.989	38950.063
9580.0	57.53	12496.505	34015.375
5595.0	57.51	10516.144	34806.152
1935.0	57.47	8468.287	39894.387
5716.0	57.47	10530.57	36840.605
3873.0	57.41	9488.892	36348.48
10087.0	57.39	12762.642	36491.23
6334.0	57.37	10676.686	33982.176
7275.0	57.35	11275.456	34158.797
12961.0	57.34	14020.753	34953.652
4277.0	57.32	9581.858	36944.367
8993.0	57.32	12256.183	37358.871
3649.0	57.3	9406.717	39543.605
6415.0	57.3	10989.544	33694.055
5070.0	57.28	10117.966	38567.512
11758.0	57.26	13737.239	39590.477
3281.0	57.24	9163.54	33761.594
10791.0	57.22	13186.691	39102.801
9742.0	57.2	12526.94	38033.227
12023.0	57.18	13684.784	35779.297
5566.0	57.18	10537.67	33837.879
11897.0	57.14	13735.015	38537.992
4985.0	57.14	9962.112	37119.152
10186.0	57.12	12728.956	34678.961
12045.0	57.09	13674.224	35489.992
7722.0	57.09	11581.652	39566.371
4568.0	57.05	9736.904	36609.789
4875.0	57.05	10080.758	35470.98
8909.0	57.05	12190.813	35033.07
1637.0	57.03	8217.225	36227.113
13089.0	57.01	14220.933	33499.719
12483.0	57.01	13916.88	39472.406
4986.0	56.99	10079.072	37163.66
12119.0	56.99	13628.304	33823.531
2503.0	56.95	8811.541	34616.141
7912.0	56.95	11572.229	35285.68
2400.0	56.93	8497.165	33544.902
7908.0	56.93	11591.988	35522.316
6165.0	56.91	10713.254	36767.105
5988.0	56.91	10778.645	39199.648
8274.0	56.89	11727.31	36485.359
24.0	56.86	7978.388	33303.348
1180.0	56.86	8060.619	38157.043
7740.0	56.84	11585.994	39052.832
3421.0	56.84	9233.41	36462.113
8668.0	56.84	11962.895	36126.434
6604.0	56.8	10863.211	36475.98
5502.0	56.78	10248.806	33612.359
14021.0	56.78	14489.531	36101.176
4996.0	56.76	10045.156	37244.289
1426.0	56.76	8134.351	33453.824
170.0	56.74	7731.984	35404.633
8088.0	56.74	11633.672	33230.063
6976.0	56.72	11130.899	36542.98
9128.0	56.72	12142.655	39393.875
10417.0	56.68	13063.141	35084.613
106.0	56.68	7971.409	34340.629
13269.0	56.66	14333.079	36857.828
1380.0	56.66	8105.848	34363.254
11279.0	56.65	13478.532	36859.711
11936.0	56.65	13762.159	37814.246
6338.0	56.63	10727.467	34110.949
3794.0	56.61	9435.775	37566.977
7203.0	56.61	11134.798	33436.578
12245.0	56.61	13862.772	35337.617
4116.0	56.59	9515.33	34475.281
4152.0	56.57	9612.618	35067.844
3999.0	56.57	9316.038	33770.672
11581.0	56.55	13361.379	39817.617
7878.0	56.55	11440.726	36066.465
8501.0	56.53	12057.86	38950.262
14135.0	56.49	14461.385	35357.73
260.0	56.49	7662.463	36578.332
2752.0	56.45	8711.401	38831.805
12320.0	56.43	13895.993	36529.469
8082.0	56.43	11434.023	33460.648
11038.0	56.43	13181.015	33921.805
6661.0	56.42	10964.635	36956.004
11872.0	56.4	13769.513	38756.422
3059.0	56.38	8929.711	37016.523
358.0	56.38	7943.037	37621.73
1540.0	56.36	8345.104	35137.086
6499.0	56.36	10964.924	35481.527
48.0	56.36	7830.725	33567.578
10220.0	56.36	12800.57	34074.285
8705.0	56.34	11979.013	35486.352
14222.0	56.34	14629.932	33537.328
8357.0	56.34	11728.038	37943.301
126.0	56.34	7890.892	34766.176
221.0	56.32	7962.092	35893.281
9213.0	56.3	12394.86	38857.355
12450.0	56.28	13913.713	39071.551
360.0	56.28	7752.372	37642.047
6562.0	56.28	10818.521	36207.398
13449.0	56.26	14339.253	39934.859
10053.0	56.26	12723.323	37637.309
6518.0	56.26	10827.999	35783.988
4950.0	56.26	10054.645	36635.41
4072.0	56.26	9632.007	33565.234
13237.0	56.24	14247.377	36325.895
1236.0	56.24	8067.515	37037.809
254.0	56.21	7873.316	36462.066
5299.0	56.19	10318.971	37032.688
5142.0	56.19	10316.237	39632.293
5579.0	56.19	10461.677	34211.23
10316.0	56.17	13050.094	33402.602
9394.0	56.15	12333.585	35735.758
152.0	56.11	7820.379	35157.457
7875.0	56.09	11623.004	36288.477
7220.0	56.09	11283.464	33026.746
8712.0	56.07	12030.726	35275.172
1549.0	56.07	8326.986	35272.262
3190.0	56.05	9028.883	34360.0
6953.0	56.03	11177.109	36936.168
5282.0	56.03	10192.609	37378.004
13430.0	56.01	14386.933	39724.105
12124.0	55.96	13772.108	33661.051
1406.0	55.96	8077.287	33654.805
11580.0	55.96	13502.156	39816.633
5493.0	55.94	10286.01	33891.816
4679.0	55.9	9844.131	34958.691
10476.0	55.9	13004.095	36726.41
13494.0	55.9	14444.808	39433.652
6726.0	55.9	10866.874	38169.547
3289.0	55.86	9272.741	34049.633
12375.0	55.86	13908.788	37705.406
324.0	55.86	7845.849	37305.238
9905.0	55.86	12884.824	39594.777
2429.0	55.84	8606.756	33130.109
11104.0	55.84	13417.688	33532.801
10063.0	55.76	12747.201	36910.945
3850.0	55.76	9476.175	36608.293
13834.0	55.76	14539.54	37543.801
4133.0	55.75	9567.821	34766.84
10857.0	55.75	13189.739	37835.547
3207.0	55.75	8914.191	34088.988
9854.0	55.73	12665.38	39273.887
2531.0	55.73	8734.86	35041.332
5285.0	55.73	10189.51	37396.18
4329.0	55.71	9650.395	38100.355
6492.0	55.71	10848.455	35437.422
11899.0	55.69	13781.824	38550.789
11453.0	55.69	13504.881	38417.293
6236.0	55.67	10752.965	36270.898
5457.0	55.67	10271.34	34599.5
6949.0	55.65	11207.327	37132.043
4894.0	55.61	9938.998	35833.68
3345.0	55.61	9226.939	35019.215
9631.0	55.59	12529.012	35419.844
941.0	55.59	7871.769	38153.926
5009.0	55.59	10043.146	37359.98
12281.0	55.59	13947.337	35717.82
2498.0	55.55	8780.883	34504.477
10160.0	55.55	12919.224	35213.027
2576.0	55.53	8762.805	35963.309
9614.0	55.53	12634.163	35147.605
3482.0	55.5	9210.08	37197.043
3475.0	55.5	9098.182	37092.047
11293.0	55.5	13520.075	37035.5
3705.0	55.48	9458.875	38554.551
1064.0	55.48	7956.684	39690.867
2461.0	55.48	8770.978	33837.719
11910.0	55.44	13734.192	38425.008
2718.0	55.42	8758.25	38352.164
8180.0	55.42	11687.432	34153.031
10097.0	55.42	12819.11	36342.504
6435.0	55.4	10781.253	34109.93
2765.0	55.4	8675.27	39013.34
204.0	55.4	7880.603	35544.887
9410.0	55.4	12449.984	35679.836
2569.0	55.36	8689.216	35926.488
1511.0	55.32	8411.466	34357.305
1946.0	55.32	8420.662	39585.32
4734.0	55.29	9724.111	33484.793
3170.0	55.29	8973.299	34861.445
10189.0	55.29	12753.464	34697.223
4049.0	55.27	9501.23	33269.727
8704.0	55.27	12034.036	35440.043
8679.0	55.25	11932.226	35962.113
7848.0	55.23	11500.125	36942.883
10407.0	55.23	13069.52	34710.449
1276.0	55.21	7995.315	36467.355
10090.0	55.21	12772.479	36253.359
14239.0	55.21	14448.675	33218.262
7751.0	55.19	11484.114	38687.527
10528.0	55.17	13070.363	37903.578
8952.0	55.17	12218.294	36104.367
13151.0	55.17	14306.021	35054.223
3456.0	55.13	9089.523	36898.324
5036.0	55.13	10132.267	37882.969
9426.0	55.09	12441.16	35382.758
7449.0	55.09	11318.326	35028.543
11949.0	55.07	13595.66	37391.531
8101.0	55.06	11591.979	33021.816
9308.0	55.06	12418.079	37938.266
3877.0	55.06	9385.056	36101.34
9907.0	55.04	12875.397	39604.445
4514.0	55.04	9823.975	37689.336
1447.0	55.04	8214.545	33091.012
12468.0	55.02	13922.886	39312.664
5044.0	55.02	10106.824	38039.445
1879.0	55.0	8413.048	38983.664
11114.0	54.98	13404.176	33623.551
1258.0	54.98	8040.354	36830.313
6716.0	54.98	10820.728	38000.391
4522.0	54.96	9837.494	37598.09
5227.0	54.94	10169.801	38171.547
12368.0	54.92	13881.872	37620.375
7285.0	54.92	11312.303	34332.816
164.0	54.9	7676.389	35325.109
4981.0	54.9	10078.965	37110.434
6849.0	54.86	11115.129	39020.016
11036.0	54.86	13308.136	33845.719
9792.0	54.86	12630.425	38534.406
7156.0	54.85	11069.476	34589.781
3011.0	54.85	8941.936	37722.961
7137.0	54.79	11052.166	34879.305
12338.0	54.73	13898.971	36916.758
5404.0	54.71	10143.431	36041.258
3888.0	54.71	9280.237	35989.656
7659.0	54.69	11350.139	38998.852
9934.0	54.67	12803.456	39347.715
5962.0	54.65	10737.097	39884.051
8516.0	54.63	12062.491	38881.215
4700.0	54.63	9880.202	34320.898
11530.0	54.62	13479.59	39439.512
8178.0	54.62	11688.717	34093.305
7129.0	54.6	11113.936	34975.332
10910.0	54.56	13272.207	36760.508
7862.0	54.56	11584.376	36856.801
5902.0	54.54	10556.484	38896.055
2168.0	54.54	8425.997	37782.234
12464.0	54.52	13805.248	39272.902
12203.0	54.5	13852.217	34342.789
10500.0	54.48	13109.616	37402.652
4403.0	54.46	9661.121	39387.867
3104.0	54.42	8900.357	36255.602
330.0	54.42	7726.848	37416.668
4260.0	54.39	9518.707	36694.066
9409.0	54.39	12286.505	35665.934
6275.0	54.37	10724.452	35433.805
5976.0	54.37	10708.586	39309.945
5128.0	54.37	9954.962	39566.313
7259.0	54.37	11264.273	33828.504
4433.0	54.37	9754.948	39330.949
3889.0	54.37	9425.137	36012.789
4211.0	54.35	9638.171	36027.02
10512.0	54.33	12948.353	37672.879
13169.0	54.33	14296.762	35320.891
10891.0	54.29	13246.271	37253.688
262.0	54.29	7867.41	36627.449
3393.0	54.29	9087.282	35897.988
1156.0	54.27	8066.771	38552.629
5972.0	54.25	10566.736	39564.191
6895.0	54.25	11159.08	38287.152
1903.0	54.23	8354.482	39503.441
11566.0	54.23	13360.259	39601.559
1916.0	54.19	8302.27	39703.203
8225.0	54.17	11720.014	35323.047
4559.0	54.12	9782.583	36830.676
5358.0	54.12	10279.458	36632.594
6712.0	54.12	10914.673	37830.336
6214.0	54.1	10745.247	36429.871
3446.0	54.08	9104.411	36715.551
12935.0	54.06	14150.573	35479.652
8028.0	54.04	11425.915	33706.785
5336.0	54.02	10338.513	37019.766
3690.0	54.0	9483.132	38713.996
2365.0	53.98	8517.414	34514.734
3310.0	53.98	9148.184	34391.074
6964.0	53.98	11024.831	36729.707
2833.0	53.96	9016.535	39711.504
10949.0	53.96	13219.714	35726.703
2334.0	53.94	8576.058	34976.723
9562.0	53.93	12656.746	33646.156
13391.0	53.91	14419.899	39092.73
2435.0	53.91	8708.494	33083.348
8364.0	53.89	11693.053	38160.41
4848.0	53.89	9979.269	34954.473
6739.0	53.89	10970.591	38433.676
187.0	53.85	7988.682	35481.141
13104.0	53.83	14234.061	33889.113
5459.0	53.83	10273.815	34344.859
7690.0	53.83	11355.133	39677.297
966.0	53.83	7874.892	38306.602
5374.0	53.81	10230.207	36222.164
7189.0	53.81	11108.031	33775.473
4537.0	53.81	9790.38	37056.965
12684.0	53.79	14055.117	39544.488
10866.0	53.77	13271.302	37784.945
4039.0	53.75	9645.818	33089.207
9061.0	53.75	12270.221	38346.543
9296.0	53.73	12368.465	38283.641
1627.0	53.73	8258.723	36150.184
8552.0	53.71	12032.014	38617.965
2789.0	53.71	8802.021	39512.246
2453.0	53.7	8658.055	33584.719
1481.0	53.7	8262.281	33852.648
7699.0	53.68	11420.663	39793.379
1233.0	53.68	8023.772	37244.695
7925.0	53.66	11439.38	35025.805
13670.0	53.64	14568.392	38212.754
2350.0	53.64	8595.682	34835.398
2887.0	53.64	9051.717	39199.598
4154.0	53.62	9573.409	35111.965
3240.0	53.6	9029.915	33026.012
10427.0	53.6	13100.659	35264.758
9946.0	53.6	12851.701	39253.719
8389.0	53.56	11640.543	38570.906
12825.0	53.56	14036.487	37544.535
1061.0	53.54	7716.791	39653.973
3161.0	53.54	8891.382	35076.023
3394.0	53.54	9066.055	35903.742
2725.0	53.52	8701.62	38471.148
4114.0	53.52	9499.292	34422.055
8497.0	53.52	12006.871	39255.801
14107.0	53.5	14453.635	35677.328
8224.0	53.5	11655.154	35314.398
9906.0	53.5	12770.092	39601.973
6008.0	53.5	10732.386	38911.691
2775.0	53.47	8648.885	39250.969
339.0	53.47	7647.46	37491.254
9881.0	53.45	12541.974	39843.465
6414.0	53.45	10781.463	33687.371
13423.0	53.45	14323.239	39684.098
5900.0	53.45	10534.258	38815.238
338.0	53.43	7931.909	37488.891
2818.0	53.43	8877.166	39998.891
4997.0	53.39	9930.265	37247.113
1559.0	53.37	8245.084	35405.711
6404.0	53.37	10793.183	33292.535
8328.0	53.37	11826.644	37557.875
8423.0	53.31	11785.445	39585.332
8642.0	53.31	11881.482	36771.113
8733.0	53.29	11877.983	34873.094
5637.0	53.29	10394.129	36030.363
2813.0	53.27	8903.45	39879.59
8606.0	53.24	11948.194	37530.449
2434.0	53.24	8806.3	33078.676
10015.0	53.22	12810.416	38451.578
6187.0	53.2	10566.096	36614.863
6700.0	53.2	10902.41	37640.398
9857.0	53.2	12681.291	39334.184
6408.0	53.18	10871.319	33477.605
2507.0	53.18	8688.45	34669.84
8323.0	53.16	11660.017	37471.879
11020.0	53.14	13147.346	34285.641
5180.0	53.12	10190.296	38938.832
9647.0	53.12	12521.773	35805.16
3884.0	53.12	9320.248	35913.094
8062.0	53.1	11482.587	33626.828
7921.0	53.08	11598.599	34931.922
5400.0	53.08	10259.679	36207.414
7538.0	53.08	11418.695	36948.859
7031.0	53.06	11194.986	35829.434
1342.0	53.04	8134.763	35115.102
3280.0	53.04	9124.359	33751.168
5547.0	53.04	10400.166	33401.113
8746.0	52.99	12019.44	34288.434
8570.0	52.99	11864.43	38043.879
9366.0	52.95	12347.064	36482.406
107.0	52.95	7868.549	34367.195
1641.0	52.95	8340.924	36302.871
14200.0	52.93	14517.923	34225.813
9065.0	52.93	12230.511	38496.27
8313.0	52.93	11692.23	37376.438
12942.0	52.91	14074.288	35406.598
3362.0	52.91	9247.144	35258.012
1116.0	52.91	8008.962	39047.098
9703.0	52.89	12623.948	37173.344
6542.0	52.89	10808.845	36045.738
12096.0	52.83	13641.873	34361.273
2092.0	52.83	8620.556	38555.32
2148.0	52.83	8618.539	37998.57
11933.0	52.81	13634.508	37678.773
8751.0	52.8	11983.303	34333.645
5106.0	52.8	10034.965	39035.992
8102.0	52.78	11634.887	33025.969
4077.0	52.78	9596.679	33638.449
6505.0	52.78	10877.573	35598.824
10942.0	52.78	13326.918	35776.32
2782.0	52.78	8660.31	39375.668
12002.0	52.74	13776.605	36235.371
6893.0	52.74	11141.901	38181.008
12536.0	52.74	13937.481	39804.809
1913.0	52.72	8383.867	39686.52
10133.0	52.66	12880.119	35706.82
13456.0	52.66	14489.162	39784.586
3256.0	52.66	9257.595	33071.477
2911.0	52.64	8861.69	38867.93
6657.0	52.62	10957.177	36917.449
8624.0	52.62	11949.474	37266.004
12007.0	52.62	13758.982	36144.59
12777.0	52.62	14035.524	38527.484
6910.0	52.6	11008.752	37721.313
11206.0	52.58	13431.143	35287.766
8811.0	52.58	11949.7	33250.363
7346.0	52.58	11288.37	34597.586
10197.0	52.58	12779.026	34587.016
5130.0	52.58	10030.431	39732.41
1787.0	52.57	8399.202	38516.816
5331.0	52.57	10170.83	36948.41
12874.0	52.57	14070.875	36485.477
6411.0	52.55	10815.23	33569.141
13755.0	52.55	14608.659	38118.453
3588.0	52.55	9263.925	38858.48
14161.0	52.53	14606.0	34801.086
8190.0	52.51	11840.16	34352.965
1382.0	52.51	8009.682	34408.246
8790.0	52.51	11889.454	33531.359
6555.0	52.49	10862.884	36174.164
6922.0	52.49	11004.901	37349.23
9899.0	52.49	12746.928	39866.23
5172.0	52.49	10144.94	38794.32
8892.0	52.49	12247.618	34425.023
8213.0	52.47	11739.935	35081.875
13414.0	52.45	14262.321	39495.859
2733.0	52.45	8722.7	38622.059
11217.0	52.45	13441.343	35455.848
10256.0	52.43	12790.909	33228.746
8495.0	52.43	12000.075	39213.379
4812.0	52.43	9999.76	34232.402
2357.0	52.41	8466.147	34614.461
12842.0	52.41	14091.697	37121.184
8358.0	52.41	11761.291	37945.426
341.0	52.41	7901.141	37495.961
8158.0	52.39	11810.648	33750.328
12381.0	52.39	13878.999	38086.957
3958.0	52.39	9440.437	34443.234
5958.0	52.39	10735.475	39780.625
11370.0	52.35	13483.727	37704.461
2621.0	52.35	8772.985	36848.844
8758.0	52.35	12036.828	34205.012
14213.0	52.35	14548.21	33927.176
3373.0	52.32	9195.512	35559.945
4320.0	52.32	9681.988	37892.785
6483.0	52.32	10992.736	35225.953
9816.0	52.32	12550.058	38649.484
1691.0	52.3	8229.241	37094.18
12687.0	52.3	14084.5	39578.41
3619.0	52.3	9241.852	39708.621
3787.0	52.28	9443.93	37743.578
7879.0	52.28	11615.0	36065.305
4394.0	52.28	9662.331	39230.172
9597.0	52.26	12545.295	34684.359
8463.0	52.26	11939.289	39808.094
10696.0	52.24	13300.666	39962.645
3419.0	52.24	9140.849	36389.16
6154.0	52.24	10692.178	36705.371
11449.0	52.24	13428.572	38364.992
6830.0	52.24	11036.217	39352.875
9692.0	52.22	12668.562	36895.555
5815.0	52.22	10508.613	37420.766
12342.0	52.22	13903.494	37042.332
1012.0	52.22	7668.006	38742.988
6769.0	52.2	10795.107	38903.332
15.0	52.2	7921.499	33158.699
5673.0	52.2	10449.34	36576.344
9439.0	52.2	12339.334	35078.945
2637.0	52.18	8808.066	37029.422
19.0	52.18	7811.453	33216.152
8589.0	52.14	12014.968	37693.313
253.0	52.11	7764.33	36447.207
10479.0	52.11	12974.407	36829.129
90.0	52.07	7833.771	34149.488
10913.0	52.07	13279.754	36827.859
1451.0	52.07	8258.907	33214.078
3458.0	52.07	9233.393	36921.383
9650.0	52.01	12528.188	35842.188
12046.0	52.01	13631.837	35508.039
2763.0	51.99	8693.978	38993.219
1424.0	51.97	8054.55	33362.203
9591.0	51.95	12496.241	34469.258
3403.0	51.95	9237.847	36056.277
3483.0	51.89	9198.421	37210.953
2491.0	51.88	8837.856	34448.926
8432.0	51.86	11769.661	39832.324
13944.0	51.86	14567.224	36742.0
7731.0	51.86	11624.5	39114.145
5040.0	51.86	9968.087	37965.113
4657.0	51.78	9847.536	35718.168
10442.0	51.76	12987.848	35786.379
7448.0	51.74	11256.29	35009.125
2625.0	51.74	8669.619	36925.074
9167.0	51.7	12440.32	39841.633
2343.0	51.7	8617.282	34785.367
12082.0	51.68	13569.834	34642.711
7573.0	51.68	11221.853	37387.281
5449.0	51.68	10197.598	34482.152
8853.0	51.67	12200.668	33608.41
1568.0	51.67	8374.251	35559.621
14223.0	51.65	14502.243	33545.18
10394.0	51.63	12994.895	34566.5
14166.0	51.63	14479.592	34678.641
7295.0	51.63	11308.862	34407.887
7202.0	51.63	11131.06	33425.773
6669.0	51.63	10920.754	37031.875
6390.0	51.61	10787.793	33069.949
9982.0	51.61	12910.172	38661.645
1548.0	51.61	8357.695	35249.32
4684.0	51.61	9850.402	34848.098
12863.0	51.61	14104.437	36839.652
11259.0	51.61	13406.966	36572.914
261.0	51.59	7721.167	36619.379
3589.0	51.57	9209.32	38874.5
47.0	51.55	7669.738	33561.238
6811.0	51.55	11068.049	39905.863
12886.0	51.55	14038.44	36064.285
1724.0	51.53	8398.84	37826.039
13318.0	51.53	14246.714	37841.539
12951.0	51.53	14035.722	35148.109
6065.0	51.51	10715.936	37861.688
10508.0	51.47	12972.258	37572.184
5470.0	51.45	10191.281	34146.352
3081.0	51.45	8858.139	36823.219
9607.0	51.44	12540.572	35012.941
5133.0	51.44	10023.443	39946.797
6378.0	51.42	10606.038	33017.352
2663.0	51.4	8740.702	37424.5
8973.0	51.38	12100.996	37028.32
12832.0	51.38	14019.937	37445.859
2590.0	51.38	8845.301	36231.891
3931.0	51.38	9405.481	35031.09
8207.0	51.38	11773.422	34966.496
10692.0	51.36	13319.911	39868.738
9583.0	51.32	12666.814	34270.172
1348.0	51.32	8014.522	35207.598
6771.0	51.28	10946.212	38965.996
5504.0	51.28	10329.706	33327.398
66.0	51.24	7678.541	33822.18
8420.0	51.24	11795.954	39529.426
6999.0	51.24	11012.851	36332.938
3307.0	51.22	9126.606	34345.805
2155.0	51.21	8518.039	37874.832
1541.0	51.21	8208.061	35140.0
2575.0	51.21	8677.221	35954.367
8037.0	51.17	11504.826	33769.09
4713.0	51.17	9868.102	34273.793
2316.0	51.17	8466.125	35376.164
4427.0	51.15	9890.489	40000.113
4111.0	51.11	9635.521	34387.852
8140.0	51.09	11822.645	33416.793
11764.0	51.07	13729.524	39296.957
7427.0	51.05	11325.34	34935.488
9577.0	51.03	12621.155	33979.422
13319.0	51.03	14384.35	37938.492
13028.0	51.03	14130.902	33810.426
1454.0	51.01	8387.374	33342.414
4781.0	50.98	10110.728	33552.063
11345.0	50.96	13560.024	37434.5
3977.0	50.96	9470.197	33818.441
5105.0	50.94	10104.502	38973.41
1226.0	50.94	8086.159	37637.781
9942.0	50.94	12923.762	39188.684
11854.0	50.94	13712.042	38942.816
10483.0	50.94	13005.505	36993.379
1501.0	50.92	8331.053	34117.609
8927.0	50.92	12092.53	35417.527
11011.0	50.9	13244.882	34295.539
1295.0	50.88	8145.307	35924.207
11265.0	50.86	13503.803	36649.727
7166.0	50.86	11129.105	34126.746
3594.0	50.86	9175.645	38964.625
6804.0	50.86	10828.159	39866.883
11159.0	50.84	13357.552	34507.262
7493.0	50.84	11391.62	35834.301
3921.0	50.82	9334.57	35251.297
5998.0	50.82	10698.106	39102.723
2795.0	50.82	8720.629	39753.508
8273.0	50.8	11698.93	36464.535
4429.0	50.78	9726.61	39666.832
9608.0	50.78	12516.444	35057.109
6458.0	50.76	10870.963	34506.699
12695.0	50.73	14137.457	39321.367
2997.0	50.69	9037.493	38065.316
279.0	50.69	7841.375	36939.285
5321.0	50.67	10234.326	36917.5
13578.0	50.65	14639.7	38866.563
3151.0	50.63	8970.207	35131.453
12762.0	50.63	14020.287	38725.703
10212.0	50.59	12756.579	34234.254
7497.0	50.59	11290.815	35925.195
3639.0	50.53	9467.183	39869.063
8687.0	50.52	11933.257	35889.691
8300.0	50.52	11800.539	37159.051
1286.0	50.48	8057.371	36296.555
2402.0	50.46	8558.846	33581.148
5846.0	50.46	10414.441	37689.051
3459.0	50.46	9189.64	36931.594
4410.0	50.44	9661.016	39598.02
10789.0	50.44	13280.603	39070.91
6072.0	50.44	10757.243	37917.773
4105.0	50.4	9666.478	34265.313
11918.0	50.38	13759.744	38205.203
8932.0	50.38	12073.24	35521.906
5100.0	50.36	10078.692	38814.406
3157.0	50.36	8924.586	35008.539
8211.0	50.36	11657.131	35040.508
11225.0	50.34	13532.518	35523.473
10178.0	50.34	12856.155	34863.238
7654.0	50.3	11287.254	38831.383
12364.0	50.25	13838.114	37521.148
6299.0	50.25	10627.238	35030.211
10544.0	50.25	13056.069	38291.766
8918.0	50.25	12236.752	35267.555
4438.0	50.23	9740.027	39256.086
5414.0	50.21	10183.751	35514.938
3295.0	50.21	9174.678	34166.605
4210.0	50.19	9702.861	36022.895
9720.0	50.19	12533.07	37556.695
3634.0	50.19	9373.769	39759.371
4498.0	50.17	9855.419	38279.785
10401.0	50.17	13088.459	34693.441
8414.0	50.15	11696.208	39495.797
13242.0	50.13	14294.079	36481.426
4980.0	50.13	10118.556	37108.414
8926.0	50.11	12170.503	35413.789
9638.0	50.09	12672.518	35619.875
8738.0	50.09	12020.286	34648.656
2508.0	50.09	8823.355	34684.461
12722.0	50.08	14117.049	39267.863
11582.0	50.08	13375.202	39865.344
1281.0	50.06	8129.813	36272.367
1018.0	50.06	7732.36	38836.539
13909.0	50.04	14539.417	37099.023
3724.0	50.0	9300.126	38241.313
8898.0	50.0	12223.444	34520.164
1031.0	50.0	7939.172	39061.359
1312.0	49.96	8200.293	35849.371
1708.0	49.96	8401.633	37464.773
12915.0	49.94	14117.312	36000.285
8077.0	49.92	11473.319	33422.77
12526.0	49.92	13902.058	39765.805
12104.0	49.92	13601.706	34250.371
1327.0	49.9	8136.972	35692.758
6775.0	49.86	10968.393	39048.5
12271.0	49.86	13901.271	35607.844
9246.0	49.85	12313.927	38556.113
8399.0	49.83	11746.108	39054.48
6655.0	49.81	10829.129	36899.566
6741.0	49.81	10801.987	38447.352
4381.0	49.79	9597.38	38889.148
3121.0	49.77	8970.724	36016.602
4384.0	49.77	9611.787	38957.598
13125.0	49.75	14290.835	34628.438
4292.0	49.73	9572.126	37163.832
9632.0	49.71	12503.635	35441.715
7750.0	49.71	11432.778	38652.473
2654.0	49.69	8831.576	37185.16
12105.0	49.67	13644.555	34266.406
13982.0	49.67	14434.847	36454.688
7309.0	49.67	11248.984	34469.988
11172.0	49.67	13443.681	34763.0
8823.0	49.67	12084.425	33048.684
14168.0	49.67	14615.03	34724.59
10570.0	49.67	12992.708	38689.324
8107.0	49.65	11515.7	33083.828
2486.0	49.65	8676.452	34360.168
73.0	49.62	7950.72	33966.578
12295.0	49.6	13941.374	35922.551
3251.0	49.6	9006.896	33137.977
10892.0	49.58	13293.126	37257.066
7179.0	49.58	11147.309	33932.254
7475.0	49.58	11266.713	35384.391
9714.0	49.58	12499.958	37421.203
7569.0	49.58	11400.658	37304.977
4518.0	49.56	9819.024	37508.625
8517.0	49.54	11882.466	38927.199
11928.0	49.54	13752.282	37953.527
13978.0	49.54	14452.951	36386.98
235.0	49.52	7685.6	36185.863
6436.0	49.52	10940.179	34111.605
5518.0	49.5	10203.367	33298.555
10205.0	49.5	12785.216	34362.512
9355.0	49.48	12286.656	36698.391
5185.0	49.48	10151.778	38670.043
6854.0	49.48	11095.523	38811.035
7901.0	49.48	11567.601	35430.266
10084.0	49.46	12877.62	36693.363
10698.0	49.44	13263.766	39981.84
10915.0	49.42	13292.817	36855.328
1099.0	49.42	8010.176	39579.746
13567.0	49.42	14521.597	38812.309
3160.0	49.42	8932.963	35068.723
12315.0	49.4	13807.215	36472.34
7470.0	49.4	11369.457	35314.391
7496.0	49.39	11398.912	35881.512
11467.0	49.39	13559.486	38545.379
7216.0	49.35	11128.632	33246.746
14007.0	49.35	14564.776	36335.855
5056.0	49.33	10075.451	38381.906
1235.0	49.33	8133.941	37319.805
6053.0	49.33	10734.77	38299.543
9909.0	49.33	12813.235	39644.809
5293.0	49.31	10258.267	37283.027
9399.0	49.31	12325.087	35833.934
6934.0	49.29	11191.078	37226.156
4052.0	49.29	9621.516	33323.602
1294.0	49.29	8047.449	36175.754
5994.0	49.21	10680.719	39004.02
6513.0	49.21	10963.535	35711.031
13179.0	49.19	14379.49	35460.625
2247.0	49.19	8624.061	36673.055
2505.0	49.19	8678.205	34643.453
8159.0	49.19	11643.718	33787.813
6017.0	49.17	10674.694	38765.863
10868.0	49.16	13146.024	37537.926
4117.0	49.16	9546.882	34485.145
3981.0	49.16	9331.291	33842.199
2490.0	49.14	8814.672	34413.348
11271.0	49.14	13366.152	36736.801
10954.0	49.14	13228.81	35541.398
8494.0	49.14	11949.48	39208.945
4565.0	49.12	9904.559	36562.301
10335.0	49.08	13013.341	33565.063
13171.0	49.06	14417.053	35342.738
6267.0	49.06	10673.565	35608.07
8718.0	49.02	11890.283	35339.598
11151.0	49.02	13559.994	34387.527
11387.0	49.02	13423.283	37899.801
135.0	49.0	7989.089	34885.578
9094.0	49.0	12133.349	38864.461
12878.0	48.98	14163.93	36243.094
10666.0	48.96	13103.508	39701.086
7196.0	48.96	11043.447	33536.16
8127.0	48.94	11752.273	33125.305
10098.0	48.93	12877.85	36357.293
9926.0	48.93	12849.637	39587.141
5438.0	48.91	10317.94	34917.621
13044.0	48.91	14135.112	33515.258
13327.0	48.89	14226.57	38216.555
1389.0	48.89	8002.355	34272.762
5104.0	48.89	9987.981	38894.063
9453.0	48.87	12312.249	34385.195
12017.0	48.85	13577.855	35967.695
2973.0	48.83	9015.867	38628.246
6295.0	48.83	10681.101	35179.656
1461.0	48.83	8229.73	33475.758
6376.0	48.79	10588.541	33316.422
4103.0	48.79	9548.113	34174.32
1216.0	48.77	7999.232	37711.938
2184.0	48.77	8546.713	37486.09
10945.0	48.77	13266.515	35842.309
7127.0	48.75	11063.353	34939.578
2201.0	48.73	8611.753	37046.43
6561.0	48.73	10979.861	36203.797
12350.0	48.73	13896.536	37124.906
91.0	48.73	7799.028	34209.973
9313.0	48.68	12403.287	37725.074
4832.0	48.66	10079.257	34617.023
8425.0	48.66	11753.666	39626.844
5455.0	48.64	10163.642	34558.816
5452.0	48.6	10162.015	34497.52
3297.0	48.6	9124.993	34186.961
2378.0	48.6	8472.266	33821.496
13947.0	48.6	14603.994	36761.828
3835.0	48.6	9408.16	36806.359
4627.0	48.58	9877.79	36173.055
2786.0	48.58	8661.799	39475.883
4426.0	48.56	9882.276	39980.859
1275.0	48.56	8107.239	36460.645
8879.0	48.54	12206.875	34168.152
7522.0	48.54	11321.164	36588.348
6672.0	48.5	10892.709	37036.793
14062.0	48.5	14455.833	36035.098
7707.0	48.49	11477.488	39818.684
1293.0	48.49	8088.429	36171.375
12060.0	48.49	13579.078	35108.977
8971.0	48.49	12084.22	36861.008
11913.0	48.45	13765.712	38430.156
4086.0	48.43	9520.533	33760.18
5892.0	48.37	10385.098	38670.016
12947.0	48.37	14075.277	35125.203
7582.0	48.37	11387.838	37600.0
936.0	48.35	7698.319	38136.141
6732.0	48.35	10904.832	38358.316
[truncated: 3,514 more rows]
