# Supplementary material for: Insights on the Control of Yeast Single-Cell Growth Variability by Members of the Trehalose Phosphate Synthase (TPS) Complex
Source: Front Cell Dev Biol. 2021 Jan 28;9:607628. doi: 10.3389/fcell.2021.607628 (PMC7876269; doi:10.3389/fcell.2021.607628)
Supplement: Supplementary file 3 [file Data_Sheet_2.ZIP › replicate3_TPS1_gal_t2.csv]

Id	Area(um^2)	Center_x_position	Center_y_position
13484.0	180.71	14581.838	33800.387
4747.0	158.07	9948.49	37496.891
5727.0	150.27	10677.42	37992.938
2175.0	141.35	8521.609	35123.09
13465.0	131.77	14558.81	34450.977
8230.0	127.46	12039.057	35578.715
2144.0	126.5	8424.325	35925.211
9922.0	122.17	12977.497	36570.617
4205.0	121.16	9805.48	38958.734
10686.0	119.18	13537.709	35983.117
7086.0	115.68	11318.852	36062.484
12349.0	113.93	14111.868	34744.43
1288.0	113.49	8079.033	34150.516
3582.0	111.5	9367.912	37511.984
7097.0	111.12	11312.666	36456.074
5947.0	109.68	10636.115	35421.023
2134.0	109.32	8544.969	36073.039
6523.0	109.05	11103.474	38436.988
10224.0	107.71	13300.31	39222.332
9552.0	104.99	12790.339	36613.313
13236.0	103.0	14611.366	36926.426
3706.0	102.88	9437.388	35283.645
3762.0	102.46	9392.092	34244.105
8985.0	102.04	12295.666	33561.512
9160.0	101.94	12525.34	35843.426
5377.0	101.62	10367.554	36692.117
11656.0	101.6	13823.511	35929.387
2664.0	101.46	8870.804	39720.699
11635.0	101.35	13863.296	35636.023
2189.0	101.18	8497.372	35086.289
2158.0	101.06	8539.175	35846.887
9518.0	100.91	12832.68	37753.34
2327.0	100.54	8674.538	34176.605
3657.0	100.16	9446.276	36498.664
1350.0	100.16	8362.397	33074.551
6907.0	100.01	11220.426	34270.434
6066.0	99.64	10824.552	33063.418
13471.0	99.07	14597.866	33976.168
8931.0	98.8	12489.058	34783.629
6737.0	98.25	11190.429	35363.73
933.0	98.09	7824.738	38732.656
9989.0	97.84	12986.363	38000.098
7116.0	97.31	11386.675	36917.945
9134.0	96.43	12544.712	35258.367
9562.0	96.25	12767.357	36267.707
7869.0	95.83	11691.845	37361.32
10425.0	95.72	13312.522	35035.555
1787.0	95.3	8577.708	39787.395
7613.0	95.28	11452.599	33545.953
10319.0	95.14	13311.251	37362.387
4192.0	94.99	9789.401	39597.406
12265.0	94.68	14125.545	35104.066
4627.0	94.55	9977.79	35636.16
97.0	94.3	7812.978	34297.594
8165.0	93.5	11934.011	37015.375
5216.0	92.63	10316.693	33380.859
7854.0	92.58	11649.607	37001.348
11977.0	92.35	14150.648	39810.652
9568.0	92.19	12914.998	36076.684
1821.0	92.15	8503.594	39206.652
7085.0	92.0	11311.322	36046.129
12639.0	91.5	14401.686	37470.563
1678.0	90.99	8296.28	38613.781
3698.0	90.97	9440.903	35448.207
11531.0	90.95	13938.627	33260.008
6497.0	90.83	11132.718	38710.172
2079.0	90.47	8431.722	36868.992
5976.0	89.78	10769.384	34812.32
10726.0	89.76	13498.078	36965.527
3784.0	89.66	9309.478	33726.504
2160.0	89.3	8633.073	35601.441
5097.0	89.21	10241.251	36149.703
2441.0	89.13	8809.493	36433.164
1781.0	88.8	8349.007	39906.422
3403.0	88.48	9149.046	39218.066
12821.0	87.96	14639.71	39661.352
6080.0	87.92	10989.656	33308.344
4915.0	86.89	10334.546	38698.172
10568.0	86.79	13408.738	33767.461
9949.0	86.68	13088.477	37331.18
12433.0	85.74	14226.985	33588.457
11328.0	85.68	13777.869	37295.699
6536.0	85.57	11158.339	38010.895
2450.0	85.47	8820.018	36637.758
4083.0	85.09	9577.427	37789.617
8199.0	84.93	11894.536	36201.035
3435.0	84.84	9290.179	39769.223
5198.0	84.72	10134.271	33704.879
10510.0	84.15	13198.194	33338.508
1137.0	83.55	8138.136	37194.234
5372.0	83.54	10395.363	36593.555
3749.0	83.42	9457.845	34333.336
9641.0	83.21	12812.272	34899.27
11806.0	83.19	13954.058	39167.344
6548.0	82.98	11083.669	37735.215
4445.0	82.58	9908.136	34479.258
10084.0	82.29	13056.287	39365.078
10437.0	82.25	13206.378	34617.684
8188.0	82.0	12029.961	36263.559
12184.0	82.0	14191.109	36439.254
13002.0	81.85	14614.781	38005.105
8848.0	81.6	12325.439	36388.488
2370.0	81.33	8814.846	34889.492
12576.0	81.31	14393.397	36320.441
13342.0	80.74	14522.321	35956.84
9855.0	80.68	12967.499	34498.328
1258.0	80.16	8195.705	35037.789
9875.0	79.8	13020.754	35011.512
5608.0	79.7	10457.158	39558.789
6851.0	79.32	11342.87	33057.949
7856.0	79.21	11640.702	37069.246
7414.0	79.07	11572.208	37183.137
5334.0	79.03	10442.501	35867.52
9610.0	79.0	12886.562	35318.77
6339.0	78.98	10940.273	37387.383
2633.0	78.65	8768.043	39918.184
2020.0	78.63	8477.265	37899.246
4980.0	78.02	10192.006	37762.246
12221.0	78.02	14143.087	35914.785
4567.0	77.58	9925.212	34313.848
7145.0	77.58	11223.281	37211.891
871.0	77.41	7945.353	38141.238
8967.0	77.27	12402.689	33861.289
9539.0	77.25	12725.817	36719.203
6916.0	76.79	11325.212	34391.711
9095.0	76.33	12517.327	34386.848
2145.0	76.18	8509.77	35923.289
12388.0	76.14	14076.431	33573.313
4548.0	75.93	9927.472	33724.883
7812.0	75.85	11671.733	35843.637
12442.0	75.78	14376.564	33744.727
6100.0	75.47	10984.552	33928.602
10282.0	75.41	13341.118	38200.531
7028.0	75.16	11404.558	34942.199
13458.0	75.11	14615.562	34367.168
7763.0	74.82	11722.116	34622.211
11248.0	74.78	13727.129	38770.957
3748.0	74.7	9278.986	34319.234
6190.0	74.63	10941.695	35803.078
3259.0	74.63	9124.488	36780.141
1653.0	74.46	8351.05	38476.063
6809.0	74.4	11017.639	33673.141
7185.0	74.32	11239.785	37866.566
3393.0	74.25	9100.912	38993.039
7261.0	74.05	11251.439	39483.074
5855.0	74.03	10634.672	36561.957
11196.0	73.98	13741.165	39004.977
1832.0	73.73	8547.388	38871.625
1216.0	73.63	8064.553	35842.504
12125.0	73.61	14003.11	38007.777
8343.0	73.56	11925.638	33115.605
5170.0	73.38	10339.211	34162.555
12536.0	73.25	14216.466	35685.164
6172.0	73.17	10840.563	35540.625
2250.0	73.1	8557.937	33576.738
3392.0	72.64	9229.553	38990.109
2873.0	72.58	8958.439	36923.039
5132.0	72.21	10225.258	35004.59
12018.0	72.16	14007.774	39591.078
12163.0	72.16	14000.628	36969.527
3895.0	72.14	9579.648	34319.207
5122.0	72.0	10257.236	35291.34
1390.0	71.72	8328.971	34047.023
7845.0	71.6	11696.762	36853.176
10356.0	71.16	13277.642	36828.27
3190.0	71.03	9103.727	35664.684
7292.0	70.97	11559.657	39438.422
7220.0	70.95	11226.818	38672.93
6336.0	70.91	10930.662	37330.602
10304.0	70.89	13250.137	37979.086
5939.0	70.72	10765.841	35604.809
5914.0	70.68	10699.091	36111.844
1072.0	70.66	8188.459	38316.133
2174.0	70.45	8538.045	35107.867
8195.0	70.39	11864.558	36135.559
4442.0	70.2	9788.374	34720.566
6976.0	70.16	11374.536	34673.973
3830.0	70.11	9667.916	33153.383
1379.0	70.11	8272.802	33725.879
8291.0	69.84	11953.376	34015.82
8138.0	69.84	12040.624	37568.723
4594.0	69.53	10126.177	34967.898
12506.0	69.21	14325.432	35308.008
8567.0	69.17	12194.104	38242.961
7039.0	69.13	11300.975	34999.84
5118.0	69.11	10337.621	35534.367
8870.0	69.07	12454.725	36126.641
11480.0	69.07	13646.563	34004.633
6151.0	68.9	10927.338	35061.289
3906.0	68.9	9662.501	34606.602
6183.0	68.79	10913.612	35672.441
9702.0	68.79	12847.949	33548.375
5376.0	68.71	10441.425	36684.633
7180.0	68.67	11280.089	37680.313
12229.0	68.54	14203.916	35755.129
7686.0	68.42	11524.543	33160.758
6330.0	68.4	10879.137	37219.781
8360.0	68.38	12066.802	33346.602
7101.0	68.35	11235.13	36499.621
936.0	68.25	7801.659	38795.039
5245.0	68.15	10384.694	33284.293
11379.0	68.12	13714.275	35899.93
5967.0	68.06	10775.641	35123.066
6825.0	68.04	11184.568	33527.156
5644.0	67.83	10598.344	39513.535
6823.0	67.77	11168.278	33521.363
5108.0	67.73	10284.926	35828.895
5235.0	67.54	10540.137	33014.438
4497.0	67.35	9901.45	33189.027
9903.0	67.31	12938.869	35843.305
9984.0	67.23	13059.451	37909.965
1736.0	67.23	8415.866	38903.703
6889.0	67.2	11260.899	33879.031
10426.0	67.18	13343.104	35043.5
1823.0	67.08	8486.56	39217.59
5900.0	66.93	10630.424	36495.848
3645.0	66.93	9454.938	36607.852
6591.0	66.91	11003.296	36871.621
5815.0	66.87	10612.587	36953.09
956.0	66.85	7802.449	39189.277
7911.0	66.83	11834.27	37977.301
5233.0	66.74	10311.3	33127.301
8830.0	66.68	12429.575	37156.934
13436.0	66.68	14533.928	35089.883
11643.0	66.6	13816.295	35699.145
10377.0	66.35	13314.682	36180.938
4465.0	66.33	9854.935	34287.309
5507.0	66.31	10508.126	37503.633
10897.0	66.3	13458.225	38716.211
10595.0	66.18	13565.779	34312.484
8489.0	66.18	12064.825	36689.031
9725.0	66.14	12857.624	33251.648
7799.0	66.14	11849.028	35614.684
8534.0	66.14	12149.451	37743.422
4212.0	66.01	9827.327	38855.18
2325.0	65.87	8733.097	34095.344
10628.0	65.8	13524.492	34835.98
9931.0	65.76	12980.216	36718.906
4262.0	65.66	9742.938	38143.629
7729.0	65.63	11758.684	33989.324
10651.0	65.61	13444.447	35174.813
10794.0	65.47	13407.41	37620.457
8203.0	65.47	12016.923	35923.652
9556.0	65.43	12722.961	36469.77
5884.0	65.28	10676.325	36414.656
9342.0	65.28	12665.952	39272.816
11538.0	65.13	13944.946	33432.445
3122.0	65.09	9099.794	34218.266
4406.0	65.09	9894.003	35590.586
11308.0	64.99	13667.268	37818.492
12098.0	64.94	14208.773	38535.715
8662.0	64.88	12252.489	39715.184
10349.0	64.82	13192.124	37010.07
4163.0	64.65	9686.772	39362.098
8970.0	64.65	12439.152	33957.465
8139.0	64.57	11882.779	37589.199
8872.0	64.46	12330.714	36202.488
10647.0	64.44	13531.514	35084.883
7739.0	64.4	11844.414	34067.957
9406.0	64.34	12754.453	39500.449
11723.0	64.17	13813.069	37468.223
10623.0	64.09	13410.818	34763.828
210.0	64.07	7688.168	36144.113
1100.0	64.0	8124.637	38071.602
7376.0	63.98	11524.38	37517.891
5135.0	63.84	10138.434	34772.09
5329.0	63.82	10531.05	35700.754
10291.0	63.69	13310.799	38097.23
8876.0	63.67	12421.044	35928.203
9192.0	63.4	12500.691	36851.063
9559.0	63.38	12920.909	36227.773
12638.0	63.29	14340.31	37457.145
8485.0	63.1	12090.648	36565.199
6797.0	63.06	11179.273	34283.988
7296.0	62.92	11528.353	39306.277
12653.0	62.92	14342.12	37833.234
237.0	62.85	7937.547	36546.855
4367.0	62.83	9856.301	36310.473
11189.0	62.81	13577.067	39240.41
77.0	62.77	7786.702	34015.457
4376.0	62.73	9793.653	36127.332
5474.0	62.71	10479.327	37191.387
7104.0	62.64	11361.655	36543.422
6597.0	62.45	11005.355	36989.559
857.0	62.37	7941.748	37987.285
9548.0	62.2	12716.88	36837.066
11725.0	62.2	13959.146	37520.348
7553.0	62.2	11562.333	33992.355
4352.0	62.1	9835.372	36447.594
5072.0	62.08	10160.357	36515.074
11484.0	62.02	13637.707	33811.137
2468.0	62.02	8831.03	36915.977
8497.0	61.99	12225.023	37029.883
4570.0	61.95	9927.026	34380.492
8452.0	61.95	12089.574	35488.109
2461.0	61.79	8671.114	36761.332
2417.0	61.74	8756.481	35932.984
5302.0	61.74	10517.04	34801.871
1332.0	61.72	8075.155	33174.625
10432.0	61.62	13195.085	34824.336
10708.0	61.53	13532.495	36685.746
6115.0	61.49	10826.579	34212.359
10645.0	61.43	13499.842	35063.137
2963.0	61.41	8988.193	35542.207
9871.0	61.33	12966.919	34827.313
7458.0	61.22	11509.659	35976.102
6007.0	61.2	10648.105	34038.703
7975.0	61.2	11744.946	39849.848
9358.0	61.18	12696.773	39693.945
1023.0	61.12	8177.886	39342.445
4267.0	61.1	9747.801	37921.168
6302.0	61.07	10935.323	36804.848
9163.0	61.05	12680.554	35880.703
8592.0	61.03	12146.651	38633.883
11699.0	60.97	13809.101	36848.672
5323.0	60.89	10410.233	35428.73
12646.0	60.87	14374.446	37707.332
3218.0	60.82	9141.029	36067.98
12180.0	60.82	14043.24	36669.055
2027.0	60.76	8501.805	37732.328
5109.0	60.76	10263.242	35843.254
8421.0	60.74	12227.677	34519.789
855.0	60.74	7750.576	37933.281
1304.0	60.7	8161.173	33950.648
10348.0	60.7	13150.644	36960.02
6565.0	60.68	11139.688	37487.129
4431.0	60.66	9769.002	35188.969
10723.0	60.66	13501.24	36940.523
3907.0	60.51	9541.195	34608.949
8133.0	60.51	12036.773	37524.848
11442.0	60.51	13579.466	35036.004
4269.0	60.47	9914.79	37951.984
6201.0	60.45	10950.382	35913.742
3598.0	60.42	9484.707	37335.66
5917.0	60.24	10564.318	36131.785
2983.0	60.2	8928.687	34829.996
9835.0	60.19	12949.662	34020.086
7477.0	60.09	11518.457	35462.848
7370.0	60.07	11510.562	37698.695
3340.0	60.07	9070.163	38296.734
2169.0	59.99	8437.474	35273.055
8884.0	59.97	12455.366	35814.984
2172.0	59.88	8602.229	35318.754
1215.0	59.86	8180.444	35839.629
5330.0	59.84	10430.829	35711.891
11508.0	59.82	13635.266	33572.797
10734.0	59.8	13464.165	37051.324
13061.0	59.78	14468.374	38072.438
8914.0	59.73	12426.603	35328.105
6798.0	59.63	11119.72	33993.711
3904.0	59.57	9622.88	34500.895
10429.0	59.55	13178.285	34779.395
12753.0	59.51	14385.431	39497.422
6153.0	59.44	10857.662	35152.211
1738.0	59.44	8357.923	38905.52
9948.0	59.4	13098.218	37326.543
5522.0	59.32	10413.856	37683.711
4515.0	59.21	10108.62	33340.113
13427.0	59.15	14570.016	35240.84
5602.0	59.11	10541.302	39412.461
12384.0	59.07	14076.705	33503.801
10549.0	59.02	13370.753	33461.016
8272.0	58.96	11869.61	34391.52
1129.0	58.96	8181.149	37560.871
1952.0	58.94	8467.61	38371.168
12951.0	58.9	14494.629	38309.656
3304.0	58.9	9263.691	37495.145
2617.0	58.9	8709.727	39383.672
7194.0	58.88	11249.826	38146.695
2205.0	58.86	8617.696	34661.375
6072.0	58.79	10930.724	33111.82
5237.0	58.75	10444.827	33031.492
6817.0	58.73	11078.721	33711.613
3274.0	58.65	9207.191	36991.711
11469.0	58.56	13719.408	34422.023
11364.0	58.52	13623.562	36497.422
8843.0	58.5	12465.039	36545.797
11356.0	58.5	13642.71	36637.742
3945.0	58.46	9603.617	35257.281
10414.0	58.42	13263.169	35196.008
1745.0	58.38	8382.176	39070.98
12066.0	58.35	14020.628	38824.16
10620.0	58.29	13483.15	34743.82
6169.0	58.29	10931.534	35463.41
10324.0	58.25	13147.99	37465.742
11622.0	58.21	13859.959	35446.008
921.0	58.21	7684.246	38522.98
5145.0	58.14	10327.062	34719.523
8969.0	58.14	12419.121	33905.996
9120.0	58.12	12654.45	35060.359
9919.0	58.12	12970.78	36498.5
158.0	58.1	7750.089	35416.426
8770.0	58.08	12364.568	38418.594
6111.0	58.08	10921.802	34137.672
11760.0	58.08	13874.599	38596.035
6315.0	58.04	10800.815	36977.164
4640.0	58.04	10058.721	35872.574
6367.0	58.04	10845.572	38029.039
6360.0	58.04	10950.16	37785.207
9154.0	58.02	12541.883	35753.477
7451.0	58.02	11442.565	36064.184
11279.0	58.0	13587.683	38416.723
5320.0	57.91	10354.131	35371.496
10302.0	57.89	13263.296	37946.559
13395.0	57.83	14585.585	35709.621
9644.0	57.75	12762.288	34640.063
1489.0	57.75	8233.132	35831.172
9874.0	57.73	12996.368	34990.02
5153.0	57.71	10330.074	34519.613
9136.0	57.71	12645.045	35320.766
2631.0	57.7	8713.626	39879.648
11688.0	57.7	13877.784	36655.184
9421.0	57.7	12751.932	39121.527
6791.0	57.7	11205.276	34379.5
4728.0	57.68	9975.755	37221.398
8849.0	57.68	12453.211	36386.109
8475.0	57.66	12220.317	36101.957
958.0	57.64	7942.741	39206.211
5842.0	57.62	10605.636	36780.445
6859.0	57.62	11390.796	33243.547
3712.0	57.58	9364.83	35407.984
2525.0	57.52	8707.477	37845.969
6184.0	57.48	10790.267	35708.336
5133.0	57.47	10337.286	35034.59
10326.0	57.47	13331.314	37188.871
3159.0	57.45	9210.162	35005.258
7415.0	57.41	11438.375	36879.211
12440.0	57.39	14391.694	33709.422
11181.0	57.39	13722.643	39172.984
7831.0	57.39	11672.68	36336.027
8938.0	57.37	12354.937	34288.426
1484.0	57.35	8327.361	35804.473
4688.0	57.31	9949.559	36645.348
2232.0	57.27	8528.075	33647.035
4643.0	57.25	10129.772	36027.246
1914.0	57.24	8611.069	38761.422
7244.0	57.22	11249.143	39068.211
4437.0	57.2	9831.313	34790.785
3713.0	57.12	9440.091	35102.813
4959.0	57.12	10183.893	38041.438
6001.0	57.02	10721.677	34218.535
1402.0	57.01	8301.316	34158.688
1524.0	56.99	8368.411	36254.359
7829.0	56.97	11731.157	36274.672
8163.0	56.97	12030.393	36969.219
7519.0	56.97	11538.128	34746.336
2586.0	56.91	8767.822	38762.391
5417.0	56.87	10386.433	36902.191
12986.0	56.81	14603.664	38264.125
5316.0	56.79	10487.811	35112.168
9458.0	56.76	12838.594	38659.352
11417.0	56.74	13734.427	35536.719
1512.0	56.72	8342.684	36046.164
218.0	56.72	7961.452	36260.137
10449.0	56.7	13289.866	34558.93
3410.0	56.68	9225.246	39441.574
9853.0	56.68	13127.284	34397.449
9596.0	56.64	12737.285	35633.719
1335.0	56.58	8196.831	33234.043
1045.0	56.58	8153.416	38696.031
8895.0	56.56	12288.402	35663.723
5232.0	56.55	10199.672	33092.996
1747.0	56.53	8244.902	39110.051
6616.0	56.53	11161.872	36581.5
12189.0	56.51	14162.904	36504.035
7401.0	56.45	11464.891	37335.078
3898.0	56.45	9553.213	34396.926
6023.0	56.45	10747.404	33740.453
3813.0	56.45	9449.28	33243.34
11803.0	56.41	13902.69	39096.539
11733.0	56.39	13919.612	37685.723
3030.0	56.37	9000.506	34096.668
8355.0	56.37	12099.521	33234.25
43.0	56.35	7926.926	33520.891
3134.0	56.32	9246.838	34516.422
12919.0	56.3	14525.719	38633.867
13381.0	56.3	14440.415	35596.215
6671.0	56.26	11185.131	35857.609
6884.0	56.22	11367.894	33749.621
2810.0	56.2	9030.734	38243.117
2948.0	56.18	8939.83	35843.23
5468.0	56.18	10434.825	37141.336
8337.0	56.07	11878.839	33079.195
8290.0	56.07	11938.598	34004.277
9536.0	56.05	12835.93	36932.98
5128.0	56.05	10236.365	35131.766
28.0	56.03	7819.04	33362.512
10458.0	56.03	13346.618	34378.367
1282.0	56.03	8092.644	34361.063
5199.0	56.01	10321.501	33743.223
5369.0	55.99	10540.641	36537.652
10386.0	55.97	13328.981	35773.875
11357.0	55.97	13745.624	36397.395
1428.0	55.97	8377.664	35037.035
2482.0	55.91	8768.618	37076.258
6175.0	55.91	10970.173	35592.824
7588.0	55.91	11580.166	33964.457
2401.0	55.91	8803.253	35567.039
10225.0	55.89	13168.091	39222.781
4917.0	55.88	10284.213	38774.883
9373.0	55.82	12517.729	39854.617
10384.0	55.78	13253.521	36036.457
3641.0	55.76	9482.931	36593.332
13448.0	55.74	14578.408	34524.129
6299.0	55.72	10810.856	36774.02
13375.0	55.7	14433.308	35861.32
4311.0	55.7	9861.105	36967.973
5219.0	55.66	10296.895	33162.891
7125.0	55.66	11359.629	36972.305
2350.0	55.59	8665.399	34633.414
5391.0	55.59	10386.716	36773.746
12424.0	55.57	14400.007	33368.797
13123.0	55.53	14491.606	37704.871
3311.0	55.51	9162.352	37750.996
10484.0	55.51	13295.788	33939.379
9742.0	55.49	12791.346	33117.441
6989.0	55.45	11383.104	34721.234
5702.0	55.42	10747.556	38543.563
2627.0	55.42	8724.825	39754.406
6843.0	55.4	11125.83	33235.715
1193.0	55.4	8068.13	36359.324
6012.0	55.34	10729.718	34110.879
11781.0	55.32	13968.911	38838.934
2216.0	55.32	8607.441	34185.961
10336.0	55.3	13250.66	37302.629
9183.0	55.28	12583.81	36537.938
6888.0	55.24	11280.701	33840.938
10315.0	55.22	13198.887	37612.211
6805.0	55.22	11206.293	33901.465
4049.0	55.2	9628.882	36970.219
7907.0	55.2	11664.874	37908.617
1271.0	55.2	7994.977	34483.68
2300.0	55.2	8766.424	33558.578
11498.0	55.15	13690.951	33718.488
3464.0	55.13	9417.277	39164.57
11268.0	55.13	13737.469	38535.852
2201.0	55.13	8445.422	34873.102
9697.0	55.13	12892.337	33496.066
6029.0	55.11	10568.192	33624.379
2188.0	55.05	8428.798	35080.055
11632.0	55.05	13802.053	35542.652
11527.0	55.01	13833.336	33024.156
6799.0	54.94	11186.972	34047.504
2349.0	54.92	8814.367	34612.172
12979.0	54.9	14424.38	38239.23
2159.0	54.9	8568.179	35576.34
2446.0	54.9	8687.033	36478.863
9177.0	54.86	12626.635	36237.863
1396.0	54.86	8272.261	34090.863
6904.0	54.84	11226.977	34226.367
4093.0	54.82	9538.375	37934.254
4426.0	54.78	9715.465	35111.043
1088.0	54.76	8131.688	38179.281
4134.0	54.75	9695.632	38742.113
6091.0	54.75	10784.326	33695.414
2653.0	54.71	8903.251	39639.566
13287.0	54.71	14502.718	36502.516
8402.0	54.69	12273.338	33955.027
5418.0	54.69	10476.446	36908.395
5140.0	54.69	10301.465	34931.453
6422.0	54.69	10875.869	39103.859
1457.0	54.67	8325.803	35428.219
9180.0	54.63	12662.32	36448.809
9112.0	54.63	12597.333	34743.27
4415.0	54.61	9873.673	35518.445
2372.0	54.59	8668.374	34966.09
5120.0	54.59	10244.724	35254.742
6842.0	54.55	11171.409	33216.172
5105.0	54.53	10285.025	36054.703
8891.0	54.53	12329.561	35604.973
1538.0	54.53	8389.677	36561.52
10202.0	54.48	13265.56	39388.855
3263.0	54.46	9262.92	36842.734
8329.0	54.44	11940.045	33374.359
6846.0	54.4	11044.661	33320.91
8717.0	54.38	12398.592	38853.539
5719.0	54.38	10671.83	38174.344
9178.0	54.34	12626.242	36266.258
12128.0	54.32	14114.541	38139.227
4015.0	54.3	9593.547	36519.809
7283.0	54.27	11582.28	39904.063
12553.0	54.27	14400.336	35941.789
9467.0	54.23	12881.194	38738.004
957.0	54.23	7946.309	39192.602
3500.0	54.19	9460.595	38552.641
10545.0	54.17	13534.048	33338.664
12968.0	54.15	14494.604	38454.738
7838.0	54.11	11714.145	36652.535
12222.0	54.06	14026.478	35915.336
11738.0	54.02	13808.013	38022.41
4709.0	54.02	9944.502	37011.359
7651.0	54.0	11635.081	33228.242
6489.0	54.0	11176.593	39083.172
4485.0	53.96	9726.796	33564.078
6552.0	53.96	11178.355	37524.977
12317.0	53.96	14008.671	35040.441
10648.0	53.96	13441.613	35088.027
13250.0	53.94	14567.585	36744.133
5964.0	53.94	10759.188	35393.398
3460.0	53.94	9419.377	39377.121
3745.0	53.88	9306.259	34469.824
8285.0	53.88	12011.212	34271.0
13443.0	53.84	14483.696	34676.008
9808.0	53.83	12973.272	33604.527
3453.0	53.79	9278.739	39273.078
10359.0	53.79	13221.606	36860.547
4876.0	53.69	10243.745	39440.547
11135.0	53.65	13770.169	39561.527
5146.0	53.65	10151.346	34723.957
5704.0	53.65	10580.035	38588.063
9873.0	53.62	13055.958	34973.121
45.0	53.58	7694.783	33555.82
12199.0	53.58	14039.021	36062.727
10471.0	53.58	13293.369	34011.5
4551.0	53.58	10047.262	33836.746
11413.0	53.56	13755.783	35454.438
5625.0	53.54	10552.585	39861.844
3744.0	53.54	9280.256	34458.055
4067.0	53.54	9647.73	37387.391
12614.0	53.5	14232.846	37066.539
2245.0	53.48	8522.772	33499.426
7478.0	53.46	11612.364	35486.844
8486.0	53.46	12069.908	36655.383
12132.0	53.39	14065.966	37861.445
11633.0	53.39	13816.356	35601.477
11518.0	53.37	13710.148	33071.844
6466.0	53.35	11165.304	39452.824
6672.0	53.33	11102.575	35860.254
1574.0	53.31	8231.325	37091.973
3204.0	53.31	9177.368	35866.82
7759.0	53.29	11653.71	34518.191
3831.0	53.27	9682.54	33241.477
3064.0	53.27	8862.28	33040.324
12636.0	53.25	14356.9	37438.004
6459.0	53.23	11157.254	39650.434
3826.0	53.21	9629.398	33010.234
2368.0	53.17	8723.584	34877.449
8604.0	53.16	12066.473	38832.809
4842.0	53.16	10107.523	39300.813
6074.0	53.14	10781.433	33161.367
12126.0	53.12	14063.594	38086.559
144.0	53.1	7877.465	35212.457
7273.0	53.08	11213.984	39804.246
11300.0	53.06	13586.659	37665.992
6553.0	53.06	11171.821	37539.84
12177.0	53.04	14123.501	36798.387
2513.0	53.02	8711.155	37603.102
11603.0	53.0	13800.032	35071.227
6156.0	52.94	10873.337	35238.848
3118.0	52.94	9135.958	34147.633
7230.0	52.91	11377.667	38926.184
10634.0	52.87	13536.481	34952.223
3164.0	52.81	9088.612	35038.352
12627.0	52.79	14221.656	37242.492
8414.0	52.79	12200.071	34372.715
9436.0	52.77	12898.189	39000.719
2410.0	52.7	8800.312	35815.801
12459.0	52.64	14326.359	34517.781
3489.0	52.62	9452.475	38726.059
3703.0	52.6	9302.89	35510.199
8981.0	52.56	12372.292	33800.367
270.0	52.54	7700.978	37054.23
4617.0	52.52	10130.446	35468.91
6744.0	52.45	11065.939	35144.621
3279.0	52.43	9072.071	37056.203
5506.0	52.41	10362.104	37480.719
5123.0	52.33	10169.811	35292.59
9604.0	52.33	12722.147	35496.121
10592.0	52.33	13515.377	34201.207
10292.0	52.31	13331.175	38107.879
4177.0	52.31	9687.967	39770.273
10587.0	52.27	13486.587	34133.16
5665.0	52.26	10602.731	38979.91
12541.0	52.22	14259.182	35786.875
2390.0	52.22	8666.366	35268.039
4793.0	52.18	9923.326	38405.508
12374.0	52.18	14136.076	33879.133
9843.0	52.16	13130.861	34172.426
11625.0	52.16	13996.53	35478.734
2269.0	52.14	8453.767	33004.867
4556.0	52.14	9930.55	33881.008
11425.0	52.14	13688.33	35374.379
10436.0	52.12	13152.73	34919.492
6882.0	52.1	11326.187	33707.422
6525.0	52.1	11205.54	38439.105
6788.0	52.08	11007.594	34308.746
11305.0	52.08	13719.506	37778.414
1463.0	52.08	8229.41	35599.07
8186.0	52.03	11979.751	36505.211
8539.0	52.03	12168.766	37918.973
4988.0	52.03	10175.759	37586.426
3106.0	52.01	9165.781	33759.59
3426.0	51.99	9202.825	39931.477
6498.0	51.97	11008.394	38711.02
9026.0	51.97	12636.579	33332.785
10688.0	51.95	13565.873	36003.332
4277.0	51.95	9778.618	37803.453
4575.0	51.91	10046.286	34467.887
5982.0	51.89	10568.766	34669.273
9012.0	51.87	12327.412	33128.941
13510.0	51.87	14508.018	33297.301
5064.0	51.83	10186.338	36623.328
5439.0	51.83	10412.878	36958.887
8692.0	51.81	12303.332	39461.355
3421.0	51.78	9259.804	39750.047
8466.0	51.78	12099.803	35737.402
9554.0	51.76	12879.498	36690.984
1795.0	51.76	8581.355	39607.465
11833.0	51.74	13917.182	39469.883
1578.0	51.7	8209.364	37220.609
4454.0	51.7	9882.667	34318.867
12176.0	51.66	14161.263	36796.656
12659.0	51.64	14393.876	38030.797
7443.0	51.64	11456.768	36500.328
1608.0	51.62	8391.47	37897.172
4633.0	51.6	9993.716	35770.676
3090.0	51.58	9126.014	33289.094
9152.0	51.58	12684.069	35712.469
2930.0	51.57	8981.716	36350.363
6654.0	51.57	11102.52	36036.965
8079.0	51.55	11960.641	38535.68
8078.0	51.55	11906.697	38528.48
11161.0	51.55	13722.479	39372.043
10876.0	51.55	13505.991	38415.34
8323.0	51.53	11933.85	33339.012
6899.0	51.53	11376.708	34046.156
1597.0	51.53	8288.377	37604.93
7225.0	51.53	11298.549	38736.207
3971.0	51.53	9534.693	35769.969
4573.0	51.49	10014.242	34416.117
11382.0	51.49	13578.624	35903.961
8161.0	51.45	11887.433	36874.309
10383.0	51.41	13181.162	36032.906
8304.0	51.41	12012.349	33682.57
6376.0	51.39	10974.448	38302.961
11556.0	51.39	13937.54	34038.172
10586.0	51.34	13386.012	34128.984
3125.0	51.34	9240.43	34289.824
1773.0	51.34	8303.277	39700.707
11748.0	51.32	13970.182	38268.137
2852.0	51.32	8999.424	37211.512
3258.0	51.28	9230.371	36740.793
5131.0	51.26	10340.52	34988.633
7788.0	51.26	11715.699	35335.906
2977.0	51.26	8925.978	35003.125
6311.0	51.22	10966.083	36954.012
11398.0	51.22	13591.447	35876.93
3061.0	51.18	8978.282	33318.953
1345.0	51.16	8172.857	33065.563
6513.0	51.14	11152.74	38538.395
13194.0	51.11	14472.969	37261.047
9473.0	51.05	12726.369	38504.875
5905.0	51.05	10761.004	36230.547
8432.0	51.05	12192.929	35031.465
3860.0	51.01	9696.504	33621.469
7258.0	51.01	11375.06	39414.121
7182.0	51.01	11295.579	37719.867
9868.0	51.01	13072.18	34708.121
2315.0	51.01	8651.484	33869.609
6468.0	50.99	11070.122	39348.652
9528.0	50.99	12723.032	37485.555
7457.0	50.97	11521.678	35971.355
11577.0	50.97	13947.074	34504.125
9493.0	50.97	12761.037	38281.594
9191.0	50.91	12627.81	36832.137
4784.0	50.88	10106.081	38287.59
6614.0	50.88	11071.315	36543.984
4824.0	50.88	10119.106	38743.641
2640.0	50.88	8986.736	39839.145
6399.0	50.88	10790.461	38526.738
10901.0	50.86	13472.851	38828.953
4576.0	50.86	10036.671	34494.816
7197.0	50.84	11367.408	38194.129
12032.0	50.84	14074.561	39126.52
7144.0	50.8	11250.182	37179.527
2381.0	50.8	8742.673	35080.23
11284.0	50.8	13627.815	38445.156
9166.0	50.8	12664.138	35963.926
3156.0	50.8	9193.906	34972.105
12660.0	50.78	14236.826	38046.789
5274.0	50.78	10387.065	33989.531
4302.0	50.78	9869.44	37099.68
13094.0	50.78	14479.154	37944.406
9787.0	50.74	13053.09	33343.711
3867.0	50.74	9700.034	33736.32
8322.0	50.74	11868.959	33636.648
7091.0	50.74	11340.499	36184.262
2139.0	50.72	8465.093	36161.551
6716.0	50.72	10993.912	35567.461
10878.0	50.68	13456.624	38439.105
8256.0	50.65	11879.832	34870.59
4097.0	50.65	9592.931	38040.105
11349.0	50.63	13761.024	36768.559
2283.0	50.61	8807.249	33076.363
7217.0	50.61	11262.719	38569.164
2984.0	50.57	9046.73	34830.961
10256.0	50.55	13227.55	38494.883
4906.0	50.53	10255.246	38885.129
3586.0	50.53	9412.227	37375.563
6892.0	50.51	11412.717	33908.43
3149.0	50.51	9169.37	34831.41
6592.0	50.49	11179.287	36933.422
8346.0	50.49	11967.954	33153.449
6877.0	50.44	11411.773	33672.379
13286.0	50.42	14587.155	36499.813
1021.0	50.42	8120.701	39298.734
131.0	50.42	7677.16	34991.016
1289.0	50.4	8164.501	34246.281
5300.0	50.38	10411.23	34780.031
12778.0	50.36	14330.269	39857.43
2046.0	50.36	8469.614	37408.258
975.0	50.34	7881.239	39536.738
5179.0	50.32	10139.838	33978.406
1539.0	50.3	8309.807	36582.988
11746.0	50.24	13916.314	38229.16
3091.0	50.22	9107.996	33311.766
3334.0	50.21	9263.065	38137.496
6437.0	50.21	10798.773	39417.242
3862.0	50.17	9693.441	33668.133
6475.0	50.17	11177.963	39136.176
8769.0	50.15	12483.398	38401.641
1369.0	50.13	8272.323	33529.27
9010.0	50.13	12414.803	33108.379
9420.0	50.13	12781.098	39425.93
2082.0	50.11	8441.617	36883.016
4072.0	50.09	9570.625	37444.621
11638.0	50.09	13866.547	35680.852
6577.0	50.07	11121.719	37333.242
113.0	50.07	7660.002	34573.063
1492.0	50.07	8416.245	35841.223
9904.0	50.05	12967.692	35845.195
5044.0	50.03	10296.302	36988.199
6558.0	50.01	11006.552	37346.156
5107.0	49.99	10246.687	35774.031
10699.0	49.99	13359.413	36496.516
7218.0	49.99	11315.463	38588.773
4862.0	49.99	9932.534	39957.172
3165.0	49.98	9225.3	35070.0
7365.0	49.98	11435.79	38120.883
1836.0	49.98	8508.675	38946.152
8330.0	49.94	11999.022	33434.715
6108.0	49.94	10782.691	34107.289
6465.0	49.92	11160.106	39726.766
8925.0	49.9	12469.591	34935.512
11716.0	49.88	13837.159	37332.664
7744.0	49.86	11749.749	34156.285
12310.0	49.84	14022.387	34951.922
10293.0	49.78	13259.282	38114.063
890.0	49.78	7709.846	38283.434
6096.0	49.78	10969.385	33826.516
9459.0	49.78	12912.329	38659.648
11433.0	49.76	13592.457	35222.602
2248.0	49.76	8499.116	33542.844
66.0	49.75	7949.183	33811.879
10588.0	49.75	13547.358	34136.383
2985.0	49.73	8984.477	34834.98
10248.0	49.73	13196.584	38948.117
9839.0	49.71	13112.087	34064.602
5154.0	49.71	10221.372	34545.555
11550.0	49.69	13974.869	33809.793
4580.0	49.69	10080.847	34578.141
12817.0	49.69	14584.136	40009.871
2622.0	49.65	8803.559	39508.742
12131.0	49.65	14048.651	37859.688
6057.0	49.63	10751.079	33101.77
3717.0	49.63	9427.328	35203.359
2344.0	49.59	8782.928	34501.57
7279.0	49.59	11421.494	39792.246
3280.0	49.5	9221.505	37055.859
4206.0	49.5	9845.013	38970.324
11644.0	49.5	13949.304	35715.707
6164.0	49.5	10850.008	35435.824
8688.0	49.46	12288.756	39733.598
970.0	49.46	7965.349	39408.941
3643.0	49.46	9477.287	36605.68
8460.0	49.46	12202.794	35634.891
11777.0	49.44	13962.189	38810.484
4024.0	49.44	9672.798	36645.504
12168.0	49.42	14191.491	37015.637
6549.0	49.4	11122.668	37808.422
5887.0	49.4	10746.412	36427.324
3326.0	49.4	9154.091	37948.406
12496.0	49.38	14234.232	35144.328
3788.0	49.38	9318.102	33768.426
12729.0	49.36	14284.54	39129.996
3307.0	49.32	9069.651	37579.453
8715.0	49.29	12407.56	38824.309
5990.0	49.27	10613.702	34571.805
8232.0	49.27	12024.023	35258.012
6361.0	49.25	10916.463	37828.07
1461.0	49.23	8376.776	35557.707
2358.0	49.23	8716.265	34699.074
3160.0	49.21	9229.052	35017.164
4165.0	49.21	9602.741	39369.102
220.0	49.19	7832.372	36270.457
5151.0	49.19	10199.533	34480.086
4107.0	49.17	9623.104	38301.547
5338.0	49.15	10356.225	36012.484
5569.0	49.13	10362.384	38689.449
7652.0	49.13	11605.855	33238.184
929.0	49.13	7693.535	38699.988
2203.0	49.13	8519.144	34924.02
147.0	49.09	7809.21	35230.09
6428.0	49.08	10887.846	39213.934
9963.0	49.08	13013.74	37475.227
12414.0	49.06	14156.861	33157.902
9109.0	49.04	12640.882	34686.863
6511.0	49.02	11076.142	38519.215
8943.0	49.0	12463.522	34412.441
7186.0	48.98	11289.244	37903.996
7287.0	48.98	11426.769	40008.781
4997.0	48.98	10191.447	37393.188
8579.0	48.96	12177.436	38477.859
7373.0	48.9	11554.651	37758.543
9813.0	48.88	12957.878	33736.23
7950.0	48.88	11810.27	39287.68
9557.0	48.88	12764.834	36488.523
6053.0	48.88	10607.986	33014.082
8447.0	48.88	12268.992	35404.633
11881.0	48.85	13920.204	39797.973
3347.0	48.85	9184.867	38430.656
5421.0	48.85	10512.604	36916.863
4295.0	48.79	9915.629	37421.855
4326.0	48.77	9862.106	36557.832
5492.0	48.75	10523.364	37352.961
183.0	48.73	7882.604	35542.484
5218.0	48.71	10272.358	33426.066
11453.0	48.69	13571.627	34640.047
8072.0	48.67	11873.845	38507.555
2537.0	48.62	8746.209	37975.535
4786.0	48.62	9963.401	38343.969
7954.0	48.6	11753.921	39443.191
8159.0	48.58	11949.304	37150.285
13406.0	48.58	14598.22	35558.906
3417.0	48.58	9178.849	39704.363
7867.0	48.58	11658.303	37318.598
9360.0	48.58	12600.858	39703.707
8180.0	48.54	12038.095	36415.824
1625.0	48.52	8257.685	38282.703
5335.0	48.52	10373.452	35881.801
8271.0	48.52	11985.476	34331.359
4380.0	48.52	9750.441	36168.742
6833.0	48.52	11136.895	33435.109
8428.0	48.5	12112.69	35007.637
6237.0	48.48	10989.72	36281.801
6308.0	48.46	10957.648	36915.055
7786.0	48.44	11656.458	35312.148
8904.0	48.44	12330.169	35503.191
1775.0	48.44	8363.53	39763.359
3846.0	48.42	9526.726	33428.645
8889.0	48.42	12309.731	35584.172
912.0	48.42	7856.113	38443.59
9261.0	48.4	12647.585	38260.102
12784.0	48.39	14341.263	39932.059
7698.0	48.39	11847.593	33400.707
3488.0	48.37	9484.416	38712.457
13473.0	48.35	14485.385	33984.707
5648.0	48.35	10744.811	39307.113
2646.0	48.33	8879.219	39996.512
6043.0	48.33	10738.585	33171.41
5977.0	48.31	10704.69	34819.438
8095.0	48.31	11991.659	38436.906
5984.0	48.31	10699.681	34734.488
2051.0	48.31	8574.413	37196.758
11704.0	48.27	13905.358	37040.23
10902.0	48.27	13527.767	38856.379
9880.0	48.25	13064.847	35081.98
12443.0	48.23	14316.255	33752.875
9983.0	48.19	13072.591	37900.879
9338.0	48.19	12598.858	39156.309
6114.0	48.19	10934.854	34200.777
9637.0	48.16	12744.085	34809.891
8436.0	48.16	12277.122	35097.371
5177.0	48.14	10342.659	34260.539
7385.0	48.12	11437.809	37390.441
12338.0	48.08	14096.932	34915.203
4514.0	48.04	9971.039	33187.777
8703.0	48.0	12301.231	39188.609
7454.0	47.96	11629.24	36183.719
10289.0	47.95	13314.94	38083.238
5269.0	47.95	10537.648	33866.102
4553.0	47.93	10019.234	33850.5
7715.0	47.91	11702.814	33732.719
8258.0	47.89	12064.168	34882.094
6116.0	47.89	10955.492	34224.543
5223.0	47.87	10234.467	33265.441
10616.0	47.87	13496.297	34676.211
9810.0	47.85	12964.117	33644.961
5645.0	47.83	10568.899	39561.516
10441.0	47.81	13280.18	34756.32
1385.0	47.81	8285.979	33902.164
3310.0	47.79	9121.802	37639.0
13027.0	47.79	14516.823	38012.488
12151.0	47.79	14119.934	37241.93
11543.0	47.75	13874.53	33639.898
126.0	47.75	7718.415	34906.113
8493.0	47.75	12179.531	36832.688
4694.0	47.75	10056.948	36796.102
10774.0	47.75	13562.995	37431.449
12202.0	47.73	14208.577	36099.57
8210.0	47.73	11863.384	35822.055
12565.0	47.73	14220.802	36156.688
10719.0	47.72	13480.463	36857.672
12977.0	47.68	14570.648	38210.461
3801.0	47.68	9282.434	33641.102
3140.0	47.68	9217.79	34651.164
7441.0	47.68	11495.518	36434.145
7074.0	47.66	11299.606	35609.098
4464.0	47.66	9870.738	34270.281
3525.0	47.66	9439.209	38018.23
3769.0	47.64	9472.172	33815.574
4686.0	47.62	10056.624	36633.199
3880.0	47.62	9603.773	33940.727
9341.0	47.6	12591.543	39240.551
7510.0	47.6	11496.108	34644.273
9860.0	47.58	13097.504	34665.879
2448.0	47.56	8632.881	36614.512
8317.0	47.56	11968.19	33567.934
5129.0	47.52	10228.917	35142.891
11528.0	47.5	13928.24	33177.477
12417.0	47.5	14417.667	33105.504
1109.0	47.5	8159.276	37871.445
6747.0	47.5	11139.371	35162.133
6659.0	47.45	11163.699	35774.98
7712.0	47.43	11780.24	33647.797
149.0	47.43	7677.522	35322.914
6004.0	47.43	10635.92	33966.559
2231.0	47.41	8598.894	33645.234
2919.0	47.41	8850.524	36530.598
111.0	47.39	7768.631	34552.938
8785.0	47.39	12296.174	38215.125
6199.0	47.39	10852.242	35902.879
3083.0	47.39	9267.527	33118.723
5287.0	47.37	10421.267	34353.504
6165.0	47.37	10938.157	35444.531
12600.0	47.35	14342.248	36695.621
2367.0	47.33	8769.75	34870.891
6131.0	47.33	10926.518	34531.969
2314.0	47.31	8772.573	33835.375
4468.0	47.31	9724.874	34041.813
3068.0	47.29	9050.354	33074.09
7123.0	47.29	11301.463	36970.738
3235.0	47.29	9234.931	36459.953
12579.0	47.29	14292.459	36410.945
4972.0	47.26	10137.4	37928.023
12042.0	47.26	14183.473	39188.664
10562.0	47.24	13406.174	33620.906
5475.0	47.24	10435.223	37190.254
4598.0	47.24	10103.091	34987.852
10333.0	47.24	13248.097	37251.617
4383.0	47.22	9846.807	36194.258
7484.0	47.22	11573.924	35283.266
4776.0	47.2	10109.731	38036.285
13412.0	47.18	14463.952	35354.691
7971.0	47.16	11824.194	39646.805
8610.0	47.14	12217.275	38966.309
6223.0	47.14	10864.911	36171.551
8818.0	47.08	12349.714	37655.633
2211.0	47.08	8520.962	34512.41
12577.0	47.06	14249.604	36323.324
8635.0	47.06	12280.039	39343.754
11363.0	47.04	13691.621	36475.996
6631.0	47.04	11164.306	36235.164
1204.0	47.03	8102.65	35991.281
12790.0	47.03	14491.321	39781.945
9859.0	47.01	12934.216	34637.004
8056.0	47.01	12064.797	38878.922
142.0	46.99	7641.649	35178.973
3776.0	46.99	9340.273	33913.57
6217.0	46.99	10923.972	36149.941
4639.0	46.95	10081.753	35867.773
6453.0	46.95	11070.157	39903.316
206.0	46.95	7807.151	36027.875
6485.0	46.93	11117.974	39017.395
2986.0	46.93	8974.85	34859.438
5916.0	46.93	10662.213	36130.031
12129.0	46.93	14095.487	37837.684
11792.0	46.91	13813.175	38996.512
11701.0	46.87	13900.505	36914.676
2660.0	46.85	8981.171	39692.813
3079.0	46.83	9230.567	33032.355
5638.0	46.81	10762.292	39919.504
9503.0	46.81	12751.404	37839.23
10266.0	46.8	13172.031	38553.586
7934.0	46.8	11642.535	38568.801
1158.0	46.8	7999.986	36987.328
2979.0	46.78	8935.116	35066.375
7480.0	46.76	11593.828	35520.332
12734.0	46.74	14391.578	39209.934
6871.0	46.74	11384.314	33574.469
2877.0	46.74	8931.918	37014.676
2224.0	46.74	8538.569	34054.535
9624.0	46.72	12921.651	35211.336
2711.0	46.72	9054.208	39197.199
8087.0	46.7	12034.086	38614.012
3770.0	46.68	9299.957	33830.875
4414.0	46.68	9749.41	35482.027
3902.0	46.62	9517.349	34473.367
1541.0	46.62	8336.034	36692.199
7096.0	46.62	11240.682	36415.5
13071.0	46.6	14611.315	38116.449
9144.0	46.6	12697.441	35449.883
5910.0	46.59	10695.118	36342.938
12334.0	46.59	14011.032	34826.484
11142.0	46.57	13739.473	39588.711
8215.0	46.55	11898.016	35681.0
1219.0	46.53	8196.526	35875.281
8234.0	46.51	12032.773	35272.258
7590.0	46.49	11493.368	33647.371
10577.0	46.47	13525.035	33880.465
5632.0	46.47	10736.914	39777.32
12482.0	46.47	14228.16	34959.785
7807.0	46.47	11762.247	35713.926
3584.0	46.43	9437.269	37564.48
8609.0	46.41	12130.367	38956.957
12764.0	46.41	14326.314	39681.711
8861.0	46.41	12326.32	36315.184
11593.0	46.39	13874.724	34935.594
5299.0	46.39	10506.751	34745.0
9417.0	46.37	12805.211	39344.941
7297.0	46.37	11589.625	39349.129
7951.0	46.36	11768.532	39296.324
3720.0	46.36	9336.572	35249.613
7909.0	46.34	11729.448	37940.59
12085.0	46.32	14021.655	38724.633
8205.0	46.28	11934.123	35959.922
2294.0	46.28	8721.126	33283.074
1454.0	46.26	8247.564	35400.938
11283.0	46.26	13767.973	38427.477
10560.0	46.26	13432.41	33608.848
7787.0	46.24	11721.34	35319.262
5919.0	46.22	10604.242	36192.258
8287.0	46.22	12021.495	34286.969
1047.0	46.22	8031.804	38719.566
1331.0	46.22	8045.376	33459.469
13317.0	46.2	14491.928	36099.133
2426.0	46.18	8765.789	36001.523
11883.0	46.18	13939.66	39802.852
8873.0	46.18	12440.687	35914.633
5691.0	46.16	10665.945	38468.098
1459.0	46.16	8364.218	35469.059
10732.0	46.14	13521.676	37033.773
13469.0	46.09	14520.094	34222.66
10298.0	46.09	13191.636	37833.621
11510.0	46.09	13644.444	33415.57
6412.0	46.07	10797.411	38900.109
4713.0	46.07	10080.907	37108.281
4829.0	46.07	9982.834	38815.098
7416.0	46.05	11625.192	36878.152
9650.0	46.03	12755.446	34694.219
3596.0	46.01	9345.799	37252.125
13488.0	45.99	14608.125	33579.887
9395.0	45.99	12713.675	39664.559
4288.0	45.99	9833.346	37660.633
4582.0	45.99	9988.559	34621.367
9067.0	45.99	12669.789	33547.906
5679.0	45.99	10733.935	38909.512
8225.0	45.97	12035.448	35437.125
10926.0	45.95	13439.137	39308.566
1349.0	45.93	8105.629	33151.008
10310.0	45.93	13147.929	37535.961
4734.0	45.93	10117.804	37276.871
8487.0	45.91	12119.362	36658.027
12465.0	45.91	14356.785	34632.84
5267.0	45.9	10539.888	33835.527
4549.0	45.9	9946.321	33736.746
4101.0	45.88	9652.677	38098.066
1399.0	45.88	8333.971	34113.273
5497.0	45.86	10479.848	37389.016
4995.0	45.86	10194.11	37375.371
13150.0	45.86	14593.026	37527.445
9409.0	45.82	12852.014	39584.273
8668.0	45.8	12433.747	39790.902
2288.0	45.78	8846.926	33183.238
7435.0	45.76	11586.153	36854.375
2996.0	45.76	9011.024	34523.395
7302.0	45.72	11626.744	39112.145
3439.0	45.72	9469.522	39866.715
4616.0	45.72	10082.388	35468.016
116.0	45.7	7821.321	34660.738
2087.0	45.7	8574.44	36988.488
5354.0	45.68	10409.035	36298.266
6429.0	45.68	10989.164	39220.348
9599.0	45.67	12882.926	35705.305
1323.0	45.67	8172.158	33580.547
7664.0	45.65	11636.975	33023.598
1522.0	45.63	8220.045	36225.723
7063.0	45.61	11268.983	35380.902
5045.0	45.59	10339.796	37016.734
1269.0	45.59	8036.763	34705.223
6264.0	45.59	10975.256	36496.379
9391.0	45.59	12878.184	39601.52
12573.0	45.57	14246.217	36308.543
4381.0	45.57	9879.841	36170.797
10483.0	45.55	13182.455	33919.344
1382.0	45.55	8264.697	33849.711
1796.0	45.55	8628.299	39713.754
7841.0	45.49	11782.027	36740.016
8316.0	45.49	11893.431	33563.387
3145.0	45.47	9100.139	34726.586
11697.0	45.47	13783.758	36835.641
3323.0	45.47	9141.051	37913.047
7233.0	45.45	11351.969	38996.387
4268.0	45.45	9797.449	37937.164
7449.0	45.42	11624.729	36286.332
1106.0	45.42	8146.841	37847.59
9525.0	45.4	12811.006	37461.449
5280.0	45.4	10463.972	34209.145
9281.0	45.38	12632.194	38532.715
10208.0	45.38	13258.77	39141.395
3385.0	45.38	9266.114	38856.309
18.0	45.36	7718.498	33210.875
4834.0	45.32	10036.708	39034.5
2386.0	45.3	8841.358	35236.02
4705.0	45.28	10009.167	36951.68
5035.0	45.28	10348.865	36917.633
5331.0	45.28	10483.583	35747.641
8194.0	45.26	11964.81	36124.594
3777.0	45.23	9457.147	33941.234
7912.0	45.21	11809.554	37998.965
10552.0	45.21	13419.551	33531.066
10255.0	45.19	13344.191	38729.566
13259.0	45.19	14470.824	36849.012
10338.0	45.17	13263.657	37031.32
12154.0	45.17	14150.477	37332.836
4720.0	45.17	10080.664	37159.863
10132.0	45.15	13115.513	39886.051
11358.0	45.15	13595.911	36435.313
4166.0	45.13	9663.186	39385.598
3315.0	45.11	9256.779	37791.797
11703.0	45.09	13820.033	37017.734
3063.0	45.05	9031.919	33023.73
3266.0	45.05	9235.582	36918.969
1570.0	45.05	8369.538	37006.684
10344.0	45.03	13156.897	36888.41
7728.0	45.03	11835.227	33952.004
2980.0	45.01	8894.034	35074.137
1443.0	45.01	8329.011	35270.168
12754.0	45.0	14214.969	39515.512
6532.0	45.0	11161.536	38285.094
9694.0	45.0	12893.145	33737.781
7127.0	45.0	11277.031	37008.363
5733.0	45.0	10620.649	38123.469
13392.0	44.98	14456.126	35675.703
7347.0	44.98	11461.853	38397.203
5194.0	44.98	10288.51	33889.254
9666.0	44.96	12782.02	34419.078
8425.0	44.96	12137.45	34740.594
11800.0	44.96	13915.817	39069.285
3124.0	44.94	9146.293	34244.941
2338.0	44.94	8839.085	34446.051
13156.0	44.94	14479.082	37575.457
10701.0	44.92	13409.032	36570.855
4484.0	44.92	9717.692	33534.492
8416.0	44.92	12248.923	34422.293
1133.0	44.92	8088.731	37635.379
9142.0	44.9	12530.427	35417.117
7542.0	44.88	11568.389	34143.301
7834.0	44.88	11702.049	36461.621
4467.0	44.86	9754.334	34030.758
1515.0	44.82	8261.771	36146.762
12070.0	44.8	14116.436	38848.984
9902.0	44.8	12989.625	35783.594
5288.0	44.8	10450.132	34467.777
13508.0	44.8	14478.646	33260.059
13130.0	44.8	14445.11	37743.992
6119.0	44.78	10974.352	34282.129
4085.0	44.78	9600.151	37797.586
3199.0	44.78	9172.101	35768.895
9567.0	44.75	12879.75	36355.297
1139.0	44.75	8025.618	37242.578
955.0	44.69	7871.173	39188.156
7645.0	44.69	11436.105	33458.93
2301.0	44.69	8659.303	33582.059
5575.0	44.69	10558.274	38893.977
10380.0	44.65	13152.65	35956.949
5141.0	44.65	10302.813	34637.066
10898.0	44.65	13429.143	38734.324
5908.0	44.63	10755.503	36269.125
11184.0	44.63	13575.825	39190.152
9430.0	44.63	12853.767	39252.191
4714.0	44.61	9964.401	37115.02
4332.0	44.59	9739.667	36607.316
11243.0	44.57	13770.174	38753.238
12016.0	44.57	14085.722	39575.484
9649.0	44.55	12730.228	34677.922
8385.0	44.55	12140.402	33630.348
10712.0	44.52	13366.681	36735.855
4059.0	44.52	9574.193	37161.664
11655.0	44.52	13942.98	35920.301
2443.0	44.5	8762.792	36462.059
9316.0	44.5	12589.609	38687.957
3779.0	44.5	9458.998	33957.332
1408.0	44.5	8413.086	34354.586
7267.0	44.48	11356.205	39674.551
3583.0	44.46	9296.231	37520.699
10368.0	44.44	13198.754	36393.641
6095.0	44.44	10936.062	33813.137
7966.0	44.44	11786.838	39583.273
11586.0	44.42	13908.781	34691.395
11815.0	44.42	13807.675	39269.879
11778.0	44.42	13996.119	38810.961
3855.0	44.4	9634.053	33563.82
6321.0	44.4	10894.656	37034.168
8214.0	44.4	11882.824	35890.305
1589.0	44.4	8403.724	37462.125
8700.0	44.38	12342.333	39362.852
11306.0	44.38	13764.747	37811.859
2555.0	44.38	8760.052	38350.113
10352.0	44.36	13273.635	36758.52
3328.0	44.36	9130.89	37992.59
2447.0	44.36	8799.633	36528.398
8375.0	44.34	12154.71	33471.059
12141.0	44.34	14096.185	37623.07
5013.0	44.32	10320.992	37030.434
6372.0	44.32	10851.752	38152.852
25.0	44.32	7981.31	33302.195
1397.0	44.31	8342.893	34090.277
6398.0	44.31	10938.214	38521.871
1266.0	44.29	8048.582	34646.965
10398.0	44.27	13231.104	35539.234
6670.0	44.27	11067.368	35855.203
11390.0	44.27	13686.902	35777.078
10522.0	44.25	13216.54	33257.445
3954.0	44.25	9524.942	35504.906
6083.0	44.25	10872.892	33475.332
12430.0	44.23	14222.264	33497.848
7798.0	44.23	11744.908	35570.313
3933.0	44.23	9615.267	35065.809
11874.0	44.23	13851.072	39774.348
4257.0	44.21	9857.471	38277.125
6806.0	44.21	11059.808	33923.469
13486.0	44.21	14631.969	33534.809
3465.0	44.19	9352.913	39181.461
993.0	44.19	7972.477	39857.922
5314.0	44.19	10397.799	35013.441
1825.0	44.17	8573.572	39259.453
11654.0	44.17	13839.114	35899.371
5839.0	44.17	10715.126	36765.527
2917.0	44.15	8996.883	36477.523
6006.0	44.11	10678.471	33979.512
7423.0	44.09	11562.593	36949.797
10993.0	44.09	13504.297	39814.367
10281.0	44.09	13225.323	38192.289
3985.0	44.09	9704.616	36020.73
102.0	44.08	7869.875	34364.559
8423.0	44.08	12139.732	34718.367
5206.0	44.04	10332.222	33324.891
1614.0	44.04	8402.349	38153.785
1110.0	44.04	8139.792	37883.953
9105.0	44.0	12495.41	34678.891
13501.0	44.0	14461.689	33203.555
10367.0	44.0	13174.21	36391.961
8280.0	43.98	12038.477	34202.863
3113.0	43.98	9275.235	34047.367
6416.0	43.98	10969.194	39047.191
4001.0	43.98	9653.522	36339.277
6373.0	43.98	10868.756	38167.035
4046.0	43.96	9582.658	36941.703
9149.0	43.96	12674.462	35616.73
7452.0	43.96	11616.732	36063.074
6447.0	43.94	10830.244	39863.855
6426.0	43.94	10782.1	39196.531
6385.0	43.94	10972.46	38431.379
1435.0	43.92	8347.451	35133.746
120.0	43.9	7917.157	34780.41
12192.0	43.9	14165.389	36241.039
3834.0	43.9	9502.874	33266.594
3613.0	43.9	9382.978	36750.742
8400.0	43.88	12270.861	33919.914
10805.0	43.88	13397.356	37757.547
11367.0	43.83	13779.085	36233.352
2337.0	43.83	8818.136	34411.008
2331.0	43.81	8748.393	34345.527
11560.0	43.79	13788.441	34090.066
8577.0	43.79	12272.194	38344.789
3188.0	43.79	9198.12	35557.617
9071.0	43.77	12658.072	33644.188
2969.0	43.77	9004.051	35362.379
10465.0	43.77	13148.982	34283.98
9240.0	43.73	12528.337	38031.336
10998.0	43.73	13526.524	39991.41
8152.0	43.71	11950.985	37264.145
2019.0	43.71	8520.354	37872.602
3577.0	43.69	9444.487	37742.09
11766.0	43.69	13954.313	38686.406
5409.0	43.69	10532.322	36838.352
9737.0	43.69	12833.812	33072.195
8935.0	43.67	12347.091	34667.266
9489.0	43.65	12811.842	38448.766
3265.0	43.65	9092.355	36896.059
12833.0	43.64	14620.62	39538.254
12655.0	43.62	14248.051	37839.371
1171.0	43.6	8046.942	36576.93
2971.0	43.58	8972.819	35129.84
9343.0	43.58	12609.55	39315.316
2609.0	43.58	8650.472	39248.676
3172.0	43.56	9140.677	35217.637
12727.0	43.54	14421.808	39090.293
4859.0	43.54	9953.243	39909.41
6047.0	43.54	10645.868	33216.461
4638.0	43.54	9941.012	35829.859
4185.0	43.54	9877.394	39879.395
9523.0	43.52	12724.514	37634.188
7870.0	43.5	11693.12	37374.16
2641.0	43.5	8906.588	39876.781
1605.0	43.5	8401.119	37823.438
10482.0	43.48	13309.781	33843.16
1576.0	43.48	8394.823	37121.977
10403.0	43.46	13306.217	35370.102
1436.0	43.46	8210.729	35137.668
7497.0	43.44	11441.073	35023.234
8162.0	43.42	11957.237	36884.66
2572.0	43.41	8724.007	38620.617
13252.0	43.39	14605.762	36759.352
6044.0	43.39	10628.139	33180.441
6130.0	43.37	10872.59	34504.551
6909.0	43.35	11313.996	34330.297
55.0	43.33	7972.331	33662.805
4893.0	43.33	10199.553	39030.57
8311.0	43.29	11890.908	33528.445
3256.0	43.29	9105.5	36712.969
2284.0	43.29	8710.377	33080.852
8121.0	43.27	12016.102	37690.242
8383.0	43.27	12202.239	33605.34
9996.0	43.25	13057.745	38289.688
10238.0	43.25	13189.501	39099.973
11317.0	43.25	13686.49	37653.828
6849.0	43.23	11286.579	33024.84
3753.0	43.23	9442.191	34440.871
6902.0	43.23	11277.409	34157.035
2018.0	43.21	8594.493	37871.684
5030.0	43.21	10235.807	36915.215
8417.0	43.21	12105.734	34452.93
7142.0	43.19	11211.798	37129.691
4710.0	43.18	10075.783	37068.789
3207.0	43.18	9089.637	35895.023
1935.0	43.18	8623.003	38552.184
5706.0	43.18	10752.001	38317.926
202.0	43.18	7963.513	35890.055
7731.0	43.14	11803.508	34006.238
154.0	43.14	7732.8	35403.137
3861.0	43.12	9597.281	33635.445
2479.0	43.12	8809.161	37026.695
5102.0	43.12	10303.514	35898.055
1741.0	43.1	8415.851	38980.551
7084.0	43.1	11294.137	35922.934
12309.0	43.1	14196.37	35250.488
3728.0	43.1	9407.939	35028.465
8249.0	43.1	12015.653	35181.949
9935.0	43.08	12975.854	36827.09
2192.0	43.08	8619.309	34783.395
11427.0	43.08	13764.09	35407.332
11289.0	43.08	13761.984	38203.203
5927.0	43.06	10617.731	35919.414
7776.0	43.06	11791.943	35124.902
11691.0	43.06	13945.053	36693.547
10114.0	43.0	13105.874	39698.281
4274.0	43.0	9826.318	37686.848
4299.0	43.0	9792.454	37054.07
12480.0	43.0	14325.557	34912.207
4477.0	42.96	9756.563	33662.672
4601.0	42.96	10130.782	35071.352
7862.0	42.93	11702.2	37270.734
3121.0	42.93	9127.689	34184.395
6826.0	42.91	11045.086	33534.387
3208.0	42.89	9067.817	35900.996
3418.0	42.89	9244.231	39706.68
7164.0	42.85	11389.717	37597.383
12507.0	42.85	14298.393	35318.531
7068.0	42.85	11367.606	35479.473
2354.0	42.83	8691.069	34667.215
10713.0	42.83	13529.016	36799.797
1087.0	42.83	8062.725	38154.438
7495.0	42.81	11481.338	34997.625
1456.0	42.81	8254.712	35418.332
12227.0	42.79	14186.444	36014.863
12581.0	42.79	14296.046	36479.348
3901.0	42.79	9500.927	34420.398
3175.0	42.77	9248.69	35255.754
13404.0	42.77	14493.51	35487.895
3674.0	42.75	9322.113	35911.246
2208.0	42.72	8548.98	34755.02
7507.0	42.72	11600.313	34928.852
2809.0	42.72	8931.473	38241.066
8802.0	42.72	12420.672	37936.367
9932.0	42.7	13006.276	36724.172
11681.0	42.68	13897.505	36527.234
12444.0	42.68	14235.876	33885.832
1191.0	42.68	8124.098	36294.254
1238.0	42.66	8005.858	35503.027
12225.0	42.66	14119.501	35998.566
4158.0	42.66	9577.374	39246.145
9125.0	42.66	12635.73	35145.535
8580.0	42.64	12232.809	38494.754
11416.0	42.64	13634.25	35505.074
10798.0	42.64	13485.883	37702.426
6089.0	42.64	10783.22	33684.402
6543.0	42.64	11070.664	37948.426
8676.0	42.64	12336.701	39849.586
6905.0	42.64	11247.558	34231.57
12336.0	42.62	14139.298	34860.91
2405.0	42.62	8829.467	35650.938
11468.0	42.62	13644.0	34359.309
4438.0	42.62	9852.31	34845.977
851.0	42.6	7822.636	37918.676
1308.0	42.6	8078.98	33653.242
7431.0	42.6	11478.308	36788.574
6870.0	42.58	11273.551	33525.516
892.0	42.58	7876.262	38304.289
1791.0	42.58	8470.738	39893.816
11734.0	42.58	13909.748	37703.07
4703.0	42.58	10097.482	36937.023
1347.0	42.56	8127.717	33105.457
6573.0	42.54	11047.828	37295.289
11532.0	42.54	13857.542	33326.008
12767.0	42.54	14389.53	39719.539
3986.0	42.54	9640.789	36024.203
9143.0	42.54	12504.872	35439.949
8226.0	42.52	11981.429	35484.371
7640.0	42.52	11475.356	33419.117
8838.0	42.52	12356.03	36764.809
3679.0	42.51	9426.763	36010.027
6820.0	42.51	11109.436	33773.648
4156.0	42.49	9663.674	39228.055
10606.0	42.49	13360.138	34505.23
11280.0	42.49	13736.309	38423.266
10393.0	42.47	13222.691	35724.184
2186.0	42.47	8578.412	34974.586
5259.0	42.47	10403.182	33676.965
7083.0	42.45	11401.477	35878.832
6807.0	42.45	11149.25	33930.074
4871.0	42.45	10317.822	39629.66
2278.0	42.45	8606.951	33127.578
7718.0	42.45	11812.134	33747.355
1142.0	42.41	8069.877	37035.434
3823.0	42.41	9329.367	33127.445
12097.0	42.39	14037.226	38524.527
7752.0	42.37	11841.746	34350.371
6887.0	42.37	11266.475	33827.035
139.0	42.35	7822.169	35155.27
9943.0	42.35	12997.512	37016.828
6301.0	42.35	10818.59	36778.156
8917.0	42.35	12443.956	35379.305
6761.0	42.33	11116.413	34973.375
4328.0	42.33	9906.623	36559.371
3391.0	42.31	9177.737	38962.707
4368.0	42.31	9752.992	36317.301
3665.0	42.31	9490.763	36345.91
1811.0	42.29	8555.495	39413.035
13430.0	42.29	14603.449	35252.16
10530.0	42.29	13143.944	33107.703
9964.0	42.29	12974.376	37569.762
3007.0	42.28	9030.866	34357.77
12509.0	42.28	14419.15	35340.637
8334.0	42.24	11951.538	33248.32
4934.0	42.2	10267.334	38602.32
2504.0	42.2	8743.43	37421.992
13153.0	42.2	14542.641	37542.758
11724.0	42.18	13839.62	37518.066
12464.0	42.18	14292.551	34626.371
2011.0	42.16	8620.611	38303.902
2333.0	42.16	8677.909	34357.93
6163.0	42.16	10790.162	35391.348
13487.0	42.14	14503.929	33542.734
9898.0	42.14	13046.145	35636.941
7810.0	42.14	11704.301	35796.297
4731.0	42.12	9931.791	37244.164
7743.0	42.12	11689.413	34151.246
6534.0	42.1	11082.091	38304.316
1283.0	42.1	8108.325	34360.816
9781.0	42.08	13094.534	33293.434
9991.0	42.08	13128.698	38043.559
12372.0	42.06	14132.814	33808.141
9390.0	42.05	12772.938	39600.273
3686.0	42.05	9372.61	35771.238
3936.0	42.05	9574.679	35110.277
9953.0	42.03	13028.295	37361.02
11323.0	42.01	13612.29	37417.477
1143.0	42.01	8112.51	37110.895
9137.0	42.01	12607.224	35337.883
1182.0	42.01	8109.553	36458.215
8388.0	41.99	12212.09	33664.652
12057.0	41.99	14017.045	39050.871
4969.0	41.99	10197.308	37866.039
5104.0	41.97	10147.137	36038.5
2238.0	41.97	8421.879	33734.004
1252.0	41.97	8016.093	35204.77
5599.0	41.95	10423.285	39366.066
10455.0	41.95	13246.804	34293.332
2416.0	41.95	8690.431	35923.898
1470.0	41.95	8386.08	35694.535
7280.0	41.95	11479.858	39816.266
8896.0	41.95	12451.882	35677.473
4581.0	41.93	10081.305	34615.309
20.0	41.93	7788.317	33220.117
11739.0	41.93	13881.293	38084.355
12752.0	41.91	14264.156	39492.762
1358.0	41.89	8389.823	33340.77
2109.0	41.87	8626.402	36670.555
6785.0	41.85	11071.933	34586.836
2173.0	41.85	8468.185	35373.492
8021.0	41.85	12041.13	39523.98
12491.0	41.83	14308.199	35052.219
3333.0	41.83	9206.139	38132.535
874.0	41.83	7873.465	38150.82
3754.0	41.83	9441.886	34137.309
12469.0	41.82	14249.347	34752.691
4191.0	41.82	9892.445	39998.484
10873.0	41.82	13431.06	38362.367
7858.0	41.78	11802.214	37156.738
2385.0	41.76	8763.586	35230.566
7093.0	41.76	11274.16	36274.414
10984.0	41.74	13362.206	39599.285
8297.0	41.74	11866.909	33836.773
6189.0	41.74	10829.493	35781.34
9334.0	41.74	12558.692	38949.668
95.0	41.74	7960.688	34276.441
9657.0	41.72	12780.797	34584.652
114.0	41.72	7654.781	34590.395
6210.0	41.72	10810.912	36042.375
6490.0	41.7	11097.394	38808.715
13302.0	41.68	14585.386	36286.594
9618.0	41.68	12839.448	35398.371
5689.0	41.68	10676.906	38763.973
1246.0	41.66	8137.337	35112.48
3081.0	41.66	9259.424	33069.5
7029.0	41.66	11288.694	34944.52
8277.0	41.64	12062.052	34166.73
10265.0	41.62	13230.857	38548.336
3678.0	41.62	9282.399	35988.512
10443.0	41.62	13291.344	34466.395
6530.0	41.6	11144.666	38178.746
7816.0	41.6	11834.19	35905.027
2423.0	41.59	8765.526	35960.629
2204.0	41.59	8468.191	34611.898
8689.0	41.59	12381.729	39735.34
6109.0	41.59	10942.432	34108.547
7042.0	41.53	11257.916	35006.188
3593.0	41.53	9312.645	37248.852
14.0	41.51	7922.842	33157.074
6636.0	41.49	11062.028	36371.875
991.0	41.49	7685.834	39846.195
4322.0	41.49	9784.416	36828.047
2357.0	41.45	8747.095	34689.277
3386.0	41.45	9211.489	38871.934
10148.0	41.43	13265.577	39979.191
1299.0	41.43	8138.777	34118.211
8335.0	41.39	11921.868	33255.012
3572.0	41.39	9394.163	37978.719
952.0	41.39	7941.121	39058.164
12108.0	41.39	14168.567	38340.195
6350.0	41.39	10903.955	37638.012
9724.0	41.39	12793.289	33226.926
9987.0	41.37	13014.544	37937.758
12925.0	41.37	14500.125	38662.027
4861.0	41.37	10024.902	39943.555
2469.0	41.37	8671.38	36922.57
4433.0	41.37	9845.574	34957.254
4730.0	41.34	10048.174	37241.359
10817.0	41.34	13444.058	37933.707
10707.0	41.34	13506.183	36647.688
4765.0	41.34	10135.117	37879.375
9092.0	41.34	12667.642	34267.563
12383.0	41.32	14064.849	33494.051
939.0	41.32	7734.1	38833.824
3282.0	41.3	9100.197	37091.133
2935.0	41.3	9052.379	36167.57
1201.0	41.3	8147.044	35921.527
2212.0	41.28	8483.446	34325.813
4173.0	41.28	9663.468	39596.316
7166.0	41.28	11375.126	37609.984
2564.0	41.26	8705.234	38468.852
5117.0	41.24	10185.548	35512.324
7974.0	41.24	11770.439	39830.328
8481.0	41.24	12266.337	36487.816
3008.0	41.24	9060.322	34358.789
1572.0	41.22	8260.614	37068.262
9089.0	41.22	12496.786	34013.746
11791.0	41.2	13871.606	38993.066
8740.0	41.2	12448.061	38512.043
5283.0	41.2	10557.395	34275.449
6071.0	41.18	10782.179	33097.41
12178.0	41.18	14106.256	36837.594
5169.0	41.18	10193.189	34144.348
4856.0	41.18	9957.511	39564.383
10351.0	41.18	13153.021	36704.488
3667.0	41.16	9386.076	36099.973
1766.0	41.16	8265.42	39576.555
9214.0	41.16	12501.687	37419.531
2661.0	41.16	9019.619	39708.484
6769.0	41.15	11054.851	34877.125
2198.0	41.15	8597.611	34831.914
983.0	41.13	7959.044	39688.426
9194.0	41.11	12669.578	36892.844
4593.0	41.11	9980.866	34951.879
10597.0	41.11	13371.224	34371.637
327.0	41.09	7754.397	37639.789
2068.0	41.09	8614.024	37044.004
5248.0	41.09	10402.297	33399.328
10654.0	41.05	13433.733	35285.305
10473.0	41.03	13316.097	34038.492
5008.0	41.03	10260.278	37279.969
8898.0	41.03	12334.952	35732.488
5205.0	41.01	10251.362	33609.684
3434.0	41.01	9376.14	39756.879
6228.0	41.01	10981.151	36201.301
10536.0	40.99	13451.938	33036.215
11749.0	40.99	13902.917	38396.691
4411.0	40.99	9849.577	35715.785
3771.0	40.99	9333.292	33840.133
9482.0	40.97	12852.995	38579.352
2031.0	40.97	8428.565	37779.508
2421.0	40.95	8679.63	35952.043
8638.0	40.92	12145.138	39391.961
11372.0	40.92	13760.238	36142.156
8929.0	40.92	12342.104	35077.234
8513.0	40.92	12257.756	37357.512
67.0	40.92	7680.484	33820.121
10809.0	40.9	13404.964	37791.0
10307.0	40.88	13272.778	37782.375
1684.0	40.88	8211.474	38709.34
12897.0	40.88	14504.35	38836.254
7957.0	40.88	11697.446	39493.82
10663.0	40.86	13443.466	35454.0
5243.0	40.86	10419.399	33266.977
326.0	40.84	7944.585	37619.895
7997.0	40.84	11940.722	39806.398
6685.0	40.82	11203.568	35631.523
7150.0	40.82	11403.177	37302.586
4833.0	40.8	10106.73	38971.512
9426.0	40.8	12925.074	39185.555
6090.0	40.8	10990.768	33692.219
9566.0	40.8	12821.614	36340.98
11286.0	40.78	13783.234	38547.719
12665.0	40.78	14229.425	38214.105
2355.0	40.78	8825.182	34682.309
2012.0	40.76	8620.762	37996.73
8743.0	40.76	12315.49	38553.746
231.0	40.72	7766.11	36445.426
4777.0	40.72	10121.397	38057.832
7425.0	40.7	11548.748	37008.965
6260.0	40.69	10864.766	36472.938
1312.0	40.69	8191.065	33735.145
8169.0	40.67	11883.172	36769.664
6917.0	40.67	11310.635	34405.863
6467.0	40.67	11141.655	39544.371
12844.0	40.65	14448.163	39430.98
3415.0	40.65	9082.179	39670.051
11002.0	40.65	13653.812	39756.434
3283.0	40.65	9149.713	37094.262
8003.0	40.65	12048.161	39628.738
9751.0	40.65	13013.136	33056.934
1292.0	40.61	8188.709	34014.281
2967.0	40.61	8961.652	35297.949
6832.0	40.57	11132.992	33423.43
9534.0	40.57	12748.639	36908.672
10015.0	40.57	12994.657	38687.168
8494.0	40.55	12085.719	36858.254
2589.0	40.55	8712.793	38829.547
10334.0	40.55	13294.721	37254.469
8096.0	40.53	12019.188	38455.84
7207.0	40.53	11324.742	38410.227
1002.0	40.53	8165.034	39892.824
12051.0	40.51	14118.7	39265.941
1835.0	40.49	8628.762	38910.758
1230.0	40.47	8139.424	35690.375
11719.0	40.47	13930.299	37388.82
245.0	40.47	7657.605	36669.797
7625.0	40.46	11484.038	33625.152
6635.0	40.46	11014.207	36330.168
11218.0	40.44	13685.002	38848.504
6570.0	40.44	11191.78	37223.73
1540.0	40.42	8209.099	36606.379
2900.0	40.42	8859.755	36820.777
1442.0	40.4	8359.226	35246.52
8918.0	40.4	12335.117	35402.262
7294.0	40.38	11583.626	39563.652
9304.0	40.38	12552.087	38647.539
3215.0	40.36	9096.118	36050.547
7668.0	40.36	11517.701	33081.602
4195.0	40.32	9901.547	39450.555
6176.0	40.32	10879.99	35596.098
3617.0	40.32	9363.844	36767.191
5138.0	40.3	10229.303	34903.73
2941.0	40.3	8972.716	36014.188
3485.0	40.3	9485.609	38629.398
3233.0	40.3	9142.763	36386.785
9384.0	40.3	12748.953	39864.227
1802.0	40.26	8422.062	39583.645
2365.0	40.26	8805.339	34843.711
6297.0	40.26	10949.175	36666.141
3291.0	40.24	9200.702	37208.691
5680.0	40.24	10641.662	38937.281
11227.0	40.23	13713.731	38939.926
1658.0	40.23	8401.225	38514.961
3966.0	40.23	9535.013	35675.668
9213.0	40.23	12567.296	37395.898
5932.0	40.21	10658.409	35790.961
12188.0	40.19	14072.904	36482.453
1.0	40.19	7986.804	33010.965
5159.0	40.19	10275.434	34342.191
3029.0	40.17	8917.097	34089.262
47.0	40.15	7670.611	33558.477
6895.0	40.09	11254.372	33984.676
10911.0	40.09	13532.844	39020.113
6603.0	40.07	11027.029	36726.98
310.0	40.07	7648.067	37489.84
1189.0	40.03	8131.959	36270.059
6365.0	40.01	10822.92	37998.055
4282.0	40.01	9839.311	37595.469
11296.0	40.01	13754.233	37951.258
12386.0	40.01	14136.982	33514.035
9672.0	40.01	12758.936	34232.0
11744.0	40.01	13900.741	38198.0
4799.0	40.0	10119.449	38563.211
5943.0	39.98	10769.788	35647.891
980.0	39.98	7718.792	39653.086
9603.0	39.98	12857.447	35445.359
9513.0	39.98	12735.513	37984.297
3449.0	39.98	9408.917	39540.676
5636.0	39.96	10740.959	39880.344
12301.0	39.96	14037.895	35145.867
4131.0	39.94	9613.964	38710.383
3041.0	39.94	8877.611	33775.184
3631.0	39.92	9409.009	36804.895
9561.0	39.92	12774.232	36251.793
10600.0	39.9	13562.009	34385.699
8961.0	39.9	12479.732	34082.977
13281.0	39.88	14437.019	36453.371
10143.0	39.88	13322.141	39865.883
11698.0	39.88	13895.798	36840.887
5746.0	39.88	10759.398	37915.828
9220.0	39.84	12534.418	37554.77
1328.0	39.82	8056.224	33359.922
2821.0	39.82	8864.048	38109.684
2652.0	39.82	8901.694	39624.664
5077.0	39.8	10232.392	36220.156
3104.0	39.8	9214.959	33721.07
6079.0	39.8	10793.971	33289.867
12863.0	39.79	14485.529	39250.727
4828.0	39.79	10081.013	38812.684
1812.0	39.79	8572.929	39112.02
7322.0	39.79	11434.791	38649.703
11838.0	39.79	13933.447	39506.984
6545.0	39.77	11010.042	37717.543
12295.0	39.77	14077.336	35122.723
6796.0	39.77	11041.378	34185.719
5950.0	39.77	10726.168	35480.109
3105.0	39.77	9126.338	33747.926
4558.0	39.77	10029.742	33928.063
2923.0	39.75	8902.831	36253.395
11873.0	39.75	13904.046	39763.031
8260.0	39.75	12021.74	34646.543
9118.0	39.75	12541.77	35010.145
5309.0	39.75	10559.163	34984.449
2588.0	39.75	8801.645	38781.961
11676.0	39.73	13810.0	36470.195
7602.0	39.73	11505.475	33766.551
13502.0	39.73	14449.657	33215.664
9410.0	39.73	12886.375	39590.469
7308.0	39.71	11512.479	38988.219
9795.0	39.71	13007.693	33454.973
3987.0	39.69	9546.456	36035.637
8496.0	39.69	12103.109	37025.949
8384.0	39.69	12190.235	33609.191
4788.0	39.67	10077.269	38378.938
9999.0	39.67	13068.063	38379.91
6841.0	39.65	11190.756	33187.965
254.0	39.65	7826.715	36913.645
5972.0	39.63	10628.691	35027.594
11526.0	39.63	13980.202	33012.059
11060.0	39.61	13693.815	39895.355
10233.0	39.61	13333.561	39265.871
10994.0	39.61	13362.898	39814.527
11149.0	39.59	13731.351	39293.555
6387.0	39.59	10804.013	38445.223
2490.0	39.57	8653.546	37136.531
1384.0	39.57	8245.63	33865.102
3517.0	39.56	9301.042	38239.316
2818.0	39.56	9039.828	38063.195
9365.0	39.56	12543.224	39840.195
5293.0	39.54	10545.618	34667.262
6469.0	39.54	11038.682	39349.992
3287.0	39.54	9118.644	37136.164
2599.0	39.52	8695.726	38990.465
1237.0	39.52	7992.057	35479.91
7815.0	39.5	11657.073	35899.031
12252.0	39.5	14075.791	35404.801
6613.0	39.48	11133.266	36540.168
3131.0	39.48	9148.735	34388.898
10147.0	39.48	13302.323	39960.93
7470.0	39.48	11569.639	35427.68
3126.0	39.48	9229.052	34321.0
11728.0	39.48	13883.999	37618.707
5948.0	39.48	10726.67	35429.258
11492.0	39.46	13773.916	33659.012
2332.0	39.46	8707.493	34345.344
8828.0	39.46	12332.631	37024.059
5740.0	39.46	10718.211	37858.43
941.0	39.44	7702.872	38890.305
9640.0	39.44	12857.899	34860.992
3058.0	39.44	8906.86	33180.051
2495.0	39.44	8641.381	37190.977
8213.0	39.42	11935.647	35887.402
11853.0	39.38	13928.474	39647.176
5999.0	39.36	10766.899	34196.414
2620.0	39.36	8663.649	39473.355
3290.0	39.36	9210.188	37194.434
11275.0	39.34	13638.032	38323.453
11385.0	39.34	13579.768	35965.707
7924.0	39.33	11836.509	38413.535
4583.0	39.33	10039.563	34623.305
6896.0	39.31	11239.74	33995.965
1761.0	39.31	8401.687	39441.902
4621.0	39.31	10078.842	35552.902
4565.0	39.31	10001.64	34229.848
1444.0	39.31	8336.256	35283.477
9790.0	39.31	13052.609	33399.969
1600.0	39.27	8354.016	37718.977
12645.0	39.27	14278.64	37680.105
3737.0	39.27	9437.322	34608.211
13305.0	39.27	14566.417	36332.391
7904.0	39.25	11646.786	37852.973
4204.0	39.25	9740.833	39254.035
4078.0	39.25	9633.655	37750.676
6844.0	39.25	11160.246	33235.539
9681.0	39.25	12803.275	34071.926
2594.0	39.25	8673.246	38910.77
4086.0	39.23	9636.084	37809.758
9205.0	39.23	12624.691	37171.488
7071.0	39.23	11289.925	35551.676
1291.0	39.21	8004.716	34269.758
6911.0	39.21	11237.603	34353.352
12514.0	39.19	14381.043	35458.211
6668.0	39.19	11197.879	35826.387
7045.0	39.19	11318.809	35027.184
12251.0	39.17	14180.831	35388.566
5285.0	39.17	10395.265	34299.789
6319.0	39.17	10922.401	37029.594
1544.0	39.11	8244.153	36746.238
3267.0	39.11	9192.168	36929.66
5567.0	39.11	10386.732	38667.777
12346.0	39.1	14062.222	34672.809
4513.0	39.1	9943.976	33131.574
8267.0	39.1	11913.436	34303.301
11477.0	39.1	13646.398	34264.676
9068.0	39.08	12575.004	33583.984
1019.0	39.08	8011.592	39578.395
3952.0	39.06	9548.367	35496.504
4596.0	39.04	10125.487	34978.789
312.0	39.02	7903.366	37493.316
8455.0	39.0	12074.657	35518.371
10237.0	38.98	13282.331	39068.336
6245.0	38.98	10836.625	36343.887
4145.0	38.98	9700.215	38948.469
8975.0	38.98	12303.024	33729.191
7663.0	38.96	11593.723	33019.352
2790.0	38.96	9018.14	38625.973
3217.0	38.96	9240.617	36053.023
7835.0	38.94	11729.6	36483.16
9514.0	38.92	12861.056	37693.047
9153.0	38.9	12496.749	35722.324
2465.0	38.9	8774.628	36846.645
5139.0	38.9	10319.892	34915.469
309.0	38.88	7934.133	37485.781
9086.0	38.88	12622.077	33977.594
9955.0	38.88	13111.639	37401.543
3903.0	38.88	9548.681	34483.168
8837.0	38.87	12438.506	36736.871
9890.0	38.87	13102.963	35262.359
6229.0	38.85	10820.309	36204.832
11487.0	38.85	13631.657	33821.07
2732.0	38.85	8863.626	38865.152
11430.0	38.85	13604.59	35116.828
3119.0	38.83	9177.166	34164.738
10815.0	38.83	13425.911	37897.523
3950.0	38.81	9697.911	35390.141
11575.0	38.81	13827.903	34443.527
12891.0	38.79	14524.314	38809.531
12157.0	38.77	14093.86	37118.297
9967.0	38.77	12949.317	37670.883
9924.0	38.77	12975.012	36586.855
8713.0	38.77	12426.909	38794.488
8443.0	38.77	12125.273	35284.668
7106.0	38.75	11322.796	36585.875
12138.0	38.73	14038.948	37542.84
7910.0	38.73	11762.581	37942.82
12426.0	38.73	14385.205	33455.242
1200.0	38.73	8049.563	36172.957
9802.0	38.73	13015.013	33562.219
8893.0	38.71	12442.69	35626.484
1183.0	38.71	7997.406	36465.043
5207.0	38.69	10208.633	33324.688
9423.0	38.69	12771.781	39125.781
10949.0	38.69	13482.725	39436.797
1770.0	38.69	8385.965	39683.762
2376.0	38.69	8735.728	35039.512
101.0	38.67	7973.378	34338.867
[truncated: 3,562 more rows]
