# Supplementary material for: Insights on the Control of Yeast Single-Cell Growth Variability by Members of the Trehalose Phosphate Synthase (TPS) Complex
Source: Front Cell Dev Biol. 2021 Jan 28;9:607628. doi: 10.3389/fcell.2021.607628 (PMC7876269; doi:10.3389/fcell.2021.607628)
Supplement: Supplementary file 3 [file Data_Sheet_2.ZIP › replicate3_TPS1_gal_t1.csv]

Id	Area(um^2)	Center_x_position	Center_y_position
3888.0	161.3	9594.694	35133.492
12060.0	141.09	14404.028	36999.137
9720.0	118.47	12980.127	36569.156
11580.0	117.53	14143.193	39264.172
10378.0	116.48	13540.176	35980.379
10700.0	106.27	13640.926	39917.914
12086.0	102.02	14318.108	37605.695
8891.0	99.07	12307.014	33561.355
12533.0	98.95	14614.078	36924.32
2187.0	85.93	8524.791	35121.844
12719.0	83.94	14560.511	34448.281
2202.0	83.38	8499.302	35084.141
5833.0	82.38	10680.995	37988.371
8186.0	81.18	12042.531	35576.828
4027.0	78.82	9579.615	37786.656
7867.0	77.96	11694.751	37359.156
12725.0	77.81	14600.395	33974.063
9359.0	76.7	12834.09	37750.168
1711.0	76.31	8298.299	38612.828
6776.0	76.08	11190.736	35360.172
3616.0	75.16	9448.498	36498.941
6592.0	74.11	11107.563	38435.211
3545.0	73.86	9371.365	37510.168
1387.0	72.54	8365.598	33071.32
6851.0	72.1	11020.11	33670.969
4148.0	71.83	9807.77	38956.871
7225.0	71.5	11242.473	37864.613
9956.0	71.2	13301.025	39219.375
10033.0	71.2	13314.013	37359.648
11738.0	71.06	14146.505	35915.836
7854.0	69.9	11652.096	36998.504
11241.0	69.76	13826.372	35928.27
2331.0	68.98	8677.227	34174.496
12082.0	68.77	14404.574	37468.871
3717.0	68.23	9394.138	34242.203
969.0	68.0	7804.125	38793.07
4136.0	67.54	9791.74	39594.293
7143.0	67.14	11312.558	36454.621
2668.0	66.77	8874.699	39720.07
9404.0	65.99	12918.173	36075.473
1940.0	65.03	8453.548	38745.184
4488.0	64.59	9927.499	34311.301
6887.0	63.92	10993.075	33306.379
10266.0	63.67	13410.508	33764.527
4819.0	63.44	10337.8	38697.07
10088.0	63.33	13319.621	36179.77
5975.0	63.29	10679.228	36412.805
9029.0	63.04	12529.603	35841.77
11752.0	63.02	14032.897	35593.332
3369.0	62.92	9103.771	38991.023
8172.0	62.92	11897.191	36199.281
5363.0	62.66	10318.128	33380.219
1322.0	62.58	8081.999	34149.867
9784.0	62.52	12988.926	37998.23
2146.0	62.52	8546.495	36069.59
6377.0	62.41	10815.66	36775.105
7955.0	61.83	11653.226	39520.914
11288.0	61.72	13789.897	37094.07
6250.0	61.58	10843.048	35539.184
896.0	61.58	7948.801	38138.906
11771.0	61.16	14128.614	35103.336
7133.0	60.78	11319.379	36062.336
6948.0	60.66	11224.199	34268.051
10128.0	60.3	13314.588	35032.93
6567.0	60.07	11133.958	38707.004
6613.0	59.97	11085.0	37735.211
9659.0	59.9	12971.38	34496.984
9003.0	59.49	12547.579	35256.699
4546.0	59.46	9980.371	35632.855
2376.0	59.32	8817.744	34886.738
9378.0	59.25	12728.741	36717.207
7907.0	58.63	11836.919	37975.246
5512.0	58.36	10370.558	36692.801
3740.0	58.29	9312.885	33723.211
8874.0	58.27	12404.711	33859.504
9856.0	57.94	13059.675	39363.105
11816.0	57.85	14115.831	34742.293
1815.0	57.75	8580.257	39785.973
5103.0	57.5	10138.032	33701.742
6957.0	57.46	11327.758	34389.422
1809.0	57.41	8349.399	39903.539
2091.0	57.16	8434.702	36867.539
6066.0	57.16	10770.534	34808.305
5728.0	57.08	10458.849	39557.563
5387.0	56.93	10387.41	33280.902
7467.0	56.85	11445.248	36062.504
10414.0	56.72	13500.212	36964.039
8799.0	56.68	12458.599	35816.086
9747.0	56.49	13090.586	37328.977
4380.0	56.49	9790.557	34718.191
2159.0	55.89	8428.824	35925.188
8429.0	55.84	12222.765	36100.223
12024.0	55.76	14395.274	36319.156
2443.0	55.57	8810.88	36430.539
7624.0	54.95	11455.96	33545.473
8810.0	54.92	12291.08	35661.578
6805.0	54.55	11145.416	34820.984
8791.0	54.38	12421.92	35934.684
9473.0	54.36	12813.625	34897.98
7132.0	54.36	11313.9	36042.254
10097.0	54.32	13331.431	35772.219
9657.0	53.88	13130.698	34396.676
6058.0	53.79	10778.214	35121.258
12369.0	53.71	14617.24	38002.613
6259.0	53.65	10917.277	35669.523
888.0	53.65	7862.239	38041.219
1689.0	53.61	8353.702	38473.465
8840.0	53.42	12493.331	34783.215
11992.0	53.38	14216.77	35683.172
7769.0	53.37	11725.906	34619.605
6007.0	53.35	10702.476	36109.547
8113.0	53.1	12043.176	37566.801
3406.0	53.08	9292.655	39767.367
10812.0	52.89	13743.636	39002.324
3377.0	52.85	9151.705	39214.715
10937.0	52.83	13780.31	37293.77
1609.0	52.69	8233.874	37090.109
2170.0	52.69	8541.576	35845.516
11704.0	52.58	14194.065	36436.598
97.0	52.56	7813.75	34295.188
2329.0	52.52	8736.082	34091.078
6928.0	52.52	11263.87	33876.922
3704.0	52.27	9281.283	34317.387
11906.0	52.16	14379.306	33741.551
11121.0	51.91	13943.596	33257.246
6894.0	51.89	11345.663	33054.613
2038.0	51.85	8480.668	37896.254
5508.0	51.81	10396.992	36590.613
10476.0	51.78	13408.507	37618.32
5007.0	51.78	10242.791	36148.355
10021.0	51.76	13252.721	37978.371
11897.0	51.72	14229.523	33586.867
10318.0	51.66	13412.837	34760.617
11719.0	51.62	14041.596	36061.117
7738.0	51.6	11760.647	33987.867
3657.0	51.58	9441.86	35446.488
6602.0	51.41	11161.336	38009.551
8786.0	51.05	12457.595	36125.391
3705.0	51.01	9459.603	34330.211
11855.0	50.89	14077.934	33571.141
9728.0	50.84	12982.832	36717.234
7432.0	50.74	11574.799	37180.074
7845.0	50.24	11699.606	36850.332
9391.0	50.15	12881.819	36689.387
1289.0	50.11	8197.252	35035.773
11304.0	50.07	13960.619	37522.266
11517.0	49.99	14152.216	39808.348
9678.0	49.94	13023.193	35007.484
8967.0	49.88	12518.805	34385.105
1859.0	49.86	8551.983	38870.551
8480.0	49.67	12153.265	37744.008
9398.0	49.52	12769.318	36264.984
1701.0	49.42	8264.637	38553.996
10003.0	49.29	13344.091	38200.188
11650.0	49.21	14005.399	38007.336
8877.0	49.04	12441.052	33955.734
8140.0	48.77	11935.757	37011.715
3368.0	48.75	9231.929	38987.648
6416.0	48.65	10933.14	37328.723
8441.0	48.63	12068.661	36688.867
5039.0	48.58	10228.136	35001.758
8690.0	48.46	12486.135	38399.766
10205.0	48.27	13201.525	33334.883
12049.0	48.12	14336.312	36704.121
7191.0	48.1	11223.944	37211.301
10880.0	48.08	13740.026	38534.594
7564.0	48.02	11565.568	33990.602
1102.0	47.96	8190.228	38314.855
7295.0	47.96	11255.759	39481.434
4384.0	47.91	9910.625	34475.281
6653.0	47.85	11007.282	36987.98
4367.0	47.71	9771.602	35186.949
10135.0	47.7	13200.186	34823.645
5991.0	47.56	10632.662	36494.246
9525.0	47.54	12850.415	33546.746
8826.0	47.5	12430.041	35326.125
7855.0	47.47	11643.163	37068.605
8851.0	47.39	12466.253	34410.484
5051.0	47.35	10329.48	34718.457
2866.0	47.25	8960.553	36921.887
3170.0	47.24	9107.099	35662.852
7220.0	47.14	11283.413	37679.176
7746.0	47.12	11848.808	34066.867
9542.0	47.1	12859.099	33249.848
8438.0	47.1	12093.351	36564.598
10129.0	47.06	13346.101	35042.242
990.0	47.02	7805.656	39187.941
3844.0	47.01	9582.892	34317.762
6010.0	46.97	10567.777	36129.973
8769.0	46.95	12325.528	36387.531
10570.0	46.91	13530.159	38854.508
8069.0	46.87	11994.033	38435.0
9393.0	46.49	12726.797	36468.141
2451.0	46.28	8822.267	36638.34
11040.0	46.22	13582.011	35033.129
6419.0	46.18	10943.376	37382.641
6012.0	46.14	10607.15	36190.305
10345.0	46.09	13445.927	35172.824
8168.0	46.09	11868.076	36132.211
252.0	46.07	7941.248	36545.859
11226.0	46.01	13819.694	35697.891
5948.0	45.95	10639.198	36561.375
1850.0	45.95	8510.427	39207.676
10420.0	45.91	13466.651	37049.641
3855.0	45.89	9666.212	34604.496
4315.0	45.89	9795.468	36126.117
1431.0	45.76	8330.533	34045.633
8114.0	45.74	11885.575	37587.207
10324.0	45.72	13526.994	34834.637
7422.0	45.7	11467.528	37333.297
8297.0	45.7	11928.073	33113.164
4343.0	45.65	9895.756	35589.137
6151.0	45.63	10829.665	33057.238
10055.0	45.55	13288.383	37175.422
6182.0	45.53	10987.379	33925.742
5465.0	45.51	10432.651	35709.855
5974.0	45.45	10709.565	36410.266
4781.0	45.24	10308.83	39812.531
3780.0	45.22	9670.477	33151.602
4516.0	45.11	10128.184	34964.344
10341.0	45.09	13533.494	35083.523
6647.0	45.07	11006.26	36871.836
9640.0	45.01	12951.978	34018.875
9476.0	45.01	12763.936	34638.703
6492.0	44.98	10877.619	39103.133
10011.0	44.96	13313.806	38095.352
12647.0	44.92	14442.925	35594.438
10062.0	44.86	13153.652	36957.996
7150.0	44.84	11362.965	36541.703
6031.0	44.8	10768.877	35602.391
7528.0	44.76	11540.989	34744.059
3101.0	44.76	9103.073	34216.375
7323.0	44.69	11561.514	39437.723
5459.0	44.65	10412.902	35427.586
1386.0	44.61	8108.117	33148.98
2514.0	44.61	8715.251	37601.434
11302.0	44.53	13816.78	37468.637
11554.0	44.5	14011.786	39590.555
5511.0	44.5	10444.766	36682.527
1166.0	44.42	8139.707	37193.027
10919.0	44.4	13669.981	37816.316
11284.0	44.34	13821.479	37017.469
9386.0	44.34	12719.225	36835.68
6268.0	44.32	10945.669	35802.676
4888.0	44.3	10196.51	37758.762
7811.0	44.29	11675.167	35842.086
10410.0	44.27	13503.287	36939.297
11071.0	44.21	13646.918	34000.867
2638.0	44.19	8768.723	39917.863
3060.0	44.13	9233.364	33030.32
8161.0	44.06	12032.958	36262.414
7147.0	43.86	11238.43	36497.828
9497.0	43.85	12784.3	34417.191
9475.0	43.75	12783.353	34627.629
9517.0	43.73	12895.355	33736.0
9396.0	43.71	12923.809	36226.195
7257.0	43.71	11229.907	38670.605
1851.0	43.67	8487.489	39218.168
6261.0	43.62	10792.844	35706.004
6340.0	43.52	10977.961	36494.695
11170.0	43.52	13911.706	34691.711
1562.0	43.52	8370.498	36252.914
2470.0	43.4	8833.944	36915.73
10983.0	43.39	13717.143	35898.305
6839.0	43.37	11122.019	33991.066
6193.0	43.33	10922.44	34134.422
7027.0	43.25	11385.631	34720.008
3040.0	43.23	8850.865	33181.172
9254.0	43.23	12756.782	39498.555
11743.0	43.21	14208.736	35753.324
10396.0	43.19	13534.123	36684.102
8374.0	43.12	12142.303	34716.605
7397.0	43.12	11513.9	37696.957
3015.0	43.08	9002.773	34095.047
10645.0	43.0	13528.731	39989.523
2590.0	42.94	8770.142	38761.102
9043.0	42.87	12629.437	36235.828
4879.0	42.85	10140.808	37925.281
2186.0	42.85	8540.909	35105.809
11375.0	42.83	13956.358	39167.086
12098.0	42.81	14244.864	37942.184
5639.0	42.77	10510.818	37500.645
10487.0	42.7	13399.599	37756.039
11621.0	42.68	14211.151	38534.84
5438.0	42.66	10519.585	34800.707
9717.0	42.66	12973.137	36497.48
3997.0	42.64	9631.174	36968.605
12094.0	42.56	14344.796	37831.746
3285.0	42.54	9266.769	37493.602
2355.0	42.54	8816.952	34610.203
6866.0	42.54	11186.56	33523.793
5077.0	42.47	10343.102	34159.191
5040.0	42.39	10340.783	35031.68
11280.0	42.37	13811.387	36846.551
4814.0	42.35	10257.455	38881.898
3561.0	42.33	9487.011	37335.254
4199.0	42.33	9745.42	38140.488
8886.0	42.29	12375.418	33798.227
6435.0	42.26	10919.145	37826.344
5016.0	42.22	10287.505	35827.031
4403.0	42.2	9857.298	34285.535
5376.0	42.18	10313.506	33125.543
11684.0	42.16	14004.318	36968.289
7781.0	42.16	11794.727	35123.039
11311.0	42.16	13922.459	37683.684
3139.0	42.12	9214.78	35003.367
3699.0	42.1	9283.224	34454.887
8159.0	42.08	11982.912	36502.949
5456.0	42.08	10357.221	35368.066
8382.0	42.08	12115.342	35006.094
5638.0	42.08	10364.162	37479.98
8281.0	42.03	11935.691	33336.676
11061.0	41.97	13721.82	34420.883
6838.0	41.93	11181.228	34281.984
2804.0	41.91	8933.833	38239.188
4078.0	41.81	9696.772	38739.973
2219.0	41.81	8620.008	34659.941
11653.0	41.76	14118.923	38138.387
5029.0	41.76	10259.482	35288.109
951.0	41.72	7686.715	38519.746
10566.0	41.64	13459.878	38714.145
3853.0	41.57	9624.294	34498.984
12007.0	41.55	14404.134	35940.598
10094.0	41.51	13256.561	36034.316
11273.0	41.47	13947.584	36691.68
6142.0	41.45	10754.149	33102.156
11101.0	41.43	13637.038	33570.422
9700.0	41.41	12941.851	35839.949
2805.0	41.39	9033.042	38241.23
6902.0	41.39	11393.82	33240.68
12689.0	41.34	14536.311	35087.551
5464.0	41.26	10533.915	35698.895
4308.0	41.22	9755.434	36315.316
9746.0	41.18	13100.205	37324.66
1384.0	41.13	8130.212	33103.457
10159.0	41.11	13348.844	34374.066
7694.0	41.11	11529.606	33161.535
6129.0	41.09	10741.168	33169.633
11966.0	40.8	14327.962	35307.328
10140.0	40.78	13205.871	34617.496
6924.0	40.78	11370.277	33748.125
8645.0	40.78	12409.097	38820.871
7829.0	40.72	11731.787	36275.105
7327.0	40.72	11532.094	39302.922
5743.0	40.68	10554.245	39860.051
3319.0	40.63	9073.305	38295.215
9192.0	40.63	12561.193	38947.957
10862.0	40.57	13727.227	38772.434
5552.0	40.55	10389.474	36899.672
4246.0	40.53	9863.291	36967.012
9677.0	40.53	13000.047	34988.258
3254.0	40.53	9209.983	36990.051
4376.0	40.51	9833.947	34786.625
3776.0	40.45	9631.592	33008.254
5469.0	40.44	10442.106	35863.203
10030.0	40.42	13201.894	37610.055
4205.0	40.38	9916.598	37949.949
2158.0	40.32	8511.08	35921.949
10286.0	40.3	13549.351	34135.613
8862.0	40.26	12358.762	34284.809
7838.0	40.26	11716.899	36651.332
2977.0	40.19	8932.021	34827.965
1527.0	40.19	8235.563	35828.68
7069.0	40.19	11406.621	34937.934
6110.0	40.15	10750.867	33738.816
7472.0	40.11	11524.927	35972.523
12712.0	40.09	14619.672	34362.992
8458.0	40.03	12139.071	37211.07
9375.0	40.01	12838.312	36931.434
10151.0	39.96	13292.24	34557.273
8252.0	39.94	11956.153	34014.352
8667.0	39.92	12450.729	38510.242
1245.0	39.9	8067.724	35841.984
10170.0	39.88	13318.546	34036.844
8789.0	39.88	12443.526	35910.965
8108.0	39.86	12038.583	37523.176
3043.0	39.84	8981.038	33315.953
1317.0	39.84	8095.563	34359.605
3086.0	39.82	9168.018	33757.848
10249.0	39.82	13373.269	33458.152
12659.0	39.8	14588.556	35708.629
1861.0	39.78	8418.86	38901.973
8630.0	39.77	12282.181	39341.066
2067.0	39.75	8576.645	37195.32
8280.0	39.73	11871.863	33633.504
10122.0	39.71	13263.802	35193.668
10040.0	39.69	13333.272	37188.031
11353.0	39.65	13971.152	38837.113
12323.0	39.65	14496.277	38307.238
10649.0	39.63	13656.031	39754.602
4559.0	39.59	10061.71	35869.203
9059.0	39.59	12695.928	36893.359
8450.0	39.59	12227.915	37028.629
2362.0	39.57	8749.884	34687.258
8175.0	39.54	12019.514	35921.598
4106.0	39.52	9689.582	39361.414
8691.0	39.5	12367.272	38415.789
6440.0	39.44	10847.386	38026.457
8070.0	39.44	12021.555	38453.914
2940.0	39.44	8942.59	35840.98
4019.0	39.4	9573.237	37442.414
1303.0	39.38	7997.58	34480.691
10961.0	39.34	13645.008	36635.621
7790.0	39.32	11659.289	35310.492
1577.0	39.32	8338.731	36690.203
4203.0	39.27	9749.082	37918.816
4468.0	39.25	9928.642	33723.508
8316.0	39.23	12069.759	33343.457
4154.0	39.21	9829.379	38854.109
168.0	39.19	7753.556	35414.371
6840.0	39.15	11188.639	34044.703
3458.0	39.11	9453.882	38724.547
2928.0	39.09	9054.72	36165.641
9777.0	39.08	13062.201	37908.449
3923.0	39.08	9537.627	35768.313
3243.0	38.96	9268.109	36839.449
3605.0	38.92	9457.335	36605.953
9223.0	38.92	12520.102	39851.141
1366.0	38.92	8077.832	33172.926
8349.0	38.9	12276.362	33953.363
11851.0	38.88	14079.18	33501.824
10968.0	38.83	13626.613	36495.457
3429.0	38.83	9422.507	39374.406
9598.0	38.83	13010.456	33453.238
9937.0	38.83	13267.048	39386.828
10766.0	38.81	13772.52	39560.637
11143.0	38.79	13939.864	34037.449
9056.0	38.79	12505.634	36849.477
11401.0	38.77	13935.97	39505.254
9445.0	38.75	12886.927	35316.137
2063.0	38.75	8472.078	37405.488
5524.0	38.75	10388.396	36771.617
11137.0	38.71	13977.459	33808.82
2183.0	38.67	8605.167	35316.598
4364.0	38.65	9718.279	35109.199
6717.0	38.62	11103.932	35858.625
1954.0	38.62	8612.969	38760.199
5025.0	38.62	10342.473	35533.789
1347.0	38.58	8193.668	33733.262
11374.0	38.58	13905.747	39093.871
5553.0	38.54	10478.457	36907.496
3938.0	38.52	9548.92	36033.59
7017.0	38.5	11378.352	34670.828
6837.0	38.48	11043.793	34183.742
7403.0	38.46	11528.435	37515.594
6160.0	38.46	10784.838	33158.871
11416.0	38.46	13931.031	39645.375
4138.0	38.44	9903.753	39448.543
4982.0	38.44	10162.935	36512.23
5017.0	38.41	10266.399	35842.219
10071.0	38.41	13282.853	36824.516
11709.0	38.41	14167.014	36501.719
10146.0	38.41	13293.643	34464.734
75.0	38.41	7789.348	34012.234
6410.0	38.39	10880.88	37217.305
6624.0	38.39	11143.375	37485.672
8595.0	38.37	12255.65	39713.512
8245.0	38.35	12012.499	34269.125
12439.0	38.33	14493.991	37703.098
1381.0	38.33	8176.243	33063.469
6536.0	38.29	11166.654	39451.164
3184.0	38.23	9179.747	35865.922
4290.0	38.23	9837.927	36444.926
11186.0	38.23	13802.026	35069.465
1550.0	38.21	8344.339	36044.41
4491.0	38.19	9927.862	34378.98
8486.0	38.19	12170.714	37917.793
1768.0	38.18	8359.675	38903.324
5027.0	38.18	10247.749	35251.934
8510.0	38.18	12193.97	38242.18
9031.0	38.16	12682.507	35877.969
2307.0	38.14	8770.316	33557.492
8836.0	38.12	12471.871	34934.121
10038.0	38.12	13151.295	37464.219
7473.0	38.12	11512.696	35973.797
5827.0	38.1	10674.499	38172.844
11126.0	38.1	13945.784	33430.52
5375.0	38.06	10201.219	33090.859
8768.0	38.06	12456.446	36384.441
10019.0	38.04	13264.82	37945.645
5432.0	38.04	10548.021	34665.313
8053.0	38.02	11962.346	38534.238
3383.0	38.0	9227.613	39439.063
2659.0	38.0	8906.234	39638.426
6278.0	38.0	10953.152	35911.395
226.0	37.98	7691.905	36141.844
12348.0	37.96	14605.355	38262.484
884.0	37.96	7944.092	37984.211
5104.0	37.96	10325.006	33741.797
6158.0	37.95	10935.679	33109.578
1988.0	37.95	8470.629	38367.734
12088.0	37.95	14376.792	37705.484
10075.0	37.93	13223.269	36858.82
5365.0	37.91	10299.397	33161.574
11568.0	37.87	14078.184	39125.004
5627.0	37.87	10526.711	37352.66
9311.0	37.85	12883.949	38735.789
11270.0	37.81	13879.912	36652.586
1775.0	37.77	8382.813	39072.523
12100.0	37.77	14239.678	38045.547
8992.0	37.77	12656.927	35057.383
2094.0	37.77	8445.673	36881.238
6035.0	37.75	10772.567	35645.859
6392.0	37.75	10804.04	36975.875
3672.0	37.75	9443.747	35101.105
3817.0	37.73	9702.207	33734.438
2380.0	37.73	8671.863	34963.926
114.0	37.73	7663.583	34571.617
1000.0	37.73	7968.634	39406.238
3469.0	37.7	9463.408	38551.699
3114.0	37.7	9249.65	34512.984
153.0	37.68	7879.042	35210.637
10246.0	37.68	13537.153	33336.664
3106.0	37.68	9231.811	34319.027
9429.0	37.64	12740.11	35631.313
3452.0	37.64	9488.091	38627.488
11118.0	37.62	13836.27	33022.332
6199.0	37.62	10828.465	34210.797
9007.0	37.6	12609.697	35334.711
8365.0	37.58	12201.879	34370.383
1223.0	37.56	8067.992	36359.281
5058.0	37.56	10201.566	34478.84
8927.0	37.52	12637.109	33330.125
9776.0	37.52	13074.907	37899.301
4519.0	37.52	10106.806	34988.004
6600.0	37.5	11084.704	38302.746
6529.0	37.5	11158.217	39648.242
11697.0	37.5	14163.745	36795.0
3766.0	37.49	9451.897	33240.957
8555.0	37.47	12191.638	39050.109
9981.0	37.45	13228.934	38493.109
4355.0	37.45	9875.239	35516.242
8236.0	37.43	11870.133	34390.395
1.0	37.41	7989.523	33008.637
10962.0	37.35	13747.724	36395.547
4563.0	37.33	10131.699	36026.027
2231.0	37.33	8609.645	34184.695
11656.0	37.33	14050.842	37857.695
9267.0	37.24	12783.299	39423.926
11879.0	37.24	14160.353	33156.113
6449.0	37.22	10976.428	38301.078
5812.0	37.22	10750.376	38542.285
3856.0	37.2	9542.344	34608.516
11017.0	37.18	13737.226	35535.629
4455.0	37.18	10110.874	33337.527
2374.0	37.14	8727.325	34874.023
12640.0	37.12	14435.972	35859.363
7171.0	37.1	11362.146	36970.516
287.0	37.08	7703.679	37053.906
7313.0	37.08	11583.644	39900.488
9333.0	37.06	12725.963	38214.758
6716.0	37.03	11186.599	35856.207
9046.0	37.01	12676.618	36498.262
1004.0	36.99	7884.928	39535.043
1052.0	36.97	8180.062	39341.906
8646.0	36.97	12400.624	38852.563
7595.0	36.97	11544.082	33918.141
1574.0	36.95	8393.594	36561.52
7831.0	36.93	11675.242	36333.422
10891.0	36.93	13590.124	38415.953
10181.0	36.91	13297.492	33937.949
2276.0	36.91	8457.132	33003.207
64.0	36.89	7950.617	33811.0
5378.0	36.89	10542.277	33011.184
11285.0	36.87	13908.169	37038.48
120.0	36.87	7784.554	34670.5
11324.0	36.83	13972.904	38265.906
10095.0	36.83	13161.519	36045.09
2217.0	36.83	8522.505	34921.535
8788.0	36.82	12333.394	36201.559
5915.0	36.8	10613.653	36953.227
2172.0	36.78	8571.051	35573.844
235.0	36.78	7835.179	36268.883
9719.0	36.7	12931.26	36540.547
4638.0	36.7	10083.336	37156.879
12710.0	36.68	14618.071	34571.855
6506.0	36.66	10800.844	39415.266
7968.0	36.66	11746.866	39847.297
42.0	36.66	7929.485	33519.852
7139.0	36.66	11277.36	36273.176
2978.0	36.66	9049.196	34828.984
11761.0	36.64	13997.383	35478.023
10012.0	36.64	13334.036	38106.34
8086.0	36.62	11929.702	37882.926
3666.0	36.59	9438.578	35285.07
882.0	36.59	7752.856	37931.195
233.0	36.59	7963.468	36258.055
10063.0	36.59	13194.088	37008.523
10967.0	36.57	13693.593	36473.375
8749.0	36.55	12432.422	37153.449
2461.0	36.53	8669.897	36758.301
2897.0	36.51	9049.789	36678.555
6888.0	36.51	11047.474	33317.129
6858.0	36.51	11082.525	33710.211
118.0	36.49	7824.381	34658.52
8983.0	36.49	12601.218	34741.52
1339.0	36.49	8164.591	33946.906
2044.0	36.49	8505.425	37730.512
2422.0	36.49	8758.168	35929.203
7226.0	36.45	11292.971	37903.063
3314.0	36.43	9266.032	38136.219
3244.0	36.39	9163.523	36869.738
2636.0	36.39	8716.967	39878.477
1441.0	36.39	8302.543	34155.859
3700.0	36.39	9310.813	34467.043
3423.0	36.36	9280.244	39271.781
6232.0	36.36	10860.164	35149.242
9055.0	36.34	12630.588	36829.84
9023.0	36.32	12544.645	35751.547
11317.0	36.32	13809.963	38021.113
7792.0	36.28	11718.815	35334.277
6927.0	36.26	11283.919	33839.043
12424.0	36.24	14481.031	37941.758
11657.0	36.24	14067.615	37859.379
2077.0	36.22	8614.265	37030.539
6230.0	36.2	10927.811	35061.492
10292.0	36.2	13567.767	34310.203
6380.0	36.16	10938.007	36803.324
6178.0	36.16	10971.889	33825.598
4895.0	36.16	10179.289	37584.531
8981.0	36.15	12644.233	34685.895
12342.0	36.15	14573.166	38207.898
4742.0	36.13	10120.95	38738.02
2956.0	36.13	8992.879	35542.086
9556.0	36.13	12795.643	33114.762
11789.0	36.11	14012.061	35038.176
5415.0	36.11	10389.041	33987.598
2207.0	36.11	8613.373	34785.707
9368.0	36.07	12726.904	37483.902
9648.0	36.01	13132.518	34170.977
2180.0	35.99	8440.671	35272.477
8420.0	35.97	12102.235	35736.543
7234.0	35.95	11252.21	38146.246
8309.0	35.92	12100.391	33232.273
8406.0	35.9	12092.967	35487.125
6846.0	35.88	11207.605	33896.84
8250.0	35.86	11941.106	34000.691
11217.0	35.86	13818.751	35598.867
5759.0	35.86	10600.349	39514.844
2632.0	35.86	8726.814	39750.602
11647.0	35.84	14162.16	37988.355
4790.0	35.82	10245.747	39437.375
12615.0	35.8	14523.865	35953.297
7489.0	35.8	11520.939	35461.184
1160.0	35.8	8183.422	37560.691
9214.0	35.76	12699.332	39692.305
3654.0	35.74	9478.053	35437.105
6883.0	35.74	11173.17	33214.324
1244.0	35.74	8182.91	35838.023
1521.0	35.74	8328.58	35802.051
26.0	35.72	7822.354	33360.309
3206.0	35.7	9164.481	36335.848
4014.0	35.69	9650.737	37386.574
11596.0	35.69	14107.917	38843.48
3874.0	35.67	9583.254	34933.434
5656.0	35.67	10418.003	37683.91
2245.0	35.67	8531.856	33644.855
7392.0	35.65	11439.039	38119.875
3478.0	35.63	9401.624	38421.207
11922.0	35.63	14329.357	34515.555
2742.0	35.61	8855.708	38634.844
6568.0	35.59	11010.239	38709.961
11654.0	35.59	14098.37	37836.594
9759.0	35.57	13016.199	37473.414
7722.0	35.55	11783.148	33645.914
10049.0	35.55	13253.79	37302.031
8414.0	35.53	12205.884	35633.047
11216.0	35.51	13803.361	35540.113
4760.0	35.51	10110.627	39299.5
4434.0	35.51	9903.561	33186.852
7766.0	35.51	11657.703	34515.477
8547.0	35.49	12067.723	38831.344
6535.0	35.49	11162.979	39724.93
10285.0	35.47	13488.958	34131.98
10912.0	35.42	13588.122	37663.836
8135.0	35.42	11891.124	36873.367
3399.0	35.42	9206.147	39929.57
9520.0	35.42	12895.606	33494.484
4629.0	35.4	9946.567	37010.844
3131.0	35.4	9102.109	34839.129
9199.0	35.38	12670.431	39269.602
8817.0	35.34	12387.223	35471.855
8618.0	35.34	12291.087	39731.523
12395.0	35.3	14470.162	38070.133
8446.0	35.3	12181.942	36831.5
6074.0	35.28	10702.151	34733.285
3073.0	35.26	9110.343	33309.984
10111.0	35.26	13308.868	35368.387
11928.0	35.26	14359.544	34630.938
12760.0	35.21	14511.834	33294.605
6095.0	35.21	10651.304	34035.09
8187.0	35.19	11851.422	35613.785
11889.0	35.19	14402.847	33367.547
10383.0	35.17	13449.657	36445.324
6923.0	35.17	11327.619	33705.324
11337.0	35.15	13877.63	38595.168
4496.0	35.15	10049.355	34466.234
11594.0	35.15	14022.587	38821.504
2201.0	35.15	8431.177	35077.82
12657.0	35.15	14458.089	35674.008
4497.0	35.15	10039.421	34493.461
3045.0	35.13	8863.756	33038.527
5435.0	35.13	10509.744	34743.469
3003.0	35.11	9055.412	34436.0
4051.0	35.11	9626.941	38299.715
1467.0	35.09	8379.566	35033.695
10926.0	35.05	13689.328	37651.641
9271.0	34.98	12890.756	39129.473
4494.0	34.98	10017.362	34414.594
2980.0	34.94	8976.961	34857.121
7235.0	34.94	11369.726	38191.91
11310.0	34.92	13826.9	37655.363
12565.0	34.9	14504.358	36500.781
7949.0	34.9	11757.097	39441.438
1235.0	34.88	8104.123	35990.625
10339.0	34.88	13502.835	35061.641
8807.0	34.88	12332.352	35603.125
12081.0	34.86	14342.705	37454.801
3105.0	34.86	9242.941	34287.984
9216.0	34.86	12602.702	39702.492
7299.0	34.86	11360.633	39673.898
8385.0	34.86	12195.799	35030.586
2622.0	34.8	8711.681	39382.051
7280.0	34.8	11251.677	39066.07
11767.0	34.77	14193.866	35371.223
1141.0	34.77	8161.935	37869.23
2417.0	34.77	8803.0	35813.242
5012.0	34.77	10284.916	36053.445
3812.0	34.75	9696.001	33666.777
1801.0	34.75	8306.361	39698.922
3168.0	34.73	9201.783	35555.895
5408.0	34.73	10542.88	33833.785
12714.0	34.73	14582.208	34371.227
6212.0	34.71	10928.42	34529.395
8372.0	34.71	12228.769	34516.734
7894.0	34.71	11776.139	37721.324
10132.0	34.69	13178.832	34777.043
5060.0	34.67	10333.675	34517.242
10989.0	34.67	13568.053	36001.961
9817.0	34.67	13090.041	38959.422
5475.0	34.65	10549.567	36014.742
7293.0	34.65	11377.089	39411.742
8223.0	34.65	11882.463	34869.91
6759.0	34.63	10995.461	35565.465
10806.0	34.63	13580.19	39238.395
11805.0	34.61	14142.317	34858.809
6198.0	34.61	10937.157	34199.598
7254.0	34.61	11264.985	38566.523
12186.0	34.61	14332.755	39855.43
5379.0	34.59	10448.182	33028.809
11309.0	34.59	13791.133	37649.109
2645.0	34.57	8987.291	39838.715
1302.0	34.56	8039.243	34704.059
3239.0	34.54	9126.509	36775.273
6055.0	34.54	10761.228	35392.465
9438.0	34.52	12723.896	35494.469
5038.0	34.5	10342.585	34986.566
9616.0	34.5	12961.092	33734.742
12061.0	34.48	14236.537	37064.781
7190.0	34.48	11253.054	37177.77
7868.0	34.48	11695.81	37371.828
7601.0	34.48	11495.99	33644.84
3781.0	34.48	9686.463	33238.039
9005.0	34.44	12646.183	35317.941
4155.0	34.44	9747.684	38870.051
2438.0	34.42	8650.096	36198.766
8247.0	34.42	12023.36	34284.117
1133.0	34.4	8127.356	38070.813
213.0	34.4	7966.211	35887.656
6617.0	34.4	11173.527	37538.512
5602.0	34.38	10435.833	37138.898
3140.0	34.38	9232.603	35014.637
11800.0	34.38	14145.496	34817.223
9345.0	34.36	12753.845	37838.563
138.0	34.36	7681.09	34986.008
7708.0	34.34	11850.596	33398.379
1438.0	34.33	8336.961	34110.797
6253.0	34.33	10973.649	35591.215
1613.0	34.33	8212.487	37218.5
8482.0	34.33	12234.036	37810.438
6247.0	34.31	10933.686	35462.023
3129.0	34.31	9172.744	34828.578
5364.0	34.29	10275.769	33423.246
3665.0	34.29	9442.307	35277.988
9611.0	34.29	12975.004	33602.516
1777.0	34.27	8248.843	39105.98
11296.0	34.25	13838.598	37330.289
1275.0	34.23	8139.006	35109.406
3798.0	34.21	9528.062	33426.512
8876.0	34.21	12420.702	33903.258
83.0	34.19	7897.619	34072.215
9045.0	34.19	12665.76	36447.555
4616.0	34.19	10060.364	36794.289
992.0	34.19	7945.292	39203.266
8288.0	34.17	12000.467	33432.742
10418.0	34.17	13523.032	37032.172
2492.0	34.15	8658.55	37135.242
10386.0	34.15	13362.584	36493.645
8201.0	34.13	12025.802	35255.898
1344.0	34.13	8092.238	33656.93
2628.0	34.08	8806.374	39506.379
10141.0	34.06	13315.058	34673.289
9239.0	34.06	12875.157	39954.809
2979.0	34.02	8988.553	34833.469
7373.0	34.02	11464.505	38395.328
11034.0	34.02	13595.192	35221.0
9044.0	34.0	12628.687	36264.648
4509.0	33.98	10004.415	34789.938
3661.0	33.98	9305.277	35509.133
2215.0	33.96	8448.298	34870.895
7434.0	33.96	11442.634	36876.98
7960.0	33.96	11789.998	39581.313
12016.0	33.94	14222.78	36155.445
6538.0	33.94	11073.086	39346.746
8377.0	33.94	12067.905	34879.555
9516.0	33.94	12907.305	33654.0
7116.0	33.94	11265.38	35485.836
10894.0	33.9	13770.129	38426.031
3744.0	33.9	9320.173	33767.898
9701.0	33.88	12970.33	35843.414
2665.0	33.88	8983.868	39691.523
3247.0	33.87	9239.028	36917.871
156.0	33.87	7811.961	35227.617
3897.0	33.87	9670.215	35265.18
7435.0	33.87	11627.847	36876.059
9610.0	33.87	13129.479	33590.73
2371.0	33.87	8807.403	34842.527
4239.0	33.85	9709.251	37142.047
6616.0	33.85	11181.039	37522.648
10372.0	33.85	13560.954	35837.363
6444.0	33.83	10854.338	38150.855
11841.0	33.83	14139.706	33876.688
10197.0	33.81	13287.029	33783.617
10342.0	33.79	13445.009	35086.492
9071.0	33.79	12676.818	37279.172
11651.0	33.79	14065.676	38084.855
194.0	33.77	7886.247	35541.016
5680.0	33.75	10376.895	38150.699
4649.0	33.75	9934.145	37241.254
1496.0	33.73	8379.725	35556.785
12168.0	33.73	14388.534	39495.949
4476.0	33.73	9933.199	33877.98
9317.0	33.73	12729.753	38500.965
1660.0	33.71	8261.047	38281.168
6190.0	33.69	10784.571	34105.031
9034.0	33.67	12667.138	35962.531
3851.0	33.65	9520.025	34471.867
6433.0	33.64	10983.917	37769.746
4036.0	33.64	9541.462	37930.645
2871.0	33.62	8934.1	37013.293
6235.0	33.62	10876.706	35235.906
4953.0	33.62	10342.114	37015.52
2373.0	33.6	8771.97	34869.844
10400.0	33.58	13368.526	36734.383
7122.0	33.58	11302.274	35608.402
12192.0	33.56	14344.406	39929.797
12405.0	33.56	14612.746	38115.371
5030.0	33.56	10172.321	35291.32
2291.0	33.56	8809.893	33073.703
3393.0	33.54	9262.098	39749.473
6558.0	33.5	11178.019	39081.57
11131.0	33.5	13877.659	33638.492
7459.0	33.5	11460.91	36498.129
5436.0	33.48	10414.034	34777.152
4329.0	33.48	9784.169	36047.785
7508.0	33.44	11443.529	35021.879
3847.0	33.44	9555.324	34393.195
10388.0	33.44	13411.311	36568.922
7599.0	33.44	11583.49	33959.742
8619.0	33.43	12384.308	39733.613
12703.0	33.43	14580.596	34521.34
159.0	33.41	7679.597	35320.496
4040.0	33.41	9596.203	38038.836
5543.0	33.41	10535.122	36837.473
6276.0	33.39	10855.223	35900.844
3601.0	33.39	9485.815	36590.957
12079.0	33.39	14359.712	37434.348
7638.0	33.39	11570.698	33330.574
7735.0	33.39	11690.481	33936.383
6831.0	33.37	11207.736	34376.988
5470.0	33.37	10374.862	35879.836
4538.0	33.37	10133.457	35468.227
11907.0	33.37	14318.222	33749.344
11631.0	33.35	14015.077	38340.844
4646.0	33.35	9977.249	37220.074
8259.0	33.35	12040.778	33882.156
2409.0	33.33	8634.436	35601.043
5748.0	33.33	10739.403	39776.484
7449.0	33.33	11480.831	36786.215
5608.0	33.31	10481.254	37188.137
12706.0	33.29	14476.518	34549.605
6874.0	33.27	11139.37	33431.379
1530.0	33.27	8419.083	35839.965
2651.0	33.27	8881.559	39995.898
8334.0	33.25	12142.547	33628.539
4552.0	33.23	9996.294	35769.609
8036.0	33.23	11963.932	38695.707
9064.0	33.23	12516.884	37013.547
3323.0	33.23	9189.02	38429.035
7138.0	33.21	11341.447	36182.359
12404.0	33.21	14471.333	38105.016
9001.0	33.2	12554.577	35214.395
8881.0	33.2	12302.344	33693.703
9613.0	33.2	12967.484	33642.523
6885.0	33.18	11126.018	33236.105
8052.0	33.16	11908.665	38526.359
6669.0	33.16	11074.286	36543.293
5035.0	33.16	10236.744	35130.602
7458.0	33.16	11499.012	36433.063
12738.0	33.16	14634.307	33533.219
4204.0	33.16	9799.716	37935.09
112.0	33.16	7771.896	34551.77
11440.0	33.14	13942.762	39800.867
134.0	33.14	7720.288	34904.773
11111.0	33.12	13710.646	33070.508
6670.0	33.12	11163.468	36581.863
3084.0	33.1	9217.825	33719.18
11702.0	33.1	14047.668	36667.422
7266.0	33.08	11379.995	38925.41
7332.0	33.06	11630.288	39110.773
6091.0	33.06	10725.031	34215.539
2449.0	33.06	8636.885	36612.879
10783.0	33.06	13726.413	39370.617
2844.0	33.06	9001.611	37209.98
2254.0	33.06	8524.696	33496.719
8292.0	33.06	11924.11	33253.98
1049.0	33.06	8123.81	39296.871
3709.0	33.04	9444.82	34135.438
10917.0	33.04	13767.813	37810.316
6117.0	33.02	10581.144	33634.102
2404.0	33.02	8806.289	35564.871
3120.0	32.98	9220.676	34651.676
12096.0	32.97	14250.209	37837.906
11689.0	32.95	14194.481	37014.266
4320.0	32.95	9881.566	36169.105
10948.0	32.95	13619.86	36949.078
1138.0	32.95	8148.745	37845.141
7750.0	32.95	11691.404	34149.754
2410.0	32.91	8832.299	35648.754
6042.0	32.91	10729.244	35477.395
8624.0	32.91	12306.624	39459.105
1824.0	32.91	8582.79	39606.164
7255.0	32.91	11317.029	38586.961
3290.0	32.89	9072.245	37576.625
8947.0	32.89	12660.131	33641.457
6116.0	32.89	10571.851	33623.461
4231.0	32.89	9917.874	37419.957
6620.0	32.87	11008.106	37344.816
2350.0	32.87	8786.18	34499.242
2285.0	32.85	8609.373	33125.816
10311.0	32.85	13497.592	34673.984
3259.0	32.83	9224.505	37053.055
9331.0	32.83	12813.721	38447.109
11000.0	32.77	13593.954	35875.641
7902.0	32.77	11668.787	37906.145
8012.0	32.75	11888.097	39323.859
10456.0	32.75	13564.055	37429.668
11026.0	32.75	13690.376	35373.348
8911.0	32.74	12417.236	33106.43
10139.0	32.74	13154.257	34918.324
959.0	32.72	7695.604	38697.523
7305.0	32.72	11215.581	39801.754
8401.0	32.72	12271.916	35402.949
4557.0	32.72	9944.06	35828.043
8764.0	32.68	12469.303	36544.91
7142.0	32.68	11242.673	36414.094
6297.0	32.68	10866.982	36169.523
6068.0	32.68	10707.599	34817.281
5052.0	32.68	10154.948	34721.086
3572.0	32.68	9385.703	36748.367
151.0	32.68	7644.613	35177.527
10002.0	32.66	13227.433	38190.367
8819.0	32.66	12333.724	35500.258
2343.0	32.66	8820.558	34409.055
12343.0	32.66	14427.256	38237.383
9281.0	32.64	12900.208	38998.59
6434.0	32.64	10953.723	37783.871
8300.0	32.64	11970.892	33151.512
9900.0	32.64	13216.712	39870.496
1575.0	32.64	8313.903	36581.832
7131.0	32.62	11297.094	35921.691
9143.0	32.62	12633.812	38530.953
4864.0	32.6	10186.946	38040.441
5814.0	32.6	10583.9	38585.809
11944.0	32.6	14417.82	34956.766
8369.0	32.6	12108.233	34451.543
2223.0	32.58	8551.5	34753.246
3144.0	32.58	9091.016	35036.621
6779.0	32.58	11097.687	35401.125
10916.0	32.58	13721.519	37777.23
4796.0	32.56	10292.601	39408.887
5780.0	32.56	10605.828	38978.246
6311.0	32.54	10991.695	36279.414
1493.0	32.54	8328.638	35427.496
5505.0	32.52	10544.032	36535.551
8216.0	32.52	12018.043	35179.828
8263.0	32.49	12015.019	33681.867
10407.0	32.49	13483.199	36855.699
10066.0	32.49	13155.602	36702.129
11147.0	32.49	13791.377	34088.313
4102.0	32.49	9579.525	39243.77
9021.0	32.49	12687.118	35711.215
7751.0	32.47	11752.122	34154.574
260.0	32.45	7660.555	36668.367
10954.0	32.45	13763.026	36767.898
11369.0	32.43	13918.269	39068.059
4183.0	32.43	9834.189	38356.91
3896.0	32.41	9605.985	35254.863
12758.0	32.37	14481.423	33257.309
5793.0	32.35	10737.408	38906.676
8148.0	32.35	11952.99	36600.031
3361.0	32.31	9214.509	38870.227
2026.0	32.31	8624.38	38302.23
8521.0	32.31	12274.955	38342.965
1054.0	32.31	8027.515	39111.188
7407.0	32.29	11440.594	37389.605
11208.0	32.29	13864.086	35444.367
8270.0	32.28	11893.771	33526.184
6931.0	32.26	11416.196	33906.047
7169.0	32.24	11301.735	36968.234
8033.0	32.22	12066.455	38877.434
11227.0	32.22	13951.786	35714.59
11807.0	32.22	14100.046	34912.0
9244.0	32.2	12715.93	39662.715
3731.0	32.18	9344.887	33911.816
7248.0	32.18	11210.981	38437.355
964.0	32.18	7831.236	38730.785
2036.0	32.18	8524.128	37870.125
6471.0	32.16	10792.797	38526.172
10567.0	32.14	13432.199	38732.551
12175.0	32.12	14329.106	39679.215
5723.0	32.12	10544.244	39411.559
8778.0	32.12	12328.829	36313.293
2506.0	32.1	8746.535	37420.371
10259.0	32.1	13434.508	33607.328
989.0	32.08	7873.924	39185.301
2919.0	32.08	8984.933	36349.531
6398.0	32.08	10897.646	37031.949
6554.0	32.05	11120.435	39016.211
4822.0	32.05	10287.876	38771.461
8683.0	32.05	12448.794	38314.023
1498.0	32.03	8232.874	35595.32
10052.0	32.03	13266.256	37030.461
7491.0	32.01	11615.792	35485.969
1356.0	32.01	8175.075	33578.453
10631.0	31.99	13365.096	39598.043
9263.0	31.99	12806.239	39343.137
6243.0	31.99	10940.914	35442.059
2392.0	31.99	8843.913	35233.973
4029.0	31.97	9602.925	37795.859
4110.0	31.97	9666.592	39383.504
7662.0	31.97	11607.681	33235.809
8177.0	31.95	11936.098	35958.352
8119.0	31.95	11993.734	37354.84
8804.0	31.93	12313.706	35582.105
1494.0	31.93	8368.669	35466.543
8534.0	31.93	12147.923	38632.207
12148.0	31.91	14423.932	39088.375
6943.0	31.91	11231.057	34222.371
10103.0	31.91	13333.435	35425.734
9663.0	31.89	12935.843	34633.363
11804.0	31.87	14013.995	34825.18
7436.0	31.87	11611.906	36895.957
6648.0	31.87	11182.777	36931.82
10093.0	31.87	13183.171	36031.164
8291.0	31.85	11953.652	33246.063
2666.0	31.85	9021.93	39707.105
4518.0	31.84	10127.78	34977.426
3967.0	31.84	9597.27	36518.18
5062.0	31.84	10224.014	34542.539
5978.0	31.84	10749.802	36424.301
5410.0	31.84	10540.108	33864.121
11103.0	31.84	13646.701	33414.684
1631.0	31.82	8291.786	37602.82
10798.0	31.82	13724.649	39170.711
11047.0	31.82	13753.916	34914.797
7521.0	31.8	11496.637	34642.805
4044.0	31.8	9654.496	38097.246
3306.0	31.8	9144.712	37911.145
11574.0	31.8	14185.526	39187.156
6156.0	31.8	10934.211	33094.008
9048.0	31.78	12584.376	36535.797
12665.0	31.78	14496.123	35485.492
11278.0	31.78	13785.577	36833.715
10480.0	31.78	13488.605	37700.879
1243.0	31.78	8080.141	35830.211
10329.0	31.76	13539.342	34950.254
10237.0	31.74	13454.631	33033.578
2319.0	31.74	8654.091	33868.543
8733.0	31.74	12496.058	37769.82
5823.0	31.74	10669.109	38465.949
11721.0	31.74	14211.161	36096.031
3414.0	31.74	9308.789	40011.426
1576.0	31.74	8212.744	36604.109
6499.0	31.72	10991.347	39218.797
7703.0	31.7	11638.34	33224.391
10585.0	31.68	13441.985	39308.344
44.0	31.68	7697.667	33551.988
8389.0	31.68	12280.404	35095.922
3388.0	31.66	9180.252	39703.66
12594.0	31.64	14494.321	36098.152
8971.0	31.64	12606.131	34444.891
4635.0	31.62	9966.805	37113.137
5996.0	31.62	10764.479	36229.027
10169.0	31.61	13297.274	34008.969
1643.0	31.61	8393.093	37895.359
8006.0	31.61	12042.218	39519.82
3136.0	31.61	9196.749	34970.191
6614.0	31.59	11125.243	37807.0
4393.0	31.59	9884.702	34316.66
6109.0	31.59	10718.914	33737.438
6496.0	31.59	10785.061	39194.688
3732.0	31.59	9460.067	33940.223
2152.0	31.57	8467.145	36159.566
6517.0	31.57	10833.325	39863.055
9300.0	31.57	12913.755	38656.5
10985.0	31.57	13578.934	35901.371
5764.0	31.55	10747.876	39305.023
4631.0	31.55	10078.513	37067.551
4184.0	31.55	9779.917	38382.766
9667.0	31.53	13073.954	34706.383
4705.0	31.53	9965.062	38341.184
9335.0	31.51	12762.969	38278.313
3546.0	31.51	9298.625	37518.73
10547.0	31.51	13509.605	38413.965
11119.0	31.51	13930.633	33176.77
4606.0	31.49	9978.979	36610.93
12099.0	31.47	14396.029	38028.289
4479.0	31.47	10032.586	33926.078
11608.0	31.47	14024.916	38722.344
3433.0	31.47	9419.442	39162.809
10277.0	31.45	13526.945	33878.465
4986.0	31.45	10233.954	36219.617
3237.0	31.45	9233.549	36738.617
8061.0	31.43	12037.221	38612.066
2646.0	31.43	8909.678	39875.398
3549.0	31.43	9416.204	37374.242
7500.0	31.41	11585.225	35152.66
1972.0	31.41	8626.381	38550.012
5490.0	31.39	10411.898	36295.301
4607.0	31.39	10060.026	36630.832
3292.0	31.39	9124.448	37637.152
6138.0	31.39	10610.53	33012.09
3494.0	31.38	9441.555	38016.781
4533.0	31.38	9970.137	35375.945
7188.0	31.34	11214.516	37127.07
9403.0	31.34	12882.372	36352.895
4943.0	31.34	10350.24	36916.668
9198.0	31.32	12593.044	39239.871
7801.0	31.3	11746.197	35568.758
12564.0	31.3	14590.078	36498.039
11297.0	31.3	13950.867	37350.434
8275.0	31.28	11969.604	33565.273
981.0	31.26	7978.309	39029.863
11439.0	31.26	13921.685	39797.637
7470.0	31.24	11632.439	36182.195
1172.0	31.22	8115.708	37109.566
9394.0	31.2	12766.787	36485.648
10963.0	31.2	13598.124	36433.355
2540.0	31.2	8747.385	37973.914
10047.0	31.18	13250.333	37250.453
7905.0	31.15	11731.935	37938.879
12157.0	31.15	14416.208	39260.789
3880.0	31.15	9652.04	35030.352
4193.0	31.13	9859.004	38274.906
8287.0	31.13	11942.894	33373.469
11716.0	31.11	14072.711	36321.57
5036.0	31.11	10232.547	35142.109
3975.0	31.11	9675.638	36643.453
4422.0	31.11	9719.883	33533.371
9235.0	31.11	12751.136	39862.789
12381.0	31.11	14516.302	38012.117
1490.0	31.09	8249.456	35399.98
8955.0	31.09	12556.535	33795.484
2259.0	31.09	8601.28	33643.477
11013.0	31.07	13758.545	35453.109
11350.0	31.07	13965.164	38810.027
11895.0	31.07	14224.92	33495.977
9451.0	31.05	12850.028	35126.43
3145.0	31.05	9226.837	35067.664
3547.0	31.05	9439.877	37561.949
4473.0	31.03	10021.996	33848.578
4941.0	31.01	10238.171	36914.004
9268.0	31.01	12755.088	39119.598
2556.0	31.01	8763.487	38347.406
9889.0	30.99	13117.735	39883.973
8913.0	30.99	12330.355	33126.137
10316.0	30.99	13487.344	34742.93
4238.0	30.99	9872.122	37096.902
995.0	30.99	7642.759	39307.816
12336.0	30.99	14496.252	38452.164
6915.0	30.97	11387.658	33572.586
1649.0	30.97	8404.148	38151.34
4268.0	30.97	9742.073	36606.434
7318.0	30.97	11428.655	40005.922
3675.0	30.95	9430.204	35201.598
6523.0	30.95	11073.202	39901.688
11432.0	30.93	13854.267	39772.488
10801.0	30.93	13577.987	39187.016
6475.0	30.92	10900.263	38673.988
11666.0	30.92	14098.245	37620.945
9365.0	30.92	12812.912	37460.703
4319.0	30.92	9752.643	36167.352
8368.0	30.92	12251.68	34419.523
1024.0	30.9	7719.163	39929.551
6175.0	30.9	10788.503	33694.555
3307.0	30.9	9158.095	37946.477
3097.0	30.9	9139.051	34145.871
3785.0	30.88	9508.365	33273.891
6481.0	30.88	10799.649	38897.668
2071.0	30.86	8569.168	37260.652
6099.0	30.86	10733.573	34107.465
9593.0	30.84	13057.06	33342.266
5451.0	30.82	10490.571	35107.668
4322.0	30.82	9850.039	36191.781
2970.0	30.8	8928.488	35001.348
8704.0	30.8	12298.286	38212.66
7737.0	30.8	11838.062	33949.762
8294.0	30.78	11881.697	33078.102
12005.0	30.76	14250.971	35882.113
1606.0	30.76	8372.252	37005.238
12584.0	30.74	14568.894	36330.586
6508.0	30.74	10808.683	39431.527
4651.0	30.74	10128.508	37270.301
4901.0	30.74	10197.137	37374.813
8635.0	30.74	12304.576	39186.02
6828.0	30.72	11009.855	34307.5
12683.0	30.71	14573.303	35242.273
2347.0	30.71	8677.631	34468.945
9989.0	30.71	13233.796	38546.691
7246.0	30.71	11276.073	38433.293
5816.0	30.71	10754.722	38316.285
2356.0	30.69	8666.818	34629.348
7328.0	30.69	11594.334	39346.879
6177.0	30.69	10937.444	33809.852
7208.0	30.69	11392.539	37595.379
4237.0	30.69	9794.318	37052.316
2238.0	30.67	8541.54	34053.195
12150.0	30.67	14287.704	39128.27
5566.0	30.67	10416.339	36956.551
11575.0	30.67	14190.679	39209.324
3294.0	30.67	9163.95	37747.543
3569.0	30.63	9328.511	36714.824
2256.0	30.61	8502.998	33540.457
3883.0	30.61	9617.524	35063.289
6391.0	30.61	10782.632	36962.422
6579.0	30.61	11079.475	38517.613
12673.0	30.61	14467.627	35352.461
11882.0	30.59	14419.727	33104.344
12727.0	30.59	14487.181	33982.68
6698.0	30.59	11170.405	35961.145
11942.0	30.59	14327.376	34910.234
12543.0	30.57	14609.144	36758.113
6217.0	30.57	10980.768	34708.258
5609.0	30.55	10436.719	37188.859
123.0	30.55	7920.603	34778.914
11677.0	30.55	14153.705	37331.301
9977.0	30.53	13198.683	38946.848
6200.0	30.53	10957.975	34222.457
9013.0	30.53	12699.633	35447.566
4377.0	30.51	9854.474	34844.359
7115.0	30.51	11370.059	35478.051
4007.0	30.51	9577.594	37160.242
9053.0	30.49	12551.22	36811.191
12292.0	30.49	14528.921	38630.035
2391.0	30.49	8766.241	35228.156
6072.0	30.48	10571.566	34668.563
4249.0	30.48	9842.178	36714.195
3942.0	30.48	9563.602	36061.891
8524.0	30.48	12235.852	38493.262
1142.0	30.48	8142.036	37881.961
12029.0	30.48	14298.072	36478.473
10010.0	30.46	13317.022	38082.441
10079.0	30.46	13269.624	36379.449
5014.0	30.46	10249.56	35772.285
11222.0	30.46	13870.024	35678.816
9299.0	30.46	12839.722	38656.199
6598.0	30.44	11147.219	38176.5
958.0	30.44	7953.82	38629.492
8816.0	30.44	12296.407	35439.695
3020.0	30.44	8926.733	33704.598
9200.0	30.42	12612.427	39312.668
11396.0	30.4	13919.71	39466.875
3734.0	30.4	9460.999	33955.867
6545.0	30.4	11179.0	39133.586
6938.0	30.38	11378.046	34042.816
1186.0	30.38	8001.988	36985.73
991.0	30.36	7948.859	39191.277
876.0	30.36	7825.335	37916.355
1423.0	30.32	8289.577	33899.746
11937.0	30.3	14357.484	34813.883
4423.0	30.3	9728.863	33559.77
1416.0	30.3	8275.859	33727.859
1118.0	30.3	8136.144	38177.484
6498.0	30.3	10891.161	39213.0
6183.0	30.28	10839.669	33935.855
5914.0	30.28	10657.143	36918.883
1361.0	30.28	8139.973	33353.469
8870.0	30.28	12469.36	33817.023
3360.0	30.26	9269.709	38854.387
10107.0	30.26	13232.997	35537.852
5046.0	30.26	10304.898	34929.18
4453.0	30.25	9945.932	33129.172
5869.0	30.25	10569.6	37397.797
6559.0	30.25	11100.029	38807.352
5754.0	30.25	10764.215	39917.719
2604.0	30.21	8698.612	38988.539
3013.0	30.21	8919.306	34087.484
4558.0	30.19	10083.916	35866.605
919.0	30.15	7712.229	38283.273
7174.0	30.13	11279.956	37006.602
1422.0	30.13	8248.522	33863.34
8897.0	30.13	12411.579	33362.039
10895.0	30.13	13628.568	38444.059
9942.0	30.13	13260.826	39139.168
11630.0	30.11	14171.09	38338.652
8345.0	30.11	12275.336	33781.613
12026.0	30.11	14294.04	36409.559
1636.0	30.09	8356.858	37717.414
10267.0	30.09	13521.642	33767.133
3811.0	30.09	9600.366	33633.652
6385.0	30.07	10961.3	36913.559
6786.0	30.07	11141.354	35159.445
4625.0	30.07	10011.694	36952.527
5400.0	30.05	10405.855	33675.391
9789.0	30.05	13060.691	38288.113
4212.0	30.03	9781.437	37801.953
1009.0	30.03	7721.007	39650.766
2318.0	30.03	8774.525	33832.891
8602.0	30.02	12437.405	39788.395
3885.0	30.02	9577.027	35108.809
9674.0	30.02	12968.642	34825.531
4501.0	30.02	10083.293	34575.703
2428.0	30.0	8768.161	35958.551
2041.0	30.0	8595.872	37930.844
3905.0	30.0	9527.038	35503.383
2527.0	30.0	8707.078	37844.445
3367.0	29.98	9180.575	38960.926
11090.0	29.98	13694.115	33715.699
12188.0	29.98	14299.806	39890.984
4405.0	29.96	9758.059	34030.363
6701.0	29.96	11106.626	36034.746
10013.0	29.96	13262.279	38112.797
9698.0	29.96	12991.357	35781.207
1264.0	29.94	7994.837	35478.406
10102.0	29.94	13225.472	35722.113
7110.0	29.94	11272.287	35378.5
3273.0	29.92	9212.556	37193.262
1076.0	29.92	8153.526	38693.723
49.0	29.92	7868.311	33625.664
102.0	29.9	7872.929	34362.172
2573.0	29.9	8726.178	38617.934
5751.0	29.9	10690.001	39812.078
5081.0	29.9	10215.634	34238.816
10641.0	29.9	13505.916	39813.477
1420.0	29.88	8265.995	33847.652
5466.0	29.88	10486.555	35745.484
3671.0	29.86	9366.189	35406.359
3980.0	29.86	9524.191	36689.395
6783.0	29.86	11068.476	35142.848
11956.0	29.84	14237.951	35142.613
9680.0	29.84	13066.906	35080.398
10217.0	29.82	13219.389	33255.18
10241.0	29.82	13419.061	33195.563
53.0	29.82	7974.842	33660.809
219.0	29.82	7808.757	36026.832
3918.0	29.82	9538.413	35674.168
2430.0	29.8	8768.57	35999.02
5396.0	29.8	10422.003	33552.578
3049.0	29.8	9052.896	33072.699
1624.0	29.8	8405.73	37460.719
2445.0	29.79	8765.448	36458.156
5931.0	29.77	10718.671	36764.305
4472.0	29.75	10051.206	33836.332
2098.0	29.73	8576.495	36987.289
9760.0	29.71	12977.253	37568.641
6009.0	29.71	10664.519	36126.621
5010.0	29.71	10307.105	35895.555
9309.0	29.69	12760.394	38732.664
11904.0	29.69	14393.055	33708.555
8.0	29.67	7943.318	33082.535
1771.0	29.65	8418.813	38978.441
3195.0	29.65	9097.781	36048.605
4414.0	29.65	9760.305	33660.332
8434.0	29.65	12269.274	36485.953
4952.0	29.65	10299.773	36986.492
4657.0	29.63	9932.421	37293.168
1839.0	29.63	8558.593	39410.305
10180.0	29.63	13184.179	33917.637
11321.0	29.63	13902.975	38195.629
4264.0	29.61	9863.783	36557.148
2812.0	29.61	9042.306	38061.406
4771.0	29.61	9961.614	39562.949
6445.0	29.61	10871.304	38165.832
6241.0	29.61	10793.466	35389.262
8970.0	29.61	12622.576	34440.027
12498.0	29.59	14475.32	37257.063
7740.0	29.59	11805.852	34004.617
2363.0	29.59	8718.393	34697.766
12668.0	29.56	14599.253	35558.16
8765.0	29.56	12459.11	36563.809
5482.0	29.56	10524.657	36140.484
10833.0	29.54	13687.761	38847.203
1299.0	29.54	8050.831	34645.883
3640.0	29.54	9430.208	36007.734
3297.0	29.52	9259.01	37790.566
10261.0	29.52	13409.172	33617.637
11176.0	29.52	13877.65	34933.469
3159.0	29.52	9187.579	35316.055
2218.0	29.48	8471.162	34609.359
1015.0	29.48	7696.768	39752.492
5934.0	29.46	10606.264	36777.016
1825.0	29.46	8631.348	39710.863
10109.0	29.44	13324.181	35281.023
1078.0	29.44	8034.603	38718.148
6335.0	29.44	10867.978	36470.93
7834.0	29.44	11704.351	36460.797
9383.0	29.42	12755.013	36799.734
3937.0	29.4	9642.648	36022.293
3064.0	29.4	9270.803	33117.355
6934.0	29.4	11257.248	33982.594
10025.0	29.38	13151.091	37533.676
5449.0	29.38	10401.155	35011.516
5066.0	29.36	10278.451	34340.879
8323.0	29.36	12280.953	33439.785
11381.0	29.36	13809.331	39267.773
1365.0	29.35	8048.333	33457.305
4389.0	29.35	9902.537	34502.352
10775.0	29.35	13731.691	39291.008
4121.0	29.35	9691.578	39770.238
8133.0	29.33	11952.987	37148.586
1436.0	29.33	8344.652	34089.02
985.0	29.33	7944.21	39055.758
2952.0	29.31	9012.766	35459.617
9781.0	29.31	13016.522	37936.684
3165.0	29.31	9176.911	35449.723
9078.0	29.31	12569.483	37393.879
8963.0	29.31	12499.089	34012.316
8843.0	29.31	12349.356	34665.465
1831.0	29.29	8489.242	39587.668
7866.0	29.29	11660.504	37316.078
2168.0	29.29	8454.919	35774.734
12187.0	29.27	14226.543	39871.609
7268.0	29.27	11354.393	38995.262
2235.0	29.27	8552.5	33999.762
8490.0	29.25	12123.752	37951.773
3895.0	29.25	9574.223	35249.086
8551.0	29.25	12133.272	38955.035
6900.0	29.25	11310.845	33222.551
8523.0	29.25	12178.479	38475.508
10230.0	29.25	13145.783	33105.605
7929.0	29.23	11714.774	38547.051
9664.0	29.23	13099.195	34664.883
11967.0	29.23	14299.813	35316.516
3936.0	29.23	9706.604	36017.785
9105.0	29.21	12530.743	38030.391
7465.0	29.21	11626.518	36283.594
7260.0	29.19	11303.454	38733.008
9018.0	29.19	12677.113	35615.621
5083.0	29.19	10345.463	34259.887
8264.0	29.19	11951.431	33696.988
12072.0	29.19	14224.297	37240.645
9455.0	29.17	12923.891	35209.648
10016.0	29.17	13193.257	37831.754
4702.0	29.17	10108.063	38286.551
9240.0	29.17	12774.817	39599.23
2786.0	29.13	9020.486	38624.762
11744.0	29.13	14110.778	35751.848
5700.0	29.13	10560.683	38892.219
7518.0	29.13	11603.385	34927.414
5024.0	29.13	10187.997	35509.426
2974.0	29.13	8896.698	35071.109
1803.0	29.12	8365.947	39761.031
8068.0	29.12	11917.061	38415.141
4917.0	29.1	10323.477	37027.684
6634.0	29.1	11124.406	37332.152
1435.0	29.08	8274.337	34087.273
6111.0	29.08	10690.204	33772.145
4746.0	29.08	9985.931	38813.789
8265.0	29.06	11927.293	33699.586
9175.0	29.06	12591.774	38685.766
5642.0	29.04	10454.326	37527.422
10275.0	29.04	13408.549	33857.188
4912.0	29.04	10263.414	37277.301
1222.0	29.04	8125.995	36292.23
5760.0	29.02	10572.833	39559.656
12696.0	29.02	14486.87	34673.879
1626.0	29.02	8323.784	37485.328
1794.0	29.0	8266.973	39574.16
2367.0	29.0	8646.881	34756.301
4306.0	29.0	9857.505	36304.375
11215.0	29.0	13891.296	35530.461
353.0	28.98	7793.827	37637.523
7545.0	28.98	11555.395	34375.258
12297.0	28.98	14502.553	38660.52
6873.0	28.96	11134.955	33421.684
7553.0	28.96	11570.255	34142.344
5091.0	28.96	10323.439	34060.934
164.0	28.96	7734.397	35401.512
6240.0	28.94	10963.942	35380.926
10956.0	28.94	13655.865	36557.969
11585.0	28.94	14019.1	39048.895
6522.0	28.94	11103.127	39860.656
10142.0	28.94	13222.922	34675.973
11698.0	28.92	14126.508	36798.172
3039.0	28.92	8908.618	33178.25
3726.0	28.92	9303.155	33830.141
6302.0	28.92	10984.104	36199.477
6296.0	28.92	10926.644	36148.371
1267.0	28.9	8008.985	35501.594
9275.0	28.9	12856.576	39251.313
2199.0	28.9	8622.736	34991.09
12346.0	28.9	14631.287	38250.379
5429.0	28.9	10423.275	34351.633
1492.0	28.9	8256.332	35415.934
12177.0	28.89	14392.402	39717.52
8544.0	28.89	12165.247	38792.039
11361.0	28.89	13874.056	38991.137
7700.0	28.89	11741.548	33132.043
5425.0	28.89	10559.608	34273.09
11675.0	28.89	14122.377	37239.855
3313.0	28.87	9209.499	38130.348
3559.0	28.87	9347.508	37250.234
2394.0	28.87	8669.594	35268.363
12740.0	28.87	14609.588	33579.156
6157.0	28.85	10785.75	33095.813
2111.0	28.85	8582.021	36794.211
3757.0	28.85	9284.56	33640.469
10284.0	28.85	13388.643	34128.23
1536.0	28.85	8389.384	35882.125
8422.0	28.85	12215.471	35880.809
1804.0	28.85	8289.046	39789.566
4395.0	28.83	9864.779	34375.344
4257.0	28.83	9788.063	36826.145
2889.0	28.81	8861.529	36818.641
7310.0	28.81	11423.373	39791.219
2707.0	28.81	9055.984	39196.07
4344.0	28.81	9801.209	35595.074
2292.0	28.81	8713.18	33077.949
2249.0	28.81	8424.717	33731.906
11148.0	28.79	13994.094	34093.102
4709.0	28.77	9926.15	38402.727
7492.0	28.77	11595.243	35518.32
4118.0	28.77	9506.718	39618.805
7506.0	28.73	11483.917	34994.523
6191.0	28.73	10945.505	34106.551
10971.0	28.73	13782.854	36231.383
9228.0	28.73	12557.493	39915.715
4149.0	28.71	9846.539	38968.617
7841.0	28.71	11783.88	36738.238
11169.0	28.71	13930.526	34685.012
7411.0	28.71	11583.723	37466.305
9643.0	28.69	13114.043	34063.051
3806.0	28.69	9636.989	33561.469
3126.0	28.69	9103.177	34723.645
4487.0	28.69	10002.49	34229.598
2908.0	28.69	8853.079	36527.977
10090.0	28.67	13155.118	35954.414
12167.0	28.67	14266.258	39489.91
2048.0	28.67	8430.005	37777.281
3410.0	28.67	9471.637	39864.641
1820.0	28.66	8473.822	39891.891
8722.0	28.66	12456.855	37899.734
7161.0	28.66	11279.716	36895.539
1039.0	28.64	8000.986	39478.766
5422.0	28.64	10466.081	34206.676
3603.0	28.62	9480.939	36603.5
8746.0	28.62	12336.043	37022.238
11707.0	28.6	14002.487	36474.215
8491.0	28.6	12094.842	37966.039
3258.0	28.6	9074.119	37052.145
922.0	28.58	7879.49	38303.297
1720.0	28.58	8214.384	38707.313
11566.0	28.58	14070.252	39414.313
8878.0	28.56	12353.442	33957.473
6460.0	28.56	10806.23	38443.047
5445.0	28.54	10560.317	34981.66
3727.0	28.54	9336.341	33838.504
7130.0	28.52	11404.47	35876.832
2301.0	28.52	8724.015	33281.008
11299.0	28.52	13932.423	37389.426
12215.0	28.52	14587.306	40008.828
10080.0	28.5	13176.999	36390.512
10144.0	28.5	13281.117	34753.66
12023.0	28.48	14248.508	36306.668
8997.0	28.48	12638.707	35145.008
11745.0	28.48	14178.912	35754.051
4776.0	28.46	10028.032	39941.473
4990.0	28.46	10321.794	36260.285
2311.0	28.44	8764.444	33638.098
3951.0	28.44	9656.796	36337.391
8985.0	28.44	12648.145	34754.137
8276.0	28.44	11872.882	33570.602
10857.0	28.43	13772.804	38752.152
1406.0	28.43	8275.264	33528.098
12284.0	28.43	14606.22	38901.344
7899.0	28.43	11649.739	37851.949
3947.0	28.43	9617.088	36144.348
5867.0	28.41	10692.925	37379.664
5089.0	28.41	10252.739	34028.051
6018.0	28.41	10621.273	35917.875
9482.0	28.39	12758.825	34692.516
5055.0	28.37	10140.519	34767.938
10546.0	28.37	13432.714	38360.488
6800.0	28.37	11119.584	34971.172
8943.0	28.35	12672.584	33546.859
8813.0	28.33	12337.237	35729.293
9968.0	28.31	13284.404	39066.41
5431.0	28.31	10487.414	34642.133
10994.0	28.31	13689.161	35774.813
5474.0	28.31	10358.793	36009.941
10008.0	28.31	13237.351	38066.754
9415.0	28.31	12885.572	35741.438
11908.0	28.31	14238.158	33882.746
9487.0	28.31	12782.763	34583.129
8046.0	28.29	11877.409	38504.387
3338.0	28.29	9253.455	38548.66
9695.0	28.29	13047.509	35634.992
8105.0	28.29	11870.673	37789.234
271.0	28.29	7821.845	36926.41
6599.0	28.29	11164.082	38283.465
4816.0	28.29	10193.667	38933.629
8235.0	28.29	11987.637	34331.207
4815.0	28.27	10238.799	38900.09
12445.0	28.27	14446.77	37741.605
11708.0	28.27	14075.217	36480.785
4959.0	28.25	10241.825	36776.176
11742.0	28.23	14189.264	36012.52
11303.0	28.23	13842.476	37516.574
3044.0	28.23	9033.498	33022.332
8439.0	28.23	12071.077	36654.266
3389.0	28.23	9246.143	39704.965
4542.0	28.23	10082.43	35550.688
3318.0	28.23	9175.322	38272.512
3784.0	28.21	9505.336	33264.625
9241.0	28.21	12880.77	39599.0
11323.0	28.21	13918.788	38227.285
963.0	28.21	7824.294	38729.387
2388.0	28.21	8745.679	35078.027
8977.0	28.21	12498.071	34676.352
1212.0	28.21	8000.757	36464.051
6202.0	28.2	10977.344	34280.559
7752.0	28.18	11643.662	34188.488
7989.0	28.18	11942.96	39805.398
8828.0	28.18	12446.638	35376.805
11031.0	28.18	13607.195	35115.848
1012.0	28.18	7962.762	39686.941
3831.0	28.16	9607.124	33938.891
12248.0	28.16	14487.814	39249.859
9957.0	28.14	13169.331	39219.789
2029.0	28.14	8624.649	37994.695
9392.0	28.14	12823.425	36383.363
3770.0	28.12	9394.812	33013.293
4459.0	28.12	9926.285	33439.543
11839.0	28.12	14135.627	33806.047
7070.0	28.12	11292.75	34944.523
942.0	28.12	7857.701	38441.313
10057.0	28.1	13310.524	36882.402
79.0	28.1	7906.481	34027.387
2336.0	28.1	8751.174	34344.66
10297.0	28.1	13563.34	34383.699
4034.0	28.08	9686.379	37889.391
4101.0	28.08	9665.786	39225.926
3270.0	28.08	9121.192	37134.609
4549.0	28.06	10033.717	35658.383
12169.0	28.06	14217.142	39514.219
11927.0	28.06	14295.424	34623.473
4222.0	28.06	9835.58	37658.934
3028.0	28.06	8938.052	33601.5
11048.0	28.06	13574.075	34639.453
23.0	28.06	7984.988	33300.438
6242.0	28.04	10852.913	35433.84
2907.0	28.04	8999.601	36475.578
9864.0	28.04	13109.53	39417.656
8395.0	28.02	12239.974	35264.363
8196.0	28.02	12037.683	35434.359
1841.0	28.02	8575.02	39111.043
9472.0	28.02	12860.135	34859.441
12723.0	28.0	14521.739	34220.844
8185.0	28.0	11885.024	35888.43
5999.0	27.99	10758.101	36268.406
11737.0	27.99	14029.115	35913.691
3164.0	27.99	9268.164	35395.32
11212.0	27.99	13853.51	35509.605
8274.0	27.97	11895.515	33561.324
7439.0	27.97	11505.14	36937.215
1580.0	27.95	8246.226	36744.699
1334.0	27.95	8142.13	34117.23
6639.0	27.95	11112.864	37068.281
1328.0	27.95	8190.652	34012.426
1863.0	27.93	8631.825	38908.73
9739.0	27.93	13026.647	37012.629
6685.0	27.93	11165.454	36232.816
6631.0	27.93	11049.194	37293.344
8348.0	27.93	12199.054	33948.234
6003.0	27.93	10697.492	36340.301
2484.0	27.91	8771.518	37074.355
3763.0	27.91	9479.054	33176.816
9732.0	27.91	12978.007	36825.387
11122.0	27.91	13860.784	33323.602
6164.0	27.89	10796.576	33287.766
11969.0	27.89	14422.116	35338.137
11782.0	27.87	14199.639	35248.086
4751.0	27.87	10038.586	39031.844
10569.0	27.87	13474.083	38824.359
1022.0	27.85	7975.889	39856.641
10988.0	27.85	13581.071	35963.77
5801.0	27.85	10679.403	38762.191
3976.0	27.83	9518.285	36652.352
7946.0	27.83	11771.863	39294.555
46.0	27.81	7673.44	33555.906
8202.0	27.81	12028.268	35265.508
5935.0	27.81	10591.77	36792.602
5537.0	27.79	10373.627	36818.457
8631.0	27.79	12344.473	39360.438
10960.0	27.79	13665.344	36617.805
10772.0	27.79	13743.043	39586.73
9508.0	27.79	12805.892	34070.219
7996.0	27.79	12050.682	39627.816
6730.0	27.77	11205.85	35629.664
8370.0	27.77	12278.488	34470.688
4502.0	27.77	10083.514	34614.367
10078.0	27.77	13153.456	36669.945
2495.0	27.77	8837.495	37182.938
1474.0	27.77	8349.91	35131.449
9259.0	27.76	12834.553	39282.469
4053.0	27.76	9681.761	38367.883
5692.0	27.76	10388.885	38665.809
6950.0	27.76	11316.714	34327.043
1217.0	27.76	8134.858	36267.195
8142.0	27.76	11885.171	36767.988
7957.0	27.76	11800.238	39525.059
6173.0	27.74	10993.549	33689.199
11952.0	27.74	14310.606	35050.754
9980.0	27.74	13346.054	38727.227
6638.0	27.72	11179.477	37054.813
2416.0	27.72	8825.347	35793.504
7233.0	27.72	11294.292	38144.012
7791.0	27.72	11723.396	35318.73
12048.0	27.72	14346.127	36692.254
6502.0	27.72	10847.193	39319.363
5389.0	27.7	10404.759	33397.262
7684.0	27.7	11570.943	33105.25
1481.0	27.7	8330.755	35268.543
3098.0	27.7	9180.553	34162.395
5430.0	27.7	10453.634	34466.191
5427.0	27.7	10397.71	34297.734
9163.0	27.68	12553.931	38646.551
7695.0	27.68	11639.75	33022.223
5732.0	27.68	10361.307	39640.93
4537.0	27.68	10084.531	35465.816
6059.0	27.68	10686.155	35175.215
7779.0	27.66	11742.725	35076.621
1446.0	27.66	8414.729	34353.289
9355.0	27.66	12863.649	37691.219
4988.0	27.66	10321.002	36247.238
7119.0	27.64	11292.492	35550.234
3173.0	27.64	9070.165	35680.711
11318.0	27.64	13885.636	38080.633
4406.0	27.62	9727.376	34039.0
9325.0	27.62	12854.976	38578.152
11915.0	27.62	14333.356	34299.352
3973.0	27.62	9684.839	36613.453
12025.0	27.62	14251.758	36319.711
5721.0	27.62	10426.085	39365.383
10137.0	27.6	13188.285	34885.09
3484.0	27.6	9303.177	38236.957
10399.0	27.6	13366.897	36718.922
11086.0	27.6	13775.779	33657.91
6094.0	27.6	10681.305	33977.953
2599.0	27.6	8676.077	38909.664
9123.0	27.58	12650.888	38259.098
8332.0	27.58	12205.037	33603.324
12722.0	27.58	14633.863	34162.469
7594.0	27.58	11479.802	33917.621
8324.0	27.56	12157.798	33469.703
11362.0	27.56	13815.412	38995.27
9380.0	27.56	12767.374	36755.43
9696.0	27.56	12958.914	35712.566
5964.0	27.56	10693.091	36673.555
8522.0	27.56	12281.156	38418.73
9490.0	27.56	12813.941	34344.215
12581.0	27.56	14588.472	36285.059
5368.0	27.54	10236.749	33262.883
3457.0	27.54	9487.672	38709.59
1402.0	27.54	8234.752	33470.938
6076.0	27.54	10712.742	34745.766
9274.0	27.53	12738.603	39240.695
7460.0	27.53	11450.448	36502.633
2962.0	27.53	9007.042	35361.555
8376.0	27.53	12139.087	34737.754
6941.0	27.53	11279.287	34155.152
1342.0	27.51	8024.384	33645.219
9786.0	27.51	12978.413	38043.254
11218.0	27.49	13904.506	35602.93
11933.0	27.49	14251.501	34750.305
6827.0	27.49	11020.263	34291.633
1553.0	27.49	8263.61	36145.305
1374.0	27.49	8091.319	33318.453
2471.0	27.49	8673.16	36920.844
7906.0	27.47	11765.126	37940.848
9560.0	27.47	13016.429	33054.445
4469.0	27.47	9951.418	33732.902
3419.0	27.47	9411.012	39537.922
9257.0	27.47	12853.633	39583.906
881.0	27.47	7875.289	37929.52
4777.0	27.47	9936.055	39956.289
10121.0	27.47	13334.038	35171.906
2227.0	27.45	8524.219	34509.891
3062.0	27.45	9261.802	33066.172
10058.0	27.43	13160.183	36886.574
332.0	27.43	7650.912	37488.273
9321.0	27.43	12922.349	38532.523
8138.0	27.43	12030.986	36969.559
9280.0	27.43	12903.257	38992.398
5852.0	27.41	10621.871	37901.891
6006.0	27.41	10568.406	36094.52
11926.0	27.41	14323.647	34611.199
10105.0	27.41	13313.14	35474.758
3123.0	27.41	9124.317	34706.023
6668.0	27.41	11134.954	36538.016
3591.0	27.41	9410.55	36803.32
7108.0	27.41	11374.921	35310.977
6320.0	27.39	10840.531	36341.953
11239.0	27.39	13841.785	35898.516
3274.0	27.39	9202.875	37206.426
1475.0	27.39	8212.072	35134.508
4911.0	27.37	10214.701	37230.383
10081.0	27.37	13201.6	36392.328
47.0	27.37	7835.477	33561.793
9449.0	27.37	12813.955	35342.805
10845.0	27.37	13651.091	38636.988
2892.0	27.37	8915.371	36591.926
1597.0	27.37	8217.77	36857.633
7858.0	27.37	11805.949	37154.438
3995.0	27.37	9585.209	36940.555
8225.0	27.35	12023.742	34644.23
11598.0	27.35	14131.413	38850.402
7222.0	27.35	11300.533	37716.961
6580.0	27.35	11174.931	38530.117
2337.0	27.35	8711.213	34343.883
3309.0	27.35	9132.468	37990.273
9785.0	27.35	13131.357	38041.281
3724.0	27.35	9474.598	33814.223
3434.0	27.33	9355.848	39178.633
1231.0	27.33	8149.629	35919.535
3185.0	27.33	9225.379	35871.375
7945.0	27.33	11813.47	39286.352
1500.0	27.31	8261.252	35653.773
1579.0	27.31	8319.2	36736.371
7806.0	27.31	11765.845	35712.203
3627.0	27.31	9389.101	36098.383
9481.0	27.3	12732.093	34675.691
2359.0	27.3	8694.898	34664.586
8660.0	27.3	12358.413	38755.648
3235.0	27.3	9108.156	36711.57
10977.0	27.3	13762.013	36140.348
7372.0	27.3	11570.683	38335.141
2930.0	27.28	8886.813	35977.813
8965.0	27.28	12669.152	34266.273
3537.0	27.26	9397.703	37976.391
7440.0	27.26	11566.092	36948.695
8866.0	27.24	12455.049	34051.012
11768.0	27.24	14183.984	35386.012
4906.0	27.24	10243.452	37436.336
10120.0	27.24	13224.122	35157.285
10490.0	27.24	13407.114	37789.559
2614.0	27.22	8652.631	39247.242
11325.0	27.22	13905.686	38395.055
8724.0	27.22	12423.229	37933.625
9363.0	27.22	12726.903	37632.66
1370.0	27.2	8199.406	33233.289
8867.0	27.2	12347.154	34066.414
5468.0	27.2	10543.79	35808.035
7454.0	27.2	11568.636	36662.234
6861.0	27.2	11112.978	33772.996
6166.0	27.18	10874.814	33474.52
5075.0	27.18	10261.326	34135.426
1324.0	27.18	8165.96	34245.52
2206.0	27.16	8621.589	34781.934
9079.0	27.16	12504.221	37417.168
10549.0	27.16	13459.355	38436.539
4744.0	27.16	10084.595	38810.23
9196.0	27.16	12599.396	39154.254
8188.0	27.16	11900.375	35679.063
6077.0	27.16	10626.57	34459.02
3802.0	27.16	9612.569	33521.984
12692.0	27.14	14612.002	34794.508
5112.0	27.1	10211.499	33322.957
3541.0	27.1	9447.879	37739.883
3708.0	27.1	9445.494	34438.293
997.0	27.1	7885.274	39383.848
2960.0	27.1	8965.18	35295.566
3992.0	27.1	9642.102	36905.414
5434.0	27.08	10425.885	34736.547
7862.0	27.08	11704.539	37270.234
4716.0	27.08	10118.844	38558.336
8015.0	27.08	11954.116	39205.023
9344.0	27.08	12887.872	38065.559
6132.0	27.08	10649.573	33214.219
2242.0	27.08	8607.752	33880.305
7349.0	27.08	11436.543	38647.848
11029.0	27.08	13585.569	35106.586
972.0	27.07	7737.426	38832.328
10073.0	27.07	13297.612	36850.961
6884.0	27.07	11162.147	33233.277
1082.0	27.07	7997.599	38770.27
2030.0	27.07	8564.753	38050.465
4374.0	27.05	9780.326	35083.129
3566.0	27.05	9386.076	36903.563
4634.0	27.05	10084.668	37107.922
8737.0	27.03	12351.867	37652.117
3678.0	27.03	9339.776	35246.449
6133.0	27.01	10620.469	33219.508
12645.0	27.01	14474.708	35885.332
2344.0	27.01	8841.781	34443.781
5630.0	27.01	10482.432	37389.035
7451.0	27.01	11589.128	36852.859
11620.0	26.99	14040.042	38521.188
8163.0	26.99	11901.099	36059.773
8375.0	26.99	12216.474	34724.723
11586.0	26.97	14005.493	39048.32
6019.0	26.97	10693.141	35926.324
4623.0	26.97	10099.677	36935.098
8643.0	26.97	12430.306	38794.715
9409.0	26.97	12915.432	36209.621
9388.0	26.95	12843.967	36586.262
11265.0	26.95	13899.936	36524.742
7739.0	26.93	11776.617	34002.391
5076.0	26.93	10194.463	34140.465
8552.0	26.93	12219.418	38964.438
8713.0	26.93	12495.429	38302.996
6914.0	26.91	11276.223	33523.227
1281.0	26.91	8019.116	35202.797
1333.0	26.91	8098.333	34101.754
1603.0	26.89	8369.276	36986.738
4107.0	26.89	9606.209	39367.664
973.0	26.89	7704.939	38888.375
3822.0	26.89	9676.761	33778.395
12733.0	26.89	14489.905	33934.125
9905.0	26.87	13266.823	39977.348
11783.0	26.87	14026.495	34949.281
5037.0	26.87	10229.957	35248.465
5023.0	26.87	10269.098	35477.32
11945.0	26.87	14231.015	34958.039
8249.0	26.87	11925.353	33996.0
4655.0	26.87	9980.607	37290.379
6551.0	26.87	11048.787	38948.398
8242.0	26.85	12040.761	34200.102
6722.0	26.85	11000.362	35590.469
8447.0	26.85	12087.608	36856.645
11680.0	26.85	14095.314	37118.141
3223.0	26.84	9220.796	36592.332
9062.0	26.84	12570.949	36954.633
7468.0	26.84	11617.322	36062.441
3090.0	26.82	9221.107	33973.543
9397.0	26.82	12776.306	36250.012
6485.0	26.82	10971.95	39045.086
10500.0	26.82	13382.504	37938.859
1790.0	26.8	8360.577	39500.152
11715.0	26.8	14114.029	36320.125
12463.0	26.78	14594.824	37526.078
9904.0	26.78	13303.861	39959.004
8074.0	26.78	11986.34	38297.355
2087.0	26.78	8549.901	37174.57
11053.0	26.76	13605.175	34488.859
11113.0	26.76	13583.275	33089.242
8466.0	26.76	12119.776	37407.117
2198.0	26.76	8580.81	34973.113
9727.0	26.76	12961.982	36700.969
9990.0	26.74	13174.28	38554.516
6958.0	26.74	11313.676	34403.758
12559.0	26.74	14455.846	36383.051
6379.0	26.74	10822.989	36800.461
10914.0	26.72	13638.072	37672.848
899.0	26.72	7876.639	38149.113
1247.0	26.72	8198.941	35873.316
7283.0	26.72	11341.512	39204.98
4139.0	26.7	9787.047	39578.816
7920.0	26.7	11839.152	38411.523
95.0	26.7	7963.655	34273.348
1505.0	26.7	8388.032	35692.09
12730.0	26.7	14472.55	33828.328
7302.0	26.7	11349.823	39755.824
8203.0	26.7	12035.367	35271.727
3248.0	26.68	9195.817	36927.73
122.0	26.68	7893.771	34762.602
7484.0	26.66	11572.038	35425.398
10317.0	26.66	13446.767	34757.941
6083.0	26.66	10708.556	34367.766
11387.0	26.66	13917.987	39390.285
9433.0	26.64	12885.491	35703.945
12547.0	26.64	14473.575	36846.77
3192.0	26.64	9074.361	35988.621
2195.0	26.64	8520.367	35243.156
6097.0	26.64	10594.516	34105.094
8774.0	26.64	12483.463	36480.063
8773.0	26.63	12352.079	36475.039
2308.0	26.63	8661.51	33579.77
[truncated: 3,445 more rows]
