# Supplementary material for: Insights on the Control of Yeast Single-Cell Growth Variability by Members of the Trehalose Phosphate Synthase (TPS) Complex
Source: Front Cell Dev Biol. 2021 Jan 28;9:607628. doi: 10.3389/fcell.2021.607628 (PMC7876269; doi:10.3389/fcell.2021.607628)
Supplement: Supplementary file 3 [file Data_Sheet_2.ZIP › replicate3_delta_TPS1_t5.csv]

Id	Area(um^2)	Center_x_position	Center_y_position
1403.0	1046.69	8827.113	34186.254
5150.0	918.77	11056.883	36594.0
3402.0	722.18	10147.905	38104.348
1425.0	541.08	8765.954	34622.676
6613.0	521.39	11817.68	33045.043
13956.0	510.67	13986.736	37950.699
5314.0	497.3	11120.844	34976.676
8110.0	496.23	12056.407	38038.801
14596.0	490.54	14250.573	34511.246
625.0	481.38	7977.599	39269.359
626.0	477.36	8176.413	38964.934
233.0	476.4	7716.926	39628.563
3399.0	474.76	10126.783	37997.996
1246.0	470.92	8596.267	36174.438
1381.0	465.75	8747.06	33654.566
8298.0	463.49	12251.074	39504.66
2113.0	450.95	9114.402	38054.832
4112.0	422.24	10350.686	38543.988
4436.0	421.37	10596.704	35484.566
232.0	420.05	7904.521	39623.543
11539.0	418.77	13131.066	37060.855
629.0	414.04	8009.094	38824.035
1366.0	408.37	8824.659	33500.852
1620.0	407.78	8929.324	39001.063
2711.0	404.31	9870.579	39062.566
1158.0	403.85	8597.767	38606.332
14926.0	396.82	14259.678	39086.809
12845.0	396.44	13754.812	34407.434
722.0	391.11	8024.977	35846.758
11733.0	390.73	13182.072	34247.641
6262.0	384.71	11615.91	37222.34
1543.0	384.39	8763.344	38112.465
7715.0	382.72	12054.873	34178.246
1836.0	382.68	8854.36	34212.254
1541.0	380.98	8827.732	38093.004
15280.0	376.34	14565.245	35521.883
11283.0	375.48	13092.936	38919.938
1743.0	374.14	8850.784	36124.0
197.0	374.14	7719.612	38482.281
986.0	371.69	8239.172	39163.234
7850.0	367.92	12120.608	35409.848
1287.0	367.42	8567.568	34853.309
3368.0	366.77	10290.279	39051.352
12536.0	365.98	13717.56	37654.098
7766.0	362.98	12018.556	33108.648
13757.0	362.34	13903.887	39482.914
9629.0	358.38	12911.168	38184.934
8834.0	353.07	12501.621	33648.852
3659.0	351.73	10254.632	34007.23
10124.0	351.58	12746.345	35606.086
161.0	351.01	7688.979	37416.363
2666.0	348.92	9650.692	38469.395
1739.0	348.3	9033.781	36119.852
3461.0	348.21	10335.712	36412.156
82.0	347.04	7975.836	35058.027
2659.0	346.03	9515.052	38257.625
1677.0	344.32	8888.677	37432.402
12856.0	344.24	13580.522	34235.188
2083.0	343.21	9234.577	37104.613
184.0	341.35	7723.884	37946.961
8775.0	340.74	12421.478	34193.809
7090.0	339.86	11840.551	39451.008
12909.0	339.78	13605.134	33676.164
751.0	336.64	8167.65	35079.453
1575.0	333.88	8689.189	39301.625
7764.0	330.07	12033.423	33027.887
15230.0	329.23	14508.79	36929.922
8550.0	323.46	12360.31	37297.059
3299.0	323.23	10015.392	38484.461
12101.0	322.24	13472.1	37863.402
3526.0	322.03	10175.58	36050.398
6741.0	319.94	11677.365	35590.059
2206.0	318.2	9446.192	38183.27
1812.0	318.06	8972.537	34747.125
1237.0	318.04	8598.582	36528.41
2783.0	317.41	9774.994	36608.535
2730.0	316.84	9768.297	38291.641
13044.0	316.68	13850.53	34872.895
6203.0	314.67	11589.665	38432.93
14985.0	312.76	14367.147	39703.188
245.0	312.51	7649.1	39991.371
7589.0	310.32	11855.986	36586.824
4102.0	309.75	10502.207	38229.598
178.0	309.17	7691.603	37818.734
540.0	307.58	8090.017	39335.348
12695.0	306.45	13756.272	35967.813
1625.0	306.19	8951.91	38817.434
6654.0	305.9	11724.566	33774.625
15105.0	305.29	14542.822	39183.152
3004.0	304.42	10054.427	33414.188
2461.0	304.04	9668.06	33427.781
12705.0	303.95	13675.768	36039.219
14714.0	302.24	14354.787	35668.531
2598.0	302.16	9693.259	36020.266
1804.0	301.07	9020.544	34891.199
10361.0	300.77	12937.436	33214.375
15024.0	300.67	14456.703	39826.957
3855.0	299.1	10383.644	34969.645
15236.0	298.75	14538.147	36830.629
7873.0	298.31	12148.67	35713.215
822.0	297.32	8229.961	33312.461
1569.0	296.74	8704.553	39125.723
3013.0	295.69	9920.192	33605.594
2939.0	294.43	9859.501	34254.195
985.0	292.34	8369.055	39138.633
1957.0	291.97	9225.96	34189.641
1289.0	291.65	8534.969	34918.176
1878.0	291.13	9050.738	33443.02
10415.0	291.07	13041.312	34511.984
2145.0	291.05	9098.801	39039.301
4961.0	289.54	11057.598	39257.266
4267.0	288.99	10590.672	37798.906
3249.0	288.93	10074.109	37216.527
3725.0	288.47	10241.884	33123.633
2456.0	284.35	9571.001	33297.324
3997.0	283.41	10352.204	36592.395
13608.0	282.88	13948.706	36878.254
2150.0	280.16	9205.929	39221.395
3389.0	279.45	10211.128	38411.633
8566.0	279.2	12374.051	37141.219
2984.0	276.48	10058.438	33043.195
1482.0	276.08	8715.821	36425.902
14645.0	275.94	14231.993	34975.492
8519.0	275.75	12456.785	37644.223
10485.0	275.69	13038.424	35742.461
14963.0	274.41	14223.447	39533.734
2293.0	274.39	9390.462	36158.867
3352.0	274.26	10159.96	39626.945
15249.0	273.28	14554.439	36500.914
13693.0	272.07	13871.573	38593.566
6895.0	271.82	11638.064	36662.465
2165.0	271.6	9325.239	39877.93
1994.0	269.28	9121.178	34940.516
3487.0	268.84	10165.955	36089.223
5359.0	268.63	11161.738	33851.195
12311.0	267.34	13691.52	38987.961
207.0	266.85	7905.369	38815.613
3388.0	266.73	10282.202	38636.199
5502.0	266.44	11198.385	35026.664
3141.0	266.33	10057.73	35062.047
8133.0	264.66	12262.48	38191.234
4269.0	263.9	10732.562	37576.422
7410.0	262.0	12043.886	38404.633
3847.0	261.18	10442.926	34779.332
14733.0	260.39	14402.628	36003.504
2068.0	259.68	9084.196	36627.477
9512.0	258.97	12794.761	39346.227
8494.0	258.7	12473.573	37694.379
13975.0	258.65	14156.942	37634.148
6763.0	258.46	11703.536	35911.512
4183.0	257.82	10582.977	39358.996
13586.0	257.57	13882.471	36500.758
4146.0	256.94	10374.333	39288.301
5960.0	255.64	11210.542	39764.73
1538.0	254.93	8741.311	37993.961
14500.0	254.85	14084.082	33792.5
13763.0	254.3	13870.49	39496.684
4161.0	254.07	10346.479	39624.375
984.0	253.63	8342.387	39101.621
3382.0	253.48	10307.98	38524.07
5149.0	253.44	11011.668	36576.18
185.0	252.33	7863.909	37990.391
1392.0	251.22	8697.91	33950.031
4784.0	250.64	10778.428	37478.156
11996.0	250.43	13430.355	36730.051
1618.0	250.16	8986.798	38986.648
165.0	249.82	7711.803	37511.105
6657.0	249.4	11725.021	33803.543
13970.0	248.52	14131.612	37596.258
11668.0	247.71	13181.19	35337.262
11474.0	247.69	13267.407	37949.098
2481.0	247.65	9545.16	33863.254
8227.0	247.14	12249.371	38841.063
13944.0	246.98	14188.816	38107.504
13560.0	246.58	13971.065	36027.352
1564.0	246.24	8686.699	38889.406
7867.0	245.49	12251.809	35601.602
6136.0	244.24	11623.642	39573.277
4562.0	243.52	10836.635	33986.945
8694.0	243.17	12466.411	35891.477
5226.0	242.0	10996.025	36025.086
662.0	241.56	8155.827	37241.379
2869.0	241.49	9915.314	35051.863
13945.0	241.31	14205.612	38124.363
241.0	241.31	7684.942	39879.348
32.0	241.28	7753.463	33689.746
1713.0	241.03	9048.83	36841.121
12235.0	240.55	13382.512	39878.324
12032.0	239.9	13502.343	37534.793
1262.0	239.3	8420.955	35870.629
1599.0	239.26	9035.192	39929.277
4390.0	238.98	10586.535	36294.488
1703.0	238.4	8925.924	36976.031
4074.0	238.27	10368.453	37741.887
4909.0	237.08	10797.671	39656.762
4098.0	236.2	10423.108	38168.195
3819.0	236.14	10511.683	34240.617
11756.0	235.57	13254.695	33385.461
1890.0	235.36	8914.58	33149.363
4174.0	234.8	10635.875	39910.73
11764.0	234.07	13268.812	33219.73
5527.0	233.77	11359.461	35302.742
8708.0	233.65	12433.661	35431.477
10666.0	232.98	12935.545	36609.641
7574.0	232.56	12003.778	37001.203
2735.0	232.43	9888.525	38067.129
13794.0	232.12	13957.561	39792.789
4978.0	232.01	11120.266	38882.695
30.0	231.95	7682.959	33623.641
10242.0	231.39	12745.383	34349.535
14703.0	230.84	14395.044	35444.309
13861.0	230.66	14022.508	39380.941
898.0	230.59	8327.555	35511.609
3953.0	230.13	10495.829	36158.137
3880.0	229.5	10443.3	35524.82
8340.0	228.77	12343.63	39958.215
6234.0	228.67	11444.557	37815.0
382.0	227.79	8119.924	39471.395
1567.0	227.6	8834.067	39044.496
1747.0	226.57	9019.1	35900.992
3616.0	225.97	10242.541	34542.016
3602.0	225.82	10204.476	34690.832
1390.0	225.4	8708.733	33857.258
8750.0	225.21	12417.494	34584.406
5148.0	225.01	10992.192	36572.898
10420.0	224.96	13077.639	34582.633
10262.0	224.52	12856.915	34390.652
3025.0	223.35	10108.367	33920.691
2174.0	222.64	9373.789	39295.645
2379.0	222.22	9471.5	34392.539
14487.0	221.7	14187.199	34040.449
1281.0	221.66	8482.046	35026.348
4384.0	221.11	10557.756	36539.742
1650.0	221.09	9035.368	38148.676
11177.0	220.86	12929.486	38442.441
1379.0	220.53	8781.118	33599.781
1936.0	220.47	9218.789	33821.465
3469.0	220.46	10196.284	36248.922
3281.0	220.46	9974.987	38064.676
3214.0	220.23	10019.756	36065.141
2740.0	220.01	9914.151	37710.137
2139.0	219.75	9128.377	38850.859
9035.0	219.33	12680.716	35687.094
55.0	218.16	7778.341	34311.824
2762.0	218.08	9770.473	37107.672
5704.0	217.87	11415.037	37234.605
13722.0	217.24	13842.321	39218.465
7758.0	217.24	11949.268	33192.77
11178.0	217.18	12946.932	38450.441
3152.0	217.14	10117.462	35255.793
13869.0	217.05	14150.49	39430.734
4095.0	216.38	10378.627	38052.668
10379.0	215.53	12987.903	33874.793
4729.0	215.15	10870.609	36770.895
2265.0	214.75	9451.203	36777.414
3318.0	214.38	9993.518	39038.887
1876.0	214.12	9025.202	33342.797
3147.0	213.89	10049.82	35194.543
15222.0	213.73	14608.669	36905.867
1946.0	213.58	9164.444	34078.727
3330.0	213.5	10037.456	39365.914
6728.0	213.35	11716.397	35525.332
13640.0	212.35	13797.33	37839.313
6552.0	212.01	11486.737	34603.594
12668.0	211.93	13673.958	36072.648
14978.0	211.61	14274.773	39659.004
3564.0	211.26	10289.537	35523.441
8814.0	211.15	12526.345	33037.129
13531.0	211.13	13905.376	35525.672
10457.0	210.76	13103.337	35222.027
989.0	210.76	8366.838	39220.813
1579.0	210.57	8714.582	39546.945
11926.0	210.4	13460.088	35529.059
3255.0	210.29	9945.786	37481.531
2547.0	209.1	9552.085	35029.422
12233.0	209.0	13479.52	39862.609
2814.0	208.04	9891.467	35839.742
7757.0	207.6	11907.562	33474.309
1555.0	207.58	8669.648	38610.863
8773.0	207.32	12443.166	34178.16
9515.0	207.22	12807.089	39383.031
1864.0	207.12	8907.431	33783.551
5708.0	207.11	11219.473	37377.734
4151.0	206.95	10346.405	39356.469
8978.0	206.72	12494.757	35202.621
11751.0	206.42	13204.329	33717.82
14895.0	206.01	14360.444	38597.855
5689.0	205.27	11302.251	37093.27
2935.0	205.21	9908.038	34329.523
129.0	205.13	7977.552	36483.262
5633.0	205.13	11279.505	36221.172
9340.0	205.02	12492.195	38234.438
11677.0	203.96	13329.188	34952.219
7655.0	203.96	12033.33	35778.504
10196.0	203.6	12776.181	34773.816
6549.0	203.58	11491.79	34543.883
203.0	203.52	7694.972	38682.66
6997.0	203.5	11682.323	38556.922
3808.0	203.47	10437.011	34051.316
812.0	203.35	8006.289	33067.348
2734.0	203.35	9875.531	38040.23
9014.0	203.08	12529.731	35579.52
5271.0	202.74	11149.552	35552.527
3.0	202.22	7688.346	33093.379
11966.0	202.09	13493.472	36139.461
1321.0	201.99	8610.204	33997.852
13824.0	201.97	14110.214	39870.094
6218.0	201.44	11619.561	38045.422
2343.0	201.36	9285.446	35259.102
5199.0	201.24	10995.334	36206.648
11558.0	201.23	13280.929	36683.414
8584.0	201.03	12415.923	37009.883
8481.0	200.61	12465.439	37939.762
1147.0	200.59	8559.234	39038.34
4281.0	200.46	10653.148	37492.168
6875.0	200.17	11820.173	36464.234
13037.0	200.1	13938.403	34760.621
1591.0	199.88	8742.14	39996.645
13707.0	199.06	13939.294	38947.449
7442.0	198.35	12035.086	38235.77
12829.0	197.38	13669.265	34701.742
1632.0	197.26	8952.986	38768.895
7690.0	197.01	11937.08	34757.32
7560.0	196.86	11994.345	37088.27
14471.0	196.72	14090.757	34400.504
366.0	196.63	8195.008	39463.512
6001.0	196.34	11616.316	39830.055
11352.0	196.32	13265.263	39783.719
694.0	196.02	8187.428	36440.691
15258.0	195.79	14464.894	35981.281
8607.0	195.54	12412.244	36700.262
5006.0	195.52	11125.371	38510.211
3481.0	195.46	10342.078	36415.148
3260.0	195.38	9928.696	37674.984
1391.0	195.36	8715.385	33868.297
2955.0	195.19	9703.692	34128.145
1611.0	195.1	8853.458	39352.41
14818.0	194.9	14321.294	37708.063
2412.0	194.69	9471.165	33955.504
1795.0	194.22	9010.767	34804.152
210.0	194.14	7823.716	38906.855
4958.0	194.04	11144.487	39172.621
9157.0	193.97	12601.374	36359.754
1653.0	193.72	8849.869	37900.496
12971.0	193.66	13950.263	34020.426
538.0	193.49	8175.396	39548.121
11370.0	193.47	13346.641	39468.457
4516.0	193.2	10655.888	33510.965
4501.0	192.97	10755.813	34019.328
2370.0	192.76	9386.132	34515.27
15265.0	192.45	14537.118	35788.797
815.0	192.28	8080.127	33096.637
4579.0	192.26	10824.615	34609.055
15377.0	192.22	14441.38	33592.145
6587.0	191.69	11549.598	33769.988
4134.0	191.61	10526.388	38998.297
1314.0	191.28	8575.794	34346.262
10836.0	191.13	13084.374	37314.82
1475.0	190.77	8636.642	36271.223
2459.0	190.52	9691.81	33379.793
11491.0	189.96	13262.593	37806.348
4099.0	189.85	10551.583	38168.723
11035.0	189.77	12920.569	38088.313
10301.0	189.47	12763.085	33879.344
5982.0	188.81	11236.512	39969.238
10257.0	188.78	12728.503	34380.523
8413.0	188.53	12346.16	38508.703
11897.0	188.28	13414.152	35264.848
3813.0	188.28	10483.318	34175.836
4675.0	187.97	10962.394	36074.512
1635.0	187.89	8931.152	38486.242
9415.0	187.88	12686.861	39213.563
1889.0	187.59	9057.085	33138.852
7016.0	187.4	11639.266	38735.801
11929.0	187.05	13478.605	35610.309
7734.0	186.96	11891.88	33783.309
9471.0	186.86	12657.104	39844.223
2152.0	186.15	9088.183	39554.055
4737.0	185.83	10676.194	36885.445
1385.0	185.65	8721.615	33675.793
6246.0	185.62	11545.927	37601.801
4873.0	185.37	10802.252	38665.211
3403.0	185.06	10275.892	38125.379
2191.0	184.96	9456.705	38738.211
36.0	184.91	7770.98	33789.719
5675.0	184.66	11365.439	36873.707
11460.0	184.29	13135.612	38040.672
4079.0	184.27	10469.773	37752.695
1453.0	183.97	8823.848	35437.184
13976.0	183.78	14025.529	37349.688
13834.0	183.64	14026.625	39985.691
231.0	183.32	7877.972	39545.516
735.0	183.14	8130.06	35263.699
3431.0	182.65	10160.684	37229.707
1589.0	182.49	8711.317	39939.957
14863.0	182.46	14379.744	38160.387
8985.0	182.44	12692.973	35321.828
8490.0	182.28	12419.283	37679.336
5944.0	182.19	11389.497	39577.348
4938.0	182.07	11186.366	39487.426
15260.0	182.05	14404.77	36010.129
12163.0	181.82	13477.665	38737.652
7286.0	181.59	11874.485	39019.008
243.0	181.44	7911.932	39943.836
15190.0	181.17	14543.968	37428.777
13550.0	181.08	13799.671	35713.996
4389.0	181.0	10761.693	36264.457
9362.0	181.0	12685.368	38503.215
15370.0	180.65	14588.89	33732.848
3308.0	180.62	10067.32	38867.461
9064.0	180.14	12572.129	35870.23
1441.0	179.79	8653.374	34965.965
10243.0	179.64	12881.709	34346.184
1598.0	179.41	8939.699	39897.73
8749.0	179.35	12446.325	34569.668
2223.0	179.33	9456.078	38150.098
2130.0	179.24	9205.155	38400.938
1484.0	179.1	8731.011	36466.488
3047.0	179.03	9946.082	34139.465
3320.0	178.95	9947.624	39158.777
15018.0	178.93	14584.055	39770.055
3376.0	178.36	10248.447	38743.656
8616.0	178.22	12431.413	36502.363
12102.0	178.05	13397.172	37869.109
13655.0	178.03	13867.939	38034.828
2244.0	177.97	9338.242	37407.16
541.0	177.57	8141.972	39359.902
15403.0	177.49	14596.631	33146.332
4155.0	177.15	10478.359	39388.609
4952.0	176.73	11002.831	39408.027
7769.0	176.63	12060.659	33151.281
15121.0	175.77	14556.322	39026.953
14783.0	175.66	14229.168	37337.5
1302.0	175.62	8590.568	34465.059
11886.0	175.45	13484.13	35169.773
4511.0	175.35	10699.438	33966.598
5525.0	175.22	11312.496	35278.813
8701.0	174.7	12433.534	35641.387
1416.0	174.28	8677.76	34408.504
1467.0	174.16	8689.563	35857.785
3010.0	173.24	9961.573	33557.746
5404.0	173.15	11208.014	33133.238
10723.0	172.86	13030.516	36903.695
1757.0	172.61	8995.623	35889.059
637.0	172.48	8124.03	38477.293
2721.0	172.15	9851.217	38521.742
14717.0	171.86	14348.716	35771.23
8009.0	171.65	12103.051	37199.176
14705.0	171.63	14335.729	35466.52
14521.0	171.48	14350.811	33007.891
1145.0	171.4	8499.174	39178.535
2485.0	171.4	9624.25	33892.172
2970.0	171.14	9871.261	33374.367
7807.0	171.12	12271.23	34479.781
208.0	171.08	7857.622	38849.516
10326.0	171.02	12746.021	33450.77
3325.0	170.45	10038.819	39222.059
6168.0	170.24	11494.007	39207.672
11455.0	170.22	13144.863	38288.367
15379.0	169.99	14617.091	33630.359
236.0	169.91	7795.662	39659.227
15297.0	169.72	14611.148	35081.719
5966.0	169.3	11330.604	39830.352
14505.0	168.72	14016.756	33344.734
7661.0	168.47	12055.034	35867.195
961.0	168.43	8237.495	37985.805
762.0	168.34	8196.568	34875.977
14937.0	168.07	14252.579	39139.672
5104.0	167.94	11163.688	37606.199
4975.0	167.82	10998.165	38852.398
14040.0	167.46	14199.049	36243.195
2700.0	167.34	9852.258	39666.02
6588.0	167.13	11416.811	33769.598
3250.0	166.9	10110.995	37224.242
7040.0	166.21	11808.143	38973.477
4926.0	165.83	11030.813	40007.063
1272.0	165.68	8492.308	35287.887
12904.0	165.58	13572.306	33960.371
11630.0	165.56	13316.222	35769.098
7318.0	165.54	12033.176	38891.551
59.0	165.37	7681.621	34433.391
1386.0	165.33	8686.882	33690.984
2284.0	164.97	9342.369	36268.484
7970.0	164.91	12265.901	36701.555
959.0	164.68	8396.611	37829.156
7819.0	164.64	12157.536	34682.859
149.0	164.41	7773.486	37106.703
4060.0	164.39	10425.818	37603.152
1787.0	164.16	9007.999	35049.074
3835.0	163.99	10496.222	34491.863
246.0	163.95	8031.009	39896.297
12964.0	163.72	13894.062	33786.344
1347.0	163.7	8421.261	33480.68
15025.0	163.61	14588.388	39837.246
12277.0	163.44	13687.903	39359.992
2993.0	163.23	10024.633	33212.859
13790.0	162.78	13795.409	39737.844
3603.0	162.54	10272.153	34732.727
723.0	162.38	8120.48	35881.063
15273.0	162.31	14497.0	35425.148
5366.0	162.1	11147.639	33658.445
4405.0	162.02	10725.415	35980.922
11622.0	161.35	13296.812	36039.313
3604.0	161.19	10221.565	34736.98
7445.0	160.95	12011.532	38243.855
11782.0	160.93	13404.112	33082.863
7773.0	160.93	12026.49	33024.84
10458.0	160.83	12957.591	35228.559
1096.0	160.52	8404.18	39478.219
3282.0	160.49	9974.19	38078.738
5302.0	160.08	11016.244	35142.293
2178.0	160.05	9280.449	39368.406
7795.0	159.99	12205.247	33915.758
3429.0	159.49	10272.713	37482.648
4498.0	159.05	10670.544	34401.328
15399.0	158.69	14520.92	33062.77
1369.0	158.26	8835.482	33511.969
5.0	158.23	7702.011	33161.988
15292.0	158.23	14563.276	35027.871
15354.0	158.19	14472.25	34004.98
3177.0	157.96	9935.759	35644.012
7699.0	157.92	12060.015	34486.672
14564.0	157.73	14318.078	34166.008
7196.0	157.56	11929.656	39979.367
3228.0	157.46	10080.111	36370.344
1471.0	157.42	8673.709	35973.535
969.0	157.36	8406.485	38407.391
2254.0	157.23	9376.665	37129.422
1553.0	157.17	8801.473	38601.516
1193.0	157.06	8574.289	37559.633
239.0	156.89	7843.283	39733.891
10375.0	156.69	12980.716	33642.641
11294.0	156.64	12963.214	39018.566
8294.0	156.54	12187.012	39416.957
1412.0	156.44	8717.088	34357.395
5307.0	156.39	11027.647	35213.41
703.0	156.35	8152.002	36164.066
3413.0	156.02	10305.329	37687.043
5521.0	155.83	11357.68	35252.211
1503.0	155.79	8704.248	36919.02
5440.0	155.74	11307.086	34086.078
4803.0	155.7	10809.308	37653.148
11255.0	155.54	12922.763	38692.676
2793.0	155.28	9716.061	36485.027
8837.0	155.18	12522.848	33743.934
848.0	154.93	8219.959	34039.352
3362.0	154.76	10246.962	39411.133
3053.0	154.66	10098.745	34237.008
676.0	154.47	8081.02	36734.129
1130.0	154.45	8498.58	39639.984
2169.0	154.45	9436.257	39924.559
6911.0	154.45	11673.048	36930.0
5434.0	154.4	11255.022	33939.84
7729.0	154.38	12036.941	33711.305
11320.0	154.38	13111.028	39431.059
2622.0	154.34	9621.988	36780.219
11464.0	154.28	13270.339	38056.199
3599.0	154.03	10266.065	34674.863
2841.0	153.92	9804.335	35323.332
7180.0	153.59	11942.67	39801.559
888.0	153.51	8308.903	34988.355
7152.0	153.3	11795.263	39796.793
3337.0	153.17	10119.654	39760.145
2050.0	153.07	9078.635	36193.559
639.0	153.0	8014.096	38544.051
112.0	152.82	7828.873	35872.734
9421.0	152.69	12509.931	39329.375
12852.0	152.5	13570.05	34135.836
2069.0	152.42	9137.824	36709.629
15371.0	152.4	14443.886	33751.648
11701.0	152.38	13157.517	34728.594
9753.0	152.31	12892.315	37397.609
7330.0	152.25	12040.163	38636.754
897.0	152.23	8354.659	35413.262
10306.0	152.12	12830.722	33932.973
962.0	152.04	8322.839	38032.285
7474.0	151.96	11847.581	37858.297
6755.0	151.96	11672.597	35807.672
3748.0	151.94	10422.707	33581.508
3253.0	151.91	9992.272	37477.773
4916.0	151.75	10856.731	39903.184
546.0	151.66	8196.505	39426.473
1308.0	151.47	8415.261	34547.035
12008.0	151.45	13372.286	36999.457
13883.0	151.25	14195.752	39018.73
15187.0	150.97	14589.122	37356.289
4430.0	150.95	10565.783	35711.656
8739.0	150.72	12292.071	34633.785
1236.0	150.7	8532.718	36489.219
1419.0	150.7	8824.846	34500.141
1789.0	150.47	8945.184	35081.43
13738.0	150.47	13874.472	39299.984
213.0	150.43	7781.827	38936.652
42.0	150.16	7911.221	34006.188
733.0	150.14	8062.179	35547.625
13889.0	150.11	14138.526	38834.832
4499.0	149.89	10706.878	34146.012
3319.0	149.84	9939.538	39056.914
3720.0	149.82	10299.375	33178.43
7109.0	149.78	11670.499	39564.953
3375.0	149.57	10280.13	38654.719
3497.0	149.24	10190.566	36133.051
9967.0	148.98	12758.427	36991.492
7812.0	148.98	12189.806	34593.633
8054.0	148.94	12247.478	37633.395
6894.0	148.86	11658.294	36636.934
12243.0	148.86	13587.617	39908.457
12814.0	148.75	13602.69	34910.5
1099.0	148.73	8203.608	39527.281
1616.0	148.71	9046.067	39372.781
6191.0	148.69	11510.713	38756.914
3343.0	148.67	10095.638	39993.137
8590.0	148.67	12437.297	36742.996
14529.0	148.61	14232.775	33308.277
2411.0	148.57	9351.125	33894.375
6601.0	148.36	11469.187	33204.617
651.0	148.29	8165.607	37815.891
13915.0	148.27	14176.408	38547.523
4265.0	148.23	10643.965	37766.777
738.0	148.11	8159.46	35391.668
11375.0	148.0	13137.037	39154.121
6578.0	147.75	11627.612	33652.961
8486.0	147.63	12415.171	37968.23
2227.0	147.48	9476.242	37937.859
14546.0	147.33	14290.285	33707.352
3015.0	147.06	10078.499	33658.461
10128.0	146.91	12906.868	35427.41
7886.0	146.85	12203.045	35936.758
7751.0	146.79	11863.915	33415.773
690.0	146.73	8077.498	36669.23
1339.0	146.37	8416.016	33385.801
3272.0	146.12	9923.438	37934.277
2756.0	146.1	9702.626	37281.684
2724.0	146.08	9736.372	38603.828
2176.0	146.03	9482.716	39346.656
1965.0	145.97	9143.969	34311.195
537.0	145.91	8153.226	39526.133
13663.0	145.87	13889.045	38109.746
13002.0	145.8	13992.528	34482.844
1221.0	145.74	8490.974	36819.859
3440.0	145.74	10223.028	37077.199
202.0	145.72	7975.551	38679.891
1288.0	145.72	8588.164	34906.219
11508.0	145.49	13314.211	37623.281
1459.0	145.47	8683.959	35709.027
12483.0	145.47	13698.977	38131.613
1717.0	145.41	8855.941	36654.52
8686.0	145.2	12481.557	35811.969
5860.0	145.11	11204.089	38759.227
11334.0	144.86	12979.284	39853.383
6194.0	144.82	11486.943	38515.117
219.0	144.76	7764.848	39156.5
1574.0	144.59	8648.791	39286.195
2639.0	144.57	9528.325	37387.684
14792.0	144.55	14215.783	37374.293
2742.0	144.53	9847.824	37780.078
15062.0	144.53	14550.857	39470.59
10965.0	144.47	12939.851	37883.387
2041.0	144.44	9243.38	35624.758
7369.0	144.11	11949.19	38522.535
4219.0	144.07	10767.778	38653.215
15113.0	143.8	14598.029	39229.852
628.0	143.73	8161.6	39111.391
11383.0	143.71	13214.584	39092.875
2089.0	143.69	9262.366	37248.219
8041.0	143.65	12112.703	37583.371
633.0	143.59	8041.799	38704.457
46.0	143.38	7821.932	34072.977
5535.0	143.34	11302.411	35355.785
3596.0	143.29	10204.938	34652.855
1810.0	143.23	9024.251	34697.875
13584.0	143.23	13921.105	36474.66
3769.0	143.19	10390.196	33730.395
3628.0	143.19	10340.313	34430.789
15274.0	143.13	14483.099	35424.066
15013.0	143.09	14346.75	39993.59
12925.0	143.08	13712.417	33322.375
8795.0	142.87	12281.009	33904.969
8852.0	142.69	12554.202	34009.84
2092.0	142.65	9164.668	37375.105
6183.0	142.54	11582.755	38924.328
5455.0	142.42	11328.476	34273.707
12133.0	142.33	13531.696	38297.156
13967.0	142.33	14150.434	37518.957
1721.0	142.19	8916.348	36474.094
9572.0	142.1	12723.54	38813.457
12692.0	142.1	13579.918	35950.172
4634.0	142.08	10825.389	35592.438
10952.0	142.02	13004.711	37810.301
4431.0	141.87	10705.103	35427.961
4073.0	141.56	10490.131	37731.594
2517.0	141.54	9507.872	34654.777
1633.0	141.41	8899.387	38773.078
10871.0	141.28	12935.456	37454.504
9302.0	141.1	12696.915	37772.73
9373.0	141.01	12492.425	38678.023
5354.0	140.76	11099.327	34287.512
4900.0	140.74	10878.73	39288.477
4119.0	140.74	10440.027	38643.602
12007.0	140.61	13448.846	36994.141
12781.0	140.55	13587.564	35253.773
1452.0	140.26	8809.775	35403.359
1734.0	140.24	9058.202	36089.176
886.0	140.13	8327.246	34888.355
11612.0	140.09	13209.467	35996.098
10291.0	140.09	12822.858	33997.215
15382.0	139.95	14509.842	33365.59
15047.0	139.92	14593.108	39711.855
8500.0	139.84	12401.725	37766.457
3455.0	139.8	10221.059	36642.473
3585.0	139.76	10253.573	35007.703
1662.0	139.76	8927.801	37764.898
6133.0	139.38	11428.223	39571.051
5945.0	139.36	11236.509	39579.336
4639.0	139.26	10832.462	35799.441
1244.0	139.15	8597.674	36060.664
2229.0	139.15	9431.664	37673.973
15243.0	139.11	14545.381	36552.48
14517.0	139.0	14106.836	33068.105
8824.0	138.79	12588.699	33242.016
9779.0	138.71	12885.919	37449.324
1491.0	138.59	8679.575	36533.711
10230.0	138.08	12857.232	34594.16
11814.0	138.08	13562.141	34084.602
4836.0	138.02	10811.147	38001.113
10310.0	137.83	12840.178	33733.152
1572.0	137.83	8813.405	39254.563
4917.0	137.52	10966.182	39906.066
2887.0	137.5	9872.255	34880.641
13957.0	137.46	14049.017	37961.82
7243.0	137.21	12029.707	39368.395
982.0	137.21	8273.778	38952.457
1848.0	136.89	9024.211	33919.223
5262.0	136.81	11154.848	35667.934
1275.0	136.66	8440.515	35099.617
218.0	136.41	7644.548	39157.16
2434.0	136.39	9294.58	33258.957
10370.0	136.33	13083.471	33284.215
5336.0	136.26	10995.537	34572.957
3317.0	136.26	9990.311	39000.547
1621.0	136.2	8881.073	39044.02
8383.0	136.16	12420.647	39006.27
3706.0	136.1	10284.484	33700.5
12548.0	136.05	13601.367	37414.328
996.0	135.89	8238.376	39411.727
4116.0	135.89	10494.149	38583.746
77.0	135.82	7701.887	34919.652
11381.0	135.7	13326.822	38988.402
4733.0	135.61	10956.415	36828.363
957.0	135.57	8289.048	37708.336
3741.0	135.55	10472.397	33517.34
4918.0	135.49	10859.148	39924.5
85.0	135.47	7741.062	35112.477
11238.0	135.4	13052.416	38636.91
12269.0	135.13	13765.046	39292.176
809.0	135.03	8130.195	33451.453
1827.0	134.74	8941.075	34310.586
2802.0	134.67	9825.075	36144.82
9381.0	134.65	12702.127	38878.238
1779.0	134.48	8844.827	35187.539
11715.0	134.42	13314.164	34508.84
6502.0	134.17	11503.762	35419.578
2212.0	134.09	9358.717	38277.414
2234.0	134.02	9286.636	37812.641
3600.0	133.92	10167.637	34682.43
11919.0	133.9	13418.354	35452.238
1955.0	133.88	9265.552	34172.617
2064.0	133.86	9136.868	36556.012
647.0	133.75	8034.994	38101.617
666.0	133.54	8029.051	37338.129
4402.0	133.15	10755.732	35953.609
11773.0	132.92	13187.756	33310.555
12880.0	132.91	13586.922	34074.543
8366.0	132.89	12316.866	39143.301
6616.0	132.89	11719.362	33122.953
1709.0	132.77	8937.96	36744.148
2645.0	132.75	9681.04	37652.074
6480.0	132.75	11510.046	35713.035
1330.0	132.56	8553.191	33560.266
11338.0	132.54	12999.915	39903.715
4934.0	132.54	11051.308	39749.715
15326.0	132.52	14514.683	34670.266
2693.0	132.48	9652.471	39886.168
8644.0	132.39	12393.101	36377.066
709.0	132.31	8017.951	35939.004
3357.0	132.25	10190.604	39470.074
72.0	132.1	7922.063	34718.16
9501.0	132.08	12754.847	39689.023
14998.0	132.02	14230.726	39825.078
882.0	131.99	8242.989	34723.387
80.0	131.97	7702.401	34984.375
5546.0	131.91	11396.928	35524.395
9628.0	131.87	12757.989	38158.223
9344.0	131.55	12520.081	38335.758
12246.0	131.39	13569.965	39603.512
5123.0	131.37	11197.356	37250.391
12944.0	131.24	13943.668	33358.738
1468.0	131.24	8760.975	35898.625
1423.0	131.22	8801.48	34560.188
13961.0	131.22	14162.781	37757.992
51.0	131.2	7913.346	34237.777
6629.0	131.1	11790.51	33386.566
2937.0	130.93	9774.862	34391.887
2364.0	130.91	9465.802	34749.488
106.0	130.91	7974.886	35644.031
15291.0	130.91	14427.587	34982.453
1198.0	130.88	8497.349	37468.98
12228.0	130.74	13426.802	39816.211
1520.0	130.66	8813.131	37406.305
2055.0	130.63	9208.513	36280.41
8953.0	130.63	12580.637	34695.258
4468.0	130.61	10718.983	34953.93
1540.0	130.57	8740.699	38075.691
14726.0	130.53	14307.837	35893.805
5324.0	130.36	11124.228	34966.957
6932.0	130.32	11791.224	37215.355
7098.0	130.19	11810.797	39494.961
14798.0	130.13	14261.101	37431.621
2123.0	130.05	9258.884	38167.27
238.0	130.01	7976.68	39688.488
6936.0	129.88	11720.085	37232.34
5078.0	129.86	11148.968	37895.145
13991.0	129.82	14129.088	37244.289
887.0	129.76	8342.401	34980.715
2475.0	129.75	9541.667	33730.16
4572.0	129.67	10924.321	34441.668
4123.0	129.63	10441.827	38687.758
14253.0	129.59	14139.336	35208.281
52.0	129.5	7935.452	34279.797
2168.0	129.42	9396.565	39900.969
8267.0	129.4	12066.394	39145.051
11934.0	129.38	13478.827	35677.73
3441.0	129.3	10238.924	37077.484
4172.0	129.04	10350.385	39921.117
6727.0	128.96	11704.616	35517.055
2085.0	128.88	9267.863	37146.82
8983.0	128.88	12560.634	35293.82
11740.0	128.84	13168.349	34000.578
1869.0	128.6	9050.853	33519.313
12689.0	128.42	13730.026	35932.324
13609.0	128.31	13873.053	37086.938
12906.0	128.19	13743.981	33967.844
13061.0	128.08	13950.176	35011.246
14841.0	127.96	14376.811	37970.641
11790.0	127.87	13428.466	33351.934
12948.0	127.75	13918.536	33396.988
7717.0	127.43	11876.979	34199.367
12768.0	127.37	13625.006	35408.578
3722.0	127.31	10185.909	33244.375
1560.0	127.31	8730.17	38704.633
2127.0	127.2	9228.611	38325.504
1532.0	127.18	8816.578	37890.422
3446.0	127.04	10319.092	37175.051
7321.0	127.01	12033.816	38909.887
2699.0	126.95	9881.867	39649.594
7782.0	126.85	12141.8	33360.598
14953.0	126.81	14209.358	39368.379
10421.0	126.64	13118.254	34636.246
5005.0	126.62	11033.324	38502.215
2953.0	126.6	9784.646	34108.258
3364.0	126.6	10302.062	39145.813
1819.0	126.53	9041.506	34504.621
4722.0	126.32	10804.8	36633.648
6006.0	126.3	11516.063	39850.434
1142.0	126.24	8563.364	39391.449
8839.0	126.24	12584.731	33793.359
8436.0	126.14	12472.048	38178.289
194.0	126.05	7712.871	38417.07
139.0	125.93	7673.871	36879.074
4527.0	125.86	10634.367	33232.031
2120.0	125.84	9115.401	38126.445
5481.0	125.8	11407.986	34700.305
4164.0	125.45	10446.509	39637.648
3480.0	125.44	10329.466	36407.898
11482.0	125.42	13236.581	37705.469
11369.0	125.36	13165.711	39364.891
12738.0	125.36	13668.709	35667.59
889.0	125.13	8381.229	35060.91
15182.0	125.01	14616.45	37583.32
1408.0	125.01	8657.778	34214.922
1143.0	124.94	8606.34	39118.445
222.0	124.94	7888.109	39237.758
3355.0	124.77	10266.687	39456.508
14468.0	124.73	14006.858	34372.391
7515.0	124.63	11885.378	37769.031
8335.0	124.55	12287.985	39795.309
5387.0	124.52	11110.366	33232.602
12873.0	124.42	13604.445	34043.695
2074.0	124.29	9197.301	36823.969
181.0	124.25	7673.875	37895.191
6672.0	124.23	11767.815	34289.145
1282.0	124.23	8530.647	35050.781
1338.0	124.19	8485.524	33371.117
133.0	124.19	7659.644	36737.164
1209.0	124.04	8513.007	37085.105
2680.0	123.96	9494.341	39070.238
12340.0	123.94	13768.592	38896.664
35.0	123.94	7824.458	33722.875
11648.0	123.92	13263.056	35623.793
5835.0	123.9	11211.0	38518.539
6305.0	123.86	11516.393	37148.836
1535.0	123.77	8717.793	37948.035
198.0	123.77	7926.918	38534.336
8832.0	123.73	12494.778	33591.371
9256.0	123.65	12550.051	37332.477
11423.0	123.48	13281.863	38505.078
1240.0	123.48	8577.683	36275.203
1448.0	123.39	8799.019	35211.516
3305.0	123.31	10082.186	38762.051
11342.0	123.12	12948.452	39944.445
2957.0	122.95	9701.67	33838.742
2866.0	122.85	9857.456	34984.621
4250.0	122.79	10620.902	37898.289
1404.0	122.72	8771.366	34176.293
1577.0	122.72	8796.547	39414.047
8088.0	122.68	12272.135	37866.539
6083.0	122.64	11633.292	39694.559
6258.0	122.58	11439.053	37493.586
2798.0	122.56	9764.605	36259.43
9451.0	122.37	12565.713	39670.199
2400.0	122.26	9444.85	34084.781
2764.0	122.16	9744.268	37156.0
4369.0	122.14	10655.54	36568.055
2744.0	122.1	9753.462	37516.188
12370.0	122.06	13756.651	38758.07
3781.0	122.05	10362.606	33751.734
8458.0	121.78	12302.557	38113.105
4552.0	121.6	10819.794	33442.07
3445.0	121.47	10276.277	37169.074
4882.0	121.41	10933.596	38890.434
810.0	121.41	8177.453	33481.934
689.0	121.38	8014.973	36651.957
15186.0	121.32	14485.824	37646.523
14258.0	121.32	14039.128	34954.285
3719.0	121.3	10152.558	33483.402
2765.0	121.26	9892.066	36869.934
11753.0	121.24	13214.319	33594.238
9422.0	120.93	12608.649	39335.73
2134.0	120.93	9212.835	38618.84
7561.0	120.88	11952.706	37099.305
670.0	120.8	8092.265	37170.074
142.0	120.76	7919.569	36907.32
4994.0	120.7	11069.408	38747.27
14899.0	120.69	14365.899	38747.543
2650.0	120.67	9623.767	37767.039
7339.0	120.59	11850.943	38677.68
1504.0	120.59	8678.014	36931.02
3259.0	120.57	10038.132	37633.242
14023.0	120.55	14030.631	36611.059
15151.0	120.53	14490.116	38606.383
1115.0	120.46	8401.032	39915.809
191.0	120.46	7947.229	38372.109
1755.0	120.28	9028.839	35775.254
9534.0	120.23	12802.519	39178.82
1822.0	120.13	8916.163	34561.359
973.0	120.03	8373.002	38549.668
5092.0	120.0	11199.108	37819.055
4147.0	119.96	10514.419	39319.605
8803.0	119.96	12385.944	33518.375
164.0	119.94	7727.435	37473.184
13189.0	119.92	13860.918	35080.805
2807.0	119.92	9747.83	36048.031
8412.0	119.88	12385.826	38485.785
4169.0	119.71	10421.128	39777.242
13853.0	119.71	14071.831	39324.875
4616.0	119.65	10859.367	35266.797
6990.0	119.5	11699.091	38406.188
4969.0	119.44	11149.868	39095.742
15033.0	119.38	14434.466	39981.922
13985.0	119.34	14051.551	37435.773
12868.0	119.25	13661.335	33973.422
1146.0	119.23	8579.705	39176.59
14917.0	119.21	14308.611	38896.125
9544.0	119.17	12814.61	38968.059
3166.0	119.15	10083.963	35533.043
4067.0	119.08	10467.648	37646.301
180.0	119.02	7896.47	37891.355
1949.0	118.98	9070.73	34101.246
1117.0	118.96	8614.271	39875.688
11806.0	118.92	13521.42	33875.641
3770.0	118.92	10514.772	33731.023
11357.0	118.87	13234.335	39703.297
4858.0	118.87	10984.992	38275.184
11812.0	118.85	13399.472	34066.426
13596.0	118.85	13865.445	36732.508
12605.0	118.85	13739.605	36849.945
2655.0	118.81	9599.562	38120.363
14592.0	118.6	14420.401	34499.727
127.0	118.56	7842.347	36405.09
3581.0	118.41	10298.777	35217.223
6208.0	118.33	11555.133	38243.684
939.0	118.2	8221.227	37115.992
2388.0	118.16	9310.657	33988.031
56.0	117.98	7924.037	34343.016
1418.0	117.98	8644.943	34449.82
10487.0	117.95	13120.938	35774.949
4218.0	117.89	10760.234	38636.301
4959.0	117.89	11190.705	39232.746
12642.0	117.79	13760.085	36470.77
8081.0	117.7	12158.371	37821.445
1647.0	117.68	8906.03	38081.59
1112.0	117.66	8279.205	39756.594
5198.0	117.58	11159.498	36202.699
2131.0	117.58	9153.575	38453.426
12248.0	117.41	13701.687	39639.711
2498.0	117.33	9685.57	34116.844
8912.0	117.2	12502.202	34422.371
3980.0	117.07	10549.142	36465.938
2627.0	117.07	9562.025	37015.688
940.0	117.07	8354.269	37141.309
8270.0	116.95	12147.605	39163.758
4196.0	116.93	10647.289	38967.844
2568.0	116.93	9490.48	35350.086
101.0	116.89	7876.192	35558.535
655.0	116.82	7995.133	37635.266
10481.0	116.7	12996.425	35610.0
672.0	116.68	8013.993	37000.625
4857.0	116.64	10937.402	38272.426
757.0	116.53	8155.452	34840.867
8386.0	116.51	12396.482	39080.453
1348.0	116.34	8607.06	33173.672
2239.0	116.24	9361.562	37602.41
706.0	116.22	8018.182	36189.723
804.0	116.17	8018.491	33362.219
783.0	116.09	8049.528	34266.242
2776.0	116.03	9804.567	36705.91
5326.0	116.01	11116.802	34669.23
2696.0	115.92	9887.459	39863.586
3291.0	115.9	9931.498	38359.734
2390.0	115.82	9394.443	34010.641
1252.0	115.76	8554.162	35926.805
3937.0	115.63	10544.085	35953.094
992.0	115.53	8229.787	39279.641
9089.0	115.44	12586.777	36014.316
1507.0	115.3	8802.503	36991.457
13598.0	115.23	13929.811	36837.766
5658.0	115.21	11327.088	36549.891
10311.0	115.17	12898.192	33750.492
2325.0	115.17	9419.242	35572.91
14550.0	114.84	14414.221	33764.68
1974.0	114.84	9209.824	34691.547
14932.0	114.77	14266.756	39126.531
12923.0	114.75	13677.598	33282.648
7.0	114.69	7748.566	33173.66
2338.0	114.69	9280.191	35168.977
2992.0	114.67	10076.923	33209.613
167.0	114.67	7936.152	37511.742
1161.0	114.63	8422.195	38363.559
1772.0	114.59	8870.273	35300.352
4512.0	114.58	10670.608	33751.625
12.0	114.52	7747.904	33237.379
11778.0	114.46	13246.012	33390.047
3316.0	114.42	9929.725	38977.074
635.0	114.42	8051.843	38750.887
8828.0	114.42	12680.262	33437.34
6210.0	114.35	11597.718	38280.102
5141.0	114.33	11154.179	36766.715
14482.0	114.33	14116.209	34255.168
13986.0	114.31	14147.686	37443.137
7019.0	114.19	11681.698	38782.867
14939.0	114.15	14276.781	39141.887
3857.0	114.08	10455.611	35041.156
4880.0	114.04	10929.843	38829.465
2302.0	114.02	9344.677	35757.301
156.0	114.0	7642.487	37265.707
13954.0	114.0	14091.672	37931.723
4942.0	113.92	11090.932	39567.387
1691.0	113.89	8943.642	37319.461
14597.0	113.89	14344.569	34509.102
11826.0	113.85	13404.45	34288.984
14750.0	113.83	14231.478	36413.832
15294.0	113.68	14587.181	35055.488
7157.0	113.66	11732.965	39812.0
3936.0	113.64	10436.95	35937.734
2603.0	113.52	9682.752	36140.355
2183.0	113.52	9329.999	39258.211
15124.0	113.52	14466.156	39085.629
1687.0	113.45	8878.942	37220.84
2952.0	113.37	9805.051	34107.227
2172.0	113.22	9351.527	39540.535
2708.0	113.12	9733.416	39231.941
10833.0	113.1	13126.309	37304.52
14727.0	113.04	14244.103	35944.215
7623.0	113.02	11965.079	36380.219
13789.0	113.0	13810.941	39728.137
225.0	112.97	7834.987	39295.406
1157.0	112.89	8548.529	38573.848
5861.0	112.83	11383.133	38762.77
8801.0	112.79	12457.17	33806.496
7528.0	112.78	11895.789	37593.563
1119.0	112.78	8485.978	39875.402
247.0	112.68	8178.981	39637.992
3331.0	112.66	10070.608	39502.066
6718.0	112.6	11698.127	35361.352
9366.0	112.58	12631.411	38547.711
542.0	112.47	8145.789	39385.242
5530.0	112.45	11390.858	35337.059
2081.0	112.43	9215.814	37053.113
4509.0	112.37	10629.826	33910.766
1918.0	112.37	9264.207	33495.871
6646.0	112.35	11773.754	33733.027
921.0	112.28	8279.332	36352.996
3508.0	112.22	10198.642	35904.125
2148.0	112.16	9256.853	39149.23
5504.0	112.16	11270.276	35078.0
11857.0	111.91	13476.141	34871.152
4173.0	111.91	10610.849	39825.477
172.0	111.78	7942.696	37694.16
7007.0	111.65	11773.598	38702.988
11551.0	111.63	13237.027	36775.203
83.0	111.59	7795.515	35057.457
14912.0	111.43	14339.446	38854.555
5469.0	111.42	11280.055	34444.047
11785.0	111.38	13497.007	33250.051
2606.0	111.36	9531.565	36218.172
15278.0	111.22	14463.066	35487.305
1550.0	111.17	8688.542	38472.402
4297.0	111.11	10719.806	37249.574
2976.0	111.05	9703.555	33446.609
11731.0	111.03	13238.22	34184.73
12821.0	110.94	13721.662	34638.555
6684.0	110.9	11694.532	34579.93
1875.0	110.84	8960.899	33626.949
4939.0	110.84	11077.834	39490.16
15361.0	110.8	14551.074	33871.004
9623.0	110.74	12892.207	38372.184
4233.0	110.73	10586.967	38419.691
649.0	110.63	8004.896	37941.113
7328.0	110.61	11956.982	38945.563
2771.0	110.61	9857.494	36957.301
6980.0	110.61	11633.854	38232.242
4583.0	110.57	10874.446	34639.262
9077.0	110.57	12704.622	35961.203
13617.0	110.55	13984.616	37155.5
8600.0	110.53	12488.888	36564.875
892.0	110.52	8408.975	35133.363
1222.0	110.5	8517.674	36855.086
6961.0	110.44	11711.294	37679.172
7434.0	110.29	12052.082	38188.816
2508.0	110.25	9579.733	34429.129
8309.0	110.23	12179.412	39628.719
13874.0	110.23	14097.854	39171.984
12127.0	110.21	13392.709	38200.18
845.0	110.19	8357.354	34018.02
8463.0	110.11	12468.86	38126.82
4453.0	110.09	10654.222	35366.863
3209.0	110.09	9998.517	35927.73
11361.0	110.04	13149.397	39438.215
4019.0	110.02	10501.805	36739.91
15288.0	109.86	14533.123	35185.203
5430.0	109.86	11364.607	33835.688
14426.0	109.75	13998.825	34774.641
964.0	109.71	8352.822	38056.738
6173.0	109.71	11485.586	38952.949
13060.0	109.69	13809.358	34993.531
2741.0	109.65	9913.807	37743.422
49.0	109.6	7964.551	34168.863
7621.0	109.52	11880.353	36360.402
4103.0	109.44	10510.106	38259.965
3394.0	109.42	10271.378	38215.512
4896.0	109.37	10892.888	39247.996
1465.0	109.29	8825.382	35812.438
1871.0	109.25	8946.147	33545.242
1552.0	109.16	8735.739	38500.945
5377.0	109.08	11189.938	33340.824
711.0	109.02	8141.989	35955.387
12980.0	109.0	13906.612	34136.781
11780.0	109.0	13162.795	33042.664
12533.0	108.98	13733.964	37622.578
714.0	108.96	8007.185	36012.742
5465.0	108.89	11244.372	34409.059
4605.0	108.81	10933.596	35120.238
136.0	108.7	7752.384	36796.219
9537.0	108.66	12920.151	39235.824
4717.0	108.62	10792.347	36599.566
3889.0	108.56	10439.572	35561.613
10374.0	108.54	13046.952	33627.02
823.0	108.47	8333.482	33370.844
684.0	108.43	8185.354	36578.402
3423.0	108.41	10237.216	37659.781
5547.0	108.25	11339.685	35527.828
5968.0	108.24	11349.515	39838.715
9049.0	108.24	12634.095	35766.379
3400.0	108.08	10146.901	38025.773
3729.0	108.08	10410.584	33327.313
1753.0	108.04	9021.879	35755.945
2809.0	108.03	9804.256	35746.633
12280.0	108.03	13592.194	39396.332
7845.0	107.89	12068.801	35360.734
8022.0	107.89	12257.247	37337.047
2344.0	107.87	9411.349	34940.0
1184.0	107.8	8554.405	37672.461
830.0	107.68	8408.576	33571.797
4914.0	107.57	10843.068	39708.938
10103.0	107.55	12802.57	36129.48
14931.0	107.51	14241.34	39114.391
9390.0	107.51	12599.093	38950.645
1494.0	107.41	8680.033	36624.242
9686.0	107.37	12755.382	37759.324
13968.0	107.35	14012.824	37521.563
2157.0	107.35	9099.597	39798.34
5730.0	107.24	11209.961	37881.063
3344.0	107.22	10222.489	39784.816
3557.0	107.22	10221.078	35483.621
9483.0	107.14	12612.507	39981.07
11744.0	107.09	13143.599	34065.195
1399.0	107.07	8715.837	33977.723
8605.0	107.01	12331.968	36676.66
6897.0	106.97	11720.494	36683.555
5345.0	106.91	11051.089	34135.402
14697.0	106.8	14298.415	35164.676
1346.0	106.78	8597.05	33462.766
1180.0	106.74	8547.2	37859.496
66.0	106.7	7702.494	34568.43
2062.0	106.7	9183.601	36499.758
2755.0	106.68	9729.253	37210.063
2126.0	106.68	9140.11	38285.355
8127.0	106.67	12220.939	38144.738
6970.0	106.63	11794.333	37938.309
2346.0	106.51	9329.448	34978.047
4278.0	106.47	10753.134	37408.563
4502.0	106.42	10775.048	34077.242
7260.0	106.38	12003.021	39169.969
13947.0	106.34	14180.329	37838.547
14906.0	106.34	14353.24	38769.879
4268.0	106.26	10662.357	37823.227
8788.0	106.11	12368.131	34071.832
8506.0	106.11	12484.432	37533.34
1298.0	106.09	8531.512	34733.172
14775.0	106.05	14274.582	37177.313
11724.0	105.98	13340.61	34312.34
2971.0	105.94	9756.455	33372.313
6511.0	105.92	11429.223	35284.895
1114.0	105.92	8297.751	39811.742
8425.0	105.9	12348.536	38362.613
3321.0	105.86	10103.121	39170.156
4061.0	105.82	10409.404	37607.258
4528.0	105.82	10744.089	33272.43
4867.0	105.8	10826.615	38458.547
1079.0	105.77	8355.036	39448.863
2534.0	105.61	9600.213	34913.605
11678.0	105.54	13320.919	34997.23
2465.0	105.52	9578.765	33499.957
9201.0	105.5	12504.173	36851.309
2941.0	105.48	9770.54	34251.535
12336.0	105.48	13659.562	38852.785
2667.0	105.46	9681.991	38490.137
146.0	105.42	7987.042	36968.266
7761.0	105.4	11984.236	33228.23
14766.0	105.36	14309.059	36975.289
14988.0	105.32	14215.428	39744.867
3383.0	105.32	10157.469	38531.883
14476.0	105.29	14143.299	34142.148
12422.0	105.25	13633.644	38393.891
2107.0	105.17	9096.865	37939.66
6193.0	105.06	11574.249	38502.777
11964.0	105.06	13554.598	36122.289
6526.0	105.06	11446.8	34950.059
4606.0	104.94	10907.154	35127.066
4723.0	104.92	10842.645	36638.359
12445.0	104.81	13641.329	38198.652
1202.0	104.79	8486.068	37248.66
7799.0	104.63	12273.589	34099.477
7981.0	104.62	12065.152	36840.688
9397.0	104.58	12583.546	39041.641
4532.0	104.58	10720.345	33101.383
12320.0	104.5	13732.011	39009.742
23.0	104.44	7709.676	33496.977
8650.0	104.42	12425.615	36132.738
11984.0	104.33	13453.854	36585.16
3366.0	104.31	10271.244	39005.383
2694.0	104.29	9605.961	39975.516
3832.0	104.25	10480.265	34437.563
7319.0	104.23	12062.177	38903.879
5433.0	104.21	11357.691	33887.664
1888.0	104.0	8876.235	33125.57
14865.0	103.81	14401.31	38189.832
9504.0	103.81	12735.939	39482.543
1138.0	103.79	8619.988	39523.066
7973.0	103.73	12093.937	36734.707
1125.0	103.72	8470.222	39924.121
5736.0	103.58	11361.078	38018.746
15235.0	103.56	14568.596	36776.648
1929.0	103.54	9202.088	33728.539
7847.0	103.31	12222.935	35382.727
4462.0	103.2	10609.66	35216.516
1557.0	103.16	8744.486	38618.699
3016.0	103.1	10028.214	33664.203
41.0	102.99	7694.672	33998.938
4944.0	102.99	11200.786	39587.84
4377.0	102.95	10760.19	36415.613
2714.0	102.93	9815.122	38920.496
1277.0	102.93	8441.608	35153.145
5551.0	102.87	11286.0	35573.465
3233.0	102.87	9963.957	36639.492
12719.0	102.82	13594.652	35803.121
3823.0	102.78	10508.395	34319.898
3018.0	102.7	9936.191	33709.492
11834.0	102.66	13444.739	34460.586
5617.0	102.55	11264.609	36062.77
2141.0	102.47	9147.474	38906.754
2396.0	102.41	9435.215	34071.855
937.0	102.32	8358.924	36941.754
930.0	102.3	8347.205	36771.676
7455.0	102.3	11940.308	38004.457
14489.0	102.2	14037.63	34093.059
4876.0	102.18	10846.938	38757.863
1124.0	101.97	8554.705	39913.34
4150.0	101.95	10472.166	39349.328
216.0	101.88	7858.812	39083.672
2072.0	101.84	9145.58	36788.816
170.0	101.8	7789.465	37549.543
54.0	101.78	7842.259	34302.469
5739.0	101.74	11333.984	38233.965
11365.0	101.72	13136.038	39519.98
11657.0	101.72	13277.089	35504.355
15032.0	101.7	14465.524	39978.359
13558.0	101.67	13812.684	35941.867
7082.0	101.59	11846.246	39369.031
6872.0	101.51	11728.623	36433.703
2520.0	101.4	9695.191	34694.809
3222.0	101.34	9947.38	36181.176
1446.0	101.28	8726.141	35162.363
7154.0	101.23	11641.542	39804.922
11130.0	101.21	12948.567	38336.02
2097.0	101.11	9143.797	37497.324
7354.0	101.07	11898.382	38749.879
4507.0	101.07	10627.325	33865.41
7828.0	101.05	12091.145	34905.551
2458.0	101.03	9532.633	33332.297
3901.0	100.92	10540.106	35726.805
1771.0	100.9	8859.377	35297.5
13832.0	100.86	14199.759	39969.59
8813.0	100.82	12602.616	33010.523
9401.0	100.73	12571.292	39075.945
2739.0	100.71	9877.364	37687.684
3463.0	100.69	10232.507	36472.289
10171.0	100.65	12796.298	34964.027
7519.0	100.59	11990.685	37817.785
70.0	100.48	7756.453	34674.129
793.0	100.46	8066.716	34112.848
5832.0	100.46	11363.818	38502.57
12730.0	100.36	13590.032	35589.305
4240.0	100.23	10715.639	37997.863
226.0	100.21	7866.195	39418.738
7727.0	100.19	11870.161	33950.902
12787.0	100.15	13710.159	34984.609
3414.0	100.13	10181.046	37703.039
12142.0	100.1	13527.327	38427.242
1150.0	100.1	8580.425	38912.086
15372.0	99.87	14630.854	33774.871
13619.0	99.81	13877.19	37228.883
4300.0	99.75	10587.743	37274.074
11603.0	99.71	13243.81	35946.195
4049.0	99.52	10387.752	37343.891
11963.0	99.52	13381.483	36110.73
15143.0	99.46	14474.087	38700.555
8746.0	99.43	12413.906	34483.621
2158.0	99.41	9132.116	39806.348
9673.0	99.39	12876.296	37969.277
8318.0	99.39	12135.597	39790.66
14911.0	99.27	14318.573	38794.023
8316.0	99.25	12168.563	39760.754
1916.0	99.16	9121.713	33470.965
1129.0	99.14	8564.327	39628.723
1655.0	99.12	9004.202	37912.117
2999.0	99.0	10039.362	33346.176
2780.0	99.0	9741.053	36552.781
6352.0	98.97	11514.468	36456.559
688.0	98.91	8049.903	36617.613
6212.0	98.87	11508.751	38009.328
176.0	98.83	7963.992	37792.926
1212.0	98.83	8627.323	37155.797
3185.0	98.79	9948.454	35658.973
13038.0	98.79	13819.064	34818.676
14526.0	98.72	14282.09	33187.781
1325.0	98.7	8448.552	33931.906
10435.0	98.66	13008.413	34871.629
7997.0	98.66	12083.801	37008.465
6626.0	98.6	11845.17	33313.734
1097.0	98.54	8333.744	39483.438
7190.0	98.53	12028.617	39879.723
720.0	98.53	8095.415	35809.07
12068.0	98.43	13524.382	37718.469
5105.0	98.39	11199.948	37610.406
6740.0	98.37	11653.561	35574.594
8776.0	98.35	12478.84	34196.426
14554.0	98.33	14419.241	33890.809
4068.0	98.33	10503.865	37646.957
8665.0	98.28	12292.063	35905.91
11916.0	98.26	13367.854	35429.926
10304.0	98.24	12892.387	33900.348
713.0	98.24	8139.28	36002.871
15266.0	98.18	14570.0	35784.469
169.0	98.07	7736.342	37532.691
9647.0	97.97	12812.778	38286.895
12579.0	97.97	13650.209	37148.148
668.0	97.93	8096.493	37067.227
1159.0	97.91	8611.669	38622.309
2576.0	97.89	9626.946	35514.348
7976.0	97.85	12166.994	36760.914
9649.0	97.85	12874.772	38301.605
1476.0	97.76	8801.821	36267.852
11327.0	97.76	12928.742	39679.188
6495.0	97.76	11492.892	35731.934
12292.0	97.76	13708.922	39148.848
2216.0	97.66	9487.79	38014.395
1712.0	97.66	8979.8	36831.301
5378.0	97.62	11118.34	33384.363
2782.0	97.59	9905.908	36577.34
160.0	97.55	7911.623	37388.52
2663.0	97.53	9654.655	38403.738
7990.0	97.53	12246.979	36927.965
14485.0	97.53	14173.016	33975.027
15341.0	97.51	14469.879	34387.691
13854.0	97.43	14015.133	39333.93
3894.0	97.43	10476.771	35666.234
4191.0	97.43	10708.946	39205.309
13955.0	97.41	14047.39	37940.445
1595.0	97.38	8945.805	39769.488
4028.0	97.28	10452.244	36848.906
1617.0	97.26	8965.819	39123.957
14781.0	97.24	14248.079	37312.492
3269.0	97.11	9950.152	37844.816
2137.0	97.09	9148.059	38813.84
8455.0	96.99	12478.853	38049.793
183.0	96.97	7893.147	37926.039
12846.0	96.92	13712.091	34409.406
5398.0	96.92	11098.54	33152.398
2630.0	96.9	9586.384	37110.559
206.0	96.84	7658.252	38794.973
4107.0	96.72	10424.166	38403.574
1256.0	96.69	8514.822	36053.922
7537.0	96.67	11952.612	37376.156
6581.0	96.65	11588.572	33690.324
1128.0	96.63	8600.328	39621.539
11808.0	96.46	13457.133	33896.816
3379.0	96.46	10295.576	38494.445
5263.0	96.4	11187.163	35707.148
168.0	96.32	7966.559	37524.699
11891.0	96.3	13367.41	35211.383
3266.0	96.28	10127.832	37783.688
1522.0	96.21	8675.942	37459.852
5267.0	96.19	11067.769	35436.535
6602.0	96.07	11420.458	33214.258
5958.0	96.05	11321.401	39755.84
15375.0	95.98	14507.078	33502.141
2100.0	95.9	9214.169	37639.605
1597.0	95.9	8981.426	39857.117
1243.0	95.9	8425.121	36367.664
2703.0	95.86	9846.01	39278.141
2225.0	95.77	9318.419	37864.523
92.0	95.75	7938.325	35243.691
2436.0	95.71	9440.836	33290.375
10182.0	95.71	12887.41	34801.074
5394.0	95.67	11098.493	33035.668
248.0	95.63	8129.36	39705.777
2.0	95.59	7953.909	33076.805
11723.0	95.48	13190.278	34290.227
1623.0	95.44	8983.726	39076.07
1561.0	95.42	8801.123	38714.953
4178.0	95.42	10598.677	39751.867
9307.0	95.33	12563.768	37833.078
7719.0	95.33	11991.375	34265.531
1551.0	95.31	8637.346	38485.734
4862.0	95.21	10792.203	38375.047
14491.0	95.19	14052.454	34115.633
14933.0	95.15	14237.269	39126.473
1110.0	95.08	8360.523	39683.535
10169.0	95.0	12883.928	34937.602
4865.0	94.98	10861.533	38415.941
11346.0	94.94	12954.756	39969.801
3374.0	94.94	10135.975	38648.008
4302.0	94.92	10741.677	37286.145
2648.0	94.89	9624.032	37690.758
187.0	94.83	7661.162	38042.266
5095.0	94.73	11097.186	37507.359
3409.0	94.73	10279.652	37880.332
1548.0	94.73	8733.914	38309.719
12955.0	94.69	13792.53	33612.887
8705.0	94.66	12301.192	35722.148
3287.0	94.64	10104.117	38186.16
4489.0	94.62	10681.663	34533.66
9622.0	94.54	12797.543	38367.641
3594.0	94.54	10239.328	34897.359
3624.0	94.52	10220.052	34372.574
5464.0	94.41	11369.443	34386.672
15179.0	94.41	14590.521	37779.145
4903.0	94.35	10857.598	39441.414
11749.0	94.33	13167.627	33684.113
906.0	94.33	8361.452	35826.363
5448.0	94.31	11219.099	34209.148
11314.0	94.16	13124.669	39357.117
9126.0	94.1	12693.093	36236.98
1774.0	94.08	8885.276	35399.914
770.0	94.0	8176.491	34467.363
5685.0	93.99	11326.469	37021.91
5087.0	93.97	11153.33	37732.82
1624.0	93.97	8864.984	39109.164
179.0	93.91	7872.939	37821.625
15347.0	93.85	14582.135	34189.047
13989.0	93.77	14010.22	37201.617
2907.0	93.72	9815.82	34704.852
6832.0	93.62	11799.906	36167.113
15153.0	93.56	14522.222	38609.133
13620.0	93.55	13934.593	37245.453
6172.0	93.47	11486.997	39259.223
12917.0	93.39	13765.617	33333.379
4259.0	93.37	10606.007	37699.707
12227.0	93.3	13510.298	39796.055
11159.0	93.26	12950.641	38394.176
8704.0	93.24	12382.8	35719.934
5884.0	93.18	11376.065	39100.746
880.0	93.05	8306.822	34657.754
3940.0	93.01	10480.08	35964.523
1660.0	93.01	8868.277	37675.496
2160.0	92.99	9151.346	39946.855
14118.0	92.99	14152.796	35395.926
8827.0	92.93	12587.441	33423.98
13953.0	92.93	14083.614	37884.523
3361.0	92.93	10279.706	39381.297
128.0	92.91	7682.226	36427.289
10104.0	92.91	12881.725	36154.477
151.0	92.87	7819.247	37152.922
6230.0	92.82	11559.916	37733.098
8727.0	92.8	12402.538	35223.227
8544.0	92.78	12414.964	37203.91
3252.0	92.74	10036.78	37360.316
1882.0	92.72	8884.781	33176.391
3427.0	92.7	10270.838	37441.051
14759.0	92.68	14284.221	36755.988
6675.0	92.64	11772.861	34353.695
1190.0	92.47	8508.848	37523.484
2162.0	92.43	9115.278	39950.438
7759.0	92.42	12059.258	33189.602
13557.0	92.32	13905.12	35927.598
7213.0	92.24	11857.659	39750.172
5449.0	92.2	11342.091	34216.922
7135.0	92.17	11742.768	39688.855
4500.0	92.15	10770.534	34266.574
8956.0	92.11	12510.195	34756.641
849.0	92.09	8384.066	34073.566
919.0	92.01	8321.834	36308.813
1536.0	91.82	8701.595	37951.398
7950.0	91.8	12269.581	36444.777
2727.0	91.8	9737.009	38378.113
850.0	91.8	8327.46	34078.82
15323.0	91.78	14466.109	34833.332
8967.0	91.73	12501.971	34933.125
13642.0	91.63	13967.124	37841.859
13059.0	91.63	13868.468	34978.297
7342.0	91.59	11997.787	38692.965
3817.0	91.55	10409.095	34209.793
1547.0	91.5	8681.619	38242.652
920.0	91.44	8301.45	36329.156
7017.0	91.44	11747.495	38755.152
1149.0	91.36	8436.77	38807.527
199.0	91.34	7819.138	38544.844
5188.0	91.32	11097.666	36078.82
1260.0	91.3	8441.386	35823.961
5417.0	91.29	11322.215	33537.73
1137.0	91.29	8569.3	39504.34
5235.0	91.15	11205.095	35815.488
1109.0	91.06	8411.271	39677.906
1693.0	91.04	8861.08	37102.57
4254.0	91.0	10640.935	37945.297
4255.0	90.96	10714.227	37954.023
7851.0	90.94	12144.991	35414.648
154.0	90.9	7846.067	37237.684
5984.0	90.77	11267.413	39995.027
4493.0	90.73	10589.625	34593.949
956.0	90.69	8250.797	37692.18
11748.0	90.63	13159.897	33677.52
174.0	90.63	7684.349	37740.988
878.0	90.58	8241.214	34590.883
14769.0	90.56	14400.355	37044.215
11801.0	90.54	13420.02	33617.785
1493.0	90.52	8768.89	36560.094
6503.0	90.48	11484.419	35545.383
8725.0	90.33	12404.001	35168.844
7281.0	90.27	11905.149	38976.941
2811.0	90.27	9780.104	35778.441
9076.0	90.21	12623.321	35956.699
204.0	90.19	7715.177	38764.176
12926.0	90.12	13716.519	33061.285
3070.0	90.12	10117.676	34322.934
6688.0	90.08	11836.133	34815.332
14535.0	89.98	14271.037	33445.121
2252.0	89.91	9447.603	37288.746
3356.0	89.91	10258.134	39465.48
3306.0	89.87	10087.283	38800.977
14744.0	89.83	14333.872	36347.777
8792.0	89.83	12288.292	34089.512
2251.0	89.83	9314.07	37280.164
1154.0	89.81	8624.074	38479.82
5110.0	89.81	11029.218	37347.566
6789.0	89.73	11849.428	36003.938
8793.0	89.71	12373.453	33816.98
11860.0	89.64	13523.867	34990.469
7495.0	89.6	11896.304	37986.957
6736.0	89.54	11675.299	35567.441
1267.0	89.54	8517.73	35416.465
924.0	89.52	8290.523	36522.051
2418.0	89.5	9424.667	33796.086
9615.0	89.43	12710.321	38630.98
6598.0	89.37	11541.731	33403.504
196.0	89.35	7908.42	38475.227
10240.0	89.33	12900.062	34330.734
6994.0	89.25	11675.159	38480.547
5839.0	89.25	11380.862	38546.09
8066.0	89.14	12252.931	37709.848
2682.0	89.12	9560.16	39108.805
5463.0	89.08	11413.589	34385.121
14539.0	89.06	14367.658	33573.77
4635.0	89.01	10919.1	35762.625
1151.0	89.01	8530.937	38632.262
3454.0	88.99	10169.248	36612.539
1732.0	88.97	9037.052	36370.055
12990.0	88.85	13793.578	34403.895
11590.0	88.7	13217.837	36202.801
5444.0	88.7	11341.436	34197.098
1449.0	88.7	8677.594	35273.742
3312.0	88.66	9954.716	38913.098
8984.0	88.47	12634.663	35303.23
4487.0	88.45	10742.841	34489.688
3985.0	88.39	10556.681	36506.742
13886.0	88.32	14019.355	39088.426
1473.0	88.22	8838.358	36042.766
2611.0	88.2	9558.882	36334.09
6822.0	88.12	11775.462	36117.359
3424.0	88.12	10172.193	37404.16
12552.0	88.09	13677.672	37474.922
9443.0	88.07	12592.172	39565.734
1830.0	88.01	8862.977	34350.238
7022.0	87.93	11659.485	38794.574
3728.0	87.93	10482.382	33019.754
1702.0	87.93	8854.921	36965.098
8229.0	87.78	12265.517	38839.211
2259.0	87.78	9324.145	36957.078
702.0	87.76	8126.024	36156.086
8888.0	87.74	12554.015	34300.184
1313.0	87.55	8608.02	34330.668
7063.0	87.53	11787.093	39219.77
12004.0	87.4	13452.786	36893.027
852.0	87.38	8250.55	34197.633
3544.0	87.26	10283.085	35875.594
14730.0	87.26	14295.739	35958.82
14844.0	87.24	14259.316	38001.805
794.0	87.21	8033.395	34117.141
4066.0	87.19	10360.969	37625.813
6636.0	87.17	11814.493	33433.113
2960.0	87.15	9731.357	33940.602
4171.0	87.15	10376.225	39857.492
1600.0	87.07	9038.145	39954.211
13837.0	86.99	14034.197	39995.215
14608.0	86.99	14260.756	34637.898
1531.0	86.98	8721.043	37735.039
2322.0	86.98	9456.705	35518.605
5572.0	86.96	11413.78	35809.387
6198.0	86.96	11511.423	38604.156
4922.0	86.92	11003.618	39900.594
15251.0	86.84	14577.337	36361.309
8507.0	86.82	12447.429	37533.621
14573.0	86.8	14335.721	34201.469
3435.0	86.76	10224.185	37285.195
15044.0	86.75	14572.595	39701.211
5653.0	86.67	11366.114	36484.566
14710.0	86.65	14367.512	35578.77
13702.0	86.57	13810.195	38798.91
12577.0	86.57	13779.441	37136.805
1665.0	86.57	9015.376	37820.109
12229.0	86.55	13524.072	39825.734
2237.0	86.55	9474.115	37552.707
843.0	86.54	8401.868	33998.172
7297.0	86.52	11856.883	39091.293
3820.0	86.52	10559.573	34249.836
3407.0	86.52	10320.664	37852.754
14780.0	86.48	14290.967	37297.051
4143.0	86.46	10347.005	39240.797
13700.0	86.46	13875.441	38752.801
11967.0	86.46	13370.036	36144.637
8970.0	86.36	12578.361	35095.34
6416.0	86.36	11507.608	35911.656
10733.0	86.36	13093.645	36959.445
13879.0	86.32	14124.551	38970.051
15074.0	86.31	14465.92	39517.773
1239.0	86.27	8591.219	36260.363
1796.0	86.23	9039.315	34802.727
13613.0	86.19	13846.546	37105.043
2443.0	86.17	9401.287	33157.355
2810.0	86.13	9745.86	35771.406
2233.0	86.13	9397.934	37805.219
2620.0	86.09	9646.872	36514.531
13724.0	86.09	13964.06	39224.871
5458.0	86.02	11249.616	34349.676
6471.0	86.0	11538.277	35593.914
14462.0	85.96	14117.148	34592.867
2516.0	85.92	9525.951	34650.57
4589.0	85.9	10863.873	34889.43
163.0	85.65	7706.426	37473.066
12667.0	85.65	13740.646	36071.352
8716.0	85.58	12414.993	35277.871
6554.0	85.42	11613.557	34608.496
131.0	85.42	7713.171	36676.363
932.0	85.31	8411.319	36808.891
1359.0	85.31	8704.976	33173.957
12189.0	85.29	13407.729	39084.645
6580.0	85.27	11522.069	33668.473
2638.0	85.27	9636.366	37380.516
4761.0	85.25	10872.744	37248.906
3498.0	85.25	10259.598	36152.492
9293.0	85.23	12563.935	37663.699
15254.0	85.21	14573.038	36166.402
935.0	85.21	8384.764	36864.781
948.0	85.18	8226.481	37470.008
4697.0	85.14	10945.624	36281.348
1195.0	85.08	8589.022	37578.965
5495.0	85.06	11277.549	34992.332
2628.0	85.04	9511.688	37026.328
4394.0	85.0	10619.199	36161.188
152.0	84.98	7971.852	37157.199
6749.0	84.96	11769.267	35748.07
8808.0	84.95	12378.459	33469.48
1111.0	84.91	8361.572	39708.949
10380.0	84.79	12996.348	33886.875
786.0	84.79	8146.146	34274.363
8740.0	84.75	12444.195	34640.102
3477.0	84.73	10204.717	36350.285
9150.0	84.64	12598.57	36324.898
744.0	84.62	8133.581	35143.539
729.0	84.58	8199.226	35712.715
87.0	84.52	7685.381	35126.305
7509.0	84.5	11892.748	37722.637
15077.0	84.5	14476.343	39562.313
4920.0	84.49	10827.673	39983.934
1312.0	84.49	8469.861	34596.891
12393.0	84.43	13628.68	38621.273
1651.0	84.33	8853.643	37838.762
4924.0	84.29	11118.959	39915.93
4139.0	84.22	10451.787	39130.57
7760.0	84.12	12031.345	33215.285
726.0	84.06	8064.695	35614.949
4166.0	83.99	10442.034	39741.98
2748.0	83.93	9879.167	37650.68
166.0	83.91	7684.583	37510.711
7716.0	83.91	11855.09	34196.012
947.0	83.89	8394.927	37404.559
1495.0	83.82	8654.889	36671.238
4871.0	83.74	10894.568	38620.855
4228.0	83.68	10667.93	38480.832
7988.0	83.68	12151.295	36899.352
135.0	83.55	7824.316	36796.008
9584.0	83.53	12920.711	38881.672
3872.0	83.47	10482.291	35328.785
2201.0	83.47	9349.93	38396.375
230.0	83.45	7957.013	39513.785
12188.0	83.45	13421.547	39052.891
117.0	83.41	7667.82	35984.605
955.0	83.36	8227.715	37689.828
4379.0	83.34	10684.421	36475.215
5187.0	83.32	11130.225	36076.211
10722.0	83.26	13107.304	36893.605
1401.0	83.2	8701.103	34106.332
13639.0	83.2	13916.465	37829.758
11446.0	83.2	13198.776	38184.348
2250.0	83.16	9386.565	37275.852
7790.0	83.16	12152.332	33703.559
2282.0	83.16	9341.962	36231.395
4238.0	83.13	10636.68	38223.488
14716.0	83.05	14397.828	35699.441
4974.0	83.05	11130.12	38840.215
5055.0	83.05	11056.77	38262.359
9611.0	83.05	12761.383	38572.527
891.0	82.95	8294.688	35116.832
2719.0	82.93	9856.392	38778.688
14523.0	82.9	14273.598	33031.395
2653.0	82.88	9538.904	37931.316
4670.0	82.88	10903.49	36014.449
2151.0	82.88	9118.967	39440.797
7837.0	82.84	12214.815	35074.676
9408.0	82.84	12545.595	39130.293
1748.0	82.76	9001.351	35966.883
15272.0	82.72	14482.536	35714.363
2594.0	82.7	9598.627	35904.672
8632.0	82.7	12417.612	36272.426
11110.0	82.63	13059.081	38273.699
4114.0	82.61	10365.335	38556.527
1197.0	82.59	8523.459	37458.617
4062.0	82.51	10436.876	37610.242
4599.0	82.44	10956.079	35073.457
6462.0	82.42	11462.502	35858.578
4230.0	82.36	10588.393	38537.48
6943.0	82.34	11673.655	37324.129
4077.0	82.34	10488.875	37744.852
3704.0	82.3	10280.741	33692.738
2230.0	82.23	9386.515	37692.445
3412.0	82.23	10147.739	37680.277
2652.0	82.23	9552.038	37782.063
3126.0	82.19	10083.362	34746.051
3290.0	82.19	9949.418	38242.457
10002.0	82.13	12722.516	36852.684
11305.0	82.13	12994.601	39185.824
5683.0	82.11	11216.428	36975.914
4598.0	82.07	10963.843	35032.5
7255.0	82.01	12041.553	39125.445
4137.0	82.0	10298.349	39055.684
8421.0	81.96	12330.411	38308.07
1131.0	81.94	8426.889	39646.605
1135.0	81.92	8631.529	39788.047
3685.0	81.92	10140.346	33858.262
3339.0	81.9	10015.545	39797.844
2374.0	81.9	9332.715	34316.152
2923.0	81.82	9912.685	34498.016
4057.0	81.8	10431.27	37563.516
7172.0	81.75	11848.596	39925.664
15366.0	81.75	14517.411	33651.141
621.0	81.71	8191.893	39133.949
11853.0	81.67	13504.143	34753.898
15244.0	81.67	14539.896	36569.477
7742.0	81.59	11909.332	33604.27
201.0	81.5	7817.898	38603.453
2133.0	81.5	9147.584	38571.313
11311.0	81.48	13007.129	39336.477
13626.0	81.4	13854.532	37499.191
938.0	81.38	8295.695	36963.484
3453.0	81.34	10138.307	36606.809
1838.0	81.33	9008.982	34228.453
12681.0	81.31	13667.533	36156.691
14552.0	81.21	14332.202	33835.449
3332.0	81.17	10071.831	39536.98
4668.0	81.15	10910.66	36004.266
1464.0	81.13	8685.106	35794.258
12014.0	81.13	13448.36	37167.531
6746.0	81.11	11848.036	35682.48
15289.0	80.87	14436.267	34934.324
5320.0	80.83	11155.261	34789.945
3714.0	80.81	10259.94	33430.109
1590.0	80.81	8657.928	39987.313
6956.0	80.77	11660.474	37486.074
4604.0	80.75	10895.116	35118.637
3125.0	80.71	10008.024	34723.523
4145.0	80.62	10381.431	39278.207
2561.0	80.48	9580.377	35329.672
6938.0	80.48	11725.337	37244.004
6612.0	80.44	11479.117	33114.801
792.0	80.39	8191.633	34098.352
7920.0	80.37	12171.23	36244.688
5094.0	80.31	11119.875	37505.109
7959.0	80.21	12153.887	36482.48
2718.0	80.21	9716.856	38712.621
12224.0	80.2	13404.792	39660.871
11955.0	80.16	13410.121	35919.703
7099.0	80.12	11709.732	39494.211
11426.0	80.08	13297.624	38549.27
4758.0	80.04	10907.246	37173.617
1951.0	79.98	9132.558	34145.875
2651.0	79.98	9504.841	37779.324
1248.0	79.95	8518.361	36166.32
2264.0	79.93	9476.838	37021.484
13689.0	79.91	13847.555	38459.855
4088.0	79.91	10529.204	37892.527
8804.0	79.85	12315.243	33614.059
4034.0	79.83	10465.609	36912.527
2391.0	79.81	9322.66	34013.313
13891.0	79.81	14204.22	38842.762
7545.0	79.79	11987.826	37451.02
9025.0	79.77	12578.158	35628.426
6710.0	79.6	11681.581	35207.559
31.0	79.52	7704.708	33623.297
1727.0	79.49	9024.785	36528.426
6530.0	79.47	11494.045	35047.109
1642.0	79.47	8858.745	38366.531
1559.0	79.45	8690.096	38672.617
3367.0	79.43	10345.016	39028.949
2908.0	79.37	9722.397	34708.305
11275.0	79.37	13057.21	38826.902
1505.0	79.35	8734.791	36946.426
14916.0	79.26	14348.663	38887.332
1.0	79.26	7906.665	33013.926
15131.0	79.2	14473.594	38933.625
13992.0	79.2	14176.625	37293.313
13770.0	79.12	13834.189	39546.574
643.0	79.12	8120.626	38182.508
2483.0	79.12	9539.803	33874.719
3976.0	79.1	10535.082	36440.211
4885.0	78.97	10985.681	39011.41
2997.0	78.91	10025.914	33300.285
978.0	78.85	8234.776	38624.684
14445.0	78.84	14009.589	34462.008
2057.0	78.82	9109.101	36401.277
13765.0	78.76	13921.226	39504.395
10765.0	78.7	12993.753	37089.125
1631.0	78.64	8974.277	38735.355
13599.0	78.64	13920.736	36843.504
4441.0	78.53	10583.246	35556.035
3137.0	78.49	10083.739	34903.07
8720.0	78.49	12287.158	35397.285
5923.0	78.49	11345.756	39364.996
2309.0	78.47	9284.255	35580.836
2549.0	78.45	9554.069	35041.234
2579.0	78.43	9692.156	35585.867
11470.0	78.39	13145.254	37854.172
2136.0	78.38	9186.214	38755.262
638.0	78.36	7996.371	38477.609
11803.0	78.3	13477.292	33728.848
11650.0	78.26	13194.239	35675.336
990.0	78.22	8341.385	39277.23
12308.0	78.22	13684.326	38962.059
14504.0	78.18	14091.613	33633.211
12166.0	78.16	13361.267	38806.316
14493.0	78.13	14126.606	33877.688
2791.0	78.09	9813.058	36450.668
15088.0	78.07	14457.76	39313.176
4128.0	78.07	10530.688	38813.258
1714.0	78.05	8911.468	36562.16
2672.0	78.01	9611.935	38571.699
15185.0	77.92	14499.569	37630.203
1805.0	77.88	8898.788	34885.508
2266.0	77.86	9473.191	36803.672
2448.0	77.84	9698.172	33067.09
530.0	77.8	8133.986	39493.004
2621.0	77.74	9583.535	36718.316
2867.0	77.69	9712.574	34989.066
9666.0	77.65	12717.85	37907.047
2184.0	77.65	9342.433	38966.93
12915.0	77.63	13616.254	33546.594
4047.0	77.63	10393.09	37289.395
2056.0	77.59	9127.094	36349.637
2292.0	77.53	9454.985	36078.93
1985.0	77.42	9085.698	34896.773
14036.0	77.34	14181.389	36489.02
3950.0	77.32	10497.448	36148.949
4180.0	77.11	10723.931	39495.121
1884.0	77.11	8935.382	33199.746
656.0	76.98	8197.312	37637.543
4025.0	76.92	10405.881	36810.648
6557.0	76.88	11513.674	34400.543
1915.0	76.88	9227.677	33453.605
13538.0	76.84	13859.289	35584.773
3359.0	76.84	10157.93	39316.625
2049.0	76.81	9094.041	36063.199
13007.0	76.77	13848.622	34518.07
1546.0	76.71	8640.971	38193.008
1358.0	76.65	8720.908	33155.598
7804.0	76.63	12130.583	34371.344
10429.0	76.59	12941.194	34823.516
2380.0	76.46	9441.083	34132.426
2915.0	76.46	9827.841	34732.984
145.0	76.46	7974.461	36951.977
12230.0	76.44	13469.018	39828.551
8583.0	76.44	12325.79	36996.703
13930.0	76.4	14124.321	38158.551
10547.0	76.4	13080.949	36184.676
8138.0	76.31	12266.59	38205.313
7884.0	76.31	12147.467	35875.313
4157.0	76.27	10547.69	39526.922
3818.0	76.27	10479.18	34231.922
6674.0	76.27	11692.116	34325.121
743.0	76.23	8010.047	35131.441
9109.0	76.21	12690.468	36133.594
2188.0	76.21	9434.699	38839.266
14860.0	76.19	14378.029	38141.699
11758.0	76.12	13327.811	33426.836
15129.0	76.06	14442.057	38871.715
10221.0	75.98	12856.563	34525.316
2963.0	75.98	9761.405	33782.648
14748.0	75.96	14306.793	36360.332
6625.0	75.94	11794.65	33292.688
13628.0	75.92	13832.752	37529.559
9991.0	75.89	12790.872	36760.504
7984.0	75.87	12207.68	36851.121
1156.0	75.85	8608.719	38564.117
11584.0	75.79	13340.093	36111.219
10479.0	75.77	12983.851	35592.758
15212.0	75.73	14598.709	37044.816
7159.0	75.66	11715.65	39835.715
8849.0	75.64	12575.596	33954.305
6023.0	75.62	11519.908	39901.813
14443.0	75.56	14093.448	34671.461
4207.0	75.56	10655.662	38805.684
90.0	75.5	7641.865	35144.605
5330.0	75.46	11128.806	34766.078
7712.0	75.41	11883.887	34383.406
4822.0	75.37	10907.507	37820.039
12306.0	75.29	13713.987	39273.867
12952.0	75.25	13960.288	33568.598
13528.0	75.23	13826.836	35507.762
7417.0	75.22	11991.782	38428.887
1818.0	75.22	8978.818	34478.914
14563.0	75.12	14374.715	34148.289
2996.0	75.1	10016.392	33298.836
2875.0	75.08	9860.164	35072.316
1750.0	75.04	9028.787	36055.258
10127.0	75.02	12682.551	35694.766
5420.0	74.99	11298.926	33657.23
949.0	74.95	8358.868	37492.512
1186.0	74.74	8594.86	37735.156
5571.0	74.72	11221.629	35770.387
10393.0	74.7	12943.854	34310.52
[truncated: 2,094 more rows]
