# Supplementary material for: Insights on the Control of Yeast Single-Cell Growth Variability by Members of the Trehalose Phosphate Synthase (TPS) Complex
Source: Front Cell Dev Biol. 2021 Jan 28;9:607628. doi: 10.3389/fcell.2021.607628 (PMC7876269; doi:10.3389/fcell.2021.607628)
Supplement: Supplementary file 3 [file Data_Sheet_2.ZIP › replicate3_delta_TPS1_t4.csv]

Id	Area(um^2)	Center_x_position	Center_y_position
4610.0	620.25	11058.802	36597.629
1276.0	556.64	8826.966	34191.438
1884.0	543.21	9225.691	37113.055
13926.0	542.29	14251.588	39125.18
13602.0	476.16	14246.322	34508.559
6482.0	467.48	12050.113	38038.094
2894.0	407.76	10123.437	37998.395
5851.0	406.32	11818.471	33044.867
3621.0	402.01	10356.897	38548.305
1243.0	390.86	8824.913	33507.402
7208.0	383.35	12249.621	39500.984
12886.0	374.67	13986.66	37950.902
4749.0	363.33	11120.84	34978.668
1292.0	360.4	8764.634	34623.027
4606.0	347.85	11009.182	36576.512
3004.0	345.29	10144.892	38110.359
1912.0	338.39	9114.707	38053.32
2992.0	328.45	10280.562	38644.512
1256.0	321.5	8744.898	33657.242
9242.0	317.34	12927.105	35152.004
2205.0	310.65	9665.484	33431.137
10288.0	310.04	13130.711	37062.098
10936.0	308.45	13412.064	38564.191
11272.0	303.6	13718.613	37655.145
5884.0	302.84	11721.344	33772.836
6726.0	299.31	12055.017	34179.07
1653.0	295.25	8976.055	34749.254
5517.0	294.89	11615.826	37223.617
7924.0	294.22	12571.886	35880.875
2654.0	292.82	10054.539	33417.344
12577.0	290.2	13924.805	36848.457
2373.0	287.05	9512.714	38258.551
1488.0	286.84	8928.922	39000.426
12715.0	285.12	13907.089	39481.887
2416.0	283.68	9869.3	39063.535
1408.0	283.36	8763.146	38111.184
14173.0	281.94	14509.073	36929.16
6776.0	280.41	12019.28	33109.223
1405.0	277.46	8827.609	38095.563
1493.0	277.05	8951.819	38817.715
2318.0	274.37	9689.877	36019.895
3944.0	274.22	10596.795	35486.738
3042.0	270.02	10227.204	37086.926
11708.0	269.74	13608.474	33678.176
11863.0	269.32	13850.643	34872.117
7417.0	265.25	12359.101	37295.68
689.0	264.24	8024.955	35847.273
3827.0	261.84	10671.884	36887.543
6232.0	261.25	11838.864	39451.289
721.0	259.81	8165.702	35075.945
3769.0	256.71	10652.493	37496.336
182.0	256.1	7717.92	38482.836
1439.0	256.0	8688.179	39300.906
5471.0	253.7	11589.916	38434.922
2432.0	252.92	9765.717	38294.746
1539.0	252.76	8889.046	37432.027
5961.0	251.29	11677.453	35589.09
1593.0	247.27	9034.621	36121.0
14177.0	245.75	14540.213	36828.941
943.0	244.74	8235.795	39164.184
3495.0	244.64	10492.995	36155.645
1959.0	244.57	9324.016	39878.406
6591.0	243.89	11855.416	36587.293
1172.0	243.32	8565.901	34855.797
13721.0	242.63	14354.399	35669.746
2471.0	242.52	9775.049	36608.969
1940.0	242.23	9098.145	39041.148
73.0	241.81	7974.23	35056.309
3581.0	239.57	10430.697	37608.766
11629.0	239.13	13752.284	34408.137
1999.0	238.84	9444.414	38186.168
2377.0	236.06	9650.915	38469.738
7160.0	235.66	12256.122	38841.34
791.0	235.18	8226.565	33310.113
3753.0	235.06	10590.665	37798.93
2901.0	234.95	9972.042	38073.156
149.0	234.74	7688.527	37417.539
8897.0	233.17	12748.026	35604.141
7635.0	232.78	12423.115	34194.875
3647.0	232.5	10375.842	39285.688
1670.0	228.97	8855.568	34212.828
2994.0	228.32	10210.352	38412.801
2913.0	228.05	10012.616	38486.227
2200.0	227.34	9569.212	33297.281
10489.0	226.23	13221.368	34589.113
7098.0	226.14	12260.52	38193.66
1866.0	223.59	9082.452	36628.332
3680.0	223.09	10581.811	39357.191
8412.0	222.73	12909.034	38186.531
171.0	222.57	7861.812	37991.156
170.0	222.02	7725.774	37950.477
941.0	221.5	8369.233	39138.633
6088.0	220.37	11636.896	36665.602
5084.0	220.14	11302.202	37091.965
3231.0	220.08	10250.814	34007.941
7691.0	219.97	12499.06	33647.816
5957.0	219.59	11708.205	35521.988
2221.0	219.49	9539.06	33867.699
13481.0	216.66	14090.086	34401.934
10885.0	215.43	13472.46	37862.355
4784.0	214.97	11162.503	33850.449
13733.0	213.67	14402.804	36007.035
13947.0	213.25	14222.916	39534.508
6849.0	212.8	12119.694	35408.031
13992.0	210.97	14454.962	39825.969
1508.0	210.1	9034.348	38149.465
3757.0	209.68	10729.545	37576.516
9167.0	209.16	12988.69	33879.438
2770.0	208.71	10056.996	35060.438
10500.0	208.11	13182.508	34249.113
13965.0	207.71	14367.489	39705.504
2070.0	207.31	9391.42	36162.445
597.0	207.13	8089.858	39333.273
940.0	206.52	8341.49	39103.242
1967.0	206.41	9370.259	39293.52
1253.0	205.76	8780.309	33599.391
10537.0	205.66	13269.252	33216.012
2868.0	205.39	10073.486	37218.77
1400.0	205.31	8738.824	37995.004
1174.0	203.67	8534.504	34918.605
4454.0	203.34	11118.563	38883.707
637.0	203.07	8155.086	37242.148
6863.0	202.56	12253.491	35605.164
11640.0	202.4	13580.966	34230.902
5306.0	201.81	11208.536	39765.141
2962.0	201.14	10155.299	39627.145
9217.0	200.54	13041.248	34709.191
1709.0	199.93	9050.08	33443.07
3121.0	198.86	10173.95	36051.555
7384.0	198.76	12454.705	37645.063
12749.0	198.69	13958.119	39792.516
12804.0	198.42	14019.848	39381.539
3589.0	198.42	10488.992	37739.414
4289.0	198.34	10778.331	37479.375
1645.0	197.73	9020.201	34888.945
6699.0	197.58	11935.847	34754.785
4441.0	197.36	11058.258	39262.797
7833.0	197.35	12491.345	35203.234
2636.0	196.98	10058.011	33043.516
2935.0	196.5	9993.597	39042.07
1945.0	196.48	9203.759	39221.887
1721.0	196.12	8912.937	33152.043
12688.0	195.64	13840.406	39216.781
3612.0	195.51	10500.063	38230.051
165.0	194.64	7686.961	37822.277
3531.0	194.61	10351.991	36592.809
1132.0	194.26	8591.373	36166.684
3062.0	193.07	10336.194	36413.387
9474.0	192.98	12934.34	36611.656
4751.0	192.61	11195.921	35025.438
6448.0	192.54	12039.429	38404.449
2434.0	191.66	9888.853	38069.063
1934.0	191.43	9127.704	38852.316
5793.0	190.93	11490.337	34543.047
1349.0	190.28	8715.353	36428.328
457.0	190.07	8117.78	39473.273
12809.0	189.95	14146.522	39432.0
3296.0	189.3	10240.752	33123.176
2986.0	188.55	10306.895	38526.371
5976.0	188.19	11704.03	35912.191
152.0	187.81	7710.022	37512.746
1707.0	187.81	9025.021	33342.914
13508.0	187.5	14084.732	33793.652
3658.0	187.5	10346.52	39622.996
7557.0	186.66	12467.988	35892.336
118.0	186.29	7976.682	36483.926
3851.0	185.87	10673.745	36796.824
2537.0	185.56	9915.312	35052.785
1147.0	185.16	8420.63	35868.086
6073.0	184.59	11820.208	36463.184
12906.0	184.36	14158.338	37636.977
1427.0	184.32	8687.179	38889.059
12561.0	184.09	13884.125	36503.617
7431.0	183.55	12371.84	37142.605
2496.0	183.27	9891.344	35839.793
1775.0	182.81	9226.238	34189.301
6767.0	182.65	11907.595	33473.34
6870.0	182.61	12150.159	35711.746
10107.0	182.56	13262.069	39780.98
1486.0	182.35	8985.404	38988.008
14059.0	182.31	14590.591	39225.828
7364.0	182.21	12471.125	37695.852
9960.0	182.14	12928.8	38443.301
1268.0	181.75	8696.77	33951.207
14056.0	181.54	14539.208	39184.055
6773.0	180.99	12034.059	33027.563
783.0	180.76	8010.083	33074.652
9045.0	180.3	12857.238	34390.68
11461.0	180.26	13677.786	36038.875
3403.0	179.89	10443.54	34780.645
5444.0	179.82	11490.786	39209.105
12665.0	179.57	13870.441	38595.262
7361.0	179.11	12418.348	37681.125
226.0	179.01	7682.323	39880.664
14208.0	178.86	14464.448	35981.633
4435.0	178.48	11003.952	39405.793
2964.0	178.48	10261.553	39461.906
8006.0	178.4	12599.978	36360.406
8316.0	178.3	12795.985	39348.371
3277.0	177.88	10281.335	33697.254
3433.0	177.58	10444.486	35525.125
2944.0	177.42	10035.538	39361.145
5426.0	177.31	11622.182	39573.691
11448.0	177.17	13757.459	35966.746
6577.0	177.14	12002.939	37000.141
194.0	177.04	7903.078	38815.711
10778.0	176.66	13431.029	36730.816
10217.0	176.56	13266.916	37951.828
1500.0	176.37	8958.179	38770.242
7452.0	175.97	12416.827	37010.402
2941.0	175.97	10038.414	39222.594
9208.0	175.93	13041.707	34513.289
2280.0	175.6	9552.032	35032.277
12720.0	175.45	13873.179	39495.859
3180.0	175.3	10205.208	34689.703
3590.0	174.89	10369.374	37741.926
401.0	174.59	8195.401	39464.441
30.0	174.53	7752.167	33693.781
1044.0	174.4	8558.901	39039.527
2690.0	173.92	9943.108	34138.332
8431.0	173.67	12920.019	38089.594
3003.0	173.27	10158.459	38098.738
1759.0	172.94	9217.789	33822.609
7246.0	172.71	12343.406	39958.387
4396.0	172.16	10797.907	39655.637
1042.0	171.68	8498.793	39179.152
4679.0	171.06	10997.305	36027.758
2661.0	170.89	9921.916	33603.996
1598.0	170.83	9018.847	35902.195
1319.0	170.81	8821.34	35437.879
2433.0	170.8	9876.103	38041.688
5493.0	170.45	11445.354	37815.82
3670.0	169.78	10637.88	39913.168
1571.0	169.09	9047.139	36840.969
10047.0	169.05	13095.7	38918.965
13496.0	168.86	14183.737	34043.637
1560.0	168.71	8925.654	36975.781
11058.0	168.42	13694.047	38990.004
10998.0	168.29	13478.256	39862.504
10303.0	168.27	13325.911	36703.898
10117.0	168.19	13346.229	39468.684
1805.0	168.0	9120.495	34940.395
7570.0	167.96	12436.98	35427.102
2455.0	167.65	9770.3	37109.813
10749.0	167.62	13491.191	36139.836
7356.0	167.37	12464.977	37940.801
3608.0	166.77	10550.825	38168.625
2778.0	166.77	10116.457	35251.688
1635.0	166.56	9010.295	34805.387
9212.0	166.52	13076.93	34583.613
1998.0	166.35	9456.923	38151.02
2775.0	166.31	10046.565	35197.105
14067.0	166.22	14555.109	39028.043
1351.0	166.18	8730.082	36466.512
4255.0	166.14	10869.977	36771.434
3607.0	165.93	10420.945	38167.473
3193.0	165.68	10240.723	34543.086
3149.0	165.47	10287.511	35525.047
8317.0	165.11	12807.383	39383.547
9154.0	164.91	12934.87	33204.66
9283.0	164.91	13040.914	35740.348
7656.0	164.19	12280.296	33903.98
1913.0	163.61	9237.329	38053.836
3805.0	162.6	10556.967	37066.406
10257.0	162.35	13316.62	37622.559
4424.0	162.33	11184.033	39487.625
12611.0	162.18	13796.158	37837.73
14228.0	161.81	14559.05	35525.219
10525.0	161.77	13203.006	33717.695
2874.0	161.72	9945.806	37481.906
3081.0	161.72	10166.168	36088.32
1768.0	161.66	9166.21	34079.777
8292.0	161.03	12653.668	39847.699
8248.0	160.68	12686.255	39213.68
1430.0	160.22	8830.693	39044.391
4366.0	159.99	10801.792	38666.09
3067.0	159.19	10194.251	36246.469
1479.0	159.13	8853.244	39352.742
14191.0	159.11	14550.947	36499.766
2836.0	158.88	10020.79	36063.449
1983.0	158.8	9455.265	38738.93
14330.0	158.63	14589.826	33733.055
2046.0	158.4	9451.612	36778.195
1029.0	157.9	8498.116	39640.52
13789.0	157.18	14222.856	37353.766
784.0	157.04	8080.536	33096.426
1418.0	156.73	8667.822	38611.465
11000.0	156.24	13381.952	39880.277
10432.0	155.91	13182.091	35337.648
10820.0	155.82	13499.94	37534.066
5797.0	155.49	11483.852	34606.785
6471.0	155.07	12012.768	38243.727
189.0	154.99	7693.527	38685.992
2163.0	154.49	9470.002	33956.313
3650.0	154.34	10346.749	39355.699
1616.0	154.21	8862.95	35300.637
595.0	154.15	8175.11	39547.398
4523.0	154.13	11059.741	38259.848
4001.0	153.9	10756.41	34021.605
4153.0	153.8	10871.167	35223.898
2601.0	153.67	9856.489	34254.262
13723.0	153.57	14345.376	35773.164
7893.0	153.25	12679.223	35685.043
3384.0	153.19	10512.415	34241.434
1467.0	153.15	9035.694	39930.07
1266.0	152.58	8714.524	33868.449
1516.0	152.39	8848.373	37902.199
5104.0	151.93	11218.249	37375.344
860.0	151.49	8327.99	35511.742
1432.0	151.33	8704.119	39123.758
11604.0	151.31	13668.636	34701.629
6123.0	150.83	11723.335	37239.066
887.0	150.72	8210.296	36716.832
12875.0	150.68	14202.95	38127.316
14171.0	150.62	14608.25	36908.117
11704.0	150.49	13572.521	33959.699
7840.0	150.36	12691.378	35319.945
14222.0	150.3	14494.459	35423.57
13900.0	150.28	14360.246	38597.82
10698.0	150.13	13460.339	35527.059
3182.0	149.97	10269.494	34735.141
673.0	149.82	8156.269	36155.09
4010.0	149.42	10694.758	33963.785
12767.0	149.19	14111.229	39871.789
4337.0	148.92	10813.534	38004.988
13576.0	148.86	14317.747	34168.426
2879.0	148.82	9927.851	37675.031
918.0	148.54	8236.892	37986.355
4919.0	148.44	11313.941	35279.215
5462.0	148.15	11508.78	38761.219
7486.0	147.96	12433.181	36503.191
12535.0	147.94	13971.023	36026.992
703.0	147.94	8129.516	35263.449
12506.0	147.65	13906.379	35528.402
2517.0	147.5	9803.991	35328.188
10093.0	147.44	12978.864	39853.73
10937.0	146.66	13458.401	38566.492
2648.0	146.66	10021.957	33301.949
3593.0	146.6	10469.107	37753.352
28.0	146.41	7681.866	33624.492
1694.0	146.28	8906.146	33785.371
1197.0	145.85	8575.371	34347.883
2408.0	145.8	9852.114	39665.91
10197.0	145.76	13133.475	38041.609
945.0	145.47	8368.257	39224.164
1341.0	145.41	8634.854	36272.227
1455.0	145.18	8741.021	39995.762
4019.0	145.16	10656.276	33512.266
5027.0	144.86	11281.965	36221.637
1444.0	144.8	8713.709	39545.668
14135.0	144.63	14544.506	37428.012
2139.0	144.61	9473.122	34395.039
13714.0	144.53	14332.944	35466.973
3793.0	144.42	10579.016	37025.488
3410.0	144.42	10387.712	34969.488
1261.0	144.11	8685.239	33689.844
6143.0	143.71	11634.73	37856.434
6565.0	143.54	11994.918	37087.73
2595.0	143.54	9907.186	34329.965
3883.0	143.02	10587.227	36296.656
14336.0	143.0	14443.01	33591.309
5827.0	142.94	11416.701	33769.188
14338.0	142.85	14617.641	33630.035
4096.0	142.5	10834.304	33986.789
7257.0	142.37	12449.304	39491.18
1502.0	142.27	8929.813	38486.203
5070.0	142.21	11364.194	36873.844
2937.0	142.08	9947.433	39159.035
2424.0	141.68	9851.469	38522.906
10664.0	141.64	13414.03	35263.938
10440.0	141.43	13330.248	34951.684
614.0	141.26	8125.022	38478.469
8202.0	141.08	12684.559	38505.121
14365.0	140.89	14596.144	33145.48
8526.0	140.76	12892.104	37400.313
2093.0	140.76	9285.671	35257.719
9113.0	140.51	12743.654	33450.297
13958.0	140.51	14272.401	39657.984
6964.0	139.92	12265.573	36701.625
9962.0	139.48	12944.909	38452.875
4874.0	139.26	11243.941	34413.566
11008.0	139.17	13572.587	39602.781
1524.0	139.13	8928.432	37769.125
6160.0	139.02	11683.35	38555.445
4479.0	138.86	11030.426	38499.465
6241.0	138.8	11668.239	39562.773
1202.0	137.96	8609.992	33999.832
6779.0	137.81	12059.541	33153.305
9763.0	137.71	13004.325	37810.82
7457.0	137.67	12438.088	36742.285
5503.0	137.35	11544.861	37601.344
734.0	137.31	8196.063	34876.559
2869.0	137.21	10111.231	37225.254
8184.0	137.16	12491.3	38234.656
3374.0	136.98	10438.387	34051.52
11414.0	136.85	13671.701	36074.121
13876.0	136.76	14380.272	38162.0
4922.0	136.72	11361.986	35302.852
5321.0	136.7	11237.597	39970.754
7613.0	136.43	12446.154	34570.121
3881.0	136.37	10761.742	36264.68
4822.0	136.31	11208.388	33134.746
49.0	136.26	7776.263	34313.242
7268.0	136.24	12318.091	39142.168
7565.0	136.22	12432.951	35642.852
3380.0	135.84	10480.994	34174.629
6470.0	135.76	12034.044	38237.289
2969.0	135.76	10246.613	39411.199
7678.0	135.72	12516.574	33036.531
3034.0	135.38	10159.913	37231.848
4480.0	135.34	11122.406	38511.16
12907.0	135.24	14026.369	37349.305
2999.0	135.2	10268.364	38219.156
1124.0	135.17	8601.27	36535.227
11671.0	135.15	13585.7	34073.574
4439.0	134.86	11144.012	39173.07
14312.0	134.74	14472.072	34005.145
9041.0	134.65	12730.605	34378.453
6193.0	134.09	11807.537	38975.07
2439.0	133.84	9912.238	37712.746
1947.0	133.75	9087.395	39554.551
10383.0	133.65	13295.377	36039.961
5841.0	133.38	11466.462	33208.055
2224.0	133.02	9625.921	33893.379
1079.0	132.94	8560.964	37677.887
221.0	132.89	7794.585	39659.316
12676.0	132.16	13937.696	38949.422
9025.0	132.02	12880.006	34346.332
218.0	131.93	7878.101	39545.211
9644.0	131.93	13085.578	37315.949
12834.0	131.87	14130.452	38918.457
10467.0	131.81	13157.631	34729.469
5333.0	131.79	11613.979	39830.711
12527.0	131.74	13799.054	35715.125
3746.0	131.72	10603.839	37703.422
842.0	131.62	8413.951	34547.141
2924.0	131.51	10067.016	38869.539
3638.0	131.51	10525.722	39001.066
13580.0	131.43	14336.805	34205.016
2801.0	131.08	9935.195	35642.996
12701.0	130.68	13873.926	39301.191
1606.0	130.38	8995.258	35888.184
9029.0	130.26	12743.866	34350.449
6358.0	130.11	11874.239	39021.453
7475.0	130.11	12412.34	36701.844
2950.0	129.97	10119.246	39759.859
1167.0	129.95	8480.479	35027.84
9530.0	129.8	13030.027	36904.91
6768.0	129.48	11949.688	33192.535
12779.0	129.42	14030.94	39994.133
10099.0	129.3	12948.036	39944.688
5296.0	129.23	11389.824	39577.34
6995.0	129.07	12103.383	37200.047
3653.0	128.96	10480.771	39386.734
4739.0	128.88	11016.256	35140.563
13798.0	128.71	14228.709	37395.781
52.0	128.56	7680.321	34433.945
1285.0	128.54	8676.594	34410.109
9249.0	128.38	13104.199	35221.371
5828.0	128.19	11548.722	33770.184
1453.0	127.79	8709.618	39942.691
4649.0	127.5	10991.669	36207.273
13712.0	127.41	14398.871	35446.121
10919.0	127.31	13527.607	38295.855
4713.0	127.1	11149.606	35550.789
12903.0	127.06	14128.776	37602.18
3006.0	127.04	10273.867	38127.18
665.0	126.74	8187.167	36441.77
6178.0	126.7	11637.88	38739.145
6816.0	126.43	12270.232	34478.461
7600.0	126.3	12291.16	34636.785
6419.0	126.18	11948.248	38523.102
3290.0	126.14	10298.357	33178.305
3288.0	125.97	10232.545	33441.02
1651.0	125.91	9021.745	34698.398
3616.0	125.82	10347.109	38403.469
13907.0	125.82	14353.135	38774.445
11636.0	125.55	13570.331	34136.871
679.0	125.43	8141.443	35953.02
4567.0	125.34	11162.997	37608.227
2479.0	125.22	9715.316	36484.863
3177.0	125.17	10263.892	34674.648
3574.0	125.09	10430.278	37400.32
6742.0	124.97	12034.703	33712.574
2133.0	124.94	9383.781	34514.828
8900.0	124.78	12906.634	35428.625
7307.0	124.73	12348.437	38508.914
1334.0	124.23	8760.056	35898.953
14243.0	123.86	14428.084	34981.09
1719.0	123.84	9056.528	33138.777
7360.0	123.79	12414.184	37968.457
3033.0	123.61	10273.055	37483.164
2354.0	123.59	9526.64	37387.68
2956.0	123.58	10095.609	39994.906
2352.0	123.4	9701.536	37281.449
10392.0	123.4	13314.079	35769.188
1131.0	123.27	8597.881	36062.754
2062.0	122.89	9341.66	36268.289
3075.0	122.81	10204.626	36355.535
690.0	122.73	8118.694	35881.117
11769.0	122.71	13895.062	33788.641
2039.0	122.68	9376.167	37129.676
1968.0	122.68	9481.72	39347.836
10574.0	122.58	13523.966	33877.723
13536.0	122.46	14232.353	33307.359
12584.0	122.46	13871.944	37089.594
5311.0	122.46	11331.736	39831.695
10237.0	122.46	13261.758	37805.863
4075.0	122.39	10911.774	33363.598
10942.0	122.23	13476.072	38740.621
5099.0	122.22	11418.918	37230.633
1851.0	122.12	9078.886	36195.449
14276.0	121.99	14514.629	34672.0
2162.0	121.95	9342.141	33900.188
8210.0	121.81	12491.933	38680.164
10200.0	121.78	13269.404	38057.625
9686.0	121.74	12933.322	37453.77
1888.0	121.68	9261.966	37249.68
7634.0	121.66	12440.797	34182.703
12633.0	121.53	13889.824	38109.738
10318.0	121.43	13281.718	36684.059
2236.0	121.28	9702.267	34127.23
3878.0	121.12	10558.99	36544.102
6301.0	121.09	11927.725	39977.98
3382.0	120.99	10406.024	34207.438
780.0	120.63	8129.735	33452.137
6144.0	120.57	11848.407	37857.504
5464.0	120.38	11488.099	38516.438
10705.0	120.15	13478.032	35609.691
2441.0	120.13	9847.187	37780.246
1157.0	120.09	8493.65	35287.953
3937.0	119.96	10565.851	35710.898
1962.0	119.92	9434.739	39923.484
7808.0	119.9	12581.038	34694.836
6293.0	119.82	11942.529	39801.578
3552.0	119.82	10502.928	36740.133
4413.0	119.8	11028.34	40008.016
6387.0	119.73	12039.092	38637.625
1085.0	119.57	8575.215	37560.27
223.0	119.55	7976.352	39689.297
6181.0	119.51	11681.787	38782.926
916.0	119.42	8396.761	37830.176
600.0	119.36	8194.066	39427.637
10529.0	119.3	13258.245	33383.688
139.0	118.98	7771.734	37107.371
1227.0	118.9	8420.81	33480.277
6191.0	118.88	11744.874	38926.938
12743.0	118.75	13795.748	39737.547
2696.0	118.69	10099.173	34238.039
4371.0	118.63	10931.594	38829.906
11884.0	118.61	13956.95	35015.449
7706.0	118.56	12551.747	34011.258
13530.0	118.52	14353.112	33009.414
6087.0	118.5	11657.166	36637.016
2644.0	118.21	10024.196	33213.766
10009.0	118.1	13044.817	38653.512
8946.0	118.04	12794.372	34963.977
925.0	118.02	8406.151	38408.613
6705.0	117.83	12059.401	34488.387
11556.0	117.83	13707.618	34984.125
10887.0	117.64	13396.16	37869.633
10524.0	117.54	13168.992	33684.367
5483.0	117.52	11619.57	38049.004
13514.0	117.5	14016.464	33348.086
228.0	117.25	7910.839	39943.797
4205.0	117.25	10961.769	36075.949
14214.0	116.89	14537.46	35791.809
1630.0	116.83	8945.487	35082.242
7873.0	116.72	12531.146	35581.961
2022.0	116.7	9286.253	37813.055
1927.0	116.58	9204.662	38404.359
4306.0	116.55	10809.803	37655.547
12873.0	116.55	14189.575	38104.359
3901.0	116.45	10724.31	35981.09
4428.0	116.41	11090.15	39567.832
10545.0	116.41	13187.641	33310.855
13929.0	116.3	14275.032	39143.656
13563.0	116.28	14413.651	33765.273
1575.0	116.18	8855.469	36656.254
2657.0	115.99	9961.21	33558.746
12845.0	115.91	14175.903	38549.242
2017.0	115.91	9429.994	37674.703
594.0	115.86	8152.36	39526.141
11030.0	115.86	13689.017	39360.152
2979.0	115.86	10248.28	38743.438
851.0	115.74	8308.242	34989.0
5886.0	115.65	11726.08	33801.422
1001.0	115.61	8405.878	39478.035
1018.0	115.51	8453.065	39835.406
11726.0	115.49	13712.353	33322.137
2848.0	115.49	10079.596	36372.168
10135.0	115.47	13213.342	39093.965
1339.0	115.43	8672.284	35973.387
4574.0	115.4	11029.469	37353.063
6845.0	115.34	12069.149	35357.332
8548.0	115.3	12887.252	37451.621
5337.0	115.22	11348.707	39840.277
4847.0	115.17	11253.958	33940.961
1484.0	115.15	9045.784	39373.387
4853.0	115.09	11309.216	34086.754
2890.0	115.03	9920.739	37934.777
14184.0	114.9	14545.762	36551.863
2202.0	114.9	9692.098	33381.445
650.0	114.84	8079.965	36734.602
13994.0	114.8	14589.751	39838.34
2610.0	114.78	9804.271	34106.063
6597.0	114.78	11964.065	36381.984
3516.0	114.71	10549.501	36466.141
3938.0	114.67	10705.675	35428.828
6029.0	114.5	11773.036	36119.309
63.0	114.36	7920.441	34718.352
1438.0	114.34	8647.643	39287.086
598.0	114.21	8142.458	39359.02
11549.0	114.04	13588.151	35254.496
14244.0	113.9	14562.911	35029.574
849.0	113.9	8327.069	34888.461
11858.0	113.83	13939.902	34762.254
14133.0	113.75	14588.489	37357.828
8333.0	113.63	12799.071	39177.543
4811.0	113.58	11093.972	33033.223
6273.0	113.56	11792.716	39793.047
1417.0	113.54	8801.274	38601.039
7026.0	113.44	12113.13	37585.914
6807.0	113.44	12272.828	34101.656
8252.0	113.15	12508.973	39330.887
4168.0	113.12	10826.153	35589.371
14249.0	113.08	14609.711	35081.992
14332.0	112.85	14632.753	33777.629
1466.0	112.81	8940.705	39900.027
8406.0	112.73	12891.928	38373.008
1628.0	112.7	9009.362	35050.703
153.0	112.64	7934.786	37512.699
4174.0	112.6	10919.175	35766.512
7766.0	112.54	12501.285	34423.137
1885.0	112.52	9267.361	37147.645
4917.0	112.52	11357.274	35252.063
11748.0	112.41	13944.36	33358.164
9777.0	112.41	12939.482	37883.738
1970.0	112.25	9279.285	39369.504
1017.0	112.22	8631.176	39789.176
7695.0	112.16	12525.223	33747.289
2873.0	112.1	9991.686	37478.742
2359.0	112.02	9679.843	37652.043
5456.0	111.87	11582.701	38924.668
2440.0	111.87	9913.546	37744.031
1325.0	111.68	8682.542	35709.758
12560.0	111.64	13917.275	36479.977
1681.0	111.45	9024.439	33919.801
2343.0	111.41	9620.886	36780.66
200.0	111.35	7778.976	38936.559
6235.0	111.24	11810.09	39495.605
2104.0	111.14	9278.063	35161.18
1919.0	111.07	9114.438	38128.781
9160.0	111.05	13084.405	33288.164
13987.0	110.84	14583.678	39768.523
9165.0	110.76	12981.607	33643.387
39.0	110.76	7908.848	34007.754
6745.0	110.7	11893.575	33787.699
13855.0	110.68	14376.992	37972.125
859.0	110.66	8354.395	35413.328
2626.0	110.57	9871.361	33374.719
616.0	110.49	8013.808	38544.875
5761.0	110.43	11430.095	35286.496
7684.0	110.36	12587.859	33242.848
5580.0	110.32	11515.536	36817.742
33.0	110.03	7770.559	33790.727
7095.0	109.94	12216.662	38148.078
3582.0	109.94	10409.449	37607.527
4351.0	109.9	10937.455	38273.527
6771.0	109.88	11982.972	33227.984
3710.0	109.86	10767.493	38655.414
4778.0	109.73	11099.962	34287.367
6102.0	109.65	11673.29	36929.887
914.0	109.61	8288.479	37708.879
11107.0	109.55	13757.052	38760.246
5208.0	109.46	11363.208	38501.594
7314.0	109.38	12348.173	38363.566
13603.0	109.38	14344.607	34508.895
10079.0	109.27	13111.133	39431.664
1275.0	109.17	8768.626	34177.922
7178.0	109.13	12154.164	39048.297
3623.0	109.11	10494.425	38584.309
14012.0	109.02	14591.952	39711.41
11658.0	108.84	13661.379	33974.797
10129.0	108.77	13135.376	39155.676
10651.0	108.73	13482.653	35165.066
4260.0	108.54	10955.842	36828.102
6802.0	108.52	12204.487	33917.844
5798.0	108.48	11610.783	34610.168
1955.0	108.4	9141.852	39948.0
12980.0	108.37	14201.24	36240.848
1288.0	108.33	8824.382	34500.641
7238.0	108.14	12288.328	39795.754
7368.0	108.12	12400.965	37766.703
10134.0	108.02	13326.032	38988.906
6119.0	107.93	11789.939	37216.238
1383.0	107.93	8813.363	37407.535
4587.0	107.71	11195.708	37251.109
4939.0	107.71	11397.227	35524.473
8145.0	107.58	12560.494	37661.738
4176.0	107.56	10831.91	35798.461
3.0	107.56	7686.703	33093.781
71.0	107.54	7701.248	34983.984
1774.0	107.43	9264.792	34173.684
3397.0	107.41	10497.204	34492.523
10788.0	107.37	13445.674	36995.652
1966.0	107.31	9349.99	39540.512
197.0	107.29	7819.651	38906.648
626.0	107.25	8165.218	37817.398
5211.0	107.2	11210.593	38521.363
5513.0	107.2	11439.416	37494.871
1259.0	107.16	8719.991	33672.715
13558.0	107.16	14289.081	33710.574
12892.0	107.16	14161.83	37758.258
3995.0	107.02	10672.238	34401.41
11594.0	106.99	13720.231	34638.793
3293.0	106.97	10184.861	33244.422
919.0	106.93	8322.039	38032.824
8971.0	106.83	12772.226	34771.797
195.0	106.81	7855.538	38849.105
1003.0	106.78	8203.929	39526.574
2369.0	106.76	9599.1	38121.887
129.0	106.76	7672.374	36879.543
5754.0	106.72	11504.133	35420.238
13480.0	106.39	14005.597	34374.938
10015.0	106.39	12922.123	38693.492
11502.0	106.34	13668.26	35667.355
3886.0	106.22	10678.787	36127.578
41.0	106.18	7819.894	34074.336
1772.0	106.03	9132.662	34150.656
6985.0	105.89	12083.351	37006.008
8156.0	105.86	12696.812	37772.793
1401.0	105.72	8739.813	38075.684
1089.0	105.65	8497.04	37469.137
4404.0	105.63	10857.626	39906.031
3340.0	105.59	10515.385	33731.809
663.0	105.4	8076.006	36671.211
3176.0	105.4	10204.794	34653.004
1501.0	105.34	8898.38	38773.242
11040.0	105.32	13708.4	39144.785
1842.0	105.32	9242.371	35626.184
4324.0	105.3	10908.398	37822.91
12807.0	105.01	14043.135	39416.223
794.0	104.88	8414.853	33385.816
1868.0	104.86	9139.95	36710.379
12822.0	104.82	14195.103	39019.586
1122.0	104.75	8530.168	36489.613
2965.0	104.75	10189.747	39471.117
880.0	104.69	8279.999	36352.48
1578.0	104.57	8916.364	36475.242
1604.0	104.48	9028.586	35776.469
1290.0	104.42	8799.73	34561.727
4790.0	104.34	11149.112	33660.629
3178.0	104.29	10167.384	34680.723
4764.0	104.11	10995.383	34573.406
607.0	104.07	8161.014	39111.656
12910.0	104.06	14053.526	37437.367
4392.0	104.06	10879.584	39289.223
1333.0	103.98	8685.708	35861.426
1548.0	103.94	8944.886	37320.93
2251.0	103.88	9506.126	34655.258
205.0	103.84	7762.57	39157.691
5.0	103.84	7701.362	33164.516
11023.0	103.75	13765.009	39292.793
2320.0	103.71	9681.024	36138.594
2030.0	103.63	9336.048	37409.965
9088.0	103.6	12831.3	33934.227
187.0	103.56	7655.711	38652.477
4745.0	103.39	11026.952	35213.137
10789.0	103.37	13369.524	36999.871
5970.0	103.33	11670.734	35807.824
2005.0	103.29	9357.753	38278.234
9073.0	103.25	12821.736	33997.516
1872.0	103.16	9197.071	36823.789
6825.0	103.04	12162.279	34692.035
2936.0	102.98	9936.627	39058.672
3342.0	102.73	10390.248	33732.77
6566.0	102.71	11952.282	37101.613
5424.0	102.66	11427.574	39572.891
122.0	102.62	7659.941	36737.645
14331.0	102.5	14444.371	33751.637
3898.0	102.41	10755.872	35953.391
11536.0	102.27	13624.505	35409.102
2426.0	102.24	9736.53	38604.434
9925.0	102.12	12946.088	38335.887
1370.0	102.1	8702.842	36919.945
7283.0	102.04	12422.938	39007.988
3317.0	101.89	10422.404	33581.762
958.0	101.85	8236.693	39412.242
1039.0	101.83	8562.423	39390.984
12803.0	101.76	14207.197	39369.762
6819.0	101.6	12189.125	34594.535
781.0	101.49	8176.274	33482.277
183.0	101.45	7924.596	38535.195
1358.0	101.43	8678.943	36535.051
1264.0	101.37	8710.602	33855.297
3484.0	101.37	10480.946	35962.637
2946.0	101.35	10070.049	39538.168
4470.0	101.32	11200.767	38761.371
1397.0	101.32	8814.52	37891.102
4803.0	101.3	11053.411	33480.832
9642.0	101.09	13127.342	37305.125
6843.0	101.05	12066.969	35292.605
4157.0	101.03	10859.064	35267.266
1459.0	101.03	8780.789	40009.609
775.0	100.95	8017.513	33361.871
13903.0	100.88	14364.654	38747.504
1856.0	100.86	9208.197	36281.223
2983.0	100.86	10294.465	38495.523
3872.0	100.78	10684.164	36477.379
177.0	100.74	7947.107	38372.883
13601.0	100.7	14419.465	34500.031
1921.0	100.61	9259.234	38169.426
2184.0	100.42	9292.854	33259.625
11445.0	100.4	13580.635	35950.234
11656.0	100.24	13743.545	33969.828
4704.0	100.19	11154.161	35667.832
7549.0	100.09	12480.187	35812.512
10226.0	100.05	13237.134	37705.371
2443.0	100.03	9753.678	37516.688
12916.0	99.99	14129.734	37244.762
4147.0	99.98	10937.053	35120.02
224.0	99.94	7842.798	39735.367
1313.0	99.94	8844.712	35187.105
3289.0	99.94	10151.216	33482.645
2909.0	99.86	9931.551	38361.645
701.0	99.84	8061.867	35551.871
640.0	99.8	8028.59	37337.621
4843.0	99.73	11360.783	33835.746
1925.0	99.69	9226.299	38327.539
2611.0	99.63	9785.554	34109.809
8743.0	99.55	12757.616	36994.012
7206.0	99.5	12184.15	39417.266
2663.0	99.46	10076.891	33658.84
14361.0	99.4	14522.482	33063.34
1436.0	99.38	8812.132	39255.039
14088.0	99.36	14467.762	38724.395
7036.0	99.31	12248.198	37631.734
13024.0	99.31	13999.053	35834.797
6381.0	99.29	12031.787	38911.012
4250.0	99.27	10841.765	36638.625
3649.0	99.25	10471.39	39354.293
2970.0	99.08	10300.71	39144.164
10519.0	99.04	13226.378	33826.293
1173.0	98.98	8588.081	34906.715
817.0	98.94	8221.248	34042.176
2878.0	98.69	10038.549	37633.508
1545.0	98.67	8878.967	37222.781
3047.0	98.6	10317.915	37176.293
7306.0	98.54	12384.244	38487.934
9093.0	98.44	12897.713	33751.523
8423.0	98.27	12811.597	38286.945
77.0	98.12	7738.451	35112.781
10159.0	98.1	13322.158	38749.801
4545.0	98.04	11147.608	37895.57
4405.0	97.68	10965.682	39907.484
1282.0	97.66	8715.909	34359.688
3992.0	97.62	10592.034	34597.367
10549.0	97.58	13403.081	33080.754
3014.0	97.5	10302.86	37687.574
7476.0	97.47	12393.671	36379.023
1414.0	97.37	8687.1	38473.926
3784.0	97.33	10721.602	37251.172
9541.0	97.33	13093.396	36960.074
3954.0	97.31	10654.53	35367.457
8444.0	97.2	12875.434	37967.398
929.0	97.12	8372.941	38550.895
168.0	97.12	7672.379	37897.09
6668.0	97.04	12053.696	35863.855
678.0	97.03	8015.896	35940.328
3996.0	96.97	10706.871	34145.531
1218.0	96.97	8484.532	33371.613
4798.0	96.91	11189.956	33340.785
4866.0	96.89	11328.935	34274.898
2015.0	96.87	9473.824	37938.402
611.0	96.85	8040.933	38705.434
11630.0	96.8	13711.836	34409.285
6883.0	96.78	12202.698	35936.023
11442.0	96.74	13729.539	35933.902
850.0	96.68	8341.643	34979.02
1015.0	96.68	8400.326	39916.16
1586.0	96.62	9058.284	36089.953
6791.0	96.49	12142.612	33359.977
8188.0	96.49	12519.082	38334.406
13974.0	96.43	14227.463	39837.617
1307.0	96.41	8654.956	34968.426
1512.0	96.39	8905.349	38082.77
5960.0	96.3	11654.587	35572.012
10116.0	96.16	13145.394	39454.914
2077.0	96.07	9344.061	35757.426
179.0	96.07	7711.092	38418.434
4058.0	96.05	10967.667	33036.211
10581.0	96.03	13560.723	34084.164
7663.0	96.03	12457.129	33806.055
4078.0	95.88	10820.673	33442.156
1974.0	95.72	9329.106	39258.156
12625.0	95.72	13867.758	38036.375
14096.0	95.7	14490.118	38607.102
6729.0	95.7	11875.009	34201.891
45.0	95.68	7912.626	34238.77
5967.0	95.61	11767.651	35747.27
1423.0	95.57	8729.09	38705.098
9166.0	95.51	13010.107	33861.953
14297.0	95.49	14467.618	34388.027
1160.0	95.47	8441.361	35100.469
1271.0	95.44	8713.17	33978.238
2026.0	95.42	9360.123	37604.305
3754.0	95.36	10662.451	37823.852
1961.0	95.34	9395.866	39901.152
4882.0	95.34	11408.679	34701.316
2389.0	95.32	9493.627	39070.477
2407.0	95.17	9881.111	39650.246
1043.0	95.15	8579.524	39177.02
12828.0	95.13	14137.836	38836.211
4368.0	95.11	10846.718	38758.688
846.0	95.11	8242.349	34725.102
1041.0	95.07	8606.357	39119.645
3162.0	95.05	10297.075	35217.688
11006.0	94.82	13588.979	39904.82
10441.0	94.73	13318.85	34997.715
10513.0	94.69	13169.471	34000.617
232.0	94.67	8179.181	39637.965
1318.0	94.63	8808.697	35404.336
3483.0	94.59	10544.069	35952.996
7614.0	94.55	12426.727	34582.875
4352.0	94.55	10985.211	38277.32
662.0	94.46	8014.68	36651.629
976.0	94.42	8354.805	39449.332
1287.0	94.38	8643.865	34451.797
2457.0	94.32	9893.434	36870.773
4469.0	94.31	11068.419	38747.574
705.0	94.08	8132.111	35380.488
3056.0	94.04	10221.052	36642.563
10486.0	93.92	13314.772	34510.336
2451.0	93.9	9728.425	37210.195
4406.0	93.86	10859.361	39923.66
12797.0	93.85	14070.926	39324.473
6335.0	93.83	12027.839	39369.07
10690.0	93.79	13415.824	35452.43
2921.0	93.73	10080.619	38763.266
7187.0	93.73	12065.838	39145.008
1123.0	93.71	8593.869	36522.957
1657.0	93.69	9043.596	34508.664
5779.0	93.67	11496.52	35050.422
1441.0	93.63	8795.553	39414.82
4807.0	93.6	11110.947	33230.91
7838.0	93.58	12559.229	35291.398
1700.0	93.58	9050.216	33519.344
4440.0	93.58	11189.294	39233.531
8253.0	93.56	12607.344	39335.906
4249.0	93.54	10805.285	36635.566
13728.0	93.46	14305.313	35894.34
6525.0	93.44	11883.521	37770.277
9213.0	93.39	13117.885	34636.238
10306.0	93.39	13236.178	36774.641
6171.0	93.31	11774.339	38703.668
1314.0	93.27	8797.366	35212.238
231.0	93.27	8032.039	39897.355
4555.0	93.23	11198.457	37820.602
2146.0	93.21	9311.03	33990.398
5562.0	93.19	11517.007	37149.035
11547.0	93.18	13675.647	35238.195
3668.0	93.1	10349.204	39921.73
3203.0	92.98	10337.335	34432.051
3687.0	92.96	10646.225	38968.406
150.0	92.89	7725.919	37473.711
6835.0	92.85	12260.929	34971.113
7067.0	92.83	12270.981	37865.723
13620.0	92.77	14334.442	34726.57
13534.0	92.75	14283.099	33187.898
8776.0	92.75	12722.786	36850.281
4924.0	92.72	11391.873	35335.313
11663.0	92.66	13605.956	34045.207
8876.0	92.62	12802.508	36129.527
5080.0	92.6	11326.496	37021.945
4375.0	92.45	10932.417	38890.715
2793.0	92.45	10082.612	35533.168
9285.0	92.39	13118.447	35774.191
2934.0	92.35	9990.307	39001.586
1109.0	92.31	8490.368	36819.492
4420.0	92.26	11047.687	39752.805
10531.0	92.26	13245.157	33388.781
2488.0	92.18	9823.43	36143.598
7811.0	92.16	12509.426	34757.023
11480.0	92.16	13596.532	35803.57
4928.0	92.14	11302.49	35354.602
207.0	92.01	7886.651	39236.66
3572.0	91.85	10387.394	37343.457
899.0	91.83	8353.025	37141.93
13807.0	91.8	14259.663	37430.941
1278.0	91.7	8657.531	34216.93
2597.0	91.57	9774.665	34392.535
5903.0	91.47	11769.064	34288.32
3629.0	91.45	10442.727	38688.641
4601.0	91.32	11153.307	36766.746
117.0	91.32	7681.033	36427.863
10622.0	91.3	13473.679	34870.605
14000.0	91.26	14433.954	39981.793
11751.0	91.2	13915.612	33397.738
3648.0	91.13	10514.538	39319.855
948.0	91.13	8229.457	39281.168
1057.0	91.11	8422.748	38364.461
2945.0	90.91	10070.625	39503.254
10808.0	90.84	13524.579	37390.816
3739.0	90.8	10621.875	37897.762
1928.0	90.76	9152.581	38454.711
1139.0	90.55	8553.369	35926.965
8340.0	90.55	12813.241	38968.957
13648.0	90.47	14232.008	34968.359
3750.0	90.44	10646.077	37767.344
1398.0	90.44	8715.121	37950.574
657.0	90.42	8184.792	36578.566
3669.0	90.4	10608.961	39825.977
13910.0	90.26	14338.776	38856.516
1789.0	90.24	9209.6	34691.98
11586.0	90.17	13604.206	34909.613
1660.0	90.17	8915.824	34563.801
9215.0	90.15	12997.849	34664.66
599.0	90.15	8145.822	39385.344
6170.0	90.11	11848.773	38678.48
1012.0	90.0	8278.953	39757.066
14213.0	90.0	14573.435	35784.156
2404.0	89.96	9886.605	39864.105
3613.0	89.96	10510.702	38260.113
12053.0	89.94	13859.486	35081.359
938.0	89.94	8273.916	38955.141
5854.0	89.92	11721.007	33120.465
3312.0	89.9	10474.304	33518.402
13915.0	89.9	14308.237	38897.285
2092.0	89.84	9418.827	35572.512
2149.0	89.71	9322.329	34014.406
1136.0	89.71	8601.391	36186.16
100.0	89.71	7829.203	35872.594
95.0	89.71	7973.84	35645.266
10363.0	89.67	13244.357	35945.852
11084.0	89.65	13768.163	38899.797
7666.0	89.59	12492.567	33590.094
6276.0	89.57	11732.855	39812.891
6345.0	89.54	12003.131	39169.48
2933.0	89.52	9931.711	38977.016
843.0	89.46	8239.762	34595.703
2099.0	89.32	9487.696	35351.465
7696.0	89.32	12583.864	33793.176
855.0	89.31	8408.129	35133.621
3166.0	89.23	10252.965	35007.406
11.0	89.21	7746.899	33238.617
6378.0	89.19	12033.752	38894.766
3660.0	89.09	10445.428	39636.813
12689.0	89.06	13963.698	39225.277
2128.0	89.04	9464.962	34749.973
3183.0	88.92	10219.594	34736.988
10166.0	88.92	13281.407	38505.875
3046.0	88.88	10275.061	37169.543
4388.0	88.85	10892.48	39248.766
7060.0	88.81	12158.332	37820.273
1943.0	88.79	9256.372	39150.07
4905.0	88.75	11269.405	35079.066
3134.0	88.75	10282.389	35875.215
6156.0	88.67	11699.879	38405.953
921.0	88.67	8353.512	38057.074
3986.0	88.67	10742.979	34490.684
3626.0	88.6	10438.846	38646.449
4449.0	88.58	11149.081	39097.07
2938.0	88.58	10102.655	39170.367
14030.0	88.54	14465.201	39517.09
9250.0	88.52	12956.604	35227.719
4245.0	88.46	10792.639	36598.641
5868.0	88.25	11789.591	33385.367
6627.0	88.18	11880.972	36360.484
681.0	88.08	8139.389	36001.508
8306.0	87.96	12745.51	39961.934
7342.0	87.93	12301.959	38113.387
11215.0	87.87	13698.141	38132.516
1930.0	87.73	9212.32	38619.156
612.0	87.72	8052.142	38752.09
4568.0	87.7	11198.805	37610.32
1566.0	87.66	8937.948	36743.074
677.0	87.5	8018.96	36190.566
3605.0	87.5	10376.88	38055.414
1210.0	87.45	8551.446	33561.406
8276.0	87.43	12565.513	39671.098
3969.0	87.39	10717.143	34957.887
1489.0	87.29	8881.893	39044.098
7687.0	87.26	12678.644	33436.078
38.0	87.12	7693.131	33999.871
1416.0	87.03	8734.51	38502.887
5316.0	87.03	11332.129	39853.992
10081.0	87.03	13136.052	39519.691
3709.0	87.01	10759.517	38640.02
2484.0	86.89	9764.469	36259.816
2154.0	86.87	9443.661	34087.16
2124.0	86.85	9400.165	34914.543
3722.0	86.85	10587.092	38421.117
4775.0	86.83	11108.844	34209.387
10767.0	86.82	13449.229	36583.551
5463.0	86.7	11573.996	38504.223
10994.0	86.7	13425.696	39814.18
11341.0	86.7	13739.249	36851.195
2550.0	86.62	9870.731	34880.594
10058.0	86.57	12962.706	39021.035
1411.0	86.57	8680.318	38243.445
9164.0	86.55	13046.345	33627.355
1514.0	86.41	8853.511	37839.434
5477.0	86.39	11555.24	38243.816
3665.0	86.34	10420.218	39777.242
4117.0	86.24	10829.071	34613.762
13878.0	86.22	14402.427	38190.879
2008.0	86.16	9486.646	38015.578
159.0	86.14	7941.632	37694.172
12817.0	86.13	14127.078	38970.574
14021.0	86.05	14552.084	39470.691
2346.0	86.05	9561.902	37016.578
2456.0	86.03	9742.301	37156.469
2600.0	86.03	9769.595	34252.594
188.0	86.01	7973.34	38680.992
7527.0	85.93	12291.992	35906.012
13968.0	85.93	14213.741	39745.215
12554.0	85.91	13846.049	36360.902
2401.0	85.76	9652.407	39886.141
2379.0	85.76	9680.709	38490.945
4880.0	85.72	11342.964	34560.574
10711.0	85.63	13477.312	35676.906
4013.0	85.63	10673.476	33750.98
14246.0	85.63	14587.731	35055.727
2207.0	85.49	9704.527	33448.383
32.0	85.46	7822.125	33723.328
10351.0	85.42	13216.783	36203.141
2428.0	85.42	9736.965	38379.48
3482.0	85.4	10438.024	35938.297
132.0	85.38	7919.319	36906.566
6660.0	85.28	12030.659	35774.195
1936.0	85.19	9147.843	38907.652
1924.0	85.17	9138.904	38285.379
4107.0	85.15	10925.146	34442.492
1878.0	85.15	9216.54	37054.195
8108.0	85.13	12548.927	37331.211
13525.0	85.13	14107.079	33068.457
69.0	85.07	7700.125	34920.789
3968.0	85.03	10722.081	34944.125
2376.0	85.03	9653.698	38405.547
14238.0	85.01	14533.572	35185.484
3587.0	84.98	10466.775	37692.492
5339.0	84.96	11517.156	39851.547
3091.0	84.94	10188.161	36134.676
6223.0	84.92	11844.86	39369.512
1664.0	84.9	8943.751	34309.535
3585.0	84.84	10466.511	37646.969
11155.0	84.82	13633.623	38394.949
1034.0	84.78	8568.696	39504.059
12742.0	84.77	13810.037	39729.813
764.0	84.77	8065.708	34112.941
7942.0	84.67	12585.717	36014.715
6072.0	84.63	11729.155	36433.16
1110.0	84.61	8517.669	36854.18
6285.0	84.59	11848.648	39925.066
2219.0	84.57	9702.239	33837.563
5388.0	84.55	11634.607	39694.699
2649.0	84.52	10038.522	33346.121
1518.0	84.46	9004.142	37912.566
8334.0	84.42	12919.603	39237.621
2024.0	84.4	9472.112	37552.0
13898.0	84.4	14317.585	38564.91
8944.0	84.23	12883.707	34937.141
4760.0	84.19	11115.328	34670.531
9013.0	84.17	12858.223	34594.555
2186.0	84.15	9439.733	33291.074
1617.0	84.06	8884.201	35400.617
7825.0	84.02	12574.985	35096.316
12582.0	84.02	13951.954	36890.719
1092.0	83.96	8484.553	37250.273
3857.0	83.94	10655.175	36568.539
1862.0	83.9	9182.691	36500.344
6139.0	83.9	11710.103	37680.109
6048.0	83.88	11768.417	36275.66
5755.0	83.87	11485.15	35544.695
13748.0	83.81	14229.125	36415.48
2706.0	83.81	10114.782	34320.109
10556.0	83.75	13429.082	33351.805
14320.0	83.75	14550.226	33871.469
1771.0	83.73	9069.641	34101.324
3001.0	83.71	10145.143	38027.668
9280.0	83.67	12997.251	35609.504
2042.0	83.64	9323.038	36958.035
13784.0	83.62	14246.317	37312.375
4355.0	83.62	10792.288	38376.402
13704.0	83.56	14299.622	35164.715
2035.0	83.52	9385.416	37276.148
2438.0	83.52	9877.635	37688.43
3412.0	83.48	10454.93	35041.301
1228.0	83.41	8605.608	33173.988
3765.0	83.37	10753.593	37408.527
6299.0	83.33	12027.34	39879.973
2291.0	83.23	9582.067	35330.277
1374.0	83.23	8801.704	36992.352
12587.0	83.21	13981.979	37156.773
8312.0	83.21	12735.738	39483.258
10372.0	83.19	13211.048	35996.441
8393.0	83.19	12918.391	38524.469
1035.0	83.18	8619.223	39523.074
14128.0	83.16	14616.565	37585.023
6759.0	83.16	11862.475	33415.191
3032.0	83.14	10268.773	37441.816
4425.0	83.06	11077.962	39491.051
6386.0	82.98	11955.596	38946.961
7326.0	82.98	12470.787	38179.5
13729.0	82.96	14243.4	35944.34
1226.0	82.93	8597.189	33463.672
815.0	82.91	8356.288	34018.484
1399.0	82.91	8700.9	37951.379
3729.0	82.85	10714.5	37999.344
3102.0	82.81	10198.055	35905.145
2208.0	82.77	9578.122	33499.793
10096.0	82.7	12996.966	39904.328
4876.0	82.68	11280.045	34445.715
647.0	82.66	8013.734	37003.129
6478.0	82.56	11940.797	38006.52
3064.0	82.54	10231.86	36472.789
93.0	82.51	7875.942	35557.762
6528.0	82.51	11990.233	37817.633
13542.0	82.51	14271.21	33442.535
1703.0	82.47	8946.72	33548.199
12820.0	82.47	14159.567	38983.414
8309.0	82.43	12756.553	39690.586
5948.0	82.39	11697.936	35360.816
7665.0	82.37	12386.802	33516.996
6409.0	82.35	11898.005	38751.137
4123.0	82.31	10874.134	34640.625
3253.0	82.31	10139.467	33859.383
5126.0	82.29	11361.2	38018.141
13471.0	82.28	14116.788	34592.969
624.0	82.2	8037.1	38103.453
10070.0	82.18	13005.359	39337.188
708.0	82.14	8162.587	35391.953
1054.0	82.12	8547.442	38575.965
3963.0	82.08	10609.529	35216.598
6089.0	82.08	11716.914	36683.043
6211.0	82.08	11786.62	39221.105
6831.0	82.01	12091.335	34906.836
50.0	81.99	7923.97	34342.84
5913.0	81.95	11696.236	34581.105
3864.0	81.93	10713.012	36668.52
4940.0	81.83	11340.786	35528.426
4748.0	81.68	11146.659	34938.008
10068.0	81.66	12996.739	39185.902
8236.0	81.66	12570.902	39076.172
44.0	81.64	7964.068	34168.797
1102.0	81.6	8627.38	37155.66
1784.0	81.53	9147.581	34315.23
6975.0	81.51	12064.133	36843.473
1330.0	81.41	8824.772	35812.707
7587.0	81.39	12404.312	35168.789
5864.0	81.37	11845.043	33313.324
13547.0	81.3	14367.419	33575.246
5227.0	81.3	11383.479	38761.887
10929.0	81.26	13488.029	38483.969
11009.0	81.24	13699.71	39640.664
4637.0	81.13	11097.024	36078.527
2113.0	81.01	9410.282	34940.5
10518.0	80.99	13142.886	34066.098
2215.0	80.99	9538.914	33730.211
2886.0	80.93	10127.292	37783.625
3449.0	80.86	10540.104	35727.328
6535.0	80.84	11895.986	37593.496
7908.0	80.8	12633.012	35766.77
3561.0	80.78	10465.534	36912.672
7839.0	80.72	12633.708	35302.352
1168.0	80.69	8528.966	35051.363
10798.0	80.65	13446.834	37168.109
630.0	80.63	7994.213	37636.406
11387.0	80.61	13759.669	36470.688
1206.0	80.61	8447.775	33932.566
7346.0	80.59	12468.262	38127.719
2411.0	80.49	9845.869	39279.109
852.0	80.47	8382.174	35062.234
793.0	80.46	8331.97	33371.77
10114.0	80.44	13232.614	39705.176
12857.0	80.4	14123.735	38157.652
1340.0	80.34	8835.943	36042.949
10548.0	80.3	13162.85	33041.98
10039.0	80.3	13056.827	38827.723
934.0	80.28	8234.266	38625.766
1127.0	80.24	8576.02	36274.965
14183.0	80.21	14468.0	36539.555
4706.0	80.15	11186.638	35708.16
2148.0	80.15	9396.72	34011.156
1024.0	80.15	8553.527	39914.617
4832.0	80.13	11323.006	33537.277
7009.0	80.11	12257.261	37337.398
9908.0	80.11	13058.722	38274.82
46.0	80.11	7934.545	34279.961
3349.0	80.09	10362.734	33755.508
7286.0	80.05	12396.337	39080.762
7216.0	80.0	12177.989	39627.805
12512.0	79.98	13858.806	35584.738
5775.0	79.98	11448.469	34950.039
6146.0	79.9	11794.375	37939.391
1420.0	79.88	8743.596	38620.711
1499.0	79.88	8974.307	38736.676
1952.0	79.84	9100.354	39799.16
7374.0	79.84	12485.292	37536.188
9086.0	79.84	12892.186	33900.879
14131.0	79.82	14483.542	37647.141
14223.0	79.82	14479.999	35424.852
13567.0	79.8	14416.656	33891.723
8220.0	79.77	12702.923	38879.91
167.0	79.75	7894.812	37892.816
3395.0	79.75	10478.008	34438.348
8360.0	79.75	12721.862	38812.848
7221.0	79.69	12135.968	39790.719
8438.0	79.65	12717.397	37907.637
6966.0	79.59	12092.842	36734.504
5297.0	79.59	11235.498	39579.902
2664.0	79.57	10028.373	33665.895
1746.0	79.54	9264.31	33497.492
7932.0	79.54	12704.18	35961.734
5823.0	79.46	11589.674	33690.656
2418.0	79.42	9813.261	38920.594
4359.0	79.4	10827.293	38458.484
4709.0	79.4	11067.5	35437.238
3617.0	79.38	10424.252	38404.266
11493.0	79.38	13589.003	35589.379
1485.0	79.38	8966.112	39124.371
2470.0	79.36	9906.237	36577.395
14071.0	79.34	14465.591	39085.703
1027.0	79.33	8600.165	39620.949
4815.0	79.21	11098.471	33151.41
682.0	79.19	8006.226	36013.785
4402.0	79.17	10843.095	39709.266
5491.0	79.08	11559.519	37733.461
12812.0	79.06	14098.379	39171.977
2082.0	79.06	9283.478	35581.098
2495.0	79.06	9779.116	35778.207
9092.0	79.02	12840.21	33735.023
1051.0	79.0	8623.64	38481.008
23.0	78.98	7708.757	33497.844
4799.0	78.98	11117.157	33384.277
6274.0	78.96	11641.063	39804.867
3684.0	78.94	10707.737	39205.438
4149.0	78.94	10908.185	35129.613
2491.0	78.94	9747.099	36048.469
4009.0	78.88	10629.038	33913.547
13771.0	78.81	14399.721	37044.5
10588.0	78.77	13403.435	34289.363
4860.0	78.77	11219.721	34209.117
13432.0	78.73	13998.722	34772.457
12877.0	78.65	14180.162	37839.43
4845.0	78.62	11357.301	33887.605
11340.0	78.6	13642.927	36847.012
5122.0	78.56	11209.373	37884.141
5478.0	78.54	11596.281	38282.316
13742.0	78.5	14332.586	36345.656
4002.0	78.5	10775.047	34080.414
4199.0	78.46	10908.401	36008.883
1906.0	78.46	9095.341	37940.875
3988.0	78.46	10682.6	34534.953
2957.0	78.37	10221.989	39784.984
10909.0	78.29	13391.888	38200.375
10687.0	78.27	13367.502	35429.859
7189.0	78.25	12147.771	39166.855
2152.0	78.25	9432.907	34073.148
57.0	78.23	7700.921	34569.148
13237.0	78.21	14038.963	34954.0
13999.0	78.18	14465.72	39978.945
6846.0	78.16	12222.604	35383.059
6969.0	78.08	12167.415	36759.59
7451.0	77.98	12325.116	36997.566
5598.0	77.93	11515.237	36455.227
12610.0	77.91	13915.79	37829.391
7615.0	77.91	12409.886	34585.996
4430.0	77.91	11199.371	39587.43
8411.0	77.87	12756.644	38160.195
3054.0	77.87	10137.022	36607.172
10660.0	77.83	13366.626	35210.059
1462.0	77.83	8945.672	39770.492
3386.0	77.83	10511.159	34321.012
7765.0	77.72	12569.162	34419.242
6463.0	77.66	12051.605	38191.758
10493.0	77.6	13339.629	34311.637
1126.0	77.6	8590.088	36261.414
203.0	77.54	7856.537	39084.895
14334.0	77.45	14508.292	33503.727
11813.0	77.43	13994.865	34486.625
6769.0	77.39	12058.836	33190.855
8457.0	77.37	12755.943	37759.813
12901.0	77.29	14127.171	37590.641
11269.0	77.26	13733.089	37624.344
1743.0	77.24	9121.46	33471.84
12895.0	77.24	14084.021	37821.84
13909.0	77.2	14318.078	38795.289
1890.0	77.12	9161.036	37374.641
7601.0	77.12	12443.858	34640.43
8233.0	77.1	12582.666	39042.391
688.0	77.08	8094.673	35809.508
10420.0	77.05	13276.173	35505.188
4041.0	76.91	10633.971	33232.602
10748.0	76.89	13552.854	36122.387
898.0	76.8	8224.228	37122.117
3513.0	76.8	10535.206	36440.641
12591.0	76.8	13934.12	37246.176
1755.0	76.76	9202.823	33729.551
3013.0	76.74	10147.187	37680.699
13735.0	76.74	14306.753	36053.145
14126.0	76.72	14591.888	37779.375
8206.0	76.72	12632.577	38549.848
6183.0	76.7	11659.709	38794.957
1713.0	76.66	8883.557	33177.414
4771.0	76.64	11049.63	34137.934
1080.0	76.61	8594.363	37735.93
1718.0	76.61	8874.486	33125.547
10186.0	76.61	13198.548	38184.066
2978.0	76.61	10134.317	38648.387
10497.0	76.55	13238.389	34185.184
1385.0	76.55	8675.308	37459.426
7220.0	76.55	12168.424	39761.414
11287.0	76.55	13676.52	37473.672
9352.0	76.53	13080.642	36184.441
8379.0	76.49	12710.799	38632.543
10927.0	76.49	13526.504	38428.426
714.0	76.47	8009.527	35131.859
11787.0	76.43	13907.657	34136.648
1412.0	76.41	8732.115	38311.359
2666.0	76.39	9936.308	33710.703
1468.0	76.36	9038.631	39953.863
12911.0	76.26	14148.7	37442.844
1781.0	76.24	9274.613	34286.754
3300.0	76.2	10409.558	33327.781
5476.0	76.18	11635.414	38233.207
8404.0	76.13	12797.487	38368.137
4006.0	76.11	10627.979	33864.797
2361.0	76.09	9623.858	37690.555
11079.0	76.07	13659.307	38854.211
6038.0	76.07	11800.098	36168.473
14326.0	76.03	14517.632	33650.441
5245.0	75.99	11375.878	39101.043
1570.0	75.97	8979.488	36831.699
6839.0	75.95	12213.984	35075.824
2339.0	75.95	9646.417	36516.688
6823.0	75.92	12154.599	34679.102
2805.0	75.88	9947.785	35659.77
11803.0	75.84	13792.89	34405.672
2494.0	75.82	9745.662	35774.359
7686.0	75.78	12589.357	33424.328
1870.0	75.7	9144.198	36788.664
6770.0	75.67	12030.769	33215.277
2115.0	75.67	9328.842	34977.777
136.0	75.65	7985.755	36969.531
6981.0	75.63	12247.43	36928.523
1523.0	75.63	8868.234	37677.059
8227.0	75.59	12597.566	38950.543
3578.0	75.57	10431.212	37563.906
1361.0	75.51	8679.41	36623.469
11780.0	75.47	13952.992	34024.672
4046.0	75.46	10744.607	33272.961
13984.0	75.34	14344.815	39993.137
173.0	75.32	7659.588	38043.262
6179.0	75.21	11746.881	38757.195
3868.0	75.17	10760.458	36415.141
1014.0	75.17	8297.947	39812.371
5079.0	75.17	11215.989	36975.051
12900.0	75.17	14012.482	37523.332
2245.0	75.15	9578.065	34430.023
2925.0	75.15	10100.326	38881.168
903.0	75.13	8394.771	37404.859
896.0	75.09	8359.065	36941.148
1312.0	75.09	8724.27	35162.039
5769.0	75.09	11424.056	35116.836
9226.0	75.05	13008.245	34871.469
7655.0	75.05	12373.757	33817.91
2971.0	74.96	10346.063	39243.52
4393.0	74.9	10857.788	39441.398
643.0	74.88	8099.016	37068.285
6520.0	74.88	11892.017	37723.102
601.0	74.8	8192.259	39134.172
2968.0	74.8	10280.027	39382.199
2469.0	74.8	9739.614	36553.301
2327.0	74.79	9557.106	36334.617
3586.0	74.77	10503.951	37647.875
5883.0	74.77	11717.19	33755.0
157.0	74.73	7788.307	37549.145
9946.0	74.67	12949.538	38394.309
1424.0	74.65	8800.806	38716.043
3859.0	74.65	10561.037	36601.371
1152.0	74.63	8516.708	35416.785
2013.0	74.63	9317.7	37865.551
3743.0	74.61	10712.759	37954.23
2069.0	74.59	9454.291	36078.434
1196.0	74.56	8607.334	34331.816
3675.0	74.52	10598.302	39752.09
156.0	74.44	7734.901	37533.238
2852.0	74.4	9964.272	36639.988
1415.0	74.38	8636.216	38487.391
10569.0	74.38	13419.208	33617.719
888.0	74.34	8348.903	36772.723
3584.0	74.31	10361.226	37625.117
8955.0	74.27	12887.616	34801.906
12586.0	74.27	13841.163	37149.344
5305.0	74.27	11322.829	39756.188
645.0	74.25	8090.439	37169.426
2973.0	74.15	10343.995	39028.02
13776.0	74.08	14274.171	37176.793
2463.0	74.06	9856.919	36957.895
5791.0	74.02	11486.027	34760.23
13718.0	74.02	14367.69	35578.871
2888.0	74.0	9951.021	37845.539
4846.0	73.98	11214.725	33923.617
2349.0	73.94	9585.614	37111.188
6253.0	73.94	11742.741	39689.156
11064.0	73.92	13730.91	39010.816
10747.0	73.9	13380.656	36113.324
8300.0	73.88	12610.806	39980.84
6947.0	73.87	12269.114	36446.02
5100.0	73.87	11412.029	37239.258
7296.0	73.85	12290.159	38662.406
7.0	73.77	7747.972	33173.984
8163.0	73.75	12517.548	37898.605
4059.0	73.73	10978.83	33037.547
7094.0	73.66	12246.703	38144.012
743.0	73.6	8175.574	34468.527
4881.0	73.56	11369.727	34592.688
2831.0	73.54	9996.808	35926.285
4272.0	73.54	10872.771	37249.129
6296.0	73.46	11976.273	39821.555
6732.0	73.43	11990.024	34266.598
6822.0	73.43	12258.474	34669.371
6850.0	73.41	12144.654	35415.141
10130.0	73.39	13234.226	39226.324
2269.0	73.35	9598.352	34913.922
2366.0	73.33	9551.349	37782.055
756.0	73.21	8047.895	34266.273
10523.0	73.21	13159.386	33678.066
1706.0	73.2	8959.584	33628.133
6675.0	73.18	11905.061	35280.949
10993.0	73.16	13510.815	39796.402
2.0	73.16	7953.636	33077.063
2465.0	73.16	9805.65	36704.945
11032.0	73.14	13589.747	39396.383
2365.0	73.1	9504.246	37779.922
1461.0	73.1	8886.411	39761.594
894.0	73.06	8385.059	36865.945
11759.0	73.02	13792.68	33613.641
181.0	72.98	7907.268	38474.91
11818.0	72.97	13846.608	34519.305
1030.0	72.97	8425.742	39647.215
4269.0	72.91	10906.82	37173.855
844.0	72.91	8305.616	34659.281
1953.0	72.85	9131.935	39806.629
14204.0	72.85	14573.1	36166.82
6596.0	72.85	11850.602	36676.238
2201.0	72.81	9531.558	33333.398
3443.0	72.75	10476.989	35666.504
161.0	72.7	7681.354	37741.402
7701.0	72.68	12637.475	33846.223
10857.0	72.62	13523.514	37718.813
12589.0	72.62	13874.81	37228.434
3788.0	72.6	10588.454	37276.441
10595.0	72.54	13443.954	34460.996
4646.0	72.51	11158.598	36199.523
4861.0	72.47	11341.173	34217.379
2314.0	72.43	9598.939	35904.086
3427.0	72.43	10480.773	35330.391
789.0	72.41	8242.836	33231.516
3143.0	72.41	10222.489	35484.102
12775.0	72.41	14199.714	39972.023
2363.0	72.37	9622.932	37764.477
12885.0	72.37	14046.344	37939.641
5842.0	72.35	11420.344	33213.879
5824.0	72.35	11499.012	33729.469
2347.0	72.33	9510.721	37026.82
1585.0	72.33	9036.57	36371.008
802.0	72.31	8407.726	33570.598
4761.0	72.29	11127.525	34765.348
3094.0	72.29	10255.021	36154.5
867.0	72.28	8362.556	35827.328
1146.0	72.28	8440.305	35824.219
14078.0	72.26	14474.518	38935.383
1143.0	72.2	8514.178	36055.309
8732.0	72.2	12895.991	36941.957
6979.0	72.2	12150.848	36900.039
1492.0	72.18	8865.551	39110.016
1933.0	72.12	9149.019	38815.523
7589.0	72.1	12402.835	35224.43
6379.0	72.08	12061.149	38907.133
12798.0	72.01	14015.563	39333.605
7931.0	71.97	12623.044	35957.801
13490.0	71.97	14117.641	34256.758
7568.0	71.93	12301.66	35722.063
3998.0	71.91	10770.657	34267.547
3201.0	71.89	10218.925	34373.371
11859.0	71.72	13817.507	34818.684
7104.0	71.72	12172.916	38228.129
7675.0	71.7	12601.097	33010.746
8912.0	71.66	12843.891	35560.945
3038.0	71.66	10223.72	37286.23
4357.0	71.66	10862.418	38414.906
10617.0	71.66	13501.214	34754.805
10756.0	71.64	13449.482	36299.273
5119.0	71.62	11387.661	37771.48
12869.0	71.62	14130.206	37996.684
763.0	71.61	8191.113	34100.109
12881.0	71.57	14083.567	37885.605
8052.0	71.55	12502.527	36850.422
7339.0	71.55	12478.543	38050.922
1896.0	71.53	9140.823	37497.516
233.0	71.49	8129.339	39706.039
5479.0	71.49	11508.647	38010.156
11313.0	71.41	13650.077	37147.816
2422.0	71.39	9856.059	38779.961
14358.0	71.39	14534.384	33309.074
12914.0	71.36	14010.777	37201.566
5830.0	71.3	11548.369	33559.863
2923.0	71.28	10108.973	38820.648
4141.0	71.26	10965.16	35032.801
5959.0	71.24	11674.071	35568.398
11717.0	71.24	13765.247	33334.199
2905.0	71.2	10103.754	38186.883
5054.0	71.18	11326.136	36550.363
6820.0	71.16	12072.286	34652.426
3600.0	71.16	10528.768	37892.332
5012.0	71.16	11263.763	36062.703
13746.0	71.15	14304.2	36359.391
2718.0	71.15	10119.994	34443.832
1162.0	71.11	8442.302	35153.949
1028.0	71.09	8563.341	39628.73
13565.0	71.07	14331.239	33836.094
1075.0	71.03	8548.092	37859.324
4552.0	71.01	11153.986	37733.551
2645.0	70.99	10076.291	33211.012
2972.0	70.97	10269.862	39008.277
1602.0	70.95	9022.603	35754.59
10491.0	70.95	13190.009	34290.391
5472.0	70.93	11531.773	38440.328
2871.0	70.88	10035.791	37361.574
2842.0	70.72	9947.881	36180.848
1410.0	70.72	8639.809	38193.52
4051.0	70.67	10721.033	33101.234
4062.0	70.63	10913.053	33043.914
2367.0	70.63	9538.138	37931.969
10580.0	70.59	13398.508	34066.719
4408.0	70.57	10827.163	39985.094
6158.0	70.57	11674.877	38480.855
5130.0	70.53	11335.818	38234.34
7611.0	70.49	12415.968	34485.348
2047.0	70.49	9473.114	36805.41
615.0	70.49	7996.242	38478.805
7636.0	70.46	12480.134	34196.719
1900.0	70.36	9212.722	37641.035
1182.0	70.34	8529.755	34733.344
3175.0	70.32	10239.942	34896.441
13494.0	70.32	14173.855	33975.68
12700.0	70.3	13812.313	39300.063
5997.0	70.28	11849.736	36005.395
191.0	70.25	7713.546	38766.691
6545.0	70.23	11953.489	37376.453
4757.0	70.17	11153.689	34790.109
3008.0	70.03	10319.978	37853.477
1387.0	70.03	8822.017	37468.109
11413.0	70.03	13741.083	36071.754
2534.0	69.98	9858.538	34985.578
10995.0	69.98	13522.891	39825.723
47.0	69.9	7838.954	34303.109
6398.0	69.88	11998.119	38694.188
2391.0	69.75	9560.603	39109.656
6127.0	69.73	11673.572	37324.891
1549.0	69.65	8860.799	37102.387
5822.0	69.63	11521.743	33668.984
661.0	69.63	8049.465	36616.563
2566.0	69.61	9815.836	34705.035
7704.0	69.59	12575.93	33954.66
2415.0	69.59	9731.225	39233.941
7045.0	69.57	12253.332	37711.387
8161.0	69.56	12562.638	37835.242
9157.0	69.54	12938.957	33224.531
7465.0	69.52	12490.987	36566.836
6136.0	69.5	11660.049	37486.711
4867.0	69.5	11249.695	34350.555
819.0	69.48	8325.387	34080.922
4237.0	69.48	10947.233	36502.004
6464.0	69.44	11863.69	38197.59
729.0	69.42	8154.093	34844.875
169.0	69.4	7891.684	37925.234
5446.0	69.38	11487.341	38953.414
1315.0	69.38	8676.834	35274.02
1852.0	69.36	9230.937	36199.613
2018.0	69.36	9387.077	37692.441
9529.0	69.36	13106.531	36894.438
7653.0	69.31	12287.604	34090.594
1010.0	69.23	8360.771	39684.57
1086.0	69.23	8589.872	37582.664
2061.0	69.23	9303.19	36262.547
3016.0	69.19	10179.331	37704.066
12830.0	69.19	14203.435	38843.594
144.0	69.15	7845.763	37238.285
7979.0	69.12	12692.148	36237.555
1342.0	69.12	8802.152	36268.844
14198.0	69.1	14579.245	36358.195
14033.0	69.1	14476.279	39562.77
14019.0	69.02	14585.057	39444.051
821.0	69.0	8250.368	34198.125
1526.0	68.94	9015.286	37821.359
1558.0	68.92	8855.365	36965.477
4685.0	68.89	11204.322	35816.758
2567.0	68.85	9722.349	34708.965
1130.0	68.81	8422.542	36366.777
155.0	68.73	7964.489	37526.816
8179.0	68.67	12683.61	38110.059
4930.0	68.66	11373.058	35408.91
10111.0	68.6	13238.662	39620.461
13512.0	68.58	14091.389	33633.211
14225.0	68.58	14463.774	35487.207
12958.0	68.56	14030.901	36610.887
1164.0	68.56	8429.464	34969.52
5612.0	68.52	11562.967	36349.586
12531.0	68.48	13905.964	35925.484
10413.0	68.44	13193.877	35675.168
201.0	68.39	7645.65	38984.48
105.0	68.39	7667.179	35984.355
1053.0	68.35	8610.003	38565.816
7512.0	68.33	12424.771	36132.844
879.0	68.27	8300.145	36329.641
2625.0	68.27	9755.651	33373.094
193.0	68.25	7658.739	38795.605
6552.0	68.23	11988.616	37452.652
2060.0	68.16	9341.914	36232.703
4455.0	68.1	11054.27	38949.07
3557.0	68.08	10400.189	36842.297
2987.0	68.06	10153.363	38531.816
2542.0	68.02	9857.692	35072.398
14010.0	68.02	14572.113	39701.176
6130.0	68.02	11653.984	37400.207
13613.0	67.85	14260.116	34639.547
3061.0	67.85	10326.669	36407.957
912.0	67.85	8226.604	37689.984
2493.0	67.83	9805.337	35748.023
5821.0	67.79	11634.228	33667.289
74.0	67.75	7794.743	35056.73
2045.0	67.74	9475.935	37021.414
61.0	67.74	7756.198	34675.652
163.0	67.64	7964.981	37792.789
13783.0	67.64	14290.3	37296.277
1329.0	67.64	8683.228	35792.285
148.0	67.58	7911.158	37387.52
737.0	67.56	8033.583	34637.941
1491.0	67.49	8983.714	39075.926
12613.0	67.47	13966.911	37843.375
11810.0	67.45	13847.291	34475.809
3708.0	67.45	10686.838	38904.176
1362.0	67.35	8653.295	36672.652
10996.0	67.35	13467.031	39828.074
1047.0	67.33	8579.835	38913.453
5050.0	67.33	11363.256	36525.684
1048.0	67.3	8531.122	38633.52
2383.0	67.28	9610.649	38573.059
10528.0	67.24	13195.274	33332.27
10104.0	67.24	12954.047	39970.488
6881.0	67.2	12147.488	35875.371
1369.0	67.18	8686.84	36886.16
5489.0	67.18	11420.931	37675.957
10105.0	67.14	13327.242	39768.121
5445.0	67.12	11487.089	39260.277
6476.0	67.08	11896.015	37987.996
5467.0	67.07	11510.747	38605.504
891.0	67.03	8410.886	36809.242
2929.0	67.03	9953.115	38914.77
1239.0	67.01	8704.009	33174.492
3172.0	67.01	10302.369	34841.156
6524.0	66.97	12035.544	37755.789
7822.0	66.95	12502.193	34932.574
79.0	66.91	7683.773	35126.707
1020.0	66.91	8617.165	39872.969
5843.0	66.87	11431.814	33218.711
2402.0	66.8	9605.294	39974.719
674.0	66.8	8125.482	36156.406
6740.0	66.8	11867.736	33949.445
1231.0	66.78	8549.239	33060.613
3299.0	66.78	10482.697	33018.047
84.0	66.74	7938.174	35245.605
813.0	66.74	8401.975	33998.766
6354.0	66.74	11904.554	38978.734
11407.0	66.68	13716.884	36329.777
757.0	66.68	8145.407	34275.324
13485.0	66.66	14143.57	34146.625
5322.0	66.64	11267.686	39994.707
3287.0	66.61	10258.957	33430.414
14014.0	66.61	14628.142	39738.523
1636.0	66.57	9038.776	34803.531
2353.0	66.55	9635.371	37380.305
3007.0	66.51	10300.428	38143.406
3686.0	66.49	10571.913	39269.359
213.0	66.49	7864.71	39419.512
6316.0	66.45	11855.545	39750.691
818.0	66.41	8383.493	34075.434
14129.0	66.26	14499.893	37628.707
3379.0	66.24	10545.327	34166.508
1025.0	66.22	8466.915	39924.711
11311.0	66.22	13780.144	37136.055
6326.0	66.22	12040.239	39557.262
7592.0	66.17	12376.85	34958.996
12600.0	66.17	13831.783	37529.543
6362.0	66.15	11883.956	39040.426
4133.0	66.09	10865.045	34890.668
210.0	66.09	7832.962	39296.445
4943.0	66.05	11286.805	35573.27
14022.0	66.05	14635.876	39470.516
2447.0	66.01	9878.741	37651.191
9173.0	66.01	12928.662	33985.492
3139.0	65.99	10174.583	35620.578
1056.0	65.92	8611.044	38620.688
5655.0	65.92	11508.202	35910.387
617.0	65.88	8178.73	38607.941
12552.0	65.88	13876.601	36139.23
7567.0	65.86	12382.804	35719.738
9802.0	65.86	13061.463	37925.121
4719.0	65.86	11204.192	35262.859
14274.0	65.82	14466.798	34832.68
2134.0	65.78	9333.824	34317.473
2614.0	65.76	9730.989	33942.168
8391.0	65.76	12758.515	38511.547
2653.0	65.74	10053.924	33407.293
1422.0	65.74	8688.795	38673.828
10438.0	65.74	13244.194	35231.191
3742.0	65.71	10640.264	37945.152
9078.0	65.61	12818.123	34057.5
3641.0	65.59	10452.275	39131.797
2417.0	65.53	9765.303	38850.672
2255.0	65.51	9693.007	34695.125
1963.0	65.46	9398.212	39925.5
2922.0	65.44	10086.835	38800.789
13722.0	65.36	14396.779	35699.02
14130.0	65.32	14538.106	37628.527
1864.0	65.25	9135.063	36559.793
2908.0	65.23	9948.203	38243.168
2345.0	65.21	9656.169	36992.059
217.0	65.09	7956.662	39514.672
13873.0	65.09	14377.098	38142.609
2360.0	65.07	9701.483	37659.906
14185.0	65.07	14538.982	36568.766
3947.0	65.02	10584.855	35553.609
5964.0	65.0	11848.262	35682.875
3558.0	64.96	10452.065	36852.238
10316.0	64.96	13203.063	36591.754
126.0	64.88	7751.69	36796.313
620.0	64.88	8120.463	38183.434
29.0	64.84	7702.557	33625.363
1002.0	64.82	8332.724	39486.676
1555.0	64.79	8853.244	36931.887
1396.0	64.77	8718.808	37735.242
12917.0	64.77	14175.398	37293.992
166.0	64.75	7870.783	37822.09
13731.0	64.73	14296.033	35959.625
3164.0	64.71	10150.301	35227.93
1011.0	64.69	8361.213	39710.031
1195.0	64.69	8469.363	34597.492
13478.0	64.69	14160.754	34360.352
13833.0	64.67	14280.311	37733.051
10409.0	64.67	13265.15	35622.145
2140.0	64.63	9440.127	34133.344
7960.0	64.61	12690.85	36134.734
913.0	64.58	8251.004	37692.313
1667.0	64.56	8863.98	34351.129
1082.0	64.54	8508.316	37523.957
1464.0	64.54	8982.579	39857.934
2302.0	64.48	9624.2	35514.992
4636.0	64.44	11129.171	36076.449
7882.0	64.44	12578.0	35629.547
3662.0	64.44	10441.461	39743.02
4410.0	64.4	11004.267	39901.762
1009.0	64.38	8411.175	39678.883
1088.0	64.27	8523.461	37458.902
3667.0	64.27	10375.879	39858.402
7110.0	64.23	12155.631	38274.875
11288.0	64.15	13727.608	37185.609
5048.0	64.13	11364.98	36486.301
5795.0	64.08	11526.848	34557.457
12727.0	64.06	13836.365	39547.91
7667.0	64.06	12315.35	33613.457
14305.0	64.06	14585.428	34190.406
1373.0	64.04	8733.694	36945.738
3010.0	63.98	10279.033	37880.781
12502.0	63.98	13827.495	35508.469
883.0	63.96	8290.208	36522.438
625.0	63.94	8005.127	37941.348
2575.0	63.9	9827.526	34733.191
7502.0	63.89	12334.729	36302.852
13761.0	63.87	14284.581	36756.723
878.0	63.87	8321.987	36309.484
9517.0	63.87	13099.597	36819.93
1301.0	63.87	8663.789	34769.633
6598.0	63.85	11963.137	36393.227
1572.0	63.83	8912.09	36562.984
14221.0	63.77	14482.762	35715.332
5800.0	63.66	11514.13	34401.301
6752.0	63.66	11908.084	33603.535
6236.0	63.62	11709.41	39494.754
10087.0	63.6	12927.852	39679.246
1946.0	63.56	9118.337	39441.43
7579.0	63.56	12414.833	35277.734
8001.0	63.54	12598.698	36325.09
13914.0	63.54	14348.175	38887.578
3655.0	63.52	10548.367	39527.145
2535.0	63.5	9712.266	34989.223
5918.0	63.5	11836.414	34814.891
10785.0	63.48	13451.366	36893.27
11470.0	63.43	13601.225	35765.609
4557.0	63.37	11095.636	37508.023
5753.0	63.37	11493.81	35734.605
1454.0	63.37	8657.031	39987.32
3717.0	63.35	10667.591	38480.563
2037.0	63.35	9447.174	37288.695
2192.0	63.33	9399.801	33157.629
9241.0	63.33	12996.731	35051.355
2235.0	63.33	9684.816	34115.738
1858.0	63.31	9108.556	36402.363
10964.0	63.29	13405.46	39084.477
13052.0	63.25	14033.873	35256.086
7291.0	63.23	12292.35	38828.793
147.0	63.23	7926.377	37380.254
12861.0	63.23	14146.667	38189.48
6278.0	63.21	11715.82	39836.773
12580.0	63.2	13946.706	36867.367
7652.0	63.18	12368.206	34073.027
1046.0	63.18	8438.227	38809.863
12824.0	63.18	14020.273	39087.23
1601.0	63.16	9028.884	36055.805
1375.0	63.14	8631.493	37006.926
3045.0	63.1	10229.681	37125.355
5509.0	63.08	11632.186	37378.352
8424.0	63.06	12873.642	38301.734
5514.0	63.06	11553.799	37189.742
1582.0	63.06	9024.976	36528.906
5910.0	63.06	11724.075	34526.977
7623.0	63.0	12417.188	34357.359
9034.0	63.0	12815.477	34363.426
10755.0	62.99	13447.755	36275.148
116.0	62.97	7841.759	36408.902
4364.0	62.97	10894.458	38622.297
1644.0	62.83	8903.997	34881.527
9066.0	62.81	12811.346	34223.762
12581.0	62.81	13947.008	36881.738
1977.0	62.79	9341.615	38967.293
11163.0	62.76	13680.347	38433.539
5720.0	62.7	11536.926	35595.738
8270.0	62.66	12590.87	39565.738
3440.0	62.64	10438.088	35563.262
8372.0	62.62	12921.629	38881.039
14047.0	62.58	14454.822	39402.371
2635.0	62.45	9765.983	33138.164
1956.0	62.41	9114.537	39951.27
4206.0	62.37	10888.319	36093.746
13857.0	62.33	14260.9	38002.59
5873.0	62.31	11814.81	33433.594
5906.0	62.3	11772.344	34354.027
2633.0	62.24	9865.836	33064.055
6709.0	62.24	12028.585	34495.66
4411.0	62.22	11117.333	39916.703
1371.0	62.22	8677.126	36927.891
141.0	62.18	7818.622	37153.074
3654.0	62.18	10400.528	39462.41
2324.0	62.1	9530.84	36220.508
13499.0	62.07	14038.408	34095.324
8164.0	62.07	12706.043	37900.555
8481.0	62.03	12739.898	37590.934
13238.0	62.03	14099.09	34964.258
9220.0	62.03	12940.786	34823.867
2089.0	61.95	9455.284	35517.836
6343.0	61.93	12041.573	39125.055
6945.0	61.91	12085.956	36437.18
897.0	61.78	8295.591	36964.695
9377.0	61.76	12998.68	36258.031
10343.0	61.74	13339.568	36111.906
1850.0	61.72	9095.487	36063.105
1932.0	61.72	9184.883	38757.336
3522.0	61.72	10558.072	36506.258
3719.0	61.7	10588.821	38539.977
4142.0	61.66	10957.07	35073.93
180.0	61.63	7906.43	38437.512
12532.0	61.61	13810.918	35941.066
3027.0	61.57	10234.95	37660.027
3345.0	61.55	10444.274	33739.633
8764.0	61.45	12790.308	36760.691
56.0	61.43	7685.955	34549.402
2342.0	61.43	9584.421	36718.547
3783.0	61.41	10627.391	37250.539
6728.0	61.41	11853.12	34195.734
6575.0	61.4	12054.084	36984.719
697.0	61.36	8199.425	35712.977
1656.0	61.36	8978.62	34480.434
1938.0	61.34	9177.346	38995.738
1344.0	61.3	8840.865	36322.652
2759.0	61.3	10082.304	34746.086
12671.0	61.18	13875.543	38754.59
10169.0	61.18	13297.786	38550.008
11507.0	61.17	13595.119	35705.566
1944.0	61.15	9240.765	39210.211
1742.0	61.15	9226.787	33454.477
3634.0	61.13	10479.77	38922.438
3676.0	61.11	10723.763	39494.797
7583.0	61.11	12288.795	35395.156
4546.0	61.11	11181.709	37930.563
745.0	61.11	8024.509	34586.602
[truncated: 2,118 more rows]
