# Supplementary material for: Insights on the Control of Yeast Single-Cell Growth Variability by Members of the Trehalose Phosphate Synthase (TPS) Complex
Source: Front Cell Dev Biol. 2021 Jan 28;9:607628. doi: 10.3389/fcell.2021.607628 (PMC7876269; doi:10.3389/fcell.2021.607628)
Supplement: Supplementary file 3 [file Data_Sheet_2.ZIP › replicate3_delta_TPS1_t3.csv]

Id	Area(um^2)	Center_x_position	Center_y_position
1332.0	438.33	8889.241	36089.18
4019.0	438.0	11086.279	36574.27
1396.0	365.13	8849.484	34167.27
12002.0	345.53	14271.111	34482.637
2589.0	344.42	10173.87	38081.129
1586.0	342.78	9250.409	37088.586
5134.0	290.06	11737.132	33745.031
6161.0	290.02	12075.279	38013.922
5107.0	285.52	11840.613	33020.309
2596.0	267.65	10148.04	37976.383
4131.0	267.61	11145.242	34955.137
11284.0	265.67	14012.918	37926.852
2577.0	258.8	10306.798	38620.098
12297.0	257.42	14275.06	39105.387
1058.0	254.08	8787.336	34602.289
9012.0	252.38	13156.614	37038.141
6323.0	245.35	12277.073	39476.395
6395.0	240.39	12286.831	38173.852
1435.0	236.98	8851.586	33482.402
1023.0	230.73	8769.742	33633.727
1245.0	230.02	8978.287	38793.742
4013.0	229.37	11033.116	36553.711
445.0	228.66	8033.162	38802.648
5335.0	225.5	11643.29	37197.902
2097.0	223.91	9896.511	39039.027
1897.0	222.53	9690.523	33405.629
3140.0	220.37	10378.974	38526.316
835.0	218.36	8624.526	38586.73
3431.0	216.52	10621.409	35463.043
10336.0	213.19	13874.837	34847.379
560.0	213.11	8188.122	35054.941
186.0	210.81	7662.129	38613.559
1238.0	206.73	8953.537	38976.379
2057.0	206.0	9681.016	38448.395
218.0	204.99	7739.981	39605.594
1383.0	204.64	8998.102	34728.219
3012.0	202.29	10517.599	36130.594
6464.0	200.37	12385.151	37269.191
2114.0	200.16	9792.071	38270.676
1616.0	195.35	9139.943	38031.676
1159.0	194.93	8789.247	38088.152
11297.0	192.04	14152.155	37571.719
3197.0	189.39	10614.501	39335.395
2621.0	188.57	10249.89	37062.738
5902.0	187.48	12044.085	33081.078
1267.0	187.4	8854.862	38072.383
947.0	187.02	8590.716	34832.734
474.0	186.67	8179.771	37219.039
9624.0	186.62	13403.093	39999.434
2163.0	186.56	9714.139	35997.188
6643.0	185.72	12446.219	34170.305
442.0	185.72	8003.907	39248.211
1285.0	184.41	8914.064	37408.273
1032.0	183.86	8735.037	33840.223
3346.0	183.82	10696.882	36862.945
1333.0	183.71	9058.304	36098.051
2510.0	183.53	10037.445	38460.012
9215.0	181.85	13299.089	33195.344
263.0	180.33	8143.981	39450.715
1909.0	179.87	9566.533	33845.93
900.0	178.84	8623.785	36508.23
769.0	177.71	8262.016	39141.465
5189.0	177.1	11701.826	35563.492
10207.0	177.06	13630.87	33653.547
8787.0	176.12	13119.78	38893.301
1644.0	175.91	9123.459	39018.719
531.0	174.74	8049.646	35824.781
621.0	174.36	8251.534	33286.785
5184.0	173.11	11733.74	35498.754
168.0	172.71	7887.248	37968.504
2531.0	172.6	10064.833	39198.559
3340.0	171.29	10698.606	36773.609
6858.0	170.43	12597.129	35851.219
2496.0	170.28	10000.757	38053.348
1570.0	169.99	9109.288	36604.805
2774.0	169.7	10275.207	33982.809
9176.0	169.66	13246.604	34565.461
2396.0	168.51	10081.75	35036.84
767.0	166.29	8393.482	39115.723
1703.0	165.78	9472.927	38160.906
4160.0	164.49	11185.601	33825.914
1669.0	163.92	9350.627	39856.18
217.0	163.84	7920.223	39598.613
12519.0	163.42	14535.117	36905.566
145.0	162.86	7714.706	37395.309
808.0	162.86	8524.225	39617.898
1374.0	162.58	9044.89	34864.301
2052.0	161.22	9544.11	38232.961
515.0	160.43	8180.429	36134.094
1192.0	160.39	8715.035	39277.996
3101.0	160.37	10455.545	37583.563
908.0	160.26	8614.885	36142.871
1486.0	158.92	9250.037	34166.484
2146.0	158.9	9804.808	36585.242
1357.0	157.69	8846.483	35415.711
1399.0	157.48	8879.883	34188.73
6569.0	157.46	12277.669	35581.336
2552.0	157.31	10287.922	39439.016
1441.0	157.14	8937.199	33126.488
179.0	156.73	7743.997	38458.656
11190.0	156.35	14058.481	39961.625
10136.0	155.87	13775.676	34382.527
4761.0	155.32	11615.012	38412.504
3173.0	155.26	10373.608	39598.48
9504.0	155.18	13496.402	37838.238
1637.0	154.19	9153.48	38829.145
12566.0	154.05	14589.224	35503.23
12107.0	153.92	14379.106	35641.684
3262.0	153.8	10755.187	37552.523
12333.0	152.69	14394.329	39676.016
5733.0	152.17	11881.227	36561.941
1108.0	152.0	8756.292	36443.648
3165.0	151.94	10403.87	39262.48
6699.0	151.93	12526.921	33621.293
5538.0	151.58	11863.226	39429.621
12418.0	151.47	14566.008	39156.516
12549.0	150.91	14488.212	35954.551
3110.0	150.53	10515.827	37716.09
4755.0	150.07	11534.367	38737.898
3734.0	149.78	10802.117	37454.266
7891.0	149.74	13012.581	33847.43
764.0	149.61	8199.686	38944.422
12420.0	149.3	14620.738	39202.434
3580.0	149.15	10848.015	34586.063
4282.0	148.96	11385.538	35277.371
9187.0	148.9	13206.044	34225.348
5205.0	148.42	11722.077	35894.504
10949.0	148.32	13911.453	36477.906
509.0	147.52	8002.637	36461.574
384.0	147.29	8115.994	39308.68
1775.0	145.93	9420.138	36138.395
4260.0	145.37	11225.331	35000.113
7213.0	145.01	12837.191	39357.223
3254.0	143.78	10612.241	37776.77
949.0	143.42	8558.013	34894.629
7764.0	143.23	12880.788	34364.0
1186.0	143.17	8731.382	39105.59
5057.0	142.94	11512.622	34518.723
1894.0	142.83	9591.305	33273.965
6450.0	142.83	12482.135	37619.523
614.0	142.31	8037.057	33052.664
150.0	142.25	7735.55	37491.129
12366.0	142.23	14480.581	39801.77
1236.0	142.16	9010.546	38964.652
5892.0	141.87	11930.724	33450.375
11063.0	141.1	13896.513	38570.074
6322.0	141.03	12476.712	39464.375
2117.0	140.47	9913.306	38045.051
3035.0	140.37	10361.72	36385.125
3131.0	140.24	10529.448	38206.109
3887.0	140.13	11144.043	38861.383
6353.0	139.78	12285.574	38818.293
1692.0	139.76	9481.471	38715.359
7930.0	138.82	13065.229	34489.727
2471.0	138.63	10099.692	37191.332
1157.0	137.85	8765.575	37970.445
12425.0	137.64	14580.743	39000.668
6495.0	137.58	12463.826	36718.77
12651.0	136.51	14614.76	33706.563
2533.0	136.16	10061.744	39335.813
6334.0	135.97	12344.875	39117.23
12528.0	135.82	14562.771	36805.609
12535.0	135.66	14577.691	36475.113
10145.0	135.51	13603.214	34205.074
3875.0	135.45	11084.351	39237.168
2307.0	134.7	10079.342	33396.055
2580.0	134.44	10234.617	38390.195
2960.0	134.05	10469.757	35504.207
11124.0	134.01	13931.117	39453.98
556.0	133.38	8000.643	35034.398
1615.0	133.29	9262.751	38029.254
2678.0	133.23	10198.085	36027.383
9453.0	133.17	13525.052	37508.996
10929.0	132.96	13781.346	35944.391
10203.0	132.9	13597.22	33935.176
12550.0	132.43	14427.507	35983.121
11919.0	132.37	14109.984	33766.109
9425.0	132.31	13458.052	36705.719
9664.0	132.2	13718.706	38964.898
5336.0	132.02	11747.406	37215.277
4731.0	131.97	11516.879	39184.66
2709.0	131.91	10311.353	35499.742
159.0	131.81	7712.373	37799.84
1683.0	131.49	9397.884	39273.078
1021.0	130.84	8803.281	33576.941
11210.0	130.51	14047.034	39355.414
8951.0	130.03	13292.749	37926.961
8848.0	129.88	13287.405	39755.063
10116.0	129.8	13692.831	34676.438
11156.0	129.59	13983.62	39767.668
6490.0	129.51	12442.182	36983.797
3053.0	129.03	10377.169	36568.992
4069.0	128.9	11022.203	36001.793
6592.0	128.65	12462.208	35401.023
1648.0	128.17	9228.423	39196.883
6451.0	128.13	12445.096	37654.68
12316.0	128.11	14251.648	39507.66
1028.0	127.62	8709.859	33666.605
3128.0	127.35	10445.1	38143.781
4280.0	126.83	11337.581	35254.91
5973.0	126.75	12176.73	35691.098
12241.0	126.7	14218.32	38080.535
228.0	126.6	7674.869	39972.332
2819.0	126.37	10306.714	33673.965
8486.0	126.18	13031.19	37785.445
166.0	126.12	7751.25	37926.887
6662.0	126.1	12304.282	33879.727
11299.0	125.99	14184.875	37614.438
192.0	125.55	7927.787	38792.137
3546.0	125.43	10933.483	33340.52
824.0	125.26	8582.345	39016.77
1306.0	124.9	8951.728	36952.207
8660.0	124.86	12953.656	38418.691
33.0	124.82	7775.042	33672.324
7660.0	124.78	12716.916	35295.77
8836.0	124.76	12976.174	39918.336
11216.0	124.74	14172.943	39405.266
4481.0	124.69	11387.486	38476.844
9545.0	124.61	13437.032	38540.629
766.0	124.03	8367.029	39081.941
6859.0	123.5	12493.398	35869.258
2572.0	123.46	10333.279	38502.344
1106.0	123.02	8741.633	36406.176
2721.0	122.37	10138.366	35227.176
140.0	122.37	7659.009	37318.129
10001.0	122.35	13705.445	36015.316
6196.0	122.25	12065.033	38378.383
2397.0	122.1	10072.482	35171.594
4777.0	122.08	11470.759	37792.594
1369.0	122.0	9037.215	34783.68
224.0	121.95	7707.063	39857.617
5929.0	121.93	12078.937	34152.496
3370.0	121.64	10611.569	36273.227
9620.0	121.62	13504.64	39836.902
1482.0	121.56	9189.815	34056.957
1094.0	121.54	8785.209	35875.828
9546.0	121.3	13477.559	38541.902
5292.0	121.03	11845.967	36439.094
10998.0	120.97	13820.713	37811.039
2942.0	120.66	10405.445	34947.043
6846.0	120.64	12703.035	35657.895
2585.0	120.41	10294.144	38194.113
382.0	120.4	8200.91	39524.707
1439.0	120.24	9045.155	33316.336
2734.0	120.13	10227.155	34668.258
5380.0	120.03	11708.225	38532.016
7749.0	119.95	12904.942	34321.09
745.0	119.86	8262.774	37963.859
5605.0	119.65	11973.701	38499.008
4411.0	119.55	11389.418	36849.879
2106.0	119.51	9877.918	38498.738
4587.0	119.51	11234.233	39741.723
2662.0	119.36	10219.1	36221.008
7211.0	118.4	12821.501	39325.965
2936.0	118.13	10469.144	34758.637
5642.0	118.06	12038.679	38218.508
3867.0	118.06	11116.46	39543.621
5413.0	118.0	11832.681	38950.613
3071.0	117.75	10527.92	36716.293
6512.0	117.69	12459.056	36478.852
5961.0	117.67	12144.35	35387.48
1269.0	117.66	8874.053	37879.281
3111.0	117.39	10396.604	37717.223
11105.0	117.35	13900.112	39275.387
2087.0	116.68	9881.785	39641.391
2137.0	116.58	9796.282	37086.551
148.0	115.82	7960.371	37489.621
3698.0	115.82	10895.49	36747.273
967.0	115.26	8599.67	34324.598
2314.0	115.22	9945.205	33580.668
188.0	115.22	7719.921	38663.988
1757.0	115.13	9476.443	36753.637
12242.0	115.05	14234.103	38101.547
2437.0	114.9	9918.415	35812.352
797.0	114.86	8472.666	39804.301
1721.0	114.46	9482.256	38127.441
5084.0	114.05	11441.581	33744.871
8574.0	113.79	12934.545	38160.277
4606.0	113.75	11374.76	39815.922
6430.0	113.71	12489.336	37915.758
2549.0	113.52	10181.46	39602.367
3239.0	113.35	10575.21	38143.59
2441.0	113.29	10046.84	36039.73
3872.0	113.29	11031.168	39382.867
3843.0	113.06	10824.122	39632.879
2116.0	112.94	9901.113	38017.598
5825.0	112.87	11962.082	34732.363
6306.0	112.68	12368.66	39932.785
1473.0	112.68	9242.784	33798.785
9202.0	112.58	13187.264	33655.57
7711.0	112.52	12800.199	34749.777
2744.0	112.22	10264.924	34521.336
1251.0	112.0	8983.116	38746.598
10249.0	111.83	13969.6	33331.152
3366.0	111.7	10584.42	36518.133
12100.0	111.45	14355.822	35442.848
7051.0	111.12	12494.911	37669.668
2906.0	111.09	10461.729	34027.934
12517.0	110.97	14633.022	36881.727
3607.0	110.95	10893.705	35199.102
615.0	110.93	8104.652	33076.32
5870.0	110.57	12057.399	33687.27
3801.0	110.51	10963.258	38248.793
1805.0	110.32	9294.903	35141.156
2395.0	109.78	9940.456	35028.102
3940.0	109.53	11081.358	38234.715
11974.0	109.3	14208.957	34017.043
11181.0	109.25	14137.438	39845.191
2294.0	109.15	10079.528	33019.695
8918.0	109.04	13169.882	38264.109
1239.0	109.04	8857.863	39021.203
9603.0	108.86	13374.306	39445.039
5709.0	108.35	12020.44	37062.637
5721.0	108.23	12028.539	36974.723
2544.0	108.17	10122.79	39972.469
2647.0	108.08	10191.134	36065.828
554.0	108.08	8153.261	35239.238
3287.0	108.02	10583.643	37043.895
3497.0	107.79	10680.899	33486.059
7876.0	107.79	12958.041	33178.992
2419.0	107.46	9959.569	35618.723
4799.0	107.29	11442.026	37205.777
7221.0	107.2	12714.251	39190.465
12683.0	107.16	14619.812	33120.895
2570.0	106.78	10320.004	38471.734
50.0	106.72	7799.664	34289.375
170.0	106.56	7662.081	37997.938
1423.0	106.28	8925.952	33762.879
4188.0	106.01	11231.588	33111.398
2842.0	105.55	10321.677	33154.074
9859.0	105.51	13737.625	37630.598
1034.0	105.49	8722.503	33928.543
9622.0	105.01	13407.576	39856.645
9033.0	104.99	13350.155	36678.184
2186.0	104.82	9827.324	35305.281
11127.0	104.74	13899.372	39471.449
2730.0	104.73	10288.024	34651.332
4569.0	104.73	11209.094	39464.363
2483.0	104.32	9952.891	37651.906
7812.0	104.28	12788.488	33855.004
5060.0	104.0	11508.51	34580.891
3248.0	103.83	10629.749	37679.98
1275.0	103.58	8953.718	37746.039
12268.0	103.48	14385.113	38570.469
1767.0	103.08	9367.034	36244.137
2527.0	102.96	9973.706	39135.121
5358.0	102.85	11661.154	37832.512
3816.0	102.52	10827.529	38642.32
2565.0	102.14	10273.535	38722.48
4434.0	102.04	11245.209	37352.836
8927.0	102.02	13294.908	38030.414
12583.0	102.01	14633.315	35055.41
10075.0	102.01	13613.86	35227.641
2839.0	101.79	10263.751	33098.422
2477.0	101.6	9970.584	37457.547
1623.0	101.55	9061.642	38127.691
10008.0	101.51	13696.606	36048.098
11986.0	101.37	14362.261	34178.105
11379.0	100.84	13996.309	36002.504
3558.0	100.72	10860.921	33963.566
11891.0	100.66	14118.321	34376.285
1742.0	100.65	9287.285	37226.934
1261.0	100.45	8956.202	38461.246
2561.0	100.45	10319.215	39031.68
3874.0	100.2	11170.075	39147.902
1910.0	100.09	9650.777	33867.961
3664.0	99.74	10787.082	36240.746
10921.0	99.73	13823.634	35688.605
11089.0	99.57	13865.243	39186.148
2335.0	99.55	10123.347	34214.375
2516.0	99.53	10092.377	38844.555
9167.0	99.4	13181.888	34703.551
1661.0	99.4	9060.531	39907.141
7217.0	99.19	12827.986	39140.406
6477.0	99.17	12397.362	37119.406
8977.0	99.09	13340.948	37598.539
6932.0	98.86	12626.617	36334.527
5249.0	98.77	11796.044	36094.195
8662.0	98.69	12971.259	38427.977
860.0	98.67	8601.326	37537.188
11245.0	98.48	14157.18	38892.293
1100.0	98.4	8658.668	36248.23
9362.0	98.31	13502.32	35583.086
5448.0	98.25	11693.893	39538.191
454.0	98.25	8150.887	38454.383
1197.0	98.23	8739.738	39522.215
8000.0	98.06	13064.381	35715.355
708.0	98.0	8305.397	36329.152
8926.0	97.89	13158.6	38018.832
2487.0	97.87	9940.098	37719.617
8543.0	97.79	12946.301	38064.883
7372.0	97.7	12918.73	37375.344
381.0	97.7	8178.575	39503.516
855.0	97.5	8620.822	37711.98
3822.0	97.47	10959.825	38805.363
2525.0	97.33	10017.061	39018.879
2033.0	97.31	9551.963	37365.34
11075.0	97.18	13963.43	38923.469
1140.0	97.16	8839.047	37384.578
10904.0	97.06	13933.282	35502.707
4785.0	97.02	11573.956	37575.695
1673.0	96.95	9460.936	39899.102
9324.0	96.87	13507.497	35139.68
6840.0	96.81	12553.163	35555.133
11864.0	96.7	14014.14	34458.305
6342.0	96.34	12449.557	38983.047
6620.0	96.22	12471.432	34545.223
12480.0	96.18	14571.174	37404.516
1729.0	96.16	9311.924	37788.691
3125.0	96.11	10402.086	38027.445
2332.0	96.11	9967.912	34114.031
5641.0	96.07	12059.676	38212.664
6760.0	95.99	12525.562	34398.141
1582.0	95.78	9245.956	37014.758
3169.0	95.76	10508.099	39364.473
718.0	95.74	8233.962	36696.57
3788.0	95.72	10837.705	37980.535
4179.0	95.61	10995.497	33011.352
6573.0	95.51	12458.604	35618.555
6111.0	95.38	12139.042	37560.887
1234.0	95.13	8880.297	39329.914
3156.0	95.09	10551.583	38978.16
942.0	95.07	8504.909	35005.191
2257.0	94.94	9881.384	34228.445
31.0	94.82	7703.83	33602.133
611.0	94.78	8154.438	33428.629
5129.0	94.75	11795.906	33712.133
1857.0	94.73	9362.358	33879.047
3168.0	94.61	10372.802	39332.23
1343.0	94.5	9053.375	35753.172
612.0	94.48	8199.556	33458.715
1181.0	94.42	8715.266	38868.105
1355.0	94.21	8885.855	35279.871
9142.0	94.11	13206.342	35311.574
1366.0	94.06	8970.068	35060.617
490.0	93.67	8104.066	36712.098
1676.0	93.65	9375.249	39516.715
931.0	93.65	8516.766	35264.008
12097.0	93.62	14423.749	35420.508
7388.0	93.58	12911.821	37419.484
679.0	93.54	8351.671	34864.598
1459.0	93.42	9075.06	33421.543
4053.0	93.39	11015.119	36184.824
56.0	93.29	7702.221	34410.824
1911.0	93.08	9493.255	33934.211
7101.0	92.96	12517.137	38655.016
4118.0	92.68	11039.393	35117.574
12556.0	92.66	14559.761	35762.426
9299.0	92.62	13354.928	34925.293
5893.0	92.45	11974.62	33166.258
5764.0	92.43	11988.821	36355.977
9857.0	92.25	13749.639	37629.941
9203.0	92.18	13225.542	33692.961
7839.0	92.16	12769.757	33426.09
924.0	92.16	8448.063	35848.965
3325.0	92.14	10604.656	36999.258
3472.0	92.1	10767.126	34466.973
6793.0	92.04	12533.286	34732.383
9222.0	92.03	13211.668	33284.27
385.0	91.91	8169.128	39335.832
9358.0	91.81	13488.143	35501.926
12111.0	91.7	14371.33	35748.652
6503.0	91.66	12439.715	36675.973
4574.0	91.62	11414.311	39552.246
11386.0	91.58	14024.463	35808.492
1628.0	91.55	9251.563	38303.332
5085.0	91.47	11569.963	33745.043
10169.0	91.28	13610.622	34047.055
12572.0	91.26	14520.705	35397.891
3620.0	91.11	10851.844	35565.988
1621.0	90.95	9138.368	38105.652
5449.0	90.95	11645.75	39548.488
2737.0	90.88	10244.091	34716.543
10103.0	90.8	13627.651	34884.797
1580.0	90.78	9071.592	36816.117
3692.0	90.7	10866.452	36613.992
3894.0	90.67	11055.691	38476.086
6502.0	90.59	12288.375	36677.973
1265.0	90.44	8931.223	38058.574
10071.0	90.42	13698.447	35208.543
12178.0	90.3	14242.424	37331.469
12042.0	90.3	14259.281	34947.41
5489.0	90.28	11968.959	39777.16
6642.0	90.21	12466.412	34161.652
5333.0	90.15	11814.946	37191.766
8856.0	90.15	13135.359	39408.211
12367.0	90.11	14616.739	39811.773
2557.0	90.07	10272.199	39386.906
7935.0	89.96	13102.744	34556.914
9069.0	89.94	13269.572	35920.398
3424.0	89.92	10590.397	35686.031
5912.0	89.88	12081.277	33129.109
7181.0	89.86	12679.59	39822.637
4124.0	89.86	11051.773	35189.086
203.0	89.71	7668.579	39134.207
2690.0	89.69	10303.931	35849.645
2644.0	89.67	10229.714	36333.141
2282.0	89.67	9895.289	33351.242
2616.0	89.65	10185.575	37209.016
7345.0	89.61	12724.434	37747.914
118.0	89.46	7705.785	36405.176
3457.0	89.29	10741.76	34934.402
2151.0	89.25	9740.506	36461.316
742.0	89.25	8314.153	37686.313
2299.0	89.17	10048.007	33189.395
7267.0	89.17	12711.134	38481.277
4417.0	89.09	11351.502	36997.645
532.0	89.09	8143.715	35858.707
1380.0	89.06	9047.338	34674.258
7762.0	88.98	12754.165	34353.996
10271.0	88.9	13918.759	33762.316
1291.0	88.88	8904.809	37199.547
11293.0	88.65	14187.915	37731.016
43.0	88.56	7844.449	34052.613
4591.0	88.46	11357.71	39805.902
2615.0	88.37	10135.818	37199.371
1494.0	88.35	9176.404	34294.023
2551.0	88.25	10144.523	39736.484
2514.0	88.06	10106.197	38737.73
3858.0	87.98	11053.44	39982.219
3134.0	87.83	10372.114	38380.906
10205.0	87.79	13686.788	33949.379
12579.0	87.7	14453.247	34955.492
6614.0	87.58	12295.852	34453.18
6440.0	87.29	12425.927	37740.734
690.0	87.27	8353.909	35488.426
2873.0	87.26	10412.799	33709.762
2507.0	87.14	9957.45	38337.727
12338.0	87.12	14239.09	39725.133
899.0	87.08	8555.042	36465.832
9300.0	87.06	13545.126	34964.297
3561.0	87.04	10780.499	33996.781
5391.0	86.95	11663.697	38712.52
11425.0	86.91	14179.983	35369.426
4241.0	86.87	11267.27	34386.809
1296.0	86.8	8969.67	37297.613
4217.0	86.76	11279.006	33916.996
3482.0	86.72	10696.285	34375.949
12537.0	86.7	14569.727	36526.469
2736.0	86.68	10293.472	34711.359
1277.0	86.64	8878.932	37814.914
4172.0	86.62	11076.25	33456.105
4106.0	86.6	11172.764	35527.191
1388.0	86.6	8852.08	34478.523
4796.0	86.55	11466.264	37470.785
1820.0	86.35	9424.729	34892.82
12657.0	86.26	14466.202	33563.508
3114.0	86.2	10494.028	37727.227
64.0	86.13	7943.968	34696.488
7048.0	86.11	12585.565	37637.863
1207.0	86.05	8731.582	39919.406
1191.0	86.03	8673.328	39264.43
2302.0	85.86	10045.251	33276.313
11312.0	85.8	14053.464	37322.859
1165.0	85.8	8713.65	38450.625
5849.0	85.68	11952.435	34420.969
6701.0	85.65	12546.088	33722.426
3601.0	85.65	10961.7	35095.973
4482.0	85.57	11234.732	38497.387
8397.0	85.45	12958.518	37429.691
1209.0	85.42	8765.022	39970.371
10948.0	85.4	13943.4	36452.668
1170.0	85.36	8827.287	38578.344
521.0	85.32	8165.667	35931.586
1171.0	85.17	8693.416	38590.059
197.0	85.05	7804.683	38914.641
2729.0	85.01	10229.681	34630.164
2491.0	84.94	9946.339	37908.867
9643.0	84.86	13715.748	39334.715
12246.0	84.75	14406.063	38136.977
2614.0	84.69	10300.669	37460.828
1217.0	84.67	8966.994	39876.07
11928.0	84.67	14040.694	33321.23
1963.0	84.59	9574.733	35007.484
12619.0	84.57	14443.064	34475.297
9031.0	84.48	13308.265	36658.492
12329.0	84.48	14297.961	39632.051
2731.0	84.32	10191.261	34658.188
1158.0	84.25	8765.868	38052.551
3610.0	84.23	10883.067	35242.969
594.0	84.04	8089.575	34090.227
2122.0	83.96	9872.891	37756.957
12580.0	83.9	14588.322	35001.258
386.0	83.77	8173.026	39362.191
1049.0	83.75	8700.572	34385.301
1346.0	83.65	9042.773	35880.379
781.0	83.58	8381.697	39425.703
5556.0	83.52	11904.648	38997.551
2347.0	83.4	9931.783	34307.824
182.0	83.35	7948.562	38512.895
2311.0	83.29	9985.449	33535.109
3979.0	83.27	11188.479	37583.27
3753.0	83.08	10833.504	37633.242
543.0	83.08	8156.402	35357.367
1666.0	82.96	9212.621	40008.352
863.0	82.87	8585.462	37654.945
219.0	82.62	7819.302	39634.801
11308.0	82.54	14156.139	37218.23
10190.0	82.52	13594.629	34111.105
5135.0	82.5	11751.629	33778.203
4856.0	82.5	11540.807	36792.855
11069.0	82.49	13782.888	38735.352
5018.0	82.35	11419.229	35500.699
5502.0	82.33	11956.593	39953.855
8619.0	82.33	12972.894	38311.066
4375.0	82.31	11304.09	36195.707
1317.0	82.27	8880.903	36633.652
3896.0	82.24	11148.231	38489.098
1250.0	82.2	9000.413	38713.121
4156.0	82.16	11124.79	34260.883
919.0	82.16	8623.381	36039.93
5098.0	82.14	11490.733	33183.094
12299.0	82.03	14300.152	39116.492
9640.0	81.99	13598.396	39576.645
7969.0	81.74	13126.974	35197.254
1519.0	81.64	9146.061	34918.504
12385.0	81.53	14610.012	39740.727
3080.0	81.51	10490.54	36888.828
216.0	81.43	7905.061	39521.152
5317.0	81.41	11697.931	36905.121
2269.0	81.41	9726.875	34104.18
8776.0	81.39	13083.064	38802.492
12382.0	81.39	14618.16	39685.531
4277.0	81.37	11381.034	35228.168
11947.0	81.32	14295.441	33416.574
3257.0	81.32	10687.953	37800.738
2912.0	81.28	10431.446	34184.469
538.0	81.07	8087.577	35529.598
6623.0	81.05	12316.237	34610.754
962.0	81.03	8438.042	34523.148
1722.0	80.99	9283.944	38146.754
3242.0	80.97	10647.336	37873.539
122.0	80.8	7685.354	36715.148
770.0	80.74	8393.561	39202.035
3108.0	80.68	10492.257	37668.43
6302.0	80.67	12314.539	39770.762
1881.0	80.67	9316.785	33236.48
9097.0	80.63	13338.786	35744.332
5025.0	80.57	11454.71	35261.906
2914.0	80.55	10536.751	34218.57
5803.0	80.53	11929.035	35256.82
7603.0	80.36	12827.105	36104.402
2133.0	80.32	9725.743	37259.121
1678.0	80.26	9305.54	39346.91
5442.0	80.26	11834.783	39470.313
6693.0	80.24	12702.709	33411.492
544.0	80.24	8186.58	35368.781
2795.0	80.23	10163.221	33835.891
12604.0	80.21	14540.431	34646.242
7325.0	80.13	12743.098	37881.816
3362.0	80.13	10709.194	36451.629
2590.0	80.11	10299.254	38102.156
1653.0	80.11	9111.518	39534.371
193.0	79.96	7881.387	38824.402
12555.0	79.94	14599.161	35758.313
211.0	79.92	7657.201	39402.914
3849.0	79.92	10991.831	39883.785
503.0	79.9	8102.028	36648.383
2836.0	79.82	10206.833	33220.594
7937.0	79.77	13023.263	34639.637
3185.0	79.63	10634.506	39802.285
1162.0	79.52	8706.141	38220.07
5.0	79.52	7724.632	33141.422
1743.0	79.36	9411.387	37253.168
5473.0	79.36	11818.523	39768.262
10974.0	79.34	13899.113	37062.426
3277.0	79.31	10746.724	37225.273
6090.0	79.23	12129.228	37175.715
5936.0	79.19	12213.365	34571.867
1122.0	79.15	8727.929	36896.98
1356.0	79.11	8908.213	35377.086
8807.0	79.02	13031.922	39310.473
10081.0	79.0	13732.782	34958.012
688.0	78.9	8379.869	35390.844
1360.0	78.86	8873.237	35162.051
8882.0	78.83	13349.339	38723.469
2158.0	78.79	9705.631	36116.172
2086.0	78.77	9907.913	39626.27
1344.0	78.65	9018.672	35868.473
2926.0	78.5	10520.967	34471.57
6081.0	78.39	12107.85	36981.457
2099.0	78.39	9791.652	38827.223
760.0	78.33	8260.469	38602.852
12636.0	78.25	14497.524	33980.746
7889.0	78.25	13005.362	33618.078
6432.0	78.23	12439.915	37943.809
4744.0	78.19	11610.699	38899.551
11300.0	78.08	14078.231	37410.555
5541.0	78.08	12030.052	39144.66
231.0	77.93	8005.652	39666.93
1809.0	77.91	9309.248	35230.836
2910.0	77.89	10505.001	34152.887
6244.0	77.83	12180.468	39023.672
2132.0	77.83	9753.421	37186.41
134.0	77.81	7796.37	37084.754
805.0	77.66	8626.671	39598.766
550.0	77.54	8033.884	35109.09
444.0	77.54	8187.915	39088.102
681.0	77.52	8333.217	34965.016
2446.0	77.5	10104.643	36349.938
680.0	77.22	8365.527	34955.625
11252.0	77.16	14154.569	38945.5
815.0	77.16	8432.417	39454.063
12357.0	77.14	14372.674	39969.531
901.0	77.1	8615.032	36238.703
2517.0	77.08	10126.377	38857.531
127.0	77.01	7698.744	36858.598
12504.0	76.93	14614.064	37331.629
5500.0	76.91	11876.913	39900.402
3186.0	76.89	10658.773	39885.809
3360.0	76.83	10576.207	36443.738
9210.0	76.8	13269.67	33363.152
10033.0	76.78	13692.487	35642.309
72.0	76.78	7726.323	34961.449
464.0	76.59	8190.755	37792.469
4178.0	76.55	11114.739	33009.887
3625.0	76.51	10944.215	35742.066
1189.0	76.49	8837.32	39231.527
1320.0	76.49	8941.565	36451.809
3040.0	76.43	10559.874	36416.684
9530.0	76.37	13556.16	38270.512
2.0	76.36	7710.997	33072.211
1036.0	76.36	8734.24	33955.395
5304.0	76.34	11680.049	36612.973
5955.0	76.32	12093.413	35332.125
2125.0	76.24	9704.412	37629.652
1732.0	76.2	9385.11	37581.195
3809.0	76.2	10853.667	38434.656
5618.0	76.01	12065.262	38612.68
8751.0	76.01	13070.608	38627.07
5492.0	76.01	12002.695	39796.711
11940.0	75.99	14255.981	33281.566
820.0	75.97	8587.458	39366.82
1054.0	75.93	8823.087	34536.77
1201.0	75.86	8657.631	39765.594
9087.0	75.74	13323.056	36016.676
3535.0	75.74	10936.732	33019.625
1835.0	75.67	9407.472	34489.281
779.0	75.67	8221.083	39406.367
4147.0	75.65	11019.528	34548.746
5399.0	75.61	11708.716	38759.094
4007.0	75.59	11178.913	36741.809
12273.0	75.55	14380.726	38748.523
3850.0	75.49	10884.711	39886.965
5044.0	75.4	11448.24	35091.297
3774.0	75.36	10932.457	37798.031
3702.0	75.34	10980.483	36802.938
12415.0	75.32	14611.149	39418.09
9209.0	75.07	13281.782	33357.371
1411.0	75.01	9049.056	33895.758
1839.0	75.01	9287.549	34150.469
1099.0	74.92	8695.34	35950.793
1929.0	74.88	9494.935	34369.551
1734.0	74.82	9456.42	37650.203
6527.0	74.71	12418.238	36352.883
1391.0	74.59	8940.439	34540.285
619.0	74.59	8266.729	33208.828
194.0	74.55	7844.605	38884.297
5935.0	74.46	12085.149	34465.387
6812.0	74.4	12520.072	35177.629
4460.0	74.23	11225.3	37796.457
5873.0	74.19	11917.569	33760.223
5927.0	74.17	12227.617	33893.98
1845.0	74.15	9344.681	33991.234
7988.0	74.1	12931.652	35403.859
8851.0	74.08	13160.828	39493.715
76.0	74.06	7760.704	35089.836
8603.0	73.98	13085.073	38249.887
2071.0	73.94	9508.287	39324.926
4757.0	73.92	11515.3	38489.004
2553.0	73.92	10214.812	39447.59
1630.0	73.87	9232.607	38382.262
7201.0	73.83	12862.131	40004.621
204.0	73.81	7787.721	39135.473
227.0	73.81	7936.222	39922.531
1040.0	73.79	8791.171	34151.965
4196.0	73.79	11215.255	33316.227
2048.0	73.77	9624.97	38098.363
9402.0	73.77	13518.429	36113.184
1556.0	73.62	9255.844	36176.375
9505.0	73.6	13422.431	37842.777
523.0	73.58	8160.967	35977.625
2833.0	73.52	10257.345	33417.664
1750.0	73.5	9398.607	37104.801
3547.0	73.48	10844.317	33420.047
5575.0	73.48	12059.406	38869.66
2267.0	73.39	9810.213	34086.883
2924.0	73.31	10362.864	34408.344
175.0	73.29	7972.978	38351.023
9988.0	73.27	13754.131	35908.902
6361.0	73.16	12316.302	38636.551
5987.0	73.12	12228.349	35913.766
1795.0	72.95	9309.931	35557.203
3252.0	72.89	10671.624	37743.32
12224.0	72.79	14403.137	37946.055
678.0	72.77	8221.28	34855.461
7144.0	72.68	12534.912	39306.133
7888.0	72.6	13068.969	33603.0
3884.0	72.58	11023.995	38826.84
783.0	72.54	8220.007	39442.355
5426.0	72.52	11812.158	39196.461
1153.0	72.51	8840.184	37868.387
7307.0	72.49	12837.494	38262.359
12167.0	72.39	14238.872	37284.566
451.0	72.31	8041.165	38524.148
9574.0	72.29	13351.972	38965.121
992.0	72.29	8438.514	33363.617
912.0	72.28	8626.452	36163.035
181.0	72.26	7651.508	38466.574
2486.0	72.22	9939.141	37690.109
2534.0	72.2	10099.294	39482.098
6371.0	72.2	12376.394	38481.602
2623.0	72.14	10300.189	37145.59
2870.0	72.12	10537.502	33707.16
9403.0	72.05	13394.762	36121.074
9231.0	71.99	13427.672	33055.18
5194.0	71.99	11791.159	35722.555
2717.0	71.89	10320.082	35193.555
6393.0	71.82	12408.93	38462.117
6424.0	71.78	12296.424	37842.262
1451.0	71.76	9077.614	33116.082
6272.0	71.74	12210.472	39392.645
6168.0	71.74	12241.604	38123.102
1047.0	71.7	8739.64	34336.77
2526.0	71.68	9962.816	39034.535
10138.0	71.68	13735.968	34384.414
1484.0	71.66	9158.207	34128.648
7199.0	71.62	12773.031	39935.988
12652.0	71.53	14469.297	33725.086
5117.0	71.53	11814.463	33360.734
13.0	71.51	7769.597	33216.078
12288.0	71.49	14223.415	38994.227
2021.0	71.47	9647.329	36758.055
5147.0	71.47	11794.495	34263.094
5887.0	71.47	11886.372	33391.305
3861.0	71.43	11074.388	39727.727
785.0	71.38	8229.93	39502.398
6819.0	71.36	12583.508	35268.133
1979.0	71.34	9606.534	35306.797
2283.0	71.34	9720.004	33358.43
11240.0	71.32	14164.215	38809.953
3819.0	71.28	10873.26	38734.184
8756.0	71.26	12946.436	38666.816
5479.0	71.16	11639.333	39807.027
7997.0	71.15	13022.246	35585.41
8796.0	71.15	12989.16	38993.816
1744.0	71.13	9335.316	37263.809
3389.0	71.03	10748.383	35959.566
502.0	71.03	8039.685	36628.957
1859.0	70.97	9335.759	33966.355
2476.0	70.95	10017.018	37454.41
9195.0	70.95	13167.53	34043.496
10204.0	70.95	13767.155	33945.039
3691.0	70.92	10829.433	36611.359
11956.0	70.9	14390.933	33550.586
9177.0	70.84	13229.551	34587.719
6790.0	70.82	12605.245	34672.199
4756.0	70.82	11599.395	38480.734
9870.0	70.82	13626.383	37389.992
5851.0	70.74	11899.994	34178.035
11151.0	70.72	13822.699	39712.074
1364.0	70.7	9035.001	35028.395
1568.0	70.63	9161.978	36530.684
12393.0	70.61	14498.853	39485.84
1003.0	70.55	8572.84	33037.57
2629.0	70.51	10161.892	36583.07
948.0	70.51	8612.057	34882.914
5762.0	70.47	11905.54	36337.383
9437.0	70.47	13395.013	36973.27
9166.0	70.47	13141.214	34611.164
5369.0	70.44	11645.03	38023.047
3167.0	70.44	10498.18	39330.23
1127.0	70.42	8827.396	36969.215
2558.0	70.36	10322.036	39118.859
2656.0	70.32	10212.732	36110.297
3649.0	70.3	10984.656	36050.27
1051.0	70.3	8667.843	34429.574
2145.0	70.24	9918.544	36847.383
1085.0	70.15	8707.354	35687.07
11879.0	70.09	14141.733	34567.715
2916.0	70.07	10535.523	34297.117
11288.0	70.01	14156.198	37970.934
9436.0	69.96	13470.358	36968.488
41.0	69.96	7932.643	33983.781
9353.0	69.96	13441.584	35426.816
2131.0	69.92	9776.882	37494.035
4168.0	69.84	11172.85	33636.406
1079.0	69.82	8831.835	35381.34
10224.0	69.8	13735.63	33294.945
1794.0	69.75	9442.919	35548.984
11255.0	69.73	14203.117	38523.738
914.0	69.63	8578.792	35904.02
710.0	69.61	8214.477	36419.723
12454.0	69.61	14426.052	38162.668
7815.0	69.59	12857.395	33910.262
198.0	69.5	7644.611	38928.391
4235.0	69.46	11353.063	34249.273
6070.0	69.44	12090.143	36819.289
5710.0	69.44	11975.666	37075.863
6115.0	69.42	12274.218	37607.809
5577.0	69.42	12058.912	38887.059
9415.0	69.33	13474.386	36558.086
1271.0	69.31	9029.687	37888.863
1662.0	69.31	9169.488	39924.113
9003.0	69.25	13150.632	37279.465
1093.0	69.21	8711.105	35837.922
5019.0	69.21	11510.688	35519.895
1737.0	69.21	9362.14	37387.863
4052.0	69.17	11187.341	36175.496
5582.0	69.11	11982.496	38921.703
822.0	69.06	8606.164	39152.926
12018.0	69.06	14358.556	34701.715
8858.0	69.04	13159.829	39130.613
1567.0	69.02	9207.751	36477.316
816.0	68.98	8594.718	39481.887
3627.0	68.96	10857.331	35774.262
10281.0	68.96	13977.872	33999.656
11281.0	68.94	14116.171	37906.309
980.0	68.9	8632.693	33977.668
2591.0	68.88	10326.045	38119.82
5157.0	68.85	11634.781	34585.344
4456.0	68.83	11413.502	37747.086
2303.0	68.81	10061.637	33322.645
1226.0	68.75	8912.687	39737.176
1830.0	68.75	9488.708	34726.383
2613.0	68.67	10294.881	37417.609
230.0	68.64	8058.236	39875.852
11022.0	68.6	13893.559	38010.531
1173.0	68.6	8769.294	38597.559
3681.0	68.58	10971.971	36478.066
763.0	68.56	8299.174	38933.523
2610.0	68.54	10329.867	37663.094
6690.0	68.52	12610.171	33218.613
12132.0	68.5	14253.248	36389.527
12308.0	68.48	14234.001	39343.859
12659.0	68.46	14542.989	33622.469
1572.0	68.44	9166.513	36686.777
3604.0	68.44	10933.647	35107.344
2563.0	68.44	10134.149	38796.699
5266.0	68.43	11795.653	36252.219
5526.0	68.39	12064.705	39531.293
4229.0	68.39	11243.581	34184.734
9204.0	68.39	13251.717	33800.016
2289.0	68.29	9889.58	33040.266
6600.0	68.27	12401.355	34934.309
746.0	68.23	8348.573	38008.699
4597.0	68.21	11264.143	39943.727
4284.0	68.14	11416.287	35311.434
8863.0	68.12	13238.854	39068.91
7319.0	68.08	12710.809	38085.738
12344.0	68.04	14253.232	39809.902
3189.0	68.02	10748.091	40002.434
1027.0	68.0	8744.177	33650.168
940.0	67.98	8453.747	34946.434
1751.0	67.95	9292.015	37125.836
12124.0	67.87	14226.518	36215.301
6255.0	67.85	12092.731	39120.633
1883.0	67.81	9463.133	33268.273
12582.0	67.79	14612.576	35029.469
187.0	67.74	7682.587	38631.039
3864.0	67.72	11103.518	39466.477
2100.0	67.62	9838.03	38895.887
5390.0	67.58	11799.717	38679.063
9977.0	67.58	13578.217	36094.574
2110.0	67.52	9763.334	38357.227
1211.0	67.52	8807.034	39987.152
9173.0	67.51	13340.224	34485.824
9650.0	67.47	13735.32	39123.176
2024.0	67.41	9681.577	36968.496
1000.0	67.37	8445.815	33457.754
12676.0	67.37	14557.834	33283.387
2756.0	67.35	10142.67	34420.613
3888.0	67.35	11080.362	38924.773
3467.0	67.33	10745.871	34920.352
1674.0	67.33	9425.128	39902.109
7821.0	67.29	12922.371	33727.801
1663.0	67.26	9064.38	39930.809
3838.0	67.26	10905.576	39263.18
199.0	67.24	7671.419	38961.449
3815.0	67.2	10794.875	38631.488
11930.0	67.16	14129.796	33042.742
1155.0	67.14	8740.416	37927.406
3076.0	67.12	10426.061	36818.391
3880.0	67.05	11176.494	39073.477
5376.0	67.01	11725.905	38381.23
1899.0	66.97	9602.74	33476.582
1121.0	66.95	8712.051	36863.273
5156.0	66.87	11720.504	34556.133
455.0	66.76	8021.464	38454.652
10036.0	66.76	13621.125	35681.453
5029.0	66.66	11527.096	35394.047
12207.0	66.57	14346.342	37684.305
3245.0	66.45	10737.363	37930.684
1766.0	66.39	9328.253	36239.336
1680.0	66.39	9281.72	39127.203
3967.0	66.36	11174.101	37871.434
5100.0	66.32	11455.227	33194.168
8208.0	66.28	13052.08	36882.891
1176.0	66.22	8756.696	38680.145
9296.0	66.2	13499.707	34845.941
3132.0	66.15	10537.392	38238.336
3149.0	66.15	10470.034	38663.746
676.0	66.13	8267.356	34701.086
5894.0	66.11	12054.642	33190.805
4593.0	66.07	11358.213	39829.004
1782.0	66.07	9478.915	36054.996
5950.0	65.99	12238.623	35050.914
37.0	65.95	7794.148	33770.219
6062.0	65.93	12192.284	36733.914
479.0	65.93	8054.495	37314.746
12372.0	65.9	14460.576	39955.668
1340.0	65.88	8862.344	36021.422
9193.0	65.88	13193.105	33976.504
10162.0	65.78	13628.373	34019.953
4074.0	65.7	11122.065	36053.359
4211.0	65.63	11383.125	33808.914
866.0	65.61	8521.193	37448.18
2695.0	65.53	10199.115	35597.137
10517.0	65.53	13884.538	35054.848
871.0	65.49	8510.217	37225.793
1194.0	65.49	8821.72	39392.008
530.0	65.47	8120.407	35785.063
2848.0	65.47	10498.242	33495.109
6594.0	65.46	12428.839	35143.871
858.0	65.46	8424.54	37807.742
5058.0	65.46	11550.917	34532.977
3581.0	65.46	10898.649	34617.73
4838.0	65.42	11542.25	37124.93
571.0	65.4	8057.583	34615.344
1560.0	65.38	9233.197	36258.875
6341.0	65.38	12475.793	38960.59
9237.0	65.36	13452.452	33327.133
4264.0	65.36	11294.281	35054.137
2025.0	65.34	9586.349	36993.297
11103.0	65.28	13792.172	39266.82
450.0	65.25	8077.508	38729.613
3835.0	65.25	10917.727	39225.773
1650.0	65.19	9070.654	39350.004
758.0	65.17	8204.078	38585.211
3647.0	65.17	10929.7	35988.074
2834.0	65.15	10174.158	33458.676
2523.0	65.15	10016.441	38977.91
6059.0	65.05	12117.806	36710.441
2080.0	64.98	9678.085	39862.324
5534.0	64.98	12054.1	39343.559
10350.0	64.96	13834.318	34967.41
7493.0	64.96	12784.29	36970.102
6873.0	64.9	12610.414	35989.844
862.0	64.88	8615.515	37559.094
623.0	64.84	8356.146	33348.934
3174.0	64.82	10472.559	39614.262
3180.0	64.82	10446.301	39752.824
2217.0	64.8	9895.442	34857.43
5306.0	64.75	11740.216	36657.371
7145.0	64.73	12631.174	39311.445
683.0	64.71	8406.384	35037.348
6635.0	64.67	12442.375	34331.762
6658.0	64.63	12297.455	34076.551
2943.0	64.59	10478.618	35017.773
2719.0	64.57	10174.617	35204.133
755.0	64.56	8398.189	38526.746
5109.0	64.48	11745.0	33096.398
773.0	64.46	8255.942	39258.043
4530.0	64.44	11401.534	39076.664
3375.0	64.42	10703.896	36107.004
4416.0	64.4	11241.469	36950.43
1844.0	64.36	9420.056	33988.129
4286.0	64.34	11327.012	35330.129
5197.0	64.29	11693.791	35786.148
1592.0	64.29	9186.803	37352.527
40.0	64.25	7716.605	33979.34
9924.0	64.23	13764.378	36825.469
12208.0	64.21	14306.012	37707.422
3489.0	64.19	10729.933	34123.285
1710.0	64.19	9382.424	38255.648
6850.0	64.17	12506.415	35787.348
1783.0	64.17	9330.067	35818.203
11275.0	64.13	14149.378	38132.195
607.0	64.11	8038.994	33339.383
4467.0	64.1	11387.056	37993.652
3426.0	64.06	10564.658	35703.645
3100.0	64.04	10456.583	37540.246
1633.0	64.04	9239.578	38594.723
991.0	63.98	8509.127	33348.422
5833.0	63.87	12052.913	34471.023
902.0	63.87	8601.438	36251.605
9206.0	63.85	13238.299	33569.691
5941.0	63.85	12188.402	34669.473
2144.0	63.83	9882.321	36933.594
12296.0	63.81	14296.105	39097.656
842.0	63.75	8431.453	38385.496
11214.0	63.75	14068.598	39390.137
5128.0	63.75	11657.766	33642.125
5041.0	63.71	11523.062	35025.152
2159.0	63.71	9847.377	36120.043
12087.0	63.67	14323.893	35138.094
3166.0	63.67	10541.593	39296.699
6415.0	63.66	12327.852	38089.18
3478.0	63.64	10617.016	34574.691
1112.0	63.64	8620.358	36501.504
810.0	63.52	8451.649	39624.07
1546.0	63.48	9266.814	35604.125
5946.0	63.46	12115.153	34883.422
3119.0	63.43	10554.592	37868.457
3136.0	63.39	10520.791	38409.488
7081.0	63.37	12543.779	38309.73
2018.0	63.33	9671.497	36492.742
12278.0	63.29	14364.41	38831.527
10982.0	63.27	13958.269	37221.199
7820.0	63.27	12864.93	33709.832
6703.0	63.23	12607.769	33766.359
9025.0	63.21	13263.281	36750.504
12678.0	63.18	14547.95	33037.449
9554.0	63.16	13501.085	38716.176
6667.0	63.08	12481.348	33780.586
4766.0	63.06	11581.49	38219.422
8501.0	63.0	12964.919	37860.137
8220.0	62.93	13116.687	36934.785
2138.0	62.91	9768.219	37132.496
11549.0	62.83	14123.686	34938.48
6621.0	62.79	12447.946	34557.148
5461.0	62.77	11768.991	39664.672
2040.0	62.75	9529.862	37755.184
7961.0	62.74	13021.086	35026.512
2240.0	62.72	9853.007	34707.574
7277.0	62.6	12736.533	38607.898
2673.0	62.6	10181.06	35972.363
1113.0	62.56	8702.602	36511.676
1937.0	62.47	9529.505	34631.488
3485.0	62.45	10568.295	34143.305
3218.0	62.35	10673.096	38944.164
2545.0	62.31	10248.192	39761.359
4512.0	62.3	11410.057	38737.785
11011.0	62.28	13950.602	37963.488
9263.0	62.28	13428.634	34264.035
5984.0	62.24	12079.537	35838.375
146.0	62.24	7750.683	37451.664
10171.0	62.22	13585.916	34058.684
4510.0	62.2	11227.989	38735.594
8956.0	62.16	13262.731	37678.461
3153.0	62.16	10505.315	38900.547
648.0	62.14	8274.925	34175.32
1642.0	62.1	9203.031	38972.426
9539.0	62.08	13514.556	38458.727
9127.0	62.07	13300.857	35478.672
778.0	62.01	8263.501	39390.672
4169.0	61.97	11140.599	33361.363
7971.0	61.97	12983.595	35203.359
2156.0	61.95	9790.607	36235.867
3892.0	61.95	11094.308	38723.578
8040.0	61.91	13106.445	36159.129
11029.0	61.91	13915.134	38085.184
2631.0	61.87	10249.661	36618.207
7892.0	61.87	12952.527	33960.336
6532.0	61.87	12449.995	36108.063
7322.0	61.84	12781.92	38135.598
2169.0	61.82	9804.317	35755.227
3353.0	61.78	10737.016	36643.277
3444.0	61.76	10682.057	35339.77
7255.0	61.74	12840.447	38943.797
2068.0	61.7	9688.969	39057.258
5053.0	61.64	11431.391	34675.668
11547.0	61.62	14058.656	35229.629
2000.0	61.62	9623.285	35881.16
2266.0	61.61	9828.634	34083.074
520.0	61.59	8039.713	35915.246
7604.0	61.59	12717.628	36111.063
5476.0	61.57	11759.881	39789.594
5127.0	61.53	11651.899	33628.293
2083.0	61.53	9914.542	39839.43
2624.0	61.51	10342.069	37154.504
6602.0	61.49	12286.975	34948.973
5756.0	61.43	12001.262	36267.578
12116.0	61.39	14333.55	35866.66
2034.0	61.36	9498.843	37528.227
4608.0	61.36	11543.526	39826.871
4313.0	61.32	11214.264	35682.941
5638.0	61.32	11889.531	38173.191
1199.0	61.18	8787.193	39730.949
8962.0	61.16	13287.531	37782.094
4100.0	61.13	11177.409	35643.621
10972.0	61.07	13977.606	36862.719
6655.0	61.05	12392.943	34047.785
2482.0	61.03	10066.983	37609.574
32.0	61.03	7725.706	33602.91
1555.0	60.97	9100.958	36169.977
1128.0	60.97	8656.733	36984.152
9366.0	60.92	13501.488	35650.305
4690.0	60.9	11453.704	39548.93
6590.0	60.88	12315.204	35369.641
8855.0	60.86	13192.055	39339.828
4230.0	60.8	11364.134	34193.117
221.0	60.78	7868.236	39712.727
6670.0	60.76	12339.375	33588.148
2155.0	60.74	9764.935	36530.449
3183.0	60.74	10376.151	39900.473
7123.0	60.74	12596.789	39051.117
178.0	60.71	7932.451	38414.512
10016.0	60.69	13621.915	35776.563
747.0	60.67	8379.194	38035.285
460.0	60.67	8062.248	38081.242
10944.0	60.67	13871.176	36336.078
7675.0	60.63	12836.606	35403.152
1115.0	60.63	8704.397	36599.621
9116.0	60.63	13288.726	35598.359
1471.0	60.61	9206.558	33761.828
2108.0	60.61	9885.046	38535.406
1682.0	60.53	9356.429	39235.301
9923.0	60.53	13668.471	36821.434
2044.0	60.51	9501.091	37912.996
483.0	60.51	8123.763	37044.477
2109.0	60.49	9760.728	38581.887
1279.0	60.46	8932.166	37556.227
35.0	60.46	7842.686	33699.898
2292.0	60.46	9789.728	33114.578
9629.0	60.34	13614.068	39880.043
1253.0	60.34	8925.249	38750.961
448.0	60.34	8066.872	38680.887
2573.0	60.3	10179.37	38506.816
5396.0	60.28	11772.959	38733.633
5896.0	60.28	11869.778	33290.129
4461.0	60.25	11234.757	37859.395
9269.0	60.23	13470.525	34434.844
12264.0	60.21	14343.425	38538.426
2639.0	60.21	10258.599	36277.813
2749.0	60.09	10137.915	34296.0
2957.0	60.09	10504.276	35306.402
177.0	60.07	7734.785	38397.258
7332.0	60.07	12900.031	37941.633
1168.0	60.02	8760.398	38480.387
4775.0	60.02	11585.792	37708.762
2876.0	60.02	10386.632	33731.0
9098.0	60.0	13144.381	35751.273
1496.0	59.94	9067.334	34484.219
12573.0	59.92	14504.573	35398.289
5680.0	59.9	11921.726	37568.574
3943.0	59.88	11010.263	38253.586
4795.0	59.84	11533.808	37434.977
3135.0	59.8	10449.824	38380.742
5586.0	59.79	11875.549	38653.094
9333.0	59.79	13436.888	35240.703
5187.0	59.77	11681.402	35546.055
2592.0	59.77	10346.867	37829.922
9614.0	59.59	13354.035	39742.012
6608.0	59.59	12467.897	34615.117
5290.0	59.59	11754.023	36408.563
11148.0	59.54	13836.53	39704.02
4299.0	59.54	11364.771	35502.992
605.0	59.54	8055.918	33598.762
11936.0	59.54	14308.789	33162.363
2126.0	59.54	9726.094	37637.074
2067.0	59.52	9519.064	39046.059
11203.0	59.52	14097.499	39302.594
12117.0	59.5	14269.461	35919.0
6820.0	59.5	12657.686	35277.602
1428.0	59.48	8971.035	33524.43
6288.0	59.48	12194.803	39735.898
9632.0	59.48	13727.718	39614.703
2556.0	59.46	10306.404	39358.555
3004.0	59.38	10462.895	35914.191
838.0	59.35	8449.041	38341.676
12012.0	59.31	14284.017	34614.191
2286.0	59.29	9727.542	33425.141
9075.0	59.25	13236.097	35969.387
729.0	59.25	8248.283	37099.438
2851.0	59.25	10446.612	33558.043
207.0	59.23	7913.735	39214.891
9689.0	59.23	13685.278	38829.23
7699.0	59.23	12912.206	34777.523
12387.0	59.21	14578.243	39444.98
5531.0	59.17	12044.961	39291.371
3688.0	59.15	10818.754	36575.449
11074.0	59.15	13792.314	38874.813
90.0	59.13	7899.61	35535.234
3146.0	59.12	10464.791	38622.434
1045.0	59.12	8704.45	34257.984
10964.0	59.12	13888.61	36707.688
6510.0	59.12	12294.767	36423.109
130.0	59.12	7945.383	36884.113
12276.0	59.1	14344.578	38770.605
1161.0	59.08	8665.176	38170.09
7805.0	59.08	12843.518	34032.336
2925.0	59.06	10500.604	34413.805
6257.0	59.04	12174.985	39142.563
2409.0	59.04	10107.637	35508.262
9183.0	58.98	13261.362	34160.602
12672.0	58.96	14530.766	33477.836
3217.0	58.96	10712.988	38880.645
7192.0	58.89	12637.403	39954.234
3005.0	58.87	10503.778	35939.984
1849.0	58.85	9468.922	34064.359
5956.0	58.85	12247.788	35358.742
6864.0	58.83	12648.027	35932.809
3231.0	58.81	10613.269	38396.914
4451.0	58.77	11227.043	37585.98
47.0	58.73	7935.765	34217.148
5474.0	58.73	11667.802	39780.426
5940.0	58.69	12179.3	34657.699
46.0	58.69	7988.292	34146.426
9989.0	58.67	13604.937	35925.668
7113.0	58.67	12624.355	38926.691
9264.0	58.66	13364.204	34286.16
536.0	58.64	7997.923	35623.664
642.0	58.58	8244.507	34018.711
4361.0	58.52	11286.712	36038.512
7344.0	58.48	12782.007	37735.492
672.0	58.41	8263.462	34572.809
1631.0	58.39	9177.613	38429.832
1862.0	58.39	9346.544	33730.938
577.0	58.33	8048.414	34563.949
12670.0	58.31	14514.176	33447.563
5665.0	58.29	11965.728	37979.68
4549.0	58.21	11216.801	39209.914
2439.0	58.2	10021.647	35902.668
12642.0	58.18	14573.931	33846.789
11903.0	58.18	14141.177	34230.484
1603.0	58.18	9237.567	37617.605
943.0	58.18	8553.478	35028.574
5458.0	58.14	11847.684	39628.242
11294.0	58.12	14108.054	37794.727
2248.0	58.1	9797.877	34368.457
1626.0	58.1	9163.746	38261.242
3192.0	58.08	10624.694	39727.949
1007.0	58.04	8629.19	33150.805
9672.0	58.04	13756.421	38986.398
11068.0	58.02	13901.861	38729.504
1089.0	58.0	8707.737	35768.023
5669.0	57.97	11919.195	37698.262
834.0	57.95	8572.812	38551.77
102.0	57.93	7962.075	35920.141
6669.0	57.91	12410.323	33491.453
99.0	57.91	7854.741	35849.379
2537.0	57.85	9994.479	39628.402
1837.0	57.85	9358.509	34293.969
1792.0	57.83	9479.593	35494.215
12108.0	57.79	14421.551	35672.16
51.0	57.79	7947.02	34319.281
5463.0	57.79	11688.357	39674.883
5496.0	57.79	12052.638	39856.813
3347.0	57.77	10678.55	36543.645
9981.0	57.76	13690.922	36133.789
5050.0	57.76	11473.066	34925.289
9448.0	57.7	13451.723	37376.258
2168.0	57.7	9769.601	35750.555
11301.0	57.66	14174.016	37416.215
4263.0	57.64	11413.566	35045.758
9961.0	57.64	13742.793	36303.895
6466.0	57.62	12282.56	37314.473
11972.0	57.62	14353.399	33917.707
48.0	57.62	7958.748	34256.813
2726.0	57.6	10325.519	34817.367
9617.0	57.6	13451.991	39787.98
7739.0	57.6	12881.695	34570.98
6710.0	57.6	12600.021	33929.785
210.0	57.56	7890.043	39396.949
11964.0	57.53	14313.724	33684.824
6520.0	57.51	12360.054	36277.578
5153.0	57.51	11748.171	34502.168
8835.0	57.51	13004.685	39916.848
3968.0	57.49	11207.029	37906.316
3009.0	57.37	10563.415	36028.484
1407.0	57.35	8967.787	34285.926
1905.0	57.33	9562.338	33708.625
12472.0	57.33	14616.889	37753.039
12290.0	57.33	14264.768	39043.086
10201.0	57.31	13630.887	33878.375
12529.0	57.31	14564.19	36543.07
2588.0	57.24	10171.182	38003.363
1169.0	57.24	8636.246	38541.629
4154.0	57.2	11132.235	34184.484
8675.0	57.12	12943.609	38498.094
8206.0	57.12	13131.787	36868.984
12119.0	57.12	14320.924	35934.086
2316.0	57.12	10099.335	33635.129
12271.0	57.1	14390.898	38724.074
7246.0	57.08	12730.528	38853.219
7281.0	57.08	12823.697	38343.121
1725.0	57.07	9413.002	37668.371
2055.0	57.05	9677.883	38380.031
5787.0	57.01	12056.0	35750.293
8847.0	56.97	13257.671	39680.867
5462.0	56.95	11660.105	39670.098
1822.0	56.93	9433.241	34914.621
4466.0	56.93	11370.961	37961.426
2578.0	56.91	10160.56	38623.863
9350.0	56.89	13392.247	35405.441
5598.0	56.87	11924.62	38726.07
2503.0	56.85	10130.475	38162.551
3492.0	56.84	10653.415	33889.438
8443.0	56.82	13028.061	37596.707
9400.0	56.8	13406.514	36087.484
3448.0	56.78	10729.94	35405.766
4870.0	56.74	11540.68	36432.078
5016.0	56.7	11518.443	35709.941
2022.0	56.7	9499.246	36782.844
201.0	56.55	7881.575	39062.238
4586.0	56.49	11348.934	39732.195
1982.0	56.47	9512.282	35328.027
10997.0	56.45	13941.599	37803.961
5963.0	56.45	12169.783	35388.887
10295.0	56.43	13817.08	34381.051
7516.0	56.41	12746.081	36825.305
4141.0	56.41	11141.383	34644.789
1431.0	56.41	8983.22	33604.832
1370.0	56.41	8993.091	34784.766
2493.0	56.4	10073.633	37949.129
7072.0	56.36	12496.55	38154.664
3206.0	56.3	10643.553	38963.773
1177.0	56.28	8825.142	38692.887
8643.0	56.24	12975.339	38368.621
7690.0	56.24	12819.391	34935.137
2201.0	56.22	9880.638	34961.098
2723.0	56.17	10277.771	34983.023
5671.0	56.15	12060.884	37730.184
9149.0	56.13	13345.184	34972.73
999.0	56.13	8620.43	33441.426
3712.0	56.13	10932.084	37150.309
12243.0	56.13	14402.825	38117.156
646.0	56.13	8216.039	34077.645
1472.0	56.05	9109.022	33765.953
7946.0	55.97	13032.287	34845.344
6695.0	55.97	12515.417	33564.656
10990.0	55.95	13857.106	37503.586
7057.0	55.95	12587.829	37810.008
12644.0	55.94	14442.417	33867.328
938.0	55.88	8466.668	35130.316
11218.0	55.8	14125.72	39146.336
162.0	55.8	7920.791	37871.93
1075.0	55.78	8821.359	35188.531
5672.0	55.76	11906.572	37744.313
10776.0	55.76	13900.132	35172.047
12371.0	55.76	14492.269	39953.02
1148.0	55.74	8847.152	37444.359
7014.0	55.74	12572.739	37307.934
3529.0	55.74	10744.442	33076.637
1313.0	55.72	9005.087	36809.094
2104.0	55.71	9881.528	38757.375
10252.0	55.69	13940.36	33371.422
3490.0	55.65	10651.492	33841.23
3386.0	55.65	10568.946	35929.137
579.0	55.65	8074.096	34582.434
6171.0	55.63	12077.866	38166.906
180.0	55.63	7933.148	38452.43
6926.0	55.63	12623.456	36300.664
5355.0	55.63	11736.006	37655.777
2535.0	55.59	10095.634	39512.348
9172.0	55.57	13207.978	34464.336
5175.0	55.55	11723.205	35337.867
440.0	55.53	8120.525	39118.309
792.0	55.53	8306.59	39735.133
6139.0	55.53	12152.491	37844.133
5895.0	55.51	12005.36	33202.586
715.0	55.44	8210.481	36556.934
12523.0	55.36	14424.347	37019.715
1554.0	55.36	9081.657	36067.352
2713.0	55.34	10331.456	35535.02
3247.0	55.34	10741.936	37974.34
1672.0	55.32	9422.239	39877.398
673.0	55.32	8330.993	34637.84
6969.0	55.32	12528.204	36825.367
9619.0	55.32	13492.403	39802.496
9645.0	55.3	13616.29	39370.965
3528.0	55.3	10636.826	33054.102
6595.0	55.3	12427.741	35200.105
139.0	55.26	7665.19	37243.809
3840.0	55.25	10883.389	39417.672
3522.0	55.21	10767.914	33248.219
1549.0	55.19	9242.809	35949.352
827.0	55.19	8605.25	38889.789
5784.0	55.17	11874.978	35980.863
1329.0	55.15	9060.295	36347.285
2124.0	55.13	9903.869	37626.824
2148.0	55.11	9831.071	36682.672
5378.0	55.11	11700.451	38456.969
1847.0	55.09	9458.414	34048.934
3474.0	55.09	10707.881	34510.461
7324.0	55.09	12728.624	37877.832
1311.0	55.09	8962.74	36720.23
9804.0	55.07	13725.098	38107.301
1327.0	55.05	8866.721	36300.055
7207.0	55.04	12763.206	39457.32
232.0	55.04	8155.783	39683.273
5533.0	55.04	11870.614	39346.449
447.0	55.02	8002.1	38658.902
486.0	55.02	8116.153	37145.715
886.0	55.0	8514.699	36796.672
2032.0	55.0	9660.766	37356.074
1440.0	54.98	8896.854	33102.492
1069.0	54.96	8677.358	34945.32
3107.0	54.92	10493.244	37623.895
2094.0	54.88	9872.836	39255.309
5124.0	54.82	11815.875	33528.449
9253.0	54.81	13550.202	33851.77
4767.0	54.79	11623.113	38259.867
794.0	54.79	8324.172	39790.293
641.0	54.79	8381.369	33996.172
3494.0	54.77	10719.893	33940.871
6075.0	54.73	12274.294	36903.508
936.0	54.73	8433.792	35113.023
3104.0	54.73	10386.635	37600.609
11889.0	54.71	14026.647	34350.441
12626.0	54.71	14495.885	34360.371
83.0	54.69	7961.368	35223.039
806.0	54.67	8589.355	39605.598
6597.0	54.67	12323.543	35218.324
4575.0	54.63	11261.54	39556.199
5087.0	54.58	11571.296	33535.637
3562.0	54.52	10801.499	34056.773
1878.0	54.52	9287.249	33474.668
11888.0	54.52	14186.087	34334.004
1227.0	54.5	8971.926	39746.559
566.0	54.46	8178.382	34821.711
5850.0	54.42	11877.684	34171.191
12477.0	54.42	14508.692	37621.438
2609.0	54.42	10174.086	37656.781
9256.0	54.4	13480.1	33873.078
11319.0	54.4	14036.557	37176.703
5985.0	54.4	12172.476	35850.039
6247.0	54.38	12253.489	39067.141
8886.0	54.38	13305.806	38480.414
6073.0	54.35	12175.681	36873.801
11316.0	54.35	14006.63	37131.934
12661.0	54.33	14534.727	33338.574
1243.0	54.29	8891.578	39086.852
3730.0	54.29	10780.766	37383.152
852.0	54.25	8573.402	37836.098
1954.0	54.23	9621.543	34890.844
3117.0	54.21	10552.539	37816.969
1716.0	54.19	9325.145	38010.938
70.0	54.15	7723.199	34900.184
524.0	54.15	8030.337	35990.734
4734.0	54.13	11513.132	39235.559
3596.0	54.12	10989.391	35007.594
4243.0	54.1	11303.542	34420.602
4202.0	54.08	11346.911	33512.949
3716.0	54.06	10897.736	37224.598
5487.0	54.04	11809.34	39975.449
6420.0	54.04	12493.45	38102.992
4114.0	53.98	11091.915	35412.445
3106.0	53.98	10529.047	37623.48
12130.0	53.98	14328.642	36334.852
6622.0	53.94	12433.37	34560.852
1268.0	53.92	9036.466	37843.672
1812.0	53.92	9352.142	34953.129
1838.0	53.9	9440.167	34300.781
1895.0	53.89	9554.087	33309.441
10977.0	53.89	13865.942	37123.305
6692.0	53.87	12612.511	33399.879
4236.0	53.85	11273.36	34326.797
4213.0	53.83	11382.252	33863.77
4140.0	53.81	11170.364	34914.555
3992.0	53.79	11054.328	37325.727
9446.0	53.77	13551.049	37365.469
3644.0	53.73	10780.469	35928.949
12545.0	53.73	14598.678	36141.242
456.0	53.71	8145.266	38160.863
2445.0	53.71	9972.937	36156.914
2844.0	53.67	10433.42	33304.402
590.0	53.67	8169.769	34252.305
3077.0	53.64	10477.569	36828.828
1583.0	53.58	9240.871	37029.184
5345.0	53.58	11657.136	37353.289
9542.0	53.58	13444.872	38530.043
2604.0	53.56	10152.395	37760.688
1043.0	53.56	8681.974	34194.883
3824.0	53.54	10958.58	38867.816
5938.0	53.52	12094.964	34629.094
2528.0	53.5	10129.447	39147.059
6956.0	53.5	12498.154	36613.219
9515.0	53.5	13559.53	37981.242
1759.0	53.48	9336.21	36829.07
11235.0	53.43	14190.773	38800.457
2029.0	53.43	9610.646	37088.254
6346.0	53.41	12422.943	39054.129
1659.0	53.41	9127.109	39775.383
589.0	53.39	8071.614	34243.93
6759.0	53.37	12593.711	34396.191
2559.0	53.35	10296.238	38984.102
11543.0	53.31	14161.134	35184.941
1777.0	53.27	9366.021	36208.543
4484.0	53.27	11411.92	38525.258
3805.0	53.25	10816.904	38352.293
3276.0	53.25	10653.187	37225.891
1090.0	53.23	8846.275	35788.746
501.0	53.2	8074.36	36593.055
984.0	53.18	8576.398	33539.555
818.0	53.18	8627.353	39544.094
10050.0	53.18	13612.793	35562.719
2121.0	53.16	9904.636	37665.652
26.0	53.16	7730.827	33473.766
10947.0	53.16	13784.675	36443.652
6328.0	53.14	12480.723	39328.789
7609.0	53.14	12718.088	36213.488
2072.0	53.1	9579.93	39327.137
2306.0	53.02	10077.082	33384.02
846.0	53.0	8505.968	38078.504
12190.0	53.0	14283.613	37404.91
6132.0	52.99	12183.107	37795.145
9484.0	52.97	13550.363	37692.957
12396.0	52.95	14502.983	39536.895
595.0	52.93	8057.864	34097.109
1788.0	52.91	9369.812	35732.438
11137.0	52.87	13834.464	39540.848
5913.0	52.87	12083.302	33167.34
6284.0	52.85	12203.758	39601.305
1150.0	52.85	8825.571	37613.98
802.0	52.76	8579.699	39891.414
1553.0	52.74	9120.335	36040.211
74.0	52.72	7817.328	35033.301
5882.0	52.72	11932.413	33578.324
9118.0	52.7	13218.748	35651.145
11997.0	52.7	14221.964	34439.375
9616.0	52.7	13536.225	39770.719
4249.0	52.7	11394.185	34568.641
3279.0	52.68	10613.626	37251.84
2231.0	52.68	9840.696	34682.844
6848.0	52.66	12658.347	35741.504
12428.0	52.64	14492.314	39059.605
887.0	52.64	8542.109	36832.508
740.0	52.64	8253.09	37667.004
5559.0	52.62	11911.419	39015.324
1167.0	52.6	8661.914	38464.035
2319.0	52.58	9960.339	33685.238
11970.0	52.58	14355.194	33810.535
12381.0	52.58	14598.325	39675.449
1242.0	52.56	9008.591	39052.145
11170.0	52.56	13876.291	39997.348
3846.0	52.56	10868.627	39683.836
789.0	52.53	8205.372	39614.598
1483.0	52.51	9095.036	34079.746
155.0	52.49	7966.205	37670.297
9225.0	52.49	13188.542	33017.863
3853.0	52.49	10853.875	39960.785
1232.0	52.49	9045.045	39325.039
3574.0	52.43	10947.357	34418.633
3972.0	52.43	11180.054	37708.262
1500.0	52.41	9233.594	34667.797
7139.0	52.37	12683.326	39177.547
11296.0	52.37	14205.774	37813.262
1.0	52.35	7977.349	33055.438
8362.0	52.35	13110.769	37287.969
1010.0	52.33	8727.151	33151.051
4238.0	52.3	11391.135	34364.457
105.0	52.3	7691.786	35961.453
727.0	52.3	8386.135	36918.477
5256.0	52.26	11821.936	36143.285
11916.0	52.26	14197.974	33949.426
6289.0	52.22	12163.54	39764.977
1609.0	52.18	9120.792	37916.043
12449.0	52.16	14599.3	38316.488
2009.0	52.16	9582.804	36310.723
9771.0	52.08	13667.785	38171.984
7066.0	52.03	12504.348	38025.789
10969.0	52.01	13972.051	36840.945
934.0	52.01	8541.569	35392.063
1394.0	52.01	8888.699	34327.219
2041.0	51.99	9576.087	37757.602
4725.0	51.97	11504.463	39128.156
1469.0	51.97	9226.207	33706.098
2202.0	51.97	9735.995	34966.02
12356.0	51.95	14227.502	39946.34
3096.0	51.95	10412.659	37321.484
1843.0	51.93	9298.125	34263.664
7205.0	51.93	12784.236	39665.813
561.0	51.91	8058.629	35085.527
7890.0	51.87	13033.382	33838.867
3495.0	51.87	10696.929	33728.453
2618.0	51.87	10248.384	37263.105
3144.0	51.87	10517.686	38561.719
5186.0	51.87	11696.987	35544.105
9451.0	51.86	13513.104	37451.563
1373.0	51.86	8929.16	34859.422
1174.0	51.84	8732.412	38603.902
1938.0	51.82	9548.391	34631.426
3202.0	51.82	10734.725	39181.887
974.0	51.8	8631.184	34309.563
771.0	51.78	8288.071	39256.348
8833.0	51.78	13023.382	39877.609
2691.0	51.78	10219.268	35880.832
1063.0	51.78	8688.947	34746.477
5346.0	51.76	11678.738	37376.039
8829.0	51.76	13019.138	39846.637
6802.0	51.7	12527.341	34907.676
1387.0	51.7	9001.925	34456.555
3178.0	51.68	10495.907	39738.441
3855.0	51.64	11030.708	39877.559
1578.0	51.61	9267.649	36798.941
6441.0	51.59	12295.604	37779.781
12600.0	51.57	14490.793	34806.094
8805.0	51.55	12946.081	39211.281
5675.0	51.53	12016.608	37792.703
4839.0	51.53	11578.38	37164.547
9711.0	51.51	13668.98	38756.965
2233.0	51.51	9744.951	34685.902
1213.0	51.45	8657.666	39990.035
7265.0	51.45	12748.302	38788.859
8803.0	51.45	13021.783	39160.855
2093.0	51.43	9756.978	39210.941
6617.0	51.41	12440.142	34459.781
446.0	51.41	8181.712	38892.945
3814.0	51.4	10786.624	38617.18
4882.0	51.4	11587.576	36325.227
1400.0	51.4	8922.257	34193.227
6232.0	51.4	12087.956	38884.727
518.0	51.38	8043.188	36167.152
3517.0	51.36	10656.697	33208.289
10226.0	51.36	13741.227	33034.242
10059.0	51.34	13650.033	35382.109
1039.0	51.32	8683.759	34118.168
3160.0	51.26	10477.615	39108.309
7035.0	51.22	12509.254	37509.762
9259.0	51.2	13422.409	34041.578
3807.0	51.15	10888.461	38390.938
4215.0	51.15	11236.783	33899.727
2037.0	51.13	9648.705	37664.883
1552.0	51.11	9151.282	36026.043
516.0	51.09	8149.898	36134.289
9292.0	51.09	13526.276	34729.281
4471.0	51.05	11361.978	38209.379
1443.0	50.97	8906.306	33155.551
979.0	50.95	8470.557	33909.91
8058.0	50.94	13023.568	36233.109
801.0	50.94	8461.408	39851.914
7842.0	50.92	12736.323	33447.496
42.0	50.86	7961.495	34040.898
803.0	50.86	8427.047	39893.762
7877.0	50.78	13083.868	33179.836
4518.0	50.78	11357.407	38826.922
5080.0	50.71	11612.008	33666.938
4576.0	50.69	11227.117	39562.734
3777.0	50.61	10831.733	37817.027
10926.0	50.55	13931.977	35898.535
831.0	50.53	8464.167	38787.355
2608.0	50.48	10262.052	37637.023
7271.0	50.48	12784.654	38486.355
1427.0	50.48	8934.886	33521.621
2875.0	50.44	10467.718	33716.363
2658.0	50.44	10279.022	36131.82
1297.0	50.44	9000.761	37329.957
11333.0	50.42	14055.479	36585.113
11861.0	50.4	14021.944	34746.648
1350.0	50.4	9048.35	35729.691
4790.0	50.36	11446.83	37650.563
2281.0	50.36	9779.487	33349.699
2069.0	50.32	9587.472	39086.391
711.0	50.32	8410.531	36464.813
5686.0	50.32	11978.729	37351.805
1163.0	50.32	8757.407	38288.5
9248.0	50.3	13443.934	33592.457
7564.0	50.27	12901.718	36517.672
151.0	50.27	7760.926	37511.023
6845.0	50.23	12602.387	35605.566
1131.0	50.23	8654.597	37132.0
4781.0	50.15	11527.916	37510.383
1041.0	50.15	8733.926	34167.285
1888.0	50.13	9655.914	33024.004
12446.0	50.11	14515.409	38579.375
2972.0	50.09	10502.388	35642.332
7656.0	50.07	12870.21	35535.902
1282.0	50.07	8893.608	37653.121
10976.0	50.05	13806.984	37110.129
3193.0	50.05	10749.967	39470.645
4426.0	50.05	11365.953	37144.129
9618.0	50.05	13550.352	39800.895
1465.0	50.02	9071.963	33495.406
12103.0	49.98	14392.543	35552.336
4303.0	49.98	11312.106	35548.949
969.0	49.98	8605.016	34440.898
1101.0	49.92	8826.288	36244.891
60.0	49.88	7724.609	34544.617
790.0	49.86	8387.165	39661.098
2611.0	49.86	10195.78	37379.355
697.0	49.84	8386.799	35805.523
6410.0	49.82	12482.591	38010.813
1276.0	49.82	9040.466	37797.73
7605.0	49.79	12906.661	36129.371
6686.0	49.79	12567.37	33079.008
7613.0	49.77	12730.01	35936.043
3170.0	49.77	10426.279	39438.586
4189.0	49.77	11357.558	33144.152
11228.0	49.75	14047.569	39060.129
4599.0	49.75	11294.373	39970.535
2490.0	49.73	9976.993	37821.27
2453.0	49.73	9989.512	36616.902
215.0	49.73	7981.911	39492.145
6279.0	49.73	12230.884	39538.297
5099.0	49.73	11443.319	33188.391
11001.0	49.73	13993.315	37818.465
2081.0	49.71	9632.286	39951.246
2391.0	49.67	10108.111	34878.625
1598.0	49.63	9166.0	37473.781
985.0	49.61	8431.253	33547.461
5081.0	49.61	11522.3	33704.469
2728.0	49.59	10265.15	34873.191
3651.0	49.58	10912.882	36069.207
4399.0	49.56	11350.382	36525.473
1562.0	49.56	9132.921	36378.988
3232.0	49.56	10693.64	38455.594
8509.0	49.54	13087.651	37898.625
918.0	49.42	8538.312	36033.055
5681.0	49.42	11993.894	37576.262
3184.0	49.4	10456.036	40004.73
5948.0	49.4	12263.074	35020.578
2317.0	49.38	10052.338	33642.613
2515.0	49.38	10112.454	38776.898
10007.0	49.36	13767.549	36044.398
12434.0	49.36	14500.237	38909.324
2452.0	49.35	9933.15	36554.125
10306.0	49.33	13871.825	34494.879
1912.0	49.33	9663.049	33938.777
12671.0	49.31	14621.412	33451.066
9900.0	49.29	13753.188	37160.109
4163.0	49.29	11046.061	33880.77
9147.0	49.27	13268.65	35206.66
784.0	49.27	8358.004	39463.289
9754.0	49.25	13659.574	38369.316
161.0	49.21	7694.791	37873.633
206.0	49.21	7800.54	39194.77
1542.0	49.19	9090.074	35444.66
955.0	49.17	8555.101	34710.797
3873.0	49.15	11093.754	39391.387
4246.0	49.13	11367.335	34532.801
5480.0	49.12	11743.017	39812.059
11307.0	49.1	14039.085	37497.133
1590.0	49.08	9104.155	37149.676
2270.0	49.06	9727.283	33817.176
11266.0	49.06	14172.575	38163.871
2973.0	49.0	10561.843	35671.324
6445.0	49.0	12472.063	37510.102
5588.0	48.98	12024.502	38669.363
4758.0	48.98	11536.127	38580.234
1314.0	48.96	8936.661	36540.328
1636.0	48.94	9174.08	38791.605
5866.0	48.94	11891.642	33924.516
2268.0	48.92	9708.019	34092.715
12561.0	48.92	14507.781	35688.984
1196.0	48.91	8646.419	39500.219
1116.0	48.89	8677.572	36650.16
2176.0	48.85	9830.656	35722.543
2385.0	48.85	10105.593	34722.469
6577.0	48.85	12327.245	35698.016
1723.0	48.83	9344.284	37839.781
857.0	48.83	8467.96	37803.098
6215.0	48.77	12100.796	38609.883
5094.0	48.75	11562.744	33379.195
5789.0	48.75	12058.758	35759.387
6811.0	48.73	12598.862	35117.277
2473.0	48.73	10062.284	37337.402
5514.0	48.71	11881.74	39725.148
49.0	48.68	7862.493	34280.383
2149.0	48.68	9838.336	36427.371
6788.0	48.68	12581.705	34649.199
121.0	48.66	7839.516	36697.633
3348.0	48.66	10584.779	36579.48
2593.0	48.66	10305.481	37857.246
644.0	48.64	8350.039	34057.715
2272.0	48.64	9753.649	33918.035
6805.0	48.6	12601.796	35071.047
465.0	48.6	7991.127	37504.973
7120.0	48.6	12607.659	39019.34
6657.0	48.58	12312.551	34065.684
6122.0	48.58	12277.872	37686.871
906.0	48.56	8447.2	36343.414
719.0	48.56	8374.987	36749.949
9434.0	48.54	13475.509	36866.684
9860.0	48.52	13627.224	37630.379
3261.0	48.52	10579.385	37540.91
488.0	48.52	8012.402	36947.82
730.0	48.5	8377.907	37119.566
706.0	48.5	8348.748	36287.535
5072.0	48.5	11426.915	34081.117
2509.0	48.48	9995.461	38441.02
7813.0	48.46	12915.474	33875.727
864.0	48.45	8419.708	37381.438
7756.0	48.43	12839.699	34338.359
8909.0	48.41	13225.183	38160.035
11849.0	48.35	14063.635	34928.613
1240.0	48.33	8908.995	39022.953
9501.0	48.33	13398.621	37785.527
9561.0	48.31	13385.767	38782.055
11910.0	48.29	14060.841	34068.5
11912.0	48.25	14169.115	34121.93
735.0	48.25	8383.658	37471.23
7309.0	48.22	12899.513	38276.176
2256.0	48.2	9796.448	34227.387
11279.0	48.18	14111.135	37860.133
9168.0	48.18	13206.564	34709.496
223.0	48.18	7651.53	39831.844
7878.0	48.16	12961.286	33199.313
9899.0	48.16	13676.457	37121.125
5942.0	48.14	12138.022	34788.227
1460.0	48.12	9250.05	33431.473
3851.0	48.12	10882.954	39899.977
8637.0	48.08	13098.849	38360.938
9224.0	48.08	13219.382	33304.902
3697.0	48.04	10879.531	36724.332
11204.0	48.04	14041.999	39307.762
765.0	48.02	8376.407	39054.891
6610.0	48.02	12283.728	34645.316
5847.0	48.02	11907.229	34360.426
2598.0	48.0	10203.813	37679.91
9661.0	48.0	13740.394	39250.289
9028.0	47.97	13229.426	36565.855
5172.0	47.97	11705.446	35182.633
11072.0	47.97	13836.082	38772.863
5799.0	47.97	11872.542	35659.328
7312.0	47.95	12758.627	37986.281
6352.0	47.91	12318.298	38803.922
5106.0	47.91	11501.675	33089.93
10332.0	47.91	13841.512	34792.406
2157.0	47.91	9825.283	36100.18
2703.0	47.89	10248.672	35462.012
7596.0	47.89	12898.015	36349.285
5855.0	47.89	12013.564	34242.512
1588.0	47.83	9123.013	37136.758
3244.0	47.81	10665.79	37921.063
804.0	47.81	8491.853	39901.684
944.0	47.79	8464.124	35073.254
1341.0	47.79	9052.457	36031.316
12121.0	47.77	14331.478	36026.602
6525.0	47.76	12404.709	36319.098
1931.0	47.76	9603.224	34405.379
3164.0	47.74	10373.753	39219.535
9410.0	47.74	13415.803	36416.52
11950.0	47.72	14345.097	33441.844
3158.0	47.68	10372.379	39005.219
11200.0	47.68	14093.71	39586.801
2300.0	47.68	10098.089	33186.605
586.0	47.64	8200.408	34446.391
7705.0	47.62	12908.573	34911.453
551.0	47.6	8156.542	35120.531
1208.0	47.58	8683.267	39964.637
3177.0	47.55	10467.278	39718.676
922.0	47.53	8466.966	35802.234
2522.0	47.53	9958.507	38953.711
3182.0	47.49	10402.091	39833.98
1986.0	47.47	9648.669	35491.0
6708.0	47.47	12661.052	33822.125
3598.0	47.47	10982.068	35049.68
1301.0	47.47	8878.515	36909.871
191.0	47.45	7685.68	38772.414
1688.0	47.45	9461.242	38817.887
3548.0	47.45	10852.839	33438.004
11310.0	47.43	14200.138	37267.539
8889.0	47.43	13323.265	38523.938
1156.0	47.41	8726.09	37927.176
4159.0	47.39	11073.407	34112.996
2548.0	47.39	10234.894	39593.988
1125.0	47.39	8759.097	36923.004
12155.0	47.37	14331.938	36952.18
8841.0	47.35	12980.506	39945.184
11915.0	47.35	14126.321	33906.223
2920.0	47.33	10509.335	34364.648
119.0	47.33	7979.589	36566.461
811.0	47.32	8599.448	39643.523
4984.0	47.32	11532.192	35885.949
7168.0	47.28	12589.636	39645.508
144.0	47.26	7938.269	37363.348
6983.0	47.26	12687.466	36960.898
4142.0	47.24	11151.988	34741.422
12281.0	47.22	14374.306	38861.605
4773.0	47.2	11534.304	37985.656
5722.0	47.2	12062.615	36993.137
11934.0	47.2	14296.966	33005.617
856.0	47.18	8630.938	37784.094
489.0	47.14	8035.476	36979.043
5350.0	47.14	11684.588	37461.219
3205.0	47.14	10597.436	39245.68
12409.0	47.14	14480.569	39376.578
4073.0	47.12	11153.545	36051.504
67.0	47.07	7711.818	34760.254
828.0	47.01	8604.98	38665.746
4270.0	46.99	11328.179	35096.16
3351.0	46.95	10569.422	36602.883
1438.0	46.93	8957.285	33176.227
6077.0	46.89	12079.453	36958.965
6814.0	46.87	12599.355	35186.324
138.0	46.86	7871.238	37215.496
832.0	46.86	8440.918	38535.078
970.0	46.82	8618.593	34446.684
1885.0	46.82	9417.194	33039.273
3665.0	46.74	10968.001	36256.023
966.0	46.72	8493.33	34575.758
10287.0	46.72	13931.844	34109.66
7691.0	46.7	12819.102	34942.723
1338.0	46.7	9025.287	35941.531
9874.0	46.68	13703.918	37450.973
2209.0	46.68	9881.895	35048.969
3280.0	46.59	10767.54	37263.832
12105.0	46.57	14303.961	35592.598
12144.0	46.57	14310.515	36731.121
1324.0	46.55	9049.749	36506.883
2113.0	46.55	9705.595	38466.047
2127.0	46.55	9727.478	37364.273
9926.0	46.51	13692.129	36837.492
5075.0	46.45	11462.132	34117.57
7074.0	46.43	12513.862	38209.051
6045.0	46.43	12112.003	36413.035
712.0	46.43	8315.262	36498.883
[truncated: 1,898 more rows]
