# Supplementary material for: Insights on the Control of Yeast Single-Cell Growth Variability by Members of the Trehalose Phosphate Synthase (TPS) Complex
Source: Front Cell Dev Biol. 2021 Jan 28;9:607628. doi: 10.3389/fcell.2021.607628 (PMC7876269; doi:10.3389/fcell.2021.607628)
Supplement: Supplementary file 3 [file Data_Sheet_2.ZIP › replicate3_delta_TPS1_t2.csv]

Id	Area(um^2)	Center_x_position	Center_y_position
2837.0	281.95	10174.952	38079.574
1521.0	269.73	8850.693	34163.246
4378.0	254.31	11087.114	36571.27
6830.0	242.16	12288.063	38173.813
2845.0	241.65	10149.395	37975.359
4498.0	240.02	11146.656	34954.086
9571.0	235.27	13158.885	37036.07
8414.0	232.07	12949.685	35129.016
1359.0	210.15	8979.537	38792.375
5491.0	199.85	11846.181	33017.492
926.0	194.0	8625.41	38585.898
1562.0	192.68	8851.938	33481.156
12905.0	192.16	14274.802	39104.211
2070.0	190.04	9692.243	33403.172
11821.0	185.63	14010.609	37925.543
6912.0	182.24	12386.885	37268.352
3434.0	178.26	10386.762	38524.105
6754.0	177.55	12278.249	39473.742
2807.0	177.16	10309.384	39020.492
2296.0	176.51	9793.129	38269.457
180.0	176.09	7662.376	38612.105
2774.0	175.61	10066.014	39197.152
1126.0	174.43	8769.519	33632.402
2238.0	173.91	9682.795	38445.895
1165.0	173.6	8788.931	34599.387
3309.0	172.59	10518.663	36128.543
554.0	171.32	8181.542	37217.473
2277.0	170.63	9899.22	39037.484
3493.0	168.05	10615.442	39333.93
10786.0	167.3	13630.911	33653.734
11512.0	166.4	13949.427	36819.566
10208.0	166.07	13405.316	39999.734
7098.0	166.0	12448.361	34168.715
897.0	165.63	8525.909	39616.316
1352.0	164.1	8955.571	38975.578
10128.0	162.74	13440.612	38535.176
212.0	162.15	7744.319	39605.02
524.0	161.49	8034.784	38803.445
4372.0	161.34	11037.167	36548.414
3653.0	160.92	10700.502	36771.293
5691.0	160.06	11658.976	36644.133
2351.0	158.58	9715.231	35994.652
1479.0	156.69	8847.722	35414.699
4530.0	153.58	11185.789	33822.059
712.0	151.72	8251.497	33284.852
1759.0	151.55	9141.076	38031.254
5573.0	151.05	11700.477	35563.445
1709.0	149.96	9111.006	36603.527
2753.0	149.33	10037.665	38458.168
9775.0	147.57	13300.22	33195.781
163.0	146.78	7889.36	37968.625
9732.0	146.36	13244.889	34564.344
6324.0	145.48	12045.077	33078.121
1218.0	144.48	8757.242	36442.105
1847.0	144.2	9474.036	38159.453
4864.0	142.26	11390.242	38475.379
13125.0	141.92	14535.258	36904.551
5177.0	141.46	11442.107	37206.457
10912.0	140.96	13876.621	34843.047
10726.0	140.25	13602.059	34205.441
7302.0	139.75	12599.483	35852.047
1134.0	139.64	8736.264	33838.414
1381.0	139.27	8857.37	38070.008
864.0	139.23	8264.183	39139.836
2871.0	139.21	10252.575	37061.879
1506.0	139.1	8998.595	34724.328
1005.0	138.83	8616.687	36141.461
613.0	138.37	8051.875	35824.328
2084.0	137.95	9566.489	33843.809
1401.0	136.88	8913.312	37406.316
639.0	136.8	8188.904	35053.496
3742.0	136.55	10625.163	35458.789
1720.0	135.75	9245.235	37020.707
11838.0	135.61	14154.439	37570.484
7022.0	135.54	12279.638	35580.469
3468.0	135.44	10375.021	39596.961
7668.0	135.08	12838.605	39356.254
13156.0	135.0	14488.882	35953.629
1269.0	132.68	8789.606	38088.324
521.0	132.41	8005.834	39248.863
13177.0	131.51	14592.578	35501.254
3558.0	131.42	10611.815	37774.898
1455.0	131.09	9057.357	36097.426
590.0	130.92	8003.875	36459.438
3659.0	130.44	10696.385	36861.199
9747.0	130.4	13204.427	34224.742
1788.0	130.4	9125.263	39015.289
7156.0	130.27	12528.815	33620.406
2804.0	130.25	10289.28	39437.414
1812.0	130.08	9351.42	39853.348
8342.0	128.91	13012.591	33847.629
3049.0	128.79	10274.755	33980.016
174.0	128.1	7745.436	38456.105
5586.0	128.07	11723.731	35893.215
5957.0	127.99	11864.005	39428.902
2740.0	127.49	10001.845	38053.32
10783.0	126.65	13598.305	33933.688
4080.0	126.59	10802.936	37453.645
1046.0	126.13	8589.733	34830.949
12516.0	125.96	14113.736	33766.063
4647.0	125.44	11338.666	35254.023
9374.0	125.42	12978.775	39914.898
1836.0	125.11	9482.154	38712.813
1495.0	125.08	9047.827	34864.031
1781.0	124.75	9154.492	38828.223
11495.0	124.21	13913.654	36476.379
211.0	123.7	7922.251	39596.629
2618.0	123.41	10083.415	35036.488
13267.0	123.35	14615.711	33705.48
10087.0	123.29	13497.274	37836.797
13032.0	123.24	14581.199	39000.094
5569.0	123.1	11737.621	35499.875
2233.0	122.57	9545.67	38231.781
1524.0	121.99	8881.602	34187.102
140.0	121.93	7715.385	37393.723
1049.0	121.46	8559.251	34891.27
10719.0	121.34	13777.632	34379.707
13027.0	121.32	14620.725	39201.16
11658.0	120.79	13933.243	39452.859
10026.0	120.38	13526.332	37507.188
11750.0	120.15	14048.509	39354.211
2778.0	119.89	10064.24	39333.434
1920.0	119.46	9423.826	36137.387
1131.0	119.41	8711.956	33664.891
4219.0	119.23	11117.815	39542.492
2332.0	118.66	9806.471	36583.559
1203.0	118.39	8786.211	35874.746
9501.0	118.29	13294.048	37926.156
8934.0	118.28	13031.223	37783.406
1267.0	118.08	8766.519	37968.973
526.0	118.05	8202.115	38943.34
6377.0	117.43	12145.526	35384.379
4295.0	117.32	11084.238	38232.402
12944.0	117.03	14394.274	39674.711
2825.0	116.86	10307.378	38611.746
2299.0	116.65	9914.288	38045.637
3458.0	116.48	10405.054	39260.723
382.0	116.34	8118.033	39306.434
143.0	116.26	7961.692	37488.41
2139.0	115.54	9578.369	35007.523
3364.0	115.31	10528.86	36714.277
1569.0	114.9	8938.891	33125.301
1619.0	114.73	9251.551	34166.953
2067.0	114.71	9592.953	33274.867
12722.0	114.06	14380.398	35640.469
6895.0	113.79	12447.242	37653.012
9321.0	113.35	13123.926	38890.219
3395.0	113.03	10458.609	37582.969
1306.0	112.64	8715.46	39274.473
3565.0	112.57	10757.625	37550.563
3425.0	112.36	10530.397	38205.895
6166.0	112.28	11882.888	36561.617
637.0	111.51	8001.389	35033.453
7119.0	111.17	12305.831	33879.957
2828.0	111.03	10236.985	38386.215
12971.0	110.84	14480.159	39800.723
11755.0	110.69	14174.876	39404.648
8383.0	110.63	13068.289	34488.914
6315.0	110.42	11931.182	33451.449
1350.0	110.38	9011.599	38964.691
5141.0	110.33	11615.068	38412.094
861.0	110.21	8395.264	39112.797
1491.0	109.96	9039.279	34782.762
5443.0	109.77	11513.29	34516.289
4650.0	109.67	11387.011	35277.445
13132.0	109.66	14566.464	36803.871
10830.0	109.54	13970.775	33330.094
2817.0	109.46	10321.232	38470.609
6939.0	109.46	12444.607	36980.602
840.0	109.16	8264.27	37961.84
7048.0	109.14	12463.717	35398.965
703.0	108.39	8037.113	33052.445
9995.0	108.16	13457.176	36706.039
915.0	107.76	8583.203	39018.031
164.0	107.39	7663.197	37996.379
5775.0	107.16	11707.793	38533.043
12715.0	107.01	14354.569	35440.129
2974.0	106.82	10312.436	35499.098
6894.0	106.57	12483.776	37618.277
12848.0	106.57	14219.785	38078.469
9123.0	106.3	12954.822	38417.621
4145.0	106.03	10964.642	38247.363
11478.0	105.92	13782.991	35943.348
2267.0	105.92	9883.491	39639.855
8219.0	105.9	12882.391	34363.363
3252.0	105.44	10470.121	35503.309
13158.0	105.17	14428.514	35982.438
11637.0	104.64	13900.882	39274.836
1384.0	104.41	8875.124	37878.473
5110.0	104.04	11519.62	39184.48
7666.0	103.95	12822.269	39325.695
10580.0	103.77	13706.383	36012.832
3329.0	103.74	10363.504	36386.59
3147.0	103.64	10409.15	33708.121
3191.0	103.6	10462.934	34026.234
8121.0	103.39	12717.954	35295.473
135.0	102.95	7660.423	37316.777
6031.0	102.87	11975.585	38497.367
7303.0	102.82	12495.227	35868.23
2709.0	102.72	10101.865	37190.973
4227.0	102.66	11085.017	39236.215
6619.0	102.41	12066.152	38377.113
219.0	102.32	7707.454	39856.695
34.0	101.88	7775.124	33670.195
3403.0	101.86	10518.536	37712.848
1864.0	101.44	9483.289	38125.559
946.0	101.25	8624.565	37710.566
4240.0	101.25	11144.898	38863.516
3681.0	101.07	10612.066	36273.105
3348.0	100.94	10377.064	36565.988
860.0	100.77	8368.85	39081.703
6785.0	100.69	12287.886	38817.613
635.0	100.63	8154.185	35238.422
161.0	100.52	7750.642	37926.578
8597.0	100.17	12960.963	36587.09
1300.0	100.15	8733.778	39104.172
2286.0	99.92	9880.619	38496.684
13140.0	99.44	14578.701	36475.059
8203.0	98.91	12907.143	34319.547
3679.0	98.89	10585.757	36517.727
1020.0	98.75	8447.778	35845.895
9386.0	98.74	13289.857	39753.777
2887.0	98.39	10220.643	36220.801
3909.0	98.2	10851.684	34584.234
1819.0	98.03	9376.585	39515.352
3004.0	97.97	10227.898	34666.699
7291.0	97.89	12704.835	35657.074
7140.0	97.87	12539.674	33007.742
8208.0	97.78	12771.522	34324.406
10203.0	97.68	13506.502	39835.094
6255.0	97.59	11961.577	34733.57
2938.0	97.41	10200.717	36025.113
5809.0	97.41	11834.417	38949.121
2789.0	97.39	10124.136	39970.992
1792.0	97.39	9230.014	39196.504
13025.0	97.32	14567.639	39156.512
10653.0	97.13	13615.248	35226.055
12504.0	96.76	14207.876	34015.922
2725.0	96.59	9941.382	37718.586
1565.0	96.59	9046.499	33314.367
6963.0	96.44	12460.199	36477.637
2320.0	96.4	9797.972	37084.969
6774.0	96.38	12451.146	38982.219
7676.0	96.32	12715.436	39189.809
13123.0	96.15	14633.704	36880.379
1427.0	96.11	8952.441	36950.555
1353.0	95.94	8859.235	39020.555
5514.0	95.92	11797.495	33717.258
5468.0	95.59	11444.266	33742.383
1249.0	94.89	8839.972	37383.871
11546.0	94.66	13818.924	37811.234
1826.0	94.6	9398.984	39270.805
1366.0	94.54	8983.963	38744.988
12853.0	94.52	14236.822	38099.988
4628.0	94.5	11227.088	34999.867
5725.0	94.46	11748.409	37212.23
6388.0	94.41	12177.045	35690.617
6181.0	94.25	11847.725	36439.223
3110.0	94.21	10264.838	33098.063
12925.0	94.1	14250.949	39505.887
11624.0	93.7	13866.645	39186.855
2681.0	93.58	10048.404	36038.48
2819.0	93.33	10334.195	38503.695
10188.0	93.24	13375.658	39444.141
7497.0	93.24	12496.438	37668.723
2794.0	93.22	10184.026	39598.914
2450.0	93.18	9884.933	34224.113
2511.0	93.14	9945.322	33578.371
11659.0	93.05	13905.107	39461.043
2212.0	92.72	9553.956	37365.152
2991.0	92.68	10138.974	35224.723
8391.0	92.64	13065.381	34682.828
1586.0	92.62	9075.965	33417.734
1603.0	92.36	9244.586	33797.789
182.0	92.24	7720.336	38663.641
3543.0	92.2	10576.707	38141.215
1955.0	92.13	9295.962	35137.465
6873.0	92.11	12491.22	37913.09
2492.0	92.11	10081.184	33017.918
4224.0	92.07	11031.547	39382.59
1216.0	92.05	8742.295	36404.227
1884.0	91.99	9288.477	37225.316
6925.0	91.8	12398.568	37116.012
4192.0	91.76	10825.093	39632.211
7246.0	91.51	12534.714	34731.098
3225.0	91.51	10469.466	34756.273
11839.0	91.36	14185.969	37615.531
3787.0	91.34	10768.511	34465.488
9620.0	91.17	13270.608	35919.406
4779.0	91.13	11391.571	36847.609
186.0	91.0	7929.734	38790.148
800.0	90.92	8306.824	36328.211
4005.0	90.65	10788.223	36239.434
12578.0	90.57	14362.515	34175.84
2952.0	90.29	10304.732	35846.414
113.0	90.08	7707.318	36404.195
4035.0	89.87	10867.791	36612.797
3867.0	89.71	10935.676	33340.473
9914.0	89.56	13485.933	35501.531
3112.0	89.27	10321.889	33152.988
5156.0	89.12	11471.753	37792.086
5852.0	88.7	11651.044	39550.855
699.0	88.7	8156.203	33426.742
13194.0	88.47	14634.624	35054.652
6290.0	88.43	12058.666	33685.379
154.0	88.41	7714.329	37796.676
7259.0	88.39	12518.225	35177.199
3938.0	88.08	10894.621	35197.051
3404.0	88.07	10398.299	37714.164
1379.0	88.07	8932.779	38056.223
700.0	88.01	8200.947	33457.293
10249.0	87.72	13716.362	38963.457
1465.0	87.47	9054.312	35751.758
8329.0	87.41	12959.897	33177.895
2902.0	87.41	10192.579	36066.188
9968.0	86.99	13518.757	36112.352
1658.0	86.44	9147.059	34916.73
5721.0	86.44	11814.89	37187.941
2540.0	86.4	10123.497	34213.551
535.0	86.36	8152.261	38453.305
4963.0	86.32	11234.479	39740.836
11728.0	86.25	14057.808	39964.121
7213.0	86.07	12526.468	34396.949
1414.0	86.05	8970.929	37296.27
2506.0	86.03	10079.749	33394.031
4945.0	85.96	11209.679	39464.691
4787.0	85.86	11352.908	36996.789
9026.0	85.86	12937.268	38160.016
10131.0	85.84	13479.175	38540.234
1898.0	85.79	9476.207	36751.91
2621.0	85.54	10074.883	35171.086
9994.0	85.38	13352.614	36677.891
6233.0	85.34	11929.909	35255.668
1488.0	85.08	8972.798	35060.234
4161.0	84.96	10828.626	38641.012
1135.0	84.73	8721.18	33926.984
950.0	84.56	8602.804	37535.652
1758.0	84.56	9264.92	38023.574
3231.0	84.46	10406.33	34944.238
5446.0	84.18	11511.395	34580.516
49.0	84.16	7801.741	34289.031
768.0	84.08	8352.894	34862.93
7550.0	83.87	12518.962	38652.848
2716.0	83.81	9971.399	37456.98
9476.0	83.75	13296.673	38029.406
13172.0	83.62	14424.01	35420.117
3002.0	83.56	10290.218	34649.004
4131.0	83.56	10838.472	37978.191
1960.0	83.45	9312.057	35233.152
52.0	83.43	7703.241	34409.141
13022.0	83.35	14612.657	39417.301
6140.0	83.28	12020.122	37061.91
12541.0	83.1	14296.489	33415.367
9464.0	83.1	13172.02	38262.949
680.0	83.01	8090.831	34088.313
1365.0	82.89	9001.765	38712.078
3958.0	82.87	10853.926	35565.09
9475.0	82.84	13159.181	38017.586
2833.0	82.74	10296.365	38190.16
3780.0	82.61	10742.917	34932.961
10587.0	82.57	13696.825	36048.098
7287.0	82.57	12552.323	35553.984
9885.0	82.55	13508.19	35140.059
1467.0	82.53	9043.143	35877.395
1392.0	82.43	8880.74	37813.914
1816.0	82.39	9461.482	39897.09
3372.0	82.26	10491.689	36887.508
1912.0	82.2	9366.847	36243.609
2279.0	82.15	9793.111	38826.195
5175.0	82.09	11467.935	37469.359
1312.0	82.07	8740.866	39521.102
1614.0	82.05	9191.703	34053.223
875.0	81.92	8383.117	39424.648
1766.0	81.88	9062.288	38125.133
9309.0	81.86	13084.148	38801.551
2749.0	81.78	9958.869	38336.48
10785.0	81.69	13687.565	33948.141
11918.0	81.61	13997.892	36001.148
9762.0	81.49	13189.027	33656.316
704.0	81.42	8109.379	33073.02
4169.0	81.32	10960.645	38803.34
2814.0	81.3	10274.29	38722.09
2538.0	81.23	9968.741	34113.176
4226.0	81.05	11171.032	39146.891
3401.0	81.03	10493.502	37667.117
2617.0	81.0	9941.095	35027.254
1550.0	80.94	8928.658	33761.039
10205.0	80.86	13408.714	39854.648
7377.0	80.86	12626.336	36333.137
2358.0	80.75	9915.895	35812.934
996.0	80.75	8626.828	36510.445
10681.0	80.75	13628.304	34883.461
6154.0	80.59	12030.544	36973.824
3015.0	80.52	10266.485	34519.867
12949.0	80.44	14240.361	39723.324
7848.0	80.4	12912.488	37418.465
3814.0	80.36	10682.615	33484.855
11610.0	80.34	13965.004	38922.406
855.0	80.1	8261.732	38601.477
13302.0	80.1	14620.621	33119.531
2808.0	79.85	10319.835	39030.969
880.0	79.83	8201.433	39525.102
9279.0	79.81	13070.608	38625.855
3093.0	79.81	10309.286	33672.91
3552.0	79.73	10631.679	37678.328
5429.0	79.54	11449.832	35089.914
9059.0	79.5	13087.027	38250.934
3593.0	79.48	10584.446	37043.035
5750.0	79.1	11662.929	37833.73
12487.0	79.06	14117.279	34377.484
4154.0	79.04	10854.822	38433.207
5632.0	79.0	11796.946	36092.91
9698.0	78.91	13207.185	35309.348
3855.0	78.91	10938.008	33018.465
5164.0	78.81	11575.756	37575.219
9125.0	78.74	12972.077	38426.27
2298.0	78.66	9900.624	38016.438
1408.0	78.51	8906.586	37197.969
3480.0	78.51	10635.687	39800.777
1718.0	78.43	9070.501	36815.633
4806.0	78.39	11245.563	37350.672
1210.0	78.37	8659.888	36244.668
10696.0	78.35	13696.243	34674.227
12725.0	78.3	14372.624	35747.434
176.0	78.3	7949.7	38511.066
5908.0	78.24	12004.046	39795.496
7831.0	78.22	12920.074	37373.016
1772.0	78.18	9253.798	38302.184
1316.0	78.16	8658.657	39764.563
1390.0	78.08	8954.651	37744.152
3071.0	78.07	10164.483	33834.617
3462.0	78.05	10510.41	39365.672
6195.0	77.89	11989.629	36354.137
7493.0	77.89	12586.6	37637.133
13234.0	77.84	14443.352	34473.578
13184.0	77.78	14521.421	35396.941
5916.0	77.72	11878.877	39898.73
1885.0	77.59	9412.986	37251.863
1872.0	77.55	9312.621	37786.813
2375.0	77.55	9826.601	35302.094
1696.0	77.28	9257.404	36175.277
2803.0	77.18	10274.994	39385.484
13089.0	77.13	14572.503	37403.648
1478.0	77.13	8909.296	35375.945
1272.0	77.11	8707.786	38218.867
4559.0	77.11	11233.071	33109.82
709.0	77.03	8267.97	33207.215
631.0	77.01	8035.31	35107.766
11470.0	76.86	13826.171	35687.426
11925.0	76.84	14026.385	35806.824
1031.0	76.84	8518.216	35262.781
625.0	76.7	8157.692	35355.379
3008.0	76.59	10245.554	34714.262
3333.0	76.59	10561.119	36415.535
1275.0	76.3	8715.002	38449.063
3407.0	76.15	10495.461	37725.191
3560.0	76.03	10689.216	37799.367
43.0	75.86	7846.326	34052.047
1070.0	75.86	8602.61	34323.805
1293.0	75.8	8716.764	38866.289
12459.0	75.75	14016.903	34457.074
9723.0	75.67	13182.969	34702.055
11719.0	75.61	14141.278	39844.508
2827.0	75.48	10307.276	38628.164
1375.0	75.34	8957.823	38461.785
4950.0	75.25	11415.315	39550.734
225.0	75.15	8007.625	39666.254
10439.0	75.1	13750.459	37628.57
3001.0	75.1	10231.533	34628.586
5906.0	75.08	11969.862	39775.203
7079.0	75.04	12473.973	34543.156
8417.0	74.69	13128.208	35195.863
1042.0	74.66	8506.547	35004.301
3421.0	74.64	10449.338	38143.824
5976.0	74.62	11910.929	39000.488
6882.0	74.56	12427.731	37739.82
2759.0	74.52	10093.446	38843.246
3582.0	74.41	10748.094	37223.555
2768.0	74.37	10019.107	39016.168
2085.0	74.31	9649.789	33866.637
1805.0	74.23	9062.366	39905.914
1280.0	74.23	8828.044	38577.41
13272.0	74.16	14466.612	33561.82
2839.0	74.14	10326.871	38118.527
8295.0	74.12	12769.81	33426.23
3808.0	74.08	10720.163	33938.344
4209.0	74.06	11053.613	39981.793
7097.0	73.97	12468.293	34160.703
571.0	73.74	8107.582	36709.473
7806.0	73.62	12726.454	37745.473
4967.0	73.62	11359.144	39803.824
9782.0	73.6	13213.376	33283.566
1235.0	73.52	8728.487	36895.215
378.0	73.49	8179.089	39503.273
2770.0	73.18	9974.587	39133.301
10908.0	73.03	13963.47	34735.586
6328.0	73.03	11975.221	33164.059
10441.0	72.99	13737.316	37629.035
12637.0	72.93	14263.074	34945.266
2647.0	72.91	9962.4	35613.609
3884.0	72.89	10861.592	33961.063
1348.0	72.78	8880.906	39329.832
1305.0	72.76	8675.431	39263.66
6953.0	72.7	12441.348	36674.395
13191.0	72.53	14588.423	34998.105
2086.0	72.45	9494.116	33932.629
3736.0	72.43	10591.491	35684.211
3941.0	72.39	10883.722	35240.43
4586.0	72.34	11280.748	33915.316
11852.0	72.22	14055.547	37322.324
13165.0	72.2	14560.941	35761.598
4526.0	72.16	11126.22	34258.723
1321.0	72.13	8731.798	39918.488
10635.0	72.11	13650.262	35383.66
3419.0	71.99	10402.848	38026.191
11783.0	71.95	14159.247	38890.684
2757.0	71.9	10108.23	38738.539
8993.0	71.88	12948.621	38063.27
4610.0	71.8	11268.027	34387.434
205.0	71.78	7658.583	39402.086
4412.0	71.65	11015.39	36182.461
2500.0	71.48	10047.67	33274.898
2051.0	71.42	9318.308	33235.223
1105.0	71.4	8574.265	33036.066
1477.0	71.38	8887.88	35279.004
811.0	71.34	8236.688	36692.914
1323.0	71.28	8766.309	39969.871
6737.0	71.25	12372.678	39930.512
2006.0	71.25	9345.896	33989.703
11961.0	71.21	14182.592	35368.23
10659.0	71.07	13733.616	34956.758
3007.0	71.03	10294.279	34709.281
5959.0	70.82	12031.674	39143.758
198.0	70.8	7669.589	39133.289
8841.0	70.77	12958.817	37428.352
1139.0	70.44	8734.716	33954.016
12998.0	70.4	14502.841	39479.824
602.0	70.31	8167.622	35930.914
11827.0	70.31	14157.284	37969.777
3461.0	70.31	10374.008	39330.414
2315.0	70.29	9754.531	37184.934
770.0	70.19	8366.741	34953.648
7150.0	70.11	12703.529	33410.246
3215.0	70.1	10522.293	34470.316
6952.0	70.02	12289.977	36677.43
1817.0	70.02	9426.281	39900.715
60.0	70.0	7945.23	34695.285
11832.0	69.98	14189.012	37730.773
10650.0	69.89	13699.847	35207.383
620.0	69.89	8090.101	35529.621
7072.0	69.87	12296.326	34451.605
9077.0	69.71	12974.101	38309.727
5405.0	69.62	11419.707	35499.719
1865.0	69.58	9286.019	38145.523
4472.0	69.58	11173.973	35526.832
193.0	69.54	7673.21	38960.156
7779.0	69.43	12711.911	38084.652
12874.0	69.43	14386.446	38564.895
1513.0	69.43	8855.136	34475.789
11451.0	69.21	13933.23	35502.121
3201.0	69.21	10433.286	34183.117
2810.0	69.18	10135.437	38795.34
5823.0	69.14	11813.32	39195.723
4566.0	69.12	11216.773	33315.027
4831.0	68.95	11414.929	37745.91
2478.0	68.95	9898.083	33350.891
9793.0	68.91	13523.249	33221.758
9397.0	68.91	13136.411	39406.488
6070.0	68.89	12037.95	38219.055
11494.0	68.89	13944.948	36451.645
11604.0	68.89	13783.969	38735.203
8388.0	68.87	13102.77	34555.938
7065.0	68.83	12402.443	34933.078
2509.0	68.83	9986.802	33534.078
9389.0	68.74	13161.288	39491.602
10925.0	68.56	13984.305	34988.18
5469.0	68.54	11570.039	33743.449
2021.0	68.52	9364.677	33876.531
4865.0	68.51	11237.513	38495.758
3674.0	68.49	10577.393	36442.535
4024.0	68.47	10973.344	36476.855
2202.0	68.45	9682.684	36967.406
117.0	68.43	7686.825	36713.645
5484.0	68.43	11456.678	33192.922
9763.0	68.35	13226.616	33691.031
1339.0	68.35	8914.196	39736.352
1065.0	68.28	8438.856	34520.664
6773.0	68.26	12476.609	38958.625
12989.0	68.2	14610.496	39740.031
4241.0	68.14	11081.521	38923.797
614.0	68.1	8144.813	35857.492
998.0	68.05	8616.214	36238.332
10225.0	68.01	13598.844	39576.504
3545.0	67.93	10647.531	37872.555
3104.0	67.89	10259.178	33416.375
122.0	67.66	7700.456	36852.379
13293.0	67.59	14558.933	33282.375
1875.0	67.59	9385.452	37580.547
9917.0	67.51	13504.66	35581.121
2863.0	67.49	10300.973	37460.227
626.0	67.36	8187.275	35366.867
3989.0	67.16	10985.913	36049.609
2865.0	67.15	10186.57	37207.121
4543.0	67.09	11076.586	33455.609
3028.0	67.07	10143.804	34419.355
7266.0	66.92	12584.684	35267.027
3448.0	66.78	10551.179	38976.625
536.0	66.76	8022.809	38453.328
2304.0	66.76	9874.296	37755.332
7672.0	66.76	12828.391	39141.934
1281.0	66.61	8695.43	38589.699
4490.0	66.61	11054.363	35186.215
1234.0	66.59	8713.188	36861.797
4250.0	66.55	11147.799	38487.785
853.0	66.46	8205.382	38583.727
734.0	66.38	8217.401	34075.973
652.0	66.26	8058.791	34613.965
1040.0	66.26	8455.14	34945.043
5444.0	66.21	11552.377	34531.906
1437.0	66.19	8881.467	36632.145
1807.0	66.09	9066.145	39928.836
9764.0	66.05	13252.786	33798.93
6068.0	66.05	12059.746	38209.828
12940.0	66.03	14298.938	39632.109
9589.0	66.03	13308.806	36657.832
7730.0	66.02	12712.08	38480.078
6976.0	65.98	12418.57	36352.813
6271.0	65.98	11954.598	34419.383
2487.0	65.94	9890.783	33038.727
1911.0	65.94	9329.58	36237.809
5919.0	65.84	11957.474	39953.074
2340.0	65.75	9741.6	36459.398
2989.0	65.63	10175.718	35202.758
8339.0	65.56	13069.982	33601.285
6331.0	65.54	12082.204	33127.406
4099.0	65.52	10835.363	37631.969
1161.0	65.5	8824.265	34536.113
6355.0	65.46	12215.319	34570.449
2880.0	65.44	10163.007	36581.645
3107.0	65.4	10207.679	33218.48
1466.0	65.34	9020.823	35867.699
3003.0	65.23	10192.78	34657.555
4742.0	65.19	11305.074	36195.23
11848.0	65.17	14157.976	37217.504
7157.0	65.17	12547.081	33721.0
11825.0	65.15	14074.481	37935.145
994.0	65.1	8555.046	36464.594
9562.0	65.02	13153.222	37279.398
5792.0	64.98	11709.215	38757.668
7652.0	64.77	12774.339	39934.508
872.0	64.71	8222.371	39404.77
1153.0	64.67	8702.232	34383.996
32.0	64.67	7707.712	33600.438
6875.0	64.64	12440.655	37943.285
6084.0	64.58	11873.657	37832.117
1765.0	64.58	9139.031	38105.262
1928.0	64.52	9331.444	35816.727
1268.0	64.46	8767.659	38052.566
780.0	64.41	8355.412	35487.402
9861.0	64.39	13354.547	34922.676
3199.0	64.35	10506.163	34151.281
12815.0	64.33	14307.17	37706.234
12522.0	64.29	14042.751	33319.781
1537.0	64.25	9050.778	33894.332
5513.0	64.04	11658.907	33641.047
9285.0	64.02	12946.18	38664.984
6261.0	63.98	12054.015	34469.777
1786.0	63.98	9204.789	38971.27
5240.0	63.97	11542.598	36790.973
1314.0	63.95	8788.28	39729.941
4199.0	63.91	10886.444	39885.547
584.0	63.87	8103.343	36646.004
3430.0	63.87	10522.07	38407.969
7634.0	63.81	12681.195	39821.652
5.0	63.81	7728.701	33139.652
33.0	63.77	7726.983	33601.359
2280.0	63.77	9839.427	38895.027
2862.0	63.75	10295.71	37417.031
3205.0	63.75	10537.551	34295.66
1927.0	63.75	9480.179	36053.48
8446.0	63.7	13065.681	35713.301
12906.0	63.66	14301.142	39114.957
10229.0	63.6	13716.402	39333.297
4248.0	63.54	11058.515	38476.563
2734.0	63.51	10074.976	37948.012
8412.0	63.47	13022.085	35025.305
3675.0	63.45	10710.623	36450.523
12081.0	63.35	14124.85	34937.48
2769.0	63.28	9964.246	39033.324
545.0	63.24	8192.091	37791.488
6527.0	63.2	12142.829	37561.594
2314.0	63.08	9778.194	37493.109
2987.0	62.89	10320.668	35191.23
2730.0	62.87	9946.484	37907.637
1332.0	62.84	8969.577	39875.402
210.0	62.82	7906.641	39520.063
911.0	62.8	8587.703	39364.844
9534.0	62.72	13345.0	37595.602
5850.0	62.64	11695.426	39539.289
3445.0	62.61	10506.688	38899.215
1009.0	62.53	8627.582	36161.828
172.0	62.49	7933.958	38413.109
2288.0	62.45	9886.395	38534.402
2348.0	62.45	9707.202	36115.762
187.0	62.41	7882.107	38822.781
3481.0	62.39	10660.544	39883.836
10116.0	62.36	13557.43	38269.242
197.0	62.36	7788.519	39134.043
736.0	62.32	8276.331	34173.371
1999.0	62.26	9287.505	34148.332
4034.0	62.26	10832.126	36610.813
8948.0	62.22	12966.126	37857.695
11555.0	62.2	13951.552	37962.137
1602.0	62.18	9110.617	33764.379
6188.0	62.13	12002.443	36266.422
8217.0	62.13	12754.814	34352.004
12079.0	62.11	14059.553	35229.766
1394.0	62.05	8933.518	37555.063
12474.0	62.03	14142.39	34567.625
612.0	61.99	8121.526	35783.633
3800.0	61.93	10569.575	34141.973
8065.0	61.92	12826.692	36101.375
7027.0	61.88	12458.842	35612.773
5687.0	61.8	11679.884	36612.441
865.0	61.78	8394.683	39201.027
9982.0	61.76	13474.627	36557.145
5122.0	61.72	11613.153	38897.547
1516.0	61.72	8942.15	34538.059
12972.0	61.7	14617.204	39809.926
2497.0	61.65	10048.534	33185.52
6293.0	61.63	11918.402	33758.551
4835.0	61.61	11225.677	37796.32
1240.0	61.49	8657.719	36982.762
2864.0	61.48	10138.389	37202.145
2838.0	61.44	10301.249	38100.898
2249.0	61.34	9689.775	39056.355
10852.0	61.32	13920.497	33761.023
13190.0	61.28	14453.435	34953.711
6670.0	61.23	12180.888	39023.051
9651.0	61.21	13339.805	35743.152
8066.0	61.17	12718.798	36109.84
4164.0	61.15	10874.924	38732.695
12550.0	61.11	14391.838	33550.969
778.0	61.09	8380.491	35389.363
2316.0	61.03	9727.071	37258.164
6374.0	61.02	12096.377	35330.707
2434.0	61.0	9854.494	34705.969
3548.0	60.98	10738.804	37929.664
1016.0	60.94	8625.433	36040.57
604.0	60.88	8163.374	35975.402
2723.0	60.84	9940.323	37689.012
9768.0	60.84	13281.372	33358.586
5704.0	60.8	11702.558	36903.926
2266.0	60.75	9908.353	39625.707
2687.0	60.73	10105.825	36349.199
2056.0	60.69	9464.64	33268.16
11792.0	60.65	14204.037	38521.836
13251.0	60.63	14497.829	33980.422
767.0	60.59	8222.026	34855.711
1774.0	60.59	9233.858	38380.691
5406.0	60.52	11512.682	35519.113
12897.0	60.5	14226.243	38993.66
1797.0	60.48	9113.159	39533.508
14.0	60.4	7770.641	33215.0
12747.0	60.4	14253.966	36390.41
1628.0	60.38	9178.167	34290.5
4786.0	60.34	11242.617	36948.785
12857.0	60.34	14408.08	38135.406
72.0	60.31	7761.611	35089.668
2153.0	60.31	9606.768	35306.133
7126.0	60.31	12340.676	33587.164
2222.0	60.29	9530.81	37753.703
6703.0	60.29	12211.452	39391.316
2025.0	60.27	9336.833	33964.719
10197.0	60.21	13355.087	39740.898
1151.0	60.17	8740.938	34335.512
10568.0	60.17	13755.243	35908.723
2464.0	60.13	9728.77	34103.52
866.0	60.08	8289.582	39255.703
4551.0	60.04	10997.369	33011.094
4515.0	60.04	11024.118	34545.934
4483.0	60.0	11038.294	35116.863
3888.0	59.98	10782.149	33995.109
13142.0	59.92	14571.561	36524.637
8134.0	59.92	12837.69	35402.086
13214.0	59.89	14543.482	34643.973
2309.0	59.85	9705.312	37628.098
9584.0	59.83	13264.178	36750.051
659.0	59.83	8049.874	34562.391
6684.0	59.75	12093.559	39119.922
11819.0	59.75	14117.257	37905.305
11598.0	59.75	13895.637	38567.637
1094.0	59.69	8439.657	33361.879
1503.0	59.67	9047.772	34674.184
5536.0	59.64	11721.664	34555.148
2310.0	59.58	9727.499	37635.934
2820.0	59.54	10180.666	38505.5
6000.0	59.52	11984.023	38919.293
9729.0	59.5	13341.325	34485.051
2490.0	59.5	9791.101	33112.703
583.0	59.44	8039.992	36628.738
6477.0	59.33	12118.525	36708.953
2891.0	59.29	10259.62	36276.691
2328.0	59.27	9883.762	36932.043
7243.0	59.23	12606.88	34670.883
3203.0	59.23	10538.315	34216.977
213.0	59.18	7819.978	39634.391
5510.0	59.16	11817.104	33527.32
1461.0	59.14	8863.759	36020.043
8390.0	59.14	13024.914	34637.078
2874.0	59.1	10342.886	37153.371
2501.0	59.06	10063.108	33321.098
5993.0	59.02	12060.217	38869.121
12956.0	58.98	14255.198	39807.0
8486.0	58.95	13107.341	36157.641
5839.0	58.91	11837.009	39469.391
2229.0	58.91	9624.923	38096.734
6065.0	58.91	11890.316	38172.566
523.0	58.87	8188.186	39087.012
8434.0	58.79	12932.845	35401.961
1209.0	58.77	8695.634	35948.492
11603.0	58.75	13903.007	38728.18
8443.0	58.72	13023.912	35584.559
5174.0	58.72	11535.258	37433.781
8269.0	58.66	12858.698	33909.102
68.0	58.62	7727.111	34960.973
9329.0	58.62	12990.849	38994.176
8258.0	58.6	12844.709	34031.094
1148.0	58.58	8705.705	34256.469
9641.0	58.56	13323.8	36016.16
6309.0	58.47	11885.505	33389.391
10202.0	58.43	13493.148	39801.434
877.0	58.39	8220.715	39441.785
2028.0	58.31	9347.91	33729.598
3485.0	58.31	10749.158	40000.621
2797.0	58.26	10147.271	39736.637
1991.0	58.22	9409.876	34487.148
6486.0	58.22	12093.121	36818.301
6865.0	58.2	12298.038	37840.52
3869.0	58.18	10845.406	33418.898
11561.0	58.18	13894.691	38010.578
5785.0	58.16	11665.036	38711.973
10021.0	58.14	13452.769	37375.477
1303.0	58.12	8838.036	39230.738
10781.0	58.1	13632.068	33877.086
9753.0	58.07	13167.926	34040.664
97.0	58.05	7963.386	35918.832
192.0	58.03	7645.631	38928.832
4369.0	58.03	11180.498	36739.852
694.0	57.99	8041.572	33337.094
12899.0	57.87	14265.903	39042.129
1601.0	57.85	9208.302	33760.141
2399.0	57.84	9878.945	35047.73
4213.0	57.84	11076.04	39725.422
6316.0	57.84	12055.799	33189.539
1579.0	57.8	9079.286	33114.359
2782.0	57.76	9995.919	39626.242
12706.0	57.66	14325.791	35136.727
5135.0	57.66	11600.659	38479.355
13274.0	57.64	14543.93	33621.02
9909.0	57.61	13442.291	35425.125
1239.0	57.57	8827.995	36967.508
12566.0	57.55	14354.441	33916.566
12524.0	57.51	14130.968	33041.934
3412.0	57.49	10556.024	37866.676
3702.0	57.47	10750.097	35958.109
6505.0	57.47	12129.953	37175.363
3927.0	57.47	10990.76	35005.996
5929.0	57.43	11849.754	39627.207
4599.0	57.43	11244.753	34182.91
519.0	57.39	8121.895	39117.051
2291.0	57.38	9764.531	38356.328
3145.0	57.36	10538.578	33706.023
692.0	57.32	8057.587	33596.91
1236.0	57.3	8704.103	36903.789
5995.0	57.3	12059.6	38886.578
4889.0	57.28	11411.886	38736.699
879.0	57.24	8231.431	39499.852
11840.0	57.2	14080.383	37409.328
1492.0	57.15	8994.448	34783.262
3500.0	57.15	10644.826	38962.602
9403.0	57.07	13353.022	38963.496
37.0	57.03	7794.976	33768.746
2331.0	57.01	9918.855	36846.992
7955.0	56.97	12784.839	36968.895
5692.0	56.95	11741.378	36655.594
5871.0	56.92	11689.679	39673.723
10784.0	56.92	13767.786	33943.563
3688.0	56.92	10705.487	36105.434
2252.0	56.86	9508.383	39323.195
952.0	56.82	8617.619	37556.543
661.0	56.76	8075.551	34580.867
995.0	56.74	8622.588	36499.688
1891.0	56.69	9400.019	37102.762
802.0	56.67	8216.155	36418.867
2.0	56.63	7712.616	33070.977
11320.0	56.63	13901.34	35170.906
7082.0	56.59	12318.66	34609.434
3797.0	56.57	10698.412	34373.27
1886.0	56.46	9336.837	37261.949
5414.0	56.44	11528.181	35392.125
530.0	56.44	8078.439	38729.152
1447.0	56.44	8868.05	36298.363
9862.0	56.42	13545.836	34962.512
4232.0	56.36	11178.234	39073.094
7091.0	56.34	12443.827	34331.344
1617.0	56.34	9159.512	34126.961
1440.0	56.32	8941.726	36449.031
904.0	56.32	8433.094	39451.926
8275.0	56.3	12924.019	33726.855
3962.0	56.25	10945.51	35741.344
2979.0	56.25	10332.599	35533.559
2554.0	56.21	9933.453	34306.086
3986.0	56.19	10931.101	35984.883
11519.0	56.17	13899.701	37061.719
953.0	56.07	8584.905	37652.109
6557.0	56.07	12153.548	37843.109
7595.0	56.0	12536.955	39305.227
7654.0	55.98	12863.727	40003.496
1690.0	55.98	9244.203	35948.199
10803.0	55.94	13736.51	33294.813
8194.0	55.92	12882.428	34570.426
10236.0	55.84	13737.416	39121.289
999.0	55.82	8601.274	36250.09
6366.0	55.82	12115.86	34883.02
3247.0	55.82	10505.45	35304.664
1144.0	55.82	8791.803	34150.051
10451.0	55.8	13627.396	37389.438
4580.0	55.77	11383.364	33806.211
4645.0	55.75	11383.067	35225.816
713.0	55.73	8357.686	33347.465
4836.0	55.73	11236.323	37858.055
10749.0	55.71	13611.851	34046.422
10612.0	55.69	13694.057	35641.16
7123.0	55.69	12481.963	33779.539
9426.0	55.65	13351.336	38722.152
11779.0	55.63	14164.614	38808.336
2479.0	55.59	9720.273	33358.336
4843.0	55.57	11388.824	37992.219
7255.0	55.56	12601.786	35069.727
4322.0	55.56	11176.09	37869.961
6758.0	55.56	12481.962	39327.875
913.0	55.54	8607.778	39151.621
2196.0	55.54	9672.145	36490.656
7055.0	55.52	12324.975	35216.359
4236.0	55.5	11024.581	38826.051
1710.0	55.48	9168.208	36685.191
5517.0	55.48	11752.519	33777.516
773.0	55.46	8407.637	35036.73
5943.0	55.4	12045.574	39290.496
13112.0	55.38	14615.524	37330.113
3460.0	55.36	10499.196	39330.164
13063.0	55.36	14426.433	38162.402
1187.0	55.34	8832.901	35379.895
2898.0	55.33	10229.466	36333.488
10099.0	55.31	13560.485	37980.57
9406.0	55.31	13239.36	39068.742
899.0	55.29	8453.209	39622.281
4198.0	55.27	10991.974	39880.184
4335.0	55.21	11190.406	37583.09
191.0	55.21	7807.886	38913.031
8340.0	55.19	13006.53	33616.816
2199.0	55.17	9648.574	36756.598
5892.0	55.13	11641.037	39805.531
890.0	55.13	8462.892	39850.621
2996.0	55.13	10326.568	34816.066
6829.0	55.13	12411.028	38460.066
9969.0	55.1	13396.574	36119.164
3469.0	55.08	10474.455	39613.66
12594.0	55.08	14370.231	34481.668
6102.0	55.06	11920.483	37697.555
1197.0	55.04	8709.075	35766.398
129.0	54.98	7797.64	37082.91
1482.0	54.94	8875.012	35159.496
1263.0	54.94	8841.396	37866.879
5136.0	54.94	11517.188	38487.91
3637.0	54.94	10604.143	36997.035
3392.0	54.85	10458.035	37539.324
4682.0	54.81	11216.314	35681.48
1309.0	54.79	8822.975	39389.988
4185.0	54.77	10907.234	39263.805
1202.0	54.75	8713.117	35836.422
3428.0	54.75	10373.847	38378.941
188.0	54.71	7846.392	38883.16
1287.0	54.71	8757.84	38679.645
563.0	54.69	8123.547	37044.109
5901.0	54.69	11810.665	39974.227
2913.0	54.66	10213.249	36109.125
5482.0	54.66	11492.257	33180.766
6968.0	54.64	12361.52	36275.809
1555.0	54.64	8971.945	33523.855
907.0	54.6	8629.108	39543.152
3756.0	54.6	10683.872	35338.98
1985.0	54.6	9489.66	34724.789
9891.0	54.54	13440.17	35242.961
10008.0	54.52	13472.318	36967.461
224.0	54.5	8059.73	39875.199
4353.0	54.46	11056.499	37328.484
961.0	54.44	8511.533	37223.977
4842.0	54.43	11372.286	37960.293
8343.0	54.41	12952.955	33958.871
12740.0	54.39	14228.189	36213.469
858.0	54.37	8299.843	38932.379
3121.0	54.37	10499.2	33493.496
7573.0	54.35	12597.52	39049.926
5784.0	54.33	11800.827	38679.504
4434.0	54.33	11124.062	36052.5
7167.0	54.29	12577.268	33985.914
727.0	54.27	8278.937	33957.031
4182.0	54.2	10919.531	39225.109
11088.0	54.18	13885.772	35053.262
7770.0	54.16	12838.859	38260.848
9734.0	54.16	13142.406	34610.18
13268.0	54.02	14471.308	33723.984
2357.0	53.91	9806.174	35753.199
2321.0	53.85	9769.438	37131.488
5503.0	53.85	11815.453	33358.707
6398.0	53.83	12080.564	35837.191
3793.0	53.83	10618.534	34573.113
6353.0	53.83	12087.345	34465.938
12485.0	53.81	14187.358	34332.332
2766.0	53.79	10017.967	38976.578
13193.0	53.79	14612.176	35029.48
2343.0	53.72	9766.426	36529.859
1259.0	53.7	8826.775	37612.707
1900.0	53.68	9337.519	36827.656
1093.0	53.66	8509.62	33347.398
1346.0	53.66	9046.67	39324.012
6676.0	53.62	12254.612	39065.953
1271.0	53.6	8666.497	38168.801
905.0	53.58	8596.973	39480.23
1225.0	53.51	8703.816	36510.137
2873.0	53.47	10303.799	37144.355
12519.0	53.39	14115.203	33605.891
3473.0	53.39	10497.222	39737.285
1279.0	53.37	8637.104	38540.449
10088.0	53.37	13424.499	37841.758
3935.0	53.37	10935.067	35105.906
3760.0	53.35	10731.682	35403.633
10860.0	53.31	13978.364	33998.102
12884.0	53.28	14381.864	38744.941
936.0	53.28	8507.386	38076.664
1892.0	53.26	9293.713	37124.66
8334.0	53.26	13111.183	33261.293
4539.0	53.26	11175.735	33634.043
1943.0	53.26	9445.404	35547.113
5887.0	53.22	11820.018	39767.652
9921.0	53.18	13503.155	35649.902
2104.0	53.1	9496.623	34369.176
1265.0	53.08	8741.92	37926.164
9671.0	53.07	13289.554	35597.16
1532.0	53.07	8968.419	34285.484
4429.0	53.03	11022.136	35995.832
4600.0	53.01	11365.369	34191.16
7051.0	53.01	12430.354	35142.832
6530.0	52.95	12275.294	37607.535
12987.0	52.93	14618.344	39684.469
2798.0	52.91	10216.189	39446.566
11670.0	52.89	13835.676	39539.57
4216.0	52.89	11103.67	39464.563
7399.0	52.89	12499.582	36611.793
2178.0	52.89	9622.929	35880.531
195.0	52.87	7882.442	39061.32
4550.0	52.87	11116.11	33009.371
4046.0	52.87	10981.279	36802.977
1143.0	52.85	8685.031	34116.602
2859.0	52.85	10330.175	37661.664
1728.0	52.84	9124.515	37135.379
2259.0	52.82	9680.846	39861.164
5760.0	52.78	11648.115	38021.652
12606.0	52.76	14284.242	34613.625
10505.0	52.74	13669.903	36819.77
2461.0	52.74	9829.734	34079.969
5581.0	52.72	11694.888	35784.262
7590.0	52.72	12684.683	39176.602
6615.0	52.7	12143.052	38353.547
4631.0	52.7	11295.445	35052.813
1103.0	52.7	8447.314	33455.762
41.0	52.66	7934.154	33982.719
1386.0	52.66	9030.54	37888.684
1282.0	52.64	8772.209	38597.125
3556.0	52.49	10672.432	37743.074
1285.0	52.43	8733.607	38602.754
640.0	52.41	8059.922	35084.27
8648.0	52.41	13053.747	36880.605
5672.0	52.39	11755.383	36406.828
9399.0	52.32	13160.332	39129.949
5104.0	52.22	11505.781	39127.004
9811.0	52.18	13550.312	33851.121
2005.0	52.16	9421.838	33986.203
6318.0	52.13	11870.598	33288.516
4908.0	52.11	11403.074	39076.449
1746.0	52.11	9239.227	37616.633
9750.0	52.09	13194.551	33975.066
5769.0	52.09	11727.128	38380.352
6375.0	52.05	12249.342	35357.84
4630.0	52.03	11413.721	35043.441
11635.0	52.03	13792.392	39265.629
11690.0	51.93	13989.866	39766.734
3151.0	51.92	10388.321	33728.926
1192.0	51.9	8709.83	35685.66
771.0	51.9	8336.407	34964.539
7737.0	51.88	12737.443	38607.137
4225.0	51.88	11095.054	39390.43
10555.0	51.88	13578.359	36093.664
11684.0	51.86	13824.154	39709.789
3803.0	51.84	10731.713	34122.113
601.0	51.82	8040.63	35913.215
2779.0	51.82	10099.684	39481.039
1707.0	51.8	9163.465	36530.238
7147.0	51.76	12611.43	33217.629
169.0	51.72	7973.426	38350.238
3910.0	51.72	10899.889	34615.711
1692.0	51.7	9152.685	36024.594
2349.0	51.67	9848.597	36118.816
5456.0	51.65	11428.369	34079.621
40.0	51.61	7718.412	33978.008
1879.0	51.61	9362.682	37386.188
12588.0	51.57	14222.955	34438.094
9829.0	51.55	13471.959	34434.121
6804.0	51.53	12377.887	38480.438
13259.0	51.49	14444.0	33865.801
3410.0	51.48	10553.473	37815.176
1178.0	51.48	8677.963	34944.094
4895.0	51.46	11358.797	38826.016
2462.0	51.44	9810.974	34084.723
7294.0	51.44	12507.549	35786.301
2061.0	51.38	9656.995	33022.719
681.0	51.34	8059.041	34095.117
11788.0	51.34	14156.071	38944.406
1043.0	51.34	8554.775	35027.664
171.0	51.32	7735.769	38396.199
11535.0	51.28	13858.166	37502.465
2112.0	51.28	9530.239	34630.375
6587.0	51.25	12242.587	38122.594
1821.0	51.25	9305.827	39347.301
3660.0	51.23	10678.785	36543.156
12814.0	51.21	14348.233	37683.5
13058.0	51.19	14600.157	38315.926
4120.0	51.17	10833.093	37815.988
2113.0	51.15	9549.478	34630.215
3779.0	51.13	10747.886	34918.313
2858.0	51.13	10175.243	37655.484
1325.0	51.13	8808.166	39986.004
6273.0	51.09	11901.455	34176.664
1731.0	51.09	9188.856	37351.121
2072.0	50.96	9605.009	33475.703
181.0	50.96	7684.69	38628.785
3232.0	50.9	10479.652	35016.133
1145.0	50.9	8735.107	34165.77
1806.0	50.84	9171.093	39923.449
13284.0	50.82	14514.243	33446.27
3105.0	50.8	10175.056	33456.676
956.0	50.75	8521.572	37446.77
11526.0	50.75	13959.047	37219.84
1173.0	50.75	8690.364	34744.383
9385.0	50.71	13258.623	39679.902
1367.0	50.71	8923.355	38748.051
3519.0	50.69	10714.414	38879.449
4840.0	50.67	11210.322	37903.777
3933.0	50.65	10961.325	35097.547
5648.0	50.65	11797.628	36249.895
1048.0	50.65	8614.268	34880.691
11742.0	50.63	14099.142	39301.051
7115.0	50.57	12298.044	34075.324
12977.0	50.56	14461.645	39954.492
1993.0	50.5	9361.06	34292.09
6021.0	50.48	11924.051	38724.91
8025.0	50.46	12902.852	36516.277
1130.0	50.46	8747.222	33650.688
5222.0	50.46	11579.891	37163.355
5221.0	50.4	11544.392	37123.68
1010.0	50.36	8580.495	35902.387
11705.0	50.36	13877.489	39996.086
5439.0	50.36	11433.146	34674.391
4825.0	50.33	11228.12	37584.406
12530.0	50.33	14306.53	33164.781
4132.0	50.29	10900.301	37980.094
4560.0	50.25	11359.063	33142.77
12534.0	50.23	14256.869	33281.066
1695.0	50.21	9102.594	36168.207
2262.0	50.21	9916.547	39837.563
7143.0	50.19	12568.775	33078.047
2200.0	50.19	9500.084	36781.469
1730.0	50.17	9105.46	37148.367
3426.0	50.15	10537.763	38237.18
708.0	50.13	8396.828	33143.09
2236.0	50.11	9679.078	38379.172
200.0	50.08	7801.664	39193.508
10806.0	50.06	13742.376	33033.172
9733.0	50.06	13230.491	34586.344
6128.0	50.02	12015.989	37428.828
4246.0	50.0	11095.948	38723.18
10009.0	49.98	13396.675	36973.402
5735.0	49.94	11658.29	37352.621
1227.0	49.92	8705.452	36598.348
2289.0	49.9	9762.126	38580.746
10721.0	49.9	13737.24	34383.086
5571.0	49.89	11682.511	35545.0
850.0	49.83	8399.534	38524.785
948.0	49.81	8425.506	37806.441
5528.0	49.77	11795.339	34263.012
803.0	49.77	8411.758	36463.602
947.0	49.77	8469.343	37801.461
1994.0	49.69	9441.601	34299.859
1278.0	49.66	8760.796	38479.293
9823.0	49.62	13430.988	34263.5
2715.0	49.6	10018.118	37452.328
1632.0	49.58	9068.323	34481.32
4604.0	49.56	11355.083	34246.363
1777.0	49.56	9240.659	38593.711
1853.0	49.56	9384.104	38254.363
11858.0	49.54	14035.033	37173.359
5068.0	49.54	11455.256	39547.875
3265.0	49.54	10563.078	35669.895
10615.0	49.52	13622.11	35681.035
4651.0	49.5	11417.244	35308.914
1775.0	49.48	9178.54	38430.387
12723.0	49.48	14422.63	35669.895
7080.0	49.48	12448.51	34556.113
6117.0	49.44	11994.912	37575.266
4430.0	49.43	11024.045	36005.773
2802.0	49.37	10308.002	39356.504
7644.0	49.35	12638.387	39952.953
13285.0	49.35	14622.419	33450.059
558.0	49.33	8055.179	37313.961
762.0	49.31	8332.307	34636.34
859.0	49.31	8377.469	39054.039
5153.0	49.29	11586.873	37707.887
10751.0	49.29	13587.223	34057.121
7258.0	49.25	12600.251	35115.98
7316.0	49.23	12611.312	35988.57
1416.0	49.21	9002.134	37328.371
3848.0	49.21	10638.035	33053.258
11814.0	49.2	14150.119	38131.906
3475.0	49.2	10446.729	39751.473
7504.0	49.2	12589.405	37809.434
806.0	49.18	8211.72	36555.895
2841.0	49.16	10348.354	37829.109
4411.0	49.14	11183.825	36176.84
10216.0	49.14	13729.6	39613.797
3441.0	49.12	10471.039	38661.625
9728.0	49.12	13209.17	34463.035
6317.0	49.12	12007.024	33200.484
5946.0	49.12	11871.721	39345.344
12835.0	49.08	14404.236	37944.234
2853.0	49.08	10153.621	37758.938
6853.0	49.06	12327.942	38088.34
11568.0	49.06	13916.315	38083.645
2079.0	49.06	9564.242	33707.09
2805.0	49.06	10323.366	39117.199
10125.0	49.04	13515.46	38457.875
4055.0	49.0	10933.518	37150.141
2344.0	48.95	9791.616	36234.043
12992.0	48.91	14579.2	39444.383
13188.0	48.91	14558.191	35158.168
676.0	48.85	8171.172	34250.629
5947.0	48.85	12054.491	39343.035
7241.0	48.81	12583.177	34647.891
9516.0	48.79	13288.296	37780.996
12612.0	48.74	14361.59	34699.266
5866.0	48.74	11770.639	39663.172
6304.0	48.72	11933.38	33577.121
6480.0	48.66	12193.702	36732.242
2752.0	48.64	9996.685	38439.844
4160.0	48.64	10795.43	38630.734
1693.0	48.64	9121.971	36038.809
1941.0	48.62	9480.475	35492.57
1794.0	48.6	9071.646	39348.695
835.0	48.54	8254.548	37665.68
3124.0	48.52	10448.288	33556.457
7308.0	48.47	12649.997	35931.688
3564.0	48.45	10580.57	37539.66
9789.0	48.41	13428.727	33054.273
10506.0	48.39	13765.464	36824.059
2745.0	48.39	10132.34	38161.844
8645.0	48.3	13133.559	36869.258
2347.0	48.3	9826.729	36098.863
3964.0	48.26	10860.304	35772.328
12915.0	48.26	14236.045	39341.891
9510.0	48.26	13263.401	37677.465
11739.0	48.26	14094.844	39585.594
5494.0	48.2	11746.607	33094.496
5578.0	48.2	11793.782	35720.371
8159.0	48.18	12913.859	34775.633
10212.0	48.14	13615.481	39879.199
4298.0	48.14	11012.76	38252.816
13298.0	48.1	14549.507	33037.273
823.0	48.07	8249.785	37098.355
3213.0	48.03	10364.06	34405.758
1868.0	48.03	9413.999	37667.051
5435.0	48.03	11474.863	34923.836
4040.0	47.99	10880.917	36723.145
6401.0	47.99	12228.26	35910.641
10569.0	47.97	13605.823	35925.035
3737.0	47.95	10565.17	35703.117
1706.0	47.89	9208.657	36475.754
11475.0	47.89	13933.258	35897.492
919.0	47.87	8606.465	38664.207
12564.0	47.85	14356.438	33808.625
12903.0	47.84	14295.103	39096.426
2258.0	47.84	9629.667	39789.789
541.0	47.78	8063.046	38080.125
11767.0	47.72	14048.897	39058.574
8274.0	47.7	12865.897	33709.09
6336.0	47.66	12167.931	33331.953
6974.0	47.66	12405.78	36317.922
13256.0	47.64	14573.921	33845.805
4540.0	47.62	11141.122	33360.137
12964.0	47.59	14373.482	39967.633
9976.0	47.55	13416.77	36415.422
1687.0	47.53	9268.563	35603.223
2409.0	47.51	9896.144	34855.188
1486.0	47.49	9037.092	35025.754
3478.0	47.47	10376.954	39900.43
6141.0	47.45	11976.211	37075.41
13286.0	47.41	14532.594	33477.773
1525.0	47.41	8923.068	34190.258
6193.0	47.38	11906.422	36337.914
1876.0	47.38	9456.958	37649.516
10140.0	47.38	13502.654	38715.273
7725.0	47.36	12750.597	38786.41
10801.0	47.32	13703.731	33253.641
1922.0	47.32	9367.165	36206.703
4547.0	47.3	11136.276	33207.488
10628.0	47.3	13614.514	35562.215
6008.0	47.28	11877.824	38651.855
12854.0	47.28	14403.558	38116.695
944.0	47.26	8574.646	37834.707
4925.0	47.26	11218.996	39207.172
7563.0	47.24	12626.285	38924.527
1846.0	47.2	9320.978	38440.637
4509.0	47.2	11142.326	34643.91
13164.0	47.13	14603.423	35755.84
13183.0	47.09	14505.479	35397.0
173.0	47.09	7934.668	38451.117
10863.0	47.07	13939.272	34070.695
7159.0	47.07	12608.827	33765.18
4728.0	47.07	11288.382	36038.074
1833.0	47.05	9350.955	38866.004
2203.0	47.05	9588.011	36990.504
4888.0	47.05	11229.217	38733.789
36.0	47.03	7843.854	33698.063
6329.0	47.01	12277.079	33096.234
898.0	46.99	8440.111	39616.77
2011.0	46.99	9469.396	34063.242
6104.0	46.99	12061.915	37728.828
1823.0	46.97	9283.69	39125.234
7260.0	46.95	12600.76	35185.047
6961.0	46.93	12296.399	36422.348
7977.0	46.9	12746.585	36823.992
2311.0	46.84	9728.846	37362.957
7713.0	46.82	12841.414	38942.887
4798.0	46.8	11367.341	37142.793
528.0	46.8	8067.497	38679.836
4206.0	46.8	11032.03	39876.336
618.0	46.78	7998.544	35623.555
10834.0	46.76	13940.986	33370.859
2214.0	46.72	9500.798	37527.289
2826.0	46.72	10162.497	38622.121
2806.0	46.69	10296.769	38982.711
6359.0	46.69	12181.071	34655.832
7253.0	46.69	12528.988	34906.098
1140.0	46.69	8633.855	33975.676
814.0	46.67	8331.03	36807.531
932.0	46.63	8431.66	38384.012
6370.0	46.63	12240.367	35048.363
3534.0	46.57	10615.247	38395.621
1616.0	46.57	9095.812	34078.324
6708.0	46.57	12231.875	39536.742
2009.0	46.57	9459.327	34047.059
12888.0	46.55	14366.423	38830.652
841.0	46.55	8349.129	38008.012
5464.0	46.49	11612.505	33665.27
5144.0	46.48	11582.97	38218.598
6642.0	46.46	12102.124	38608.699
674.0	46.46	8073.514	34242.836
1336.0	46.46	8929.079	39644.094
9784.0	46.46	13220.23	33303.898
7461.0	46.46	12574.356	37307.793
4637.0	46.46	11329.637	35094.785
10258.0	46.46	13757.636	38985.328
11490.0	46.44	13873.414	36335.789
4117.0	46.44	10933.616	37798.637
842.0	46.38	8380.823	38033.891
83.0	46.34	7736.401	35397.359
5869.0	46.32	11661.542	39669.375
8418.0	46.3	12985.068	35201.352
765.0	46.28	8269.059	34700.043
11510.0	46.28	13889.271	36707.199
6105.0	46.26	11907.279	37742.863
11514.0	46.26	13973.055	36839.063
175.0	46.26	7654.097	38465.445
2308.0	46.25	9905.321	37626.145
4466.0	46.21	11177.737	35642.922
12892.0	46.19	14334.845	38872.297
5890.0	46.15	11760.677	39788.273
2513.0	46.09	10099.715	33633.863
2933.0	46.09	10183.2	35971.035
868.0	46.09	8257.351	39256.145
3435.0	46.09	10519.212	38560.586
9705.0	46.09	13346.175	34972.133
1558.0	46.05	8984.265	33603.348
12798.0	46.05	14284.797	37404.008
1842.0	46.05	9414.815	38363.973
5458.0	46.03	11463.61	34116.32
5772.0	45.96	11701.7	38456.715
9396.0	45.94	13193.019	39338.219
9769.0	45.9	13272.281	33360.859
2679.0	45.88	10022.361	35901.637
157.0	45.88	7921.297	37870.551
887.0	45.88	8325.418	39790.047
7113.0	45.86	12393.273	34046.512
6817.0	45.84	12304.476	38335.266
218.0	45.84	7653.146	39830.895
978.0	45.82	8516.532	36796.461
1700.0	45.8	9234.464	36257.766
12731.0	45.77	14334.031	35865.445
2780.0	45.77	10096.801	39510.992
13082.0	45.77	14618.6	37752.203
6272.0	45.75	11877.83	34169.527
2216.0	45.73	9547.653	37599.148
3298.0	45.73	10505.015	35939.34
70.0	45.73	7817.232	35031.648
7543.0	45.73	12534.663	38476.242
3501.0	45.73	10715.135	39010.074
11768.0	45.71	14145.893	39078.457
10866.0	45.71	13933.143	34108.273
13210.0	45.69	14491.92	34805.242
10560.0	45.69	13691.392	36132.887
5377.0	45.69	11485.636	35632.645
7059.0	45.67	12289.342	34948.457
6914.0	45.65	12283.804	37312.805
1554.0	45.65	8936.127	33519.566
7658.0	45.63	12785.542	39665.109
3667.0	45.59	10737.974	36643.008
2815.0	45.59	10323.858	38734.566
66.0	45.59	7723.954	34898.641
9390.0	45.57	13346.688	39504.004
5977.0	45.56	11912.489	39014.504
6360.0	45.48	12190.813	34667.91
4660.0	45.48	11229.591	35416.781
2275.0	45.46	9874.48	39254.023
5538.0	45.46	11636.725	34584.289
3214.0	45.44	10502.188	34412.945
3804.0	45.44	10653.456	33839.637
125.0	45.42	7946.411	36882.805
7066.0	45.42	12469.174	34613.285
2856.0	45.4	10172.913	37599.508
6981.0	45.4	12450.493	36107.566
2265.0	45.4	9757.339	39909.879
1568.0	45.38	8897.632	33102.031
10384.0	45.38	13726.321	38107.152
7368.0	45.34	12625.29	36299.777
9744.0	45.33	13261.611	34159.934
12486.0	45.29	14026.379	34348.91
730.0	45.29	8245.471	34016.387
4524.0	45.27	11132.979	34183.871
9703.0	45.27	13269.642	35205.473
8660.0	45.25	13117.606	36934.012
216.0	45.25	7868.782	39712.004
226.0	45.21	8156.875	39682.629
6718.0	45.21	12164.364	39763.684
5259.0	45.19	11542.068	36430.848
5411.0	45.17	11456.68	35259.063
2791.0	45.13	10249.99	39761.324
2391.0	45.11	9882.092	34959.477
7267.0	45.11	12658.929	35277.207
116.0	45.08	7840.455	36696.836
923.0	45.02	8442.369	38533.945
647.0	45.02	8179.618	34819.559
1976.0	45.02	9432.6	34913.234
8458.0	45.0	13046.132	35997.332
7124.0	44.98	12399.388	33789.922
9724.0	44.96	13206.012	34708.563
5533.0	44.94	11749.893	34500.457
5911.0	44.94	12054.644	39855.223
2882.0	44.92	10251.036	36617.508
670.0	44.92	7991.055	34145.43
6357.0	44.9	12095.625	34627.836
5893.0	44.9	11745.002	39810.945
9824.0	44.89	13365.129	34284.895
11683.0	44.89	13837.656	39702.609
2356.0	44.89	9770.302	35749.945
2337.0	44.87	9832.877	36681.215
761.0	44.87	8264.439	34571.066
13134.0	44.77	14564.503	36541.328
9965.0	44.77	13407.751	36085.66
2302.0	44.75	9802.892	37900.164
922.0	44.75	8465.694	38785.969
4529.0	44.73	11073.595	34112.551
3699.0	44.71	10570.912	35927.441
1044.0	44.69	8466.215	35072.004
3399.0	44.69	10529.745	37621.77
3889.0	44.67	10802.442	34055.664
8151.0	44.67	12820.11	34941.129
10200.0	44.67	13453.416	39786.102
12456.0	44.67	14022.687	34745.676
6116.0	44.66	11923.232	37568.793
1340.0	44.58	8972.896	39745.941
3520.0	44.56	10674.497	38942.691
2953.0	44.54	10218.902	35879.266
1423.0	44.54	8879.833	36908.32
221.0	44.52	7938.119	39920.367
527.0	44.5	8002.831	38657.617
7515.0	44.5	12506.524	38024.711
5791.0	44.48	11775.121	38733.84
2754.0	44.46	10082.1	38642.992
1112.0	44.46	8841.573	33157.891
2993.0	44.44	10278.835	34982.387
4004.0	44.44	10785.996	36198.961
11544.0	44.43	13942.01	37802.219
1383.0	44.43	9037.121	37841.848
13152.0	44.41	14599.281	36140.699
6847.0	44.39	12483.827	38009.578
8400.0	44.39	13033.443	34844.488
10199.0	44.37	13537.705	39769.48
1432.0	44.35	8964.753	36718.461
9139.0	44.35	12944.297	38498.156
142.0	44.33	7751.783	37450.867
5638.0	44.31	11823.799	36141.035
2442.0	44.29	9799.042	34366.617
2247.0	44.27	9628.93	38927.801
6492.0	44.27	12080.432	36957.262
3576.0	44.25	10676.836	37480.793
11844.0	44.23	14148.948	37487.367
86.0	44.23	7901.706	35533.391
12720.0	44.21	14305.064	35591.414
3842.0	44.21	10769.473	33247.051
3370.0	44.2	10479.169	36827.195
6658.0	44.18	12089.182	38882.902
4507.0	44.14	11171.928	34913.824
2999.0	44.1	10266.033	34872.242
3099.0	44.1	10137.193	33535.406
12786.0	44.08	14273.923	37285.551
6713.0	44.08	12204.458	39599.77
3400.0	44.06	10494.648	37622.457
2771.0	44.06	10130.813	39146.234
1831.0	44.04	9422.764	39105.699
12076.0	44.04	14162.388	35183.758
95.0	44.02	7855.134	35847.832
4152.0	44.0	10890.194	38389.676
3957.0	44.0	10798.246	35535.93
1682.0	44.0	9091.529	35442.848
7149.0	43.98	12613.629	33399.223
13242.0	43.95	14497.17	34359.316
3450.0	43.95	10373.65	39003.895
4973.0	43.93	11265.994	39942.617
9673.0	43.91	13219.063	35649.602
1338.0	43.83	8966.843	39650.855
1211.0	43.81	8828.006	36243.059
6717.0	43.77	12196.482	39733.508
12544.0	43.77	14346.091	33440.953
2253.0	43.77	9584.066	39327.633
11943.0	43.75	14019.983	35663.305
12762.0	43.74	14311.711	36730.305
3782.0	43.72	10656.787	34625.898
1512.0	43.72	9002.589	34454.473
2484.0	43.68	9728.049	33423.07
2248.0	43.68	9520.467	39045.098
4576.0	43.68	11361.326	33685.297
7412.0	43.66	12529.335	36823.633
6183.0	43.66	11898.921	36444.879
13002.0	43.66	14506.039	39536.941
885.0	43.64	8308.784	39733.953
8072.0	43.6	12719.189	36211.598
11841.0	43.58	14175.439	37415.691
130.0	43.58	7743.725	37105.203
47.0	43.56	7960.497	34255.113
582.0	43.56	8075.055	36591.773
8297.0	43.54	12737.002	33447.188
6491.0	43.54	12275.467	36902.379
4031.0	43.52	10820.101	36573.969
6966.0	43.52	12444.701	36247.152
46.0	43.51	7936.916	34215.367
6859.0	43.51	12494.766	38102.027
871.0	43.49	8263.869	39389.758
2857.0	43.49	10263.113	37635.816
1519.0	43.49	8890.317	34325.504
7292.0	43.47	12660.248	35740.457
918.0	43.47	8606.328	38888.477
6269.0	43.47	11908.228	34359.215
7661.0	43.45	12763.813	39456.281
5519.0	43.45	11741.027	33834.219
979.0	43.43	8543.417	36831.277
7168.0	43.43	12647.837	33990.441
10019.0	43.39	13553.404	37363.922
5113.0	43.37	11514.364	39235.219
3429.0	43.37	10451.71	38379.82
3387.0	43.35	10413.795	37320.156
1825.0	43.33	9357.62	39233.207
3437.0	43.3	10465.959	38620.906
3459.0	43.3	10541.882	39293.375
1813.0	43.24	9463.52	39854.332
4612.0	43.24	11304.004	34419.461
1702.0	43.24	9134.845	36377.934
1494.0	43.22	8930.235	34857.359
7212.0	43.22	12595.281	34394.148
2284.0	43.22	9883.026	38755.922
1038.0	43.18	8468.461	35127.477
10231.0	43.16	13617.984	39368.555
3190.0	43.14	10441.015	34018.664
5145.0	43.12	11624.238	38257.793
2547.0	43.12	9937.692	34269.473
4171.0	43.12	10959.624	38866.387
1357.0	43.12	8892.627	39085.727
114.0	43.1	7980.993	36565.141
3799.0	43.1	10679.742	34445.148
1961.0	43.08	9352.733	34951.266
6399.0	43.03	12173.289	35848.809
27.0	43.03	7733.473	33471.348
13276.0	43.01	14536.033	33337.121
4533.0	43.01	11047.5	33879.855
4962.0	42.99	11351.607	39730.602
5511.0	42.99	11778.511	33550.105
2058.0	42.99	9418.323	33038.082
2860.0	42.97	10197.709	37377.488
3807.0	42.95	10653.867	33887.934
1080.0	42.93	8417.692	33819.926
12473.0	42.93	14085.094	34541.152
5471.0	42.87	11573.353	33534.898
9854.0	42.85	13527.048	34727.91
846.0	42.85	8234.794	38308.563
2087.0	42.85	9664.638	33937.648
5426.0	42.84	11524.128	35024.922
3984.0	42.82	10825.057	35933.898
10455.0	42.8	13704.874	37450.148
4768.0	42.76	11351.931	36523.809
1791.0	42.74	9267.672	39186.895
4326.0	42.74	11180.648	37706.801
12512.0	42.7	14127.447	33905.723
6549.0	42.7	12183.824	37794.801
883.0	42.66	8388.363	39659.832
1157.0	42.62	8667.381	34428.762
1636.0	42.62	9235.03	34666.023
3810.0	42.61	10698.429	33727.055
3983.0	42.61	10781.716	35928.328
4983.0	42.59	11546.177	39825.891
12963.0	42.59	14228.772	39945.289
9613.0	42.59	13243.295	36177.688
892.0	42.57	8428.168	39892.844
3949.0	42.57	10979.706	35366.457
201.0	42.55	7915.389	39213.438
2207.0	42.49	9612.011	37087.109
2605.0	42.47	10106.488	34720.922
11522.0	42.45	13867.257	37121.637
10442.0	42.45	13628.509	37629.188
11754.0	42.45	14070.262	39390.457
64.0	42.43	7820.18	34813.215
12526.0	42.43	14036.509	33052.605
184.0	42.39	7877.733	38759.805
12986.0	42.38	14599.532	39674.477
6372.0	42.38	12259.453	35260.125
1356.0	42.36	9010.065	39050.59
1404.0	42.36	8849.567	37443.262
10595.0	42.36	13621.956	35775.27
2225.0	42.34	9503.177	37911.637
2427.0	42.34	9746.337	34685.277
7521.0	42.34	12498.109	38152.773
1.0	42.32	7978.939	33053.883
8431.0	42.3	13112.59	35339.105
6732.0	42.28	12315.305	39769.688
7165.0	42.28	12600.41	33929.176
12559.0	42.26	14315.008	33683.02
10535.0	42.26	13613.034	36288.629
821.0	42.24	8387.573	36917.684
1859.0	42.22	9326.705	38010.012
4951.0	42.22	11263.157	39554.84
6593.0	42.22	12078.58	38165.484
79.0	42.2	7962.611	35220.965
4868.0	42.2	11412.946	38523.691
3498.0	42.18	10735.785	39180.84
891.0	42.18	8580.49	39890.195
10875.0	42.16	13818.244	34381.156
4535.0	42.16	11063.51	33647.297
5478.0	42.15	11564.061	33378.031
4042.0	42.13	10890.562	36747.926
7596.0	42.13	12630.991	39309.711
7021.0	42.13	12317.848	35881.848
537.0	42.11	8145.458	38159.332
12976.0	42.11	14492.699	39951.832
2156.0	42.11	9513.733	35327.188
12917.0	42.09	14426.718	39351.137
2341.0	42.09	9729.238	36475.055
4572.0	42.07	11348.084	33512.234
5570.0	42.07	11697.629	35542.016
525.0	42.05	8183.386	38891.016
11854.0	42.05	14007.904	37130.801
6096.0	42.05	11967.749	37977.941
10281.0	42.05	13712.655	38938.539
896.0	42.03	8590.451	39604.715
5888.0	42.03	11668.789	39779.602
7776.0	42.03	12791.88	38010.941
9340.0	42.01	13022.911	39159.016
3209.0	42.01	10510.459	34363.516
7785.0	42.01	12729.591	37876.922
3488.0	41.99	10752.123	39469.559
3020.0	41.97	10139.287	34294.871
12913.0	41.97	14423.164	39308.836
1086.0	41.95	8578.249	33537.656
1934.0	41.93	9370.409	35730.223
2303.0	41.93	9905.648	37664.758
12736.0	41.93	14332.614	36025.125
7114.0	41.92	12313.744	34064.254
11802.0	41.92	14173.338	38163.066
1770.0	41.92	9165.085	38259.594
1434.0	41.9	9007.544	36807.051
3901.0	41.88	10948.159	34417.578
12881.0	41.88	14392.162	38722.176
1459.0	41.86	9027.465	35939.707
1694.0	41.86	9083.403	36066.656
1803.0	41.84	9129.616	39774.195
4672.0	41.84	11313.657	35547.566
2217.0	41.82	9650.266	37662.746
7053.0	41.82	12428.962	35198.375
2843.0	41.8	10305.435	37875.047
5746.0	41.78	11736.939	37654.809
11517.0	41.76	13978.166	36859.961
12837.0	41.76	14288.913	37974.852
4510.0	41.76	11153.22	34739.977
50.0	41.74	7947.642	34317.328
10259.0	41.7	13705.355	39014.941
2694.0	41.7	9990.053	36616.102
1564.0	41.69	8958.906	33174.543
2463.0	41.67	9709.345	34091.195
1489.0	41.65	9018.845	35070.32
1649.0	41.63	9213.3	34870.285
100.0	41.59	7693.016	35960.359
13180.0	41.59	14520.174	35273.324
9714.0	41.59	13250.233	34779.805
204.0	41.59	7891.735	39396.121
1102.0	41.59	8621.543	33439.984
1449.0	41.57	9061.79	36345.934
928.0	41.57	8450.076	38338.852
8415.0	41.57	12981.128	35134.945
870.0	41.53	8417.747	39350.391
2818.0	41.51	10214.262	38477.648
1764.0	41.49	9274.56	38092.988
7703.0	41.49	12732.773	38851.758
11547.0	41.49	13954.465	37812.496
1931.0	41.46	9356.714	35603.707
3464.0	41.46	10427.16	39437.09
6229.0	41.44	11873.549	35658.195
1913.0	41.44	9394.986	36243.027
13035.0	41.42	14493.52	39059.051
1198.0	41.4	8846.658	35787.199
10883.0	41.4	13872.346	34493.566
10006.0	41.38	13477.695	36865.758
1769.0	41.38	9233.914	38164.102
9372.0	41.38	13025.299	39875.68
8709.0	41.38	13018.911	37064.586
1801.0	41.38	9159.845	39604.527
1107.0	41.36	8630.735	33149.676
6155.0	41.36	12063.686	36991.691
138.0	41.34	7655.376	37360.938
729.0	41.32	8382.904	33994.684
4074.0	41.32	10781.346	37382.539
1738.0	41.28	9167.36	37472.121
8067.0	41.28	12908.251	36127.484
12513.0	41.23	14199.043	33947.711
5860.0	41.17	11695.533	39601.176
6287.0	41.15	11892.578	33923.617
2425.0	41.09	9841.804	34681.605
7152.0	41.09	12516.002	33563.684
10005.0	41.07	13400.592	36863.625
1156.0	41.07	8676.553	34405.523
9611.0	41.07	13139.358	36160.438
13131.0	41.07	14537.505	36797.695
128.0	41.05	7669.754	37053.051
10924.0	41.05	13833.959	34966.227
10012.0	41.05	13500.704	37078.711
2467.0	41.03	9754.295	33916.688
12509.0	41.02	14169.448	34121.227
5095.0	41.02	11634.241	39406.105
1087.0	41.0	8433.031	33545.895
597.0	41.0	8151.709	36133.215
3665.0	40.98	10570.877	36601.953
12732.0	40.92	14269.86	35920.414
2477.0	40.92	9780.205	33347.969
4189.0	40.92	10884.571	39417.406
5490.0	40.88	11502.818	33087.953
2250.0	40.84	9588.246	39085.531
11608.0	40.82	13793.196	38873.652
7081.0	40.82	12434.539	34559.82
3835.0	40.8	10657.634	33207.465
9627.0	40.77	13238.363	35967.523
2263.0	40.77	9793.295	39836.625
3870.0	40.77	10853.612	33436.746
829.0	40.75	8385.237	37469.902
5512.0	40.73	11653.441	33628.164
3849.0	40.73	10745.595	33075.195
2071.0	40.69	9574.087	33407.355
2916.0	40.69	10280.639	36131.238
4479.0	40.67	11093.193	35411.156
2729.0	40.67	9978.513	37820.258
7057.0	40.67	12439.834	35251.172
48.0	40.65	7863.674	34278.656
1335.0	40.59	8858.173	39605.035
920.0	40.59	8438.614	38694.281
8886.0	40.59	13029.638	37594.336
9974.0	40.57	13479.321	36273.578
7968.0	40.57	12818.413	36734.762
3929.0	40.57	10983.453	35047.629
3990.0	40.57	10914.455	36068.93
5492.0	40.56	11832.792	33022.074
599.0	40.56	8044.861	36165.984
1183.0	40.54	8821.935	35187.543
10809.0	40.54	13702.336	33092.891
10081.0	40.5	13398.521	37783.91
12745.0	40.48	14330.625	36333.992
12873.0	40.48	14343.813	38536.363
1471.0	40.46	9049.786	35728.949
12498.0	40.46	14142.115	34229.375
13014.0	40.44	14481.626	39375.711
4200.0	40.42	10883.415	39899.871
6110.0	40.42	12017.869	37792.195
4159.0	40.4	10787.805	38615.797
4598.0	40.34	11367.74	34174.68
2260.0	40.34	9632.908	39950.168
1003.0	40.33	8448.987	36342.711
2251.0	40.33	9641.143	39108.262
3789.0	40.33	10709.281	34509.699
9434.0	40.31	13324.795	38523.195
3409.0	40.31	10445.757	37756.707
1146.0	40.31	8682.2	34192.605
2829.0	40.27	10284.815	38409.715
2130.0	40.25	9623.548	34889.199
5555.0	40.25	11707.071	35181.641
3547.0	40.23	10667.349	37920.035
2393.0	40.23	9740.987	35006.633
3551.0	40.23	10742.768	37974.207
1531.0	40.23	8927.214	34278.09
4347.0	40.21	11122.994	37482.016
2392.0	40.21	9737.432	34964.73
1032.0	40.21	8594.027	35278.43
610.0	40.19	8190.521	35753.996
925.0	40.19	8572.505	38549.688
7125.0	40.19	12409.529	33491.715
5560.0	40.17	11723.965	35337.488
2223.0	40.17	9576.736	37756.59
8058.0	40.17	12899.51	36348.387
801.0	40.15	8294.46	36341.109
6778.0	40.15	12424.623	39052.785
11847.0	40.13	14039.841	37496.391
1288.0	40.13	8826.58	38691.883
2693.0	40.13	9934.48	36553.449
10586.0	40.11	13769.273	36043.031
7429.0	40.11	12688.764	36960.563
6729.0	40.1	12177.375	40011.406
6461.0	40.08	12113.174	36411.934
4584.0	40.06	11239.919	33898.461
2230.0	40.06	9585.691	38128.797
2514.0	40.06	10052.495	33641.867
7523.0	40.06	12515.059	38208.258
5922.0	40.02	11916.672	39609.68
5483.0	40.02	11444.494	33187.043
3297.0	40.0	10464.872	35911.41
7060.0	40.0	12315.26	34983.301
677.0	39.96	8195.635	34261.816
900.0	39.94	8600.882	39641.965
11673.0	39.92	13889.221	39573.715
13084.0	39.92	14526.67	37602.426
6277.0	39.9	12014.616	34241.164
1469.0	39.9	8997.764	35630.234
2799.0	39.9	10236.279	39592.137
550.0	39.9	8022.567	37613.895
7529.0	39.87	12547.079	38310.195
6123.0	39.87	11980.159	37351.094
6217.0	39.85	12056.444	35748.82
3477.0	39.83	10403.38	39832.824
3150.0	39.83	10470.08	33715.766
4137.0	39.81	10787.32	38136.641
11743.0	39.81	14042.566	39307.336
10185.0	39.81	13501.605	39382.148
6335.0	39.79	12101.912	33304.797
2063.0	39.77	9504.992	33071.551
1111.0	39.75	8728.256	33149.344
6332.0	39.73	12085.328	33166.172
605.0	39.71	8031.605	35989.891
8331.0	39.71	12961.879	33198.141
603.0	39.71	8155.239	35962.629
185.0	39.71	7687.296	38772.059
110.0	39.69	7817.92	36323.566
2758.0	39.69	10113.402	38776.281
3317.0	39.69	10378.496	36207.531
10186.0	39.67	13556.997	39405.594
3487.0	39.67	10626.675	39725.227
4667.0	39.66	11365.969	35501.098
150.0	39.64	7967.908	37668.703
5151.0	39.58	11536.15	37984.406
7805.0	39.56	12782.858	37734.063
10275.0	39.56	13686.12	38828.008
1228.0	39.54	8678.727	36648.637
10144.0	39.54	13388.122	38780.957
4041.0	39.52	10900.663	36746.625
1317.0	39.52	8645.324	39848.82
11678.0	39.52	13894.464	39685.781
8267.0	39.5	12916.075	33874.215
6539.0	39.5	12278.56	37685.871
1019.0	39.5	8468.882	35801.48
9102.0	39.48	12974.637	38367.594
10910.0	39.48	13842.69	34790.301
1762.0	39.43	9098.757	38052.762
13168.0	39.41	14502.07	35879.793
2273.0	39.39	9756.996	39209.328
2295.0	39.37	9706.573	38465.055
6479.0	39.35	12100.062	36723.375
4653.0	39.35	11325.618	35328.441
6700.0	39.33	12138.75	39343.5
2644.0	39.31	10103.317	35583.984
1354.0	39.31	8910.621	39021.988
2465.0	39.31	9728.859	33815.781
4195.0	39.31	10869.764	39683.094
4969.0	39.29	11360.758	39829.195
9383.0	39.29	13174.347	39993.66
4582.0	39.29	11383.182	33862.672
577.0	39.27	7995.638	36835.594
11757.0	39.27	14126.994	39145.703
13040.0	39.27	14500.889	38908.148
8940.0	39.21	12968.519	37809.328
3535.0	39.21	10695.135	38454.129
669.0	39.2	8056.519	34444.711
1393.0	39.18	9051.77	37542.523
9813.0	39.16	13480.49	33872.723
4448.0	39.16	11083.255	35850.305
10246.0	39.16	13742.432	39248.027
12507.0	39.14	14061.75	34067.258
2685.0	39.08	9974.331	36155.359
4059.0	39.08	10899.452	37223.855
9807.0	39.08	13456.42	33617.004
2162.0	39.06	9650.755	35489.039
2836.0	39.04	10171.338	38002.102
546.0	39.04	7993.305	37503.465
567.0	39.0	8118.05	37143.457
2338.0	38.95	9839.571	36426.789
8341.0	38.93	13033.276	33837.844
3011.0	38.91	10171.557	34762.84
6787.0	38.91	12289.185	38858.938
10057.0	38.91	13551.703	37691.965
3264.0	38.89	10503.329	35639.961
1514.0	38.89	9035.773	34509.246
1322.0	38.85	8684.477	39964.258
2765.0	38.83	9959.747	38952.43
3769.0	38.83	10712.902	35226.816
6212.0	38.81	11874.821	35979.965
42.0	38.81	7962.871	34039.414
5835.0	38.77	11665.211	39388.512
3255.0	38.77	10520.776	35505.094
6010.0	38.77	12025.644	38668.746
11823.0	38.77	14021.528	37923.891
3744.0	38.77	10579.149	35457.609
10825.0	38.77	13796.24	33248.969
7393.0	38.75	12517.153	36540.574
9380.0	38.74	12981.325	39943.719
7740.0	38.74	12824.741	38340.91
2969.0	38.74	10249.312	35460.242
1462.0	38.74	9053.246	36030.551
9915.0	38.72	13445.963	35508.41
1260.0	38.68	8686.334	37660.461
5282.0	38.66	11440.167	36075.086
1150.0	38.62	8633.215	34308.402
6368.0	38.62	12264.767	35018.414
5372.0	38.62	11533.395	35884.348
1787.0	38.6	9197.067	38984.293
4090.0	38.58	10815.023	37497.281
11548.0	38.58	13995.071	37816.672
12891.0	38.58	14376.437	38860.465
3361.0	38.56	10388.415	36692.945
7546.0	38.54	12657.626	38523.641
11493.0	38.52	13785.94	36442.285
1243.0	38.49	8655.691	37131.016
4174.0	38.47	10933.814	39077.152
10741.0	38.47	13631.715	34019.164
3300.0	38.45	10394.69	35970.914
2059.0	38.45	9423.823	33132.016
5914.0	38.45	11977.571	39872.176
1594.0	38.45	9072.978	33493.82
1277.0	38.43	8661.602	38462.926
1832.0	38.41	9463.123	38816.727
381.0	38.41	8042.673	39283.727
1071.0	38.39	8605.963	34440.316
134.0	38.37	7666.674	37242.668
4691.0	38.35	11248.815	35744.527
5931.0	38.31	12037.653	39678.379
2287.0	38.31	9732.997	38522.199
12784.0	38.31	14315.802	37269.867
12812.0	38.3	14367.727	37629.504
10616.0	38.3	13775.417	35688.77
2119.0	38.26	9691.046	34758.785
5082.0	38.22	11630.779	39345.738
2026.0	38.22	9475.334	33965.191
4616.0	38.22	11397.146	34565.875
4993.0	38.22	11546.907	39877.305
1388.0	38.2	8878.164	37939.555
6219.0	38.2	12060.561	35758.137
10299.0	38.2	13670.053	38756.367
4607.0	38.18	11394.212	34363.434
3115.0	38.18	10433.622	33304.105
1811.0	38.18	9304.469	39844.824
[truncated: 1,880 more rows]
