# Supplementary material for: Insights on the Control of Yeast Single-Cell Growth Variability by Members of the Trehalose Phosphate Synthase (TPS) Complex
Source: Front Cell Dev Biol. 2021 Jan 28;9:607628. doi: 10.3389/fcell.2021.607628 (PMC7876269; doi:10.3389/fcell.2021.607628)
Supplement: Supplementary file 3 [file Data_Sheet_2.ZIP › replicate3_delta_TPS1_t1.csv]

Id	Area(um^2)	Center_x_position	Center_y_position
1501.0	244.2	8897.574	36087.492
6449.0	220.67	12291.529	38169.988
3044.0	219.08	10178.154	38076.031
4547.0	200.67	11093.354	36571.488
7790.0	189.31	13162.582	37032.508
3052.0	180.9	10152.253	37974.027
10232.0	171.82	14276.657	39102.098
4601.0	170.94	11153.646	34951.234
1580.0	167.17	8862.939	34160.34
2968.0	165.08	10070.525	39195.445
10025.0	163.99	14283.832	34483.789
8511.0	158.24	13633.609	33654.395
182.0	157.34	7667.309	38610.426
5595.0	148.48	11648.329	37194.555
2451.0	146.71	9797.588	38266.473
1406.0	146.52	8980.692	38790.473
5482.0	146.08	11847.528	33017.723
8162.0	142.85	13409.713	39996.73
952.0	142.39	8626.242	38586.023
573.0	140.72	8185.412	37216.133
7339.0	140.39	12955.712	35126.242
3477.0	140.34	10529.134	36128.414
2512.0	137.98	9719.717	35991.465
3884.0	136.2	10703.019	36769.371
2944.0	133.92	10040.993	38457.648
164.0	133.19	7892.469	37966.684
2654.0	133.02	9707.524	33400.23
4621.0	132.06	11190.327	33819.809
3701.0	130.36	10620.716	39332.137
2434.0	127.29	9904.83	39031.609
8621.0	126.74	13886.55	34842.969
1792.0	125.4	9116.373	36602.23
1527.0	124.52	8848.67	35414.262
6390.0	124.17	12478.913	39459.09
1257.0	122.77	8761.199	36440.004
1561.0	121.32	9002.168	34724.227
5296.0	120.78	11445.279	37203.852
544.0	120.36	8037.324	38802.715
1806.0	120.03	9257.076	37077.973
609.0	119.86	8007.688	36457.945
7914.0	119.4	13302.555	33193.43
9206.0	117.1	13953.289	36818.531
1630.0	114.9	8859.881	33480.215
6496.0	114.48	12468.779	36714.316
5529.0	114.27	11703.043	35561.223
3634.0	113.25	10387.92	38526.031
146.0	112.95	7965.59	37486.586
1423.0	112.53	8861.211	38067.773
7494.0	112.32	13034.879	37780.633
1240.0	111.45	8790.447	35872.789
8508.0	111.34	13603.483	33930.176
10485.0	111.22	14619.129	33702.746
6576.0	111.13	12451.342	34167.844
10409.0	110.82	14492.017	35949.594
1161.0	110.3	8772.569	33631.105
6483.0	110.27	12387.206	37268.891
4373.0	109.29	11121.776	39540.309
1166.0	107.87	8716.59	33662.605
6972.0	106.61	12843.657	39353.645
6116.0	106.53	12047.318	33075.023
7818.0	106.09	13274.848	35916.824
6391.0	105.08	12280.301	39470.078
6524.0	104.69	12284.473	35578.488
890.0	104.46	8268.647	39138.188
6441.0	104.27	12379.076	38335.703
8092.0	103.89	13501.115	37835.012
7299.0	103.62	13019.062	33840.48
3671.0	103.62	10382.025	39593.332
165.0	103.12	7667.482	37994.68
3586.0	102.55	10441.356	37578.23
9305.0	102.28	13936.718	39449.805
7763.0	102.01	13298.502	37923.109
3082.0	100.8	10254.32	37057.613
2972.0	100.78	10068.691	39331.125
3552.0	100.33	10533.557	36713.063
8442.0	100.25	13619.311	35223.57
2384.0	100.23	9688.386	38444.984
7881.0	100.0	13250.004	34561.652
3959.0	99.83	10631.734	35456.051
1078.0	99.16	8593.881	34828.492
10354.0	98.6	14501.196	38688.836
9290.0	98.58	13904.81	39271.762
3791.0	98.16	10614.476	37773.496
1866.0	98.12	9158.725	38825.094
7889.0	97.62	13209.769	34223.148
6626.0	97.3	12532.214	33617.82
5578.0	97.24	11666.964	36644.996
1392.0	97.05	8957.28	38972.836
6409.0	96.42	12455.297	38979.816
4409.0	96.4	11148.876	38860.715
6149.0	95.96	12095.65	35266.199
10428.0	95.84	14597.458	35498.605
4544.0	95.59	11044.58	36550.621
1904.0	95.36	9380.355	39513.531
175.0	94.75	7749.841	38453.496
1194.0	94.41	8799.263	34596.93
10338.0	94.33	14624.268	39198.098
1844.0	94.25	9146.101	38029.781
6696.0	93.85	12538.231	34729.105
5536.0	93.85	11726.847	35888.031
1922.0	93.83	9486.088	38710.289
734.0	93.22	8256.778	33283.41
1080.0	93.22	8562.181	34889.125
2192.0	93.07	9571.289	33841.797
8066.0	92.22	13530.833	37507.633
6112.0	92.2	11934.334	33449.813
5629.0	92.07	11711.236	38531.121
3038.0	91.78	10325.101	38467.453
632.0	91.65	8057.006	35822.125
5885.0	91.65	11867.144	39425.832
9381.0	91.59	14052.85	39350.027
215.0	91.44	7744.98	39603.977
6541.0	91.3	12467.25	35395.945
1311.0	91.23	8773.244	37967.789
1873.0	91.05	9128.443	39013.27
9952.0	90.83	14118.629	33763.277
6152.0	90.58	12150.263	35382.699
976.0	90.31	8627.563	37708.352
4278.0	90.27	10968.643	38244.656
3850.0	90.06	10702.994	36861.16
662.0	89.64	8190.178	35050.145
148.0	89.6	7741.334	37489.621
10343.0	89.5	14583.768	38998.234
1169.0	89.43	8740.088	33835.5
657.0	89.04	8157.604	35236.559
9975.0	88.95	14300.903	33413.117
9224.0	88.91	13822.817	37808.344
10391.0	88.81	14571.622	36801.855
6733.0	88.79	12611.259	35852.91
7209.0	88.78	12911.536	34317.086
5273.0	88.7	11618.894	38410.469
10463.0	88.66	14445.636	34470.949
1038.0	88.41	8621.568	36139.676
1933.0	88.39	9476.556	38158.438
2373.0	88.39	9549.852	38231.758
1314.0	88.03	8796.666	38085.398
6132.0	87.74	12083.109	34149.656
4704.0	87.49	11343.312	35252.398
6493.0	87.34	12448.041	36976.898
8473.0	87.22	13780.228	34375.496
214.0	87.19	7926.356	39593.109
3163.0	87.15	10312.323	35842.621
2908.0	86.61	9945.403	37716.0
867.0	86.34	8267.876	37959.313
112.0	86.08	7711.117	36401.969
5452.0	85.98	11522.22	34516.016
2030.0	85.69	9427.696	36136.309
2489.0	85.65	9808.68	36582.82
3030.0	85.4	10312.803	38606.543
10259.0	85.21	14398.058	39672.469
6065.0	85.17	11933.784	35253.449
8476.0	84.6	13608.121	34199.832
1546.0	84.58	9042.69	34780.883
221.0	84.56	7711.207	39854.297
5445.0	84.39	11453.7	35087.496
8552.0	84.35	13974.277	33328.922
138.0	84.18	7663.145	37315.852
3246.0	83.8	10277.145	33977.18
3622.0	83.16	10534.612	38201.34
7647.0	82.74	13130.938	38888.305
10172.0	82.72	14246.079	37309.395
7161.0	82.65	12709.69	35657.605
3564.0	82.42	10495.792	36885.496
5970.0	82.19	11980.461	38495.41
5524.0	82.17	11742.415	35498.016
8109.0	82.05	13439.85	38535.965
703.0	81.82	8094.639	34086.586
1459.0	81.59	8975.19	37294.012
10335.0	81.31	14617.138	39414.695
3587.0	81.19	10458.961	37581.863
3596.0	81.17	10522.854	37711.844
2442.0	81.08	9884.956	38493.691
3984.0	81.08	10772.82	34462.996
8391.0	80.9	13712.338	36010.211
3981.0	80.85	10746.894	34930.809
10410.0	80.85	14431.739	35980.863
3426.0	80.75	10476.161	35499.516
9389.0	80.69	13994.158	39196.383
9181.0	80.65	13786.432	35942.137
1393.0	80.19	8863.252	39018.223
1896.0	79.45	9359.596	39853.188
6254.0	79.37	12069.482	38374.945
7034.0	79.35	12752.429	37877.195
723.0	79.35	8160.599	33425.18
1425.0	79.26	8878.802	37876.563
4209.0	79.16	10806.162	37451.816
2905.0	79.08	9958.727	37650.383
830.0	79.06	8310.949	36327.156
9434.0	79.06	14158.528	37569.613
7666.0	78.87	13043.488	39308.195
10392.0	78.76	14637.263	36878.328
6708.0	78.51	12521.909	35176.984
2436.0	78.43	9797.089	38823.773
541.0	78.28	8012.333	39247.277
7338.0	78.22	13026.12	35022.926
1776.0	78.22	9261.486	36173.348
4039.0	78.13	10947.458	33014.941
3378.0	78.07	10468.22	34024.711
3183.0	78.05	10314.391	35498.148
1955.0	78.03	9487.402	38122.461
32.0	77.93	7779.032	33665.168
7636.0	77.93	13088.601	38798.965
6968.0	77.84	12826.053	39323.004
3040.0	77.82	10300.643	38188.043
6977.0	77.76	12719.434	39187.184
1403.0	77.67	9004.135	38710.563
2173.0	77.67	9596.713	33273.82
1999.0	77.59	9353.417	36930.945
5665.0	77.57	11837.979	38945.914
6594.0	77.51	12309.255	33877.406
2073.0	77.42	9298.515	35137.445
4161.0	77.34	10871.88	36610.301
7708.0	77.3	13294.406	39750.703
7582.0	77.11	12955.774	38414.641
6160.0	77.09	12181.02	35688.762
10382.0	77.09	14541.051	36901.949
8048.0	77.03	13459.746	36704.559
941.0	76.96	8594.502	39018.992
3341.0	76.88	10415.231	33705.535
1549.0	76.88	9051.22	34859.578
3594.0	76.48	10497.498	37665.125
7174.0	76.4	12720.861	35293.395
4481.0	76.35	11086.489	38231.469
1435.0	76.23	8884.493	37811.914
2350.0	76.08	9562.494	37361.176
2924.0	75.98	10007.017	38055.543
7318.0	75.96	13071.846	34487.855
184.0	75.73	7724.909	38661.406
1525.0	75.67	8913.12	35374.043
7399.0	75.64	12964.165	36581.938
2786.0	75.64	10088.124	35029.668
1345.0	75.64	8725.569	39272.754
6420.0	75.56	12291.332	38817.762
10197.0	75.35	14239.743	38096.105
4711.0	75.35	11397.866	35372.406
1352.0	75.33	8791.963	39727.809
3685.0	75.31	10639.67	39798.859
10196.0	75.16	14224.842	38076.574
3902.0	74.72	10564.741	36414.844
4151.0	74.54	10977.267	36473.988
3210.0	74.22	10232.826	34666.109
1137.0	74.14	8577.896	33034.109
6553.0	74.14	12406.11	34931.074
882.0	74.1	8265.392	38599.484
7193.0	74.09	12804.602	34745.309
8394.0	74.07	13700.746	36046.0
2455.0	74.07	9917.713	38045.629
726.0	74.05	8040.992	33052.695
732.0	74.01	8271.511	33205.996
653.0	73.72	8038.897	35105.965
1636.0	73.72	8940.897	33124.266
4288.0	73.68	10862.557	38431.953
1390.0	73.55	9015.828	38963.816
49.0	73.4	7645.477	34350.578
1421.0	73.36	8936.894	38054.184
3507.0	73.3	10367.222	36384.125
3311.0	73.15	10324.875	33150.934
6475.0	73.13	12451.851	37649.293
8456.0	73.09	13631.925	34880.605
1911.0	73.09	9403.575	39268.223
143.0	73.03	7717.071	37389.094
3268.0	72.97	10168.587	33832.691
7543.0	72.51	13091.261	38248.715
230.0	72.28	8011.208	39663.781
3206.0	72.21	10294.659	34647.34
4393.0	72.05	11088.771	39233.293
1586.0	71.96	8890.432	34182.844
1843.0	71.86	9268.986	38018.16
1404.0	71.84	8987.327	38742.234
4050.0	71.81	10939.422	33338.75
4338.0	71.69	10829.317	39629.969
7223.0	71.65	12887.694	34363.637
51.0	71.52	7706.999	34408.125
794.0	71.5	8355.857	34860.867
3909.0	71.48	10615.01	36271.891
889.0	71.37	8396.455	39111.609
6228.0	71.37	12079.646	38004.168
3772.0	71.31	10581.043	38139.09
9385.0	71.21	14180.876	39400.586
5814.0	71.12	12007.677	39793.273
3774.0	71.02	10654.518	37870.348
1442.0	71.0	8847.448	37382.57
10442.0	70.98	14638.374	35052.199
6671.0	70.83	12528.849	34393.043
6031.0	70.77	11887.342	36559.262
8158.0	70.71	13511.272	39832.801
9585.0	70.64	14129.145	34935.074
8501.0	70.54	13601.319	34105.695
5466.0	70.5	11447.416	33741.141
5240.0	70.29	11521.973	39183.539
6724.0	70.25	12554.412	35551.863
5597.0	70.22	11750.547	37209.48
2418.0	70.18	9888.881	39637.441
1354.0	70.12	8662.694	39762.363
9427.0	70.1	14161.616	37967.277
1686.0	69.83	9254.454	34163.645
1510.0	69.76	9057.447	35750.914
1052.0	69.74	8451.697	35846.277
178.0	69.72	7953.886	38508.859
7905.0	69.56	13256.796	33796.578
6045.0	69.45	11992.828	36351.719
2707.0	69.43	10126.415	34211.453
2991.0	69.35	10187.259	39595.066
9306.0	69.32	13909.21	39459.781
7343.0	69.3	13132.475	35194.051
10337.0	69.03	14570.82	39153.621
2986.0	68.91	10128.273	39969.527
2116.0	68.76	9349.533	33988.012
2080.0	68.72	9316.407	35231.168
7753.0	68.66	13300.58	38026.605
2890.0	68.66	10107.58	37189.324
5294.0	68.34	11472.357	37465.113
9368.0	68.26	14063.767	39960.602
5478.0	68.09	11460.487	33190.797
6020.0	68.09	12023.524	37059.293
10242.0	68.09	14255.911	39502.875
383.0	68.07	8122.595	39302.168
6713.0	68.05	12588.268	35264.719
2253.0	67.82	9581.85	35003.809
2937.0	67.8	9963.261	38334.32
1255.0	67.76	8746.827	36402.266
4385.0	67.76	11034.417	39380.809
4097.0	67.69	10887.463	35237.844
1857.0	67.55	9258.137	38299.484
6504.0	67.55	12463.908	36478.148
7029.0	67.53	12715.626	38082.457
3413.0	67.53	10410.46	34941.344
892.0	67.48	8293.27	39253.535
8152.0	67.38	13359.442	39738.176
5453.0	67.06	11556.233	34529.773
6734.0	67.02	12499.08	35865.969
10120.0	66.9	14385.294	35637.77
8306.0	66.85	13754.608	37626.035
6811.0	66.71	12495.709	37908.313
10440.0	66.69	14592.822	34993.77
8047.0	66.67	13357.865	36674.488
641.0	66.62	8094.091	35527.891
3533.0	66.5	10381.444	36563.102
3796.0	66.48	10693.061	37797.113
2995.0	66.44	10291.249	39439.789
5682.0	66.42	11817.349	39193.035
4781.0	66.31	11397.002	36845.266
194.0	66.29	7676.962	38958.145
1985.0	66.27	9291.112	37222.473
3046.0	66.25	10330.997	38115.988
8030.0	66.25	13522.041	36107.934
9473.0	66.19	14001.696	36000.168
4137.0	66.17	10791.093	36237.84
9361.0	66.14	14146.311	39843.027
9584.0	66.08	14063.976	35227.281
3230.0	66.0	10147.897	34417.199
740.0	65.96	8204.164	33456.871
554.0	65.93	8026.515	38451.281
9031.0	65.6	13905.259	35168.824
162.0	65.45	7755.69	37924.012
1987.0	65.14	9416.495	37250.059
10184.0	65.12	14311.727	37704.129
4819.0	65.06	11418.918	37743.543
1377.0	65.04	8917.914	39734.145
1334.0	65.04	8720.162	38861.387
1901.0	64.76	9430.181	39898.77
4801.0	64.64	11249.255	37348.707
187.0	64.64	7932.126	38786.121
3597.0	64.53	10402.979	37711.887
9996.0	64.53	14358.745	33914.074
6837.0	64.45	12522.244	38649.895
6470.0	64.41	12432.09	37736.277
1672.0	64.22	9114.28	33762.715
6037.0	64.22	11852.718	36439.266
1172.0	64.13	8738.095	33952.191
1444.0	64.11	8915.268	37405.91
3194.0	64.05	10179.751	35200.809
9263.0	64.01	13787.869	38732.914
6099.0	64.01	12062.061	33682.344
5499.0	64.01	11662.776	33638.992
1277.0	63.95	8717.08	36859.77
2338.0	63.86	9686.462	36965.289
3558.0	63.67	10437.517	36817.594
880.0	63.59	8208.989	38582.199
7213.0	63.55	12773.535	34322.441
10420.0	63.53	14426.734	35418.293
7530.0	63.49	12941.529	38156.809
660.0	63.47	8002.928	35033.109
4105.0	63.42	10857.251	35563.387
6489.0	63.38	12402.613	37115.172
647.0	63.32	8161.012	35353.797
6074.0	63.32	11967.085	34731.996
2659.0	63.23	9894.457	33037.176
7141.0	63.21	12722.559	36107.621
5612.0	63.15	11667.135	37831.473
674.0	63.15	8062.683	34612.055
3309.0	63.13	10267.541	33097.039
1542.0	63.09	8978.93	35057.871
9476.0	63.01	14028.783	35802.977
3025.0	62.94	10340.299	38503.598
6075.0	62.92	12057.804	34467.789
2003.0	62.9	9479.674	36749.508
3033.0	62.82	10233.916	38388.117
2039.0	62.65	9335.162	35814.973
5500.0	62.5	11800.3	33711.98
7050.0	62.31	12730.849	37742.23
4965.0	62.23	11211.832	39463.621
6474.0	62.0	12487.736	37615.23
885.0	61.9	8205.752	38940.965
225.0	61.88	7679.153	39970.457
2477.0	61.83	9799.517	37082.328
5455.0	61.81	11514.877	34577.898
6808.0	61.79	12500.274	37666.031
5289.0	61.77	11579.516	37571.98
2679.0	61.77	10085.615	33392.164
4005.0	61.75	10687.032	33484.031
3599.0	61.75	10497.945	37724.125
1170.0	61.71	8724.491	33927.605
4410.0	61.71	11085.472	38921.406
8629.0	61.46	13987.728	34984.453
8255.0	61.42	13712.666	38402.027
2036.0	61.41	9483.995	36051.578
1633.0	61.41	9049.926	33311.629
4617.0	61.37	11129.063	34254.969
6611.0	61.37	12544.678	33004.441
3026.0	61.33	10184.718	38503.422
9980.0	61.31	14395.962	33549.063
6043.0	61.25	12006.292	36264.426
2664.0	61.19	10086.027	33017.684
10263.0	61.18	14243.086	39720.145
30.0	61.12	7731.012	33599.457
887.0	61.1	8373.692	39078.598
6601.0	61.04	12344.658	33584.906
5285.0	60.85	11475.459	37789.59
4694.0	60.79	11229.321	34994.734
4075.0	60.77	10854.639	34582.938
901.0	60.74	8387.4	39423.043
3995.0	60.66	10573.686	34139.762
759.0	60.64	8279.854	34171.559
9958.0	60.47	14046.4	33317.266
8506.0	60.45	13635.807	33875.125
9281.0	60.39	13871.232	39184.004
795.0	60.37	8370.343	34951.102
2168.0	60.35	9660.993	33021.09
3907.0	60.28	10589.883	36514.398
1452.0	60.22	8911.592	37195.344
1437.0	60.18	8937.26	37552.957
6620.0	60.16	12706.761	33406.891
1871.0	60.08	9208.283	38969.344
3004.0	60.08	10279.083	39382.355
2814.0	60.05	9966.904	35609.613
1029.0	60.01	8619.874	36236.945
1071.0	59.89	8458.917	34943.074
2787.0	59.87	10078.864	35169.039
3389.0	59.74	10541.671	34293.363
917.0	59.7	8466.793	39848.629
553.0	59.64	8157.199	38450.246
1774.0	59.53	9061.667	36092.684
3013.0	59.51	10139.492	38793.266
2467.0	59.38	9731.641	37633.648
7978.0	59.2	13358.491	34920.176
3630.0	59.07	10525.998	38405.863
3214.0	59.05	10249.272	34710.309
7903.0	58.99	13192.781	33653.914
3290.0	58.97	10314.506	33669.473
8063.0	58.95	13456.846	37373.301
2020.0	58.95	9371.009	36240.727
589.0	58.95	8111.492	36709.191
9925.0	58.93	14191.535	34329.734
2662.0	58.93	9794.823	33111.098
1317.0	58.86	8711.743	38216.344
7140.0	58.8	12830.043	36098.891
6806.0	58.78	12590.09	37634.035
905.0	58.74	8205.606	39524.738
96.0	58.69	7967.256	35917.012
1284.0	58.65	8661.777	36980.633
1350.0	58.65	8744.191	39519.055
6561.0	58.57	12478.528	34540.133
2444.0	58.53	9890.28	38532.105
1900.0	58.48	9464.533	39894.148
41.0	58.44	7850.824	34050.801
2471.0	58.44	9758.398	37182.0
4360.0	58.36	11057.321	39980.078
1320.0	58.3	8719.052	38446.277
5594.0	58.26	11820.13	37188.012
2162.0	58.21	9324.051	33234.465
4308.0	58.21	10963.056	38801.672
5996.0	58.19	12041.997	38218.008
9232.0	58.19	13955.939	37960.887
5426.0	58.17	11422.578	35497.863
10398.0	58.15	14583.82	36473.098
8110.0	58.15	13484.275	38537.43
6500.0	58.11	12446.828	36671.426
3952.0	58.03	10595.013	35681.48
7465.0	58.02	12963.367	37425.473
1339.0	57.96	8739.397	39104.383
1673.0	57.94	9255.374	33795.844
5993.0	57.94	11894.103	38170.246
8156.0	57.9	13497.312	39799.008
3620.0	57.88	10453.622	38141.379
2705.0	57.86	9974.161	34111.461
3710.0	57.84	10648.916	38960.043
5552.0	57.71	11801.864	36090.5
9262.0	57.69	13907.128	38725.781
7773.0	57.63	13346.12	37593.152
3399.0	57.59	10525.108	34467.789
3108.0	57.52	10263.697	36274.707
157.0	57.48	7718.873	37795.445
1473.0	57.44	8954.557	36949.195
685.0	57.44	8053.527	34560.461
8524.0	57.33	13746.231	33030.656
2917.0	57.33	10078.768	37945.848
5731.0	57.25	11655.403	39548.473
1891.0	57.15	9070.131	39926.742
10370.0	56.94	14577.854	37400.605
4822.0	56.92	11229.668	37793.902
2783.0	56.92	9944.467	35024.625
4262.0	56.85	10842.234	37976.266
727.0	56.83	8113.655	33073.574
8581.0	56.81	13983.558	33997.656
10122.0	56.79	14377.441	35745.277
839.0	56.75	8240.021	36690.148
1181.0	56.71	8709.499	34254.574
3665.0	56.6	10378.629	39329.684
1267.0	56.56	8631.222	36508.629
3661.0	56.48	10411.839	39260.191
7295.0	56.41	13074.83	33598.336
6217.0	56.37	12157.644	37840.426
1496.0	56.33	8871.768	36296.18
1545.0	56.33	8998.114	34781.539
3785.0	56.23	10636.988	37676.027
6831.0	56.12	12544.814	38447.98
3407.0	56.1	10471.749	34755.691
6194.0	56.06	12097.147	36815.902
1671.0	55.95	9211.836	33758.332
717.0	55.93	8061.284	33595.484
3186.0	55.87	10336.445	35531.766
7711.0	55.81	13164.45	39488.438
2362.0	55.77	9533.675	37751.324
7185.0	55.74	12824.132	34938.207
1433.0	55.7	8959.63	37740.91
7554.0	55.64	12978.332	38307.301
5496.0	55.62	11820.456	33524.969
47.0	55.58	7809.958	34287.07
7320.0	55.54	13106.711	34553.188
3154.0	55.51	10205.21	36023.516
2138.0	55.51	9351.665	33727.5
10019.0	55.45	14227.384	34435.762
208.0	55.43	7661.48	39400.117
1344.0	55.43	8680.132	39263.023
5942.0	55.41	11988.135	38916.563
2682.0	55.39	9990.804	33532.336
5890.0	55.39	12035.665	39141.449
687.0	55.39	8079.194	34579.152
10230.0	55.35	14270.439	39039.754
2684.0	55.28	9951.118	33578.285
1877.0	55.28	9233.585	39193.801
6952.0	55.18	12778.494	39932.344
7694.0	55.18	13012.978	39911.922
5811.0	55.18	11974.52	39772.742
3117.0	55.16	10195.771	36063.961
3645.0	55.1	10515.49	38900.301
1801.0	54.95	9074.58	36812.992
6143.0	54.93	12119.721	34881.059
10030.0	54.91	14288.605	34611.375
59.0	54.84	7948.606	34694.188
631.0	54.82	8125.726	35781.191
5843.0	54.78	11853.602	39625.078
3383.0	54.76	10506.897	34147.664
3018.0	54.64	10280.388	38721.047
3196.0	54.64	10146.467	35219.641
1097.0	54.51	8443.003	34517.773
10511.0	54.49	14626.817	33118.469
3824.0	54.49	10588.344	37040.289
1192.0	54.41	8828.152	34534.566
750.0	54.26	8282.281	33955.277
5917.0	54.26	11913.68	38998.914
10121.0	54.01	14426.73	35667.445
7271.0	53.99	12774.404	33423.699
3306.0	53.97	10211.428	33216.281
1176.0	53.94	8688.945	34114.875
9435.0	53.92	14190.1	37609.105
2193.0	53.76	9655.566	33864.953
6692.0	53.76	12586.925	34645.656
6394.0	53.71	12485.621	39325.52
8307.0	53.63	13741.4	37625.492
10056.0	53.59	14266.978	34943.57
1617.0	53.59	8932.437	33759.301
8444.0	53.57	13736.911	34954.965
1248.0	53.4	8663.159	36240.676
8432.0	53.38	13653.495	35381.031
1656.0	53.34	9080.922	33416.277
3800.0	53.25	10760.678	37547.523
1731.0	53.21	9150.336	34916.688
539.0	53.19	8125.72	39115.02
3096.0	53.15	10167.115	36578.371
6027.0	53.11	12035.74	36971.219
4675.0	53.05	11248.693	34180.898
10499.0	53.04	14626.61	33447.801
1956.0	52.94	9290.004	38143.508
2470.0	52.88	9782.106	37491.293
7124.0	52.84	12906.525	36514.391
7354.0	52.84	13028.718	35582.84
3205.0	52.82	10233.882	34626.629
4060.0	52.81	10865.055	33959.355
174.0	52.75	7938.025	38411.551
3071.0	52.73	10301.062	37415.82
7877.0	52.73	13344.149	34484.125
2484.0	52.67	9887.819	36930.051
981.0	52.63	8607.19	37533.84
7247.0	52.6	12850.242	34027.773
9927.0	52.58	14121.822	34376.129
7070.0	52.44	12916.218	37417.793
1414.0	52.38	8962.607	38459.551
900.0	52.33	8226.361	39402.074
5461.0	52.33	11432.223	34077.375
3200.0	52.29	10330.489	34814.273
6763.0	52.25	12628.079	36327.988
5596.0	52.15	11750.872	37193.66
3813.0	52.14	10752.799	37220.219
2979.0	52.14	10001.29	39624.008
2953.0	52.12	10096.729	38841.59
3688.0	52.06	10675.504	39891.125
3925.0	52.04	10569.967	36027.09
6471.0	52.0	12301.175	37772.508
3994.0	51.92	10683.664	34443.266
1103.0	51.92	8606.295	34321.719
9316.0	51.92	13839.709	39537.098
9159.0	51.92	13936.26	35500.289
198.0	51.91	7792.438	39132.375
8096.0	51.91	13564.506	37978.605
7990.0	51.89	13510.652	35139.551
6137.0	51.71	12220.267	34567.387
1303.0	51.69	8830.964	37610.539
8583.0	51.68	13943.166	34068.402
8439.0	51.68	13704.881	35205.523
6771.0	51.66	12503.192	36609.566
2846.0	51.64	10054.349	36039.137
8783.0	51.62	13889.583	35050.328
2007.0	51.58	9341.374	36825.945
6707.0	51.56	12603.936	35113.699
9502.0	51.39	14188.209	35364.234
623.0	51.39	8172.043	35928.676
1061.0	51.39	8522.244	35258.832
6815.0	51.33	12692.052	38042.832
9268.0	51.33	13969.353	38920.723
4695.0	51.31	11417.539	35041.148
8191.0	51.27	13718.686	38959.902
4095.0	51.24	10898.684	35194.359
2509.0	51.2	9711.4	36113.762
9445.0	51.18	14163.662	37215.301
4647.0	51.08	11362.775	33140.5
7919.0	51.08	13217.945	33281.961
10306.0	51.04	14614.668	39738.672
3010.0	51.01	10324.627	39030.141
5427.0	50.97	11516.886	35517.816
2273.0	50.95	9610.171	35303.707
3676.0	50.93	10501.276	39735.043
1074.0	50.93	8509.909	35003.301
2674.0	50.91	10066.822	33318.82
6368.0	50.78	12375.772	39928.535
7061.0	50.76	12924.044	37369.238
6709.0	50.72	12604.16	35182.73
8005.0	50.56	13493.079	35495.859
9998.0	50.55	14213.83	34011.426
9195.0	50.55	13948.749	36448.852
2224.0	50.45	9553.355	34628.121
1204.0	50.43	8694.033	34742.324
4651.0	50.41	11221.122	33312.32
864.0	50.41	8318.136	37686.422
3951.0	50.39	10565.931	35668.871
1851.0	50.28	9142.619	38103.93
7413.0	50.26	12975.883	36806.43
964.0	50.26	8511.299	38075.152
2453.0	50.24	9903.973	38015.742
2503.0	50.16	9770.528	36527.809
6120.0	50.16	11979.209	33162.836
5803.0	50.16	11814.92	39972.258
1278.0	50.14	8732.09	36894.191
6506.0	50.12	12364.462	36274.098
4991.0	50.12	11241.348	39738.566
2195.0	50.12	9497.267	33930.832
6148.0	50.11	12263.584	35257.352
4251.0	50.05	10837.075	37813.816
6613.0	50.01	12572.255	33075.695
6466.0	49.99	12301.233	37837.867
1325.0	49.95	8830.853	38576.352
10213.0	49.93	14391.163	38562.496
4646.0	49.89	11236.977	33103.273
4602.0	49.88	10993.644	35003.438
2964.0	49.86	9977.748	39130.645
2468.0	49.82	9732.548	37360.832
1178.0	49.8	8738.842	34164.207
7959.0	49.8	13476.017	34432.531
4666.0	49.72	11285.477	33914.441
1386.0	49.7	9050.428	39321.559
1324.0	49.68	8641.045	38538.301
2306.0	49.63	9626.656	35878.723
934.0	49.63	8632.814	39540.961
4160.0	49.63	10834.858	36608.578
9257.0	49.63	13899.832	38565.02
5576.0	49.61	11683.699	36610.207
2437.0	49.61	9843.579	38892.422
5646.0	49.61	11715.178	38755.066
6150.0	49.59	12100.434	35328.77
8041.0	49.57	13478.507	36553.828
1771.0	49.57	9156.354	36022.535
1681.0	49.53	9195.543	34051.402
1809.0	49.47	9109.288	37146.473
1808.0	49.43	9127.881	37134.164
1328.0	49.43	8737.479	38600.742
3192.0	49.4	10324.097	35188.391
3903.0	49.36	10582.286	36440.328
83.0	49.36	7740.265	35395.313
6627.0	49.34	12552.432	33719.844
9486.0	49.28	14024.27	35661.227
3780.0	49.24	10742.946	37927.438
5602.0	49.19	11662.22	37350.313
4683.0	49.17	11271.413	34384.738
9353.0	49.01	13881.594	39993.617
10413.0	48.9	14608.211	35753.305
7870.0	48.86	13254.199	34777.805
983.0	48.73	8621.567	37554.266
6570.0	48.71	12447.671	34329.961
1026.0	48.67	8558.938	36462.316
6013.0	48.59	11998.73	37572.926
845.0	48.55	8332.931	36808.227
1769.0	48.52	9247.605	35946.145
1965.0	48.5	9316.562	37782.234
201.0	48.5	7805.829	39191.434
602.0	48.48	8043.33	36627.844
3065.0	48.48	10178.678	37652.938
633.0	48.46	8147.29	35856.098
648.0	48.44	8191.526	35365.027
663.0	48.42	8063.836	35081.965
6693.0	48.36	12610.88	34669.059
8510.0	48.36	13691.334	33944.715
4996.0	48.29	11362.88	39799.371
6211.0	48.27	12147.112	37558.625
5320.0	48.27	11583.776	37161.039
1361.0	48.27	8770.245	39967.43
833.0	48.25	8415.523	36461.68
1524.0	48.21	8892.645	35276.762
2839.0	48.21	9921.214	35810.898
1388.0	48.15	8883.963	39327.492
757.0	48.09	8219.966	34074.777
10454.0	48.06	14547.507	34642.656
1160.0	48.04	8807.272	33572.871
7798.0	48.02	13312.013	36655.914
3384.0	48.0	10437.012	34181.535
4632.0	48.0	11080.733	33453.883
4783.0	48.0	11245.288	36945.594
4827.0	47.86	11214.38	37901.355
6081.0	47.81	11955.642	34419.652
2650.0	47.81	9902.54	33348.762
6187.0	47.71	12120.849	36706.176
199.0	47.56	7672.979	39131.035
196.0	47.54	7885.729	39059.473
4366.0	47.5	11080.839	39723.266
7364.0	47.46	13050.251	35995.066
5826.0	47.42	11961.722	39950.902
2950.0	47.4	10112.138	38735.914
2900.0	47.33	9976.236	37457.523
1507.0	47.27	8866.282	36018.727
9208.0	47.25	13977.069	36836.48
9376.0	47.21	14099.222	39583.184
2100.0	47.21	9413.613	34485.5
8114.0	47.21	13530.94	38689.078
7300.0	47.19	12956.827	33955.973
2401.0	47.17	9694.557	39053.957
8386.0	47.17	13760.922	35905.781
6809.0	47.1	12593.385	37807.191
1602.0	47.1	9055.021	33892.227
2878.0	47.08	9923.288	36845.82
6508.0	47.04	12421.082	36350.695
1572.0	46.96	8947.29	34536.254
3219.0	46.94	10271.505	34515.992
7340.0	46.93	12985.3	35132.703
4124.0	46.93	10989.012	36047.23
798.0	46.93	8410.914	35035.23
4166.0	46.93	10884.932	36721.023
1316.0	46.93	8670.302	38166.664
2019.0	46.87	9333.134	36236.238
10358.0	46.81	14604.773	38313.34
7348.0	46.75	13116.691	35336.852
4033.0	46.71	10642.008	33050.684
5514.0	46.71	11725.695	34553.305
4823.0	46.7	11240.95	37855.035
7743.0	46.68	13344.314	38341.297
8141.0	46.68	13378.053	39442.516
2673.0	46.66	10053.295	33273.102
5462.0	46.66	11467.43	34114.07
1830.0	46.66	9242.846	37614.496
925.0	46.64	8455.804	39621.09
1514.0	46.64	9048.638	35876.066
4122.0	46.62	10935.322	35982.027
5756.0	46.6	11693.569	39671.223
9393.0	46.56	14053.2	39056.234
7252.0	46.56	12862.375	33907.422
9454.0	46.52	14039.269	37171.488
10416.0	46.52	14506.336	35877.336
6856.0	46.49	12600.248	39047.797
1359.0	46.49	8736.807	39916.473
4093.0	46.49	10939.166	35104.73
2164.0	46.45	9468.242	33267.484
625.0	46.43	8167.4	35972.543
3609.0	46.41	10560.615	37864.484
5293.0	46.41	11538.667	37431.051
4591.0	46.37	11178.812	35526.406
6526.0	46.35	12464.067	35609.23
563.0	46.33	8195.238	37789.625
7617.0	46.29	13075.79	38624.07
978.0	46.2	8473.345	37799.496
3319.0	46.18	10502.911	33491.805
4263.0	46.18	10904.352	37977.977
7920.0	46.18	13224.007	33301.902
10439.0	46.18	14457.196	34952.176
1236.0	46.12	8712.998	35763.598
4136.0	46.12	10790.131	36196.766
8002.0	46.06	13446.032	35422.324
71.0	46.03	7763.956	35085.629
4560.0	46.03	11019.485	36179.699
9441.0	46.01	14153.134	37485.098
7685.0	46.01	13029.75	39841.879
10010.0	45.93	14365.361	34173.535
924.0	45.85	8444.191	39614.789
735.0	45.83	8361.629	33346.336
2943.0	45.81	10000.952	38437.652
4724.0	45.78	11221.32	35678.797
6408.0	45.78	12480.993	38960.043
5389.0	45.72	11489.364	35630.367
4002.0	45.66	10725.452	33935.07
7656.0	45.62	12996.369	38990.387
5730.0	45.58	11699.544	39536.895
6204.0	45.58	12133.788	37173.18
4388.0	45.58	11174.917	39144.887
6638.0	45.57	12651.402	33987.953
2636.0	45.53	9733.493	34102.762
603.0	45.51	8106.067	36643.82
10430.0	45.49	14524.524	35270.738
7834.0	45.47	13343.933	35742.285
6975.0	45.47	12833.806	39142.449
4828.0	45.45	11376.438	37957.746
4676.0	45.39	11368.505	34188.348
3019.0	45.32	10328.027	38732.379
1195.0	45.3	8784.086	34597.066
10270.0	45.28	14259.594	39805.668
1483.0	45.28	8885.25	36630.242
945.0	45.26	8610.46	38662.742
1852.0	45.22	9065.01	38124.086
10450.0	45.16	14496.469	34803.137
1968.0	45.13	9390.562	37581.16
9220.0	45.11	13861.353	37499.465
14.0	45.09	7773.338	33214.258
1112.0	45.05	8421.423	33818.184
3062.0	45.03	10176.941	37597.359
3213.0	45.01	10297.971	34706.406
5579.0	44.99	11745.904	36652.813
1931.0	44.95	9324.725	38438.352
10486.0	44.95	14476.369	33718.961
2622.0	44.93	9890.974	34223.207
3424.0	44.91	10509.038	35300.895
2214.0	44.91	9502.389	34365.656
2855.0	44.88	10110.11	36347.738
9955.0	44.86	14119.253	33603.137
2611.0	44.76	9857.622	34703.898
6832.0	44.74	12538.365	38474.008
6007.0	44.72	11925.29	37695.387
8052.0	44.7	13404.605	36861.137
5235.0	44.68	11510.105	39124.781
10154.0	44.68	14316.234	36728.18
5586.0	44.65	11707.249	36902.793
1772.0	44.63	9125.885	36036.734
9922.0	44.61	14089.436	34538.863
1513.0	44.57	9025.053	35865.828
6558.0	44.55	12300.103	34450.289
6300.0	44.53	12258.719	39063.336
9211.0	44.53	13904.148	37059.617
2130.0	44.44	9367.708	33872.973
9923.0	44.38	14147.427	34566.484
6440.0	44.36	12308.398	38332.984
4767.0	44.32	11309.917	36192.512
2518.0	44.32	9809.679	35751.547
4723.0	44.3	11244.364	35648.363
1919.0	44.3	9354.537	38863.703
10007.0	44.3	14346.933	34137.66
4658.0	44.28	11365.179	33683.203
10118.0	44.28	14309.665	35589.008
1326.0	44.28	8698.847	38588.91
2335.0	44.28	9503.671	36779.77
6575.0	44.26	12471.911	34158.242
4324.0	44.24	10923.279	39222.684
2928.0	44.23	9987.612	38086.07
4699.0	44.21	11333.53	35092.629
7322.0	44.19	13030.008	34633.078
8488.0	44.17	13615.053	34044.375
4882.0	44.13	11374.454	38823.074
3045.0	44.11	10305.282	38098.113
6121.0	44.09	12084.773	33123.93
8182.0	44.05	13720.375	39331.047
4342.0	44.05	10890.355	39884.07
7417.0	44.03	13056.35	36875.879
3912.0	44.01	10710.525	36102.512
7517.0	44.0	12952.594	38059.613
1759.0	44.0	9095.391	35440.445
381.0	43.94	8182.427	39500.887
4971.0	43.9	11419.63	39547.938
6331.0	43.88	12070.665	39523.371
6115.0	43.88	11874.908	33285.883
3982.0	43.82	10660.881	34623.855
4623.0	43.82	11067.382	33645.578
2326.0	43.82	9676.361	36488.211
10414.0	43.8	14565.214	35759.875
3649.0	43.71	10554.135	38973.898
3672.0	43.71	10478.874	39611.301
2651.0	43.67	9723.724	33356.316
7998.0	43.65	13443.635	35239.559
2134.0	43.59	9341.748	33961.816
3032.0	43.57	10312.156	38626.906
7095.0	43.57	12776.921	37112.535
3687.0	43.57	10664.68	39880.621
886.0	43.54	8383.948	39048.703
4303.0	43.54	10878.143	38729.066
188.0	43.52	7885.47	38819.137
220.0	43.5	7656.981	39828.477
6501.0	43.46	12293.675	36675.723
4845.0	43.44	11242.477	38493.738
4799.0	43.42	11388.419	37283.211
3297.0	43.4	10141.222	33533.563
6038.0	43.38	11901.696	36444.137
5783.0	43.36	11749.168	39808.723
4713.0	43.31	11233.609	35414.98
3713.0	43.31	10719.517	39007.957
3074.0	43.29	10188.758	37205.281
1461.0	43.23	9006.174	37326.047
5506.0	43.23	11744.944	33832.219
7752.0	43.21	13162.732	38018.465
7942.0	43.15	13460.527	33614.602
1177.0	43.13	8795.578	34148.395
6229.0	43.11	12083.737	38012.094
1279.0	43.09	8708.773	36900.813
8421.0	43.09	13779.386	35686.07
7297.0	43.06	12928.878	33724.672
8008.0	43.04	13449.939	35506.07
4794.0	43.0	11371.233	37140.199
6273.0	42.94	12106.17	38606.684
8038.0	42.88	13420.845	36413.309
2544.0	42.87	9830.946	35300.461
5568.0	42.87	11759.606	36403.969
2356.0	42.85	9551.531	37597.281
581.0	42.81	8127.959	37041.297
937.0	42.77	8591.356	39362.055
7855.0	42.77	13230.462	35424.527
3809.0	42.75	10681.05	37478.453
2670.0	42.73	10052.08	33184.012
6505.0	42.64	12448.753	36245.094
1622.0	42.62	8975.91	33522.59
2962.0	42.6	10023.695	39015.691
10390.0	42.6	14541.805	36795.848
10290.0	42.6	14622.127	39807.148
8544.0	42.56	13800.145	33246.414
6199.0	42.54	12084.437	36954.887
2508.0	42.54	9830.838	36096.914
3136.0	42.52	10222.586	36217.695
8362.0	42.5	13616.713	36286.805
549.0	42.5	8082.295	38728.742
4816.0	42.5	11232.394	37582.516
3086.0	42.46	10308.135	37142.426
1041.0	42.46	8631.118	36159.762
9402.0	42.44	14016.399	38694.344
36.0	42.41	7798.644	33767.254
5449.0	42.41	11436.964	34673.012
4386.0	42.37	11098.253	39389.117
2104.0	42.35	9364.941	34290.695
4104.0	42.31	10801.885	35533.641
2176.0	42.29	9577.829	33405.469
7026.0	42.27	12795.6	38008.699
4829.0	42.23	11392.231	37989.262
1145.0	42.21	8845.217	33155.934
8011.0	42.21	13509.734	35579.945
7954.0	42.16	13434.678	34260.844
6263.0	42.14	12191.89	38525.68
7712.0	42.04	13349.879	39508.191
3377.0	42.04	10445.045	34016.504
6564.0	42.04	12322.082	34608.457
5254.0	42.04	11616.581	38894.906
3799.0	42.02	10583.999	37536.844
5467.0	42.02	11573.989	33742.891
1917.0	41.96	9426.674	39103.156
8594.0	41.93	13822.25	34379.0
133.0	41.91	7747.729	37103.668
6334.0	41.91	12235.841	39534.422
10328.0	41.91	14430.573	39348.723
10304.0	41.91	14622.899	39684.211
385.0	41.91	8179.176	39358.848
10137.0	41.89	14231.363	36211.703
7421.0	41.87	13024.734	36931.145
6954.0	41.85	12867.303	40001.875
3414.0	41.85	10482.822	35013.625
4637.0	41.85	11001.125	33009.277
8522.0	41.85	13739.388	33291.691
3343.0	41.85	10392.553	33727.453
2717.0	41.83	9941.693	34267.473
2416.0	41.83	9761.292	39907.836
3428.0	41.81	10524.916	35503.012
9394.0	41.79	14150.415	39076.137
63.0	41.72	7823.899	34811.387
116.0	41.72	7844.152	36695.129
2963.0	41.7	9969.529	39031.734
2906.0	41.7	9943.947	37686.73
10227.0	41.68	14260.205	38957.684
7904.0	41.66	13231.224	33689.152
4594.0	41.64	11042.362	35114.98
4121.0	41.6	10829.024	35931.809
949.0	41.6	8446.167	38532.332
1374.0	41.6	8932.972	39641.766
6044.0	41.58	11910.158	36336.137
6562.0	41.58	12452.258	34555.324
8326.0	41.56	13678.859	37081.293
1889.0	41.54	9064.872	39903.289
6469.0	41.47	12417.844	37674.09
7874.0	41.45	13185.854	34700.848
3604.0	41.45	10557.735	37812.824
2399.0	41.41	9632.864	38925.289
5267.0	41.41	11521.113	38485.246
10498.0	41.37	14517.244	33443.234
6482.0	41.31	12396.288	37260.117
3386.0	41.29	10541.151	34214.895
10027.0	41.29	14374.176	34479.32
6360.0	41.29	12321.103	39766.066
8010.0	41.28	13415.893	35544.602
9964.0	41.24	14041.017	33050.215
7813.0	41.24	13143.44	36158.051
1126.0	41.14	8443.042	33360.574
3303.0	41.12	10259.301	33413.734
873.0	41.08	8240.274	38305.93
1469.0	41.08	8883.911	36906.473
5869.0	41.06	12048.459	39288.773
7930.0	41.03	13527.31	33217.414
6212.0	41.01	12279.021	37604.531
42.0	40.99	7837.453	34051.809
700.0	40.97	8195.347	34261.871
141.0	40.95	7658.963	37359.309
1558.0	40.95	9051.777	34673.57
6542.0	40.95	12434.738	35141.172
6609.0	40.89	12281.282	33094.023
1184.0	40.87	8744.819	34332.344
806.0	40.85	8359.146	35485.887
545.0	40.83	8187.167	38889.008
1695.0	40.82	9182.406	34287.113
6123.0	40.8	12105.805	33302.691
7349.0	40.8	12937.348	35398.0
6113.0	40.78	12060.256	33187.496
1189.0	40.78	8680.339	34403.555
5936.0	40.76	12064.219	38867.234
7909.0	40.76	13284.854	33354.82
6299.0	40.74	12185.303	39020.18
9210.0	40.74	13980.452	36854.203
1675.0	40.74	9162.51	34001.738
4580.0	40.72	11087.121	35847.875
3216.0	40.7	10175.656	34760.82
10500.0	40.64	14537.393	33474.875
3921.0	40.64	10754.039	35956.527
6136.0	40.62	12091.149	34463.734
8450.0	40.62	13710.498	34777.828
10006.0	40.62	14231.848	34135.254
4613.0	40.61	11029.005	34542.406
7715.0	40.59	13141.976	39402.898
7928.0	40.59	13483.1	33106.582
835.0	40.59	8214.904	36554.98
1193.0	40.53	8739.565	34590.273
2499.0	40.51	9733.147	36473.109
7220.0	40.49	12757.277	34348.988
7201.0	40.47	12885.231	34567.629
4100.0	40.47	10983.784	35364.328
2410.0	40.41	9633.902	39787.258
6522.0	40.41	12335.143	35832.176
8013.0	40.39	13507.039	35646.559
2946.0	40.38	10086.072	38640.922
7794.0	40.3	13268.84	36748.176
6880.0	40.3	12540.598	39302.043
3667.0	40.3	10514.798	39362.82
5431.0	40.28	11545.63	35563.848
3584.0	40.26	10462.482	37536.793
10198.0	40.26	14407.702	38115.0
10255.0	40.24	14303.872	39630.02
2115.0	40.18	9425.858	33983.484
6547.0	40.18	12319.068	34981.207
832.0	40.18	8220.109	36417.125
7240.0	40.18	12850.873	33970.785
4660.0	40.16	11386.014	33804.578
2458.0	40.16	9806.905	37897.844
384.0	40.16	8175.781	39333.285
2021.0	40.15	9398.785	36241.324
31.0	40.15	7711.052	33598.203
1378.0	40.11	8976.732	39743.559
4523.0	40.11	11194.349	37580.848
7117.0	40.09	12899.758	36416.648
1373.0	40.07	8861.959	39602.801
3628.0	39.99	10377.839	38376.926
1543.0	39.99	9022.631	35068.59
10233.0	39.95	14305.095	39113.195
6598.0	39.88	12486.274	33776.586
5995.0	39.88	12064.238	38207.129
1568.0	39.88	9006.307	34452.668
1569.0	39.86	8857.459	34471.398
862.0	39.86	8258.006	37664.254
2417.0	39.86	9912.318	39623.691
5782.0	39.86	11645.088	39803.785
8363.0	39.86	13748.793	36303.168
8198.0	39.86	13709.418	39012.414
7621.0	39.84	12950.711	38663.129
7024.0	39.82	12774.603	38281.754
2960.0	39.78	10022.385	38973.887
6151.0	39.72	12254.524	35355.086
10330.0	39.7	14500.69	39373.051
7188.0	39.7	12919.135	34773.5
7180.0	39.69	12841.845	35399.617
8575.0	39.67	13926.005	33758.059
4327.0	39.65	10912.794	39259.574
9430.0	39.65	14192.829	37729.41
6185.0	39.63	12165.694	36552.695
8180.0	39.63	13603.319	39575.367
1312.0	39.61	8775.042	38048.816
7862.0	39.61	13213.671	35303.844
1245.0	39.59	8701.637	35946.316
10326.0	39.57	14426.892	39306.352
1928.0	39.57	9418.766	38361.676
4228.0	39.55	10838.801	37628.801
1854.0	39.53	9237.694	38161.898
3207.0	39.51	10198.005	34655.813
9225.0	39.49	13958.409	37809.746
10199.0	39.47	14411.283	38132.383
2994.0	39.44	10151.22	39734.102
2.0	39.38	7716.81	33069.152
7884.0	39.38	13147.719	34608.504
2008.0	39.34	9402.124	36849.676
2565.0	39.34	9744.89	35004.254
9931.0	39.34	14066.393	34126.801
2353.0	39.32	9505.12	37525.473
10412.0	39.32	14438.251	36018.793
9399.0	39.28	14165.269	38889.699
831.0	39.26	8298.067	36339.184
6308.0	39.26	12097.362	39116.727
2044.0	39.25	9360.581	35601.809
10393.0	39.23	14569.791	36539.422
7797.0	39.21	13153.51	36599.844
101.0	39.19	7799.822	36099.719
1227.0	39.19	8713.809	35683.461
10361.0	39.15	14431.687	38161.414
6105.0	39.13	11938.025	33574.152
8028.0	39.09	13411.451	36082.723
3049.0	39.07	10309.6	37872.586
2478.0	39.07	9771.998	37130.461
5715.0	39.05	11841.529	39468.555
793.0	38.98	8225.679	34854.324
3868.0	38.98	10608.656	36994.645
4875.0	38.96	11416.434	38734.266
3993.0	38.96	10702.445	34372.777
3651.0	38.94	10377.767	39001.598
6637.0	38.92	12580.661	33983.922
7774.0	38.92	13270.941	37646.605
2135.0	38.9	9478.987	33963.52
109.0	38.88	7821.724	36321.367
2186.0	38.84	9568.967	33704.762
921.0	38.84	8630.362	39595.324
9419.0	38.82	14153.901	38129.598
3690.0	38.77	10753.768	40000.281
788.0	38.73	8335.966	34635.035
1885.0	38.73	9163.666	39601.875
5435.0	38.73	11532.894	35388.809
622.0	38.67	8043.729	35911.84
8053.0	38.63	13482.351	36863.242
7100.0	38.54	12789.211	36965.754
1221.0	38.54	8836.69	35378.027
10496.0	38.5	14612.743	33385.363
3960.0	38.48	10583.251	35455.637
7007.0	38.46	12753.804	38784.223
5344.0	38.46	11443.959	36072.992
2633.0	38.44	9833.511	34077.813
5504.0	38.44	11756.45	33776.238
3339.0	38.42	10542.403	33702.652
7906.0	38.38	13191.958	33533.148
5627.0	38.38	11706.082	38454.605
8380.0	38.34	13583.459	36091.586
7875.0	38.33	13209.207	34705.672
8509.0	38.29	13772.254	33940.664
8412.0	38.29	13674.548	35849.461
10147.0	38.29	14258.568	36387.254
4702.0	38.29	11386.736	35223.125
9978.0	38.27	14349.703	33439.488
4406.0	38.27	11028.419	38823.707
7703.0	38.23	13178.424	39991.449
4269.0	38.21	10791.331	38134.449
7857.0	38.21	13290.045	35555.934
10441.0	38.21	14614.824	35027.066
5430.0	38.19	11429.408	35559.758
697.0	38.17	8077.108	34241.465
1621.0	38.17	8939.939	33517.684
9319.0	38.13	13893.278	39571.309
1341.0	38.13	8733.994	39171.551
8425.0	38.13	13619.842	35560.957
1994.0	38.13	9403.651	37100.383
3073.0	38.13	10140.975	37200.313
1424.0	38.12	9040.558	37839.656
3666.0	38.1	10502.662	39329.328
3890.0	38.08	10682.106	36540.723
8089.0	38.08	13402.556	37781.73
382.0	38.02	8046.732	39281.277
1516.0	38.02	9001.588	35628.223
8387.0	38.0	13609.612	35923.797
6463.0	37.98	12328.018	38140.129
1859.0	37.98	9236.068	38379.242
2169.0	37.94	9508.494	33069.613
8055.0	37.92	13474.9	36965.355
543.0	37.9	8191.944	39083.629
6437.0	37.9	12483.982	38559.797
1793.0	37.87	9171.823	36682.883
6164.0	37.85	12085.365	35835.926
1876.0	37.85	9271.378	39184.633
3548.0	37.83	10392.438	36690.789
9233.0	37.81	13897.503	38008.738
1897.0	37.79	9467.617	39852.199
6591.0	37.71	12303.41	34073.594
1327.0	37.69	8775.602	38595.543
193.0	37.69	7649.818	38925.652
1872.0	37.69	9200.747	38981.883
10378.0	37.67	14552.054	37062.664
731.0	37.66	8399.655	33142.543
3470.0	37.58	10398.818	35968.68
1593.0	37.58	8930.591	34276.176
902.0	37.58	8224.876	39441.039
4421.0	37.56	11061.472	38475.063
3974.0	37.56	10716.929	35224.684
629.0	37.54	8194.117	35752.02
3601.0	37.54	10449.855	37754.676
2496.0	37.52	9746.744	36459.336
1649.0	37.52	9082.404	33111.84
8160.0	37.52	13411.488	39851.754
1570.0	37.5	9039.436	34507.469
5.0	37.48	7734.473	33137.102
1304.0	37.46	8690.182	37658.422
2797.0	37.43	10036.516	35388.707
4401.0	37.41	11182.247	39069.785
9472.0	37.39	14149.694	35924.512
4423.0	37.31	11150.73	38485.695
5527.0	37.29	11685.718	35542.73
5574.0	37.29	11812.946	36575.008
8213.0	37.29	13716.843	38936.566
1125.0	37.29	8513.707	33345.543
1027.0	37.25	8625.992	36497.758
5604.0	37.23	11699.319	37410.789
7329.0	37.21	13038.072	34842.246
7524.0	37.21	12953.127	38101.652
3148.0	37.21	10188.103	35969.629
6552.0	37.2	12477.451	34882.73
1587.0	37.2	8926.722	34188.156
1185.0	37.18	8702.957	34384.785
936.0	37.16	8421.585	39348.262
7022.0	37.12	12842.724	38257.258
2811.0	37.08	10107.403	35581.82
2461.0	37.06	9878.107	37752.422
10036.0	37.06	14365.873	34695.926
7955.0	37.06	13368.454	34281.84
10340.0	37.06	14539.203	39234.938
7975.0	37.04	13503.546	34842.871
10368.0	37.02	14456.89	37618.715
6784.0	37.0	12635.62	37001.883
6190.0	37.0	12197.486	36730.273
6862.0	36.99	12537.873	39087.051
6941.0	36.99	12642.01	39952.414
1486.0	36.99	8944.151	36447.102
6729.0	36.97	12511.308	35784.156
67.0	36.97	7732.059	34959.156
1584.0	36.87	8854.299	34167.234
6109.0	36.85	11888.984	33385.352
9324.0	36.85	13898.666	39683.328
2495.0	36.85	9737.527	36446.457
9973.0	36.83	14222.433	33336.664
1974.0	36.81	9366.165	37383.938
4680.0	36.81	11358.237	34244.734
1521.0	36.79	9056.242	35545.625
6702.0	36.79	12532.962	34902.961
9960.0	36.72	14135.895	33038.742
2446.0	36.72	9770.675	38352.484
7291.0	36.72	13114.63	33260.109
4696.0	36.7	11298.555	35051.031
1531.0	36.66	8876.098	35159.352
7883.0	36.64	13235.188	34585.148
9329.0	36.62	13828.782	39706.578
5447.0	36.62	11478.263	34921.316
2414.0	36.6	9797.618	39836.613
10187.0	36.6	14216.893	37825.078
5397.0	36.6	11544.234	35682.063
3006.0	36.58	10295.803	39429.73
9954.0	36.58	14072.948	33484.188
3997.0	36.56	10735.664	34120.395
7717.0	36.56	13164.227	39128.66
8115.0	36.56	13505.943	38714.359
3034.0	36.56	10288.726	38407.609
6704.0	36.56	12605.187	35066.316
10190.0	36.54	14408.338	37941.637
984.0	36.54	8587.303	37649.055
594.0	36.51	7998.913	36834.152
4691.0	36.47	11375.336	34893.691
3989.0	36.45	10621.611	34571.09
4181.0	36.39	10937.594	37146.602
6457.0	36.37	12487.879	38007.102
4076.0	36.37	10903.573	34612.512
5509.0	36.35	11799.113	34260.844
1862.0	36.31	9245.79	38591.273
6546.0	36.28	12293.167	34946.871
1211.0	36.28	8681.831	34941.367
8261.0	36.26	13592.049	38461.477
4622.0	36.26	11051.786	33878.59
550.0	36.24	8045.396	38518.848
5833.0	36.24	11920.578	39607.441
1947.0	36.24	9330.888	38007.633
2899.0	36.22	10019.885	37449.391
4092.0	36.2	10965.919	35094.824
6725.0	36.2	12607.362	35601.488
7817.0	36.16	13177.308	35911.527
4542.0	36.16	11089.068	36755.473
39.0	36.12	7937.896	33980.844
9401.0	36.12	14160.226	38943.211
3022.0	36.12	10219.112	38475.871
6651.0	36.1	12653.365	34152.543
8479.0	36.08	13690.065	34216.395
4062.0	36.08	10787.571	33992.688
69.0	36.07	7819.524	35029.172
7416.0	36.07	13138.109	36866.305
8447.0	36.05	13638.461	35042.504
8118.0	36.03	13392.942	38778.223
904.0	36.03	8235.653	39498.715
10437.0	36.03	14562.17	35156.43
7707.0	35.99	13261.998	39678.219
1270.0	35.99	8709.477	36596.742
7038.0	35.97	12892.477	37949.434
3732.0	35.95	10718.544	38877.461
3623.0	35.95	10541.968	38235.789
5490.0	35.93	11819.345	33356.211
4756.0	35.91	11293.003	36035.387
5554.0	35.91	11828.515	36138.516
2911.0	35.89	9988.472	37763.629
1719.0	35.86	9216.775	34868.637
558.0	35.86	8062.426	37990.574
2177.0	35.86	9609.716	33471.699
5873.0	35.86	11875.11	39344.707
6147.0	35.84	12244.736	35046.008
6096.0	35.84	12029.847	33901.875
1330.0	35.84	8761.523	38675.672
2403.0	35.82	9645.033	39105.73
6082.0	35.74	11881.604	34166.332
1135.0	35.74	8452.127	33453.813
3060.0	35.72	10158.498	37756.406
6323.0	35.7	12142.78	39341.176
9398.0	35.66	14168.876	38805.59
8123.0	35.64	13357.869	38961.004
6124.0	35.61	12172.257	33328.977
699.0	35.59	8174.859	34249.215
10474.0	35.57	14455.523	33976.809
6422.0	35.53	12293.125	38856.793
1834.0	35.53	9273.639	37775.242
2109.0	35.53	9290.398	34144.246
719.0	35.51	8046.108	33334.566
10377.0	35.49	14619.806	37327.555
3072.0	35.41	10303.471	37457.93
7851.0	35.41	13222.418	35646.18
903.0	35.41	8361.916	39460.426
1848.0	35.4	9102.616	38050.492
1266.0	35.4	8706.474	36506.539
3904.0	35.4	10714.88	36448.305
6625.0	35.4	12505.68	33591.285
1342.0	35.36	8842.043	39228.609
6189.0	35.36	12104.837	36721.383
2061.0	35.36	9308.224	35568.352
8031.0	35.34	13400.75	36117.77
4625.0	35.34	11036.909	33725.277
7423.0	35.32	13122.83	36931.355
2996.0	35.3	10219.282	39444.34
946.0	35.3	8442.603	38692.566
851.0	35.28	8253.422	37096.855
2140.0	35.28	9455.743	33769.801
4798.0	35.24	11229.618	37228.566
6100.0	35.22	11923.071	33756.477
10219.0	35.22	14385.01	38742.074
3635.0	35.22	10523.21	38558.234
7178.0	35.2	12892.05	35346.586
939.0	35.18	8612.472	39148.645
10281.0	35.18	14378.185	39964.586
1436.0	35.17	9055.524	37540.398
5819.0	35.15	11981.601	39870.09
6799.0	35.15	12583.511	37479.441
6328.0	35.15	12216.945	39389.387
4313.0	35.15	10937.877	39074.746
2686.0	35.11	10104.115	33631.813
6507.0	35.11	12409.617	36314.914
213.0	35.07	7909.094	39518.277
3487.0	35.05	10382.667	36205.336
804.0	35.05	8383.473	35388.07
875.0	35.01	8256.889	38418.906
4513.0	35.01	11180.949	37867.672
2013.0	35.01	9451.35	36414.238
7257.0	35.01	12868.453	33706.445
2929.0	34.99	10135.958	38159.773
5571.0	34.99	11833.179	36493.242
5558.0	34.99	11801.869	36248.027
9436.0	34.95	14085.168	37408.441
5534.0	34.95	11699.121	35784.434
229.0	34.95	8063.854	39874.148
6230.0	34.95	12072.938	38012.336
4574.0	34.94	11125.852	36050.609
3789.0	34.92	10676.541	37739.836
6587.0	34.92	12397.223	34045.336
6617.0	34.9	12615.065	33215.266
7929.0	34.88	13430.055	33131.16
2118.0	34.88	9463.899	34045.902
4934.0	34.88	11223.025	39204.723
2915.0	34.88	9950.051	37904.98
4298.0	34.86	10835.398	38634.711
6481.0	34.86	12445.863	37255.781
5668.0	34.84	11646.368	38982.398
7721.0	34.84	13242.979	39066.938
578.0	34.82	8074.523	37315.168
2233.0	34.8	9697.54	34755.844
10033.0	34.8	14266.857	34651.141
992.0	34.74	8514.92	37222.273
576.0	34.74	8059.359	37312.309
5708.0	34.72	11637.555	39404.09
9404.0	34.72	14210.648	38519.184
6008.0	34.72	12064.945	37725.727
2105.0	34.71	9444.759	34298.129
7868.0	34.69	13163.611	34934.051
4531.0	34.69	11120.494	37199.145
5610.0	34.67	11741.331	37652.727
9947.0	34.65	14202.384	33945.23
9974.0	34.65	14232.95	33381.945
9231.0	34.65	13808.224	37953.535
8139.0	34.65	13561.148	39403.305
5061.0	34.63	11481.456	39898.668
1237.0	34.63	8717.477	35832.793
1030.0	34.61	8604.76	36247.215
1882.0	34.61	9117.391	39531.656
6741.0	34.59	12613.253	35985.93
7005.0	34.59	12783.271	38648.531
5752.0	34.57	11775.898	39660.77
1993.0	34.53	9296.202	37021.758
6948.0	34.53	12811.299	39877.16
3640.0	34.53	10401.618	38646.703
6721.0	34.51	12628.861	35348.965
1190.0	34.51	8672.116	34426.926
6739.0	34.51	12653.946	35931.422
9230.0	34.5	13893.349	37939.371
6000.0	34.5	11877.414	37832.703
546.0	34.5	8006.309	38656.203
1075.0	34.48	8557.545	35024.629
159.0	34.48	7924.804	37868.027
559.0	34.48	8066.987	38078.797
1787.0	34.44	9146.1	36470.414
7306.0	34.42	12977.947	34133.531
4831.0	34.42	11307.887	38025.73
987.0	34.42	8525.747	37445.199
4149.0	34.36	10883.283	36431.301
9465.0	34.34	14202.77	36488.898
2370.0	34.34	9589.634	38126.16
2982.0	34.32	10046.971	39771.746
6386.0	34.32	12467.554	39716.848
7500.0	34.28	12970.876	37857.563
4354.0	34.27	11035.994	39873.906
5526.0	34.25	11700.684	35539.094
10464.0	34.25	14545.108	34499.852
3641.0	34.25	10474.481	38659.078
6714.0	34.21	12663.128	35276.758
1310.0	34.19	8745.622	37924.734
940.0	34.19	8426.603	39152.059
10170.0	34.17	14278.405	37284.77
7546.0	34.17	13073.714	38261.938
2081.0	34.15	9355.978	34949.102
3064.0	34.13	10266.601	37634.176
6274.0	34.13	12069.473	38610.539
8131.0	34.11	13501.885	39234.063
796.0	34.11	8341.799	34963.531
8279.0	34.11	13730.219	38105.965
8102.0	34.11	13561.442	38266.641
4532.0	34.11	11060.501	37324.273
7455.0	34.09	13012.928	37252.52
10225.0	34.09	14339.018	38869.805
704.0	34.07	8063.777	34093.547
5642.0	34.04	11668.52	38710.773
9422.0	34.04	14119.019	37901.762
601.0	34.04	8078.64	36590.094
7344.0	34.04	12989.779	35198.199
6540.0	34.02	12321.577	35365.996
948.0	34.02	8469.691	38784.594
932.0	34.02	8599.966	39478.645
176.0	34.02	7938.566	38449.648
6925.0	33.96	12685.463	39818.191
3961.0	33.94	10575.951	35490.402
2998.0	33.92	10240.415	39589.465
1109.0	33.9	8503.003	33990.164
5181.0	33.9	11459.168	39545.859
8554.0	33.88	13944.984	33367.125
931.0	33.86	8437.124	39448.633
5918.0	33.86	11916.218	39012.031
1594.0	33.86	8973.068	34284.289
8559.0	33.86	13850.117	33573.355
4571.0	33.81	11024.837	35995.836
6847.0	33.81	12629.584	38922.742
2469.0	33.79	9857.883	37446.797
6017.0	33.79	12020.058	37427.168
8171.0	33.77	13734.15	39611.43
2802.0	33.75	10089.575	35463.348
7406.0	33.75	13077.376	36668.668
7296.0	33.75	13010.16	33614.355
9334.0	33.73	13983.014	39762.496
1690.0	33.73	9105.756	34224.402
3678.0	33.71	10448.789	39749.133
4522.0	33.69	11027.164	37549.445
6180.0	33.67	12106.407	36404.242
8032.0	33.67	13379.457	36191.52
1895.0	33.63	9308.404	39842.922
8134.0	33.61	13487.274	39337.188
2457.0	33.58	9793.571	37868.734
4063.0	33.56	10806.822	34054.422
2724.0	33.54	9937.362	34304.902
6114.0	33.54	12011.21	33198.207
5208.0	33.52	11634.685	39343.613
1282.0	33.5	8830.422	36964.406
2445.0	33.5	9766.3	38577.68
6166.0	33.48	12280.447	35891.73
6728.0	33.46	12664.355	35738.098
1295.0	33.46	8787.209	37311.063
6543.0	33.46	12432.887	35195.457
5336.0	33.46	11546.566	36428.645
9968.0	33.46	14311.154	33162.629
6009.0	33.44	11911.377	37740.824
6344.0	33.44	12168.477	39761.035
4824.0	33.44	11386.81	37870.57
6468.0	33.44	12445.633	37941.746
9218.0	33.42	13961.503	37216.363
8489.0	33.42	13591.65	34053.738
4051.0	33.4	10849.257	33416.633
4369.0	33.4	11107.506	39462.297
6201.0	33.38	12115.094	36979.762
65.0	33.38	7728.535	34896.574
1048.0	33.37	8628.603	36037.777
33.0	33.35	7972.94	33689.172
6621.0	33.33	12519.957	33560.844
10129.0	33.33	14338.645	35864.141
5775.0	33.31	11823.717	39765.031
3113.0	33.31	10234.003	36331.156
10295.0	33.29	14464.995	39950.48
4559.0	33.29	11189.029	36173.941
5943.0	33.29	11934.665	38933.613
4648.0	33.27	11282.668	33187.742
8044.0	33.27	13455.69	36627.793
6920.0	33.25	12703.262	39757.688
4541.0	33.25	11185.844	36737.531
1591.0	33.25	9018.989	34245.445
2465.0	33.23	9909.73	37623.234
8515.0	33.23	13656.399	33614.855
5280.0	33.23	11634.453	37857.824
909.0	33.17	8391.208	39656.703
7896.0	33.17	13197.769	33970.863
2057.0	33.15	9483.537	35490.047
9378.0	33.15	14103.354	39298.137
708.0	33.14	8055.549	33916.0
7292.0	33.14	13123.677	33395.527
8322.0	33.14	13631.583	37306.824
2411.0	33.12	9684.21	39857.926
3808.0	33.12	10729.953	37424.566
1014.0	33.12	8614.537	36846.73
61.0	33.12	7774.671	34725.598
6545.0	33.12	12442.869	35248.715
694.0	33.06	8060.724	34443.227
1020.0	33.06	8570.467	36621.355
8361.0	33.04	13588.345	36239.77
4285.0	33.02	10894.759	38387.77
5464.0	33.02	11615.746	33662.848
2091.0	33.0	9395.024	34915.809
2983.0	33.0	10105.659	39774.203
2175.0	32.96	9602.382	33375.145
2723.0	32.94	10011.211	34302.145
624.0	32.94	8158.636	35960.633
3746.0	32.92	10666.483	38756.758
10411.0	32.92	14489.543	35995.477
10475.0	32.92	14502.267	33977.727
919.0	32.91	8431.251	39891.535
1906.0	32.91	9309.342	39345.152
4707.0	32.91	11420.318	35307.813
6563.0	32.87	12439.189	34558.625
4482.0	32.87	11014.16	38250.168
8463.0	32.85	13763.207	34693.559
6485.0	32.83	12287.397	37309.422
1627.0	32.83	8957.885	33356.945
1070.0	32.83	8472.338	35124.566
4108.0	32.81	10949.014	35740.949
6498.0	32.79	12468.204	36588.324
62.0	32.79	7716.327	34755.188
5457.0	32.77	11439.813	34360.215
5252.0	32.75	11604.972	38880.191
2165.0	32.71	9421.406	33036.488
4631.0	32.71	11014.111	33452.41
5938.0	32.69	12064.567	38883.438
4636.0	32.68	11119.1	33007.438
884.0	32.68	8303.897	38931.246
7910.0	32.68	13277.325	33358.891
5382.0	32.68	11586.869	35812.031
7374.0	32.64	13028.768	36229.395
1996.0	32.62	9297.245	37123.691
643.0	32.62	8053.05	35556.816
7104.0	32.62	12749.887	36822.574
6759.0	32.6	12628.682	36297.039
4125.0	32.58	10918.557	36066.805
4035.0	32.58	10631.148	33096.719
8519.0	32.56	13707.575	33252.043
1540.0	32.56	9040.689	35023.621
34.0	32.56	7846.758	33696.52
4355.0	32.56	10995.206	39880.043
8521.0	32.56	13702.213	33269.055
6778.0	32.54	12693.125	36958.285
1427.0	32.52	9032.941	37886.504
1701.0	32.5	9072.142	34479.504
6789.0	32.5	12530.218	37047.566
8093.0	32.5	13428.351	37839.957
2083.0	32.5	9377.215	34972.316
10345.0	32.48	14498.573	39056.762
2225.0	32.48	9534.202	34628.281
2618.0	32.48	9802.81	34364.273
7018.0	32.46	12812.86	38416.027
2697.0	32.46	10046.609	33974.688
4326.0	32.46	10887.786	39225.301
6447.0	32.46	12413.875	38457.277
6814.0	32.46	12661.106	38027.773
7830.0	32.45	13329.304	36013.602
5847.0	32.45	12041.755	39676.121
693.0	32.43	8138.646	34418.023
7214.0	32.43	12842.997	34335.16
5649.0	32.43	11679.526	38792.672
207.0	32.41	7895.96	39394.105
2386.0	32.39	9638.506	38476.961
2443.0	32.39	9736.946	38519.656
3068.0	32.39	10202.678	37375.371
7681.0	32.37	12994.679	39670.219
5567.0	32.37	11765.097	36341.141
8154.0	32.37	13542.189	39766.527
5497.0	32.35	11782.656	33547.137
2975.0	32.35	10100.698	39507.773
6497.0	32.31	12285.757	36774.746
8116.0	32.29	13356.209	38720.0
6080.0	32.29	11912.981	34357.883
8187.0	32.29	13741.236	39116.996
2059.0	32.29	9447.995	35546.516
4668.0	32.27	11388.118	34019.539
3066.0	32.27	10335.202	37658.344
3758.0	32.27	10618.082	38393.688
6605.0	32.27	12401.391	33459.703
5362.0	32.27	11432.473	35983.344
6140.0	32.27	12194.896	34665.906
9237.0	32.25	13823.269	38093.02
1405.0	32.25	8926.822	38744.195
5619.0	32.25	11650.813	38019.684
3966.0	32.22	10687.239	35335.395
4716.0	32.2	11370.708	35500.316
4653.0	32.2	11398.549	33476.219
6509.0	32.18	12454.019	36105.559
1812.0	32.16	9191.988	37349.43
8197.0	32.16	13760.545	38983.449
5872.0	32.16	12058.438	39340.52
114.0	32.14	7741.547	36650.035
1333.0	32.14	8675.938	38737.527
4603.0	32.14	11098.94	35036.707
8189.0	32.14	13746.619	39246.855
2011.0	32.14	9473.202	36573.758
26.0	32.12	7908.408	33491.109
10119.0	32.1	14252.985	35630.777
3915.0	32.1	10661.159	35904.102
38.0	32.1	7722.424	33976.203
5450.0	32.1	11627.053	34721.555
7800.0	32.1	13161.477	36378.656
6744.0	32.06	12710.558	36008.281
186.0	32.06	7691.562	38770.316
5284.0	32.04	11590.119	37705.863
6083.0	32.04	11904.73	34172.41
4627.0	32.04	11179.815	33632.406
2032.0	32.01	9371.007	36204.535
8166.0	32.01	13620.599	39876.727
1860.0	32.01	9183.936	38429.422
3087.0	31.97	10347.845	37151.004
4372.0	31.97	11106.636	39522.328
4271.0	31.95	10852.065	38150.465
5383.0	31.93	11494.135	35828.496
2404.0	31.93	9511.299	39322.625
10231.0	31.93	14299.647	39094.367
5607.0	31.93	11647.686	37500.34
5256.0	31.91	11492.531	38931.195
6807.0	31.89	12594.804	37663.777
7186.0	31.89	12724.561	34978.563
4248.0	31.87	10938.027	37795.711
4572.0	31.83	11029.344	36002.473
2472.0	31.81	9732.137	37257.758
5896.0	31.79	11961.291	39181.457
4173.0	31.78	10984.404	36800.82
3396.0	31.78	10368.021	34402.543
1016.0	31.78	8468.6	36580.508
3682.0	31.76	10380.765	39898.578
8356.0	31.76	13774.271	36500.309
3897.0	31.76	10742.19	36641.277
2494.0	31.74	9843.599	36425.023
7116.0	31.72	12891.634	36407.617
6608.0	31.68	12463.908	33301.164
6460.0	31.68	12333.287	38087.68
635.0	31.66	8078.169	35608.578
3127.0	31.64	10218.731	36104.711
113.0	31.64	7985.241	36563.715
1167.0	31.62	8844.281	33760.559
3592.0	31.62	10534.047	37620.117
2288.0	31.6	9518.68	35494.41
4314.0	31.6	10935.774	39100.547
5266.0	31.6	11605.341	38476.066
8216.0	31.6	13748.642	38635.496
7876.0	31.58	13212.011	34461.043
6824.0	31.58	12519.306	38205.754
3889.0	31.58	10574.698	36824.773
2868.0	31.58	9993.437	36614.758
8420.0	31.58	13626.793	35679.207
9390.0	31.56	14119.141	39210.449
211.0	31.55	7849.048	39464.234
1541.0	31.55	9006.471	35041.41
1902.0	31.55	9329.005	39980.988
1780.0	31.55	9237.586	36254.875
2369.0	31.55	9628.006	38093.633
7908.0	31.55	13316.359	33614.559
4539.0	31.53	11152.566	37174.883
4169.0	31.51	10958.562	36769.238
2466.0	31.51	9710.178	37627.344
6993.0	31.51	12736.286	38849.465
1961.0	31.47	9417.908	37663.488
2617.0	31.47	9798.735	34314.363
997.0	31.47	8540.428	37055.273
730.0	31.47	8410.39	33080.699
10364.0	31.47	14624.664	37749.273
10432.0	31.45	14615.968	35339.355
766.0	31.45	8244.313	34295.063
1683.0	31.45	9099.477	34076.402
4110.0	31.43	10864.118	35770.641
8308.0	31.43	13632.461	37625.66
6432.0	31.43	12383.175	38477.531
4777.0	31.43	11355.518	36522.102
2413.0	31.43	9920.017	39834.914
2635.0	31.43	9713.042	34089.059
4153.0	31.41	10811.213	36482.465
103.0	31.39	7903.486	36160.59
1939.0	31.39	9389.321	38252.227
5434.0	31.39	11461.258	35257.523
1619.0	31.37	8918.951	33781.789
8207.0	31.35	13639.136	38830.535
2441.0	31.35	9886.598	38753.359
1042.0	31.33	8583.837	35900.367
1969.0	31.33	9461.248	37647.094
9433.0	31.33	14124.218	37561.766
2634.0	31.33	9814.968	34083.352
6208.0	31.32	12195.615	37441.949
9213.0	31.3	13812.7	37104.512
8170.0	31.28	13620.546	40001.895
8165.0	31.28	13614.165	39836.68
10183.0	31.26	14354.079	37681.965
10507.0	31.22	14553.86	33033.488
9228.0	31.22	13839.744	37875.84
605.0	31.22	8052.746	36686.379
192.0	31.22	7810.409	38910.598
2339.0	31.2	9592.299	36989.195
1358.0	31.2	8640.498	39913.285
3031.0	31.18	10165.948	38620.879
1509.0	31.16	8991.154	35739.949
2799.0	31.14	10117.692	35427.355
891.0	31.12	8396.227	39200.727
5641.0	31.1	11800.468	38675.5
2252.0	31.09	9620.755	34997.781
9277.0	31.09	13893.453	39101.609
6126.0	31.07	12173.925	33604.543
8054.0	31.07	13534.782	36891.914
1668.0	31.07	9264.984	33690.23
4718.0	31.05	11317.861	35545.746
6343.0	31.05	12201.115	39731.676
1364.0	31.05	8811.817	39983.621
7850.0	31.03	13295.509	35593.387
7947.0	31.03	13556.264	33849.457
9180.0	31.03	13843.678	35911.168
117.0	31.01	7695.137	36710.926
4671.0	31.01	11337.173	34058.371
6958.0	31.01	12787.765	39662.492
4297.0	31.01	10798.538	38628.305
10179.0	30.99	14289.623	37403.441
6066.0	30.99	11979.967	34982.383
6503.0	30.99	12301.405	36420.391
828.0	30.99	8352.845	36282.82
2602.0	30.97	9750.653	34683.113
10407.0	30.97	14604.297	36138.305
7274.0	30.97	12825.975	33468.063
1391.0	30.97	8997.877	38965.742
6234.0	30.95	12248.466	38120.793
6793.0	30.93	12578.261	37306.039
2510.0	30.93	9851.735	36116.336
6198.0	30.93	12279.846	36899.727
1989.0	30.91	9340.456	37259.551
3653.0	30.91	10468.233	39083.266
2303.0	30.91	9652.513	35861.32
4628.0	30.89	11144.985	33357.172
9336.0	30.89	13994.4	39765.117
5332.0	30.88	11548.081	36847.117
9241.0	30.88	13924.816	38329.262
7631.0	30.86	13032.86	38765.73
4088.0	30.86	10987.943	35045.723
3350.0	30.86	10373.825	33784.605
6139.0	30.84	12185.742	34652.855
2645.0	30.82	9711.518	33562.055
1789.0	30.82	9166.622	36529.293
3891.0	30.82	10568.456	36567.586
3249.0	30.78	10254.857	33997.313
5515.0	30.78	11641.49	34581.055
869.0	30.74	8383.948	38032.879
10237.0	30.74	14240.955	39337.563
6742.0	30.74	12600.668	35993.145
6774.0	30.72	12532.902	36820.629
5513.0	30.7	11754.692	34497.551
5487.0	30.7	11850.009	33241.504
10234.0	30.7	14301.594	39202.152
7200.0	30.68	12886.681	34499.375
9432.0	30.68	13998.494	37814.59
6357.0	30.66	12181.269	40009.141
46.0	30.66	7867.411	34277.047
4669.0	30.65	11336.338	34046.402
2904.0	30.65	10073.454	37608.34
3559.0	30.63	10482.586	36824.762
5331.0	30.59	11545.982	36785.766
3593.0	30.59	10499.109	37620.906
3322.0	30.57	10451.123	33555.152
2974.0	30.57	10104.742	39479.707
3736.0	30.57	10679.061	38939.863
979.0	30.57	8429.299	37804.871
1249.0	30.55	8831.789	36240.121
6791.0	30.53	12660.78	37259.063
8381.0	30.53	13696.401	36131.559
1684.0	30.53	9161.886	34123.965
7163.0	30.51	12778.451	35714.977
7113.0	30.49	12733.719	36696.938
3617.0	30.49	10409.234	38019.844
3894.0	30.49	10577.959	36603.715
6144.0	30.49	12269.279	35015.93
8613.0	30.47	13944.888	34662.59
10156.0	30.47	14341.484	36887.184
1950.0	30.47	9277.511	38091.59
6330.0	30.45	12141.409	39520.441
1045.0	30.45	8619.416	35997.914
4138.0	30.43	10974.809	36251.266
9464.0	30.42	14212.328	36461.199
2909.0	30.42	10000.92	37721.457
183.0	30.42	7689.728	38627.141
8046.0	30.4	13373.102	36671.234
4912.0	30.4	11405.682	39074.492
10165.0	30.4	14319.979	37267.66
6642.0	30.4	12676.881	34031.602
5456.0	30.4	11613.476	34320.164
6095.0	30.38	11995.593	33895.773
8465.0	30.36	13723.83	34447.984
3554.0	30.36	10438.25	36783.176
2336.0	30.34	9704.863	36888.113
8037.0	30.34	13509.097	36411.43
1765.0	30.32	9272.153	35599.996
10245.0	30.3	14223.021	39522.34
5556.0	30.3	11699.252	36158.414
8475.0	30.28	13708.981	34417.344
4661.0	30.26	11303.391	33814.512
7345.0	30.26	13056.764	35286.633
9945.0	30.26	14155.465	33847.281
9214.0	30.24	13871.394	37117.574
944.0	30.24	8610.489	38886.598
567.0	30.2	8026.744	37611.887
5611.0	30.2	11651.923	37793.836
131.0	30.2	7673.822	37051.242
4973.0	30.2	11267.352	39551.754
10318.0	30.2	14510.837	39534.129
6443.0	30.2	12390.314	38368.629
2528.0	30.19	9811.894	35684.816
1347.0	30.19	8826.648	39386.848
4195.0	30.17	10911.431	37304.676
1010.0	30.17	8521.891	36794.262
2843.0	30.15	10026.981	35900.234
6021.0	30.15	11977.303	37077.613
7720.0	30.13	13321.683	39066.305
4549.0	30.13	11200.961	36649.164
715.0	30.11	8023.887	33487.887
7437.0	30.11	13021.878	37060.84
4978.0	30.11	11379.477	39645.172
1478.0	30.09	8967.932	36717.043
789.0	30.09	8314.48	34678.355
4015.0	30.09	10729.07	33377.504
8258.0	30.07	13679.172	38414.469
1784.0	30.05	9140.548	36376.063
2419.0	30.05	9904.284	39464.219
6351.0	30.03	12166.829	39890.23
5477.0	30.03	11448.882	33185.375
1035.0	30.03	8452.105	36340.957
6202.0	30.01	12068.365	36989.438
5077.0	30.01	11594.945	39936.18
7337.0	29.99	13005.657	34978.871
7969.0	29.99	13530.561	34723.531
3304.0	29.97	10177.852	33455.152
8315.0	29.96	13707.953	37448.648
2120.0	29.96	9474.146	34063.219
8556.0	29.96	13817.622	33410.422
6236.0	29.96	12082.454	38163.328
4203.0	29.94	10783.711	37378.668
1144.0	29.92	8634.356	33147.77
9221.0	29.92	13966.933	37603.594
9413.0	29.9	14176.094	38160.254
2866.0	29.88	9939.325	36551.711
79.0	29.88	7892.405	35264.488
1480.0	29.88	9011.559	36805.383
5384.0	29.86	11593.433	35864.488
6159.0	29.86	12161.585	35668.035
3969.0	29.86	10737.048	35399.523
3098.0	29.86	10255.593	36615.477
4208.0	29.86	10948.276	37446.672
1775.0	29.84	9104.809	36166.313
1073.0	29.84	8521.952	34995.551
630.0	29.82	8128.599	35764.805
1693.0	29.82	9163.666	34281.398
5950.0	29.82	11882.017	38649.145
93.0	29.82	7859.079	35845.66
5839.0	29.8	11888.669	39614.914
5531.0	29.76	11798.139	35718.215
3638.0	29.76	10470.915	38618.211
6590.0	29.76	12317.844	34062.352
3433.0	29.75	10468.003	35536.578
8480.0	29.75	13628.567	34286.008
1577.0	29.73	8894.826	34323.219
637.0	29.71	8002.367	35621.277
2090.0	29.69	9437.08	34912.215
1788.0	29.69	9211.859	36473.164
10181.0	29.69	14333.395	37589.949
2936.0	29.69	10101.761	38330.898
5625.0	29.69	11730.452	38379.707
6792.0	29.67	12688.091	37287.199
1820.0	29.65	9170.409	37470.012
3577.0	29.63	10417.621	37318.605
961.0	29.63	8479.202	38241.191
10471.0	29.63	14638.983	34161.961
6130.0	29.61	12230.687	33890.27
6740.0	29.59	12687.987	35957.703
2833.0	29.57	10005.921	35717.113
7273.0	29.55	12739.087	33444.82
9437.0	29.52	14178.223	37412.563
3918.0	29.52	10576.532	35925.469
3165.0	29.5	10223.255	35877.137
3468.0	29.5	10510.752	35936.176
2774.0	29.48	10110.089	34717.266
4685.0	29.48	11307.51	34415.797
1635.0	29.46	8902.042	33099.191
6195.0	29.44	12239.338	36824.969
870.0	29.44	8231.171	38071.602
8517.0	29.42	13708.046	33440.238
209.0	29.4	7770.464	39407.777
2334.0	29.38	9651.18	36755.953
3998.0	29.38	10657.622	33837.199
1079.0	29.38	8618.522	34879.711
974.0	29.36	8577.366	37832.48
6108.0	29.36	11912.823	33345.285
24.0	29.36	7736.292	33468.746
7836.0	29.34	13141.493	35747.613
8470.0	29.34	13750.898	34606.809
5330.0	29.32	11526.411	36784.938
2277.0	29.32	9516.643	35325.102
1548.0	29.29	8934.474	34854.047
7191.0	29.29	12774.334	34673.777
9289.0	29.29	13795.315	39264.004
6216.0	29.29	12187.979	37792.719
3130.0	29.29	10284.203	36128.484
8516.0	29.27	13646.536	33637.699
3003.0	29.25	10310.343	39353.883
2405.0	29.25	9587.703	39324.445
6288.0	29.25	12091.866	38880.484
4645.0	29.21	11282.378	33054.488
7289.0	29.21	12965.907	33195.695
4139.0	29.21	10993.749	36292.039
4119.0	29.19	10843.704	35891.73
5741.0	29.19	11699.647	39599.152
10283.0	29.19	14226.378	39987.309
5475.0	29.17	11616.207	33457.684
4874.0	29.17	11233.419	38731.73
5507.0	29.15	11772.753	33890.77
10323.0	29.15	14490.606	39282.438
4418.0	29.13	11099.875	38725.715
9904.0	29.13	14152.894	34615.07
6214.0	29.13	12187.832	37678.703
3680.0	29.13	10407.278	39830.672
8094.0	29.11	13439.029	37879.688
7738.0	29.11	13329.145	38519.883
2379.0	29.06	9682.729	38377.281
7767.0	29.06	13293.095	37777.711
989.0	29.06	8537.749	37496.047
6820.0	29.06	12498.88	38099.906
9235.0	29.06	13920.96	38081.387
[truncated: 1,933 more rows]
