# Supplementary material for: Insights on the Control of Yeast Single-Cell Growth Variability by Members of the Trehalose Phosphate Synthase (TPS) Complex
Source: Front Cell Dev Biol. 2021 Jan 28;9:607628. doi: 10.3389/fcell.2021.607628 (PMC7876269; doi:10.3389/fcell.2021.607628)
Supplement: Supplementary file 3 [file Data_Sheet_2.ZIP › replicate2_TPS1_glc_t5.csv]

Id	Area(um^2)	Center_x_position	Center_y_position
3452.0	1254.7	8823.449	36680.652
14500.0	992.98	11383.972	35231.063
13898.0	929.16	11167.832	35443.141
12502.0	883.76	10675.385	34074.477
13590.0	868.22	11094.804	38399.043
19775.0	844.54	12901.06	37537.73
9286.0	799.8	9782.655	35847.152
12919.0	786.29	10885.523	35397.516
147.0	781.81	7969.774	33849.551
13698.0	770.53	10996.126	37274.277
14642.0	740.6	11207.162	36290.988
10486.0	711.75	10206.278	38542.574
23616.0	705.23	13969.954	33127.359
13708.0	705.08	11094.709	37068.012
18573.0	701.78	12357.859	35177.336
22545.0	701.48	13548.074	37042.574
5743.0	690.46	9076.331	37086.941
22437.0	662.01	13493.558	35839.336
22516.0	661.43	13503.997	36795.668
20613.0	635.82	13107.762	33656.707
9240.0	633.79	9889.776	36161.191
9500.0	629.27	9730.855	33993.938
12263.0	628.6	10702.588	36054.867
23252.0	624.34	13692.892	36311.586
23868.0	618.46	13959.881	35518.012
8418.0	617.66	9642.657	36321.703
10491.0	613.13	10266.561	38565.215
19325.0	612.77	12564.599	37784.152
11031.0	611.24	10226.71	33663.758
24336.0	610.93	13816.113	39784.203
17814.0	599.86	12256.795	37349.617
13588.0	595.03	10990.265	38366.664
25448.0	595.01	14281.718	35791.117
9445.0	594.05	9727.311	34628.461
17808.0	593.76	12240.872	37291.836
4832.0	593.63	8933.468	37769.285
10093.0	592.84	10038.604	37098.496
3167.0	591.43	8686.699	34019.504
12372.0	587.77	10762.962	34965.441
2606.0	582.82	8497.952	37936.16
19936.0	582.46	12814.422	36155.965
21240.0	575.81	13009.414	38565.359
22952.0	572.36	13556.285	39414.262
5215.0	566.63	8926.788	34123.445
15495.0	559.95	11478.491	35293.816
13640.0	556.19	11004.636	37686.664
1374.0	554.62	7981.396	36919.676
23641.0	551.98	13944.426	33366.488
14865.0	540.96	11104.589	38394.664
2518.0	539.91	8406.606	38805.574
14327.0	539.85	11331.225	33913.77
13204.0	536.86	10832.334	37668.266
16184.0	536.29	11832.314	36494.078
13908.0	534.03	11090.999	35484.949
11388.0	531.61	10384.054	35579.734
12138.0	528.45	10570.035	36714.273
11973.0	526.4	10739.782	38523.113
1770.0	525.31	8260.392	33034.719
1253.0	525.04	8100.856	38025.188
24811.0	524.22	14092.015	35755.426
1582.0	521.72	8077.855	34695.727
17502.0	519.64	12222.303	34761.293
11687.0	518.35	10422.709	38184.789
7768.0	516.49	9386.896	35356.461
5546.0	516.09	9237.632	35471.422
16318.0	515.52	11839.391	37771.742
8628.0	514.96	9579.646	37946.98
16838.0	513.89	12060.049	36884.969
17049.0	512.22	11852.459	35151.629
17354.0	511.8	12266.916	33650.234
20474.0	511.65	12843.715	33718.266
11985.0	508.7	10613.629	38590.508
12346.0	507.53	10645.353	35119.0
20781.0	507.03	13041.466	34307.125
12718.0	500.57	10939.04	33675.844
22597.0	498.87	13471.389	37462.902
2113.0	497.57	8369.817	36873.113
7028.0	496.7	9282.215	39649.445
14505.0	494.6	11212.339	35284.59
16310.0	494.12	11814.338	37693.102
22241.0	494.02	13429.86	34207.598
2599.0	493.43	8467.133	37873.914
14133.0	492.66	11143.447	33952.773
15335.0	491.61	11421.486	36393.82
24181.0	486.78	13782.046	38442.23
11148.0	486.7	10362.733	33610.762
135.0	486.66	7969.91	33855.754
24142.0	486.18	13888.439	38143.234
8403.0	485.76	9565.538	36118.867
12155.0	485.59	10587.971	36836.523
1327.0	483.06	8150.93	37434.801
10002.0	482.37	9969.746	36311.563
22161.0	482.31	13339.44	33333.047
18213.0	479.27	12405.376	38334.656
18660.0	479.17	12374.111	34374.23
1866.0	477.62	8301.952	34004.367
25668.0	477.54	14372.495	37626.723
25856.0	476.66	14219.127	39550.207
1416.0	475.17	8077.953	36394.066
10175.0	473.48	10114.662	37858.516
18439.0	473.23	12423.789	36340.488
25066.0	471.97	14185.15	33366.285
10472.0	470.51	10268.326	38762.262
19719.0	469.23	12756.831	38200.102
9789.0	468.77	9946.768	34541.09
4866.0	468.44	8922.387	37216.008
19479.0	465.49	12673.426	39269.289
9095.0	464.17	9825.947	37339.848
14751.0	462.24	11202.645	37503.34
2773.0	461.62	8485.425	36197.137
25062.0	460.13	14045.171	33346.738
24209.0	459.84	13840.91	38609.926
21323.0	457.58	13059.928	39537.746
13800.0	457.08	11030.1	36338.754
21349.0	456.7	13114.234	39670.207
12538.0	455.89	10646.204	33730.504
23704.0	455.01	13910.006	34002.406
24472.0	454.38	14199.63	39122.59
8668.0	453.56	9673.807	38356.777
9510.0	451.68	9883.164	34105.332
20507.0	451.05	12792.131	33406.027
20079.0	450.82	12901.419	34545.273
2669.0	447.64	8586.475	37274.484
22677.0	442.52	13496.53	38169.5
11811.0	442.48	10400.876	39742.215
16805.0	442.18	11973.764	37039.57
24524.0	441.06	14157.575	38355.926
24964.0	439.74	14128.299	34586.305
24723.0	438.78	14102.64	36562.922
9236.0	436.87	9731.649	36116.531
9997.0	435.83	10066.499	36283.852
9342.0	435.6	9902.44	35102.801
18414.0	435.14	12306.69	36455.617
19343.0	434.49	12658.747	37893.074
13160.0	434.07	10879.294	37290.625
15090.0	433.36	11521.441	39121.547
14382.0	430.11	11389.491	34361.781
21590.0	429.93	13243.615	38148.988
22953.0	428.88	13766.404	39417.078
19240.0	428.69	12678.59	36808.324
13338.0	425.83	10806.233	38925.516
22820.0	425.3	13465.684	39456.926
19968.0	423.46	12769.728	35855.266
14669.0	421.45	11284.225	36579.746
26445.0	421.27	14628.03	34845.859
11991.0	420.85	10691.473	38400.168
19986.0	420.32	12835.693	35722.801
19823.0	420.1	12764.417	37256.988
23799.0	419.22	13815.671	34922.219
12850.0	417.06	10692.778	34887.102
18501.0	415.39	12476.833	35872.789
23015.0	415.12	13763.645	38500.172
15783.0	415.01	11838.098	33076.449
24141.0	413.99	13843.014	38107.09
13847.0	413.4	11140.615	35751.656
16252.0	412.11	11790.289	37085.246
21096.0	411.52	13058.456	37126.906
444.0	410.14	7673.542	35798.707
25743.0	409.51	14241.266	38382.641
22730.0	409.43	13366.711	38542.828
16876.0	409.05	11908.502	36656.645
13085.0	408.7	10806.519	36643.078
22556.0	408.47	13431.201	37123.977
489.0	408.26	7664.688	36063.797
3680.0	407.23	8766.09	39217.078
23227.0	406.75	13687.855	36606.938
14659.0	406.6	11395.264	36483.391
16449.0	405.7	11796.335	38948.953
3486.0	403.9	8835.417	37050.73
11283.0	402.44	10546.338	34770.543
21985.0	401.81	13281.911	34450.293
17072.0	401.75	11843.748	34996.445
19189.0	400.33	12530.564	36389.93
18514.0	399.18	12323.274	35718.781
26134.0	398.97	14453.423	37773.984
16743.0	398.8	11898.213	37736.016
21292.0	397.84	12949.624	39167.262
17626.0	397.21	12232.698	35798.09
19553.0	397.13	12495.344	39870.375
12292.0	396.98	10557.219	35612.535
13644.0	395.41	11172.981	37684.375
5296.0	395.29	9017.195	33088.746
9378.0	393.8	9837.298	35093.262
10694.0	393.76	10245.152	36680.164
25684.0	393.72	14351.567	37784.988
9559.0	393.22	9888.945	33637.227
14123.0	392.76	11165.095	33871.027
17387.0	392.71	12080.849	33881.734
12830.0	392.32	10882.972	34660.148
20019.0	391.6	12881.236	35142.281
20628.0	391.52	13012.327	33818.27
22035.0	390.39	13333.728	33923.074
11844.0	390.31	10739.177	39830.066
2890.0	389.91	8559.833	35097.488
14142.0	389.85	11182.715	33753.844
23792.0	389.55	13963.363	34832.621
25121.0	389.3	14316.781	33053.488
26330.0	389.1	14607.332	36007.145
3598.0	388.59	8665.228	38270.777
12495.0	388.51	10586.008	33993.039
16815.0	388.43	12025.957	37099.27
22281.0	388.17	13478.135	34525.414
9414.0	387.96	9805.265	34664.555
24196.0	387.13	13802.67	38527.426
1144.0	387.11	8178.404	39206.645
24732.0	386.98	14143.833	36639.516
25395.0	386.46	14369.28	35436.117
19092.0	385.85	12509.472	35517.426
10385.0	384.51	10194.743	39643.852
24779.0	383.22	14046.814	36098.738
3402.0	382.94	8694.664	36115.453
14148.0	382.74	11190.4	33810.324
13307.0	382.63	10830.773	38600.445
23749.0	382.57	13931.455	34429.219
15388.0	382.53	11624.614	36152.773
9855.0	382.17	10107.224	35216.098
26101.0	381.96	14491.706	38086.758
19506.0	381.13	12538.692	39468.254
14083.0	380.5	11186.23	34210.512
23638.0	380.5	13936.677	33365.863
24865.0	378.8	13991.732	35359.742
23664.0	378.72	13924.619	33626.887
11880.0	378.57	10629.763	39442.629
17861.0	378.28	12120.154	37748.324
17649.0	377.88	12160.907	35923.934
2585.0	377.42	8576.319	38064.227
16844.0	376.96	11940.725	36954.59
5188.0	376.71	9012.421	34140.883
22170.0	376.27	13415.619	33517.473
18751.0	376.1	12433.694	33349.852
14591.0	375.43	11244.983	35899.23
14431.0	375.21	11228.07	34757.684
12458.0	374.35	10756.425	34319.246
16417.0	373.62	11658.542	38629.43
24290.0	373.51	13851.023	39309.0
12206.0	373.11	10624.757	36227.945
1753.0	373.05	7999.637	33276.813
18628.0	373.05	12425.458	34765.031
13799.0	373.03	11002.425	36328.59
19893.0	372.05	12592.287	36656.266
17925.0	371.65	12249.536	38347.688
25188.0	371.61	14390.863	33597.668
22259.0	371.31	13413.564	34335.492
23300.0	371.04	13750.969	35637.773
548.0	370.27	7932.102	36492.656
21425.0	370.18	13325.162	39684.637
12307.0	370.12	10555.647	35730.711
19636.0	370.08	12880.919	39243.254
3281.0	369.95	8695.891	35041.496
17133.0	369.87	11892.362	34522.305
12915.0	369.85	10820.014	35375.805
9262.0	369.64	9905.512	36039.352
17560.0	369.18	12170.454	35323.668
25297.0	368.2	14373.187	34566.738
16935.0	367.34	12042.091	36217.949
18764.0	366.94	12336.89	33487.207
19995.0	366.73	12725.25	35465.492
8286.0	366.65	9598.834	35254.633
19390.0	366.59	12667.974	38392.262
23659.0	366.15	13986.271	33555.59
1769.0	364.52	8349.164	33012.887
8926.0	364.16	9802.951	38835.887
19889.0	363.6	12732.036	36570.805
19201.0	363.43	12688.129	36523.34
15705.0	363.12	11540.596	33642.723
19019.0	362.95	12544.347	34973.254
21622.0	362.68	13164.355	37798.238
11537.0	361.96	10353.22	36663.887
20929.0	361.78	12976.663	35526.371
18910.0	361.3	12560.591	34033.98
11761.0	360.86	10514.56	39043.977
7944.0	360.83	9486.624	33979.277
23018.0	359.79	13589.944	38530.875
23949.0	359.79	13776.768	36221.355
7845.0	359.75	9448.282	34887.121
23171.0	359.71	13594.575	37306.547
16190.0	359.16	11794.496	36546.453
26081.0	359.06	14585.021	38197.375
11739.0	358.95	10443.584	38727.156
22173.0	358.64	13369.65	33576.59
18883.0	358.07	12703.714	33739.098
26567.0	357.88	14574.141	33715.121
20058.0	357.65	12882.512	34935.109
22364.0	356.92	13482.968	35193.34
15674.0	356.73	11428.058	33683.914
19676.0	356.71	12803.331	38675.223
12123.0	355.98	10582.914	36887.895
11595.0	355.96	10488.476	37270.191
3043.0	355.96	8476.983	33288.445
18137.0	355.96	12336.272	39134.836
4555.0	355.81	8981.435	38970.52
23535.0	355.15	13702.847	33572.352
25021.0	355.1	14076.244	33882.121
20504.0	354.91	12895.564	33364.715
2944.0	354.77	8444.56	34304.543
17063.0	354.73	11969.811	35240.004
15812.0	354.37	11667.621	33311.012
15708.0	354.23	11476.271	33343.813
12682.0	353.83	10974.294	33403.684
9657.0	353.79	10028.359	33338.422
1192.0	353.76	8060.048	38734.57
11419.0	353.07	10377.442	35808.523
13472.0	352.8	11143.424	39653.047
5415.0	352.36	9255.889	34256.125
10018.0	352.34	10013.229	36450.844
8012.0	352.26	9310.292	33357.414
23632.0	351.78	13979.71	33273.426
22232.0	351.67	13426.75	34125.844
11921.0	351.21	10710.289	39247.207
3260.0	351.05	8749.138	34783.449
23390.0	351.0	13565.337	34859.871
14424.0	350.86	11238.448	34709.934
15168.0	350.17	11448.137	38373.523
16707.0	350.12	11981.115	38309.793
15645.0	350.04	11558.926	34104.016
2635.0	349.64	8599.976	37598.656
8647.0	349.22	9567.943	38178.957
25308.0	348.97	14336.446	34646.527
10360.0	348.64	10127.382	39797.242
4930.0	348.26	9009.258	36742.895
16735.0	348.2	11967.377	37951.547
26634.0	348.16	14566.499	33256.215
11402.0	347.7	10461.334	35687.879
11436.0	347.64	10375.97	35988.246
8332.0	347.53	9586.18	35531.875
26274.0	347.17	14529.819	36516.344
15260.0	347.11	11504.259	37489.602
12834.0	345.67	10956.865	34730.207
9656.0	345.44	10061.12	33339.965
17557.0	345.31	12253.772	35267.891
24287.0	344.73	13972.21	39292.445
9470.0	344.44	9893.36	34448.852
10118.0	344.43	9929.505	37276.656
3614.0	344.33	8735.136	38569.777
13076.0	343.95	10955.404	36559.324
9765.0	343.51	10049.278	34270.074
23571.0	343.45	13771.231	33203.098
22741.0	343.43	13556.533	38708.852
2729.0	342.53	8612.269	36588.363
17752.0	342.41	12189.829	36795.188
19227.0	341.76	12667.182	36717.734
5198.0	341.57	9053.275	34239.395
26572.0	341.47	14570.587	33802.445
16811.0	341.34	11981.08	37079.172
23437.0	341.03	13612.605	34605.512
11997.0	340.8	10749.779	38441.699
15664.0	340.65	11551.953	33952.766
5796.0	340.34	9139.753	37648.184
8331.0	339.71	9646.859	35529.059
19327.0	339.27	12619.981	37803.5
14155.0	338.75	11042.987	33543.59
23476.0	338.74	13571.471	33996.492
10444.0	338.08	10300.893	39111.598
1691.0	337.68	8188.022	33670.922
7460.0	337.13	9391.132	37902.871
23195.0	336.9	13690.377	37174.238
10479.0	336.36	10219.962	38496.773
2777.0	335.92	8544.381	35953.344
17738.0	335.88	12073.721	36688.16
7725.0	335.67	9477.659	35671.195
7739.0	335.46	9477.536	35422.559
3461.0	335.38	8739.39	36757.871
7805.0	334.94	9470.612	34995.148
26497.0	334.88	14424.943	34343.391
4560.0	334.85	8882.145	39004.875
14395.0	334.5	11324.603	34405.633
10732.0	334.33	10254.443	36066.316
12293.0	333.98	10734.87	35614.301
2839.0	333.66	8560.833	35296.855
11061.0	333.56	10153.229	33352.508
11102.0	333.22	10515.914	33029.66
12195.0	333.16	10697.23	36480.82
8859.0	333.08	9889.048	39612.414
17485.0	333.06	12147.104	34601.16
23147.0	333.04	13751.519	37396.113
14115.0	332.91	11095.853	33827.473
15870.0	332.64	11723.393	33831.777
11871.0	332.59	10573.49	39685.891
18991.0	332.55	12668.073	34728.828
18969.0	332.47	12496.255	34579.492
22400.0	331.72	13489.478	35506.879
23214.0	331.68	13676.497	36804.816
15324.0	331.32	11597.956	36629.945
7678.0	331.03	9356.103	35956.453
3666.0	330.78	8835.007	39073.313
13459.0	330.57	10997.572	39943.352
20930.0	330.53	12998.057	35524.086
24001.0	330.38	13830.665	36747.609
12402.0	330.34	10581.722	34875.211
5881.0	330.27	9098.143	38480.844
24419.0	330.15	14017.083	39464.996
7824.0	329.98	9349.243	35080.988
1576.0	329.4	8163.555	34624.84
9525.0	329.37	9876.906	33689.855
3826.0	329.27	8632.465	39620.387
24358.0	329.27	13934.756	39883.656
25968.0	328.98	14563.488	39303.57
17653.0	328.64	12211.107	36014.129
12961.0	328.41	10949.653	35717.285
15688.0	328.16	11614.437	33787.809
25907.0	328.1	14408.368	40006.195
3538.0	328.04	8796.639	37617.125
5193.0	327.32	9005.997	34184.457
18882.0	327.09	12653.654	33704.941
7834.0	326.47	9434.711	34826.824
11106.0	326.42	10386.355	33123.313
17575.0	326.34	12095.181	35378.613
2704.0	326.22	8450.175	36947.109
2438.0	326.17	8423.893	39508.016
11358.0	325.67	10426.478	35364.051
18294.0	325.61	12374.586	37520.41
15243.0	325.57	11420.197	37373.73
14885.0	325.27	11228.124	38677.211
14186.0	324.92	10994.103	33193.648
26412.0	324.67	14580.104	35237.621
7616.0	324.25	9446.378	36406.914
25989.0	324.19	14476.0	39133.547
19198.0	324.04	12420.125	36485.141
25862.0	323.91	14268.738	39570.285
8370.0	323.79	9659.06	35748.277
14522.0	323.7	11224.042	35434.215
23697.0	323.64	13946.981	33959.309
22158.0	323.35	13527.4	33302.77
8278.0	323.29	9617.101	35172.813
22428.0	323.24	13464.507	35751.922
8121.0	323.1	9674.061	33681.051
12306.0	322.68	10697.32	35725.602
20542.0	322.58	12906.486	33106.211
8436.0	322.45	9538.92	36434.977
9856.0	321.88	10041.121	35216.0
10978.0	321.86	10172.72	34242.121
16920.0	321.57	12026.394	36126.285
4836.0	321.22	9051.841	37812.68
15602.0	321.19	11624.238	34319.531
9125.0	321.03	9839.61	36915.457
16000.0	320.09	11687.361	34942.461
10410.0	319.82	10312.713	39297.113
25101.0	319.63	14052.104	33072.734
18787.0	319.23	12392.82	33320.953
2926.0	319.23	8627.303	34765.52
21440.0	319.0	13128.48	39526.586
12565.0	318.31	10649.078	33724.488
1745.0	318.12	8070.142	33177.215
19171.0	317.37	12641.067	36270.809
12566.0	317.07	10633.804	33332.793
2775.0	316.84	8621.55	35924.754
2862.0	316.7	8567.321	35157.664
980.0	316.55	7721.85	39443.105
3343.0	316.51	8781.518	35624.586
17416.0	316.45	12072.205	34129.477
17371.0	316.11	12208.799	33734.973
15213.0	315.61	11475.989	37672.699
6618.0	315.28	9233.507	39391.191
267.0	315.27	7922.258	34570.438
13416.0	315.04	10955.394	39722.238
17873.0	314.75	12142.987	37857.246
16595.0	314.67	12033.463	39354.426
859.0	314.61	7656.922	38639.883
9844.0	314.29	9936.973	35143.926
3309.0	313.96	8630.708	35310.66
1722.0	313.92	8123.307	33565.715
18943.0	313.66	12615.326	34355.648
2559.0	313.5	8512.833	38194.234
10359.0	313.48	10262.749	39775.523
22625.0	313.46	13348.587	37591.648
15374.0	313.43	11599.309	36064.367
25123.0	313.41	14360.709	33062.078
23527.0	312.72	13710.654	33496.258
5488.0	312.37	9173.045	34979.145
18634.0	312.28	12311.992	34771.637
4132.0	312.03	8887.682	39342.277
26539.0	311.87	14462.16	34096.609
9032.0	311.76	9868.069	37754.352
2256.0	311.66	8388.9	38603.02
14503.0	311.62	11298.054	35240.863
26583.0	311.49	14473.446	33560.156
24400.0	311.47	13946.272	39941.848
20850.0	311.38	13073.367	34876.039
15241.0	311.3	11606.545	37367.426
12551.0	311.3	10726.641	33512.41
17358.0	311.13	12180.657	33652.734
22924.0	310.84	13720.178	39734.813
25423.0	310.84	14336.136	35591.137
25831.0	310.78	14393.294	39221.008
14045.0	310.28	11154.894	34582.844
25322.0	310.23	14396.884	34717.766
11461.0	310.13	10379.585	36174.145
7877.0	310.07	9320.125	34738.695
23930.0	309.54	13792.933	36068.262
359.0	309.33	7767.735	35210.48
8801.0	309.27	9604.432	39699.727
23060.0	309.21	13750.743	38281.996
16968.0	309.15	11980.895	35805.723
25130.0	309.04	14285.376	33125.816
17514.0	307.93	12130.683	34852.879
1956.0	307.89	8373.616	34928.488
8167.0	307.77	9624.791	34161.867
15709.0	307.49	11509.727	33346.383
3487.0	307.37	8806.538	37061.508
14571.0	307.31	11388.581	35769.609
2819.0	307.16	8417.2	35468.699
20816.0	306.84	13091.26	34566.141
19635.0	306.72	12708.635	39235.043
4867.0	306.64	8955.5	37217.492
14162.0	306.61	11192.143	33619.465
7559.0	306.36	9413.323	36921.559
23019.0	306.26	13709.172	38543.449
10034.0	306.24	10045.258	36525.813
3305.0	306.18	8821.972	35271.203
18544.0	306.15	12483.965	35316.625
9168.0	305.92	9903.519	36629.063
9556.0	305.65	9815.395	33592.633
17891.0	305.53	12238.956	38039.707
14272.0	305.28	11365.471	33550.367
23686.0	305.26	13820.255	33818.641
18953.0	304.8	12678.26	34438.996
19645.0	304.78	12915.918	39000.82
10334.0	304.17	9958.057	39754.941
4999.0	304.15	8870.509	36110.703
15220.0	303.98	11434.664	37788.371
3333.0	303.88	8821.872	35544.215
19688.0	303.6	12861.273	38481.977
5227.0	303.29	8907.173	33911.461
7081.0	302.96	9292.551	39288.984
18936.0	302.89	12692.838	34293.414
15883.0	302.87	11686.233	33936.477
25963.0	302.73	14487.45	39579.898
16161.0	302.58	11739.977	36257.797
25411.0	302.45	14310.451	35503.512
12627.0	301.83	10752.728	33121.398
4814.0	301.8	9014.738	37907.926
16064.0	301.34	11629.145	35380.316
15195.0	301.32	11513.974	38068.063
25418.0	301.24	14366.547	35566.746
12092.0	301.16	10573.94	37251.039
1491.0	301.09	8042.087	35601.039
15370.0	300.9	11574.502	36377.215
2540.0	300.67	8609.762	38363.059
19457.0	300.61	12562.843	39022.148
13025.0	300.57	10965.166	36145.434
3166.0	300.45	8797.143	34002.117
16860.0	300.44	12036.486	36770.457
5096.0	300.38	8963.055	35194.43
18534.0	300.34	12377.985	35580.035
14607.0	300.34	11350.836	36057.273
1939.0	300.23	8383.135	34695.676
26307.0	300.19	14457.067	36119.547
19546.0	300.09	12520.036	39819.914
5690.0	299.92	9083.728	36693.648
21280.0	299.78	13043.702	39025.129
17399.0	299.77	12264.393	33956.551
21381.0	299.77	13151.418	39764.949
25784.0	299.69	14254.39	38835.395
19544.0	299.52	12677.797	39798.484
8693.0	299.34	9592.929	38559.008
2241.0	299.29	8355.742	38458.98
5528.0	299.02	9229.643	35377.883
23043.0	298.83	13599.589	38417.43
11713.0	298.81	10502.078	38338.09
21513.0	298.69	13136.509	38890.219
20044.0	298.63	12767.345	34793.625
21636.0	298.6	13252.28	37630.219
9649.0	298.48	10078.754	33278.855
13692.0	298.31	11121.84	37503.617
16259.0	298.12	11562.828	37140.359
19737.0	298.04	12827.188	38019.316
437.0	297.73	7778.176	35744.848
18032.0	297.5	12163.362	39412.246
2560.0	297.49	8610.691	38207.254
15456.0	297.01	11459.288	35645.766
24474.0	296.99	14091.852	38797.449
3137.0	296.93	8704.714	33702.023
23040.0	296.89	13633.05	38396.277
7999.0	296.87	9368.933	33516.773
17869.0	296.53	12108.528	37826.246
24091.0	296.47	13905.575	37643.172
9682.0	296.34	10095.482	33653.934
24680.0	296.26	14048.729	37167.0
10537.0	296.2	10122.344	37862.852
20681.0	296.09	13027.61	33953.113
5322.0	296.01	9069.979	33285.77
9529.0	295.72	9813.544	33729.328
8674.0	295.67	9585.04	38394.313
12036.0	295.55	10602.963	37929.223
16612.0	295.4	11849.742	39206.711
3306.0	295.3	8766.132	35290.141
1739.0	295.05	8134.975	33397.852
9200.0	294.86	9741.252	36227.094
14739.0	294.69	11392.303	37279.543
13043.0	294.65	10934.514	36300.602
11009.0	294.29	10184.314	33829.328
16538.0	294.07	11829.629	39959.664
19453.0	293.98	12511.318	39003.449
8086.0	293.98	9589.051	33296.727
525.0	293.69	7661.22	36395.875
23662.0	293.23	13944.157	33593.977
3652.0	293.21	8709.523	38943.82
26171.0	293.19	14570.264	37503.359
5590.0	293.0	9097.092	35818.332
12991.0	292.62	10816.299	35941.859
7399.0	292.54	9403.408	38743.898
15176.0	292.25	11528.237	38167.426
11787.0	292.12	10457.03	39312.094
7779.0	292.01	9457.833	35104.891
21928.0	291.91	13218.245	35085.379
26194.0	291.45	14606.059	37103.016
11231.0	291.43	10429.605	34225.781
19912.0	291.32	12830.355	36241.793
3091.0	291.26	8717.39	33257.309
16756.0	291.22	12033.775	37541.664
1063.0	291.2	8182.273	39815.535
1846.0	291.09	8364.278	33848.355
22682.0	291.07	13528.695	38195.004
15703.0	290.93	11495.139	33622.914
8249.0	290.8	9655.23	34956.859
17922.0	290.7	12235.06	38321.609
612.0	290.65	7715.207	36989.629
15148.0	290.53	11568.586	38519.758
5725.0	290.47	9090.044	36963.016
12845.0	290.19	10906.217	34829.059
2817.0	290.09	8529.205	35458.887
20024.0	290.09	12746.966	35198.668
24995.0	290.09	14172.018	33984.094
15305.0	289.9	11601.699	36755.215
3075.0	289.8	8684.292	33098.82
17707.0	289.67	12202.946	36451.797
2302.0	289.63	8385.265	39124.363
2767.0	289.52	8459.27	36168.445
21004.0	289.36	13083.66	36243.277
22026.0	289.07	13202.794	33856.801
23216.0	288.83	13602.67	36816.676
17516.0	288.58	12227.096	34876.086
22162.0	288.48	13350.753	33372.465
22913.0	288.23	13596.366	39661.598
288.0	288.19	7917.211	34672.859
26.0	288.15	7666.566	33179.094
20742.0	288.0	13088.772	34045.031
10755.0	287.62	10212.217	35943.313
16676.0	287.56	11993.713	38631.57
19102.0	286.99	12542.656	35604.902
21378.0	286.93	13022.132	40002.508
5918.0	286.55	9265.793	38824.316
12909.0	286.43	10983.056	35311.402
19432.0	286.1	12638.108	38799.203
17216.0	286.03	11991.363	33807.051
15150.0	286.01	11451.394	38542.305
15338.0	285.91	11630.764	36421.785
25885.0	285.68	14359.378	39790.422
18734.0	285.51	12348.593	33793.383
12296.0	285.26	10610.429	35649.48
12816.0	285.24	10964.161	34480.965
17927.0	285.01	12167.086	38385.539
10447.0	284.82	10339.218	38808.281
16469.0	284.53	11725.42	39164.008
23175.0	284.34	13566.468	37324.605
10568.0	284.15	10129.691	37650.016
26342.0	284.05	14549.211	35822.746
26345.0	283.98	14496.982	35864.703
13962.0	283.94	11191.393	35161.031
8518.0	283.86	9557.506	36997.254
12575.0	283.82	10705.305	33428.348
2238.0	283.81	8302.202	38452.52
16426.0	283.5	11776.473	38692.441
2084.0	283.4	8208.873	36597.168
25461.0	283.23	14301.227	35899.871
8517.0	283.17	9647.518	36988.746
18702.0	283.06	12333.492	33820.699
2490.0	282.92	8481.735	39102.465
19789.0	282.89	12764.925	37626.125
26404.0	282.85	14512.843	35143.492
13883.0	282.77	11096.159	35673.781
24466.0	282.75	14113.401	39067.992
14483.0	282.71	11310.922	35106.355
1698.0	282.64	8175.669	33715.066
26308.0	282.54	14497.042	36127.141
23720.0	282.37	13822.688	34099.871
12406.0	282.25	10700.035	34888.336
25341.0	282.22	14412.59	34944.266
16015.0	282.18	11704.992	35045.59
11143.0	282.1	10543.842	33565.875
13036.0	281.87	10932.716	36255.988
22464.0	281.54	13523.478	36349.379
1971.0	281.54	8370.51	35102.777
16630.0	281.35	11935.483	38807.645
15318.0	281.3	11520.594	36850.145
18909.0	281.24	12588.132	34021.762
10081.0	281.14	9981.616	36945.102
22066.0	281.07	13166.994	33578.859
11171.0	281.03	10507.002	33791.48
21965.0	280.87	13136.111	34565.52
15853.0	280.76	11659.97	33691.941
12360.0	280.74	10744.711	35212.477
21724.0	280.53	13142.21	36585.531
25905.0	280.49	14334.306	39966.164
16994.0	280.47	11961.643	35681.336
19758.0	280.2	12782.2	37959.012
3384.0	280.13	8757.92	35940.012
2004.0	280.11	8220.471	35476.391
5072.0	280.03	8982.566	35572.871
18563.0	279.99	12405.469	35097.805
23454.0	279.95	13780.725	34505.621
16533.0	279.94	11682.347	39926.758
7120.0	279.74	9260.907	39340.039
16494.0	279.65	11664.289	39456.66
18455.0	279.59	12411.777	36093.496
16246.0	279.53	11658.034	37046.801
15434.0	279.51	11551.761	35778.941
1238.0	279.48	8186.287	38232.262
11448.0	279.48	10448.63	36108.816
21469.0	279.4	13198.196	39421.164
18317.0	279.3	12347.885	37460.938
12278.0	279.28	10562.453	35860.0
19511.0	279.26	12660.67	39512.141
20525.0	278.63	12787.61	33268.063
15435.0	278.61	11608.452	35785.516
19446.0	278.54	12684.513	38910.109
26175.0	278.4	14557.849	37224.203
22402.0	278.36	13432.115	35547.066
12968.0	278.35	10806.378	35777.949
10960.0	278.12	10243.725	34423.832
20731.0	278.1	12941.148	34019.402
13409.0	278.06	10807.892	39599.52
11878.0	278.02	10629.074	39731.348
7998.0	277.89	9449.589	33516.727
538.0	277.83	7711.187	36464.996
14166.0	277.77	11164.347	33651.496
12390.0	277.75	10644.79	35111.512
7910.0	277.71	9418.295	34364.863
13721.0	277.29	11167.739	36940.125
13372.0	277.23	10834.722	39213.191
13989.0	277.14	11161.792	35029.445
26397.0	277.06	14516.715	35335.504
15010.0	277.04	11394.485	39871.738
385.0	276.91	7734.514	35405.953
3605.0	276.87	8785.272	38415.594
13276.0	276.74	10780.424	38336.402
19470.0	276.7	12681.961	39097.242
11110.0	276.7	10541.965	33192.043
19182.0	276.47	12607.616	36347.344
19671.0	276.43	12719.082	38917.586
8656.0	276.41	9644.978	38239.16
5821.0	276.26	9239.322	37779.887
24915.0	276.08	14140.193	34799.527
8102.0	276.05	9658.229	33503.223
25641.0	275.91	14209.942	37387.813
23289.0	275.89	13614.851	35845.453
22051.0	275.89	13149.503	33736.949
1326.0	275.87	7994.16	37407.832
8210.0	275.68	9602.118	34638.23
14541.0	275.62	11286.459	35507.414
9548.0	275.2	9885.552	33503.406
19451.0	275.11	12541.003	38996.379
19250.0	275.03	12507.199	36885.691
3549.0	274.97	8714.391	37713.656
15965.0	274.86	11632.071	34622.121
15446.0	274.55	11626.807	35886.133
1820.0	274.25	8362.368	33537.742
8705.0	274.13	9566.023	38658.176
18120.0	274.07	12427.474	39566.039
19830.0	274.07	12833.112	37303.324
5075.0	274.07	9033.231	35274.125
22191.0	274.02	13525.293	33762.102
19978.0	273.96	12917.788	35620.449
22584.0	273.94	13538.247	37370.672
18713.0	273.71	12348.947	33925.859
11338.0	273.52	10464.494	35237.797
18471.0	273.44	12346.73	35954.684
12999.0	273.38	10931.92	36001.672
11720.0	273.36	10350.718	38456.738
17896.0	273.36	12126.788	38066.285
8119.0	273.33	9523.605	33635.375
7658.0	273.23	9284.875	36077.543
14048.0	273.17	11013.114	34602.816
22668.0	273.17	13484.287	38025.809
10683.0	273.17	10142.2	36569.57
18536.0	273.1	12476.794	35265.309
14605.0	272.98	11328.839	36040.898
14494.0	272.94	11234.81	35152.547
25178.0	272.88	14366.584	33502.445
23677.0	272.83	13968.311	33751.281
12561.0	272.04	10573.906	33595.285
13746.0	272.0	11156.715	36824.359
26514.0	271.97	14582.583	34151.535
19053.0	271.87	12494.557	35196.789
16846.0	271.81	12004.522	36961.273
20146.0	271.6	12839.841	33978.129
14256.0	271.6	11376.21	33418.816
11389.0	271.49	10476.364	35571.512
26476.0	271.39	14531.402	34490.781
12655.0	271.28	10913.024	33154.797
9622.0	271.08	10049.057	33016.969
16495.0	270.97	11628.089	39454.707
12932.0	270.97	10871.47	35489.816
16644.0	270.97	12032.287	38644.457
17402.0	270.82	12143.834	34039.93
8478.0	270.74	9568.097	36671.23
15407.0	270.64	11417.208	35934.258
11472.0	270.57	10455.343	36224.359
17116.0	270.53	11950.87	34686.613
21509.0	270.49	13244.38	38857.313
19974.0	270.49	12858.211	35886.047
828.0	270.39	7960.851	38461.332
20917.0	270.2	13001.176	35391.219
16572.0	270.18	11976.459	39685.77
13188.0	270.15	10952.724	37523.941
16091.0	270.09	11785.486	35676.664
7511.0	269.9	9379.499	37396.961
23460.0	269.78	13767.393	34175.41
24896.0	269.57	14122.684	35254.773
18124.0	269.49	12396.633	39331.629
20642.0	269.38	12985.699	33935.359
17186.0	269.36	12056.774	33891.328
5149.0	269.28	8914.914	34669.863
8099.0	269.23	9590.792	33491.461
8996.0	268.94	9701.663	38309.934
8438.0	268.92	9590.115	36446.574
25344.0	268.9	14230.319	34988.16
24189.0	268.86	13956.699	38491.805
23206.0	268.84	13579.982	37010.219
16291.0	268.82	11710.518	37443.617
14542.0	268.8	11206.826	35515.48
15376.0	268.78	11601.71	36085.453
26477.0	268.73	14623.465	34497.266
23854.0	268.54	13790.553	35402.121
16932.0	268.36	11866.766	36200.336
5166.0	268.32	8969.049	34473.555
3027.0	268.23	8435.25	33400.285
24635.0	267.92	14075.166	37478.117
7047.0	267.77	9433.968	39458.836
12040.0	267.75	10623.584	37684.586
2447.0	267.67	8445.122	39282.762
12878.0	267.37	10800.539	35109.336
13812.0	267.14	11149.094	36096.613
24263.0	266.93	13796.753	39067.973
12548.0	266.87	10598.848	33802.527
22271.0	266.7	13434.952	34470.285
13083.0	266.49	10947.579	36617.629
23590.0	266.45	13582.967	33067.297
2699.0	266.37	8593.687	36894.094
22624.0	266.22	13519.265	37589.695
25414.0	266.16	14224.137	35520.09
17335.0	266.12	12117.245	33478.273
8601.0	266.12	9596.79	37709.113
15505.0	266.06	11426.757	35360.477
16978.0	265.99	11849.326	35880.23
16049.0	265.85	11733.375	35233.996
8284.0	265.76	9586.637	35229.438
22172.0	265.64	13486.978	33561.266
26385.0	265.57	14503.87	35264.316
26369.0	265.49	14607.236	35731.008
25086.0	265.49	14186.249	33281.223
15890.0	265.36	11722.428	33980.848
2787.0	265.24	8618.648	36057.84
2135.0	265.2	8312.69	37218.293
13716.0	265.11	11184.145	37180.152
16853.0	265.05	11967.153	37038.902
16944.0	265.01	11846.626	35974.859
17652.0	264.99	12061.46	36005.895
5077.0	264.99	8963.199	35282.977
22132.0	264.86	13535.396	33101.383
10686.0	264.86	10335.741	36586.465
19496.0	264.78	12503.145	39402.469
5569.0	264.74	9214.889	35616.063
2920.0	264.63	8584.42	34718.953
18487.0	264.53	12464.29	36055.016
21890.0	264.4	13264.318	35401.535
8084.0	264.38	9687.33	33284.09
24821.0	264.15	14030.026	35843.359
22999.0	264.11	13777.255	38676.613
14668.0	264.11	11304.047	36561.934
13858.0	263.92	11116.095	35808.281
19646.0	263.92	12894.593	39006.789
17513.0	263.73	12149.969	34831.723
19194.0	263.73	12670.953	36429.809
24550.0	263.65	14170.736	38253.277
24136.0	263.63	13880.599	38053.195
18467.0	263.59	12434.143	35904.0
14024.0	263.38	11117.414	34700.766
20798.0	263.36	13037.937	34405.445
5021.0	263.32	8917.824	35990.156
2111.0	263.32	8240.674	36867.434
11311.0	263.25	10441.89	34971.703
2622.0	263.19	8462.199	37865.723
24578.0	263.15	14134.331	37881.086
11837.0	263.09	10654.401	39784.988
19127.0	263.06	12550.6	35840.57
22780.0	263.0	13457.73	39037.984
14454.0	263.0	11287.894	34868.328
24382.0	262.92	14015.637	39776.395
16888.0	262.73	11997.283	36420.512
5224.0	262.69	8921.697	33882.445
17044.0	262.37	11961.52	35102.23
22027.0	262.27	13308.286	33870.992
22416.0	262.21	13552.135	35658.852
17207.0	262.19	11989.125	33747.105
26353.0	261.96	14440.299	35594.695
8316.0	261.96	9580.11	35427.898
5402.0	261.87	9203.366	34117.688
2381.0	261.79	8326.842	39816.938
12094.0	261.75	10750.244	37256.473
25405.0	261.64	14419.903	35486.352
25672.0	261.54	14272.495	37690.086
19452.0	261.5	12574.023	38997.027
13785.0	261.49	11176.727	36522.055
10032.0	261.41	9999.02	36522.625
18449.0	261.39	12308.056	36380.121
12754.0	260.97	10911.161	33971.586
16220.0	260.62	11658.911	36792.855
3084.0	260.6	8673.324	33229.41
18417.0	260.57	12329.114	36479.074
2455.0	260.53	8577.392	39412.488
5210.0	260.22	8870.698	34026.484
26413.0	260.12	14620.012	35246.051
8347.0	259.45	9530.551	35608.758
9996.0	259.13	9926.466	36287.473
7864.0	258.99	9364.692	34646.137
18242.0	258.99	12366.615	38318.023
19574.0	258.94	12915.745	39883.133
22501.0	258.82	13558.678	36736.625
22318.0	258.8	13404.751	34822.629
15998.0	258.76	11767.509	34922.336
19690.0	258.69	12734.809	38509.762
4748.0	258.63	9021.995	38722.031
17320.0	258.59	12079.273	33307.813
2682.0	258.52	8521.226	37106.281
2080.0	258.42	8357.893	36513.102
12158.0	258.27	10739.38	36861.676
25036.0	258.19	13988.634	33683.344
5392.0	258.02	9083.924	34013.852
23379.0	258.02	13712.19	35089.395
13423.0	258.02	10828.457	39863.016
3449.0	257.94	8823.556	36639.012
11589.0	257.84	10432.345	37226.148
10940.0	257.83	10208.553	34595.637
5695.0	257.73	9228.013	36747.297
23762.0	257.63	13969.628	34536.34
8703.0	257.61	9676.865	38648.16
13965.0	257.42	11013.619	35172.93
5659.0	257.39	9186.781	36339.199
11345.0	257.29	10512.283	35264.156
2053.0	257.29	8270.987	36102.59
18887.0	257.25	12523.6	33778.688
1257.0	257.08	8039.583	38055.832
13319.0	257.02	10828.866	38779.125
10600.0	256.98	10209.072	37332.91
1167.0	256.81	8168.172	39054.953
21126.0	256.77	12973.559	37400.27
9436.0	256.7	9842.465	34489.191
8713.0	256.39	9693.466	38717.727
3656.0	256.33	8799.773	38951.16
25703.0	256.27	14381.42	37967.117
22875.0	256.16	13419.197	39979.352
5299.0	256.02	8930.254	33106.68
2741.0	255.97	8609.177	36476.52
1778.0	255.89	8234.702	33100.043
13172.0	255.7	10931.868	37383.891
5148.0	255.7	9034.372	34660.539
22664.0	255.7	13430.205	37996.66
22630.0	255.53	13482.267	37632.355
354.0	255.49	7861.622	35149.895
3054.0	255.47	8563.644	33063.566
8682.0	255.32	9557.148	38445.453
224.0	255.22	7860.803	34256.715
18948.0	255.22	12648.098	34378.633
17081.0	255.18	11929.017	35052.852
18121.0	255.18	12457.806	39283.367
13871.0	255.18	11198.205	35599.914
21516.0	255.09	13316.627	38911.801
11485.0	255.07	10515.424	36348.246
1378.0	254.91	8058.286	36928.387
315.0	254.89	7762.617	34856.348
2469.0	254.76	8428.639	39186.652
14565.0	254.61	11319.626	35733.164
10448.0	254.57	10185.706	38850.023
25138.0	254.51	14388.857	33166.152
22715.0	254.47	13532.381	38458.52
11105.0	254.47	10526.671	33108.039
26524.0	254.47	14571.707	34272.719
22034.0	254.3	13137.555	33915.273
17374.0	254.28	12148.466	33792.699
2761.0	254.26	8464.877	36111.957
2823.0	254.11	8519.68	35488.133
26398.0	253.94	14557.538	35354.68
2470.0	253.9	8553.732	39231.586
22547.0	253.9	13478.037	37064.848
12804.0	253.69	10795.095	34469.148
1596.0	253.67	8017.017	34528.039
18869.0	253.65	12554.392	33661.867
11225.0	253.65	10480.791	34207.184
9357.0	253.38	9738.902	34948.926
26602.0	253.38	14601.741	33333.121
17246.0	253.34	11985.242	33384.398
17868.0	253.25	12238.602	37827.109
10400.0	253.21	10332.923	39485.66
2706.0	253.15	8601.722	36967.328
432.0	253.11	7745.371	35703.727
24803.0	252.96	14108.316	36017.152
18030.0	252.79	12072.464	39396.895
14860.0	252.58	11244.442	38368.117
18704.0	252.54	12487.669	33837.055
18632.0	252.54	12442.946	34767.332
25460.0	252.4	14332.522	35900.488
9942.0	252.33	9922.792	35839.191
14009.0	252.23	11132.575	34881.316
13342.0	252.1	10966.532	38936.078
17147.0	251.92	11944.884	34403.746
3593.0	251.87	8812.75	38180.422
21913.0	251.81	13323.55	34969.184
22669.0	251.79	13361.004	38039.59
23401.0	251.73	13684.229	34631.895
23327.0	251.71	13570.781	35567.219
25995.0	251.68	14428.409	39187.152
25220.0	251.66	14273.21	33970.848
11415.0	251.41	10425.318	35781.285
15935.0	251.41	11796.591	34393.875
12797.0	251.41	10804.28	34397.758
4908.0	251.2	8999.16	36950.887
9099.0	250.93	9817.273	37033.238
19592.0	250.89	12780.017	39686.688
13457.0	250.81	11090.664	39925.926
19416.0	250.81	12612.955	38644.859
14072.0	250.79	11110.867	34441.445
23823.0	250.68	13977.616	35140.996
16096.0	250.33	11644.784	35720.523
12339.0	250.3	10580.279	35378.789
13831.0	250.3	10991.925	35963.566
15860.0	250.26	11834.971	33743.621
9059.0	250.09	9857.174	37357.973
3476.0	249.91	8702.475	36893.648
22449.0	249.87	13392.415	36115.605
25657.0	249.87	14375.346	37520.777
14891.0	249.86	11225.914	38739.996
18859.0	249.82	12570.142	33568.457
11065.0	249.61	10296.869	33383.07
2319.0	249.59	8341.212	39231.813
11765.0	249.53	10518.057	39124.02
12595.0	249.32	10630.752	33286.813
554.0	249.28	7833.381	36564.129
12408.0	249.13	10629.866	34920.957
17758.0	248.95	12069.524	36842.691
26621.0	248.95	14485.04	33445.801
10563.0	248.8	10333.493	37592.813
16890.0	248.8	11852.69	36430.461
7793.0	248.76	9350.611	35212.695
19901.0	248.73	12827.984	36423.047
15323.0	248.69	11482.337	36606.648
16067.0	248.65	11834.268	35401.34
24368.0	248.63	13985.372	39918.48
2553.0	248.51	8576.233	38445.789
8236.0	248.44	9624.497	34828.168
22793.0	248.4	13538.436	39184.887
1584.0	248.32	8142.575	34714.586
12893.0	248.3	10925.724	35226.637
8268.0	248.13	9662.037	35102.148
17038.0	247.96	12050.947	35354.805
1219.0	247.86	8151.838	38326.871
8040.0	247.77	9425.153	33014.43
23481.0	247.77	13692.38	34065.813
3471.0	247.63	8639.361	36860.105
5361.0	247.61	9228.05	33671.703
18970.0	247.56	12589.605	34601.348
12169.0	247.54	10570.979	36635.125
1432.0	247.48	8016.87	36546.902
10084.0	247.48	10112.005	36986.41
5320.0	247.44	9199.287	33257.457
26019.0	247.4	14512.802	39070.395
8760.0	247.27	9694.232	39214.09
11621.0	247.15	10348.441	37647.488
1136.0	247.1	8083.147	39152.121
3066.0	247.1	8545.028	33147.566
1235.0	247.06	8088.415	38172.488
26408.0	247.02	14457.012	35163.688
17035.0	246.98	12025.609	35328.926
1087.0	246.87	8094.254	39609.176
17053.0	246.87	11967.415	35156.473
19717.0	246.87	12863.754	38187.996
18679.0	246.83	12458.433	34222.742
22062.0	246.71	13231.81	33571.84
1735.0	246.6	8079.362	33346.305
25402.0	246.6	14345.649	35468.707
13425.0	246.54	10804.785	39865.137
8571.0	246.43	9658.123	37440.605
13301.0	246.33	10818.389	38502.273
21797.0	246.22	13277.269	36170.063
12743.0	246.0	10973.946	33848.238
19315.0	245.93	12603.54	37689.664
7443.0	245.77	9323.598	37999.754
668.0	245.77	7744.316	37401.02
15970.0	245.6	11788.723	34667.07
19825.0	245.56	12853.338	37272.637
24080.0	245.47	13881.856	37556.766
19556.0	245.22	12559.311	39932.59
1630.0	245.1	8165.89	34404.785
12227.0	245.07	10562.841	36064.949
10394.0	245.03	10277.0	39721.164
7613.0	244.99	9463.852	36683.715
24772.0	244.95	14155.555	36354.73
7717.0	244.93	9458.728	35581.297
1297.0	244.87	8037.808	37813.34
1794.0	244.74	8318.024	33249.461
25632.0	244.7	14380.269	37315.844
20559.0	244.63	13100.481	33091.23
19369.0	244.57	12639.645	38216.277
12118.0	244.4	10595.849	37154.785
17898.0	244.32	12075.362	38075.711
23853.0	244.26	13944.817	35394.969
4920.0	244.22	9024.2	37004.676
25397.0	244.17	14271.989	35445.809
13158.0	244.13	10927.691	37271.895
12659.0	244.13	10940.521	33183.441
25886.0	244.13	14318.338	39811.445
25287.0	244.09	14228.976	34508.66
18511.0	244.01	12435.371	35660.047
23441.0	243.9	13721.999	34318.465
9019.0	243.8	9815.523	37856.098
23427.0	243.67	13625.083	34508.637
24406.0	243.61	14163.714	39602.207
18926.0	243.53	12581.775	34185.895
10664.0	243.51	10332.833	36731.043
18012.0	243.42	12216.775	39126.488
13492.0	243.4	11085.745	39494.707
25327.0	243.36	14401.643	34756.16
10155.0	243.34	10031.873	37627.23
10127.0	243.34	10003.103	37346.766
10442.0	243.25	10152.583	39095.637
21707.0	243.23	13222.032	36996.203
18131.0	243.19	12393.186	39407.754
22658.0	243.19	13362.24	37953.754
8612.0	243.13	9664.659	37813.363
2398.0	242.9	8367.461	39974.344
12844.0	242.9	10791.896	34828.48
21750.0	242.8	13281.006	36480.355
23477.0	242.56	13613.572	34030.266
19763.0	242.52	12893.504	37708.094
10052.0	242.52	9958.692	36702.609
20879.0	242.4	12991.428	35064.859
11478.0	242.29	10377.514	36288.715
17224.0	242.27	11879.301	33587.617
1547.0	242.25	8112.478	35257.848
2092.0	242.04	8336.42	36621.488
1172.0	242.0	8175.723	38845.527
1777.0	241.96	8263.926	33081.109
25948.0	241.85	14540.476	39467.164
24985.0	241.77	14019.831	34203.754
15927.0	241.62	11827.751	34264.82
3819.0	241.56	8703.693	39514.906
429.0	241.54	7965.369	35675.203
22783.0	241.5	13364.574	39077.906
19136.0	241.43	12591.575	35885.809
17333.0	241.43	12206.513	33470.926
20494.0	241.29	12726.008	33582.605
10456.0	241.27	10136.983	38911.523
7503.0	241.25	9414.108	37630.68
19601.0	241.12	12846.281	39484.461
22637.0	241.1	13396.158	37723.867
21210.0	241.06	13077.443	38234.035
26358.0	240.85	14609.954	35638.656
8145.0	240.7	9633.401	33957.707
19196.0	240.68	12688.39	36474.625
140.0	240.52	7882.931	33852.742
16624.0	240.51	12026.513	39038.355
15689.0	240.47	11518.545	33785.066
12535.0	240.07	10707.724	33703.344
17785.0	240.07	12113.31	37064.492
130.0	239.95	7864.374	33833.375
7752.0	239.89	9396.416	35543.73
19727.0	239.62	12781.899	38275.492
23247.0	239.34	13701.731	36255.984
18354.0	239.13	12320.173	36905.48
16551.0	239.03	11931.114	39857.305
25634.0	238.9	14413.959	37344.207
8958.0	238.8	9716.14	38494.52
23858.0	238.67	13981.271	35425.629
15432.0	238.67	11501.542	35756.887
13110.0	238.65	10792.5	36859.027
3231.0	238.55	8700.85	34525.805
5741.0	238.51	9069.817	37057.051
14383.0	238.46	11308.976	34361.344
2172.0	238.46	8292.615	37622.762
10494.0	238.42	10239.749	38624.66
25144.0	238.42	14336.92	33249.109
15347.0	238.38	11529.609	36464.258
1503.0	238.38	8030.19	35721.035
7576.0	238.32	9372.44	36775.125
21785.0	238.24	13287.198	36095.449
9711.0	238.19	10113.993	33877.141
25752.0	238.03	14397.306	38448.727
23282.0	237.92	13585.413	35778.977
22621.0	237.88	13397.166	37581.895
26500.0	237.84	14544.073	34364.957
24129.0	237.75	13954.082	38000.043
21594.0	237.73	13305.658	37850.211
5181.0	237.69	8891.802	34338.086
8676.0	237.57	9489.419	38420.324
19089.0	237.54	12623.214	35485.422
4885.0	237.46	8868.175	37099.977
8541.0	237.42	9603.532	37142.699
14184.0	237.23	11151.683	33187.605
10507.0	237.17	10342.46	38153.266
12023.0	237.15	10663.954	38025.035
17070.0	237.0	11857.314	34977.805
12651.0	236.96	10826.877	33136.266
626.0	236.92	7664.376	37057.18
11937.0	236.81	10651.615	39047.527
2055.0	236.79	8364.032	36124.516
25335.0	236.77	14400.069	34876.77
8191.0	236.73	9554.658	34440.586
8078.0	236.67	9669.085	33216.289
3638.0	236.65	8800.511	38791.074
19520.0	236.64	12495.692	39559.027
10267.0	236.44	10104.218	38909.281
11046.0	236.39	10181.216	33792.891
2114.0	236.25	8223.08	36907.375
8425.0	236.1	9526.895	36347.02
14426.0	236.04	11213.88	34732.984
24984.0	236.04	14172.659	34192.941
23274.0	235.97	13762.318	35957.078
2754.0	235.93	8607.463	36365.023
18333.0	235.91	12456.131	37299.527
2856.0	235.77	8445.881	35100.617
7632.0	235.66	9272.307	36495.148
12010.0	235.66	10665.439	38254.727
4921.0	235.64	8932.99	37010.668
12661.0	235.58	10899.722	33219.125
9082.0	235.56	9904.03	37221.383
20492.0	235.52	12848.291	33526.699
1734.0	235.49	8165.304	33332.66
11444.0	235.47	10426.638	36037.648
10826.0	235.37	10208.445	35264.535
16634.0	235.33	11926.095	38866.984
12008.0	235.29	10600.734	38208.148
19169.0	235.28	12696.266	36226.023
11284.0	235.12	10377.662	34772.328
20549.0	235.06	12820.973	33169.477
25763.0	234.66	14280.469	38544.789
4978.0	234.64	8943.164	36486.066
19627.0	234.51	12738.452	39160.777
21680.0	234.51	13181.261	37047.457
18651.0	234.49	12394.137	34319.898
5234.0	234.18	9053.33	33673.129
5121.0	234.16	8889.082	35085.355
13566.0	234.11	10986.622	38762.734
17967.0	234.05	12136.364	38761.832
24115.0	233.99	13945.384	37870.238
15387.0	233.97	11423.262	36140.414
22937.0	233.97	13563.845	39569.805
22046.0	233.84	13337.241	33693.633
21741.0	233.82	13279.406	36418.523
23004.0	233.82	13711.453	38711.27
19928.0	233.72	12872.536	36105.164
10827.0	233.7	10126.29	35287.836
5040.0	233.7	8951.677	35597.813
16663.0	233.51	11933.298	38480.938
5860.0	233.51	9224.685	38250.449
16162.0	233.49	11805.25	36267.383
3378.0	233.44	8738.692	35880.719
8780.0	233.42	9507.091	39441.883
5071.0	233.34	9045.282	35566.109
10150.0	233.3	10040.055	37582.066
18612.0	233.28	12276.888	34647.898
26620.0	233.26	14525.107	33436.445
23785.0	233.26	13989.313	34780.402
13056.0	233.24	10845.32	36369.781
7800.0	233.21	9414.326	34972.273
22392.0	233.19	13398.13	35470.813
8092.0	233.19	9667.261	33390.301
9219.0	233.11	9747.248	36324.102
20523.0	233.07	12756.792	33250.609
17229.0	233.01	11930.131	33604.031
21808.0	232.98	13274.725	35914.523
961.0	232.96	7805.76	39336.449
24454.0	232.84	14152.249	39189.574
15487.0	232.84	11486.627	35539.527
17800.0	232.82	12131.03	37200.297
24603.0	232.78	14010.005	37766.543
24864.0	232.73	14146.261	35304.469
25381.0	232.61	14263.8	35322.633
16877.0	232.59	11961.068	36650.84
19033.0	232.59	12543.447	35034.641
5398.0	232.55	9184.253	34070.328
15585.0	232.5	11445.445	34489.465
11656.0	232.46	10421.14	37969.324
14145.0	232.42	11088.754	33795.145
5125.0	232.42	8890.568	34782.961
24448.0	232.04	14009.5	39121.762
22660.0	232.02	13523.756	37964.793
19209.0	231.85	12581.852	36583.199
11891.0	231.83	10757.582	39531.059
25468.0	231.73	14252.628	35937.77
24166.0	231.69	13843.511	38345.168
26651.0	231.69	14513.366	33311.508
13665.0	231.65	11145.889	37511.754
3047.0	231.52	8610.736	33325.348
8455.0	231.42	9585.565	36526.465
1102.0	231.39	8069.755	39487.961
23188.0	231.39	13746.015	37126.82
23959.0	231.37	13807.337	36342.488
9771.0	231.37	9916.026	34318.348
22872.0	231.35	13559.958	39965.094
3275.0	231.33	8765.714	34937.852
23278.0	231.25	13771.707	36042.836
14709.0	231.16	11338.49	36988.789
26333.0	231.06	14477.578	36037.906
13720.0	231.0	11188.881	36923.539
5770.0	230.87	9125.685	37331.254
17755.0	230.75	12260.339	36831.996
12344.0	230.72	10622.383	35401.027
12030.0	230.64	10765.417	38143.094
2504.0	230.64	8619.551	38925.309
19695.0	230.6	12741.448	38599.605
14039.0	230.56	11184.815	34478.379
23465.0	230.56	13732.346	34245.387
3059.0	230.49	8436.877	33091.676
12646.0	230.39	10940.001	33064.77
9312.0	230.37	9898.894	35730.992
12297.0	230.33	10678.961	35656.535
26558.0	230.31	14616.952	33661.879
21400.0	230.31	13182.268	39899.359
13070.0	230.18	10777.052	36510.223
18343.0	229.89	12454.487	37130.457
7900.0	229.85	9378.635	34609.641
12892.0	229.8	10827.883	35204.063
14484.0	229.8	11273.328	35110.586
1618.0	229.74	8179.166	34351.375
780.0	229.74	7674.56	38067.152
19447.0	229.66	12560.932	38936.391
19579.0	229.55	12876.553	39937.168
3576.0	229.43	8816.283	38027.402
24719.0	229.37	14181.633	36834.359
16982.0	229.18	11879.026	35901.238
5565.0	229.14	9134.123	35579.477
15849.0	229.03	11686.12	33668.59
9466.0	229.01	9794.477	34427.57
611.0	228.9	7651.978	36986.379
5159.0	228.86	8972.828	34742.012
22752.0	228.82	13488.82	38791.023
23533.0	228.8	13732.487	33532.887
17773.0	228.78	12185.075	36950.289
18337.0	228.72	12282.251	37040.078
15894.0	228.59	11708.993	34030.191
17449.0	228.57	12113.918	34372.172
18025.0	228.45	12257.138	39300.578
2554.0	228.42	8530.72	38452.496
21122.0	228.36	13091.732	37361.355
9600.0	228.34	9701.75	33012.691
650.0	228.28	7692.046	37212.57
17051.0	228.17	11938.816	35145.027
10077.0	228.11	10070.474	36892.816
16804.0	228.09	11914.778	37337.184
25706.0	228.03	14344.675	37981.523
8222.0	228.01	9551.359	34719.48
3865.0	227.94	8955.859	39776.848
17331.0	227.94	12081.892	33442.18
9602.0	227.88	9880.786	33039.648
9201.0	227.84	9865.294	36234.66
19334.0	227.8	12564.155	37836.02
24126.0	227.8	13896.636	37994.684
25897.0	227.69	14325.871	39872.199
23813.0	227.34	13811.058	35050.156
18323.0	227.34	12425.71	37506.82
9611.0	227.32	9790.759	33104.41
25683.0	227.29	14405.301	37774.586
15980.0	227.25	11821.206	34753.387
26085.0	227.09	14509.081	38267.637
12818.0	227.09	10775.129	34555.688
17285.0	226.92	12236.768	33013.324
16602.0	226.88	11942.698	39125.641
20499.0	226.88	12710.386	33627.684
23679.0	226.86	13872.695	33756.441
10225.0	226.85	10011.718	38405.844
14131.0	226.85	11193.445	33946.402
14302.0	226.83	11289.854	33784.48
23811.0	226.77	13988.036	35050.59
17321.0	226.67	12267.967	33325.934
22494.0	226.63	13533.183	36651.891
12432.0	226.58	10735.608	34475.055
9961.0	226.54	10107.35	35997.004
20405.0	226.44	12917.569	34049.285
1207.0	226.4	8014.455	38497.426
12198.0	226.35	10613.859	36492.844
19111.0	226.31	12647.176	35686.598
442.0	226.29	7889.364	35778.016
18420.0	226.25	12412.998	36485.824
19573.0	226.21	12880.161	39878.773
19406.0	226.08	12487.817	38558.797
20545.0	225.98	12899.283	33144.969
22525.0	225.94	13424.167	36898.367
14060.0	225.85	11173.444	34364.379
22354.0	225.77	13424.127	35136.566
10330.0	225.77	9934.478	39691.324
10028.0	225.75	9978.595	36474.848
9382.0	225.66	9896.152	35096.109
24741.0	225.66	14088.393	36396.387
18816.0	225.5	12577.191	33180.66
2064.0	225.47	8383.955	36308.059
12483.0	225.45	10767.054	34216.688
10556.0	225.37	10162.008	37784.191
11263.0	225.33	10489.931	34602.855
1678.0	225.31	8070.213	33888.715
20435.0	225.16	12760.738	33911.555
13004.0	224.99	10949.646	36015.789
3287.0	224.93	8659.117	35099.086
23891.0	224.78	13954.812	35748.645
11690.0	224.74	10378.043	38210.203
14996.0	224.62	11336.387	39729.289
7561.0	224.58	9330.377	36926.203
7661.0	224.55	9303.753	36091.469
2060.0	224.51	8406.572	36278.441
24994.0	224.45	14150.65	33975.508
7363.0	224.43	9479.25	39064.977
13971.0	224.28	11073.432	35203.02
23928.0	224.28	13843.13	36034.309
11893.0	224.2	10616.2	39542.48
23174.0	224.12	13714.675	37311.332
15740.0	224.11	11593.35	33199.535
1059.0	224.09	8174.409	39773.902
12949.0	224.05	10936.054	35588.809
15028.0	224.05	11593.162	39876.641
3032.0	224.01	8587.633	33208.387
17571.0	224.01	12254.963	35275.27
1738.0	223.99	8078.95	33394.91
20612.0	223.95	13132.863	33602.086
10734.0	223.95	10317.715	36090.094
13619.0	223.89	11196.474	38029.387
7491.0	223.88	9286.033	37825.523
7551.0	223.86	9389.055	37100.473
13447.0	223.84	11118.759	39763.863
20605.0	223.82	13116.621	33575.516
16308.0	223.7	11747.814	37677.445
7483.0	223.68	9348.932	37778.77
9264.0	223.65	9711.626	36048.215
2148.0	223.59	8307.947	37342.719
11033.0	223.47	10317.672	33661.527
23574.0	223.36	13693.086	33244.922
17411.0	223.26	12223.96	34084.586
15968.0	223.22	11797.321	34645.332
23342.0	223.15	13733.883	35369.609
16463.0	223.15	11679.292	39101.996
1528.0	223.11	8114.882	35374.242
10767.0	223.05	10136.308	36045.484
24084.0	222.82	13990.602	37615.785
20968.0	222.78	13059.593	35880.652
11354.0	222.67	10504.147	35320.824
8597.0	222.65	9643.467	37667.527
21945.0	222.65	13199.506	34679.832
16072.0	222.65	11747.051	35486.598
23963.0	222.46	13914.474	36355.688
11648.0	222.25	10497.187	37902.883
17768.0	222.17	12071.939	36930.414
6980.0	222.17	9167.465	39681.414
25111.0	222.15	14075.296	33150.609
9830.0	222.06	10008.219	34969.047
21725.0	221.94	13196.84	36588.871
23453.0	221.9	13759.361	34408.996
17003.0	221.88	11949.895	35444.336
24582.0	221.83	14029.821	37911.098
13943.0	221.81	11047.512	35403.648
2417.0	221.81	8492.487	39968.105
10433.0	221.79	10294.912	39009.719
25447.0	221.69	14381.492	35788.258
26613.0	221.56	14628.131	33381.301
21364.0	221.44	13008.599	39823.605
13299.0	221.38	10979.769	38487.871
2657.0	221.31	8578.771	37498.906
21435.0	221.25	13158.604	39459.984
3589.0	221.19	8822.293	38135.012
10884.0	221.19	10192.854	34802.387
14359.0	221.19	11273.492	34189.984
16366.0	221.17	11842.907	38168.145
22410.0	221.14	13402.816	35623.555
361.0	221.1	7703.823	35213.945
1685.0	220.98	7996.328	33964.285
26260.0	220.96	14465.206	36411.734
22791.0	220.96	13424.209	39132.414
25336.0	220.96	14296.097	34914.273
11560.0	220.89	10449.787	36919.32
416.0	220.87	7950.2	35583.691
8302.0	220.81	9577.832	35353.695
16461.0	220.77	11805.839	39061.328
22990.0	220.77	13746.54	38945.367
3459.0	220.75	8825.666	36718.352
16897.0	220.75	11955.978	36506.234
19725.0	220.68	12880.76	38267.984
17434.0	220.64	12257.818	34267.078
20560.0	220.54	13082.999	33110.324
22488.0	220.54	13381.51	36607.156
19097.0	220.47	12700.818	35566.086
23555.0	220.16	13566.205	33431.164
21129.0	220.04	13033.534	37422.211
13515.0	219.97	11075.869	39354.723
10015.0	219.93	10021.573	36426.215
23647.0	219.85	13911.25	33466.574
2392.0	219.83	8381.652	39935.969
14866.0	219.81	11303.756	38426.059
5834.0	219.76	9255.862	37922.391
10160.0	219.64	10019.885	37705.449
18925.0	219.64	12598.583	34169.297
26285.0	219.6	14458.993	36270.77
25053.0	219.6	14154.935	33591.527
1356.0	219.58	8099.443	37068.355
11147.0	219.55	10439.081	33605.012
16470.0	219.55	11744.748	39195.324
21818.0	219.26	13283.009	36020.445
25258.0	219.26	14372.101	34292.27
21424.0	219.24	13158.383	39667.965
10154.0	219.22	10079.911	37608.758
6965.0	219.18	9156.878	39571.898
18587.0	219.01	12308.556	35003.273
10621.0	218.99	10343.091	37145.336
26204.0	218.86	14520.546	37185.914
14697.0	218.84	11225.064	36881.16
21955.0	218.76	13261.387	34761.957
2215.0	218.65	8284.101	38204.508
2882.0	218.55	8618.479	34965.973
651.0	218.45	7763.477	37219.773
24433.0	218.42	14006.154	39546.32
9113.0	218.38	9876.432	37152.84
21226.0	218.38	12938.798	38450.891
22346.0	218.3	13472.749	35066.035
25361.0	218.2	14359.367	35097.266
24908.0	218.17	14100.844	35031.855
9398.0	218.15	9728.741	34879.098
22240.0	218.13	13564.674	34182.324
7974.0	218.11	9426.15	33905.504
25656.0	217.99	14255.273	37508.477
5453.0	217.92	9228.879	34655.289
25736.0	217.88	14409.58	38336.672
10892.0	217.88	10261.813	34888.258
26631.0	217.86	14466.502	33224.512
22704.0	217.84	13421.843	38403.926
22317.0	217.78	13469.444	34816.375
11299.0	217.76	10441.159	34880.34
14623.0	217.73	11238.357	36175.793
23245.0	217.73	13606.15	36223.129
13866.0	217.71	11156.656	35858.836
913.0	217.46	7717.567	38931.246
24992.0	217.28	14195.068	34271.801
10313.0	217.27	10105.35	39502.172
8209.0	217.27	9679.967	34623.313
13973.0	217.23	11088.118	35219.781
26304.0	217.19	14465.258	36073.777
15501.0	217.05	11632.577	35324.762
11295.0	217.04	10525.441	34832.703
23433.0	216.98	13666.274	34563.832
3809.0	216.86	8651.15	39431.199
8579.0	216.82	9563.441	37496.434
25560.0	216.79	14348.643	36718.492
20030.0	216.63	12743.483	35252.738
11770.0	216.6	10526.753	39158.844
215.0	216.48	7755.079	34231.309
25076.0	216.48	14117.444	33471.871
14090.0	216.4	11096.863	34238.859
13814.0	216.4	11009.036	36107.242
12150.0	216.19	10705.096	36785.566
4801.0	216.17	8902.278	38129.852
17555.0	216.14	12237.842	35240.004
14466.0	216.1	11270.847	34947.387
19223.0	216.1	12679.727	36683.836
985.0	216.08	7836.792	39496.535
8399.0	216.08	9675.493	36087.043
7710.0	216.08	9351.85	35858.676
13018.0	216.04	10795.261	36104.633
18272.0	216.0	12475.381	37928.293
23497.0	215.98	13765.24	33849.203
19628.0	215.96	12904.253	39162.77
11685.0	215.85	10404.371	38173.953
23798.0	215.85	13966.329	34894.559
2957.0	215.83	8577.418	34230.211
5594.0	215.75	9182.486	35853.098
21080.0	215.73	13089.85	36961.902
13796.0	215.71	11103.869	36296.211
26516.0	215.69	14455.054	34182.809
10948.0	215.68	10294.565	34305.234
2345.0	215.66	8356.386	39417.953
24441.0	215.46	14097.464	39595.293
5029.0	215.45	8854.994	35783.211
7417.0	215.39	9475.225	38385.078
1303.0	215.37	8126.359	37550.461
23452.0	215.18	13716.446	34410.742
3258.0	215.12	8659.925	34769.688
24761.0	215.1	14074.271	36246.906
583.0	215.02	7754.936	36750.098
18009.0	214.99	12249.208	39104.723
8538.0	214.99	9665.306	37134.129
395.0	214.97	7745.147	35471.945
18640.0	214.97	12391.917	34541.457
18541.0	214.95	12428.049	35282.977
24581.0	214.93	14047.364	37905.754
164.0	214.91	7779.405	34023.855
16277.0	214.91	11705.543	37308.195
13015.0	214.89	10775.759	36077.188
10071.0	214.83	10081.995	36837.223
7801.0	214.83	9279.118	34974.379
1526.0	214.74	8048.688	35339.313
2701.0	214.64	8525.507	36920.219
5069.0	214.51	8865.083	35549.262
10208.0	214.49	10053.021	38185.809
21867.0	214.37	13266.843	35510.484
25314.0	214.16	14220.134	34686.617
1248.0	214.12	8184.981	38307.027
20417.0	214.09	12832.477	34122.922
19012.0	214.05	12557.753	34920.555
7794.0	214.03	9318.545	35236.547
23602.0	214.03	13721.706	33127.953
11888.0	213.95	10712.381	39504.043
26607.0	213.87	14442.732	33348.773
12690.0	213.86	10833.512	33526.953
21269.0	213.7	12969.823	38891.039
1659.0	213.68	8136.173	34031.48
5301.0	213.66	8923.299	33144.414
17297.0	213.59	12196.299	33182.57
5115.0	213.49	8942.625	35004.934
7764.0	213.45	9471.687	35311.926
11488.0	213.43	10460.795	36353.004
8514.0	213.38	9661.094	36960.461
7053.0	213.36	9472.856	39540.543
8584.0	213.34	9500.983	37571.926
21047.0	213.26	13079.876	36670.637
11309.0	213.2	10407.237	34968.051
25187.0	213.2	14308.487	33596.781
15665.0	213.18	11459.407	33957.246
16030.0	213.17	11799.285	35129.059
956.0	213.13	7852.38	39300.266
26495.0	213.11	14482.243	34316.227
9308.0	213.09	9873.049	35690.02
12782.0	213.09	10971.226	34267.434
5897.0	213.05	9194.142	38635.41
14745.0	213.05	11390.326	37358.758
21473.0	213.03	13280.244	39158.453
24878.0	212.86	14198.072	35143.02
9963.0	212.8	10037.697	36006.039
19396.0	212.78	12640.519	38399.727
22003.0	212.72	13134.59	34282.293
23128.0	212.69	13599.027	37543.203
17512.0	212.65	12196.279	34833.477
7972.0	212.59	9475.598	33877.422
2364.0	212.57	8395.556	39586.934
2923.0	212.57	8510.719	34756.398
18165.0	212.46	12320.814	39058.867
20942.0	212.46	13118.748	35603.059
154.0	212.27	7889.718	33936.961
470.0	212.27	7729.141	35907.535
12376.0	212.21	10621.693	34974.52
26055.0	212.17	14616.727	38480.484
22938.0	212.17	13654.826	39291.141
23450.0	212.11	13683.977	34396.48
14235.0	212.0	11325.983	33093.957
7851.0	211.94	9429.048	34924.637
22851.0	211.9	13488.581	39690.473
26002.0	211.77	14497.118	39255.055
13788.0	211.75	11125.419	36220.445
15617.0	211.75	11627.695	34148.02
22772.0	211.73	13407.28	38954.422
2903.0	211.73	8609.827	34867.324
11610.0	211.69	10513.073	37531.688
15441.0	211.67	11454.93	35826.551
24211.0	211.67	13796.955	38624.043
20832.0	211.63	13075.004	34681.039
16271.0	211.61	11757.816	37183.215
3212.0	211.59	8753.889	34311.793
22586.0	211.56	13553.354	37395.773
25481.0	211.54	14349.832	36092.715
14643.0	211.52	11265.791	36292.285
18510.0	211.48	12300.97	35644.055
12877.0	211.42	10834.63	35104.941
2372.0	211.38	8407.774	39728.52
21293.0	211.23	13094.908	39173.406
15225.0	211.23	11466.86	37823.375
5571.0	211.19	9079.122	35633.695
8840.0	211.19	9840.186	39844.379
131.0	211.19	7972.486	33826.348
11406.0	211.15	10491.969	35733.02
21356.0	211.15	13068.211	39744.941
17158.0	211.08	11913.34	34196.953
23601.0	211.02	13578.037	33127.66
19919.0	211.02	12892.375	36334.469
15835.0	210.87	11735.755	33523.828
9616.0	210.83	9772.104	33132.855
19651.0	210.81	12729.682	39053.203
3661.0	210.75	8683.702	38981.063
14523.0	210.75	11362.796	35458.371
22013.0	210.6	13236.416	34032.352
18742.0	210.58	12333.322	33570.184
17881.0	210.54	12071.062	37932.887
1890.0	210.48	8313.829	34230.172
8071.0	210.43	9486.854	33177.195
22784.0	210.35	13534.334	39084.613
11876.0	210.31	10584.166	39719.879
17888.0	210.25	12134.212	38024.813
9367.0	210.25	9760.137	35024.512
22739.0	210.23	13396.031	38678.574
3291.0	210.23	8645.66	35125.957
7911.0	210.22	9297.292	34368.137
17639.0	210.2	12154.576	35917.453
12476.0	210.18	10764.81	34141.176
3539.0	210.18	8679.404	37629.133
14514.0	210.16	11279.707	35359.77
18657.0	210.14	12478.637	34348.023
1841.0	210.06	8332.595	33796.656
13476.0	210.06	11016.974	39688.891
19002.0	210.02	12528.675	34862.176
7969.0	209.97	9314.339	33828.07
18966.0	209.93	12514.463	34539.93
22946.0	209.91	13613.508	39368.211
3873.0	209.89	8969.558	39910.898
24138.0	209.89	13909.057	38075.109
24493.0	209.77	14153.885	38651.969
8664.0	209.77	9634.794	38326.488
12771.0	209.76	10803.319	34178.23
25642.0	209.68	14406.078	37388.02
5887.0	209.54	9250.79	38548.332
19560.0	209.51	12677.28	39952.555
13572.0	209.35	11175.454	38550.141
23748.0	209.35	13973.581	34411.141
3016.0	209.33	8530.159	33583.379
18814.0	209.31	12587.602	33151.66
20126.0	209.31	12712.655	33979.293
1798.0	209.28	8213.113	33253.27
18275.0	209.22	12351.47	37964.039
17291.0	209.16	12159.74	33078.473
7591.0	209.16	9431.848	36852.863
12679.0	209.12	10779.227	33367.871
21329.0	209.1	13013.747	39567.688
11553.0	208.99	10377.646	36837.715
2738.0	208.97	8601.235	36434.715
26155.0	208.97	14514.344	37616.07
22295.0	208.93	13443.231	34636.828
3836.0	208.91	8785.447	39704.238
13805.0	208.87	11080.807	36364.402
3012.0	208.85	8610.958	33544.586
14150.0	208.76	11013.198	33500.91
17138.0	208.68	12040.78	34555.336
20537.0	208.61	12798.131	33048.195
14963.0	208.59	11351.099	39466.285
3472.0	208.57	8664.605	36874.875
19529.0	208.49	12528.303	39651.609
2963.0	208.43	8474.811	34283.496
8246.0	208.43	9486.896	34910.004
9951.0	208.39	10088.165	35896.051
21283.0	208.34	13016.707	39041.789
20857.0	208.32	13020.643	34913.023
23111.0	208.32	13661.473	37733.496
17690.0	208.3	12186.494	36328.895
217.0	208.28	7875.646	34226.445
4816.0	208.26	8961.812	37936.074
24423.0	208.24	14105.143	39475.742
17846.0	208.2	12210.764	37578.691
15230.0	208.13	11420.184	37559.043
25531.0	208.01	14388.725	36456.656
15102.0	208.01	11459.081	38967.762
15997.0	207.99	11818.391	34922.004
15572.0	207.94	11430.754	34715.105
3130.0	207.9	8753.638	33643.73
8179.0	207.88	9662.995	34288.324
25984.0	207.82	14439.731	39409.367
19040.0	207.78	12646.109	35120.48
3313.0	207.76	8720.137	35355.125
5841.0	207.74	9205.44	38022.715
1123.0	207.71	8003.942	39328.199
12201.0	207.69	10738.322	36500.324
640.0	207.67	7772.035	37157.203
26480.0	207.61	14500.065	34513.383
14353.0	207.59	11370.393	34160.586
11375.0	207.57	10537.679	35455.121
352.0	207.51	7674.57	35148.164
2182.0	207.46	8228.705	37709.016
15245.0	207.42	11538.568	37379.734
8504.0	207.42	9673.519	36876.668
18591.0	207.4	12387.023	35035.152
14370.0	207.38	11304.076	34282.656
10383.0	207.36	10186.566	39600.297
17542.0	207.34	12065.706	35158.168
15192.0	207.25	11584.274	38038.82
5671.0	207.23	9059.618	36441.336
3453.0	207.19	8743.113	36665.637
19017.0	207.19	12600.757	34959.422
25006.0	207.15	14089.286	34102.336
19701.0	207.11	12863.158	38621.098
23321.0	207.07	13683.136	35461.527
22004.0	207.05	13266.62	34286.121
4790.0	207.02	8979.81	38004.727
9954.0	206.96	10015.819	35917.605
9636.0	206.92	10055.236	33097.352
9370.0	206.9	9848.542	35066.738
9948.0	206.9	10116.686	35874.805
12940.0	206.9	10977.928	35547.574
7457.0	206.88	9358.741	37859.961
22297.0	206.86	13389.617	34647.57
1509.0	206.86	8195.504	35464.656
26415.0	206.79	14575.713	34943.594
14499.0	206.77	11378.722	35201.039
13985.0	206.71	11186.618	34978.191
9434.0	206.67	9731.741	34477.828
1213.0	206.67	8058.146	38601.211
10347.0	206.65	10119.868	39926.176
13742.0	206.59	11064.879	36817.836
1594.0	206.59	8195.536	34495.73
15630.0	206.4	11576.824	33988.746
3572.0	206.4	8769.008	38001.395
17850.0	206.38	12190.363	37637.152
14440.0	206.38	11218.762	34795.055
1156.0	206.19	8150.435	38966.41
4882.0	206.13	9036.304	37066.516
19377.0	206.13	12527.626	38308.77
26092.0	206.0	14455.957	38015.246
9056.0	205.98	9838.234	37612.66
12471.0	205.92	10565.763	34423.535
5837.0	205.85	9196.09	37953.867
17816.0	205.85	12162.486	37398.203
17452.0	205.79	12110.213	34402.754
1267.0	205.77	8009.192	38103.836
18619.0	205.73	12437.096	34687.449
24966.0	205.69	14160.673	34602.621
14958.0	205.69	11309.769	39445.598
14985.0	205.64	11397.076	39653.125
17663.0	205.6	12089.065	36100.348
23745.0	205.46	13895.836	34399.258
2751.0	205.44	8488.519	36349.367
25268.0	205.44	14398.846	34326.02
17179.0	205.41	11856.847	33825.117
24567.0	205.39	14205.403	38137.5
14461.0	205.39	11417.287	34921.961
3253.0	205.37	8637.008	34741.145
18366.0	205.33	12298.303	36994.52
12691.0	205.27	10788.296	33521.824
1080.0	205.25	8000.512	39957.219
22382.0	205.14	13509.129	35352.691
1736.0	205.14	8144.141	33356.148
24311.0	205.08	13937.409	39561.031
7526.0	205.08	9342.296	37508.688
11279.0	205.04	10417.409	34736.746
13547.0	204.95	11143.748	38807.59
19031.0	204.93	12620.089	35020.773
12212.0	204.91	10742.696	36252.902
11464.0	204.91	10411.395	36185.199
24273.0	204.87	13784.016	39181.785
1961.0	204.85	8260.68	34995.633
21043.0	204.83	13086.943	36562.262
18457.0	204.75	12325.424	36107.887
23672.0	204.74	13853.983	33721.367
9796.0	204.72	9925.756	34612.449
24886.0	204.72	14052.572	35197.121
23562.0	204.72	13763.759	33453.551
5817.0	204.7	9188.315	37767.789
1822.0	204.66	8214.21	33563.375
21423.0	204.64	13283.122	39647.508
17204.0	204.52	12016.084	33718.969
24743.0	204.51	14191.382	36395.977
14478.0	204.49	11252.928	35055.313
17182.0	204.47	11932.07	33845.289
8936.0	204.43	9849.023	38916.066
15178.0	204.35	11561.792	38178.809
22478.0	204.29	13368.427	36469.113
524.0	204.28	7954.079	36387.93
14601.0	204.26	11274.81	35999.516
3604.0	204.16	8636.318	38410.02
2370.0	204.14	8217.126	39670.043
10342.0	204.1	9923.079	39869.953
12350.0	204.08	10586.264	35140.734
10462.0	204.06	10242.26	38953.164
14715.0	204.06	11236.84	37038.66
11291.0	204.05	10489.231	34806.891
404.0	204.03	7900.883	35518.035
2211.0	204.03	8326.676	38135.391
23676.0	204.01	13857.328	33738.016
10498.0	203.99	10165.184	38341.164
7571.0	203.97	9455.343	36710.453
2116.0	203.95	8314.715	36949.508
24693.0	203.93	14136.09	36946.121
9595.0	203.91	9890.479	33292.688
24323.0	203.84	13831.506	39695.777
25644.0	203.84	14289.663	37404.801
9743.0	203.78	10035.675	34181.246
20839.0	203.78	12967.761	34738.824
19218.0	203.78	12590.502	36647.199
24353.0	203.68	13975.586	39844.563
10888.0	203.68	10286.492	34866.621
24185.0	203.64	13959.688	38472.195
19732.0	203.64	12905.94	38301.277
663.0	203.62	7700.743	37367.281
13848.0	203.62	11189.778	35743.355
22997.0	203.45	13774.21	38650.586
1338.0	203.36	8115.688	37213.832
22055.0	203.34	13182.857	33761.172
8371.0	203.32	9642.75	35836.063
18075.0	203.32	12208.523	39957.09
10585.0	203.3	10331.037	37467.441
16911.0	203.28	11933.415	36338.137
19192.0	203.24	12511.489	36417.555
24917.0	203.15	14062.648	34801.266
15112.0	203.13	11582.132	39084.867
17939.0	203.13	12128.678	38522.234
3369.0	203.07	8667.261	35823.742
10083.0	203.01	9935.763	36964.586
24875.0	202.97	14067.364	35127.371
22149.0	202.97	13534.095	33221.434
26563.0	202.95	14609.051	33700.352
13972.0	202.92	11159.519	35209.266
16280.0	202.92	11721.93	37349.801
15958.0	202.92	11665.058	34579.406
17586.0	202.92	12167.797	35435.383
12277.0	202.78	10569.132	35830.371
3443.0	202.76	8765.183	36559.176
3887.0	202.69	8968.259	39616.078
19946.0	202.67	12711.384	35939.93
22886.0	202.65	13678.8	39874.867
5643.0	202.61	9067.597	36263.793
19084.0	202.59	12531.09	35423.434
2593.0	202.57	8502.657	38128.551
21840.0	202.55	13269.284	35617.574
481.0	202.53	7953.095	36027.617
14460.0	202.53	11302.64	34913.656
7675.0	202.53	9315.721	35907.031
18245.0	202.42	12404.883	37995.227
5368.0	202.4	9221.667	33729.105
5311.0	202.38	9065.361	33137.211
9167.0	202.36	9838.404	36624.289
17238.0	202.3	12045.665	33335.215
2954.0	202.28	8440.589	34193.281
25519.0	202.26	14236.125	36395.742
21979.0	202.24	13323.742	34373.078
24585.0	202.23	14202.766	37930.961
23615.0	202.15	13948.726	33099.867
21308.0	202.07	13013.749	39371.938
15361.0	202.03	11552.9	36267.457
7950.0	202.0	9375.121	34031.484
25255.0	201.9	14293.208	34275.566
20022.0	201.9	12807.183	35168.875
18477.0	201.8	12477.893	35981.113
4053.0	201.8	9049.227	39597.855
17618.0	201.77	12172.564	35718.609
9728.0	201.75	10121.962	34023.656
26585.0	201.75	14555.326	33560.703
15092.0	201.73	11449.334	39158.578
13522.0	201.69	11090.46	39394.348
15886.0	201.69	11702.649	33958.414
1388.0	201.69	8188.223	37013.715
14352.0	201.65	11322.611	34143.047
3651.0	201.63	8735.337	38928.457
13038.0	201.61	10900.806	36280.055
9681.0	201.59	10007.574	33641.992
24540.0	201.52	14199.336	38164.238
8029.0	201.5	9417.226	33196.203
24160.0	201.5	13972.606	38276.445
24163.0	201.5	13941.518	38290.645
1670.0	201.38	8147.514	33817.836
9754.0	201.33	10019.127	34200.215
17289.0	201.33	12219.626	33063.129
13136.0	201.31	10944.133	37070.371
22462.0	201.29	13557.292	36325.52
12812.0	201.29	10802.573	34513.844
25585.0	201.29	14404.186	36881.367
22537.0	201.25	13524.353	36942.203
26393.0	201.23	14468.694	35306.297
1661.0	201.19	8143.188	34055.207
10701.0	201.13	10136.19	36423.996
22329.0	201.13	13379.888	34911.215
12755.0	201.11	10980.368	34005.078
20594.0	201.1	13106.038	33461.941
25701.0	201.08	14373.444	37933.109
15346.0	201.04	11584.505	36459.84
11095.0	201.02	10210.207	33109.887
15401.0	200.98	11457.851	36218.207
17140.0	200.94	11984.295	34599.738
18464.0	200.94	12478.39	36216.949
3316.0	200.94	8736.462	35369.766
13984.0	200.92	11123.372	34967.641
7537.0	200.92	9319.697	37324.813
8461.0	200.88	9568.197	36566.414
24430.0	200.85	14128.925	39526.789
23510.0	200.81	13678.593	33965.809
20055.0	200.79	12756.295	34904.191
13855.0	200.75	11087.386	35780.426
2139.0	200.73	8329.771	37243.008
23135.0	200.73	13571.956	37630.715
2624.0	200.64	8456.642	37538.547
20851.0	200.62	13100.144	34881.559
5485.0	200.6	9212.14	34950.73
11487.0	200.58	10429.937	36348.031
24671.0	200.54	14044.276	37083.191
24729.0	200.54	14012.165	36613.664
15736.0	200.46	11471.713	33180.211
21660.0	200.44	13204.066	37475.684
8251.0	200.41	9602.019	34973.813
23275.0	200.41	13706.476	35972.441
13006.0	200.33	10853.256	36027.555
20868.0	200.29	13003.633	34963.414
8797.0	200.27	9498.393	39611.18
23384.0	200.25	13717.762	34786.723
11087.0	200.19	10177.545	33292.832
12411.0	200.18	10737.306	34628.992
4893.0	200.16	8977.094	37170.684
25996.0	200.14	14596.543	39203.602
25486.0	200.08	14230.345	36148.305
18397.0	200.06	12356.663	36638.086
17039.0	200.04	11944.254	35367.449
22874.0	200.02	13526.593	39969.914
19616.0	199.79	12906.36	39366.355
18247.0	199.75	12343.692	37998.625
[truncated: 20,600 more rows]
