# Supplementary material for: Insights on the Control of Yeast Single-Cell Growth Variability by Members of the Trehalose Phosphate Synthase (TPS) Complex
Source: Front Cell Dev Biol. 2021 Jan 28;9:607628. doi: 10.3389/fcell.2021.607628 (PMC7876269; doi:10.3389/fcell.2021.607628)
Supplement: Supplementary file 3 [file Data_Sheet_2.ZIP › replicate2_TPS1_glc_t4.csv]

Id	Area(um^2)	Center_x_position	Center_y_position
3345.0	653.62	8818.369	36677.805
19574.0	515.27	12899.635	37536.102
13572.0	511.63	10995.805	37270.586
12822.0	460.17	10890.677	35396.121
13782.0	451.19	11168.165	35439.859
21297.0	414.74	13008.507	38563.793
12443.0	406.87	10679.865	34071.141
19103.0	399.59	12562.941	37781.227
13461.0	392.37	10987.173	38367.246
1305.0	391.04	7979.803	36918.723
12308.0	379.59	10760.915	34962.691
24372.0	378.92	13814.685	39781.59
13788.0	374.91	11086.205	35481.934
12193.0	349.89	10701.806	36053.156
14493.0	349.41	11206.35	36288.715
10433.0	347.51	10208.057	38534.43
14185.0	346.0	11327.178	33909.453
18211.0	331.0	12421.34	36338.07
19737.0	326.23	12813.819	36151.539
24845.0	325.73	14086.276	35755.059
22510.0	325.31	13492.844	35833.824
23771.0	317.57	13907.53	34001.699
20988.0	317.53	12978.899	35523.273
5628.0	317.47	9079.006	37081.094
17584.0	315.1	12240.541	37287.316
9407.0	306.76	9725.597	34620.629
1191.0	305.31	8097.967	38021.914
13583.0	301.72	11098.196	37064.309
1677.0	296.55	8260.618	33031.242
10961.0	296.24	10226.786	33662.301
2502.0	295.86	8464.922	37871.121
17286.0	294.44	12221.969	34758.344
20712.0	294.14	13106.862	33648.84
21150.0	293.58	13058.002	37122.469
11894.0	293.1	10737.374	38515.211
9228.0	293.04	9903.555	36040.707
12644.0	287.56	10940.831	33671.504
16654.0	286.64	12058.906	36883.137
9725.0	285.88	9947.253	34536.395
22897.0	279.67	13466.041	39453.313
8627.0	279.33	9579.289	37943.441
16607.0	278.98	11974.782	37035.527
13517.0	276.83	11005.724	37684.008
15161.0	276.62	11418.312	36388.102
17103.0	275.38	12199.135	33202.945
2506.0	273.98	8500.461	37932.215
14022.0	268.75	11190.493	33806.176
24008.0	268.33	13806.872	36332.145
26008.0	266.85	14473.186	39132.137
20609.0	266.41	12791.205	33402.969
16110.0	265.88	11812.926	37691.215
1262.0	264.32	8152.443	37429.313
19260.0	263.75	12672.775	39267.488
23029.0	263.67	13765.023	39411.277
23088.0	263.44	13761.824	38497.195
16543.0	262.27	11898.504	37732.332
12241.0	260.03	10555.013	35727.773
2653.0	259.5	8481.924	36193.375
25440.0	256.43	14337.858	35583.926
20728.0	255.78	13012.866	33816.316
12972.0	254.05	10696.986	36478.797
14512.0	253.42	11397.715	36480.516
14920.0	253.38	11520.901	39120.871
21346.0	252.83	12950.095	39164.102
15316.0	250.95	11471.834	35290.523
22227.0	250.38	13367.493	33575.863
15476.0	250.38	11549.383	33948.637
23860.0	250.13	13813.322	34919.57
19773.0	248.77	12769.358	35852.199
8287.0	248.61	9598.756	35252.703
5128.0	247.58	8929.838	34118.648
12740.0	247.33	10879.13	34655.879
2527.0	246.31	8527.883	37566.488
23676.0	245.64	13965.11	33126.723
25327.0	244.55	14339.114	34644.344
14003.0	243.1	11133.819	33949.441
18344.0	242.9	12348.236	35169.602
24182.0	242.08	13844.859	38101.461
15679.0	240.37	11721.924	33826.766
11083.0	239.97	10364.002	33604.469
10439.0	239.95	10270.302	38568.613
19619.0	238.59	12764.352	37255.344
24183.0	237.31	13890.609	38140.137
16613.0	236.81	11980.242	37074.844
21840.0	236.1	13280.196	36093.008
12780.0	235.93	10797.053	35108.285
5103.0	235.55	9012.145	34137.699
13360.0	235.47	11145.232	39649.844
12393.0	235.45	10754.412	34317.797
20577.0	235.37	12840.16	33721.656
14445.0	235.34	11245.742	35893.695
5111.0	234.19	9052.32	34234.105
16854.0	233.71	11938.07	35138.852
12816.0	233.65	10818.777	35374.004
23930.0	232.0	13969.265	35513.34
19336.0	231.98	12495.529	39867.996
23813.0	231.35	13931.51	34428.215
14379.0	231.14	11222.077	35431.102
5388.0	231.12	9175.545	34978.32
19789.0	230.43	12836.255	35724.16
21563.0	229.55	13241.635	38856.695
10418.0	229.53	10271.903	38761.188
24249.0	229.51	13844.706	38606.137
15457.0	229.36	11556.265	34100.207
17450.0	228.74	12058.496	36144.82
4766.0	228.5	8925.913	37766.695
15129.0	228.06	11599.855	36750.945
9936.0	228.04	10067.215	36282.219
9605.0	227.52	10025.731	33335.551
22592.0	227.5	13490.989	36795.332
2614.0	227.46	8611.163	36585.762
13950.0	226.92	11185.661	34208.086
9249.0	226.77	9783.647	35839.273
23232.0	226.62	13593.651	37304.422
9782.0	226.46	9937.78	35141.609
2008.0	226.2	8369.826	36870.695
24554.0	225.56	14154.468	38353.207
18435.0	225.37	12375.646	34368.551
2486.0	224.47	8573.339	38060.719
24327.0	224.32	13849.389	39305.348
11687.0	224.15	10299.775	39110.43
1663.0	223.97	8000.494	33274.543
1085.0	223.4	8179.782	39203.965
11771.0	222.13	10737.478	39829.305
23133.0	221.58	13751.676	38280.297
12050.0	220.2	10581.313	36886.742
11796.0	220.18	10572.634	39682.77
16216.0	220.07	11656.082	38625.133
19329.0	219.84	12517.771	39821.156
8413.0	219.82	9647.235	36314.016
7801.0	219.82	9383.563	35353.441
2828.0	219.61	8443.303	34301.449
4862.0	218.46	9010.788	36741.145
23143.0	217.94	13688.808	38026.539
24999.0	217.79	14126.925	34582.742
10996.0	217.77	10150.547	33350.625
1984.0	216.67	8210.16	36594.203
1635.0	216.0	8123.093	33564.094
15149.0	215.66	11596.902	36627.176
12982.0	215.54	10953.986	36557.02
11736.0	215.45	10404.729	39733.949
11919.0	215.37	10688.098	38399.246
22082.0	214.8	13337.206	33917.563
25431.0	213.55	14307.536	35501.984
11908.0	213.38	10621.346	38587.633
14281.0	213.26	11238.573	34706.602
11125.0	213.01	10529.676	33939.262
18982.0	212.36	12686.428	36519.93
15219.0	212.27	11625.708	36150.762
22244.0	212.21	13521.23	33759.473
3421.0	212.1	8717.198	37596.852
22034.0	211.19	13279.989	34446.746
24813.0	210.39	14047.276	36096.215
14360.0	210.26	11369.754	35242.781
9600.0	210.14	10078.581	33276.262
23090.0	210.08	13588.978	38529.023
14288.0	210.06	11227.904	34756.477
13347.0	209.78	10997.289	39940.715
10273.0	209.49	10126.224	39792.906
21683.0	209.26	13348.33	37589.219
10873.0	209.22	10213.801	34600.375
26596.0	208.9	14574.082	33712.762
11043.0	208.82	10384.941	33117.137
11681.0	208.53	10514.89	39043.297
18271.0	208.44	12473.053	35870.191
9455.0	207.36	9732.644	33992.539
16618.0	207.32	12025.232	37098.66
26296.0	207.09	14530.632	36516.867
2657.0	206.86	8543.684	35950.844
17636.0	206.4	12116.169	37744.543
23314.0	206.17	13685.29	36307.188
7771.0	206.0	9477.209	35417.578
15420.0	205.81	11624.211	34315.746
11310.0	205.6	10557.094	35608.953
25154.0	205.58	14286.258	33122.242
7060.0	204.35	9284.243	39638.703
19285.0	203.51	12536.298	39464.48
21639.0	203.36	13238.699	38138.652
1194.0	203.03	8036.232	38050.91
12745.0	202.88	10955.421	34724.383
14975.0	202.82	11567.584	38516.977
15203.0	202.75	11573.71	36375.293
201.0	202.67	7758.148	34226.949
17915.0	202.34	12337.597	39132.445
15990.0	202.34	11840.461	36496.473
7901.0	201.75	9319.34	34734.242
9487.0	201.67	9811.552	33725.762
662.0	201.6	7710.504	37436.742
23468.0	201.33	13684.389	34627.895
14363.0	201.12	11212.709	35278.316
23983.0	201.08	13795.629	36066.098
14133.0	200.94	11365.189	33546.828
19862.0	200.71	12879.141	34933.605
8668.0	200.54	9673.887	38353.52
7861.0	200.06	9433.875	34820.969
19105.0	199.87	12619.407	37800.695
19464.0	199.7	12804.001	38673.926
15966.0	199.55	11741.298	36255.063
22593.0	199.55	13514.975	36796.258
25146.0	199.47	14317.463	33052.059
15815.0	199.3	11843.682	34994.387
26526.0	199.09	14424.375	34340.773
2323.0	198.97	8629.074	39620.543
11965.0	198.57	10602.204	37926.043
19886.0	198.11	12894.39	34540.457
18098.0	197.84	12429.626	37505.047
2532.0	197.63	8599.806	37597.34
13234.0	197.57	10803.234	38925.965
12017.0	197.48	10573.858	37248.902
2340.0	196.92	8422.423	39506.637
15823.0	196.79	11704.008	35043.176
22890.0	196.38	13557.534	39420.176
25982.0	196.25	14486.9	39577.801
14054.0	196.12	10992.402	33190.844
12229.0	195.83	10607.847	35647.168
5106.0	195.81	9005.876	34181.254
21796.0	195.69	13282.882	36418.484
13463.0	195.66	11105.187	38385.867
5677.0	195.45	9057.249	37624.578
17667.0	195.41	12236.596	38036.602
8787.0	195.12	9603.422	39697.512
23600.0	195.04	13706.902	33495.086
26500.0	194.62	14628.177	34843.02
25097.0	194.62	14185.078	33369.371
1726.0	194.45	8362.115	33534.707
2655.0	194.45	8621.813	35924.125
17996.0	194.1	12398.098	38325.613
24481.0	193.93	14204.212	39125.168
17645.0	193.89	12107.707	37824.566
12473.0	193.87	10650.105	33723.613
22618.0	193.86	13556.537	37033.008
24135.0	193.72	13906.55	37639.309
16017.0	193.51	11660.969	36789.746
22687.0	193.51	13473.949	37467.625
13518.0	193.4	11172.986	37682.438
3537.0	193.24	8708.557	38940.707
10104.0	193.22	10127.817	37646.848
26419.0	193.15	14514.821	35332.012
18808.0	193.11	12537.989	34970.191
9096.0	192.86	9839.739	36912.105
15275.0	192.8	11457.745	35642.117
10039.0	192.76	10036.528	37098.211
15142.0	192.46	11520.524	36845.641
23856.0	191.94	13966.704	34832.766
652.0	191.77	7743.756	37396.895
23117.0	191.59	13771.415	38440.336
22761.0	191.35	13495.598	38164.844
7760.0	191.21	9477.335	35666.008
2590.0	191.21	8446.12	36945.137
13059.0	191.06	10875.699	37283.82
3352.0	190.94	8740.454	36755.234
10324.0	190.79	10193.201	39643.105
17705.0	190.56	12167.098	38384.305
12834.0	190.45	10870.181	35486.129
7852.0	190.45	9347.432	35077.797
20834.0	190.41	13037.526	34297.938
15810.0	190.23	11688.13	34942.156
7625.0	190.12	9374.457	36771.266
23634.0	189.87	13767.876	33199.984
9181.0	189.51	9747.085	36317.07
7839.0	189.47	9468.872	34993.012
22507.0	189.07	13495.964	35824.227
19626.0	189.07	12833.602	37300.766
8706.0	188.99	9568.835	38656.953
8312.0	188.85	9581.166	35425.977
13592.0	188.7	11183.388	37177.844
15840.0	188.59	11846.36	35155.555
25987.0	188.55	14562.185	39300.781
18542.0	188.28	12336.97	33483.496
16265.0	188.17	11723.838	39162.992
2649.0	188.09	8458.853	36165.723
17403.0	188.09	12232.726	35794.996
1659.0	188.07	8071.757	33175.742
940.0	187.92	7720.686	39439.254
24711.0	187.69	14049.008	37163.191
24177.0	187.17	13880.723	38050.313
17590.0	186.84	12251.73	37343.938
503.0	186.65	7660.144	36391.742
12611.0	186.36	10971.929	33397.535
1348.0	186.0	8084.021	36392.367
9252.0	185.73	9782.238	35854.02
7077.0	185.69	9434.291	39455.289
1611.0	185.67	8072.304	33666.699
15206.0	185.31	11598.705	36059.93
22280.0	185.04	13425.976	34120.625
22124.0	184.95	13341.027	33331.141
18219.0	184.54	12307.179	36377.539
16671.0	184.54	12036.12	36767.117
9070.0	184.45	9829.416	37336.473
23110.0	184.31	13629.445	38391.535
8603.0	184.14	9594.511	37705.207
25905.0	183.68	14318.177	39808.184
18406.0	183.61	12440.297	34763.91
2149.0	183.39	8301.662	38450.766
3068.0	183.22	8704.642	34025.832
13319.0	182.92	10829.197	39860.98
16246.0	182.69	11798.323	38941.93
16687.0	182.67	11959.429	36650.164
25807.0	182.44	14254.806	38831.949
23691.0	182.4	13979.508	33272.035
12484.0	182.4	10726.442	33505.805
24296.0	182.05	13797.285	39066.734
21687.0	182.01	13253.957	37627.211
7533.0	181.96	9347.426	37771.984
22827.0	181.94	13488.111	38788.738
5321.0	181.88	9254.901	34254.672
18471.0	181.67	12331.756	33817.504
8717.0	181.42	9557.493	38790.211
22998.0	181.36	13722.377	39733.535
23114.0	181.29	13597.733	38413.355
10394.0	181.27	10342.302	38804.598
19239.0	181.1	12563.101	39018.629
1503.0	181.08	8064.155	34691.516
19478.0	180.96	12859.571	38478.742
7963.0	180.79	9486.062	33981.422
2561.0	180.65	8587.984	37272.316
126.0	180.64	7970.964	33843.598
15029.0	180.62	11513.886	38065.82
12211.0	180.52	10560.506	35856.0
19419.0	180.39	12707.278	39231.754
8512.0	180.16	9648.078	36986.578
26540.0	180.02	14581.727	34148.027
8090.0	179.39	9589.435	33294.555
1901.0	179.24	8218.351	35472.281
16990.0	179.01	12056.294	33887.551
16789.0	178.7	11846.328	35876.398
22324.0	178.66	13434.636	34467.797
19200.0	178.6	12614.14	38641.992
17153.0	178.37	12181.594	33648.316
3154.0	178.34	8750.899	34781.906
22240.0	178.18	13435.911	33726.863
25316.0	178.07	14375.294	34558.637
14976.0	177.99	11453.07	38539.344
19028.0	177.91	12507.254	36882.473
14396.0	177.8	11205.859	35512.379
19178.0	177.72	12666.023	38391.375
14460.0	177.67	11329.182	36035.473
16779.0	177.47	11980.627	35805.363
1612.0	177.45	8186.482	33667.039
15499.0	177.3	11614.351	33784.059
15333.0	177.09	11625.843	35377.48
19004.0	177.07	12665.464	36714.836
23264.0	176.9	13582.701	37007.445
7808.0	176.86	9458.218	35102.148
4771.0	176.61	9050.083	37808.078
8936.0	176.52	9716.57	38489.355
5430.0	176.5	9227.963	35375.438
1139.0	176.17	8059.624	38734.727
21399.0	176.15	13107.269	39660.738
3196.0	176.13	8649.368	35243.957
9939.0	176.08	9969.207	36307.848
25924.0	175.62	14407.794	40002.273
14016.0	175.6	11178.79	33750.328
16660.0	175.42	11939.998	36952.949
25481.0	175.29	14301.903	35898.121
3197.0	175.27	8820.976	35268.305
11306.0	175.25	10386.229	35574.906
5679.0	175.14	9137.962	37645.484
8723.0	175.06	9565.911	38918.832
17129.0	175.02	12116.137	33475.773
26109.0	174.98	14583.659	38195.016
16937.0	174.95	11890.591	34521.262
8679.0	174.81	9556.861	38436.188
16397.0	174.75	12033.022	39352.105
2213.0	174.41	8384.351	39121.602
12481.0	174.33	10596.765	33800.0
21377.0	174.33	13059.782	39536.445
21435.0	173.91	13151.49	39763.859
11378.0	173.89	10380.465	36170.961
9375.0	173.62	9800.985	34657.703
25672.0	173.55	14374.492	37518.594
15806.0	173.14	11765.887	34917.953
15896.0	173.07	11785.592	35674.621
15992.0	172.86	11791.526	36539.805
15208.0	172.72	11598.978	36081.098
21352.0	172.57	13130.988	39234.195
23544.0	172.55	13570.402	33994.258
9657.0	172.55	10112.751	33874.09
3519.0	172.45	8800.605	38787.363
5616.0	172.42	9087.85	36961.555
11203.0	172.4	10541.941	34770.855
15376.0	172.34	11519.524	34875.664
23550.0	172.32	13693.075	34063.91
23288.0	172.28	13687.922	36598.91
15519.0	172.15	11536.087	33638.336
10893.0	172.07	10245.05	34419.043
18072.0	172.03	12373.008	37518.664
10299.0	172.01	10259.871	39773.145
5796.0	171.73	9264.296	38820.223
19234.0	171.61	12574.231	38993.586
8674.0	171.52	9585.127	38391.816
10352.0	171.34	10310.696	39296.18
13727.0	171.3	11143.237	35744.168
8021.0	171.19	9311.067	33354.258
21478.0	171.17	13323.256	39681.543
14359.0	171.11	11294.688	35239.453
13918.0	170.94	11013.01	34599.254
10705.0	170.81	10212.157	35940.168
14307.0	170.69	11288.606	34864.324
25090.0	170.58	14037.91	33343.609
12273.0	170.52	10577.783	35376.266
19001.0	170.5	12678.49	36680.156
13564.0	170.5	11197.813	37494.262
14234.0	170.4	11381.972	34355.543
15070.0	170.25	11475.805	37666.742
243.0	170.21	7922.232	34565.387
24348.0	169.96	13935.104	39565.109
9510.0	169.58	9814.262	33589.66
3487.0	169.41	8783.187	38411.414
3059.0	169.33	8796.288	33999.969
8398.0	169.27	9559.965	36119.234
16448.0	168.95	12032.163	38641.625
12948.0	168.79	10934.814	36297.52
19216.0	168.74	12637.832	38794.145
12754.0	168.68	10903.252	34827.043
18117.0	168.66	12279.725	37037.074
20803.0	168.66	13087.809	34043.066
24228.0	168.47	13958.655	38491.016
11048.0	168.3	10542.264	33190.586
8343.0	168.2	9529.966	35604.91
9006.0	168.18	9870.124	37748.16
12142.0	168.11	10624.981	36225.949
13440.0	168.07	10986.559	38759.484
5232.0	167.95	9068.777	33283.156
8711.0	167.89	9692.844	38714.523
18885.0	167.74	12539.207	35601.281
22111.0	167.72	13232.526	33567.176
18347.0	167.68	12367.745	35180.887
9795.0	167.66	10040.254	35210.961
9197.0	167.28	9728.483	36111.484
21712.0	167.24	13197.519	37467.934
17484.0	167.19	12201.874	36446.82
13693.0	167.05	11148.706	36093.488
14034.0	166.96	11192.226	33616.859
9606.0	166.96	10060.808	33336.945
24125.0	166.84	13880.818	37552.0
24836.0	166.74	14107.695	36015.688
25876.0	166.65	14219.366	39547.383
17523.0	166.55	12190.119	36794.297
22673.0	166.53	13538.92	37366.77
8084.0	166.48	9667.678	33215.039
2349.0	166.48	8444.63	39280.855
16226.0	166.46	11774.68	38690.105
18189.0	166.15	12311.516	36455.93
14704.0	166.0	11245.308	38365.398
19235.0	165.92	12511.378	39002.605
17114.0	165.9	12080.576	33306.539
13894.0	165.86	11117.145	34697.758
23824.0	165.31	13969.629	34533.852
18970.0	165.29	12531.113	36396.477
11805.0	165.14	10622.721	39439.191
1261.0	165.12	7993.466	37404.363
470.0	165.06	7659.87	36067.488
17431.0	164.89	12211.169	36010.98
9467.0	164.73	9880.243	34102.598
18123.0	164.69	12453.8	37127.102
26367.0	164.66	14550.435	35819.559
23872.0	164.62	13809.976	35046.957
26012.0	164.56	14428.284	39184.512
25342.0	164.56	14398.297	34714.836
7707.0	164.48	9467.972	36117.969
19225.0	164.43	12683.427	38907.332
12907.0	164.35	10931.34	36000.051
18649.0	164.14	12554.439	33658.379
3434.0	164.06	8713.539	37711.219
18287.0	164.06	12319.121	35708.434
8534.0	163.89	9602.58	37138.246
12719.0	163.87	10795.038	34466.309
14747.0	163.74	11357.775	38848.609
19847.0	163.62	12765.753	34788.367
8120.0	163.6	9522.463	33634.605
10650.0	163.37	10245.327	36676.277
1837.0	163.05	8382.909	34693.59
1980.0	163.01	8357.009	36510.035
22385.0	162.95	13564.132	34848.727
9201.0	162.74	9888.556	36162.113
26203.0	162.7	14572.261	37500.301
7582.0	162.68	9284.28	37314.008
4990.0	162.64	8980.32	35570.91
15255.0	162.53	11605.921	35780.934
17180.0	162.36	12084.433	33867.172
2190.0	162.3	8406.398	38806.605
22099.0	162.24	13147.313	33734.414
18091.0	162.24	12345.276	37457.703
17804.0	162.18	12071.601	39391.066
1307.0	161.94	8057.782	36925.0
5083.0	161.9	8968.426	34470.012
7510.0	161.9	9391.235	37898.266
22075.0	161.67	13309.216	33867.773
21849.0	161.5	13276.407	36166.77
5144.0	161.27	8906.439	33909.422
22014.0	161.21	13135.412	34563.594
15853.0	161.15	11734.074	35230.855
4897.0	161.04	9054.765	36437.77
10062.0	160.9	9930.773	37285.977
24451.0	160.84	14015.638	39460.754
14419.0	160.73	11319.177	35729.762
25967.0	160.73	14539.016	39462.531
16702.0	160.67	11850.463	36427.594
19696.0	160.63	12826.885	36419.719
15514.0	160.59	11493.247	33617.719
13602.0	160.54	11167.001	36938.648
14844.0	160.52	11395.888	39869.262
16833.0	160.29	11952.862	35302.965
19359.0	160.29	12912.937	39880.77
17531.0	160.19	12070.155	36838.383
1951.0	160.17	8362.237	36121.227
3255.0	160.17	8794.461	35739.605
3229.0	160.1	8821.548	35542.277
13565.0	160.1	11125.04	37501.031
11394.0	160.04	10376.739	36286.246
23271.0	159.9	13666.038	36796.191
16850.0	159.77	11961.458	35097.422
24769.0	159.64	14001.194	36654.934
19436.0	159.6	12894.501	39003.16
16861.0	159.48	12064.044	35156.414
23347.0	159.46	13585.696	35774.043
2441.0	159.37	8608.301	38361.797
19547.0	159.35	12722.105	37857.086
17302.0	159.18	12227.99	34873.492
22857.0	158.87	13361.871	39075.172
23651.0	158.76	13583.308	33062.984
12278.0	158.74	10647.236	35107.961
25159.0	158.72	14388.132	33163.383
12809.0	158.58	10982.079	35309.109
10270.0	158.54	9956.713	39753.441
24637.0	158.54	14006.47	37763.344
12898.0	158.54	10813.818	35938.973
16291.0	158.49	11664.569	39453.27
9970.0	158.45	10044.734	36518.77
4993.0	158.41	8961.368	35277.516
10717.0	158.28	10252.353	36060.566
22723.0	158.12	13397.426	37721.891
2480.0	158.07	8415.347	38032.668
20773.0	158.03	13023.265	33950.367
9515.0	157.89	9893.764	33639.324
11418.0	157.82	10462.67	36469.105
10218.0	157.8	10012.424	39124.59
16748.0	157.76	12048.639	36208.813
2357.0	157.72	8575.632	39408.504
2743.0	157.7	8565.663	35157.414
23566.0	157.7	13765.175	33846.621
15165.0	157.66	11630.599	36421.078
25657.0	157.64	14210.337	37382.988
19358.0	157.62	12878.169	39876.176
15780.0	157.51	11790.162	34664.949
22786.0	157.49	13422.027	38400.367
1650.0	157.41	8134.716	33396.449
20826.0	157.3	13038.514	34256.797
3151.0	157.15	8629.409	34760.523
18915.0	157.13	12588.67	35883.133
12276.0	157.07	10622.663	35398.773
11714.0	157.05	10454.229	39311.348
15870.0	156.99	11834.646	35397.535
18961.0	156.97	12608.438	36346.41
12373.0	156.8	10594.395	34519.43
13099.0	156.74	10834.657	37662.637
3471.0	156.71	8811.726	38177.34
8122.0	156.67	9674.243	33679.355
7702.0	156.44	9302.65	36088.105
1059.0	156.44	8107.815	39576.035
18718.0	156.34	12629.192	34257.012
3538.0	156.32	8800.66	38946.656
11255.0	156.3	10465.543	35231.195
26550.0	156.26	14572.244	34269.527
10201.0	156.21	9979.739	38805.41
11335.0	156.13	10371.387	35802.641
11845.0	156.07	10763.468	39176.805
19327.0	155.92	12677.035	39794.035
19435.0	155.9	12915.591	38995.902
10829.0	155.86	10261.738	34885.02
12989.0	155.86	10945.782	36614.402
15003.0	155.79	11527.836	38163.191
8647.0	155.65	9566.975	38176.488
17341.0	155.61	12166.833	35317.086
17905.0	155.61	12395.056	39327.832
7407.0	155.56	9288.759	39283.641
24853.0	155.54	14026.27	35841.305
18563.0	155.54	12389.901	33319.73
25031.0	155.33	14173.044	33981.523
18645.0	155.19	12707.67	33623.645
26566.0	155.15	14459.473	34094.109
19779.0	155.06	12916.521	35620.539
3730.0	155.0	8955.1	39773.703
13057.0	154.85	10926.117	37267.668
26510.0	154.83	14495.013	34511.723
12574.0	154.79	10827.064	33132.055
2007.0	154.73	8241.839	36865.363
25020.0	154.66	14020.23	34200.27
24670.0	154.58	14071.304	37476.395
14038.0	154.54	11163.425	33648.301
13204.0	154.41	10830.568	38595.578
10822.0	154.33	10271.127	34801.047
16323.0	154.27	11754.519	39831.973
14736.0	154.27	11225.865	38737.535
5490.0	154.25	9095.894	35813.875
19386.0	154.25	12845.408	39481.523
18892.0	154.2	12645.682	35682.879
2372.0	154.18	8426.092	39182.465
12091.0	154.1	10579.417	36838.906
3235.0	154.04	8771.875	35615.211
9073.0	154.0	9813.168	37028.566
3176.0	153.81	8698.597	35034.652
22988.0	153.74	13595.223	39656.398
22815.0	153.74	13556.065	38709.219
26135.0	153.72	14481.678	38084.484
5207.0	153.64	9015.845	33077.875
16535.0	153.64	11964.932	37952.328
13310.0	153.58	10955.988	39719.914
3152.0	153.58	8659.192	34765.816
348.0	153.56	7833.38	35271.902
23779.0	153.43	13823.001	34097.227
11803.0	153.41	10626.25	39729.277
2990.0	153.37	8719.837	33254.039
2771.0	153.31	8563.808	35092.629
14166.0	153.29	11289.48	33780.828
2666.0	153.24	8617.864	36053.527
4485.0	152.87	8982.279	38964.688
17127.0	152.83	12206.063	33465.797
23752.0	152.82	13818.757	33817.313
9796.0	152.53	10103.493	35217.129
11865.0	152.39	10650.917	39045.609
7552.0	152.32	9410.994	37628.441
11107.0	152.3	10508.076	33789.746
5017.0	152.22	8954.288	35190.605
1749.0	152.16	8361.841	33845.52
8690.0	152.03	9590.774	38555.953
23073.0	151.95	13775.336	38671.734
11218.0	151.82	10442.136	34877.063
747.0	151.72	7672.29	38064.926
8088.0	151.67	9685.682	33281.078
2720.0	151.49	8629.751	35300.094
2593.0	151.44	8601.353	36965.59
13713.0	151.44	10991.101	35960.371
17243.0	151.4	12108.874	34401.438
17298.0	151.38	12126.895	34849.172
25683.0	151.28	14361.796	37622.57
16805.0	151.26	11959.081	35680.008
10505.0	151.26	10333.049	37589.336
13344.0	151.11	11089.167	39922.324
24130.0	151.05	13990.575	37613.52
3258.0	150.88	8667.991	35816.77
22784.0	150.86	13382.376	38397.414
7606.0	150.73	9327.245	36923.574
23496.0	150.73	13625.738	34506.762
10939.0	150.71	10182.97	33826.379
14347.0	150.71	11234.984	35152.316
10425.0	150.67	10220.474	38490.504
2625.0	150.65	8607.08	36471.344
1517.0	150.65	8015.865	34526.152
2694.0	150.56	8526.707	35459.43
25433.0	150.48	14223.007	35520.148
4944.0	150.48	8917.816	35985.457
1014.0	150.36	8178.405	39810.387
8452.0	150.33	9584.572	36519.863
26226.0	150.31	14606.228	37100.527
11649.0	150.23	10417.539	38544.199
7450.0	150.21	9399.341	38738.535
19281.0	150.19	12651.872	39448.191
14232.0	150.17	11281.29	34343.324
1687.0	150.13	8233.754	33097.637
15227.0	150.08	11456.092	36215.156
1449.0	149.96	8047.494	35335.332
23744.0	149.96	13872.316	33752.789
15404.0	149.92	11445.423	34487.23
15053.0	149.88	11434.73	37786.691
26208.0	149.88	14553.607	37221.039
14235.0	149.88	11305.115	34358.969
9034.0	149.77	9854.649	37354.137
18908.0	149.75	12551.746	35838.957
25103.0	149.71	14116.327	33468.289
5317.0	149.69	9258.373	34202.047
422.0	149.65	7889.243	35776.484
13599.0	149.62	11189.289	36921.617
7604.0	149.41	9411.944	36918.68
331.0	149.35	7862.321	35147.094
12240.0	149.33	10697.492	35724.84
13528.0	149.12	11178.302	37756.766
13320.0	149.06	10803.54	39861.375
1616.0	149.06	8175.059	33713.023
16870.0	148.95	11964.025	35239.555
12127.0	148.91	10689.676	36476.023
5064.0	148.89	9034.983	34654.57
12669.0	148.87	10911.283	33965.691
23237.0	148.66	13567.283	37320.945
21668.0	148.64	13161.707	37797.293
18986.0	148.62	12525.932	36555.383
1950.0	148.6	8270.006	36099.793
1990.0	148.6	8335.575	36618.375
17901.0	148.6	12457.651	39280.824
12359.0	148.58	10670.229	34700.957
2717.0	148.49	8557.765	35296.059
17030.0	148.43	11882.019	33587.926
4992.0	148.35	9031.769	35268.828
426.0	148.35	7676.122	35802.297
26125.0	148.35	14454.706	38014.098
16887.0	148.22	11931.472	35049.328
17798.0	148.2	12257.168	39299.18
4904.0	148.12	8940.35	36482.781
2586.0	148.03	8594.665	36890.391
12585.0	147.97	10939.388	33178.383
9704.0	147.95	10045.299	34261.059
15669.0	147.89	11835.77	33740.813
23365.0	147.85	13752.869	35631.965
10780.0	147.74	10257.605	35388.625
16878.0	147.74	11857.674	34973.043
5569.0	147.66	9271.831	36490.184
25345.0	147.49	14399.883	34753.684
5096.0	147.47	8892.762	34334.547
12081.0	147.45	10703.955	36784.711
9399.0	147.22	9840.881	34487.969
13630.0	147.18	11156.15	36823.703
19554.0	147.13	12781.16	37956.648
10014.0	147.07	10070.959	36890.496
9902.0	146.97	10106.342	35994.176
17543.0	146.95	12071.324	36926.789
14353.0	146.93	11380.508	35198.984
19420.0	146.93	12880.744	39232.59
5040.0	146.9	8889.678	34778.719
12866.0	146.9	10952.164	35713.656
2847.0	146.76	8474.102	34280.488
18191.0	146.7	12327.466	36474.988
12069.0	146.67	10578.529	36717.199
13614.0	146.63	11091.494	37055.68
12874.0	146.59	10804.801	35773.227
21137.0	146.53	13089.359	36960.063
19481.0	146.49	12736.888	38506.227
25462.0	146.44	14295.2	35789.801
10617.0	146.42	10333.963	36728.098
2034.0	146.32	8313.405	37213.496
11528.0	146.26	10513.562	37528.539
19710.0	146.26	12828.135	36246.559
24926.0	145.96	14122.212	35251.797
4752.0	145.8	9010.82	37903.254
25737.0	145.78	14337.855	38089.566
12556.0	145.77	10754.086	33117.176
7747.0	145.77	9352.042	35856.84
22526.0	145.75	13391.257	36112.746
19818.0	145.55	12877.928	35140.707
13938.0	145.55	11110.122	34438.426
337.0	145.52	7702.478	35210.559
6642.0	145.52	9234.125	39387.801
17081.0	145.5	12233.704	33009.723
2900.0	145.34	8609.591	33541.688
22484.0	145.31	13551.397	35657.16
11323.0	145.31	10492.708	35729.832
3379.0	145.29	8807.046	37062.66
12850.0	145.13	10868.973	35582.84
26409.0	145.02	14501.591	35261.867
2699.0	144.98	8516.017	35485.477
2117.0	144.92	8326.01	38132.445
9989.0	144.75	9958.753	36699.711
25489.0	144.73	14250.824	35933.551
3361.0	144.71	8640.457	36857.426
18371.0	144.62	12406.051	35092.324
4933.0	144.52	8959.697	36195.094
9574.0	144.52	10046.517	33014.016
18427.0	144.29	12390.848	34314.895
2460.0	144.25	8608.66	38204.473
23333.0	144.23	13606.262	36220.398
23463.0	144.21	13568.345	34872.828
23528.0	144.19	13766.775	34174.191
24167.0	144.14	13895.626	37987.512
18947.0	144.14	12695.681	36224.078
8236.0	144.1	9621.379	34825.145
18549.0	144.06	12343.018	33196.047
14520.0	144.0	11285.539	36574.051
22358.0	143.96	13388.384	34644.766
22626.0	143.89	13475.82	37063.105
3477.0	143.87	8667.207	38262.348
13301.0	143.81	10804.139	39592.102
25364.0	143.79	14229.159	34986.211
2390.0	143.79	8482.277	39098.91
22710.0	143.79	13395.134	37577.023
19227.0	143.72	12557.448	38932.133
18694.0	143.66	12555.675	34039.797
1212.0	143.64	8104.235	37927.559
21642.0	143.58	13306.083	37847.141
25360.0	143.54	14414.727	34942.598
21454.0	143.41	13181.963	39896.223
3366.0	143.29	8703.106	36891.629
18433.0	143.27	12478.244	34345.203
19093.0	143.26	12602.468	37683.84
515.0	143.2	7720.448	36448.672
22132.0	143.16	13350.401	33367.551
11981.0	143.16	10568.332	37799.98
17019.0	143.14	11990.11	33805.285
17197.0	143.12	12144.386	34040.168
19312.0	143.06	12526.91	39649.355
15498.0	143.06	11514.845	33779.988
1602.0	143.03	8069.582	33885.492
17899.0	143.03	12426.313	39564.266
18974.0	142.99	12671.149	36426.363
2251.0	142.95	8354.89	39417.336
11320.0	142.78	10468.44	35687.914
9887.0	142.76	10115.053	35872.703
13737.0	142.74	11112.481	35802.258
17651.0	142.72	12145.444	37855.906
16555.0	142.7	12032.155	37537.824
7637.0	142.68	9430.331	36850.168
7715.0	142.43	9355.981	35951.184
21527.0	142.39	13193.983	39417.211
9165.0	142.34	9740.408	36225.48
1286.0	142.3	8097.598	37065.875
8285.0	142.16	9582.735	35226.414
16441.0	142.16	11925.932	38864.953
13087.0	142.11	10948.192	37519.969
2987.0	142.07	8671.8	33226.82
5610.0	142.05	9234.861	36932.086
11402.0	141.88	10460.347	36348.691
24050.0	141.84	13828.104	36748.223
22844.0	141.82	13405.566	38950.863
4846.0	141.78	8997.944	36948.328
13908.0	141.76	11184.955	34476.82
18894.0	141.7	12542.548	35729.184
9986.0	141.68	9989.515	36655.941
16919.0	141.67	11949.473	34683.855
21059.0	141.67	13093.401	36247.215
12687.0	141.63	10803.098	34174.309
17672.0	141.55	12126.505	38063.574
22599.0	141.4	13424.13	36895.957
23011.0	141.4	13566.069	39567.152
21375.0	141.38	13127.796	39521.875
15254.0	141.38	11551.265	35775.617
9568.0	141.34	9769.524	33129.613
10684.0	141.34	10318.334	36086.848
4815.0	141.26	8861.845	37038.219
18407.0	141.19	12424.666	34769.461
9735.0	141.15	9925.252	34609.855
3033.0	141.07	8708.17	33699.063
22854.0	140.99	13457.513	39036.781
13216.0	140.98	10830.623	38774.566
16661.0	140.96	12005.169	36958.469
15211.0	140.92	11530.219	36085.984
3991.0	140.86	8884.33	39340.621
26666.0	140.86	14483.474	33441.23
11042.0	140.8	10523.989	33104.0
11187.0	140.8	10489.073	34601.387
14562.0	140.8	11336.256	36985.172
8916.0	140.78	9879.351	38917.602
2587.0	140.73	8526.025	36916.145
19511.0	140.69	12863.9	38185.145
16747.0	140.67	11865.471	36199.516
9613.0	140.59	9931.814	33433.648
10636.0	140.55	10141.168	36565.699
2277.0	140.53	8406.282	39725.68
8653.0	140.53	9642.995	38233.816
531.0	140.42	7930.632	36489.195
22218.0	140.36	13565.379	33427.176
24251.0	140.3	13795.606	38620.23
10333.0	140.27	10274.462	39720.313
8008.0	140.25	9447.071	33513.836
3350.0	140.19	8824.935	36714.93
12910.0	140.04	10947.947	36012.785
13659.0	140.02	11175.504	36517.977
21779.0	140.02	13139.875	36581.902
14518.0	139.94	11300.389	36558.379
5298.0	139.92	9079.51	34008.449
23390.0	139.83	13681.147	35459.008
26542.0	139.69	14454.494	34180.105
2769.0	139.67	8503.395	35043.836
19250.0	139.52	12682.183	39095.617
24795.0	139.5	14073.221	36243.141
15487.0	139.48	11429.051	33681.398
18284.0	139.48	12433.724	35658.395
1645.0	139.23	8166.19	33328.457
1049.0	139.19	8065.36	39484.926
7559.0	139.1	9378.481	37395.797
24225.0	139.08	13958.603	38467.828
24777.0	139.08	14189.144	36392.77
14477.0	139.04	11238.208	36173.176
13746.0	139.04	11155.602	35857.902
21432.0	139.04	13016.549	40004.129
24763.0	138.96	14143.866	36629.398
25917.0	138.93	14380.186	39885.172
15695.0	138.81	11700.758	33954.773
15252.0	138.79	11500.155	35754.227
14214.0	138.73	11273.773	34189.5
414.0	138.64	7782.516	35741.906
26507.0	138.62	14621.948	34493.359
19300.0	138.47	12493.358	39558.297
22040.0	138.45	13301.618	34165.211
15835.0	138.43	11815.281	35118.004
2573.0	138.37	8521.381	37102.879
1915.0	138.14	8216.71	35660.234
13398.0	138.1	11073.952	39351.168
15779.0	138.1	11794.971	34642.598
21265.0	138.08	13075.93	38231.387
2639.0	138.08	8605.929	36360.805
10266.0	138.06	9934.515	39687.887
18247.0	137.95	12476.886	35977.195
12043.0	137.83	10594.621	37150.512
19724.0	137.79	12870.504	36101.301
12697.0	137.79	10969.736	34263.574
24179.0	137.74	13908.571	38072.617
9337.0	137.72	9844.858	35063.016
11961.0	137.7	10765.088	38141.266
15089.0	137.66	11507.895	37482.82
12413.0	137.64	10761.733	34138.695
24614.0	137.62	14030.953	37905.508
1715.0	137.62	8218.795	33416.23
1871.0	137.6	8370.662	35100.297
9684.0	137.55	10035.277	34177.973
25307.0	137.53	14230.22	34506.207
12491.0	137.51	10758.237	33562.699
24170.0	137.37	13952.344	37998.059
23931.0	137.33	13946.821	35515.457
23640.0	137.33	13678.876	33274.23
2200.0	137.32	8278.529	38897.266
23981.0	137.3	13844.232	36031.828
8077.0	137.28	9488.186	33174.027
25384.0	137.28	14357.748	35095.145
7930.0	137.28	9414.828	34363.434
25500.0	137.26	14356.847	36026.711
10221.0	137.26	10056.215	39169.598
1232.0	137.22	8036.184	37809.633
9426.0	137.11	9794.931	34427.453
11063.0	137.11	10397.812	33394.863
1794.0	137.05	8315.194	34224.852
8676.0	136.99	9488.391	38415.98
1537.0	136.99	8175.925	34348.242
16763.0	136.97	12058.661	36002.801
3376.0	136.88	8841.681	37053.258
5682.0	136.86	9181.846	37645.602
8007.0	136.84	9367.218	33513.504
18988.0	136.84	12578.245	36578.426
1053.0	136.82	8184.534	39519.457
11813.0	136.78	10713.149	39502.559
13098.0	136.72	10835.289	37641.551
12641.0	136.65	10891.384	33641.078
22429.0	136.59	13479.019	35192.547
24750.0	136.51	14182.557	36830.906
16782.0	136.49	11931.032	35825.609
13334.0	136.47	11116.292	39760.676
11801.0	136.4	10585.731	39718.027
26534.0	136.3	14639.434	34404.605
9881.0	136.28	9923.564	35836.457
2048.0	136.28	8305.933	37337.992
24897.0	136.24	13996.955	35345.293
24895.0	136.24	14143.337	35301.352
14635.0	136.24	11246.192	37749.988
25902.0	136.2	14361.025	39788.168
26426.0	136.11	14512.028	35139.836
12105.0	136.09	10571.617	36633.066
14922.0	135.96	11448.724	39155.016
25547.0	135.92	14387.176	36455.02
17558.0	135.9	12113.682	37058.883
9087.0	135.9	9872.189	37148.426
25041.0	135.84	14089.327	34098.785
23339.0	135.8	13705.69	35970.242
19111.0	135.78	12564.433	37834.086
1221.0	135.78	7985.22	37692.238
9502.0	135.69	9884.245	33498.906
26665.0	135.67	14523.486	33434.98
22506.0	135.67	13557.931	35821.43
200.0	135.65	7877.412	34222.965
16688.0	135.63	11898.775	36654.914
12569.0	135.59	10940.3	33064.633
23094.0	135.57	13710.438	38547.613
12342.0	135.53	10628.81	34917.383
20398.0	135.4	12743.461	33893.219
16108.0	135.36	11746.893	37675.344
9359.0	135.28	9727.42	34877.555
22050.0	135.27	13133.15	34277.699
11579.0	135.25	10411.659	38021.414
21123.0	135.19	13035.392	36873.523
25723.0	135.19	14373.301	37930.816
13879.0	135.15	11132.519	34878.758
20650.0	135.11	12898.58	33142.664
21780.0	135.11	13194.407	36582.59
4754.0	135.09	8962.775	37931.141
17240.0	135.09	12114.499	34368.094
23719.0	135.06	13981.27	33550.574
19276.0	135.02	12499.95	39400.121
19379.0	134.96	12778.086	39684.129
23699.0	134.92	13952.592	33363.66
11429.0	134.86	10415.934	36527.867
22608.0	134.86	13522.222	36938.605
10071.0	134.75	10002.323	37342.938
20661.0	134.75	13099.819	33088.762
20642.0	134.75	12796.396	33045.41
9140.0	134.73	9899.085	36630.543
12421.0	134.71	10764.884	34215.801
25353.0	134.69	14400.025	34874.059
10576.0	134.63	10343.095	37141.605
15968.0	134.61	11805.202	36264.305
10350.0	134.56	10186.038	39595.906
12634.0	134.54	10773.153	33592.246
5214.0	134.46	8921.056	33144.715
17155.0	134.42	12269.372	33658.262
13254.0	134.35	10921.487	39132.664
3467.0	134.33	8821.145	38130.652
17076.0	134.25	11934.457	33109.23
9931.0	134.25	9917.26	36256.68
16736.0	134.21	12022.011	36125.563
17987.0	134.19	12488.516	38554.863
14481.0	134.17	11295.713	36189.156
24752.0	134.15	14108.351	36557.637
14358.0	134.14	11391.226	35233.227
10821.0	134.12	10193.18	34798.652
22791.0	134.12	13532.69	38454.387
10768.0	134.1	10207.718	35263.613
5466.0	134.08	9133.687	35575.289
1504.0	134.08	8089.518	34691.488
8995.0	134.04	9813.472	37852.324
12779.0	134.02	10834.369	35100.961
7872.0	133.94	9455.906	34882.891
15539.0	133.94	11533.521	33442.207
1162.0	133.89	8151.962	38322.949
14370.0	133.81	11279.833	35355.785
21569.0	133.73	13315.163	38909.887
11924.0	133.71	10753.072	38437.645
24920.0	133.66	14014.397	35211.023
3737.0	133.58	8968.712	39906.543
10247.0	133.54	10102.05	39502.133
25921.0	133.54	14335.859	39958.004
15659.0	133.43	11685.264	33663.836
22564.0	133.33	13380.8	36604.039
20792.0	133.29	12938.04	34014.078
1575.0	133.23	8015.873	33971.113
9603.0	133.23	10011.258	33313.609
924.0	133.22	7805.087	39332.664
19215.0	133.12	12668.575	38762.488
19134.0	132.97	12518.466	38102.332
2905.0	132.91	8530.194	33581.281
17702.0	132.89	12255.059	38336.441
21963.0	132.87	13323.384	34968.172
23911.0	132.87	13941.772	35390.027
18238.0	132.85	12435.469	35901.355
13560.0	132.85	11168.551	37447.523
17049.0	132.76	11984.268	33380.648
23879.0	132.72	13977.507	35137.602
18641.0	132.7	12572.804	33594.711
15462.0	132.6	11445.358	33812.023
11819.0	132.58	10614.692	39540.285
24397.0	132.56	13984.683	39918.09
26328.0	132.56	14495.61	36121.832
8210.0	132.53	9679.132	34618.234
22217.0	132.51	13375.501	33419.109
21091.0	132.47	13129.899	36525.406
23734.0	132.43	13986.749	33679.895
20401.0	132.41	12759.829	33909.348
25563.0	132.39	14288.442	36618.961
24156.0	132.37	13944.812	37867.234
25341.0	132.37	14325.627	34715.262
18818.0	132.22	12543.474	35030.559
10172.0	132.2	10009.416	38401.34
13020.0	132.18	10791.022	36856.293
2526.0	132.16	8579.07	37534.805
15261.0	132.16	11454.692	35824.594
21338.0	132.14	13043.649	39023.387
8177.0	132.12	9662.016	34285.77
16266.0	132.05	11743.701	39193.359
25649.0	131.99	14380.397	37312.016
11359.0	131.99	10428.66	36034.984
5074.0	131.99	8973.575	34737.559
18763.0	131.97	12584.137	34601.199
18640.0	131.95	12574.132	33567.719
1959.0	131.89	8406.81	36273.617
2525.0	131.82	8455.789	37534.781
18481.0	131.76	12349.667	33923.246
25363.0	131.76	14284.935	34982.57
22006.0	131.72	13259.099	34760.828
5123.0	131.68	8867.979	34021.59
7982.0	131.66	9313.534	33826.504
22716.0	131.64	13482.376	37628.543
3103.0	131.63	8632.384	34308.848
12311.0	131.59	10619.459	34971.93
15649.0	131.51	11734.865	33519.996
11075.0	131.43	10428.29	33529.672
13759.0	131.41	11163.222	35635.078
18527.0	131.32	12429.008	33350.41
22754.0	131.24	13362.826	38036.172
23510.0	131.22	13722.21	34314.777
16224.0	131.18	11720.435	38678.957
14312.0	131.13	11300.545	34910.621
14357.0	131.11	11389.49	35221.176
15554.0	131.11	11593.69	33198.633
13039.0	131.05	10881.654	37059.402
12470.0	131.03	10707.192	33701.883
12659.0	131.01	10972.208	33844.52
14021.0	130.95	11087.37	33794.789
8700.0	130.82	9677.091	38643.375
5799.0	130.8	9142.709	38852.805
15133.0	130.78	11531.402	36767.379
13957.0	130.72	11096.285	34235.324
3104.0	130.63	8752.737	34309.242
12513.0	130.63	10612.002	33454.121
13446.0	130.51	11174.903	38547.039
4758.0	130.44	9051.541	37956.508
26626.0	130.3	14555.218	33558.77
945.0	130.28	7835.548	39492.832
18753.0	130.25	12514.049	34537.723
18972.0	130.23	12509.975	36414.848
11603.0	130.23	10418.622	38179.293
23432.0	130.21	13615.646	35223.684
8665.0	130.19	9632.124	38325.41
10908.0	130.07	10299.675	34233.02
18997.0	130.05	12588.75	36642.645
9903.0	130.05	10034.605	36003.055
10395.0	130.02	10184.554	38846.73
25403.0	130.02	14264.086	35322.07
11945.0	129.98	10609.045	38269.707
1011.0	129.98	8172.598	39771.113
19017.0	129.94	12671.337	36802.5
17626.0	129.88	12188.338	37634.277
2988.0	129.86	8636.994	33231.5
15776.0	129.77	11636.71	34619.273
5310.0	129.75	9202.854	34115.559
8047.0	129.71	9424.757	33010.879
9681.0	129.69	9970.839	34141.074
16844.0	129.44	11943.603	35364.254
16843.0	129.31	12050.916	35349.52
18415.0	129.29	12391.107	34538.32
21010.0	129.29	12946.65	35648.863
26416.0	129.17	14469.089	35303.156
13686.0	129.13	11022.431	36375.293
2458.0	129.08	8517.759	38188.664
14729.0	129.06	11225.273	38674.578
24454.0	129.04	14106.241	39472.043
25019.0	129.04	14173.002	34189.48
2408.0	128.92	8626.768	38941.605
14002.0	128.87	11190.778	33941.637
23338.0	128.83	13761.88	35953.828
5722.0	128.79	9205.498	38020.359
22946.0	128.71	13527.654	39965.02
1728.0	128.64	8212.997	33559.063
5561.0	128.64	9109.005	36379.93
17353.0	128.62	12088.514	35378.871
9002.0	128.62	9712.299	37975.652
11199.0	128.56	10418.034	34733.262
3554.0	128.54	8800.676	39092.703
23997.0	128.54	13892.744	36172.117
16318.0	128.52	11726.692	39771.641
23084.0	128.52	13579.827	38755.992
116.0	128.5	7659.68	33804.926
23677.0	128.43	13982.013	33124.449
11887.0	128.39	10703.888	38756.309
2226.0	128.31	8341.271	39230.664
2167.0	128.31	8390.8	38594.723
22211.0	128.31	13531.502	33303.824
13467.0	128.23	11078.18	38402.777
10445.0	128.22	10166.247	38337.891
26325.0	128.18	14465.585	36071.449
5540.0	128.14	9070.67	36261.219
25183.0	128.12	14217.746	33375.191
12945.0	128.12	10900.608	36276.992
2434.0	128.12	8611.646	38314.695
11038.0	128.1	10511.763	33029.902
25671.0	127.91	14255.793	37506.227
19981.0	127.83	12840.478	33975.348
19483.0	127.77	12754.268	38519.434
15606.0	127.76	11712.795	33122.422
17665.0	127.76	12133.374	38023.574
4972.0	127.72	8913.396	35699.051
1415.0	127.72	8050.317	35596.105
8509.0	127.72	9662.601	36956.895
18875.0	127.7	12503.592	35513.273
7009.0	127.7	9167.78	39676.055
26437.0	127.7	14619.455	35245.191
11152.0	127.66	10377.761	34178.914
16707.0	127.64	11983.881	36449.367
7635.0	127.64	9284.544	36842.281
17700.0	127.58	12123.793	38332.277
23015.0	127.45	13653.447	39289.77
25550.0	127.41	14377.712	36475.957
20982.0	127.39	13108.21	35420.156
5547.0	127.39	9212.322	36284.258
13236.0	127.39	10964.389	38933.363
9308.0	127.37	9815.426	35124.086
10947.0	127.3	10186.828	33867.926
12150.0	127.26	10674.547	36313.828
5619.0	127.2	9242.261	36986.84
26129.0	127.18	14639.407	38054.215
14932.0	127.16	11457.692	38964.262
18806.0	127.14	12599.252	34956.352
16811.0	127.12	11947.806	35439.863
449.0	127.12	7728.287	35901.895
1099.0	127.07	8148.27	38962.859
8577.0	127.03	9561.858	37494.762
10061.0	127.03	9927.91	37267.164
18056.0	127.03	12348.052	37960.055
9626.0	126.97	9961.576	33616.73
12144.0	126.91	10740.936	36249.531
3185.0	126.87	8645.267	35122.23
24618.0	126.84	14112.798	37929.492
1469.0	126.8	8112.276	35254.715
14425.0	126.72	11394.682	35763.766
698.0	126.68	7668.14	37741.605
2344.0	126.64	8474.567	39566.445
3214.0	126.64	8781.972	35405.293
22221.0	126.62	13410.799	33513.422
19140.0	126.59	12635.541	38141.074
20587.0	126.57	12830.911	33800.828
9030.0	126.49	9839.527	37610.773
1555.0	126.47	8165.739	34402.258
5473.0	126.43	9078.591	35633.207
8747.0	126.38	9692.585	39210.414
5211.0	126.36	8928.037	33103.98
24534.0	126.2	14132.696	38756.883
11006.0	126.2	10174.038	33416.328
15393.0	126.13	11432.025	34710.531
11154.0	126.09	10482.302	34205.621
11291.0	126.07	10535.789	35451.309
23607.0	126.07	13694.773	33570.469
14318.0	125.95	11270.358	34942.383
2138.0	125.9	8272.235	38334.277
260.0	125.9	7913.113	34661.855
22378.0	125.86	13470.857	34813.531
18872.0	125.84	12623.111	35484.426
9895.0	125.82	10057.8	35918.895
23873.0	125.8	13987.21	35049.621
11954.0	125.8	10600.961	38037.789
2622.0	125.8	8550.203	36680.852
11087.0	125.76	10493.78	33622.113
23610.0	125.71	13753.706	33587.859
26307.0	125.71	14458.199	36268.191
16049.0	125.71	11780.517	37086.469
15838.0	125.69	11798.532	35126.258
11267.0	125.69	10502.386	35318.02
17595.0	125.59	12160.38	37394.723
9154.0	125.51	9811.744	36400.758
11474.0	125.49	10449.707	36916.531
23675.0	125.48	13947.737	33097.031
9302.0	125.48	9895.544	35095.797
535.0	125.48	7727.262	36520.98
27.0	125.46	7663.576	33177.004
10877.0	125.46	10198.349	34295.668
22158.0	125.42	13139.35	33303.277
22967.0	125.4	13597.322	39936.953
7700.0	125.38	9285.187	36077.168
15701.0	125.34	11725.368	33979.953
1506.0	125.32	8140.033	34712.883
11857.0	125.32	10757.109	38960.859
19562.0	125.28	12893.713	37707.355
21897.0	125.17	13230.464	35604.637
14660.0	125.13	11336.886	37979.848
24989.0	125.11	14091.572	34505.461
26354.0	125.09	14594.406	36004.27
14607.0	125.07	11207.011	37517.184
24569.0	125.02	14198.559	38161.805
14653.0	125.0	11334.862	37914.785
4854.0	124.98	9021.73	37000.008
18732.0	124.96	12647.935	34375.035
25777.0	124.88	14396.521	38445.93
21940.0	124.86	13258.8	35395.867
5231.0	124.84	9197.894	33255.59
23066.0	124.71	13744.738	38943.531
13460.0	124.71	11144.837	38337.301
23735.0	124.69	13930.216	33680.309
15808.0	124.69	11819.374	34918.617
20378.0	124.65	12917.619	34042.602
382.0	124.63	7899.285	35514.5
16521.0	124.63	11910.154	38131.008
14149.0	124.63	11274.344	33669.453
17857.0	124.59	12121.123	40007.074
21094.0	124.59	13085.385	36559.602
26528.0	124.59	14541.69	34362.414
18156.0	124.57	12326.81	36785.18
8569.0	124.57	9659.08	37436.555
13283.0	124.54	10974.21	39375.426
16257.0	124.52	11687.111	39061.258
25744.0	124.52	14219.119	38155.66
19777.0	124.52	12858.649	35883.754
8664.0	124.52	9555.674	38328.199
14994.0	124.5	11454.528	38364.98
23522.0	124.48	13715.403	34408.98
2740.0	124.42	8471.534	35129.41
5626.0	124.38	9069.792	37053.484
11228.0	124.31	10406.275	34966.301
5355.0	124.31	9230.258	34652.516
19957.0	124.27	12714.458	33974.59
8405.0	124.25	9541.409	36195.125
24474.0	124.23	14096.383	39592.211
17116.0	124.23	12268.407	33323.367
18781.0	124.21	12670.356	34732.375
17008.0	124.17	12015.128	33714.703
1445.0	124.15	8020.225	35270.953
9310.0	124.15	9847.42	35128.543
18073.0	124.13	12406.836	37518.191
21470.0	124.08	13339.061	39627.91
22011.0	124.06	13175.356	34530.973
24480.0	124.0	14006.846	39121.094
11532.0	124.0	10510.045	37580.195
7826.0	123.98	9317.212	35237.281
21339.0	123.94	13014.966	39038.227
158.0	123.89	7647.882	34044.969
11204.0	123.85	10377.697	34768.691
1974.0	123.83	8224.1	36465.445
17212.0	123.79	12072.15	34129.148
13815.0	123.77	11048.628	35400.676
403.0	123.75	7966.554	35675.449
12764.0	123.67	10939.111	34967.129
13073.0	123.67	10790.946	37392.066
18594.0	123.66	12575.875	33179.863
5731.0	123.62	9193.108	38179.066
21841.0	123.58	13165.239	36102.402
16750.0	123.54	11875.471	35900.059
8223.0	123.52	9551.547	34717.367
4964.0	123.52	8951.607	35594.629
20905.0	123.52	13100.585	34881.438
7704.0	123.5	9354.387	36095.188
22521.0	123.44	13542.949	35965.652
16723.0	123.37	11929.752	36337.004
8532.0	123.33	9664.077	37129.84
18053.0	123.27	12474.757	37924.688
17715.0	123.27	12127.598	38516.988
14680.0	123.25	11235.043	38157.223
20616.0	123.23	12821.352	33170.688
13033.0	123.21	10859.06	37008.637
20617.0	123.21	12848.427	33175.914
7968.0	123.2	9374.382	34028.828
20628.0	123.2	12789.47	33260.68
10532.0	123.2	10218.535	37201.086
1594.0	123.06	8147.145	33814.449
325.0	123.06	7737.447	35108.52
10809.0	123.04	10330.127	35016.363
11689.0	123.02	10518.56	39118.293
18321.0	123.02	12357.139	35348.039
1154.0	123.0	8055.828	38599.117
22241.0	122.95	13470.023	33734.656
557.0	122.93	7954.428	36686.652
25756.0	122.93	14308.196	38305.004
24116.0	122.91	13929.981	37476.188
11503.0	122.91	10434.357	37224.883
3219.0	122.91	8658.887	35458.16
16066.0	122.89	11756.787	37180.438
17175.0	122.85	12140.723	33815.129
11446.0	122.85	10559.228	36678.543
24686.0	122.85	14071.441	37242.934
19524.0	122.85	12782.214	38273.031
22130.0	122.81	13154.616	33360.988
7713.0	122.79	9315.114	35904.988
14143.0	122.79	11252.235	33626.965
24400.0	122.7	13953.679	39936.984
24092.0	122.68	13822.556	37170.098
26645.0	122.66	14600.623	33332.246
1451.0	122.62	8115.985	35370.738
22028.0	122.6	13322.46	34370.402
10902.0	122.56	10307.526	34177.309
19180.0	122.56	12638.455	38396.426
11344.0	122.54	10450.586	35918.727
19008.0	122.52	12569.376	36743.313
18973.0	122.49	12612.712	36416.734
13694.0	122.47	11009.197	36101.477
12841.0	122.43	10977.764	35544.148
10592.0	122.41	10221.534	36898.434
17443.0	122.35	12090.684	36095.543
15688.0	122.35	11711.676	33927.254
15875.0	122.31	11733.633	35462.922
23698.0	122.28	13928.399	33361.855
16982.0	122.28	11854.995	33821.086
15368.0	122.26	11444.078	34786.402
18143.0	122.24	12296.334	36991.438
9891.0	122.22	10085.647	35895.02
18519.0	122.2	12396.857	33611.012
22151.0	122.2	13147.084	33192.973
7989.0	122.12	9426.086	33904.516
3238.0	122.12	8779.658	35629.566
19459.0	122.1	12716.028	38913.012
10619.0	122.1	10263.873	36734.922
24205.0	122.06	13940.461	38289.395
12974.0	122.03	10777.996	36506.426
3692.0	122.03	8705.306	39512.945
9074.0	122.01	9795.56	37045.777
26285.0	121.97	14464.027	36405.852
18398.0	121.95	12475.115	34726.934
23521.0	121.95	13754.212	34406.309
21417.0	121.95	13006.765	39825.723
10480.0	121.89	10341.068	38149.098
5535.0	121.89	9170.141	36200.211
24486.0	121.87	14154.313	39188.781
20821.0	121.87	12972.533	34215.211
4877.0	121.85	8963.623	36562.711
19514.0	121.83	12757.279	38198.34
23519.0	121.83	13684.273	34393.996
23171.0	121.83	13661.025	37729.883
7583.0	121.8	9320.406	37321.074
24792.0	121.8	14066.578	36536.469
7259.0	121.76	9446.676	39184.395
22092.0	121.72	13336.39	33690.863
9278.0	121.68	9898.32	35726.625
9155.0	121.66	9812.628	36431.07
5580.0	121.61	9080.093	36679.117
17074.0	121.59	12057.931	33099.043
4715.0	121.59	9058.107	38150.02
1584.0	121.59	8133.317	34028.59
3915.0	121.55	9047.715	39594.547
16700.0	121.47	11996.296	36418.359
15431.0	121.43	11629.26	34146.102
16860.0	121.41	11969.006	35154.797
17360.0	121.34	12166.277	35431.758
2772.0	121.32	8445.801	35097.426
16986.0	121.32	11931.633	33843.055
15484.0	121.32	11450.44	33674.547
15902.0	121.3	11646.203	35715.992
22224.0	121.3	13484.821	33558.574
25862.0	121.28	14316.613	39335.07
17109.0	121.2	12197.197	33243.273
24071.0	121.18	13991.684	36952.824
21878.0	121.16	13286.368	36093.383
10389.0	121.15	10150.571	39092.715
24001.0	121.13	13889.818	36218.793
10392.0	121.13	10307.05	39109.84
11302.0	121.11	10474.961	35564.086
10107.0	121.09	10018.739	37702.211
8241.0	121.05	9490.19	34865.613
16259.0	121.05	11680.242	39099.949
25914.0	121.03	14324.723	39870.039
9086.0	120.99	9804.858	37121.023
14552.0	120.93	11223.234	36877.891
21476.0	120.92	13283.418	39643.395
20647.0	120.92	12907.188	33106.82
8985.0	120.92	9831.092	38057.641
1769.0	120.9	8302.483	34001.754
23723.0	120.9	13943.005	33579.398
3751.0	120.86	8966.808	39613.184
16428.0	120.84	11933.879	39032.789
23342.0	120.84	13770.573	36038.906
14223.0	120.84	11302.272	34278.703
7491.0	120.8	9324.043	37999.223
12336.0	120.78	10577.353	34870.344
144.0	120.72	7889.203	33932.324
17233.0	120.69	12081.385	34308.699
20626.0	120.67	12755.669	33246.391
424.0	120.67	7669.684	35787.102
17992.0	120.65	12330.132	38613.488
9528.0	120.61	9749.196	33427.746
26601.0	120.51	14564.953	33794.922
1646.0	120.47	8082.353	33342.066
26144.0	120.42	14490.462	38143.906
24421.0	120.42	14072.463	39871.383
9934.0	120.38	9946.254	36271.164
2295.0	120.36	8394.929	39887.551
8392.0	120.34	9674.139	36081.793
1709.0	120.34	8206.456	33314.559
24385.0	120.3	13976.295	39839.875
171.0	120.23	7759.446	34118.648
12095.0	120.03	10735.776	36855.379
12917.0	120.01	10927.645	36048.613
11694.0	120.0	10527.189	39155.074
12132.0	119.94	10740.702	36497.762
20711.0	119.92	13132.71	33601.262
13378.0	119.9	10994.95	39502.715
26392.0	119.88	14540.684	35693.641
4849.0	119.86	8948.575	36960.055
18009.0	119.86	12400.364	38420.754
17621.0	119.86	12209.866	37576.281
10311.0	119.86	10259.85	39889.707
12340.0	119.84	10706.392	34884.926
7541.0	119.84	9304.999	37512.551
3181.0	119.82	8657.894	35095.93
24685.0	119.78	14171.034	37245.855
5715.0	119.73	9253.701	37918.27
12157.0	119.67	10774.114	36072.648
8414.0	119.67	9606.024	36315.84
24817.0	119.65	14147.121	36151.535
10826.0	119.63	10193.283	34872.555
16940.0	119.63	11870.781	34542.543
8374.0	119.63	9610.571	35862.406
11630.0	119.61	10499.334	38334.859
2085.0	119.61	8298.861	37683.219
9543.0	119.56	9843.759	33207.84
25416.0	119.56	14367.869	35440.465
14567.0	119.56	11236.087	37035.297
19750.0	119.52	12794.505	35956.609
11081.0	119.5	10390.255	33586.871
4742.0	119.48	8901.169	38128.625
4859.0	119.46	9003.442	36714.141
18567.0	119.44	12490.637	33060.758
16839.0	119.42	12023.566	35324.035
16531.0	119.42	12015.687	37917.438
17643.0	119.38	12238.272	37824.461
23621.0	119.38	13591.815	33396.262
11759.0	119.33	10473.972	39963.496
10704.0	119.33	10324.204	35937.762
22788.0	119.29	13443.785	38428.73
16258.0	119.29	11805.963	39059.414
13404.0	119.27	11088.997	39391.703
8356.0	119.23	9562.938	35705.57
5585.0	119.21	9080.66	36692.383
18870.0	119.21	12551.548	35466.277
12032.0	119.21	10651.412	37082.219
9085.0	119.15	9740.775	37110.285
9133.0	119.15	9823.505	36576.59
26587.0	119.1	14617.505	33657.906
17471.0	119.1	12103.345	36329.73
9801.0	119.08	9998.871	35231.324
633.0	119.06	7690.795	37210.051
5700.0	119.06	9240.374	37781.055
25700.0	118.98	14403.6	37772.602
18250.0	118.98	12364.178	35995.801
25459.0	118.96	14289.993	35769.781
20765.0	118.94	12988.202	33935.32
7083.0	118.94	9473.13	39536.168
24536.0	118.9	14086.085	38792.625
22250.0	118.9	13415.504	33821.488
2319.0	118.88	8492.617	39967.211
12468.0	118.87	10735.575	33677.734
15374.0	118.85	11565.11	34848.746
7661.0	118.85	9438.014	36402.859
24688.0	118.83	14176.925	37267.934
22811.0	118.81	13397.078	38674.707
11396.0	118.79	10537.01	36299.27
14337.0	118.75	11309.45	35109.27
2373.0	118.73	8553.773	39227.48
23536.0	118.73	13707.251	34245.676
18467.0	118.71	12309.883	34107.676
12488.0	118.64	10631.969	33514.066
11093.0	118.64	10466.528	33681.793
12620.0	118.62	10790.183	33520.402
24907.0	118.62	14065.645	35124.965
17335.0	118.62	12237.092	35236.48
23637.0	118.58	13691.485	33239.469
12337.0	118.58	10738.324	34876.141
18366.0	118.56	12387.829	35030.215
24521.0	118.54	14161.364	38633.355
18839.0	118.5	12581.462	35173.914
26440.0	118.46	14575.652	34937.422
10380.0	118.41	10294.5	39003.656
22925.0	118.41	13489.513	39687.535
26678.0	118.39	14462.011	33222.117
19177.0	118.37	12533.396	38388.063
8358.0	118.35	9655.432	35741.648
16537.0	118.35	11918.812	37966.688
22458.0	118.27	13395.555	35465.309
823.0	118.25	7663.936	38634.207
24280.0	118.23	13807.223	38930.539
4915.0	118.21	8900.809	36341.727
13188.0	118.16	10975.967	38484.246
15473.0	118.14	11552.296	33925.07
13681.0	118.1	11025.495	36337.457
3423.0	118.08	8800.59	37607.973
8766.0	118.08	9510.615	39438.242
8420.0	118.04	9523.95	36345.848
25285.0	118.02	14401.841	34322.988
13113.0	118.02	10832.582	37788.352
23274.0	118.02	13606.557	36811.055
16769.0	117.96	11866.827	36037.59
10907.0	117.95	10217.682	34210.566
10211.0	117.93	10128.693	38933.137
24609.0	117.91	14138.894	37876.645
12507.0	117.91	10601.688	33419.941
9599.0	117.89	9971.221	33275.836
22344.0	117.87	13369.628	34557.047
8826.0	117.83	9905.387	39927.473
24300.0	117.81	13780.241	39098.387
19528.0	117.77	12904.843	38298.168
15792.0	117.75	11818.214	34752.387
877.0	117.75	7717.661	38927.375
11560.0	117.72	10384.217	37874.004
21978.0	117.66	13220.049	35085.188
9370.0	117.64	9910.432	34626.387
23605.0	117.62	13730.393	33527.617
1147.0	117.6	8012.049	38495.219
17658.0	117.6	12073.359	37931.93
761.0	117.5	7786.716	38232.523
15461.0	117.47	11538.462	34123.969
22187.0	117.47	13532.223	33096.637
11168.0	117.45	10356.007	34320.859
19922.0	117.43	12766.887	34232.547
20389.0	117.43	12831.374	34118.367
7684.0	117.41	9417.439	36290.707
24383.0	117.41	13848.771	39837.035
18236.0	117.31	12476.096	36214.137
14071.0	117.29	11202.66	33043.141
8264.0	117.28	9548.667	35044.574
362.0	117.22	7735.122	35401.387
9128.0	117.22	9728.657	36860.883
8302.0	117.2	9573.938	35352.051
12800.0	117.16	10919.824	35254.477
22635.0	117.14	13428.47	37118.789
24502.0	117.12	14112.847	39062.727
23231.0	117.1	13696.17	37287.102
5481.0	117.08	9131.361	35710.766
10404.0	117.08	10135.84	38908.219
19237.0	117.06	12542.056	38998.277
13118.0	117.03	10962.342	37839.758
8106.0	117.01	9593.068	33489.738
23663.0	116.99	13575.559	33125.18
14947.0	116.99	11571.289	38826.805
3146.0	116.97	8637.283	34738.52
23023.0	116.97	13614.317	39365.82
10654.0	116.97	10254.117	36383.406
17744.0	116.93	12133.256	38760.453
16181.0	116.91	11781.488	38272.09
15665.0	116.91	11662.825	33692.895
25186.0	116.89	14419.693	33396.242
20973.0	116.87	13005.433	35350.965
26014.0	116.85	14545.356	39207.715
19527.0	116.85	12860.984	38293.789
22802.0	116.83	13378.089	38537.242
10499.0	116.83	10163.44	37782.223
17099.0	116.78	12192.032	33180.457
12021.0	116.74	10609.095	37270.164
18308.0	116.7	12368.035	35264.34
3107.0	116.68	8727.984	34351.809
1460.0	116.66	8078.75	35132.188
21729.0	116.62	13181.965	37043.277
24725.0	116.59	14135.741	36942.258
23509.0	116.59	13612.886	34609.402
25494.0	116.59	14398.672	35967.965
5398.0	116.55	9247.829	35037.707
16959.0	116.55	12019.02	34134.145
10121.0	116.53	10101.578	37853.164
16754.0	116.53	11861.158	35940.355
17853.0	116.53	12209.575	39953.328
10437.0	116.53	10258.191	38552.039
12078.0	116.49	10770.92	36764.152
26020.0	116.49	14582.754	39255.379
26485.0	116.47	14599.516	34619.797
8448.0	116.45	9676.635	36495.004
12836.0	116.45	10833.116	35515.738
14023.0	116.39	11009.039	33497.691
3254.0	116.37	8676.969	35732.914
15527.0	116.32	11507.898	33347.988
14124.0	116.32	11413.37	33456.258
20869.0	116.3	13092.05	34558.543
12655.0	116.3	10987.393	33814.797
2842.0	116.2	8575.906	34225.77
16347.0	116.16	11915.441	39817.824
13711.0	116.16	11174.202	35907.137
22858.0	116.14	13532.909	39082.184
9200.0	116.13	9875.586	36152.277
23446.0	116.13	13677.377	35072.289
19780.0	116.11	12719.476	35632.125
16027.0	116.11	11772.724	36866.496
11790.0	116.09	10636.334	40006.281
23229.0	116.05	13609.474	37265.816
14117.0	115.99	11375.913	33416.891
12089.0	115.93	10597.12	36828.758
13718.0	115.93	11116.507	36005.238
3717.0	115.9	8795.692	39874.527
8436.0	115.88	9542.468	36435.613
25726.0	115.84	14377.661	37966.703
13484.0	115.8	11020.394	38296.547
641.0	115.76	7816.892	37321.871
16080.0	115.72	11725.928	37408.969
21036.0	115.63	13003.091	35975.633
13827.0	115.63	11119.656	35142.211
3572.0	115.63	8774.465	39221.168
26516.0	115.61	14496.256	34555.141
14464.0	115.59	11354.495	36056.777
17012.0	115.57	11989.707	33752.039
24247.0	115.57	13881.881	38591.68
17181.0	115.57	12080.858	33886.348
19575.0	115.57	12726.769	37541.844
9549.0	115.51	9889.392	33290.598
23025.0	115.51	13682.883	39371.68
23310.0	115.49	13700.527	36254.672
1173.0	115.49	8087.244	38168.035
12777.0	115.47	10978.248	35084.188
879.0	115.47	7701.736	38942.574
25211.0	115.45	14401.479	33596.32
19295.0	115.45	12590.591	39522.902
24947.0	115.45	14139.662	34791.109
4818.0	115.44	9033.476	37064.078
23071.0	115.4	13772.454	38647.465
20894.0	115.4	12967.09	34736.816
13090.0	115.36	10868.759	37530.191
21012.0	115.34	13053.01	35671.902
9415.0	115.34	9724.897	34335.68
3721.0	115.34	8809.864	39926.645
2077.0	115.34	8369.964	37618.914
23662.0	115.3	13723.11	33123.813
8028.0	115.28	9398.44	33407.422
19622.0	115.26	12850.553	37271.328
24208.0	115.22	13842.813	38343.887
13843.0	115.15	11085.66	35217.395
5511.0	115.13	9134.323	35965.316
2298.0	115.11	8380.547	39934.145
7594.0	115.01	9275.828	37091.523
3026.0	114.98	8751.967	33643.672
22355.0	114.98	13441.977	34634.223
21810.0	114.96	13274.236	36538.891
15613.0	114.92	11683.589	33190.508
2161.0	114.88	8254.43	38539.332
18445.0	114.8	12461.577	34163.199
4731.0	114.77	8978.972	38002.984
9964.0	114.71	9976.821	36470.473
15572.0	114.69	11496.831	33041.164
12503.0	114.69	10639.002	33392.109
11915.0	114.67	10773.994	38331.59
2496.0	114.59	8502.93	38128.703
18865.0	114.59	12528.753	35421.723
3280.0	114.55	8720.587	35973.391
14313.0	114.55	11416.451	34920.297
11509.0	114.55	10487.405	37262.461
9333.0	114.54	9759.148	35022.898
16463.0	114.54	11930.401	38477.398
16153.0	114.5	11765.209	38048.906
10477.0	114.48	10301.051	38108.945
26656.0	114.42	14626.328	33377.992
15682.0	114.4	11647.133	33848.305
5581.0	114.38	9181.55	36681.16
16048.0	114.38	11793.897	37080.914
22806.0	114.38	13445.822	38586.691
17440.0	114.38	12209.006	36088.984
22554.0	114.36	13370.696	36466.113
2391.0	114.34	8527.23	39101.738
22766.0	114.34	13530.968	38185.488
18755.0	114.32	12498.709	34570.773
15173.0	114.31	11583.144	36457.973
5062.0	114.31	8856.593	34634.473
3705.0	114.27	8784.437	39700.973
24780.0	114.25	14208.068	36405.137
154.0	114.23	7781.294	34020.18
11572.0	114.23	10386.47	37956.063
22752.0	114.23	13478.661	38025.586
25335.0	114.23	14246.808	34683.02
16509.0	114.21	11983.785	38300.77
23778.0	114.19	13911.345	34062.676
16436.0	114.15	11928.462	38805.598
17276.0	114.15	12276.635	34645.871
14028.0	114.13	11036.315	33548.141
13030.0	114.11	10802.728	36967.461
10642.0	114.11	10285.985	36606.988
16343.0	114.11	12011.754	39772.379
25272.0	114.11	14294.394	34275.469
8745.0	114.08	9660.046	39203.871
7426.0	114.08	9278.923	39100.254
12244.0	114.06	10735.427	35424.488
24434.0	114.04	14163.059	39600.074
17751.0	114.0	12201.851	38802.504
1358.0	113.98	8027.657	36506.07
12416.0	113.98	10617.397	34190.707
13525.0	113.98	11079.479	37748.242
13533.0	113.98	11025.865	37789.52
4965.0	113.94	9037.459	35617.602
24194.0	113.92	13928.882	38222.57
14797.0	113.88	11309.344	39441.852
16072.0	113.86	11707.063	37307.824
23235.0	113.85	13713.104	37311.277
23031.0	113.81	13726.121	39431.477
18952.0	113.79	12638.758	36275.828
19400.0	113.79	12902.808	39365.789
20670.0	113.77	13122.399	33224.809
11263.0	113.77	10391.808	35285.02
8450.0	113.75	9637.662	36506.609
16663.0	113.75	12046.431	36988.891
8024.0	113.73	9385.482	33382.285
12664.0	113.73	10794.857	33894.578
12445.0	113.71	10624.371	34069.703
1236.0	113.69	8193.273	37534.191
16460.0	113.67	12064.823	38770.145
7579.0	113.67	9420.437	37224.809
1316.0	113.65	8188.262	37012.355
5199.0	113.65	8880.95	33304.66
26239.0	113.62	14597.235	36900.934
18491.0	113.6	12392.665	33693.633
24910.0	113.58	14196.451	35138.352
25943.0	113.58	14465.957	39977.336
11669.0	113.56	10400.689	38869.547
15504.0	113.56	11464.856	33499.992
19820.0	113.5	12808.621	35166.426
21885.0	113.4	13232.466	35822.531
956.0	113.39	7965.864	39587.332
22416.0	113.39	13446.241	35093.781
21058.0	113.37	13077.228	36236.891
634.0	113.29	7765.083	37217.527
20985.0	113.23	13064.924	35454.891
20566.0	113.21	12782.869	33964.203
4820.0	113.19	9020.866	37082.168
10078.0	113.14	10057.733	37393.402
7806.0	113.08	9484.569	35387.188
22579.0	113.08	13494.618	36738.703
17094.0	113.06	12158.914	33075.828
22743.0	113.06	13526.406	37961.047
2817.0	113.06	8574.014	34509.781
13363.0	113.02	11018.11	39686.516
23247.0	113.02	13747.092	37126.676
10341.0	112.96	10332.862	39482.73
2113.0	112.94	8378.286	38086.926
4490.0	112.94	8882.557	39004.652
14686.0	112.91	11339.756	38192.566
16334.0	112.89	11797.959	39938.957
26524.0	112.87	14481.982	34313.477
24326.0	112.87	13970.859	39294.82
12102.0	112.85	10610.165	36595.027
22468.0	112.85	13490.984	35512.332
12597.0	112.79	10790.437	33288.336
5760.0	112.73	9106.411	38480.742
15147.0	112.72	11481.515	36608.422
3331.0	112.7	8761.98	36554.508
17660.0	112.68	12187.074	37965.242
24677.0	112.68	14134.91	37192.406
8841.0	112.66	9862.017	39646.465
12268.0	112.66	10692.116	35342.391
14136.0	112.64	11215.849	33557.543
13190.0	112.64	10820.809	38497.875
3683.0	112.62	8648.663	39431.441
1831.0	112.58	8392.028	34606.82
26592.0	112.56	14607.376	33698.605
23320.0	112.54	13780.613	36372.211
14904.0	112.54	11448.54	39500.883
607.0	112.52	7665.91	37050.965
854.0	112.5	7957.967	38769.066
21247.0	112.5	12980.363	37993.199
13539.0	112.5	11146.793	37512.422
24704.0	112.5	14043.215	37081.547
23849.0	112.47	13989.003	34778.734
10217.0	112.47	9942.233	39111.977
13895.0	112.45	11178.042	34699.387
22870.0	112.45	13535.823	39187.355
17167.0	112.41	12271.895	33747.473
10845.0	112.39	10152.04	34711.457
4987.0	112.39	8866.397	35545.828
12188.0	112.39	10644.686	35999.84
10054.0	112.37	10028.471	37201.148
18738.0	112.37	12687.333	34434.859
13799.0	112.35	11080.083	35280.891
13290.0	112.35	10971.789	39446.344
16075.0	112.33	11720.49	37349.305
25199.0	112.31	14239.092	33488.203
25658.0	112.31	14407.082	37385.527
9852.0	112.29	9949.758	35608.379
17470.0	112.29	12210.187	36322.98
22426.0	112.26	13447.68	35169.809
934.0	112.26	7802.66	39405.332
4830.0	112.24	8977.142	37166.227
21786.0	112.24	13221.116	36632.965
11000.0	112.22	10297.144	33382.746
13673.0	112.2	11103.319	36294.203
8054.0	112.1	9482.156	33094.602
11548.0	112.1	10523.965	37740.453
25147.0	112.1	14353.992	33057.973
14046.0	112.1	11147.604	33393.699
7564.0	112.08	9297.847	37425.762
13538.0	112.08	11058.972	37511.68
1270.0	112.06	8194.755	37206.645
9938.0	112.06	10058.454	36301.094
9969.0	112.04	9998.296	36515.906
17692.0	112.04	12276.967	38236.566
14449.0	112.03	11415.41	35927.648
958.0	112.01	7873.795	39595.496
22000.0	111.99	13154.554	34720.645
5474.0	111.99	9264.231	35638.801
9427.0	111.99	9897.328	34441.969
15248.0	111.97	11518.327	36033.559
14733.0	111.97	11302.141	38690.703
10356.0	111.95	10190.827	39344.68
23628.0	111.95	13760.131	33449.605
9553.0	111.93	9702.549	33010.391
19634.0	111.87	12813.076	37044.387
16133.0	111.87	11646.848	37860.852
18393.0	111.81	12435.99	34682.266
24220.0	111.81	13839.785	38436.531
14.0	111.78	7976.257	33071.961
25653.0	111.78	14365.96	37350.023
9638.0	111.78	9948.095	33731.535
1271.0	111.78	8113.856	37209.988
25411.0	111.76	14397.857	35414.215
483.0	111.74	7694.127	36226.273
25507.0	111.7	14229.24	36146.352
507.0	111.68	7744.096	36399.477
18729.0	111.68	12618.531	34358.719
5385.0	111.66	9210.097	34948.828
22994.0	111.64	13592.607	39714.734
26187.0	111.64	14511.169	37612.133
9261.0	111.64	9775.295	35589.898
8710.0	111.6	9652.049	38709.98
17674.0	111.58	12073.883	38069.887
1586.0	111.57	8145.207	34052.668
17763.0	111.53	12163.092	38914.281
10129.0	111.51	10025.548	37893.941
2105.0	111.49	8226.256	37976.34
22511.0	111.49	13420.137	35837.621
2978.0	111.47	8682.291	33103.781
19858.0	111.45	12757.977	34899.238
4491.0	111.43	8919.811	39005.949
13820.0	111.43	11198.935	35121.629
7467.0	111.43	9474.502	38380.426
8252.0	111.41	9644.548	34957.566
3093.0	111.39	8734.081	34230.297
12210.0	111.37	10566.831	35828.754
15715.0	111.34	11781.109	34068.793
14995.0	111.32	11440.94	38378.586
14070.0	111.3	10988.941	33022.848
3339.0	111.26	8771.089	36638.719
12870.0	111.22	10856.344	35734.883
391.0	111.2	7661.664	35574.977
13818.0	111.18	11047.337	35100.035
1705.0	111.16	8210.371	33253.758
13409.0	111.14	11084.555	39155.293
4803.0	111.03	8915.306	37220.016
9678.0	111.03	10010.024	34098.801
13647.0	111.01	11110.344	36411.816
1494.0	111.01	8143.283	34905.387
15911.0	110.95	11670.222	35773.996
11657.0	110.95	10440.017	38716.223
10527.0	110.93	10327.584	37465.379
18306.0	110.93	12304.892	35259.145
22036.0	110.93	13318.282	34141.555
8497.0	110.91	9674.9	36871.676
12156.0	110.89	10754.488	36380.352
19795.0	110.86	12713.838	35465.934
21621.0	110.86	13260.45	38184.734
19291.0	110.84	12660.99	39502.871
22803.0	110.84	13357.567	38540.191
26013.0	110.82	14594.341	39201.566
2541.0	110.82	8537.604	37418.219
1827.0	110.78	8292.678	34586.809
21982.0	110.76	13292.986	34835.207
1595.0	110.76	8029.603	33833.223
10452.0	110.74	10341.419	38450.645
5589.0	110.74	9224.662	36743.477
24122.0	110.7	13882.008	37511.832
16418.0	110.7	11986.288	39254.859
15847.0	110.68	11828.812	35171.66
5549.0	110.65	9183.004	36295.563
14097.0	110.65	11325.41	33089.328
19548.0	110.63	12733.925	37885.809
19142.0	110.63	12563.902	38184.637
11778.0	110.63	10757.319	39868.887
375.0	110.61	7743.731	35472.707
24810.0	110.61	14051.335	36064.438
10122.0	110.59	10118.062	37852.965
18149.0	110.57	12358.005	36730.664
21898.0	110.57	13268.707	35613.789
23568.0	110.55	13740.735	33847.793
26163.0	110.53	14565.59	37754.426
1431.0	110.51	8030.836	35722.246
19374.0	110.49	12846.854	39600.508
5403.0	110.47	9151.557	35111.168
18027.0	110.45	12402.216	37992.727
1855.0	110.44	8378.815	34921.324
22842.0	110.42	13528.529	38922.176
7461.0	110.42	9277.353	38541.895
14508.0	110.38	11241.114	36451.184
22081.0	110.36	13138.625	33908.434
12761.0	110.34	10926.015	34910.965
22581.0	110.34	13391.498	36740.344
9555.0	110.34	9875.943	33035.629
24370.0	110.32	13970.819	39767.508
9822.0	110.3	9966.91	35400.922
8469.0	110.28	9571.37	36667.387
14410.0	110.28	11279.616	35641.512
17866.0	110.28	12379.846	39820.605
25024.0	110.26	14102.632	34218.859
14030.0	110.26	11135.623	33581.051
10607.0	110.22	10216.989	36966.574
23120.0	110.22	13636.539	38463.281
17786.0	110.21	12216.938	39123.117
9322.0	110.19	9739.456	34948.121
8139.0	110.17	9592.873	33876.074
16307.0	110.17	11663.856	39639.207
17762.0	110.07	12095.983	38913.227
9304.0	110.07	9909.168	35106.027
24591.0	110.05	14153.084	38043.055
15186.0	110.03	11533.847	36225.605
7844.0	109.99	9372.758	35010.574
24411.0	109.98	14018.959	39774.117
19131.0	109.96	12632.088	38054.172
8860.0	109.96	9804.298	39522.313
9436.0	109.94	9703.443	34188.645
26076.0	109.94	14553.211	38779.047
15948.0	109.94	11731.879	36114.238
5364.0	109.94	9143.355	34722.199
4792.0	109.94	9050.357	37459.453
26655.0	109.94	14594.217	33366.051
24509.0	109.92	14056.712	38827.168
24524.0	109.9	14155.762	38647.965
10950.0	109.86	10262.255	33876.215
1909.0	109.84	8276.542	35532.074
9020.0	109.82	9877.455	37541.633
7824.0	109.78	9348.846	35213.27
22444.0	109.78	13421.43	35321.105
11258.0	109.73	10358.361	35253.156
21760.0	109.73	13220.104	36997.645
18703.0	109.73	12538.201	34110.855
3500.0	109.69	8735.072	38573.129
8991.0	109.69	9749.651	38115.949
16166.0	109.69	11840.457	38165.078
2926.0	109.65	8507.995	33217.0
1238.0	109.65	8125.707	37550.734
17192.0	109.63	12256.666	33950.039
2938.0	109.59	8608.794	33321.934
15740.0	109.55	11828.843	34262.863
16561.0	109.55	12015.7	37561.586
21839.0	109.53	13317.087	36090.469
8058.0	109.5	9392.636	33118.758
8459.0	109.48	9506.624	36571.066
9273.0	109.44	9871.832	35686.461
26660.0	109.44	14610.913	33393.785
23412.0	109.42	13732.637	35368.086
18070.0	109.38	12409.134	37797.238
11092.0	109.38	10397.509	33678.195
23500.0	109.36	13709.648	34552.844
20574.0	109.36	12853.746	33702.289
402.0	109.34	7862.99	35655.254
21362.0	109.32	13012.121	39367.496
16852.0	109.3	11940.85	35111.898
21915.0	109.23	13284.466	35434.859
9144.0	109.23	9790.699	36660.227
11457.0	109.21	10485.149	36762.094
4802.0	109.19	8956.994	37219.453
23808.0	109.17	13895.044	34395.117
8524.0	109.13	9577.834	37047.078
7434.0	109.11	9397.743	38828.906
[truncated: 20,159 more rows]
