# Supplementary material for: Insights on the Control of Yeast Single-Cell Growth Variability by Members of the Trehalose Phosphate Synthase (TPS) Complex
Source: Front Cell Dev Biol. 2021 Jan 28;9:607628. doi: 10.3389/fcell.2021.607628 (PMC7876269; doi:10.3389/fcell.2021.607628)
Supplement: Supplementary file 3 [file Data_Sheet_2.ZIP › replicate2_TPS1_glc_t3.csv]

Id	Area(um^2)	Center_x_position	Center_y_position
3167.0	428.2	8817.311	36676.086
12509.0	275.61	10889.066	35392.645
18880.0	259.9	12901.638	37537.398
13214.0	257.71	10996.441	37270.766
541.0	253.63	7980.945	36917.781
12128.0	237.23	10676.172	34067.969
13408.0	232.85	11173.086	35440.871
23570.0	229.65	13816.014	39780.793
20632.0	205.07	13007.073	38560.785
20075.0	203.67	13111.296	33650.953
19031.0	192.77	12814.53	36148.676
16138.0	189.24	12059.187	36882.324
14078.0	186.12	11202.324	36284.637
10201.0	184.07	10210.597	38535.426
13791.0	181.75	11322.869	33906.664
24075.0	175.72	14089.209	35752.129
13418.0	173.23	11091.43	35485.707
25055.0	169.99	14217.012	39547.77
10706.0	168.13	10229.516	33662.961
5486.0	168.11	9080.672	37081.754
20341.0	165.62	12981.131	35520.98
15029.0	163.7	11551.561	33947.047
18614.0	162.94	12545.511	39465.16
11751.0	162.5	10580.699	36886.051
2521.0	162.31	8483.874	36193.547
18321.0	161.52	12530.017	36393.465
11603.0	161.27	10736.774	38518.223
16741.0	159.66	12223.331	34755.945
12002.0	159.59	10766.938	34966.469
5009.0	158.82	8932.56	34119.227
19979.0	158.01	12791.605	33402.883
21147.0	157.92	13283.7	36092.754
22541.0	157.61	13686.885	36603.191
13159.0	156.37	11009.902	37684.402
1178.0	156.33	8152.566	37428.402
8292.0	155.58	9650.152	36315.277
20494.0	155.56	13059.984	37121.613
9741.0	155.18	9970.007	36307.945
11035.0	155.05	10393.331	35569.293
22913.0	154.41	13963.743	33124.191
12892.0	154.13	10801.231	38925.637
4993.0	153.97	9054.457	34234.246
14098.0	153.55	11401.875	36480.883
9277.0	153.26	9740.602	33997.219
22342.0	153.26	13765.212	38496.16
1906.0	151.88	8370.561	36870.395
15629.0	151.88	11814.968	37691.031
24049.0	149.8	14047.046	36099.535
22025.0	148.47	13499.808	38164.805
23150.0	147.34	13968.342	35510.332
23459.0	146.67	13846.431	38605.172
14034.0	146.39	11249.83	35894.453
1111.0	146.16	8102.002	38021.008
9537.0	145.87	9952.339	34532.906
11626.0	145.03	10688.255	38398.625
19947.0	144.55	12842.63	33720.793
24634.0	143.82	14308.439	35499.59
9083.0	143.72	9787.947	35841.133
15732.0	143.21	11655.858	38625.449
11937.0	142.15	10558.446	35728.078
11448.0	140.22	10408.323	39732.777
12731.0	139.91	10882.437	37288.387
8537.0	139.68	9559.514	38438.523
24666.0	138.72	14295.399	35790.195
21526.0	138.59	13368.25	33574.273
13885.0	138.49	11229.965	34756.043
15510.0	138.05	11842.733	36497.277
23800.0	137.92	14155.16	38352.391
25179.0	137.88	14477.243	39129.391
13877.0	137.36	11238.996	34705.164
5443.0	137.13	9080.505	36685.773
14681.0	136.58	11598.969	36742.402
21896.0	136.4	13557.229	37032.32
2484.0	136.04	8610.908	36585.535
2375.0	135.64	8465.958	37866.68
17743.0	135.62	12348.729	35169.055
15485.0	135.47	11742.061	36254.566
15068.0	135.37	11536.898	33639.27
24644.0	135.12	14342.575	35585.254
14696.0	134.64	11522.349	36845.402
22344.0	134.43	13591.468	38528.141
25617.0	134.3	14629.635	34840.219
20889.0	134.28	13241.548	38856.152
8008.0	134.07	9656.715	33498.621
22927.0	133.84	13981.461	33272.805
23086.0	133.82	13811.949	34919.996
22873.0	133.51	13766.729	33198.344
15342.0	133.45	11844.055	34993.664
15779.0	133.13	11724.721	39161.539
11398.0	133.03	10516.757	39042.367
19063.0	132.44	12773.813	35850.633
21871.0	132.4	13495.884	36795.707
1017.0	132.32	8182.767	39203.922
23399.0	132.15	13890.774	38138.039
25568.0	131.88	14515.862	35331.305
16107.0	131.5	11983.363	37074.227
17062.0	130.94	12115.479	37743.129
22519.0	130.79	13585.225	37008.754
18445.0	130.64	12620.507	37800.148
9833.0	130.35	10037.907	37101.781
12429.0	130.33	10958.741	34724.348
21791.0	129.64	13497.915	35824.449
7687.0	129.43	9479.007	35417.422
21720.0	129.32	13485.727	35188.879
14865.0	129.01	11475.172	35288.395
12842.0	128.8	10981.783	38370.098
23200.0	128.76	13796.065	36066.063
11553.0	128.72	10763.328	39178.48
24323.0	128.57	14185.539	33368.086
24875.0	128.3	14367.807	37621.102
17497.0	128.2	12431.615	37503.43
17088.0	128.15	12135.814	38019.27
17328.0	128.13	12338.299	39132.445
17013.0	128.07	12237.917	37292.539
13953.0	128.03	11373.548	35241.969
9897.0	127.99	10129.242	37648.586
11896.0	127.78	10696.711	36057.738
4748.0	127.61	9014.108	36741.387
22281.0	127.59	13762.95	39409.148
8562.0	127.48	9570.043	38656.512
4984.0	127.29	9012.093	34138.676
2525.0	127.02	8543.808	35950.441
11479.0	126.67	10739.196	39828.953
22565.0	126.61	13684.916	36306.766
7035.0	126.38	9287.633	39636.48
20205.0	126.17	13037.924	34298.102
23347.0	125.98	13906.402	37637.738
18684.0	125.47	12913.83	39880.422
13970.0	125.39	11226.581	35430.004
1542.0	124.83	8125.292	33566.723
2909.0	124.58	8707.214	34026.004
17672.0	124.41	12476.122	35871.785
8533.0	124.18	9582.066	38390.766
22393.0	123.88	13692.925	38025.117
2432.0	123.84	8588.486	37272.73
9592.0	123.49	9938.692	35139.762
2399.0	123.45	8527.837	37569.148
1566.0	123.26	8073.991	33175.934
22366.0	123.07	13597.906	38413.094
16041.0	122.99	11900.755	37732.945
9738.0	122.86	10068.037	36280.621
18531.0	122.52	12615.917	38641.125
10785.0	122.32	10544.336	33190.348
15309.0	122.17	11790.544	34665.648
2905.0	122.15	8678.453	34010.0
10402.0	121.48	10248.768	36677.988
22712.0	121.12	13685.881	34625.512
17401.0	121.0	12402.879	38325.938
22491.0	120.87	13565.946	37321.637
3238.0	120.85	8717.711	37595.695
17069.0	120.56	12107.958	37824.027
21343.0	120.45	13281.655	34446.621
17018.0	120.31	12250.889	37342.129
12080.0	120.02	10757.225	34315.852
14972.0	119.79	11624.638	34313.707
23549.0	119.78	13935.902	39562.699
25159.0	119.35	14565.081	39300.895
21387.0	119.05	13337.498	33917.891
9424.0	118.72	10063.067	33336.145
2985.0	118.19	8752.447	34780.438
12424.0	117.63	10877.501	34655.703
8279.0	117.61	9561.023	36117.234
3197.0	117.59	8808.314	37062.477
15952.0	117.15	12032.385	38640.809
4988.0	117.11	9009.968	34182.453
7713.0	117.09	9385.912	35350.586
11736.0	116.88	10653.646	37083.449
23877.0	116.69	14008.679	37762.09
20089.0	116.63	13016.023	33815.965
7985.0	116.48	9668.064	33214.34
16615.0	116.44	12182.826	33647.285
13158.0	116.12	11175.897	37681.609
18353.0	115.98	12666.868	36715.055
12519.0	115.89	10871.588	35484.168
2983.0	115.85	8659.626	34764.77
3379.0	115.79	8768.289	39216.965
16172.0	115.77	11902.218	36653.199
10640.0	115.64	10246.554	34419.371
19175.0	115.48	12897.642	34540.688
7867.0	115.27	9488.622	33981.695
24528.0	115.04	14378.426	34556.332
21485.0	114.76	13536.964	33095.98
8493.0	114.43	9584.031	37939.043
16285.0	114.39	11960.865	35679.902
14716.0	114.37	11417.612	36388.012
21623.0	114.32	13435.197	34466.895
24538.0	114.32	14342.788	34643.738
10102.0	114.12	10195.208	39644.207
21978.0	114.03	13352.217	37587.809
13955.0	113.93	11213.38	35278.195
24246.0	113.76	14018.118	34200.27
18743.0	113.68	12709.171	39232.238
9416.0	113.61	10080.561	33277.734
11723.0	113.47	10578.017	37250.098
8978.0	113.36	9906.968	36625.738
18828.0	113.05	12756.12	38197.852
11965.0	112.88	10577.869	35375.211
8938.0	112.48	9843.205	36913.207
22367.0	112.32	13773.271	38437.727
20148.0	112.17	12939.571	34014.754
4950.0	112.13	9037.617	34655.191
18921.0	112.09	12762.792	37254.262
14624.0	112.09	11424.015	37373.0
24372.0	112.05	14318.428	33050.895
16924.0	112.02	12203.014	36446.891
8171.0	111.86	9582.861	35226.063
4977.0	111.84	8895.035	34335.625
8530.0	111.73	9675.101	38354.852
18592.0	111.67	12676.788	39271.332
10162.0	111.65	10344.142	38804.066
10191.0	111.54	10273.938	38764.273
15980.0	111.5	11994.334	38628.84
16564.0	111.27	12197.37	33202.641
15331.0	111.25	11766.072	34918.184
2460.0	111.23	8448.968	36943.652
9287.0	111.14	9882.18	34102.625
18548.0	110.68	12639.276	38792.82
23000.0	110.48	13916.37	33999.152
21242.0	110.23	13265.641	35396.668
466.0	110.12	7660.695	36391.223
15366.0	110.06	11845.324	35156.016
19996.0	110.02	12788.579	33264.723
1114.0	109.93	8036.2	38049.266
19079.0	109.93	12834.733	35717.973
7638.0	109.7	9357.1	35954.891
21953.0	109.64	13474.873	37467.633
4745.0	109.58	8932.27	37008.043
24590.0	109.41	14359.068	35094.594
15741.0	109.41	11774.624	38690.625
7962.0	109.3	9448.606	33005.879
25101.0	109.05	14409.144	40000.586
23948.0	109.03	14051.252	37163.543
10079.0	108.86	10261.29	39772.188
1880.0	108.76	8212.809	36592.246
10124.0	108.72	10313.928	39296.297
16974.0	108.7	12073.182	36926.633
395.0	108.7	7676.9	35801.906
7678.0	108.64	9482.215	35667.254
8913.0	108.63	9830.453	37334.125
3289.0	108.47	8812.346	38176.277
11669.0	108.32	10606.912	37925.195
9305.0	108.26	9813.58	33723.789
16546.0	108.24	12235.358	33009.375
13619.0	108.18	11128.526	33952.02
11925.0	107.99	10609.391	35646.926
4819.0	107.96	8961.767	36194.652
2077.0	107.71	8411.733	38803.523
5192.0	107.61	9255.212	34253.59
17803.0	107.53	12438.296	34763.164
16753.0	107.53	12129.658	34852.297
7052.0	107.48	9433.436	39453.039
25480.0	107.42	14496.006	36125.195
5296.0	107.34	9228.842	35372.953
12654.0	107.3	10951.561	36559.203
10405.0	107.23	10254.86	36383.332
11517.0	107.21	10623.906	39438.875
604.0	107.19	7713.245	37437.223
13353.0	107.19	11143.785	35742.488
23733.0	107.07	14204.653	39123.453
14580.0	107.02	11515.827	38063.48
12325.0	107.0	10934.93	33668.117
14757.0	106.86	11600.944	36058.336
1521.0	106.86	8181.519	33714.098
13835.0	106.79	11382.684	34354.77
9785.0	106.71	9992.584	36655.352
18653.0	106.59	12517.257	39817.262
12439.0	106.58	10904.207	34826.359
407.0	106.52	7732.196	35868.406
16100.0	106.46	11970.854	37034.355
14273.0	106.44	11246.357	38364.332
12159.0	106.4	10649.322	33721.871
1582.0	106.38	8353.095	33009.242
13744.0	106.38	11367.591	33546.695
1516.0	106.36	8187.813	33666.348
16171.0	106.27	11962.375	36647.707
8213.0	106.21	9645.851	35519.676
13243.0	106.12	11169.946	36938.613
3251.0	106.06	8716.288	37711.691
5474.0	105.81	9087.564	36963.254
20670.0	105.71	13044.243	39021.715
16333.0	105.64	11940.673	35139.355
18559.0	105.5	12556.943	38931.301
388.0	105.46	7781.483	35740.688
13952.0	105.45	11296.74	35239.848
7924.0	105.41	9312.209	33351.992
12063.0	105.33	10595.545	34517.941
13932.0	105.33	11274.664	35110.684
13650.0	105.27	11194.995	33615.629
8547.0	105.18	9591.357	38555.309
2904.0	105.16	8798.326	33999.188
8407.0	105.14	9603.381	37139.844
4878.0	105.14	9033.603	35269.746
2840.0	105.14	8722.818	33253.438
11971.0	105.12	10643.776	35108.426
17622.0	105.1	12307.97	36374.668
8215.0	105.06	9586.739	35526.863
24865.0	105.02	14375.637	37518.047
7771.0	104.85	9438.135	34821.941
14046.0	104.74	11330.307	36034.887
18097.0	104.72	12618.06	34356.035
10749.0	104.7	10174.526	33417.406
435.0	104.7	7662.152	36068.781
7462.0	104.56	9349.926	37772.91
13632.0	104.47	11180.001	33749.188
16464.0	104.43	12062.025	33885.527
20028.0	104.37	13086.899	33105.051
18929.0	104.22	12835.909	37300.766
18023.0	104.1	12554.278	33659.754
9020.0	103.99	9746.235	36317.797
12171.0	103.95	10725.727	33504.133
14104.0	103.82	11287.014	36575.387
22362.0	103.74	13627.178	38391.172
1571.0	103.72	8004.064	33274.867
15903.0	103.64	12036.626	39349.832
12769.0	103.63	10834.403	37662.246
9758.0	103.61	10019.506	36449.023
17221.0	103.59	12074.932	39388.426
2523.0	103.43	8621.881	35924.434
18571.0	103.34	12562.483	39020.387
3333.0	103.32	8801.228	38789.301
21426.0	103.22	13341.038	33331.371
16884.0	103.07	12090.969	36095.48
3171.0	103.05	8739.611	36756.461
117.0	102.95	7973.872	33844.598
16849.0	102.92	12233.528	35793.027
2558.0	102.92	8527.081	35459.41
16144.0	102.78	11940.225	36950.184
18337.0	102.76	12580.205	36576.676
21869.0	102.72	13517.252	36795.688
7807.0	102.69	9319.71	34734.879
10389.0	102.67	10143.273	36565.938
13834.0	102.44	11307.793	34357.453
2674.0	102.32	8630.316	34759.992
2231.0	102.3	8446.434	39282.715
12660.0	102.27	10947.577	36613.66
10622.0	102.27	10217.87	34604.254
21794.0	102.17	13493.883	35844.336
13228.0	102.07	11103.996	37069.738
12272.0	102.0	10939.912	33178.285
13540.0	101.96	11014.017	34598.281
17865.0	101.84	12330.5	33818.121
15418.0	101.84	11785.539	35674.984
949.0	101.82	8179.939	39809.664
17612.0	101.82	12422.803	36334.227
17950.0	101.79	12391.314	33319.363
1875.0	101.79	8359.091	36510.012
20771.0	101.75	13152.873	39760.809
18270.0	101.71	12591.62	35884.355
9987.0	101.67	9981.205	38805.402
13207.0	101.56	11123.944	37501.676
17513.0	101.5	12278.933	37035.125
18753.0	101.5	12917.395	38995.074
12179.0	101.38	10759.305	33562.711
16875.0	101.36	12213.657	36010.371
7511.0	101.23	9288.053	37312.879
3028.0	101.13	8768.674	35290.066
3024.0	101.12	8650.922	35245.336
12497.0	101.04	10983.682	35307.637
14478.0	100.98	11520.49	39125.688
21886.0	100.94	13523.912	36937.59
8022.0	100.77	9674.958	33678.152
23338.0	100.77	13880.741	37551.77
12625.0	100.73	10936.936	36299.637
2163.0	100.68	8406.715	39726.508
7762.0	100.6	9348.021	35077.742
22942.0	100.6	13910.193	33459.602
21166.0	100.54	13276.064	35912.938
2946.0	100.41	8688.262	34383.453
16157.0	100.39	12041.237	36767.59
18059.0	100.39	12590.537	34015.938
24256.0	100.31	14173.407	33979.773
23815.0	100.27	14200.002	38161.762
25285.0	100.22	14455.257	38014.879
10684.0	100.22	10185.245	33824.102
18264.0	100.12	12554.284	35838.145
15638.0	100.0	11839.506	37758.965
10195.0	99.97	10221.21	38490.086
3302.0	99.91	8785.038	38410.887
3099.0	99.76	8758.815	35936.0
15513.0	99.72	11793.723	36539.988
25655.0	99.72	14494.972	34511.473
10826.0	99.68	10494.955	33620.719
16959.0	99.6	12193.332	36793.758
10655.0	99.6	10301.016	34231.07
22338.0	99.54	13579.384	38754.934
16313.0	99.37	11953.266	35302.996
16965.0	99.35	12072.438	36839.055
2321.0	99.12	8610.943	38362.367
19274.0	99.08	12840.516	33972.723
11041.0	98.95	10559.588	35611.602
20857.0	98.7	13194.609	39417.969
11631.0	98.64	10748.994	38438.887
9085.0	98.51	9782.939	35853.227
8757.0	98.47	9880.479	38917.5
8512.0	98.45	9568.053	38176.723
13668.0	98.3	10993.099	33189.98
24380.0	98.2	14284.917	33120.336
12502.0	98.17	10816.344	35371.332
16364.0	98.17	11933.819	35048.422
21925.0	98.15	13520.291	37249.105
18651.0	98.13	12676.807	39793.984
21581.0	98.09	13427.209	34121.566
1257.0	98.03	8084.203	36391.309
15377.0	97.76	11734.896	35231.461
486.0	97.72	7931.326	36487.926
11935.0	97.53	10696.488	35722.223
7622.0	97.34	9286.256	36076.523
17587.0	97.3	12311.55	36455.367
24385.0	97.07	14390.456	33162.637
23505.0	97.02	13797.857	39068.504
2038.0	96.94	8303.812	38449.59
21403.0	96.94	13149.577	33736.215
23444.0	96.69	13958.796	38490.293
22739.0	96.69	13627.384	34507.648
18863.0	96.65	12780.922	37956.223
11618.0	96.59	10618.436	38588.695
8173.0	96.59	9600.467	35246.867
12586.0	96.59	10819.228	35994.117
8566.0	96.54	9694.4	38714.137
4958.0	96.5	8975.789	34734.703
20439.0	96.42	13129.653	36526.105
10056.0	96.38	10126.938	39794.543
12323.0	96.33	10893.226	33639.535
9605.0	96.31	10041.689	35210.535
18557.0	96.31	12684.903	38905.391
21514.0	96.29	13377.131	33418.008
15203.0	96.29	11661.093	33686.625
5170.0	96.29	9081.299	34008.352
2600.0	96.27	8566.068	35156.715
14803.0	96.21	11503.444	35753.723
13107.0	96.17	10997.649	38362.051
22952.0	96.1	13982.328	33548.508
13235.0	96.08	11183.359	37180.031
15065.0	96.06	11496.576	33618.922
1586.0	95.94	8259.587	33036.332
24608.0	95.92	14265.695	35321.48
12758.0	95.79	10950.573	37520.07
21939.0	95.79	13539.727	37364.41
14143.0	95.77	11338.429	36984.824
20915.0	95.77	13331.468	38512.813
2517.0	95.73	8461.937	36168.332
10782.0	95.73	10387.096	33119.586
22972.0	95.69	13852.636	33726.18
9423.0	95.54	10026.386	33336.68
22583.0	95.46	13606.762	36219.438
25094.0	95.46	14382.483	39884.324
9200.0	95.39	9803.834	34657.848
10955.0	95.33	10444.46	34877.07
9004.0	95.29	9739.577	36220.797
12579.0	95.25	10992.766	35958.117
23009.0	95.25	13824.786	34094.324
1219.0	95.23	8060.711	36923.367
22006.0	95.18	13365.303	37949.004
13901.0	95.14	11287.153	34863.891
16328.0	95.14	11964.161	35094.43
8470.0	95.02	9595.673	37705.441
10847.0	94.91	10509.573	33788.723
24226.0	94.91	14131.484	34584.391
7991.0	94.85	9588.001	33295.566
19135.0	94.83	12766.291	34787.16
22048.0	94.76	13383.619	38396.398
17076.0	94.74	12147.291	37855.41
24550.0	94.68	14325.943	34713.156
309.0	94.66	7863.478	35145.84
15308.0	94.54	11794.275	34642.008
12055.0	94.35	10671.294	34459.242
8108.0	94.26	9602.502	34644.723
12294.0	94.18	10970.892	33395.961
20994.0	94.16	13162.759	37798.934
20685.0	94.14	13132.915	39234.914
2444.0	94.07	8521.819	37102.883
9322.0	94.07	9886.044	33499.117
8639.0	94.01	9605.44	39696.125
22598.0	94.01	13587.383	35775.688
22382.0	93.97	13754.625	38275.914
15760.0	93.95	11799.968	38944.988
12533.0	93.93	10869.283	35582.066
16590.0	93.91	12115.294	33475.527
1654.0	93.87	8363.847	33844.875
1430.0	93.82	8018.173	34525.836
480.0	93.76	7710.295	36459.629
11009.0	93.76	10423.752	35360.305
4965.0	93.74	8971.155	34470.52
2403.0	93.72	8602.397	37595.496
4876.0	93.72	8982.583	35568.43
17491.0	93.68	12347.996	37455.223
20203.0	93.66	13135.208	34275.445
15923.0	93.64	11988.154	39254.559
1850.0	93.64	8364.892	36118.934
11725.0	93.59	10611.376	37269.441
24988.0	93.57	14260.11	38830.891
25695.0	93.51	14573.187	34267.539
12349.0	93.45	10912.676	33965.035
25508.0	93.43	14481.286	36034.539
16246.0	93.43	12060.691	36003.266
21806.0	93.41	13391.136	36111.824
11133.0	93.41	10463.146	36349.008
8388.0	93.39	9650.073	36986.531
2337.0	93.38	8610.084	38203.586
16642.0	93.32	12087.418	33867.566
2360.0	93.26	8574.881	38060.188
876.0	93.15	7727.232	39439.922
24922.0	93.09	14340.421	38088.77
11507.0	93.01	10571.463	39686.629
25155.0	92.99	14489.332	39574.637
12908.0	92.97	10920.445	39131.27
18637.0	92.95	12528.515	39649.438
1593.0	92.94	8234.335	33097.391
3524.0	92.88	8632.065	39621.727
19121.0	92.82	12883.817	34935.246
7699.0	92.53	9397.822	35541.652
22707.0	92.49	13568.006	34872.012
5023.0	92.49	8910.38	33909.898
4828.0	92.48	8920.181	35984.879
13106.0	92.44	11148.879	38336.91
24698.0	92.38	14357.393	36025.215
25685.0	92.36	14583.4	34146.984
22244.0	92.34	13597.782	39655.43
14806.0	92.34	11607.038	35779.875
4902.0	92.28	8956.378	35190.82
16792.0	92.28	12171.722	35316.262
599.0	92.26	7744.977	37399.895
11243.0	92.23	10478.275	37336.797
11908.0	92.15	10562.02	35852.402
24928.0	92.13	14220.476	38155.199
22984.0	92.07	13818.127	33815.871
12957.0	91.98	10957.987	39717.996
2456.0	91.98	8596.904	36890.41
11351.0	91.92	10500.55	38333.949
4637.0	91.9	8966.292	37932.52
13775.0	91.8	11289.794	33779.77
14812.0	91.77	11455.69	35823.406
25382.0	91.73	14605.215	37097.855
13323.0	91.63	11150.203	36092.816
16355.0	91.61	11860.368	34971.66
18754.0	91.61	12895.593	39001.973
23857.0	91.61	14031.048	37904.793
16656.0	91.56	12144.811	34041.023
24731.0	91.56	14239.945	36389.414
17318.0	91.56	12397.526	39327.68
21902.0	91.54	13476.476	37060.883
2635.0	91.5	8619.766	34965.027
13007.0	91.46	11145.142	39650.199
12577.0	91.46	10818.021	35941.258
7442.0	91.4	9393.995	37896.59
18432.0	91.4	12604.36	37684.973
8061.0	91.35	9622.235	34153.602
16322.0	91.31	12052.784	35349.863
13653.0	91.25	11164.736	33647.066
22616.0	91.23	13755.284	35632.559
11779.0	91.21	10705.145	36784.684
3352.0	91.21	8801.235	38948.926
18089.0	91.19	12632.435	34258.367
5107.0	91.08	9067.002	33281.008
10054.0	91.06	9957.83	39755.934
10005.0	91.04	10059.209	39171.359
24266.0	91.02	14090.792	34098.652
8776.0	91.0	9717.856	38487.406
11531.0	91.0	10616.431	39540.059
881.0	90.89	7837.775	39493.281
4788.0	90.87	8942.951	36482.426
20329.0	90.85	13006.027	35350.949
18015.0	90.79	12575.457	33566.543
9162.0	90.75	9844.63	35063.07
16749.0	90.71	12152.455	34830.512
13318.0	90.66	11024.053	36376.316
21515.0	90.62	13565.869	33427.883
22995.0	90.62	13945.47	33959.563
22155.0	90.6	13559.795	39417.645
14303.0	90.58	11230.966	38735.473
10002.0	90.52	10012.641	39120.375
15010.0	90.46	11562.122	34105.816
21456.0	90.46	13138.92	33302.227
23989.0	90.44	14109.864	36556.648
15739.0	90.41	11719.893	38679.793
14312.0	90.41	11359.014	38849.762
16149.0	90.29	12049.068	36987.523
16347.0	90.25	11966.692	35239.598
21311.0	90.23	13260.617	34759.723
10110.0	90.21	10276.119	39718.758
15086.0	90.21	11533.062	33442.078
2941.0	90.12	8752.863	34308.039
10089.0	90.08	10261.62	39887.957
11968.0	90.04	10626.256	35398.797
16262.0	90.04	11980.537	35805.152
8879.0	89.95	9854.709	37353.898
19936.0	89.95	12782.951	33964.449
18565.0	89.91	12571.834	38991.684
2494.0	89.83	8608.203	36471.176
2382.0	89.74	8498.121	37938.359
13114.0	89.72	11080.478	38402.246
17917.0	89.7	12431.626	33349.805
13370.0	89.68	11156.671	35857.047
8324.0	89.6	9677.36	36495.016
8579.0	89.6	9565.933	38919.996
3517.0	89.58	8711.835	39509.445
21540.0	89.56	13437.418	33727.184
18792.0	89.47	12861.599	38476.602
9767.0	89.45	10047.457	36513.457
24912.0	89.22	14380.047	37965.672
11074.0	89.22	10452.257	35917.973
22049.0	89.18	13425.78	38396.129
22163.0	89.16	13477.833	39449.352
22055.0	89.14	13534.307	38453.094
25192.0	89.14	14498.754	39249.023
11621.0	89.05	10774.783	38330.906
549.0	89.03	7715.126	36987.617
8328.0	89.01	9588.541	36520.781
5004.0	89.01	8871.969	34021.492
11684.0	88.93	10569.892	37799.484
23342.0	88.87	13990.896	37613.355
25810.0	88.85	14463.218	33221.426
18858.0	88.84	12724.149	37858.383
20601.0	88.82	13077.381	38231.414
12920.0	88.82	10836.127	39211.293
10925.0	88.74	10488.518	34599.957
23907.0	88.74	14073.906	37476.988
7912.0	88.72	9449.345	33513.754
23533.0	88.72	13850.371	39309.809
16955.0	88.7	12232.678	36741.188
16499.0	88.66	11881.29	33588.184
9330.0	88.66	9814.451	33589.945
23392.0	88.64	13883.435	38049.93
13833.0	88.64	11283.469	34344.711
7885.0	88.64	9316.152	33824.98
12690.0	88.64	10792.881	36856.48
11655.0	88.59	10602.232	38035.926
17269.0	88.57	12123.324	40005.563
10580.0	88.57	10260.563	34884.383
21109.0	88.57	13283.96	36416.039
2458.0	88.55	8525.853	36916.402
11065.0	88.49	10373.73	35804.574
12341.0	88.45	10974.486	33843.078
5090.0	88.39	8921.917	33144.113
13293.0	88.36	11176.063	36518.93
1129.0	88.24	8107.017	37927.324
5259.0	88.16	9177.775	34976.262
12990.0	88.09	11091.016	39923.516
13383.0	88.07	11165.627	35634.41
13974.0	88.05	11364.118	35455.984
18374.0	87.95	12508.868	36882.875
4952.0	87.95	8925.606	34668.336
19729.0	87.93	12919.404	34041.633
15051.0	87.88	11615.77	33784.168
3799.0	87.82	8885.904	39340.313
13951.0	87.8	11392.391	35233.047
21545.0	87.76	13527.633	33758.496
19014.0	87.74	12894.263	36332.469
11402.0	87.69	10520.951	39118.453
5431.0	87.61	9273.468	36491.438
13950.0	87.55	11389.315	35221.039
22960.0	87.53	13929.714	33627.355
18251.0	87.51	12545.165	35727.371
2837.0	87.48	8671.219	33226.855
7565.0	87.48	9433.769	36847.773
12303.0	87.46	10792.097	33519.555
11525.0	87.46	10714.114	39503.523
20814.0	87.44	13324.505	39683.621
16588.0	87.36	12207.994	33465.473
479.0	87.36	7724.341	36448.926
23225.0	87.32	13807.727	36338.52
4613.0	87.3	9045.008	37999.352
15305.0	87.3	11639.002	34619.203
17683.0	87.26	12435.354	35658.047
8517.0	87.23	9645.068	38233.047
24554.0	87.21	14401.024	34752.766
19009.0	87.19	12827.876	36245.754
1620.0	87.15	8220.109	33415.5
12876.0	87.15	10832.861	38774.598
2009.0	87.11	8325.916	38130.145
22327.0	87.09	13778.224	38671.133
23151.0	87.05	13948.638	35516.203
25687.0	87.0	14455.553	34178.922
11127.0	87.0	10538.66	36296.84
24245.0	86.9	14173.537	34188.277
23675.0	86.82	14166.072	39597.578
8915.0	86.82	9814.806	37026.934
20174.0	86.82	13089.582	34040.496
2055.0	86.82	8392.902	38595.508
3005.0	86.75	8698.256	35033.23
15348.0	86.75	11704.698	35043.777
4738.0	86.71	8950.217	36958.676
14252.0	86.67	11348.556	38164.391
23394.0	86.63	13909.051	38070.332
12466.0	86.63	10835.382	35102.391
17828.0	86.59	12480.436	34346.871
20219.0	86.56	13035.068	34403.766
20790.0	86.54	13183.839	39896.141
22879.0	86.52	13680.452	33272.113
21989.0	86.4	13399.999	37722.176
3013.0	86.4	8645.807	35122.391
17217.0	86.38	12258.04	39297.953
23397.0	86.36	13847.149	38096.781
10943.0	86.27	10545.365	34771.16
12379.0	86.25	10968.768	34265.129
18824.0	86.17	12866.833	38183.707
21094.0	86.17	13195.133	36581.137
3182.0	86.17	8641.815	36859.922
1611.0	86.17	8403.447	33295.188
3053.0	86.15	8823.781	35542.668
7738.0	86.15	9318.422	35237.023
22779.0	86.1	13707.579	34245.363
22453.0	86.08	13570.814	37627.352
23042.0	86.06	13927.813	34427.68
23963.0	86.02	14136.03	36940.902
15469.0	86.0	11735.333	36113.172
18612.0	85.96	12656.62	39447.969
2005.0	85.87	8379.556	38087.688
19114.0	85.87	12747.452	35195.629
12895.0	85.81	10968.305	38930.387
20442.0	85.79	13087.21	36558.984
24664.0	85.77	14269.499	35784.133
895.0	85.77	7933.491	39602.23
8535.0	85.67	9491.719	38417.055
18249.0	85.6	12647.815	35683.258
12369.0	85.58	10805.532	34171.605
315.0	85.56	7769.319	35206.016
16570.0	85.56	12199.08	33242.492
17095.0	85.52	12127.01	38062.938
25652.0	85.52	14621.264	34493.297
24083.0	85.5	14028.015	35844.23
24621.0	85.44	14369.637	35440.199
12768.0	85.44	10837.39	37641.648
1814.0	85.44	8220.277	35658.695
8926.0	85.43	9744.493	37108.176
16180.0	85.41	11997.643	36416.723
12036.0	85.39	10629.017	34916.797
392.0	85.33	7889.719	35778.027
9992.0	85.2	10106.176	38907.844
3294.0	85.14	8667.329	38263.934
22267.0	85.12	13653.737	39289.238
19276.0	85.1	12715.963	33973.91
21974.0	85.1	13397.34	37573.699
1905.0	85.06	8245.171	36865.609
19968.0	84.98	12710.448	33622.063
1698.0	84.97	8316.68	34223.832
10349.0	84.97	10222.356	36898.125
9687.0	84.91	9927.957	35835.359
15232.0	84.85	11699.488	33952.984
3169.0	84.85	8825.398	36711.172
18606.0	84.81	12501.647	39399.242
11826.0	84.79	10705.355	36481.156
23999.0	84.79	14146.68	36629.703
12825.0	84.79	10918.707	38225.82
12706.0	84.79	10858.873	37007.629
12264.0	84.77	10827.081	33131.211
25361.0	84.75	14574.755	37501.535
3083.0	84.75	8668.984	35818.781
17224.0	84.75	12164.035	39410.773
18627.0	84.6	12495.688	39557.801
19986.0	84.58	12848.976	33176.066
13530.0	84.52	11188.953	34476.285
9358.0	84.41	9845.095	33206.172
19995.0	84.39	12757.19	33246.262
19985.0	84.37	12822.906	33169.43
15392.0	84.33	11833.648	35398.949
24551.0	84.28	14397.045	34714.852
20362.0	84.28	12947.534	35647.766
2254.0	84.26	8427.833	39181.449
2880.0	84.24	8711.497	33698.648
18228.0	84.18	12624.766	35483.121
4656.0	84.18	9057.322	37805.535
11824.0	84.16	10686.459	36474.398
982.0	84.12	8068.589	39483.277
1633.0	84.08	8214.368	33559.648
13728.0	84.05	11376.993	33416.559
19111.0	84.01	12880.282	35140.879
12966.0	83.99	10832.533	39861.719
13201.0	83.99	11172.299	37446.453
18794.0	83.99	12736.555	38506.305
13091.0	83.87	11176.226	38548.379
9697.0	83.84	10087.749	35896.145
25365.0	83.78	14553.533	37219.742
2640.0	83.76	8505.8	35043.742
2270.0	83.76	8485.524	39099.688
18776.0	83.66	12718.277	38912.793
17832.0	83.61	12373.53	34371.711
10275.0	83.59	10334.297	37589.906
15015.0	83.57	11447.693	33812.836
22770.0	83.51	13674.495	34163.34
10163.0	83.51	10187.585	38846.57
19751.0	83.49	12763.24	33910.027
20896.0	83.47	13319.172	38909.684
14942.0	83.45	11434.221	34709.328
17012.0	83.39	12249.688	37282.188
1358.0	83.39	8020.774	35269.879
8838.0	83.3	9815.056	37851.785
15588.0	83.3	11757.124	37179.766
2040.0	83.3	8356.674	38454.109
18336.0	83.28	12526.624	36555.59
14805.0	83.26	11552.538	35775.254
16516.0	83.26	11985.993	33379.863
10560.0	83.24	10329.597	35016.0
13616.0	83.24	11193.14	33940.395
13168.0	83.18	11179.274	37754.496
10212.0	83.16	10167.835	38338.145
1023.0	83.11	8149.025	38961.863
16319.0	83.01	12027.144	35324.289
16033.0	83.01	11967.824	37951.363
10572.0	83.01	10194.162	34798.496
2578.0	82.97	8560.19	35295.555
10456.0	82.97	10327.332	35936.254
18512.0	82.93	12639.728	38395.508
22848.0	82.92	13754.306	33587.516
2205.0	82.92	8543.156	40010.563
18465.0	82.9	12704.657	37935.035
18168.0	82.88	12601.16	34952.785
13503.0	82.84	11134.032	34878.891
14953.0	82.84	11448.692	34482.438
22122.0	82.78	13365.908	39074.754
5333.0	82.78	9134.817	35573.352
2712.0	82.69	8475.623	34280.844
23097.0	82.65	13987.49	35047.996
10100.0	82.61	10186.545	39594.922
5402.0	82.61	9171.572	36199.961
13826.0	82.59	11302.68	34277.645
11050.0	82.49	10470.105	35686.941
17846.0	82.42	12458.86	34221.105
3036.0	82.4	8736.052	35368.563
14763.0	82.38	11532.181	36086.516
13470.0	82.36	11087.929	35217.48
18868.0	82.3	12896.016	37706.574
16050.0	82.28	12033.102	37538.5
7512.0	82.25	9323.577	37321.941
17122.0	82.25	12257.763	38335.797
24125.0	82.19	13997.948	35344.148
2113.0	82.11	8344.01	39229.328
10891.0	82.09	10379.541	34178.488
23708.0	82.09	14107.698	39471.492
11088.0	82.07	10430.279	36036.133
23104.0	82.03	13978.978	35138.027
22889.0	82.0	13582.717	33062.789
18122.0	81.96	12499.996	34569.758
13024.0	81.92	11085.642	39490.941
4598.0	81.88	9060.156	38148.004
7385.0	81.86	9399.245	38740.629
15244.0	81.82	11713.574	34032.305
9191.0	81.79	9721.586	34620.043
10965.0	81.71	10407.298	34966.609
15227.0	81.69	11711.655	33928.293
2505.0	81.67	8488.431	36344.766
4761.0	81.59	8965.591	36560.129
10049.0	81.52	9935.277	39685.668
23386.0	81.46	13955.052	37997.898
23096.0	81.44	13814.891	35045.406
11177.0	81.42	10561.204	36678.445
9159.0	81.4	9760.757	35022.332
8127.0	81.4	9623.197	34823.707
18196.0	81.38	12583.474	35173.602
184.0	81.36	7877.716	34221.887
25293.0	81.34	14480.68	38084.129
986.0	81.34	8186.199	39520.395
7892.0	81.27	9427.737	33904.625
107.0	81.25	7659.296	33805.102
2379.0	81.23	8508.016	37927.266
23052.0	81.21	13969.677	34534.656
16669.0	81.21	12073.065	34120.422
11034.0	81.19	10476.904	35563.441
18016.0	81.11	12573.532	33593.379
23528.0	81.11	13971.664	39292.883
24373.0	81.1	14356.148	33057.973
15318.0	81.06	11818.152	34752.629
4376.0	81.06	8885.483	39004.836
22227.0	81.04	13598.942	39935.711
25746.0	80.98	14565.063	33794.844
4927.0	80.92	8890.361	34776.547
10520.0	80.92	10209.781	35264.906
14209.0	80.92	11248.769	37748.965
7584.0	80.88	9469.148	36678.207
4780.0	80.88	9059.218	36439.016
15806.0	80.87	11665.849	39453.719
9709.0	80.85	10037.264	36003.66
21348.0	80.83	13300.76	34165.148
25345.0	80.81	14514.429	37611.66
5087.0	80.75	8931.429	33103.383
11845.0	80.75	10675.04	36314.199
15200.0	80.75	11686.442	33661.73
25079.0	80.75	14366.566	39784.984
18397.0	80.73	12590.293	37178.047
11368.0	80.69	10419.97	38545.461
20134.0	80.67	13024.291	33953.832
19027.0	80.64	12908.246	36119.57
21344.0	80.6	13318.853	34140.262
11512.0	80.54	10587.502	39716.297
16323.0	80.52	11944.699	35362.402
9701.0	80.5	10060.753	35919.758
2838.0	80.44	8637.915	33232.129
13316.0	80.35	11081.888	36362.367
1147.0	80.33	8036.195	37809.113
24026.0	80.33	14068.333	36535.633
22771.0	80.33	13767.698	34170.695
16232.0	80.33	11876.901	35899.395
10821.0	80.33	10373.477	33603.164
7630.0	80.25	9469.118	36116.98
21396.0	80.21	13339.025	33690.395
24155.0	80.21	14123.893	35252.043
2761.0	80.2	8609.785	33540.992
17205.0	80.2	12219.486	39120.727
7989.0	80.18	9688.337	33279.738
22677.0	80.14	13616.284	35223.227
4949.0	80.14	8859.111	34632.809
9091.0	80.14	9776.563	35589.758
5409.0	80.14	9214.249	36283.621
11565.0	80.12	10758.741	38961.703
16803.0	80.12	12089.357	35376.668
18636.0	80.12	12624.196	39628.648
8928.0	80.04	9873.819	37148.352
13112.0	80.04	11108.891	38391.074
9108.0	80.0	9900.003	35725.523
1977.0	79.95	8300.53	37682.32
16230.0	79.93	12052.197	36207.609
22109.0	79.91	13405.997	38949.926
20337.0	79.91	13109.85	35419.16
10371.0	79.89	10335.016	36728.957
1201.0	79.87	8100.658	37065.844
1526.0	79.85	8127.843	33751.145
21248.0	79.85	13218.721	35104.355
20190.0	79.83	12974.496	34215.02
20479.0	79.81	13092.38	36961.137
17050.0	79.74	12146.513	37623.508
5236.0	79.74	9143.691	34722.254
11744.0	79.74	10598.465	37147.652
16810.0	79.66	12167.505	35431.313
22845.0	79.64	13694.136	33571.152
1083.0	79.58	8150.649	38321.543
2288.0	79.58	8626.752	38940.0
1856.0	79.52	8408.154	36274.715
2335.0	79.52	8519.493	38188.023
10268.0	79.52	10162.788	37782.629
18099.0	79.47	12503.228	34371.344
9813.0	79.47	10072.742	36891.027
14067.0	79.45	11297.771	36188.629
11254.0	79.43	10508.949	37528.367
22809.0	79.43	13765.388	33846.031
23597.0	79.39	13986.92	39922.219
17410.0	79.35	12401.565	38419.992
21769.0	79.24	13553.635	35656.715
13043.0	79.22	11076.689	39349.281
11789.0	79.2	10583.663	36840.695
1415.0	79.2	8066.553	34690.598
7424.0	79.2	9324.854	37997.988
9865.0	79.18	10002.337	37346.867
17910.0	79.16	12398.732	33610.5
23861.0	79.1	14114.625	37930.078
10372.0	79.08	10264.929	36733.781
22307.0	79.01	13780.374	39096.469
14405.0	78.99	11396.082	39867.176
12259.0	78.97	10940.825	33063.781
1462.0	78.95	8166.85	34402.359
25098.0	78.95	14337.112	39957.66
11803.0	78.89	10572.965	36635.172
18509.0	78.87	12668.925	38388.91
23436.0	78.85	13840.843	38438.031
2462.0	78.83	8602.054	36964.051
25458.0	78.82	14458.641	36267.508
25243.0	78.78	14617.318	38476.637
13450.0	78.76	11200.45	35122.285
22691.0	78.72	13677.752	35071.469
9334.0	78.64	9894.086	33640.68
8716.0	78.64	9794.949	39320.668
8132.0	78.55	9490.891	34864.852
25575.0	78.55	14511.434	35138.109
25457.0	78.47	14507.149	36257.199
17096.0	78.47	12075.594	38071.879
22860.0	78.41	13594.658	33395.727
14063.0	78.38	11239.926	36171.879
18703.0	78.36	12779.136	39683.121
9854.0	78.36	9929.863	37265.496
25828.0	78.36	14512.866	33308.578
22265.0	78.34	13569.286	39565.883
3343.0	78.32	8839.99	38915.125
8405.0	78.32	9663.723	37129.742
18231.0	78.32	12503.429	35510.68
17811.0	78.3	12390.617	34537.773
21672.0	78.3	13405.006	34818.434
17315.0	78.28	12457.574	39280.867
14883.0	78.26	11629.938	35379.098
23923.0	78.24	14170.831	37244.762
18725.0	78.22	12903.092	39364.77
2533.0	78.22	8617.317	36054.254
338.0	78.2	7737.487	35402.406
16650.0	78.16	12102.076	33937.711
15218.0	78.13	11725.002	33834.762
12049.0	78.11	10671.968	34700.078
11649.0	78.11	10610.726	38270.684
10207.0	78.09	10270.946	38571.223
22753.0	78.07	13723.558	34314.0
16674.0	78.07	12268.156	34165.813
22914.0	78.07	13983.155	33125.383
11307.0	78.07	10413.501	38022.367
16337.0	78.03	12064.728	35152.09
21677.0	78.03	13567.284	34845.656
20966.0	77.97	13305.308	37844.652
25670.0	77.95	14427.825	34344.625
23272.0	77.95	13907.791	36822.742
20409.0	77.9	13094.635	36247.684
13361.0	77.9	11117.963	35802.938
14983.0	77.9	11630.041	34145.035
15148.0	77.88	11713.659	33122.203
25792.0	77.88	14625.512	33376.992
18179.0	77.86	12545.747	35029.859
8927.0	77.84	9805.769	37119.242
1930.0	77.82	8313.9	37211.891
15270.0	77.82	11829.3	34262.633
10562.0	77.8	10240.895	35032.547
20256.0	77.78	12967.871	34736.664
22075.0	77.78	13398.216	38673.66
15522.0	77.78	11737.431	36599.734
12965.0	77.76	10805.695	39860.711
2594.0	77.74	8564.967	35094.156
2396.0	77.72	8454.476	37533.602
20680.0	77.69	12944.869	39163.84
21049.0	77.69	13183.422	37043.102
10654.0	77.67	10218.651	34209.922
3383.0	77.65	8822.844	39249.961
23987.0	77.65	14181.915	36829.758
15772.0	77.59	11687.916	39061.867
7749.0	77.59	9473.093	34992.004
17681.0	77.57	12305.056	35635.953
6988.0	77.57	9169.443	39677.523
7816.0	77.51	9459.661	34503.059
280.0	77.51	7783.924	34923.539
16460.0	77.51	11933.745	33842.336
870.0	77.51	7804.382	39404.828
25449.0	77.44	14530.88	36520.105
1506.0	77.42	8070.333	33884.023
14746.0	77.42	11554.901	36265.207
7719.0	77.4	9486.846	35385.816
8524.0	77.38	9632.929	38325.957
23925.0	77.36	14177.491	37265.508
14103.0	77.36	11302.567	36557.727
3066.0	77.34	8689.015	35660.012
16121.0	77.34	12033.242	37104.305
24329.0	77.32	14118.573	33469.652
7635.0	77.32	9319.304	35904.359
4999.0	77.21	9002.101	33978.32
22168.0	77.21	13426.969	39493.27
22486.0	77.17	13593.3	37308.059
4635.0	77.09	9014.777	37903.766
15054.0	77.07	11468.661	33498.09
15334.0	77.05	11688.547	34933.984
9182.0	77.03	9726.743	34876.793
20007.0	77.01	12799.159	33046.578
14473.0	77.01	11579.696	39379.906
13637.0	77.0	11090.546	33793.492
23460.0	76.98	13797.364	38616.148
22208.0	76.94	13529.995	39965.652
15697.0	76.94	11782.358	38272.563
9942.0	76.94	10053.999	38180.504
5348.0	76.92	9131.432	35708.563
10578.0	76.9	10194.506	34872.547
13907.0	76.88	11417.239	34919.789
24846.0	76.86	14369.011	37349.633
723.0	76.86	7884.643	38337.609
15627.0	76.82	11750.513	37675.414
11407.0	76.82	10528.68	39153.766
25800.0	76.82	14482.89	33441.387
15939.0	76.8	11930.408	38805.277
707.0	76.8	7787.207	38235.84
11895.0	76.8	10713.301	36051.281
21877.0	76.8	13423.32	36895.879
22418.0	76.77	13705.414	37698.223
14606.0	76.75	11436.543	37787.305
18834.0	76.73	12783.245	38271.742
17875.0	76.65	12350.113	33924.414
22346.0	76.59	13712.206	38546.18
16068.0	76.54	12034.308	37342.07
8994.0	76.52	9812.631	36397.734
17432.0	76.5	12437.929	38018.816
14703.0	76.48	11604.417	36621.867
17218.0	76.4	12071.936	39336.066
20619.0	76.38	12941.098	38448.137
15142.0	76.36	11832.589	33075.652
16335.0	76.34	11863.142	35143.875
5225.0	76.33	9258.092	34626.223
11852.0	76.31	10775.603	36072.168
18324.0	76.31	12673.177	36427.543
13617.0	76.31	11155.81	33947.414
17543.0	76.27	12297.191	36990.906
12099.0	76.25	10762.022	34135.77
14637.0	76.25	11586.998	37441.477
12949.0	76.23	10805.667	39589.711
11201.0	76.21	10451.856	36915.555
7665.0	76.15	9352.069	35854.375
9365.0	76.13	9888.93	33291.484
1942.0	76.13	8307.693	37334.645
11654.0	76.13	10662.259	38021.477
16229.0	76.11	11866.485	36201.98
16484.0	76.06	11991.447	33752.906
25781.0	76.06	14600.83	33330.438
9503.0	76.0	10041.076	34180.547
25173.0	75.96	14439.908	39403.648
24148.0	75.96	14016.665	35211.051
19070.0	75.94	12918.767	35618.973
11258.0	75.88	10510.903	37582.473
25709.0	75.88	14462.271	34088.676
3578.0	75.88	9050.638	39595.738
10490.0	75.79	10334.34	35592.113
661.0	75.77	7962.176	37842.855
3187.0	75.77	8705.4	36888.52
9457.0	75.73	10090.975	33747.684
13516.0	75.71	11117.821	34695.273
13178.0	75.71	11150.137	37513.734
25437.0	75.71	14465.93	36403.09
1416.0	75.65	8092.647	34690.898
25394.0	75.64	14598.129	36899.352
9630.0	75.64	9990.124	35396.086
15208.0	75.64	11833.488	33740.324
9192.0	75.56	9912.053	34624.383
12760.0	75.54	10871.488	37529.566
17473.0	75.52	12377.564	37522.195
23582.0	75.52	13850.001	39835.93
5180.0	75.48	9203.49	34116.156
12204.0	75.46	10612.892	33451.426
11830.0	75.41	10739.867	36496.914
18351.0	75.37	12681.597	36680.488
15830.0	75.37	11728.483	39770.332
18510.0	75.35	12535.786	38389.844
13747.0	75.33	11216.115	33558.539
24390.0	75.33	14341.548	33244.777
20467.0	75.31	13038.309	36874.969
19087.0	75.23	12717.175	35464.926
17955.0	75.23	12491.096	33059.199
21432.0	75.23	13349.298	33369.355
15573.0	75.21	11782.285	37086.0
12464.0	75.21	10980.322	35081.09
56.0	75.21	7977.979	33365.77
7971.0	75.19	9510.342	33072.801
7523.0	75.18	9278.82	37091.605
7834.0	75.16	9416.604	34363.02
16689.0	75.16	12272.367	34308.008
17048.0	75.16	12211.616	37576.086
21033.0	75.14	13200.839	37469.852
3509.0	75.14	8648.653	39431.355
9763.0	75.12	9979.207	36470.145
13559.0	75.06	11110.322	34438.539
16491.0	75.06	11991.936	33801.09
325.0	75.0	7838.179	35273.754
21708.0	75.0	13447.678	35093.875
25184.0	75.0	14427.334	39183.531
25295.0	75.0	14589.383	38097.391
1552.0	74.98	8167.19	33326.086
9659.0	74.97	9952.062	35607.523
5378.0	74.97	9135.385	35965.215
13906.0	74.93	11302.795	34908.879
15594.0	74.91	11709.875	37307.059
19023.0	74.87	12872.453	36100.063
1419.0	74.87	8142.071	34713.031
21100.0	74.83	13222.225	36633.402
22638.0	74.83	13682.502	35456.551
24615.0	74.79	14397.45	35412.836
15238.0	74.75	11725.983	33979.484
7501.0	74.7	9341.879	37502.172
10575.0	74.68	10321.752	34817.113
13709.0	74.66	11327.994	33089.828
5416.0	74.64	9186.066	36338.664
25534.0	74.6	14606.355	35635.977
25517.0	74.6	14550.629	35817.594
1266.0	74.54	8029.511	36505.008
2563.0	74.52	8516.65	35486.613
23001.0	74.51	13901.216	34006.246
9250.0	74.49	9898.596	34441.129
10301.0	74.47	10219.771	37203.684
1046.0	74.47	8001.523	38882.988
12038.0	74.43	10737.619	34626.383
16393.0	74.37	11949.841	34682.277
24952.0	74.37	14247.726	38385.117
22933.0	74.31	13929.922	33358.809
21281.0	74.31	13220.007	35083.871
11054.0	74.31	10497.952	35729.949
14551.0	74.28	11455.395	38364.023
10990.0	74.28	10532.86	35232.289
12366.0	74.26	10898.172	34141.32
24636.0	74.26	14224.952	35521.832
22018.0	74.26	13365.279	38036.441
17427.0	74.26	12403.179	37994.137
21.0	74.22	7757.485	33157.508
4689.0	74.2	8958.756	37220.488
15396.0	74.2	11732.953	35458.664
11387.0	74.18	10404.426	38868.902
17884.0	74.16	12394.422	33692.039
18846.0	74.16	12827.156	38015.531
20806.0	74.16	13339.576	39626.77
9579.0	74.14	10006.207	34967.727
16951.0	74.14	12083.466	36690.07
8437.0	74.1	9659.811	37437.512
14101.0	74.08	11232.907	36531.648
25741.0	74.05	14577.664	33713.168
1558.0	74.03	8136.985	33398.148
19213.0	74.01	12768.128	34231.531
10823.0	73.99	10356.995	33605.238
22745.0	73.93	13667.358	34561.129
2693.0	73.93	8446.456	34303.805
10296.0	73.91	10329.26	37464.48
23903.0	73.89	14107.651	37403.621
3043.0	73.83	8660.699	35458.387
14922.0	73.83	11566.658	34847.531
15924.0	73.74	11998.826	39269.613
13173.0	73.7	11028.755	37789.453
20308.0	73.68	12928.125	35185.699
448.0	73.68	7695.425	36225.84
24046.0	73.64	14051.796	36064.371
24642.0	73.64	14318.861	35572.172
24687.0	73.64	14258.554	35931.422
16187.0	73.64	11985.241	36449.117
25187.0	73.6	14545.212	39209.035
8754.0	73.59	9794.345	38886.82
8750.0	73.57	9804.846	38836.641
7744.0	73.55	9283.403	34971.324
24605.0	73.49	14265.858	35276.789
4625.0	73.49	8904.051	38127.832
15831.0	73.47	11695.766	39790.973
12711.0	73.45	10946.096	37066.633
15944.0	73.45	11928.345	38862.152
19068.0	73.39	12859.258	35882.773
95.0	73.37	7926.373	33724.32
13651.0	73.37	10994.734	33616.281
22266.0	73.36	13691.321	39588.406
7057.0	73.34	9474.792	39534.578
18221.0	73.32	12530.645	35420.828
24389.0	73.28	14346.916	33205.891
5404.0	73.28	9069.633	36260.191
14826.0	73.28	11462.978	35637.871
24543.0	73.26	14248.27	34680.348
22501.0	73.26	13749.254	37125.484
2787.0	73.24	8616.538	33259.816
24492.0	73.2	14295.705	34274.363
24572.0	73.18	14231.649	34982.863
861.0	73.15	7805.42	39331.172
1859.0	73.13	8387.894	36300.457
12075.0	73.13	10616.391	34594.695
10433.0	73.11	10252.226	36057.57
14094.0	73.07	11242.826	36450.102
2796.0	73.03	8610.474	33321.949
16616.0	73.01	12271.294	33657.441
18322.0	72.99	12510.739	36413.207
15116.0	72.93	11496.709	33041.941
13962.0	72.93	11282.538	35355.699
14041.0	72.9	11273.691	35995.195
17127.0	72.88	12166.711	38386.859
23306.0	72.86	13821.974	37171.723
11230.0	72.86	10433.852	37222.59
22529.0	72.84	13608.522	36809.703
4799.0	72.82	8903.899	36341.48
18735.0	72.82	12902.439	39156.605
24900.0	72.82	14345.339	37846.777
7208.0	72.8	9448.316	39184.551
4641.0	72.76	9053.856	37955.953
946.0	72.74	8174.652	39773.645
22320.0	72.74	13744.533	38944.059
16383.0	72.72	11901.857	34896.422
11514.0	72.67	10629.736	39727.898
9455.0	72.65	9949.633	33731.055
14480.0	72.63	11451.611	39155.586
24317.0	72.61	14038.631	33344.184
2650.0	72.59	8610.952	34866.34
19739.0	72.57	12833.303	34117.195
10595.0	72.51	10154.327	34712.078
10766.0	72.49	10211.332	33110.012
17930.0	72.49	12341.122	33479.539
8397.0	72.47	9577.906	37046.672
23853.0	72.47	14139.358	37874.063
132.0	72.46	7891.346	33933.453
8758.0	72.46	9846.507	38914.844
5538.0	72.46	9182.101	37645.719
21648.0	72.46	13443.705	34634.465
640.0	72.44	7987.494	37690.91
1612.0	72.42	8207.402	33313.762
22253.0	72.42	13721.711	39732.254
22240.0	72.38	13684.255	39606.383
25580.0	72.36	14509.301	35208.297
21947.0	72.34	13363.77	37402.641
13105.0	72.32	11031.215	38325.641
13818.0	72.32	11276.593	34189.578
17454.0	72.32	12479.711	37927.953
4659.0	72.32	9018.74	37824.363
10937.0	72.32	10418.906	34731.07
11107.0	72.3	10378.02	36169.469
12521.0	72.3	10833.478	35515.09
7950.0	72.3	9427.398	33009.164
10157.0	72.26	10150.537	39091.898
1302.0	72.26	7989.892	36042.98
25331.0	72.26	14626.26	37799.867
13337.0	72.26	11174.959	35906.121
25118.0	72.24	14467.644	39976.664
17958.0	72.24	12308.441	33073.617
8298.0	72.23	9524.648	36344.184
20683.0	72.21	13096.951	39172.66
12440.0	72.19	10991.446	34836.199
20385.0	72.17	12985.102	35949.613
16754.0	72.15	12229.78	34871.004
12402.0	72.15	10799.513	34466.078
8189.0	72.11	9575.012	35350.617
8565.0	72.07	9651.928	38706.91
17355.0	72.05	12393.182	39068.504
20015.0	72.03	12900.133	33140.309
15140.0	72.03	11837.701	33061.332
10437.0	72.01	10139.865	36090.863
19041.0	72.0	12794.57	35956.754
3010.0	72.0	8659.129	35095.578
23303.0	71.98	13979.467	37134.223
22966.0	71.94	13931.52	33677.898
4646.0	71.94	9041.421	37714.566
13456.0	71.94	11121.068	35140.824
13887.0	71.94	11353.818	34771.031
17121.0	71.92	12124.495	38331.133
14755.0	71.92	11575.831	36375.66
692.0	71.9	7673.201	38061.973
22765.0	71.88	13715.254	34408.551
2086.0	71.88	8277.443	38895.68
8236.0	71.88	9697.86	35683.676
15934.0	71.86	12025.633	39037.586
10761.0	71.86	10176.44	33290.414
4371.0	71.86	8986.141	38965.875
10400.0	71.82	10345.512	36668.336
7709.0	71.8	9475.661	35311.074
16560.0	71.77	12194.804	33178.977
22764.0	71.77	13753.097	34404.66
17983.0	71.77	12648.206	33221.145
7402.0	71.75	9477.829	38379.633
23771.0	71.75	14156.022	38647.211
9821.0	71.75	10115.811	36984.305
18859.0	71.73	12735.724	37885.195
25322.0	71.71	14505.824	37751.59
10116.0	71.69	10333.952	39483.73
1515.0	71.67	8077.023	33663.168
5534.0	71.67	9064.675	37622.527
16320.0	71.67	11892.317	35326.266
22876.0	71.65	13692.484	33238.824
17862.0	71.63	12310.952	34106.555
14049.0	71.63	11355.788	36055.074
13010.0	71.57	11020.132	39681.445
21519.0	71.55	13410.878	33515.117
12254.0	71.52	10990.515	33021.922
7121.0	71.48	9369.649	39345.578
18582.0	71.48	12685.389	39095.055
2397.0	71.44	8580.919	37535.781
17023.0	71.44	12162.172	37392.676
1801.0	71.42	8214.908	35470.164
24598.0	71.36	14238.928	35204.293
24573.0	71.34	14288.633	34981.973
12863.0	71.34	10828.055	38593.699
4683.0	71.33	8967.89	37193.523
24749.0	71.31	14303.822	36499.227
9517.0	71.29	10045.497	34260.676
3508.0	71.27	8826.797	39430.516
23441.0	71.27	13959.912	38467.492
18120.0	71.27	12515.746	34538.133
8313.0	71.25	9543.767	36434.113
15156.0	71.23	11684.458	33189.742
10817.0	71.23	10542.931	33566.129
558.0	71.23	7667.524	37052.125
23420.0	71.21	13942.521	38287.277
16421.0	71.19	12032.412	34307.773
9027.0	71.17	9704.75	36367.055
15037.0	71.17	11455.133	33674.879
5579.0	71.15	9205.247	38020.871
16698.0	71.15	12109.103	34401.742
12290.0	71.15	10966.866	33353.035
15120.0	71.13	11501.956	33087.48
12417.0	71.13	10913.704	34584.434
13180.0	71.1	11207.121	37516.215
19187.0	71.1	12759.79	34356.859
16841.0	71.04	12170.428	35714.617
3077.0	71.04	8675.653	35733.184
20768.0	71.02	12985.302	40002.191
17185.0	71.02	12163.499	38914.902
10871.0	71.0	10544.621	33972.27
21188.0	71.0	13233.648	35821.156
9662.0	70.92	10019.63	35629.391
5294.0	70.92	9159.333	35359.246
22594.0	70.9	13770.581	36039.84
15736.0	70.88	11688.001	38631.207
9546.0	70.88	9924.549	34608.809
17469.0	70.85	12410.222	37796.313
14461.0	70.79	11549.342	39491.809
25302.0	70.79	14630.575	38140.98
18364.0	70.77	12670.718	36802.992
25817.0	70.75	14574.081	33260.273
537.0	70.71	7820.522	36882.488
15361.0	70.69	11798.946	35125.141
2180.0	70.69	8383.039	39934.816
12981.0	70.65	11167.351	39765.816
3060.0	70.62	8833.227	35617.695
17616.0	70.62	12419.0	36349.457
21201.0	70.6	13269.627	35612.855
8715.0	70.6	9778.611	39299.793
15986.0	70.6	12047.855	38351.23
15216.0	70.6	11719.787	33822.41
23329.0	70.6	13930.104	37477.016
16756.0	70.6	12141.13	34893.727
16457.0	70.58	11855.328	33818.887
24197.0	70.56	14209.664	34665.824
17472.0	70.56	12408.232	37516.566
1668.0	70.54	8232.553	33945.934
10649.0	70.52	10308.887	34177.441
2170.0	70.5	8326.22	39811.828
9921.0	70.5	10028.005	37893.141
23072.0	70.5	13989.553	34777.832
15038.0	70.48	11430.257	33682.551
24502.0	70.48	14403.106	34319.676
16281.0	70.46	12002.9	35654.746
23837.0	70.46	14154.888	38040.738
6629.0	70.44	9199.277	39399.723
21910.0	70.44	13428.781	37116.113
13685.0	70.44	11206.169	33045.031
17842.0	70.42	12462.9	34164.324
6974.0	70.42	9234.889	39552.668
18226.0	70.41	12553.433	35462.785
20408.0	70.41	13079.613	36237.281
1330.0	70.41	8172.257	35628.996
20765.0	70.39	13077.893	39965.074
9913.0	70.39	10122.078	37854.395
1442.0	70.39	8009.105	34308.531
3531.0	70.37	8785.896	39699.996
7507.0	70.35	9423.275	37224.914
18822.0	70.35	12723.13	38169.066
4478.0	70.35	8961.434	39086.793
19112.0	70.35	12809.723	35164.813
14552.0	70.35	11443.013	38378.07
13645.0	70.33	11175.967	33563.344
12156.0	70.33	10707.765	33694.785
13240.0	70.33	11190.852	36921.824
1497.0	70.31	8148.227	33812.27
7651.0	70.29	9478.111	36053.02
317.0	70.29	7705.8	35210.797
14740.0	70.27	11532.998	36224.055
9847.0	70.25	10029.642	37201.77
20386.0	70.25	13004.925	35975.406
1080.0	70.25	8185.004	38308.355
12017.0	70.25	10654.6	35034.141
21751.0	70.23	13488.712	35494.707
1177.0	70.23	7995.502	37407.867
13324.0	70.23	11012.59	36098.641
20668.0	70.23	13085.725	38997.426
8557.0	70.18	9677.791	38643.105
5618.0	70.18	9107.592	38480.883
23768.0	70.18	14160.809	38633.227
15433.0	70.16	11782.381	35795.875
25799.0	70.14	14523.72	33431.555
20964.0	70.12	13234.748	38139.637
10204.0	70.1	10262.31	38551.078
16535.0	70.1	12034.986	33014.27
2408.0	70.08	8420.827	37349.141
10625.0	70.08	10197.909	34295.551
11417.0	70.08	10482.583	39221.695
1487.0	70.06	8135.683	34029.285
15597.0	70.02	11721.38	37348.398
22008.0	70.02	13527.591	37962.367
2945.0	70.02	8729.27	34351.348
16369.0	70.0	11894.213	34789.984
8115.0	69.98	9551.745	34716.578
16976.0	69.98	12171.652	36927.719
20070.0	69.96	13115.435	33570.516
13336.0	69.96	11127.942	36217.586
8620.0	69.93	9511.767	39437.504
9379.0	69.93	9794.263	33098.238
14393.0	69.93	11338.101	39726.105
13878.0	69.93	11288.611	34709.387
3260.0	69.93	8642.268	37827.754
1996.0	69.93	8227.484	37975.18
9225.0	69.91	9843.566	34489.012
21266.0	69.91	13322.659	34966.336
22052.0	69.89	13445.898	38427.719
2980.0	69.85	8636.819	34737.797
1490.0	69.85	8147.426	34052.938
17070.0	69.81	12239.36	37823.848
22528.0	69.81	13680.428	36801.07
14173.0	69.77	11256.169	37306.52
12130.0	69.77	10625.086	34069.91
8947.0	69.75	9855.451	36717.238
16740.0	69.75	12140.178	34743.707
10334.0	69.75	10345.689	37143.805
18237.0	69.73	12703.432	35560.023
17462.0	69.73	12341.963	37701.973
22694.0	69.72	13714.702	35084.902
8693.0	69.72	9862.61	39648.207
20681.0	69.7	12956.098	39165.523
15105.0	69.7	11562.926	33237.215
16412.0	69.68	11990.967	34516.414
7384.0	69.68	9488.545	38733.211
21776.0	69.64	13499.787	35696.105
10245.0	69.62	10300.972	38107.223
22029.0	69.62	13532.232	38184.43
16507.0	69.6	11891.203	33643.027
23731.0	69.58	14007.3	39119.023
2842.0	69.58	8765.241	33265.395
25586.0	69.56	14575.653	34936.707
23781.0	69.56	14133.267	38753.543
20813.0	69.56	13160.324	39664.098
7380.0	69.56	9306.087	38675.07
8956.0	69.56	9875.495	36754.992
2490.0	69.54	8422.913	36673.293
18803.0	69.54	12799.046	38598.633
8293.0	69.51	9608.744	36316.813
10448.0	69.47	10213.885	36166.016
17656.0	69.43	12458.674	36049.387
20924.0	69.41	13240.766	38322.23
13344.0	69.39	11117.83	36005.07
13096.0	69.37	11150.888	38564.57
1197.0	69.35	8024.682	37027.16
9789.0	69.33	9957.281	36699.156
21076.0	69.33	13221.174	36997.145
17137.0	69.33	12129.325	38518.285
8413.0	69.29	9700.904	37236.465
13587.0	69.26	11021.958	34026.645
13325.0	69.24	11181.572	36097.844
8339.0	69.24	9514.873	36615.793
23523.0	69.24	13821.948	39243.129
23134.0	69.22	13940.736	35389.652
7914.0	69.22	9367.723	33516.719
12167.0	69.18	10597.607	33796.078
4746.0	69.18	9005.973	36712.832
18691.0	69.14	12877.041	39936.371
23598.0	69.12	13955.368	39937.512
26.0	69.08	7666.921	33176.742
24890.0	69.05	14405.017	37772.719
20894.0	69.05	13252.824	38906.801
19179.0	69.05	12829.098	34586.754
24864.0	69.03	14259.28	37504.027
21832.0	69.03	13371.629	36465.449
4377.0	69.03	8923.242	39005.164
20695.0	69.03	13013.09	39367.469
4858.0	69.03	8917.575	35700.977
23235.0	69.03	13866.23	36424.836
23119.0	69.01	13943.585	35295.984
25732.0	69.01	14514.128	33672.941
20526.0	69.01	13032.63	37417.762
19146.0	69.01	12761.883	34899.313
5468.0	69.01	9235.866	36932.055
17502.0	69.01	12494.691	37201.297
20788.0	68.99	13142.646	39873.859
3104.0	68.93	8722.259	35971.578
20074.0	68.93	13134.556	33601.129
16220.0	68.93	11989.511	36145.133
4574.0	68.93	9030.354	38715.301
24229.0	68.87	14160.44	34600.48
22759.0	68.87	13733.047	34369.074
22570.0	68.87	13781.676	36369.777
18471.0	68.87	12633.283	38054.996
365.0	68.85	7662.36	35575.496
21116.0	68.85	13284.641	36476.82
5238.0	68.83	9135.343	34760.965
21449.0	68.83	13146.617	33192.746
3064.0	68.82	8779.154	35632.254
25304.0	68.82	14623.155	37854.523
13165.0	68.82	11081.829	37745.961
12809.0	68.82	10809.13	38048.398
16295.0	68.8	11854.443	35472.578
10893.0	68.78	10486.053	34204.613
10196.0	68.78	10165.846	38491.477
21748.0	68.76	13395.71	35467.328
602.0	68.76	7715.807	37421.668
10310.0	68.74	10335.174	37323.145
11376.0	68.72	10441.68	38716.477
8474.0	68.72	9601.85	37770.27
24742.0	68.7	14390.491	36456.605
18661.0	68.66	12499.427	39873.914
17082.0	68.64	12075.179	37930.785
17391.0	68.64	12491.551	38554.039
4690.0	68.62	8853.985	37222.098
16416.0	68.6	11873.855	34542.977
23252.0	68.6	13940.992	36589.273
15341.0	68.59	11792.637	34991.012
22164.0	68.59	13458.469	39457.016
2887.0	68.59	8694.425	33831.152
8240.0	68.59	9657.492	35740.422
17635.0	68.59	12477.111	36214.652
1772.0	68.57	8369.819	35101.207
7480.0	68.57	9414.958	37629.984
20012.0	68.55	12907.954	33105.609
14234.0	68.55	11339.712	37981.727
5485.0	68.55	9072.026	37054.496
13926.0	68.55	11251.658	35052.535
1756.0	68.53	8377.133	34918.852
23003.0	68.51	13835.784	34007.84
20522.0	68.49	12975.957	37393.008
25303.0	68.49	14489.547	38141.898
4688.0	68.49	8919.461	37218.473
23650.0	68.45	14016.492	39773.414
21148.0	68.45	13167.139	36099.297
22912.0	68.43	13947.442	33097.258
18365.0	68.41	12688.394	36810.242
10227.0	68.41	10345.242	38202.703
16018.0	68.39	11909.069	38129.617
13809.0	68.36	11260.327	34122.813
9959.0	68.36	10013.406	38404.211
25593.0	68.34	14598.05	34983.246
18618.0	68.34	12662.076	39502.711
24520.0	68.32	14232.061	34506.652
21551.0	68.32	13418.745	33820.488
11786.0	68.3	10597.832	36828.836
5359.0	68.3	9098.747	35815.426
4718.0	68.26	8982.569	37166.043
12622.0	68.26	10903.471	36276.703
21889.0	68.24	13456.797	36947.926
23285.0	68.24	13991.745	36954.621
3193.0	68.24	8829.064	37042.5
12194.0	68.24	10639.511	33390.016
12781.0	68.24	10836.08	37788.66
18233.0	68.22	12589.162	35521.285
12488.0	68.22	10921.405	35252.352
16243.0	68.2	12022.577	35978.535
19171.0	68.2	12874.862	34462.211
2580.0	68.18	8630.037	35301.809
18981.0	68.18	12871.405	36543.633
9740.0	68.18	10061.162	36302.355
17265.0	68.16	12213.602	39951.617
14133.0	68.16	11226.252	36878.422
22659.0	68.14	13732.195	35369.098
13339.0	68.13	11179.396	35941.16
10209.0	68.13	10238.056	38620.984
24841.0	68.11	14382.288	37310.012
19733.0	68.11	12804.114	34088.547
25013.0	68.11	14243.261	39047.852
19005.0	68.09	12771.202	36533.813
12526.0	68.09	10981.629	35544.371
11942.0	68.05	10643.943	35444.5
25661.0	68.05	14497.774	34554.027
22371.0	68.03	13740.079	38151.074
1186.0	68.03	8115.336	37209.719
3301.0	68.03	8634.173	38407.363
20770.0	68.01	13019.616	40005.996
8423.0	67.97	9564.4	37325.184
25715.0	67.97	14605.202	33826.527
21468.0	67.97	13302.841	33068.332
22189.0	67.95	13490.774	39687.883
17193.0	67.95	12097.982	39013.844
22065.0	67.93	13380.059	38536.727
2240.0	67.93	8577.486	39410.973
21430.0	67.91	13156.495	33360.539
15861.0	67.9	11917.516	39817.027
1583.0	67.88	8262.062	33022.453
21524.0	67.86	13486.329	33553.254
24328.0	67.84	14119.008	33440.668
23922.0	67.84	14072.713	37242.402
14.0	67.82	7976.766	33070.855
22697.0	67.82	13627.249	35090.176
588.0	67.78	7816.777	37322.539
17396.0	67.78	12331.285	38611.109
15846.0	67.78	11798.978	39938.379
18493.0	67.78	12643.26	38273.309
15565.0	67.76	11650.272	37039.934
12289.0	67.76	10877.504	33335.816
13813.0	67.74	11371.835	34156.969
4563.0	67.74	8878.358	38909.297
3348.0	67.74	8711.702	38937.668
12105.0	67.72	10598.51	34196.863
328.0	67.72	7906.383	35306.203
22482.0	67.72	13696.866	37284.355
12649.0	67.7	10780.008	36507.086
8751.0	67.69	9857.377	38840.336
18882.0	67.65	12726.045	37540.656
21541.0	67.63	13471.463	33732.766
18100.0	67.63	12647.09	34375.059
1003.0	67.61	7996.69	39396.691
12930.0	67.61	10893.55	39375.676
793.0	67.61	7956.563	38771.32
11188.0	67.61	10486.486	36759.496
24562.0	67.61	14404.058	34874.254
19939.0	67.59	12869.199	33661.398
17764.0	67.59	12388.626	35028.871
12853.0	67.59	10978.4	38482.859
4653.0	67.59	8926.74	37775.547
9807.0	67.57	10084.813	36835.051
2228.0	67.55	8475.104	39567.035
12632.0	67.53	10877.968	36333.559
21982.0	67.53	13483.462	37624.289
11185.0	67.51	10356.909	36759.613
16035.0	67.51	11921.573	37965.27
23860.0	67.51	14201.429	37927.855
12549.0	67.49	10948.194	35715.875
20945.0	67.46	13262.952	38183.594
17989.0	67.42	12648.637	33289.777
8414.0	67.42	9680.239	37239.598
18474.0	67.4	12520.386	38101.121
11299.0	67.4	10389.787	37955.688
1062.0	67.4	8057.538	38739.191
12042.0	67.36	10767.986	34646.801
12805.0	67.34	10867.378	37992.555
7942.0	67.34	9349.674	33234.102
18416.0	67.32	12646.957	37378.664
1811.0	67.28	8205.226	35602.703
18171.0	67.28	12541.116	34969.977
13001.0	67.28	11181.203	39608.297
12993.0	67.28	10993.84	39937.48
25000.0	67.28	14301.049	38924.746
22964.0	67.26	13787.112	33666.656
19108.0	67.24	12727.446	35106.199
18840.0	67.24	12905.778	38298.492
3543.0	67.23	8795.682	39876.73
11176.0	67.21	10451.645	36665.59
22900.0	67.21	13577.767	33124.402
2687.0	67.19	8531.065	34563.039
2491.0	67.19	8551.749	36678.691
15190.0	67.17	11733.862	33518.098
18323.0	67.15	12613.656	36416.676
25216.0	67.15	14553.719	38900.746
24915.0	67.13	14341.478	37984.055
16989.0	67.11	12114.509	37059.273
11623.0	67.11	10776.21	38362.234
15550.0	67.09	11771.398	36867.633
16540.0	67.09	12058.222	33099.371
24253.0	67.09	14196.498	34270.422
7045.0	67.09	9279.046	39725.836
24134.0	67.07	14068.125	35123.07
5508.0	67.07	9201.588	37291.191
3314.0	67.07	8736.524	38572.82
15781.0	67.05	11841.955	39199.492
21405.0	67.05	13181.917	33756.164
17362.0	67.05	12410.604	38875.66
7477.0	67.05	9328.032	37570.926
9039.0	67.03	9876.718	36152.934
9139.0	67.03	9849.955	35128.32
1353.0	67.03	8108.808	35554.547
2062.0	67.03	8225.801	38653.992
17549.0	67.01	12357.864	36727.809
1070.0	66.98	8013.613	38496.02
2681.0	66.98	8575.269	34508.215
11791.0	66.96	10735.297	36857.152
1731.0	66.96	8394.894	34606.277
16292.0	66.96	11950.127	35440.387
22580.0	66.94	13567.281	36206.152
1632.0	66.94	8358.905	33537.324
16409.0	66.92	11979.272	34504.137
14183.0	66.92	11314.322	37479.52
10803.0	66.84	10556.448	33431.289
13420.0	66.8	11199.734	35498.785
24304.0	66.8	14193.579	33537.754
23583.0	66.8	13976.762	39842.617
23915.0	66.78	14163.087	37211.551
15359.0	66.78	11817.133	35118.992
580.0	66.78	7693.878	37210.262
10744.0	66.77	10299.172	33383.156
14160.0	66.75	11329.541	37186.063
9760.0	66.73	10098.966	36451.031
5589.0	66.71	9194.21	38179.578
9736.0	66.69	9947.426	36270.535
15803.0	66.67	11834.446	39391.41
12326.0	66.67	10953.919	33667.016
2876.0	66.63	8656.333	33675.375
5265.0	66.63	9247.897	35036.445
18568.0	66.59	12544.752	38999.82
17800.0	66.57	12425.005	34751.387
14489.0	66.57	11461.038	38964.453
5140.0	66.57	9227.271	33668.848
23674.0	66.55	14098.455	39594.129
5536.0	66.54	9134.476	37640.973
17172.0	66.54	12203.794	38803.039
21419.0	66.52	13216.029	33584.613
4771.0	66.52	8866.437	36690.773
8875.0	66.5	9842.378	37608.855
22762.0	66.48	13684.703	34394.348
10549.0	66.48	10230.68	35235.125
22016.0	66.48	13479.497	38024.734
13434.0	66.46	11111.357	35316.555
13380.0	66.46	11056.669	35621.156
1154.0	66.42	8125.828	37549.73
24458.0	66.4	14327.66	33937.805
14705.0	66.4	11592.798	36631.094
5601.0	66.38	9165.36	38274.383
14251.0	66.38	11236.483	38156.902
5583.0	66.38	9230.268	38048.766
13704.0	66.38	11317.594	33040.199
12368.0	66.36	10967.485	34152.465
1871.0	66.36	8224.965	36466.664
22911.0	66.36	13946.465	33077.551
24501.0	66.34	14347.736	34311.309
17537.0	66.32	12430.309	36953.691
24628.0	66.31	14346.986	35467.559
570.0	66.31	7769.741	37150.227
12946.0	66.29	10938.156	39564.145
5411.0	66.29	9186.466	36293.539
15821.0	66.27	11663.214	39639.609
10240.0	66.23	10246.277	38060.781
25834.0	66.23	14569.549	33076.363
20187.0	66.23	13136.237	34189.273
23759.0	66.21	14033.455	38857.449
16218.0	66.21	12024.033	36125.273
22834.0	66.21	13636.096	33799.332
11002.0	66.19	10449.382	35316.879
16517.0	66.19	11940.102	33399.031
18854.0	66.19	12842.061	37831.715
15178.0	66.19	11640.336	33415.109
23749.0	66.17	14116.237	39060.805
11282.0	66.17	10453.805	37844.559
15958.0	66.15	11980.596	38716.27
11264.0	66.15	10353.498	37640.527
13598.0	66.11	11185.177	33806.293
427.0	66.08	7953.039	36021.668
20548.0	66.08	13066.865	37647.809
8709.0	66.08	9805.688	39521.77
18037.0	66.06	12522.264	33773.41
8916.0	66.06	9796.82	37046.715
12620.0	66.04	10928.291	36258.465
25672.0	66.02	14541.058	34359.52
8119.0	66.02	9602.263	34741.57
377.0	66.0	7968.016	35673.141
20310.0	66.0	13053.302	35191.527
8884.0	66.0	9814.695	37408.512
15009.0	66.0	11553.098	34095.238
24886.0	65.98	14271.711	37739.84
22625.0	65.96	13658.209	35695.773
14233.0	65.96	11275.059	37972.762
15630.0	65.92	11769.976	37701.18
7433.0	65.9	9301.636	38145.008
2255.0	65.9	8555.835	39228.844
18164.0	65.88	12557.673	34918.102
10458.0	65.88	10219.284	35938.766
23828.0	65.88	14208.811	38265.02
14255.0	65.87	11342.555	38194.813
2596.0	65.83	8445.451	35095.797
20339.0	65.83	13061.924	35454.707
15902.0	65.81	11945.864	39339.074
15287.0	65.79	11848.981	34455.164
21488.0	65.77	13404.401	33122.898
11810.0	65.77	10755.922	36382.656
18996.0	65.77	12829.316	36422.023
2561.0	65.77	8423.126	35470.996
12028.0	65.75	10576.221	34869.227
25765.0	65.71	14559.0	33558.039
1648.0	65.71	8335.452	33792.703
490.0	65.69	7729.31	36518.203
5034.0	65.65	8882.877	33778.102
7053.0	65.6	9300.129	39463.324
23842.0	65.6	14205.562	38132.703
23945.0	65.58	14094.221	37105.773
15704.0	65.58	11693.401	38371.66
11339.0	65.58	10485.848	38244.07
13533.0	65.58	11126.035	34548.34
9247.0	65.58	9705.691	34419.621
24679.0	65.56	14309.085	35898.527
22896.0	65.56	13724.025	33095.699
9389.0	65.54	9892.876	33158.84
12517.0	65.54	10828.036	35455.215
13602.0	65.52	11097.179	33832.324
17556.0	65.52	12327.057	36782.867
16389.0	65.52	11871.574	34652.941
2258.0	65.5	8579.043	39259.691
14136.0	65.5	11291.649	36918.711
20277.0	65.48	13021.642	34913.238
9238.0	65.48	9722.866	34334.617
17178.0	65.46	12253.906	38873.035
22899.0	65.46	13749.182	33118.371
9607.0	65.44	10107.899	35214.309
5229.0	65.44	9064.248	34668.715
7737.0	65.41	9350.927	35211.969
17866.0	65.41	12486.236	33837.074
18569.0	65.41	12513.494	39001.32
11118.0	65.41	10562.614	36218.637
24867.0	65.39	14417.426	37541.207
15423.0	65.37	11649.329	35715.172
14671.0	65.37	11613.345	36918.992
7587.0	65.37	9440.181	36405.129
14728.0	65.35	11583.742	36456.246
8223.0	65.35	9674.245	35572.863
11236.0	65.35	10488.525	37261.148
8064.0	65.35	9706.251	34186.938
12074.0	65.33	10723.259	34585.316
1381.0	65.33	8170.156	35177.086
22632.0	65.33	13703.026	35421.195
12030.0	65.33	10740.781	34873.535
13062.0	65.31	11109.13	39270.18
22370.0	65.29	13640.287	38461.172
17521.0	65.29	12453.955	37121.742
8681.0	65.29	9843.964	39945.09
10508.0	65.27	10334.475	35419.125
24065.0	65.25	14183.762	35969.027
14798.0	65.25	11519.864	36033.289
1409.0	65.25	8169.166	34614.113
3340.0	65.25	8688.525	38881.625
23997.0	65.25	14014.454	36611.848
7681.0	65.23	9283.473	35674.934
17929.0	65.21	12491.651	33475.875
25253.0	65.21	14526.252	38579.93
13478.0	65.21	11029.61	34947.008
8073.0	65.21	9664.181	34285.629
8000.0	65.19	9537.455	33421.59
25318.0	65.19	14640.253	38055.348
25186.0	65.18	14594.952	39200.922
23784.0	65.16	14088.082	38787.195
11557.0	65.16	10777.429	39247.105
5623.0	65.16	9250.348	38539.793
14148.0	65.14	11239.06	37034.789
21146.0	65.12	13317.514	36087.93
7796.0	65.1	9364.065	34642.285
24692.0	65.1	14400.136	35966.184
24375.0	65.08	14394.783	33071.902
11454.0	65.08	10373.063	39831.051
8238.0	65.08	9562.023	35703.164
15021.0	65.08	11564.346	33886.68
2653.0	65.06	8521.444	34894.363
5467.0	65.06	9126.75	36922.645
23217.0	65.06	13891.247	36220.039
13469.0	65.06	11163.535	35207.207
14013.0	65.04	11325.775	35760.086
4575.0	65.02	8953.26	38715.797
14794.0	65.02	11489.633	36021.375
9631.0	65.02	9969.597	35399.598
16986.0	65.0	12181.589	37039.473
22843.0	65.0	13732.54	33526.391
9899.0	65.0	10022.329	37701.559
13448.0	64.98	11048.069	35099.805
11497.0	64.98	10635.526	40003.93
22588.0	64.98	13762.953	35955.078
19186.0	64.98	12772.994	34344.23
4744.0	64.95	9024.167	36999.633
24701.0	64.95	14351.931	36089.215
11838.0	64.93	10756.846	36226.328
9242.0	64.91	9800.011	34369.777
24013.0	64.89	14188.535	36391.832
20753.0	64.87	13007.188	39822.508
5083.0	64.87	9019.519	33079.734
15118.0	64.85	11521.38	33071.68
10238.0	64.85	10141.321	38028.66
10695.0	64.85	10263.677	33876.434
16732.0	64.83	12276.895	34645.477
16062.0	64.81	11903.009	37616.391
12587.0	64.81	10935.698	35994.402
16695.0	64.81	12110.903	34368.332
22743.0	64.81	13709.191	34551.949
15001.0	64.79	11535.657	34050.625
9694.0	64.79	10118.18	35870.406
1849.0	64.79	8268.712	36102.617
16056.0	64.77	12018.889	37559.555
22092.0	64.77	13485.79	38788.043
10846.0	64.77	10482.463	33785.898
16844.0	64.77	12281.312	35736.531
25436.0	64.75	14633.447	36397.883
11839.0	64.75	10743.946	36246.965
20268.0	64.75	13102.695	34880.313
8319.0	64.75	9595.005	36446.586
22810.0	64.73	13741.485	33847.672
15248.0	64.73	11782.489	34068.117
13644.0	64.73	11039.05	33547.492
22424.0	64.72	13687.01	37735.348
13477.0	64.72	11168.014	34934.293
14193.0	64.72	11342.133	37568.809
10001.0	64.7	9946.929	39112.203
22480.0	64.7	13609.153	37266.676
13459.0	64.68	11190.263	35162.016
2907.0	64.68	8768.274	34019.109
2508.0	64.68	8605.912	36364.102
1534.0	64.66	8062.69	33518.492
19110.0	64.64	12892.68	35138.391
18780.0	64.62	12806.008	38668.352
8998.0	64.62	9860.524	36480.48
5340.0	64.62	9077.658	35632.734
11274.0	64.58	10526.032	37738.934
16098.0	64.58	11914.271	37333.547
1342.0	64.58	8030.257	35722.113
24832.0	64.56	14295.154	37235.77
25526.0	64.56	14523.306	35574.891
23179.0	64.56	13930.133	35814.125
13281.0	64.54	11112.363	36412.609
17728.0	64.54	12433.419	35388.258
17978.0	64.54	12604.666	33189.043
22752.0	64.52	13614.595	34607.57
10446.0	64.52	10323.079	36138.012
2873.0	64.52	8753.452	33644.82
11394.0	64.52	10364.75	38983.492
24215.0	64.5	14092.577	34502.875
23716.0	64.5	14128.663	39522.637
2532.0	64.49	8549.498	36048.422
12710.0	64.49	10884.173	37058.035
764.0	64.49	7667.71	38633.656
21061.0	64.49	13155.161	36869.102
2745.0	64.49	8498.109	33672.805
13497.0	64.49	11038.815	34829.949
9526.0	64.47	10057.219	34325.027
16015.0	64.47	11865.27	38095.891
14675.0	64.47	11586.246	36963.953
11906.0	64.45	10568.496	35827.875
15771.0	64.45	11807.477	39058.555
24313.0	64.43	14201.289	33608.004
21940.0	64.43	13439.727	37384.77
7419.0	64.43	9321.131	38258.051
12723.0	64.41	10805.784	37205.66
5422.0	64.41	9110.653	36380.598
13931.0	64.41	11310.679	35108.766
14742.0	64.41	11617.294	36234.547
5255.0	64.39	9213.047	34950.168
25265.0	64.39	14431.621	38434.609
21095.0	64.39	13143.328	36581.688
21122.0	64.35	13275.495	36537.016
24422.0	64.35	14372.14	33498.285
912.0	64.35	7953.882	39694.109
17590.0	64.33	12333.754	36474.508
10149.0	64.29	10295.202	39004.871
7685.0	64.27	9470.413	35731.863
2381.0	64.27	8482.337	37937.973
24704.0	64.27	14230.705	36147.008
2697.0	64.27	8602.054	34396.117
798.0	64.27	7820.57	38818.371
2961.0	64.26	8671.557	34577.566
17053.0	64.24	12190.183	37635.691
23902.0	64.24	14209.558	37387.469
17475.0	64.24	12385.247	37587.73
20415.0	64.22	13074.009	36337.523
[truncated: 19,514 more rows]
