# Supplementary material for: Insights on the Control of Yeast Single-Cell Growth Variability by Members of the Trehalose Phosphate Synthase (TPS) Complex
Source: Front Cell Dev Biol. 2021 Jan 28;9:607628. doi: 10.3389/fcell.2021.607628 (PMC7876269; doi:10.3389/fcell.2021.607628)
Supplement: Supplementary file 3 [file Data_Sheet_2.ZIP › replicate2_TPS1_glc_t2.csv]

Id	Area(um^2)	Center_x_position	Center_y_position
10126.0	194.09	10891.856	35392.18
21541.0	176.94	13814.882	39777.895
546.0	172.29	7982.153	36913.551
9735.0	164.82	10677.963	34068.59
11045.0	137.92	11171.786	35433.613
16810.0	137.8	12817.55	36148.445
10851.0	134.51	10992.606	37272.848
16652.0	131.84	12902.127	37533.809
11733.0	131.27	11205.202	36283.211
20487.0	125.62	13688.928	36600.172
8280.0	122.38	10230.409	33659.559
9148.0	121.79	10767.148	39177.852
8624.0	119.51	10393.664	35565.863
20464.0	118.09	13587.086	37005.84
22053.0	117.94	14089.578	35749.641
9539.0	117.34	10557.533	35725.09
4522.0	115.45	9082.697	37077.949
11056.0	114.76	11093.107	35480.43
1185.0	114.31	8152.371	37425.895
19949.0	112.76	13499.96	38160.301
12379.0	111.65	11423.076	36380.602
4031.0	111.36	8932.112	34116.68
9196.0	111.13	10737.076	38517.164
18529.0	108.09	13009.351	38556.652
22028.0	107.38	14049.697	36095.348
2511.0	105.52	8611.306	36583.309
13416.0	102.72	11657.562	38622.008
6831.0	102.53	9742.386	33993.121
20865.0	102.15	13965.542	33122.016
9522.0	102.11	10560.65	35604.793
22629.0	101.96	14343.765	35582.023
12738.0	101.25	11537.479	33636.246
22618.0	100.06	14310.781	35497.063
19784.0	99.81	13496.826	36792.457
13312.0	99.77	11818.514	37687.398
6632.0	99.74	9786.805	35835.984
21102.0	99.7	13968.257	35508.051
3769.0	98.68	9015.905	36738.613
16381.0	98.53	12541.632	39459.109
5515.0	98.41	9668.338	33211.828
10794.0	98.2	11010.984	37680.32
17956.0	97.84	13017.295	33812.406
11691.0	97.55	11249.933	35889.898
18229.0	97.21	12981.346	35517.598
11539.0	97.17	11230.736	34753.027
8323.0	97.02	10172.543	33412.984
7089.0	96.75	9953.605	34528.191
2399.0	96.31	8466.281	37861.195
12984.0	96.12	11791.709	34662.129
17941.0	95.44	13111.985	33642.688
2456.0	95.23	8588.891	37269.48
16295.0	95.0	12616.746	38637.102
11532.0	94.98	11239.224	34702.531
10042.0	94.43	10878.637	34652.836
2551.0	94.43	8487.619	36192.656
12636.0	94.37	11624.753	34308.281
7388.0	94.33	10037.657	37097.422
9606.0	94.1	10764.787	34966.52
1919.0	94.1	8372.116	36867.121
11217.0	94.03	11189.754	34207.891
6459.0	93.32	9829.304	37329.43
4016.0	92.36	9055.696	34232.832
13189.0	91.63	11845.598	36493.563
19631.0	91.38	13487.143	35186.813
17814.0	91.04	12843.549	33716.691
11606.0	90.44	11373.893	35238.824
13463.0	90.2	11724.57	39157.691
18788.0	89.68	13241.485	38852.176
19434.0	89.51	13369.363	33571.879
21774.0	89.45	14156.411	38348.266
3241.0	89.41	8810.423	37058.441
15416.0	89.12	12477.072	35866.621
21152.0	88.99	13796.901	36062.742
10519.0	88.82	10802.982	38924.18
12532.0	88.59	11475.769	35284.309
4827.0	88.51	9289.137	39633.496
20514.0	88.32	13688.531	36305.305
19250.0	87.61	13282.972	34445.168
7748.0	87.44	10274.523	38761.367
21360.0	87.3	13890.534	38134.289
19900.0	87.21	13353.723	37584.078
13792.0	87.17	11985.576	37071.066
6106.0	87.11	9571.2	38654.938
20267.0	86.96	13765.934	38491.531
2947.0	86.96	8706.8	34023.68
5539.0	86.88	9658.955	33494.793
5832.0	86.8	9653.426	36313.363
14458.0	86.42	12221.143	34748.043
7759.0	86.15	10210.392	38525.754
21305.0	86.0	13906.643	37634.086
19010.0	85.83	13285.925	36416.195
8000.0	85.71	10255.772	36379.648
6076.0	85.31	9583.825	38388.777
8358.0	85.14	10387.845	33115.84
23161.0	85.1	14566.204	39298.102
20208.0	84.87	13767.038	39405.832
2424.0	84.77	8529.628	37565.926
5214.0	84.66	9481.25	35414.977
23630.0	84.62	14631.103	34837.793
10047.0	84.49	10958.748	34724.637
2091.0	84.41	8412.612	38796.957
15360.0	84.29	12421.084	36349.777
14744.0	84.26	12238.168	37288.715
22867.0	84.08	14367.373	37617.715
22305.0	84.06	14187.056	33363.965
16421.0	83.87	12518.734	39812.977
14749.0	83.8	12252.557	37339.27
19873.0	83.47	13477.205	37463.145
20953.0	83.38	13918.561	33996.121
16324.0	83.36	12558.641	38928.023
9352.0	83.32	10578.742	36877.496
10793.0	83.3	11176.798	37679.023
20296.0	83.28	13599.499	38410.566
4011.0	83.26	9011.637	34179.77
20433.0	83.01	13567.231	37319.156
9497.0	82.99	10695.576	36054.262
13729.0	82.97	11901.572	37729.426
8990.0	82.61	10517.075	39037.68
21037.0	82.36	13811.721	34915.988
20297.0	82.32	13775.867	38435.344
20826.0	82.15	13769.051	33194.215
5748.0	82.11	9647.201	35517.641
20289.0	82.11	13629.145	38388.223
6080.0	82.07	9560.557	38430.078
9220.0	81.94	10692.332	38395.133
18084.0	81.78	13039.512	34295.879
22520.0	81.52	14344.045	34640.785
15242.0	81.46	12428.983	37500.234
13992.0	81.42	11962.45	35677.98
11439.0	81.4	11326.945	33905.742
6037.0	81.33	9585.169	37937.004
6969.0	81.29	10082.045	33274.879
12291.0	81.21	11424.788	37371.449
16695.0	80.98	12762.93	37251.242
10350.0	80.71	10879.175	37280.824
10325.0	80.56	10858.573	37003.887
1894.0	80.48	8213.673	36589.027
14571.0	80.44	12235.528	35789.207
8214.0	80.41	10247.502	34418.07
13838.0	80.37	12058.428	36883.625
4987.0	80.33	9351.827	37770.273
3431.0	80.19	8767.276	39213.254
3284.0	80.14	8721.319	37592.512
22352.0	80.14	14320.48	33048.504
20325.0	80.1	13694.953	38021.367
1024.0	80.1	8183.52	39201.914
6841.0	79.58	9882.84	34098.457
9076.0	79.54	10741.69	39825.637
13666.0	79.12	11994.608	38625.41
4000.0	79.06	8895.563	34333.063
15356.0	79.03	12424.725	36332.789
1752.0	78.99	8386.26	34688.238
19297.0	78.66	13337.932	33913.828
1597.0	78.62	8353.554	33005.547
2428.0	78.43	8603.863	37592.383
15772.0	78.41	12557.035	33656.801
6752.0	78.32	9807.411	34655.605
2630.0	78.26	8567.065	35150.598
15696.0	78.09	12391.873	33315.941
21295.0	78.05	13882.471	37548.238
22299.0	78.05	14039.054	33336.871
16860.0	77.93	12831.81	35716.531
10994.0	77.8	11143.155	35737.109
15488.0	77.78	12350.997	35167.391
15364.0	77.76	12309.456	36372.246
11930.0	77.74	11247.057	38362.129
7683.0	77.55	10314.97	39294.914
20905.0	77.44	13982.788	33546.246
4006.0	77.42	9012.254	34135.184
9939.0	77.42	10934.954	33665.531
16359.0	77.4	12678.416	39269.48
14648.0	77.38	12202.57	36444.266
12359.0	77.36	11522.682	36842.172
15611.0	77.34	12331.13	33812.813
468.0	77.3	7661.842	36387.453
16844.0	76.94	12768.339	35849.871
4840.0	76.82	9435.201	39449.441
14042.0	76.63	11941.501	35136.504
16453.0	76.63	12915.294	39876.789
9566.0	76.59	10578.729	35373.453
14471.0	76.55	12131.375	34850.531
2231.0	76.42	8632.309	39619.219
3970.0	76.42	9038.273	34652.879
16419.0	76.34	12677.994	39790.773
13609.0	76.34	11988.758	39251.734
11263.0	76.31	11128.031	33948.871
6482.0	76.29	9844.195	36910.234
21469.0	76.25	13798.452	39067.047
16191.0	76.13	12608.414	37683.219
2547.0	75.65	8463.026	36167.211
19151.0	75.5	13268.402	35393.09
11609.0	75.41	11213.854	35276.055
19706.0	75.39	13494.299	35840.516
11296.0	75.21	11195.074	33612.824
7312.0	75.19	10019.651	36444.809
5481.0	75.16	9450.253	33002.813
18893.0	75.16	13164.006	37796.285
23486.0	75.1	14499.642	36122.801
16022.0	75.02	12592.201	35881.234
3543.0	74.98	8909.338	39307.523
8833.0	74.95	10479.7	37333.898
7291.0	74.81	10074.183	36278.938
8257.0	74.79	10185.727	33820.707
11626.0	74.58	11225.321	35426.898
15849.0	74.56	12618.369	34353.055
2943.0	74.45	8677.993	34009.121
7145.0	74.37	9940.25	35138.027
6860.0	74.24	9813.873	33721.191
3214.0	74.2	8739.464	36754.375
22226.0	74.16	14019.988	34197.652
1862.0	73.95	8366.5	36115.898
5456.0	73.89	9312.989	33349.172
11313.0	73.89	10994.014	33186.68
19703.0	73.87	13499.116	35822.762
11703.0	73.76	11330.217	36030.039
22685.0	73.66	14358.695	36021.953
21854.0	73.51	14012.277	37758.457
11605.0	73.47	11297.555	35236.441
7637.0	73.47	10263.176	39769.078
2054.0	73.41	8304.244	38445.395
15810.0	73.36	12591.448	34011.832
14802.0	73.28	12109.428	37819.762
13518.0	73.28	11757.083	39826.848
13425.0	73.22	11775.944	38687.203
2253.0	73.13	8446.696	39279.59
397.0	73.01	7678.532	35797.871
21520.0	72.93	13938.801	39556.324
14795.0	72.93	12116.458	37738.98
6975.0	72.82	10027.078	33333.547
20925.0	72.65	13854.622	33722.602
5291.0	72.59	9347.358	35073.555
14261.0	72.26	12236.064	33006.578
10201.0	72.23	10819.471	35989.898
14685.0	72.21	12193.705	36791.184
22533.0	72.07	14327.187	34709.289
20731.0	72.05	13710.531	34244.414
1122.0	72.05	8035.517	38043.379
6565.0	72.0	9746.894	36315.844
13843.0	72.0	11942.139	36947.277
9686.0	71.98	10755.023	34312.176
5165.0	71.98	9358.99	35950.922
22593.0	71.92	14266.627	35318.773
6976.0	71.9	10064.092	33333.035
602.0	71.86	7747.717	37398.113
10841.0	71.86	11125.469	37500.656
6073.0	71.8	9675.442	38353.18
19433.0	71.8	13489.652	33552.465
6091.0	71.77	9591.854	38550.066
9572.0	71.75	10646.353	35106.246
17893.0	71.75	13088.021	33100.387
2942.0	71.73	8799.699	33995.816
19490.0	71.63	13429.374	34118.926
6217.0	71.59	9838.999	39841.469
12138.0	71.59	11521.692	39123.82
20962.0	71.5	13828.574	34091.539
22361.0	71.46	14286.17	33117.391
9381.0	71.44	10706.367	36782.32
10135.0	71.42	10872.1	35479.086
14177.0	71.34	12063.204	33879.914
9509.0	71.32	10563.431	35849.031
16954.0	71.32	12897.893	34539.965
19783.0	71.27	13515.31	36790.426
3684.0	71.23	9019.637	37821.332
16312.0	71.15	12640.918	38789.34
5706.0	71.13	9583.529	35224.395
11585.0	71.11	11278.24	35106.664
20937.0	71.08	13820.043	33813.094
9321.0	71.04	10579.135	37245.688
5205.0	71.0	9482.885	35662.84
23051.0	70.83	14224.814	39544.984
1227.0	70.75	8060.205	36920.004
14701.0	70.64	12074.511	36923.453
21705.0	70.64	14206.774	39119.492
12736.0	70.5	11496.937	33616.184
9538.0	70.46	10697.805	35719.152
13883.0	70.39	11998.102	36414.195
5338.0	70.37	9321.065	34731.848
15332.0	70.29	12312.485	36452.512
118.0	70.29	7974.964	33841.539
10865.0	70.27	11104.318	37065.246
11798.0	70.27	11339.099	36981.641
20349.0	70.25	13707.062	37694.926
1527.0	70.23	8188.763	33663.445
3349.0	70.23	8785.728	38407.195
12244.0	70.16	11517.229	38059.516
14960.0	70.04	12076.404	39385.824
19366.0	69.95	13139.272	33299.141
7338.0	69.93	9993.909	36653.707
4134.0	69.72	9066.145	33277.395
13054.0	69.68	11736.527	35226.816
21103.0	69.68	13951.25	35514.051
20691.0	69.62	13629.649	34506.523
10057.0	69.62	10904.935	34823.172
8942.0	69.6	10500.779	38330.117
20878.0	69.56	13985.881	33267.473
11753.0	69.52	11397.665	36480.137
480.0	69.5	7725.994	36446.129
2985.0	69.39	8689.242	34379.801
18047.0	69.35	12941.972	34012.371
19336.0	69.27	13341.604	33327.273
3898.0	69.26	9034.409	35265.105
11185.0	69.2	11013.437	34596.289
1532.0	69.18	8183.354	33711.035
13095.0	69.18	11786.778	35672.41
3066.0	69.16	8651.932	35243.816
16108.0	69.1	12669.745	36710.523
7753.0	69.08	10223.246	38486.863
8229.0	68.95	10302.89	34229.152
12876.0	68.91	11663.321	33683.113
6883.0	68.76	9815.511	33586.152
16403.0	68.76	12625.992	39625.855
187.0	68.72	7759.504	34224.887
21177.0	68.64	13809.273	36337.453
6184.0	68.64	9606.026	39693.805
6634.0	68.53	9784.75	35850.43
11959.0	68.49	11231.795	38732.184
11277.0	68.43	11178.694	33746.254
2344.0	68.41	8611.809	38357.922
18387.0	68.39	13063.62	37114.867
10466.0	68.39	10978.038	38364.594
23711.0	68.37	14574.732	34264.863
3897.0	68.36	8984.967	35564.637
20262.0	68.26	13581.939	38750.855
15144.0	68.26	12403.864	38323.527
14037.0	68.11	11964.913	35092.348
23091.0	68.07	14384.792	39880.711
310.0	68.05	7864.145	35143.266
6258.0	68.01	9796.257	39315.637
19972.0	67.99	13425.832	38393.191
5708.0	67.95	9599.606	35241.242
16563.0	67.95	12861.132	38472.164
10113.0	67.93	10983.767	35304.672
16524.0	67.91	12895.472	38998.965
22719.0	67.88	14241.036	36386.574
7240.0	67.86	9928.761	35831.813
9569.0	67.86	10627.798	35395.762
13785.0	67.84	11969.633	37030.734
15763.0	67.8	12577.274	33563.52
10195.0	67.74	10990.589	35955.957
19802.0	67.74	13523.851	36932.797
11485.0	67.74	11308.05	34355.348
6055.0	67.68	9571.703	38173.852
20800.0	67.67	13755.702	33584.031
18567.0	67.63	13088.944	38995.594
23367.0	67.57	14576.013	37498.957
13019.0	67.57	11844.95	34993.805
11759.0	67.47	11286.913	36574.207
7661.0	67.45	10199.078	39642.313
9660.0	67.44	10671.887	34456.152
12983.0	67.36	11794.511	34639.102
9779.0	67.36	10726.228	33500.613
22205.0	67.24	14132.829	34579.641
1118.0	67.09	8107.286	38014.953
410.0	67.07	7731.737	35864.609
2703.0	67.05	8631.614	34757.387
3839.0	67.05	8963.002	36191.215
20395.0	67.0	13572.26	37624.215
8405.0	66.98	10494.659	33615.008
10391.0	66.92	10835.737	37658.953
15841.0	66.88	12634.348	34254.102
352.0	66.86	7746.508	35463.938
10241.0	66.86	10938.626	36297.633
7841.0	66.82	10133.415	37645.996
5927.0	66.71	9650.518	36982.941
5522.0	66.71	9589.125	33293.172
22982.0	66.69	14262.086	38827.543
15851.0	66.65	12504.2	34369.191
7647.0	66.63	10261.4	39882.535
4045.0	66.63	8910.326	33908.672
16002.0	66.61	12547.011	35724.707
3807.0	66.55	8943.85	36479.645
3681.0	66.54	9059.274	37801.758
2071.0	66.48	8393.782	38594.098
1608.0	66.46	8234.672	33093.512
7969.0	66.4	10251.698	36672.965
3022.0	66.29	8661.457	34761.656
2660.0	66.27	8620.576	34962.168
16404.0	66.23	12530.954	39646.84
16153.0	66.15	12591.208	37174.262
5751.0	66.13	9588.153	35522.512
7543.0	66.09	9979.804	38800.941
20194.0	65.96	13656.125	39286.23
12678.0	65.88	11542.924	34121.367
16635.0	65.86	12782.975	37954.563
10149.0	65.85	10870.673	35579.707
23701.0	65.83	14583.997	34143.352
9425.0	65.81	10707.444	36476.527
5157.0	65.75	9469.461	36114.043
9955.0	65.75	10975.153	33840.039
9043.0	65.65	10405.198	39733.117
13042.0	65.62	11847.378	35153.875
9126.0	65.58	10616.86	39537.438
14809.0	65.56	12148.707	37853.594
9874.0	65.5	10828.533	33129.332
368.0	65.48	7951.786	35576.672
8661.0	65.39	10453.075	35914.277
14065.0	65.37	11861.191	34968.465
7559.0	65.31	10014.366	39117.898
14823.0	65.31	12137.17	38021.441
5949.0	65.27	9605.19	37137.398
3766.0	65.25	8933.039	37005.816
10876.0	65.21	11192.896	36917.109
490.0	65.16	7932.5	36486.266
14358.0	65.16	12088.299	33864.355
7956.0	65.14	10143.321	36561.953
1668.0	65.12	8363.817	33839.77
22605.0	65.12	14370.992	35437.266
9245.0	65.12	10611.557	38267.625
5149.0	65.06	9284.457	36075.305
5244.0	65.0	9383.071	35350.898
989.0	65.0	8067.59	39479.977
21568.0	65.0	13990.637	39919.16
11299.0	64.96	11164.231	33642.461
10449.0	64.96	10919.605	38222.016
15057.0	64.91	12459.709	39277.813
19425.0	64.91	13380.261	33413.957
10872.0	64.87	11183.933	37176.668
23178.0	64.87	14475.13	39123.359
6470.0	64.85	9745.968	37105.727
9963.0	64.85	10913.544	33962.637
10803.0	64.83	11180.251	37751.293
4219.0	64.83	9257.224	34253.398
15236.0	64.81	12349.286	37452.703
9113.0	64.79	10625.213	39438.594
16702.0	64.77	12836.865	37297.402
2406.0	64.73	8498.788	37934.031
388.0	64.68	7783.028	35735.313
608.0	64.68	7714.654	37435.57
899.0	64.64	7934.214	39597.938
2226.0	64.62	8544.345	40005.281
14784.0	64.54	12150.127	37622.676
11554.0	64.49	11288.3	34861.426
340.0	64.49	7738.292	35398.895
13271.0	64.49	11758.649	37175.996
14304.0	64.47	12209.008	33460.957
13782.0	64.45	11918.448	37331.344
21354.0	64.43	13910.83	38065.219
10746.0	64.41	11082.568	38399.852
2361.0	64.41	8610.868	38199.461
17845.0	64.39	12792.963	33393.816
5346.0	64.33	9461.112	34500.203
5035.0	64.33	9289.615	37308.359
19718.0	64.31	13392.786	36107.629
17501.0	64.29	12921.466	34039.789
12980.0	64.29	11639.3	34615.438
22858.0	64.29	14376.399	37514.477
10850.0	64.26	11002.819	37261.754
5092.0	64.22	9435.035	36844.797
11483.0	64.14	11384.523	34352.793
10595.0	64.06	10833.021	39857.984
1918.0	64.03	8245.591	36864.004
2878.0	63.97	8721.938	33250.563
20314.0	63.95	13756.044	38272.84
15921.0	63.93	12538.978	34968.648
16276.0	63.93	12640.003	38392.078
8152.0	63.91	10259.577	34880.977
6060.0	63.91	9646.206	38230.379
13321.0	63.89	11842.9	37754.887
11629.0	63.89	11365.071	35452.23
8715.0	63.89	10539.056	36294.688
10142.0	63.76	10982.388	35543.203
8595.0	63.7	10424.984	35356.41
15011.0	63.68	12124.113	40003.246
18815.0	63.68	13333.722	38508.555
22923.0	63.57	14220.437	38153.691
19055.0	63.55	13287.45	36091.59
12465.0	63.47	11505.708	35753.008
15919.0	63.47	12602.308	34950.938
18669.0	63.45	13021.304	40003.301
13025.0	63.45	11704.761	35040.043
11604.0	63.41	11394.347	35229.063
5423.0	63.37	9428.243	33901.395
393.0	63.34	7890.163	35775.586
3848.0	63.28	8920.521	35981.781
14024.0	63.26	11953.516	35300.703
11422.0	63.22	11290.644	33777.277
1264.0	63.2	8083.82	36388.824
17852.0	63.16	12825.259	33166.141
14692.0	63.11	12072.923	36838.344
14306.0	63.07	12116.979	33471.855
13639.0	63.07	12032.438	38641.539
5868.0	63.07	9589.514	36516.836
9424.0	63.07	10687.552	36470.887
20797.0	63.05	13695.974	33567.91
7614.0	63.03	10128.64	39791.59
16891.0	63.03	12882.02	35138.855
22007.0	62.99	14067.948	36531.766
9103.0	62.95	10573.657	39682.336
11282.0	62.91	11093.199	33791.336
8640.0	62.91	10499.131	35726.828
23444.0	62.88	14468.015	36398.551
16321.0	62.88	12687.464	38902.48
19313.0	62.84	13151.256	33731.902
18689.0	62.82	13185.62	39892.973
20155.0	62.82	13600.24	39932.273
3924.0	62.8	8957.641	35188.188
10964.0	62.76	11150.059	36090.473
19448.0	62.76	13439.619	33723.879
17025.0	62.68	12840.694	33970.586
19973.0	62.67	13384.604	38394.004
20171.0	62.65	13599.476	39651.434
16074.0	62.63	12530.181	36389.961
10308.0	62.59	10795.003	36852.012
20561.0	62.47	13757.868	35628.98
12721.0	62.47	11617.359	33780.875
5641.0	62.42	9604.023	34641.551
8526.0	62.36	10547.89	34767.355
10534.0	62.3	10921.928	39127.844
8654.0	62.24	10375.061	35803.32
22353.0	62.22	14357.733	33055.723
23184.0	62.17	14429.485	39180.969
13590.0	62.13	12035.785	39343.191
1089.0	62.11	8148.449	38320.352
3225.0	62.11	8643.373	36857.609
23387.0	62.07	14604.942	37095.344
11481.0	62.03	11283.874	34341.547
16616.0	61.9	12829.022	38010.293
7321.0	61.86	10047.376	36508.547
21903.0	61.84	14171.87	37242.285
4287.0	61.78	9178.659	34973.785
3573.0	61.78	8886.219	39001.191
3229.0	61.78	8707.853	36884.719
5192.0	61.76	9353.845	35849.816
16565.0	61.75	12737.566	38502.438
6379.0	61.75	9815.688	37848.891
1585.0	61.73	8005.851	33272.336
5553.0	61.73	9678.197	33677.086
1537.0	61.71	8129.279	33748.48
14831.0	61.71	12127.856	38060.465
16523.0	61.71	12918.29	38995.844
13873.0	61.67	11900.196	36649.641
15207.0	61.67	12343.076	37698.902
16129.0	61.59	12510.216	36879.434
12695.0	61.57	11545.817	33945.148
9215.0	61.57	10776.161	38326.723
15574.0	61.54	12481.336	34343.656
9403.0	61.44	10573.185	36633.977
2522.0	61.44	8608.515	36468.773
16894.0	61.4	12750.154	35193.023
22366.0	61.36	14391.892	33160.094
5443.0	61.27	9450.46	33510.07
23514.0	61.27	14482.628	36029.82
16514.0	61.25	12710.143	39230.852
13966.0	61.21	11981.75	35801.77
4365.0	61.19	9136.752	35569.641
1205.0	61.19	8025.31	37024.633
22905.0	61.17	14381.796	37962.965
5064.0	61.09	9387.379	36938.906
17030.0	61.09	12716.276	33971.02
11908.0	60.98	11349.317	38161.23
16224.0	60.96	12706.688	37931.016
8130.0	60.92	10330.142	35012.656
6875.0	60.86	9887.34	33495.871
19155.0	60.85	13218.87	35100.891
2128.0	60.85	8344.7	39226.102
18327.0	60.85	13130.669	36524.496
15662.0	60.83	12433.55	33346.816
5226.0	60.79	9398.001	35539.043
3760.0	60.77	8950.601	36955.625
18498.0	60.75	13078.349	38228.891
11758.0	60.69	11302.899	36554.961
14525.0	60.67	12090.764	35374.277
9787.0	60.63	10760.359	33560.703
6319.0	60.62	9719.672	38485.23
11175.0	60.56	11189.526	34473.789
18137.0	60.5	12968.886	34734.227
1209.0	60.44	8101.702	37062.801
6734.0	60.42	9726.704	34874.879
4636.0	60.42	9165.625	38271.324
20061.0	60.4	13536.261	39187.684
12756.0	60.39	11534.219	33438.422
20544.0	60.35	13588.535	35770.809
7668.0	60.33	10277.249	39715.758
2918.0	60.29	8713.561	33695.855
19452.0	60.23	13528.147	33755.195
20181.0	60.23	13723.54	39729.129
18865.0	60.23	13304.803	37841.133
4850.0	60.21	9292.798	39280.008
19844.0	60.1	13522.082	37246.273
13950.0	60.06	12061.587	36000.379
11603.0	59.98	11386.033	35219.109
12917.0	59.94	11715.616	34029.523
3070.0	59.94	8767.539	35285.168
13721.0	59.94	11968.487	37948.844
12368.0	59.91	11604.92	36619.867
21930.0	59.89	14052.467	37162.496
12675.0	59.89	11563.003	34102.875
2553.0	59.89	8623.608	35920.668
21004.0	59.89	13970.352	34532.027
18082.0	59.87	13135.615	34272.871
1423.0	59.87	8067.941	34687.133
4949.0	59.85	9326.046	37994.746
14366.0	59.85	12103.269	33935.902
13930.0	59.85	11869.092	36198.125
16331.0	59.81	12570.844	38987.609
6637.0	59.75	9776.861	35586.863
9980.0	59.73	10898.32	34138.18
18584.0	59.68	13134.875	39232.668
18714.0	59.68	13325.428	39680.52
21503.0	59.6	13852.289	39306.914
8897.0	59.56	10414.525	38018.82
3972.0	59.56	8927.192	34666.602
18758.0	59.54	13194.669	39415.07
6110.0	59.52	9693.636	38713.105
14474.0	59.52	12230.78	34870.355
2665.0	59.52	8507.106	35040.344
16591.0	59.49	12868.555	38180.871
18569.0	59.47	13045.647	39016.297
5864.0	59.45	9678.644	36492.438
10193.0	59.41	10820.579	35938.719
12900.0	59.39	11712.615	33924.723
15946.0	59.37	12584.228	35170.461
23191.0	59.35	14500.734	39246.09
3142.0	59.35	8760.339	35933.996
2403.0	59.33	8508.362	37922.938
18578.0	59.29	12946.357	39160.004
4966.0	59.26	9395.09	37894.488
15547.0	59.24	12441.355	34757.531
4777.0	59.24	9170.11	39674.566
21346.0	59.2	13956.126	37995.313
7828.0	59.2	10164.557	37779.164
9323.0	59.18	10612.692	37264.258
19820.0	59.18	13477.788	37057.133
2485.0	59.16	8525.682	36913.387
22576.0	59.14	14360.803	35090.656
21981.0	59.12	14148.352	36626.363
23585.0	59.1	14512.121	35133.754
554.0	59.1	7716.457	36984.613
23154.0	59.08	14489.336	39570.973
879.0	59.08	7728.81	39437.059
18668.0	59.03	12986.221	39999.555
11003.0	59.03	11119.794	35798.074
16337.0	59.01	12563.154	39019.629
4196.0	58.93	9082.835	34003.922
9251.0	58.93	10602.861	38031.938
10812.0	58.91	11150.557	37510.391
3969.0	58.89	8861.187	34628.523
993.0	58.87	8187.089	39518.5
2608.0	58.87	8560.556	35292.402
23669.0	58.85	14498.458	34506.691
7562.0	58.83	10060.847	39169.926
11139.0	58.81	11039.348	34826.484
7182.0	58.81	9990.447	35392.488
9995.0	58.72	10969.978	34263.004
15700.0	58.7	12491.731	33055.785
20841.0	58.68	13584.08	33059.367
12467.0	58.66	11554.028	35772.375
10986.0	58.66	11118.534	36002.105
1565.0	58.64	8168.728	33323.418
12475.0	58.64	11458.123	35821.512
13445.0	58.6	11801.662	38942.547
11618.0	58.6	11284.351	35354.047
3212.0	58.6	8825.319	36709.508
10931.0	58.58	11176.106	36514.398
15768.0	58.57	12708.319	33613.66
1437.0	58.57	8017.691	34522.266
23703.0	58.57	14457.653	34175.445
20722.0	58.53	13677.87	34166.434
15053.0	58.51	12494.665	39553.672
10411.0	58.47	10795.699	37852.438
19911.0	58.43	13400.251	37720.148
1366.0	58.37	8021.088	35268.766
8427.0	58.34	10512.666	33785.969
14607.0	58.32	12090.576	36094.922
3344.0	58.3	8667.404	38264.051
9906.0	58.3	10973.213	33391.582
6549.0	58.3	9740.793	36218.973
15976.0	58.3	12554.379	35459.738
18249.0	58.26	12948.059	35644.906
6742.0	58.26	9722.475	34616.465
7160.0	58.24	10107.788	35211.676
20610.0	58.22	13708.277	35092.977
15072.0	58.22	12335.455	39130.316
22312.0	58.12	14119.254	33466.977
7252.0	58.12	10061.042	35914.977
15999.0	58.05	12648.557	35681.801
3819.0	58.05	8905.011	36338.484
16801.0	58.05	12908.76	36117.023
16547.0	57.99	12724.305	38909.484
8023.0	57.93	10329.464	35934.949
18032.0	57.93	13024.314	33955.07
6124.0	57.91	9567.606	38917.656
22649.0	57.91	14271.274	35782.203
22105.0	57.91	13998.739	35340.77
23095.0	57.88	14338.491	39954.742
20913.0	57.86	13931.746	33623.859
10513.0	57.86	10986.845	38887.043
4855.0	57.84	9370.901	39341.879
10546.0	57.84	10837.592	39206.992
17785.0	57.82	12782.914	33960.879
8395.0	57.8	10543.614	33563.309
185.0	57.78	7878.455	34218.84
3096.0	57.78	8825.273	35539.824
21943.0	57.76	14137.803	36937.824
18933.0	57.72	13202.246	37466.996
15286.0	57.7	12298.784	36988.68
15428.0	57.67	12436.911	35655.625
19661.0	57.65	13489.583	35490.984
3109.0	57.65	8688.898	35656.379
22136.0	57.65	14125.986	35249.363
21402.0	57.61	13961.983	38488.27
57.0	57.55	7980.066	33363.563
12267.0	57.53	11435.741	37784.121
20832.0	57.51	13681.242	33269.965
13163.0	57.47	11740.751	36255.0
7721.0	57.45	10189.424	38846.145
6539.0	57.45	9813.518	36394.465
9915.0	57.44	10791.573	33516.352
19188.0	57.44	13221.098	35080.105
5397.0	57.44	9487.541	33978.168
20948.0	57.36	13947.476	33957.766
8821.0	57.36	10433.027	37219.344
23757.0	57.34	14578.034	33710.164
3660.0	57.3	9015.146	37900.547
3540.0	57.28	8980.248	39288.887
7549.0	57.28	10108.5	38905.586
1030.0	57.28	8149.367	38959.238
10035.0	57.26	10913.353	34580.406
1647.0	57.26	8215.468	33556.867
5111.0	57.24	9468.464	36675.102
16494.0	57.22	12903.977	39360.965
17873.0	57.22	12800.689	33043.633
10520.0	57.19	10968.763	38927.141
7407.0	57.19	9931.066	37262.324
14467.0	57.17	12153.666	34827.922
3568.0	57.15	8986.953	38962.574
21887.0	57.11	14076.236	37470.746
11372.0	57.05	11377.175	33412.887
5278.0	57.05	9474.656	34987.703
3782.0	57.01	8965.847	36556.43
14046.0	57.01	12064.566	35148.449
4510.0	57.01	9086.907	36959.461
18358.0	56.98	13039.572	36872.094
12891.0	56.96	11727.032	33831.172
16915.0	56.9	12765.795	34781.738
20137.0	56.86	13531.489	39962.82
12619.0	56.84	11449.519	34481.152
18995.0	56.84	13194.311	36577.293
1712.0	56.82	8318.079	34220.262
7294.0	56.8	9965.926	36301.488
13738.0	56.78	12034.707	37533.742
4451.0	56.76	9187.624	36336.07
8337.0	56.76	10176.543	33286.895
4445.0	56.75	9214.662	36281.328
14279.0	56.75	12201.641	33197.641
13857.0	56.73	12039.642	36763.977
13254.0	56.73	11783.375	37082.797
8195.0	56.73	10219.133	34602.434
1601.0	56.69	8261.616	33034.043
20586.0	56.65	13684.231	35454.598
8844.0	56.65	10510.668	37524.637
8198.0	56.63	10200.372	34292.461
8399.0	56.61	10374.332	33598.805
20048.0	56.61	13368.711	39068.965
8723.0	56.57	10465.649	36346.188
22674.0	56.57	14261.353	35925.117
23076.0	56.55	14365.765	39781.824
11297.0	56.55	10996.121	33612.867
873.0	56.53	7805.32	39402.105
21352.0	56.5	13884.901	38047.254
12408.0	56.48	11556.417	36260.797
21838.0	56.48	14115.267	37926.535
17861.0	56.48	12757.704	33242.211
1409.0	56.44	8145.208	34847.457
10082.0	56.44	10834.663	35099.516
316.0	56.42	7769.899	35202.316
13424.0	56.4	11720.93	38677.449
3078.0	56.4	8737.68	35363.945
9621.0	56.38	10656.494	35030.137
2865.0	56.38	8682.97	33099.656
20269.0	56.38	13589.559	38523.801
11160.0	56.36	11119.344	34692.43
21048.0	56.36	13988.448	35045.906
18671.0	56.34	13155.281	39758.016
3457.0	56.34	8711.07	39508.422
16782.0	56.32	12829.095	36243.652
14743.0	56.32	12251.795	37279.941
13277.0	56.32	11710.246	37303.285
4257.0	56.23	9065.916	34665.961
2291.0	56.21	8486.437	39095.684
21967.0	56.19	14182.132	36827.777
12905.0	56.17	11701.021	33948.602
10739.0	56.15	10997.35	38360.172
10489.0	56.15	10829.305	38591.273
14044.0	56.11	11864.226	35140.512
7158.0	56.09	10039.9	35208.559
13489.0	56.08	11667.045	39450.477
5979.0	56.08	9660.406	37434.844
11722.0	56.08	11297.959	36185.234
13513.0	56.06	11729.293	39768.305
22947.0	56.06	14248.35	38381.738
11756.0	56.0	11234.128	36528.824
8676.0	55.98	10431.398	36033.543
3662.0	55.96	8965.93	37930.133
4391.0	55.94	9100.27	35812.953
9641.0	55.92	10739.276	34623.035
20606.0	55.92	13733.547	35365.754
10594.0	55.9	10806.679	39858.359
14197.0	55.88	11991.567	33751.012
13631.0	55.81	11929.592	38858.727
13069.0	55.79	11833.296	35396.488
19172.0	55.77	13323.587	34963.047
4207.0	55.75	9205.384	34112.18
4479.0	55.73	9183.818	36680.059
20705.0	55.73	13726.051	34311.531
8549.0	55.73	10408.467	34963.273
10586.0	55.69	10957.919	39716.504
14942.0	55.67	12221.21	39115.48
2384.0	55.63	8577.978	38055.539
3297.0	55.6	8717.779	37708.461
7497.0	55.58	10054.896	38177.164
10620.0	55.58	11090.755	39919.293
4264.0	55.58	9143.962	34719.539
3390.0	55.54	8690.13	38877.914
20624.0	55.5	13618.427	35220.172
3671.0	55.5	9040.573	37712.391
4115.0	55.5	8931.69	33101.57
2594.0	55.46	8518.649	35484.156
17853.0	55.44	12849.823	33173.387
5026.0	55.42	9342.884	37497.605
16472.0	55.37	12779.418	39680.48
663.0	55.37	7963.268	37839.242
10638.0	55.35	11147.077	39647.523
13621.0	55.29	12026.305	39034.395
14799.0	55.29	12073.255	37786.945
19681.0	55.27	13556.051	35654.383
23371.0	55.27	14555.945	37214.563
5482.0	55.25	9428.071	33005.477
11559.0	55.25	11303.608	34905.258
4118.0	55.21	8921.323	33142.148
2874.0	55.21	8670.985	33224.23
6460.0	55.17	9815.597	37022.723
22590.0	55.17	14267.412	35274.207
21055.0	55.17	13977.845	35137.109
20664.0	55.14	13688.453	34624.477
19257.0	55.12	13136.307	34187.047
1634.0	55.12	8220.485	33411.59
12648.0	55.1	11630.686	34142.527
12787.0	55.1	11497.635	33039.633
8767.0	55.08	10562.356	36675.066
8470.0	55.08	10380.47	34175.828
8696.0	55.06	10377.784	36167.531
9652.0	55.04	10674.677	34696.684
11968.0	55.0	11359.701	38845.051
12300.0	55.0	11587.436	37438.203
4504.0	55.0	9237.101	36927.605
15621.0	54.98	12351.591	33922.488
13100.0	54.96	11653.01	35711.52
10576.0	54.94	10806.225	39586.469
1448.0	54.94	8009.991	34305.305
12488.0	54.89	11463.987	35634.539
9391.0	54.89	10585.793	36838.516
21694.0	54.89	14212.93	39547.434
19342.0	54.87	13350.492	33366.457
21704.0	54.85	14008.184	39116.43
20192.0	54.77	13572.07	39562.176
13074.0	54.71	11733.687	35455.762
23854.0	54.71	14575.583	33257.68
16090.0	54.71	12529.521	36553.148
4610.0	54.68	9197.72	37944.797
3799.0	54.68	9058.103	36433.613
22371.0	54.66	14343.693	33242.68
19584.0	54.64	13407.411	34816.059
7375.0	54.58	10117.704	36981.984
2490.0	54.56	8602.256	36958.621
1424.0	54.56	8092.788	34688.426
4326.0	54.56	9160.772	35356.199
23812.0	54.56	14602.794	33327.723
12426.0	54.54	11532.917	36082.805
20918.0	54.52	13991.927	33673.738
20001.0	54.48	13402.138	38669.48
16788.0	54.48	12893.505	36328.293
14104.0	54.47	11951.004	34679.203
18224.0	54.45	13110.501	35414.988
14093.0	54.45	11903.502	34892.813
7763.0	54.45	10261.908	38547.387
16573.0	54.45	12782.552	38595.719
8144.0	54.45	10195.155	34795.977
19396.0	54.43	13539.818	33095.859
327.0	54.43	7838.298	35271.258
18099.0	54.41	13035.888	34401.078
3085.0	54.41	8660.777	35454.305
6473.0	54.41	9875.992	37145.422
7249.0	54.39	10088.45	35893.148
107.0	54.33	7660.645	33801.973
13867.0	54.31	12021.931	36579.902
14213.0	54.29	11878.074	33584.289
14386.0	54.29	12073.301	34118.441
18214.0	54.29	13007.394	35348.223
12724.0	54.27	11470.365	33493.945
4025.0	54.26	8873.469	34020.137
15764.0	54.24	12574.917	33590.277
16106.0	54.22	12679.589	36678.207
1184.0	54.2	7995.863	37405.145
4908.0	54.2	9398.485	38739.133
22893.0	54.2	14346.609	37843.195
16629.0	54.18	12725.983	37857.324
22534.0	54.14	14399.786	34712.965
22370.0	54.12	14348.12	33202.27
3878.0	54.12	8918.672	35698.281
15060.0	54.12	12397.923	39324.305
3545.0	54.12	8887.906	39337.633
4380.0	54.12	9131.572	35704.891
1776.0	54.1	8260.061	34987.547
9050.0	54.08	10374.729	39827.898
6782.0	54.06	9921.757	34606.641
11579.0	54.04	11253.47	35049.117
21024.0	54.03	13990.215	34773.73
23039.0	54.01	14323.061	39331.672
6912.0	53.95	9846.208	33202.824
11865.0	53.95	11250.595	37744.766
282.0	53.95	7783.789	34921.406
10728.0	53.93	11151.863	38562.641
20090.0	53.93	13460.59	39452.934
11353.0	53.91	11329.814	33087.578
7514.0	53.89	10013.969	38401.309
7864.0	53.89	10218.696	37201.957
6491.0	53.89	9856.876	36713.504
6615.0	53.89	9908.698	36038.941
20168.0	53.87	13685.998	39602.785
14780.0	53.85	12212.069	37574.145
12052.0	53.81	11339.67	39723.355
2667.0	53.78	8567.062	35089.602
11474.0	53.78	11302.706	34273.344
20864.0	53.74	13983.668	33122.719
2198.0	53.74	8383.846	39932.27
10980.0	53.74	11175.314	35903.004
12208.0	53.72	11455.985	38361.781
12134.0	53.7	11581.043	39375.301
14286.0	53.68	12200.275	33237.727
18962.0	53.66	13156.232	36866.176
2592.0	53.66	8424.039	35467.828
10270.0	53.66	10956.146	36555.102
1876.0	53.62	8241.966	36347.652
19427.0	53.62	13566.583	33424.328
1156.0	53.62	8035.229	37805.148
13931.0	53.6	12053.175	36204.441
19659.0	53.6	13398.53	35463.141
11088.0	53.55	11202.608	35119.211
3679.0	53.53	8926.24	37772.965
22834.0	53.51	14383.397	37307.219
5036.0	53.51	9325.112	37319.551
9447.0	53.45	10675.534	36310.543
16654.0	53.43	12726.866	37537.699
3393.0	53.39	8839.414	38912.863
12994.0	53.37	11820.032	34749.754
1571.0	53.35	8137.684	33395.922
18950.0	53.34	13184.357	37039.988
23352.0	53.3	14514.519	37608.574
6709.0	53.28	9762.687	35020.953
21553.0	53.28	13851.647	39832.676
9940.0	53.26	10956.691	33664.695
23833.0	53.26	14482.637	33437.934
5502.0	53.22	9511.039	33069.133
18054.0	53.2	13090.126	34037.82
18824.0	53.2	13241.923	38319.035
22025.0	53.16	14052.577	36061.004
19953.0	53.14	13533.757	38181.445
21639.0	53.14	14167.421	39594.891
2391.0	53.12	8629.987	38082.734
9453.0	53.11	10775.988	36066.879
11406.0	53.05	11280.791	33663.098
1770.0	53.05	8379.268	34914.363
17936.0	52.99	13116.14	33568.699
15217.0	52.95	12409.303	37513.859
11348.0	52.93	11208.883	33041.793
10978.0	52.91	11128.919	36212.805
1137.0	52.91	8106.861	37921.168
9157.0	52.91	10758.269	38958.668
5852.0	52.88	9545.254	36431.359
22473.0	52.88	14296.953	34271.184
20081.0	52.86	13561.468	39415.84
14392.0	52.84	12268.319	34162.203
1526.0	52.82	8078.123	33660.242
13921.0	52.8	11989.721	36142.867
16777.0	52.78	12772.888	36530.352
950.0	52.76	8173.13	39771.625
14089.0	52.76	11864.083	34871.852
14353.0	52.66	12140.113	33811.445
14123.0	52.65	11992.484	34513.836
11890.0	52.65	11341.486	37977.047
9765.0	52.61	10626.943	33701.098
9110.0	52.59	10630.8	39724.316
7612.0	52.57	9958.775	39751.152
21399.0	52.55	13961.3	38464.289
23465.0	52.53	14460.742	36265.289
23725.0	52.51	14463.985	34084.801
1274.0	52.49	8030.052	36501.699
22128.0	52.49	14016.93	35208.262
11231.0	52.44	11022.584	34024.301
6654.0	52.42	9902.364	35722.895
20995.0	52.42	13927.488	34424.559
1472.0	52.36	8166.8	34400.766
8507.0	52.32	10488.525	34599.313
11289.0	52.32	11047.94	33533.496
11841.0	52.3	11210.682	37531.129
20424.0	52.3	13698.421	37281.18
15279.0	52.24	12431.092	36951.93
14827.0	52.24	12240.742	38035.652
15509.0	52.22	12390.821	35025.758
5364.0	52.21	9417.685	34360.922
19867.0	52.21	13365.362	37399.539
6423.0	52.19	9858.911	37347.941
22225.0	52.17	14173.958	34184.5
6078.0	52.15	9493.278	38413.051
19942.0	52.13	13366.949	38032.355
13018.0	52.11	11793.404	34988.633
5048.0	52.09	9279.488	37088.145
16076.0	52.09	12510.976	36409.719
7382.0	52.09	9990.548	37069.363
12337.0	52.09	11587.422	36961.211
10507.0	52.07	10901.427	38868.199
3125.0	52.07	8670.949	35817.594
26.0	52.05	7669.217	33173.906
19804.0	52.03	13460.142	36944.457
642.0	52.01	7987.081	37686.758
23456.0	51.99	14531.501	36517.5
7766.0	51.99	10274.206	38567.734
10403.0	51.99	10836.567	37785.117
7773.0	51.98	10169.789	38332.883
10800.0	51.96	11082.411	37742.52
8362.0	51.96	10541.227	33189.352
13354.0	51.92	11767.143	38043.602
8959.0	51.9	10422.577	38543.363
11260.0	51.86	11194.027	33937.383
11787.0	51.86	11227.022	36875.074
13504.0	51.84	11664.334	39636.691
4574.0	51.84	9183.514	37641.66
16347.0	51.84	12686.264	39090.383
14255.0	51.84	12058.623	33096.598
9668.0	51.84	10594.483	34510.438
15154.0	51.82	12401.49	38417.063
2056.0	51.82	8358.357	38450.41
9152.0	51.8	10713.283	39245.895
10558.0	51.8	10894.563	39371.363
6889.0	51.8	9894.652	33639.148
3702.0	51.8	9052.451	37458.164
2275.0	51.78	8430.269	39183.105
8319.0	51.76	10300.032	33379.816
20126.0	51.76	13527.863	39849.078
591.0	51.73	7816.554	37320.309
15630.0	51.73	12396.769	33689.676
14518.0	51.73	12211.507	35327.039
17881.0	51.73	12900.676	33136.449
542.0	51.71	7821.645	36879.652
14703.0	51.71	12172.63	36924.996
7715.0	51.71	10152.196	39089.586
3238.0	51.71	8830.57	37037.516
8146.0	51.69	10322.188	34813.973
16078.0	51.69	12673.344	36424.719
8921.0	51.69	10416.065	38192.648
2792.0	51.63	8612.279	33539.273
20430.0	51.63	13716.561	37309.043
2421.0	51.63	8456.365	37529.738
4837.0	51.61	9280.086	39723.781
16851.0	51.59	12921.362	35616.156
14832.0	51.57	12076.676	38068.324
19430.0	51.57	13412.495	33511.777
2564.0	51.55	8619.63	36052.547
8342.0	51.52	10214.347	33107.5
8076.0	51.52	10336.046	35416.156
14127.0	51.52	11874.237	34541.137
11457.0	51.5	11261.711	34119.227
6069.0	51.5	9634.067	38323.941
14027.0	51.48	12027.7	35322.645
18705.0	51.48	13339.064	39622.492
16202.0	51.44	12573.071	37780.281
4166.0	51.44	9229.558	33664.871
20035.0	51.42	13407.908	38946.516
20863.0	51.42	13949.136	33093.852
3666.0	51.4	9055.295	37953.441
12873.0	51.4	11686.205	33657.754
22739.0	51.4	14304.822	36495.152
12140.0	51.38	11452.958	39152.656
12996.0	51.38	11801.765	34767.063
7453.0	51.3	10023.597	37699.137
18195.0	51.3	12927.483	35182.766
5795.0	51.29	9511.386	35870.262
22372.0	51.27	14260.889	33254.23
22908.0	51.27	14342.861	37979.625
9120.0	51.25	10715.351	39500.777
9212.0	51.25	10619.098	38588.902
15929.0	51.21	12546.775	35027.508
16640.0	51.19	12897.113	37701.848
19133.0	51.19	13198.875	35518.262
360.0	51.17	7902.358	35512.73
4614.0	51.17	9207.01	38017.781
1119.0	51.17	8092.845	38019.508
8848.0	51.15	10510.457	37578.066
15134.0	51.13	12491.418	38551.469
1516.0	51.13	8071.827	33880.73
1626.0	51.09	8404.966	33294.234
6109.0	51.06	9653.459	38704.227
3574.0	51.06	8924.48	39002.367
21688.0	51.04	14128.858	39518.656
1683.0	51.02	8233.72	33942.035
8132.0	51.0	10242.504	35030.301
10735.0	51.0	11032.593	38322.844
1871.0	50.98	8387.779	36296.789
18571.0	50.98	13016.565	39031.367
493.0	50.98	7729.687	36516.012
23693.0	50.98	14507.855	34385.035
5879.0	50.96	9515.136	36612.809
7938.0	50.96	10265.269	36729.934
11769.0	50.94	11404.802	36702.059
11204.0	50.94	11110.169	34434.32
16119.0	50.88	12671.601	36800.297
18274.0	50.88	13007.122	35971.676
12881.0	50.88	11832.984	33735.305
7417.0	50.86	10002.738	37339.141
6956.0	50.84	10023.533	33081.68
8004.0	50.83	10141.238	36087.996
22653.0	50.79	14302.443	35788.066
5649.0	50.79	9553.151	34714.355
3398.0	50.79	8713.052	38934.73
14532.0	50.77	12168.176	35428.18
20885.0	50.73	13931.67	33355.121
7131.0	50.73	10006.099	34963.203
9812.0	50.73	10615.772	33446.941
4013.0	50.73	8960.991	34189.637
21357.0	50.69	13847.101	38093.93
864.0	50.69	7806.589	39326.953
19401.0	50.67	13404.188	33119.414
21071.0	50.63	13944.674	35293.543
721.0	50.62	7976.184	38304.121
15853.0	50.62	12647.8	34372.109
12065.0	50.6	11396.66	39864.285
21047.0	50.6	13815.186	35041.398
10330.0	50.58	10946.833	37063.477
7313.0	50.56	10099.418	36447.039
7289.0	50.56	9948.779	36268.715
22062.0	50.56	14029.557	35839.207
5653.0	50.54	9602.791	34738.926
23597.0	50.48	14576.727	34933.32
2021.0	50.48	8380.591	38086.297
7836.0	50.48	10334.404	37584.184
1177.0	50.44	8036.604	37349.457
4870.0	50.44	9449.228	39181.18
1823.0	50.44	8206.682	35599.848
14168.0	50.42	11855.56	33815.93
1826.0	50.42	8223.134	35656.441
14457.0	50.42	12140.589	34740.441
16274.0	50.42	12538.137	38386.254
2980.0	50.42	8750.941	34305.316
21498.0	50.42	13972.929	39289.949
2556.0	50.4	8548.071	35950.156
1084.0	50.4	8144.205	38592.848
15593.0	50.4	12459.272	34218.113
18420.0	50.39	13033.87	37414.836
10129.0	50.39	10893.045	35424.816
19251.0	50.39	13319.422	34137.969
5031.0	50.37	9424.142	37221.281
16460.0	50.35	12877.524	39934.484
20116.0	50.35	13491.711	39685.617
1687.0	50.31	8308.274	33986.051
13783.0	50.31	12035.665	37338.289
20505.0	50.29	13609.055	36218.023
16379.0	50.29	12657.638	39444.867
8471.0	50.27	10487.846	34201.289
9108.0	50.23	10591.146	39712.465
15220.0	50.21	12386.812	37584.27
7400.0	50.21	10029.722	37199.293
2625.0	50.19	8446.016	35092.672
19904.0	50.19	13485.692	37621.633
7608.0	50.17	9988.163	39696.297
11541.0	50.17	11355.534	34769.363
3571.0	50.16	8952.677	38991.211
22518.0	50.14	14263.633	34623.887
4745.0	50.14	9235.671	39385.035
8889.0	50.14	10391.369	37954.004
16334.0	50.14	12514.735	38997.223
5273.0	50.12	9285.573	34967.969
15984.0	50.1	12590.065	35518.156
23302.0	50.06	14590.932	38094.125
7212.0	50.06	9953.15	35603.941
22554.0	50.02	14415.324	34939.594
10814.0	50.02	11207.012	37514.41
13431.0	50.0	11814.369	38755.043
563.0	49.98	7668.188	37049.621
20473.0	49.96	13680.411	36798.762
8792.0	49.94	10452.583	36911.0
7475.0	49.91	10028.829	37889.965
21169.0	49.91	13892.894	36215.996
20643.0	49.89	13717.369	35081.855
23522.0	49.89	14551.628	35813.578
711.0	49.89	7786.99	38232.16
14032.0	49.85	11945.25	35359.379
2677.0	49.85	8612.174	34863.766
3741.0	49.85	8983.458	37163.828
1417.0	49.83	8169.98	34610.836
3539.0	49.83	9051.829	39591.172
5677.0	49.81	9646.595	34953.234
13906.0	49.79	11934.367	36333.121
21755.0	49.79	14135.72	38750.094
133.0	49.79	7891.162	33929.422
10641.0	49.79	11020.766	39677.973
1945.0	49.77	8315.736	37207.129
11816.0	49.77	11385.449	37187.746
3055.0	49.75	8649.51	35117.188
22194.0	49.73	14094.451	34500.313
19056.0	49.73	13169.089	36096.523
5178.0	49.73	9478.458	36050.203
9775.0	49.73	10598.389	33792.871
21422.0	49.7	13848.975	38604.719
16504.0	49.7	12903.834	39152.344
4394.0	49.66	9184.46	35843.906
15218.0	49.66	12378.502	37519.121
17525.0	49.64	12764.71	33908.113
12194.0	49.62	11451.541	38535.805
6520.0	49.62	9725.337	36590.867
4891.0	49.62	9401.979	38825.855
7183.0	49.6	9972.173	35395.926
10364.0	49.6	10793.083	37384.309
20653.0	49.58	13569.137	34840.434
22558.0	49.58	14231.887	34981.195
4283.0	49.58	9214.129	34947.449
15426.0	49.56	12305.89	35630.84
14475.0	49.56	12210.411	34878.398
23329.0	49.56	14567.85	37750.867
15198.0	49.54	12480.276	37925.164
12608.0	49.54	11435.528	34707.313
2609.0	49.5	8631.132	35298.227
1161.0	49.48	8126.037	37546.707
5590.0	49.48	9499.743	34123.793
4020.0	49.48	9004.418	33974.695
7342.0	49.48	9957.866	36695.285
18717.0	49.47	13232.991	39695.141
14406.0	49.45	12273.901	34306.734
15677.0	49.43	12342.29	33476.238
2049.0	49.43	8319.573	38395.453
4544.0	49.43	9202.519	37286.781
15655.0	49.41	12398.759	33608.461
9431.0	49.41	10741.132	36494.102
5208.0	49.39	9283.818	35672.203
1958.0	49.39	8309.081	37332.934
6972.0	49.39	10012.582	33308.891
5162.0	49.37	9319.636	35901.602
20804.0	49.37	13593.472	33634.152
16867.0	49.37	12718.999	35462.098
23174.0	49.35	14442.6	39400.324
12775.0	49.33	11564.853	33233.516
11083.0	49.31	11050.748	35397.156
20723.0	49.27	13769.739	34168.098
14875.0	49.25	12130.944	38515.531
21829.0	49.24	14141.061	37869.594
10228.0	49.22	10799.587	36205.324
11291.0	49.22	11177.093	33560.383
21358.0	49.22	13846.293	38104.102
15609.0	49.2	12312.951	34104.219
23686.0	49.18	14429.472	34340.758
12944.0	49.16	11828.893	34258.145
797.0	49.16	7958.341	38768.793
2504.0	49.14	8476.162	36795.453
6296.0	49.14	9795.381	38883.809
16819.0	49.12	12795.583	35954.098
7900.0	49.12	10346.429	37139.34
3792.0	49.1	8867.083	36688.871
583.0	49.1	7694.154	37207.445
6928.0	49.06	9878.927	33033.18
22613.0	49.02	14347.537	35464.16
18149.0	49.02	13103.449	34876.352
5079.0	49.01	9379.693	36771.828
1993.0	49.01	8302.538	37679.367
8827.0	49.01	10490.259	37257.371
12815.0	48.97	11834.555	33073.027
7674.0	48.97	10334.322	39480.273
7558.0	48.95	9947.116	39108.992
20330.0	48.95	13599.18	38125.168
514.0	48.95	7961.156	36680.824
18227.0	48.95	13061.42	35450.848
9205.0	48.95	10648.709	38568.434
22731.0	48.95	14392.005	36453.32
10966.0	48.95	11181.263	36095.008
19315.0	48.93	13183.13	33753.027
8149.0	48.93	10195.766	34869.285
7317.0	48.93	9980.266	36466.676
20272.0	48.93	13713.948	38543.383
15872.0	48.91	12516.687	34535.477
8025.0	48.91	10220.93	35935.414
9410.0	48.89	10756.516	36379.406
573.0	48.89	7770.728	37146.926
2276.0	48.87	8557.88	39225.879
23748.0	48.85	14516.432	33670.402
20251.0	48.85	13781.461	38668.699
4478.0	48.83	9083.181	36676.152
20857.0	48.83	13834.694	33050.715
584.0	48.83	7770.168	37211.242
11058.0	48.81	11199.77	35495.176
18791.0	48.8	13140.372	38886.426
15729.0	48.78	12648.437	33217.813
4624.0	48.76	9195.74	38176.605
23294.0	48.76	14594.712	38050.105
22149.0	48.76	14008.351	35034.059
16004.0	48.74	12708.531	35737.797
19419.0	48.74	13534.475	33298.469
22688.0	48.74	14353.112	36087.266
15046.0	48.7	12349.439	39446.949
21758.0	48.68	14089.647	38785.277
15578.0	48.68	12375.636	34368.965
919.0	48.66	7802.22	39723.781
22010.0	48.66	14075.973	36235.438
21394.0	48.66	13843.954	38436.383
14815.0	48.64	12075.851	37927.871
10080.0	48.64	10982.362	35077.242
3637.0	48.64	9044.587	37995.066
2827.0	48.64	8611.187	33317.609
21286.0	48.62	13932.444	37473.273
13456.0	48.6	11690.697	39059.652
12674.0	48.6	11553.741	34092.539
7295.0	48.6	9975.056	36306.758
21472.0	48.58	13782.582	39092.633
8451.0	48.58	10545.257	33968.566
5268.0	48.57	9317.262	35234.219
2626.0	48.57	8553.574	35091.297
7286.0	48.57	9922.089	36250.035
12404.0	48.55	11619.027	36230.531
16848.0	48.55	12860.651	35878.973
3978.0	48.53	8973.165	34732.156
16754.0	48.47	12872.452	36540.398
2188.0	48.47	8326.513	39807.516
6429.0	48.45	9815.708	37405.637
23274.0	48.45	14582.807	38187.309
12463.0	48.45	11604.736	36056.113
16611.0	48.41	12906.583	38295.445
19326.0	48.37	13166.407	33576.215
20193.0	48.35	13693.558	39585.195
23218.0	48.35	14555.413	38897.43
5006.0	48.34	9414.768	37626.457
1053.0	48.34	8004.454	38881.621
22501.0	48.32	14232.573	34502.719
1888.0	48.32	8358.769	36504.406
2814.0	48.3	8588.863	33205.391
3122.0	48.28	8793.579	35739.625
2538.0	48.28	8607.597	36360.293
9496.0	48.24	10715.412	36047.777
20716.0	48.22	13754.708	34400.77
1522.0	48.22	8002.072	33959.633
19645.0	48.2	13423.986	35315.238
4440.0	48.2	9070.482	36256.938
6018.0	48.2	9601.95	37766.73
19745.0	48.18	13373.387	36461.875
6802.0	48.18	9898.62	34439.367
19687.0	48.18	13500.09	35693.633
13379.0	48.16	11783.932	38267.699
5146.0	48.14	9329.168	36371.285
5313.0	48.12	9442.024	34881.789
17862.0	48.12	12790.23	33259.367
6550.0	48.11	9869.124	36225.148
20702.0	48.11	13616.672	34604.961
11592.0	48.11	11418.688	35138.23
23464.0	48.11	14509.375	36254.73
14331.0	48.09	12179.838	33642.59
20245.0	48.09	13746.549	38940.289
8775.0	48.07	10357.007	36754.953
11718.0	48.07	11238.447	36168.387
9000.0	48.05	10531.708	39151.168
14074.0	48.05	11936.661	35046.043
23099.0	48.05	14410.2	40001.152
23224.0	48.05	14537.475	38944.766
3074.0	48.03	8752.584	35335.02
13748.0	48.03	11903.951	37612.004
11790.0	48.03	11292.918	36917.027
2311.0	48.01	8630.666	38934.637
3226.0	48.01	8663.354	36863.684
18593.0	47.95	13013.737	39364.691
19702.0	47.95	13564.855	35815.773
9388.0	47.95	10598.141	36826.422
14233.0	47.93	11941.364	33396.137
10675.0	47.91	11078.522	39343.863
1744.0	47.88	8294.278	34580.699
22546.0	47.88	14405.226	34870.188
13735.0	47.88	11951.506	37817.605
2989.0	47.88	8823.951	34416.906
9195.0	47.86	10746.749	38504.625
14302.0	47.86	12078.354	33437.066
6419.0	47.84	9843.623	37605.648
18792.0	47.84	13253.28	38903.754
13026.0	47.82	11814.391	35056.309
7937.0	47.82	10337.527	36725.563
5838.0	47.82	9527.732	36341.949
8228.0	47.82	10219.895	34205.574
20711.0	47.8	13735.577	34365.348
1746.0	47.8	8396.442	34603.156
1566.0	47.8	8083.804	33337.574
15703.0	47.8	12309.417	33070.336
9951.0	47.78	10990.268	33811.305
19931.0	47.78	13529.827	37958.926
20852.0	47.78	13579.571	33121.957
7055.0	47.78	10042.535	34177.043
3780.0	47.78	8973.554	36835.68
5301.0	47.76	9440.565	34821.449
13505.0	47.76	11812.147	39651.074
14345.0	47.74	12276.108	33743.605
20428.0	47.74	13593.962	37306.457
15971.0	47.74	12530.477	35417.313
16077.0	47.74	12614.715	36413.887
18295.0	47.74	13080.979	36235.348
6164.0	47.72	9513.772	39433.645
953.0	47.72	8177.693	39805.43
1508.0	47.7	8149.0	33808.566
20555.0	47.7	13704.6	35589.355
11110.0	47.68	11090.332	35215.488
5705.0	47.68	9618.184	35216.109
7049.0	47.68	9977.399	34139.555
2911.0	47.66	8753.25	33642.664
20850.0	47.66	13750.04	33115.441
12370.0	47.66	11594.615	36629.023
13994.0	47.66	11892.609	35699.949
16427.0	47.66	12497.372	39856.055
15139.0	47.65	12334.574	38610.066
12590.0	47.65	11568.633	34844.438
4607.0	47.65	9257.488	37912.805
12163.0	47.63	11572.612	38824.109
16926.0	47.61	12762.984	34896.535
4903.0	47.61	9306.787	38672.043
23400.0	47.61	14600.876	36896.973
10478.0	47.61	10978.222	38479.781
8322.0	47.61	10156.104	33403.656
6101.0	47.59	9678.646	38641.414
12849.0	47.57	11694.95	33379.27
11560.0	47.57	11419.324	34917.207
19983.0	47.53	13541.736	38471.707
10431.0	47.53	10810.154	38046.398
6223.0	47.53	9845.995	39942.406
8392.0	47.51	10428.191	33527.688
18579.0	47.49	12957.676	39160.797
14411.0	47.49	12111.543	34365.617
14333.0	47.47	12272.234	33653.652
431.0	47.47	7988.125	36040.348
16385.0	47.47	12662.761	39499.434
5267.0	47.45	9351.95	35208.82
12888.0	47.45	11841.902	33805.66
4330.0	47.43	9228.63	35373.074
7859.0	47.43	10330.544	37461.043
9188.0	47.42	10708.743	38752.41
11845.0	47.42	11243.536	37549.395
2431.0	47.42	8422.842	37347.105
7006.0	47.42	9950.32	33727.707
12686.0	47.42	11565.151	33883.691
3714.0	47.38	8960.841	37218.328
8223.0	47.36	10309.41	34174.559
18845.0	47.36	13264.777	38180.754
11023.0	47.36	11057.744	35619.012
11025.0	47.34	11165.278	35630.957
12889.0	47.34	11720.99	33818.895
23823.0	47.3	14625.431	33373.539
13010.0	47.3	11689.716	34931.379
9802.0	47.3	10639.595	33386.984
20763.0	47.3	13743.442	33844.543
19378.0	47.3	13303.004	33065.645
13039.0	47.28	11799.947	35121.172
9235.0	47.28	10603.74	38197.738
19274.0	47.28	13234.114	34025.16
12777.0	47.28	11502.075	33241.41
14414.0	47.28	12108.718	34397.375
13048.0	47.26	11830.603	35167.434
114.0	47.26	7972.794	33824.148
7425.0	47.24	10062.043	37391.0
10059.0	47.24	10991.971	34832.863
8567.0	47.22	10442.469	35142.891
11815.0	47.22	11330.497	37183.555
10164.0	47.22	10952.146	35712.434
3447.0	47.19	8648.905	39427.902
1497.0	47.19	8136.387	34026.086
12921.0	47.17	11693.925	34062.832
13718.0	47.17	12019.278	37915.152
21115.0	47.17	13985.789	35614.281
11803.0	47.17	11240.938	37030.879
695.0	47.15	7673.384	38058.781
8979.0	47.15	10405.909	38864.449
9437.0	47.15	10634.259	36220.535
8058.0	47.15	10334.999	35588.176
3435.0	47.11	8825.497	39246.703
16551.0	47.11	12806.72	38664.57
12348.0	47.11	11567.168	36759.348
9302.0	47.11	10597.169	37354.551
14131.0	47.11	12032.042	34305.012
4958.0	47.11	9302.661	38140.98
14803.0	47.07	12240.906	37821.375
2979.0	47.07	8634.338	34304.133
2394.0	47.07	8504.508	38124.949
13706.0	47.07	11909.441	38126.789
11584.0	47.07	11312.746	35105.746
22691.0	47.05	14231.304	36143.734
6934.0	47.03	9795.539	33095.895
13036.0	47.03	11818.707	35115.355
10574.0	46.99	10940.155	39562.125
12904.0	46.98	11824.396	33945.504
8854.0	46.96	10355.597	37636.906
2518.0	46.96	8552.412	36675.426
18713.0	46.96	13160.486	39661.395
10105.0	46.96	10923.005	35250.48
10329.0	46.96	10884.671	37055.211
22332.0	46.94	14178.132	33062.367
7246.0	46.92	10119.303	35867.516
7041.0	46.92	10127.085	34020.477
14002.0	46.92	11856.306	35469.434
11466.0	46.9	11275.391	34185.742
16966.0	46.9	12773.057	34342.633
14563.0	46.88	12172.092	35712.055
18287.0	46.88	12984.72	36146.477
20502.0	46.88	13571.473	36531.109
367.0	46.86	7662.88	35571.977
2167.0	46.86	8417.21	39505.867
3483.0	46.84	8796.323	39874.098
15871.0	46.84	12560.788	34520.469
6563.0	46.84	9717.698	36299.027
1861.0	46.84	8270.976	36099.484
21.0	46.82	7757.67	33156.051
1578.0	46.82	8073.726	33166.98
3729.0	46.82	9032.94	37060.086
12400.0	46.82	11478.379	36531.797
14675.0	46.82	12084.579	36686.266
19544.0	46.82	13485.527	34520.906
14714.0	46.8	12183.629	37035.676
18613.0	46.8	13062.602	39536.367
908.0	46.78	7669.724	39654.059
10835.0	46.78	11172.395	37442.156
15612.0	46.78	12483.436	33833.781
17823.0	46.78	12834.496	33798.41
18109.0	46.78	13028.468	34521.336
23604.0	46.78	14599.127	34979.27
20176.0	46.78	13598.068	39710.242
1069.0	46.76	8057.074	38736.559
1100.0	46.75	8088.001	38164.52
23539.0	46.75	14607.096	35633.906
6811.0	46.73	9706.747	34184.281
9736.0	46.73	10625.307	34066.914
19306.0	46.73	13341.369	33685.727
4480.0	46.73	9080.96	36689.043
8637.0	46.73	10469.968	35682.82
3844.0	46.73	8959.662	35932.414
6525.0	46.73	9904.344	36624.73
3248.0	46.71	8730.435	37136.484
19628.0	46.71	13449.861	35163.508
14916.0	46.71	12254.33	38869.445
13554.0	46.71	11929.318	39909.68
7976.0	46.71	10208.157	36427.266
8738.0	46.71	10459.35	36461.078
13615.0	46.69	12063.008	38989.18
22844.0	46.67	14407.611	37380.227
11748.0	46.67	11243.606	36446.906
20302.0	46.67	13742.615	38148.219
3713.0	46.67	8854.559	37218.262
15724.0	46.67	12606.252	33186.793
16143.0	46.65	12635.911	37059.547
2914.0	46.61	8657.666	33672.547
11347.0	46.61	11318.955	33038.246
17806.0	46.61	12869.871	33658.871
8119.0	46.59	10230.905	35232.594
276.0	46.57	7640.98	34881.508
16335.0	46.57	12546.236	38997.297
19022.0	46.57	13275.716	36533.598
21922.0	46.55	14045.095	37081.145
16890.0	46.52	12893.002	35135.016
11531.0	46.52	11290.588	34706.594
6687.0	46.52	9851.662	35124.855
3549.0	46.48	8941.974	39345.969
1106.0	46.48	8034.513	38224.457
13285.0	46.46	11726.968	37405.168
4573.0	46.44	9068.804	37639.0
12830.0	46.44	11686.619	33185.652
3696.0	46.44	9052.606	37357.262
23186.0	46.42	14546.177	39205.086
22164.0	46.42	14072.887	34868.453
22157.0	46.42	14065.465	34795.602
23025.0	46.42	14393.827	39193.043
9763.0	46.42	10707.871	33689.84
8397.0	46.42	10390.549	33582.922
2279.0	46.4	8579.992	39256.145
2351.0	46.4	8576.17	38437.477
2044.0	46.4	8274.154	38331.332
6483.0	46.38	9780.873	36929.699
5875.0	46.38	9511.053	36569.766
10450.0	46.36	10819.254	38231.836
9435.0	46.36	10623.236	36218.934
21615.0	46.36	14017.771	39771.105
3767.0	46.34	9006.856	36709.922
21813.0	46.32	14156.324	38038.438
16510.0	46.3	12816.707	39192.336
19098.0	46.3	13233.842	35816.426
13627.0	46.3	11931.876	38800.637
14204.0	46.29	11993.077	33799.363
2488.0	46.29	8450.762	36941.348
21803.0	46.29	14209.757	38262.211
15926.0	46.25	12583.366	34987.762
19255.0	46.25	13303.165	34164.508
3147.0	46.25	8723.776	35968.277
22583.0	46.23	14240.677	35201.387
16699.0	46.21	12851.174	37265.93
11595.0	46.21	11352.476	35171.133
21699.0	46.21	14099.011	39590.078
7731.0	46.19	10139.365	38906.957
19992.0	46.19	13380.411	38533.895
15908.0	46.19	12534.337	34856.883
13947.0	46.19	12022.395	35975.688
13868.0	46.19	11961.444	36580.793
22036.0	46.15	14169.27	36195.324
11814.0	46.15	11356.477	37161.895
14786.0	46.15	12190.744	37632.027
22446.0	46.13	14380.993	34015.633
12975.0	46.13	11665.442	34569.762
18161.0	46.13	13022.81	34909.523
2672.0	46.11	8428.159	34818.883
17878.0	46.11	12908.964	33101.699
21905.0	46.11	14178.558	37261.875
10248.0	46.09	10879.535	36331.188
22233.0	46.09	14197.241	34268.219
5725.0	46.07	9576.054	35348.73
10072.0	46.06	10792.03	35007.715
15466.0	46.06	12360.399	35345.508
8995.0	46.04	10522.104	39112.465
18415.0	46.04	12977.189	37389.723
22805.0	46.02	14407.203	37114.98
9493.0	46.02	10617.127	36046.473
9901.0	46.02	10877.948	33333.0
14262.0	46.02	12106.723	33026.488
22651.0	46.02	14292.286	35786.336
15110.0	46.02	12282.918	38658.508
22860.0	46.02	14419.407	37538.281
2541.0	46.02	8471.427	36103.434
9098.0	46.02	10706.121	39610.039
7787.0	46.0	10346.746	38199.805
21818.0	46.0	14207.411	38129.383
16101.0	46.0	12589.781	36635.277
22438.0	46.0	14328.027	33931.707
6795.0	45.98	9799.937	34366.621
18864.0	45.96	13233.552	38137.031
5955.0	45.96	9702.761	37234.691
8588.0	45.96	10504.248	35314.59
22483.0	45.96	14404.431	34316.316
821.0	45.94	7704.84	38939.934
8426.0	45.94	10484.265	33783.043
4572.0	45.94	9134.844	37636.469
20615.0	45.92	13588.396	35138.238
6408.0	45.92	9886.442	37526.531
19559.0	45.9	13447.18	34630.254
3196.0	45.88	8762.794	36550.738
2436.0	45.88	8538.155	37413.246
7874.0	45.86	10337.156	37320.293
4447.0	45.86	9187.088	36290.605
21085.0	45.86	13941.707	35386.121
14930.0	45.84	12100.919	39010.242
5762.0	45.84	9529.369	35605.031
15096.0	45.83	12324.538	39051.461
11109.0	45.83	11164.566	35204.406
3348.0	45.83	8634.73	38405.027
13956.0	45.83	11868.888	36030.949
9681.0	45.83	10616.607	34589.441
3418.0	45.81	8799.63	39090.234
20769.0	45.81	13627.645	33891.18
3367.0	45.81	8703.185	38627.156
5531.0	45.81	9538.319	33419.164
6895.0	45.79	9906.191	33382.297
2674.0	45.79	8625.682	34835.781
14926.0	45.79	12272.147	38962.641
7707.0	45.77	10296.052	39000.715
2542.0	45.77	8521.668	36115.867
11667.0	45.77	11411.274	35733.684
23244.0	45.75	14619.508	38473.984
9895.0	45.73	10792.602	33282.852
330.0	45.73	7907.276	35303.285
23845.0	45.73	14465.522	33213.031
11388.0	45.73	11368.301	33543.309
12911.0	45.73	11725.921	33977.957
3336.0	45.71	8817.56	38175.887
23870.0	45.69	14551.171	33059.891
6540.0	45.69	9818.915	36428.848
19963.0	45.69	13503.66	38287.949
324.0	45.67	7794.647	35226.938
13885.0	45.67	11972.46	36424.402
12534.0	45.67	11496.506	35289.133
22344.0	45.67	14081.16	33146.617
6236.0	45.65	9863.942	39644.684
15843.0	45.65	12686.695	34281.371
11392.0	45.65	11217.686	33555.738
1427.0	45.63	8142.972	34710.07
13919.0	45.63	12024.895	36122.188
67.0	45.63	7741.364	33439.066
19111.0	45.61	13270.405	35610.605
16892.0	45.6	12810.856	35161.316
11461.0	45.58	11373.279	34154.086
17940.0	45.58	13134.565	33598.234
11884.0	45.58	11336.463	37911.777
13455.0	45.56	11808.991	39055.066
22935.0	45.56	14308.68	38300.82
5670.0	45.56	9668.16	34883.965
148.0	45.56	7650.795	34041.078
2496.0	45.54	8587.65	37005.762
14704.0	45.54	12189.366	36946.641
16574.0	45.54	12799.361	38593.77
5474.0	45.5	9351.685	33231.523
22452.0	45.5	14301.559	34079.352
20646.0	45.5	13629.764	35086.688
3893.0	45.5	8870.121	35539.375
10265.0	45.48	10779.621	36503.453
8315.0	45.48	10150.202	33348.254
16689.0	45.48	12749.221	37197.652
21881.0	45.48	14211.222	37384.652
9710.0	45.46	10599.573	34194.32
7360.0	45.46	10084.818	36832.617
8196.0	45.46	10279.591	34603.906
20894.0	45.44	13915.0	33456.898
4026.0	45.44	9020.96	34037.52
16571.0	45.44	12738.13	38588.848
10121.0	45.44	10817.693	35371.547
15721.0	45.44	12578.085	33177.195
15556.0	45.42	12387.54	34537.426
3825.0	45.42	8870.703	36102.23
19965.0	45.42	13407.639	38335.109
7688.0	45.4	10264.811	39363.465
13397.0	45.4	11682.838	38454.91
16709.0	45.38	12812.139	37041.262
20954.0	45.38	13904.806	34003.113
1338.0	45.37	8173.616	35626.746
3578.0	45.37	8962.723	39083.629
5113.0	45.37	9440.448	36402.504
19118.0	45.35	13267.821	35665.129
7717.0	45.35	10307.468	39106.289
2563.0	45.33	8549.348	36045.969
1627.0	45.31	8208.991	33310.289
9335.0	45.31	10651.544	37082.047
13589.0	45.31	11946.739	39336.23
20697.0	45.27	13669.053	34559.211
10703.0	45.27	11137.818	38824.41
19340.0	45.27	13157.464	33357.094
12220.0	45.25	11568.189	38172.965
7416.0	45.25	10053.141	37318.82
21742.0	45.25	14161.518	38630.656
23715.0	45.25	14454.577	33976.223
14956.0	45.23	12074.606	39331.328
8988.0	45.23	10365.834	38979.773
11285.0	45.23	11011.539	33495.262
21180.0	45.23	13783.464	36365.184
8940.0	45.21	10454.722	38311.773
901.0	45.21	7801.657	39605.176
3256.0	45.21	8640.0	37290.32
11243.0	45.21	11200.255	33807.035
5818.0	45.21	9565.728	36115.66
9197.0	45.19	10765.023	38513.676
21676.0	45.17	14020.411	39455.305
13120.0	45.17	11846.044	35877.051
15915.0	45.16	12558.195	34914.152
21722.0	45.16	14116.562	39058.617
10250.0	45.14	10955.422	36356.352
18687.0	45.14	13145.427	39871.719
4214.0	45.14	9262.872	34198.188
16243.0	45.14	12569.017	38182.941
23690.0	45.14	14606.136	34371.684
15211.0	45.14	12308.788	37732.129
22310.0	45.1	14120.706	33438.75
7960.0	45.1	10285.571	36601.145
2880.0	45.1	8765.368	33262.984
20795.0	45.1	13734.698	33522.285
19531.0	45.08	13435.343	34461.715
5956.0	45.08	9682.509	37236.332
22456.0	45.08	14319.342	34099.109
13514.0	45.06	11696.427	39788.668
9570.0	45.06	10564.68	35403.891
10380.0	45.06	10874.617	37524.797
1501.0	45.06	8148.8	34051.004
3868.0	45.06	8953.507	35590.551
2250.0	45.06	8475.174	39564.742
2802.0	45.06	8615.137	33624.016
33.0	45.06	7818.604	33205.375
6257.0	45.04	9779.568	39296.281
14922.0	45.04	12099.153	38909.227
11912.0	45.04	11254.188	38192.457
1649.0	45.02	8410.23	33593.348
14923.0	45.02	12164.566	38910.957
8584.0	45.02	10395.503	35281.395
4593.0	45.0	9129.35	37769.746
7719.0	44.98	10342.709	38797.457
16760.0	44.98	12880.438	36627.246
14274.0	44.98	12178.457	33169.316
10995.0	44.96	11195.346	35735.613
22287.0	44.96	14195.241	33533.754
14270.0	44.96	12160.803	33071.465
13672.0	44.96	12048.114	38347.137
2154.0	44.96	8353.596	39417.688
19076.0	44.94	13278.346	35912.535
10780.0	44.91	11185.471	37843.465
17895.0	44.91	12928.111	33118.828
9982.0	44.89	10968.556	34148.543
8686.0	44.89	10411.739	36112.32
19691.0	44.87	13494.287	35714.504
1523.0	44.85	8017.882	33965.668
16796.0	44.85	12873.794	36095.988
13115.0	44.85	11793.719	35821.258
1868.0	44.83	8406.571	36271.094
11598.0	44.83	11220.456	35191.84
18426.0	44.83	13119.189	37462.426
9347.0	44.81	10598.24	37147.074
6523.0	44.81	9839.313	36618.332
1194.0	44.81	8116.097	37206.27
19966.0	44.79	13471.583	38334.121
18740.0	44.77	13234.963	39294.176
12149.0	44.77	11461.837	38961.293
16173.0	44.77	12593.54	37357.672
8486.0	44.77	10359.269	34317.375
3712.0	44.75	8921.207	37216.355
768.0	44.75	7669.847	38631.156
11306.0	44.73	11147.823	33391.699
19860.0	44.73	13439.425	37380.125
18163.0	44.73	13070.245	34928.844
13313.0	44.73	11770.035	37698.16
13653.0	44.71	11933.089	38475.32
22884.0	44.71	14359.963	37775.258
15007.0	44.71	12214.534	39948.133
12302.0	44.71	11488.148	37467.41
5535.0	44.71	9496.894	33478.016
23675.0	44.71	14498.293	34551.461
12417.0	44.71	11577.025	36370.992
12863.0	44.71	11735.262	33515.602
16576.0	44.7	12863.54	38613.984
9250.0	44.7	10664.019	38016.195
12644.0	44.68	11511.91	34422.156
12158.0	44.68	11585.065	39078.746
22101.0	44.68	14074.618	35289.059
6731.0	44.66	9741.133	34847.141
9809.0	44.66	10712.952	33425.711
6461.0	44.64	9797.896	37043.891
16525.0	44.64	12758.415	39002.43
3052.0	44.64	8660.364	35091.898
1477.0	44.62	8023.393	34432.195
11661.0	44.62	11405.741	35681.82
1767.0	44.62	8355.385	34877.047
6775.0	44.62	9844.111	34485.668
21150.0	44.6	13844.496	36025.906
4763.0	44.6	9234.911	39549.066
15291.0	44.6	12359.008	36724.234
6661.0	44.6	9820.846	35541.516
12441.0	44.6	11464.906	36207.684
3900.0	44.58	8964.451	35270.707
18366.0	44.56	13116.939	36901.883
2087.0	44.54	8368.223	38747.465
11907.0	44.54	11237.416	38153.844
4122.0	44.54	9096.884	33026.594
20846.0	44.54	13700.004	33082.527
4423.0	44.52	9201.878	36070.516
10064.0	44.5	10929.062	34909.781
4461.0	44.5	9265.241	36412.328
6584.0	44.5	9737.978	36115.391
2555.0	44.5	8541.021	35945.676
23279.0	44.48	14514.61	38254.457
416.0	44.48	7731.83	35899.867
9082.0	44.48	10758.395	39865.855
14221.0	44.48	11890.493	33639.859
15434.0	44.47	12325.645	35726.051
21804.0	44.47	14170.072	38272.758
10238.0	44.45	10905.339	36272.742
22882.0	44.45	14406.329	37769.777
9225.0	44.45	10754.381	38434.168
19714.0	44.45	13546.914	35958.82
21538.0	44.43	13870.592	39761.781
3765.0	44.43	9025.68	36997.781
12460.0	44.43	11520.763	36030.613
20919.0	44.43	13931.156	33674.129
4982.0	44.43	9312.801	37718.16
20210.0	44.41	13727.412	39426.145
5774.0	44.39	9563.96	35699.375
9378.0	44.39	10773.113	36763.754
22404.0	44.37	14374.715	33497.152
21680.0	44.37	14107.155	39467.926
5937.0	44.37	9530.513	37042.262
7111.0	44.35	9987.182	34799.016
16158.0	44.33	12495.604	37198.535
21493.0	44.33	13823.086	39239.426
10236.0	44.33	10929.102	36256.543
10342.0	44.33	10807.22	37201.746
1361.0	44.31	8109.408	35552.145
916.0	44.31	7954.852	39690.633
22878.0	44.31	14273.113	37735.059
19695.0	44.29	13476.113	35749.043
9151.0	44.29	10778.485	39243.18
20785.0	44.29	13637.541	33796.313
10295.0	44.27	10856.228	36742.563
22103.0	44.25	14146.986	35298.129
12219.0	44.25	11528.607	38162.734
11620.0	44.25	11249.749	35356.359
1015.0	44.24	8141.626	39127.148
7215.0	44.24	10021.134	35628.141
21205.0	44.24	13942.695	36586.043
15774.0	44.24	12559.576	33675.168
14079.0	44.24	11895.156	34787.0
1817.0	44.22	8359.496	35486.875
4517.0	44.22	9248.509	37005.855
5499.0	44.22	9690.765	33044.109
21240.0	44.22	13992.858	36952.398
15991.0	44.2	12543.634	35592.941
1350.0	44.2	8030.925	35719.871
3509.0	44.18	9009.527	39947.301
13467.0	44.18	11842.73	39197.57
18480.0	44.18	12981.306	37991.266
2402.0	44.18	8537.676	37907.375
16263.0	44.16	12682.096	38317.332
10209.0	44.16	10857.234	36017.902
11911.0	44.16	11342.7	38191.344
15453.0	44.14	12373.157	35262.809
18676.0	44.14	13243.907	39792.965
9543.0	44.14	10644.459	35440.633
210.0	44.14	7761.158	34442.223
11019.0	44.12	11181.891	35595.695
10480.0	44.12	10822.924	38492.098
14512.0	44.1	12255.882	35272.035
14367.0	44.1	12260.286	33945.848
20534.0	44.1	13763.7	35952.063
16288.0	44.1	12558.695	38567.07
20714.0	44.1	13685.311	34390.758
10873.0	44.08	11129.205	36884.242
10521.0	44.08	10843.613	38927.945
14449.0	44.08	12276.858	34642.121
22557.0	44.08	14289.193	34980.484
22229.0	44.06	14104.76	34216.617
9634.0	44.06	10676.026	34879.207
17510.0	44.06	12835.806	34114.828
11698.0	44.06	11274.675	35993.207
20979.0	44.06	13829.512	34208.023
7574.0	44.04	10075.841	39311.199
3534.0	44.04	8878.976	39492.035
8765.0	44.04	10358.303	36651.402
5618.0	44.04	9706.595	34416.148
20422.0	44.02	13610.826	37264.141
6684.0	44.02	9816.642	35119.871
15911.0	44.02	12574.752	34878.797
13692.0	44.02	11876.379	38277.313
21233.0	44.01	13872.699	36907.539
258.0	44.01	7842.774	34735.227
10318.0	44.01	10821.397	36951.246
11593.0	44.01	11232.603	35150.02
11178.0	44.01	11127.21	34544.129
7069.0	43.99	10045.859	34259.102
15099.0	43.99	12396.303	39065.977
13603.0	43.99	11857.564	39183.352
13363.0	43.99	11740.909	38148.176
14108.0	43.99	12000.225	34721.098
4586.0	43.99	9204.444	37728.039
3386.0	43.99	8754.582	38815.695
5884.0	43.99	9575.993	36663.441
18192.0	43.97	12992.131	35152.219
13396.0	43.97	11748.303	38437.168
6977.0	43.97	10085.213	33337.766
3209.0	43.97	8744.718	36661.285
14455.0	43.97	12185.918	34713.785
5492.0	43.97	9397.609	33117.738
11000.0	43.95	11088.309	35774.438
1813.0	43.95	8216.763	35465.773
1369.0	43.95	8043.513	35329.488
23082.0	43.93	14324.269	39810.0
6790.0	43.91	9723.369	34331.23
9869.0	43.91	10943.836	33060.965
18371.0	43.91	13092.427	36956.973
3708.0	43.91	8968.758	37190.301
18968.0	43.91	13221.028	36927.57
9806.0	43.89	10601.913	33416.492
21421.0	43.89	13846.307	38598.086
23309.0	43.89	14630.167	38136.492
4727.0	43.87	9259.715	39232.332
5272.0	43.87	9420.611	34965.004
15618.0	43.87	12444.277	33889.16
22265.0	43.87	14073.341	33880.031
3027.0	43.87	8802.379	34826.891
12421.0	43.87	11599.207	36072.926
13110.0	43.87	11782.84	35792.73
16841.0	43.85	12875.591	35832.652
7800.0	43.85	10249.503	38056.645
19296.0	43.85	13139.08	33903.441
22296.0	43.85	14202.221	33604.066
23483.0	43.83	14467.372	36068.09
4594.0	43.83	9242.668	37779.422
15478.0	43.83	12348.809	35408.754
756.0	43.83	7890.832	38572.844
18388.0	43.83	13055.394	37124.793
14293.0	43.81	12230.883	33315.738
3709.0	43.81	8927.207	37195.457
23857.0	43.81	14508.507	33268.703
18394.0	43.79	13058.336	37187.719
14.0	43.79	7977.698	33067.789
2737.0	43.79	8580.3	34225.207
15676.0	43.79	12492.826	33472.668
14275.0	43.79	12198.019	33174.797
12164.0	43.78	11608.153	38825.711
16059.0	43.78	12641.736	36275.617
16789.0	43.78	12779.447	36330.102
16439.0	43.78	12622.2	39951.809
2925.0	43.76	8696.944	33827.656
13999.0	43.76	11950.713	35436.715
3288.0	43.76	8677.402	37623.465
6572.0	43.76	9857.282	36359.59
16175.0	43.76	12648.581	37375.035
23123.0	43.76	14634.531	40011.059
10940.0	43.74	11001.595	36250.398
7594.0	43.74	10135.702	39556.84
14939.0	43.74	12250.042	39099.133
12449.0	43.72	11516.709	35952.762
9848.0	43.72	10657.928	33080.617
4824.0	43.7	9471.704	39605.988
12122.0	43.7	11548.923	39488.305
23822.0	43.7	14595.477	33362.422
[truncated: 19,223 more rows]
