# Supplementary material for: Insights on the Control of Yeast Single-Cell Growth Variability by Members of the Trehalose Phosphate Synthase (TPS) Complex
Source: Front Cell Dev Biol. 2021 Jan 28;9:607628. doi: 10.3389/fcell.2021.607628 (PMC7876269; doi:10.3389/fcell.2021.607628)
Supplement: Supplementary file 3 [file Data_Sheet_2.ZIP › replicate2_TPS1_glc_t1.csv]

Id	Area(um^2)	Center_x_position	Center_y_position
3248.0	220.77	8816.735	36666.457
21645.0	155.34	13812.293	39770.352
10234.0	149.7	10888.317	35387.008
558.0	147.6	7979.473	36907.926
11060.0	143.54	11201.743	36279.238
9840.0	137.88	10678.606	34064.969
16820.0	134.07	12902.128	37530.875
16971.0	116.62	12817.364	36144.258
11170.0	107.24	11090.633	35473.453
20571.0	104.84	13584.354	37001.254
11162.0	103.61	11166.478	35429.246
10455.0	101.7	10990.994	37265.629
8731.0	99.34	10556.506	35720.219
18646.0	95.72	13003.687	38550.91
8714.0	95.01	10392.281	35561.273
10904.0	91.76	11009.294	37674.52
6699.0	91.14	9784.398	35831.398
9245.0	89.38	10763.962	39173.789
22110.0	88.94	14048.001	36089.902
22135.0	87.45	14086.456	35745.406
13118.0	87.43	11789.765	34657.117
18095.0	87.29	13015.83	33806.84
10148.0	85.57	10876.276	34648.039
11810.0	83.48	11248.042	35884.727
4570.0	83.37	9078.799	37072.352
6901.0	82.79	9739.059	33988.133
21465.0	82.52	13887.106	38128.926
20593.0	82.14	13688.073	36592.422
18346.0	81.66	12978.76	35512.715
13324.0	81.43	11843.821	36489.656
2434.0	80.24	8463.344	37853.262
9707.0	79.84	10763.372	34960.184
20069.0	79.8	13496.676	38154.129
2546.0	79.69	8609.779	36577.238
1207.0	79.48	8149.785	37422.824
7462.0	78.25	10033.365	37090.688
16543.0	77.74	12540.211	39453.23
7162.0	76.34	9951.393	34522.836
19021.0	76.26	13350.428	37579.184
9319.0	76.01	10690.537	38388.629
18079.0	75.38	13109.485	33637.668
6523.0	74.96	9827.039	37324.316
2490.0	74.71	8587.046	37264.852
12771.0	74.06	11621.284	34304.434
9600.0	73.92	10692.883	36049.0
10628.0	73.21	10799.644	38916.52
11658.0	72.97	11229.721	34747.297
11558.0	71.59	11325.456	33899.336
16487.0	71.49	12555.738	38922.004
17952.0	71.41	12841.662	33710.977
8305.0	70.93	10246.799	34415.258
14596.0	70.82	12219.153	34741.922
3281.0	70.7	8808.073	37052.195
19898.0	70.49	13494.297	36787.961
7836.0	70.46	10210.459	38518.84
20331.0	70.26	13763.026	39399.559
3726.0	69.98	9017.396	37815.859
8371.0	69.84	10226.703	33654.137
3587.0	69.82	8906.972	39301.914
13987.0	69.57	11940.453	36943.695
1145.0	69.48	8033.106	38037.898
8417.0	69.23	10170.49	33408.867
21848.0	68.88	14153.706	38342.895
21261.0	68.73	13794.321	36057.348
20412.0	68.64	13626.047	38383.324
15396.0	68.58	12426.462	37494.672
6135.0	68.43	9581.734	38383.16
5891.0	68.35	9650.048	36307.961
2586.0	68.12	8488.373	36186.871
16860.0	67.83	12760.438	37245.953
19130.0	67.81	13283.467	36411.438
8448.0	67.64	10386.813	33109.277
10430.0	67.03	10856.022	36998.828
21145.0	66.76	13809.935	34909.871
6138.0	66.39	9556.493	38426.301
9172.0	66.07	10739.598	39820.617
23572.0	65.92	14497.826	36119.195
21412.0	65.88	13903.371	37630.359
22434.0	65.78	14319.525	33043.391
22701.0	65.67	14309.705	35491.852
21011.0	65.63	13980.429	33541.371
5220.0	65.53	9356.6	35945.684
11728.0	65.46	11371.746	35232.469
21059.0	65.4	13916.014	33990.691
11705.0	65.36	11275.945	35102.512
21931.0	65.32	14009.993	37753.215
4057.0	65.28	9054.706	34228.336
12869.0	65.26	11534.982	33633.629
15640.0	64.98	12349.181	35163.348
16352.0	64.92	12606.296	37678.543
19371.0	64.59	13281.239	34439.617
9085.0	64.56	10515.857	39033.395
2460.0	64.5	8527.31	37561.66
8928.0	64.33	10477.629	37329.047
21209.0	64.31	13964.584	35503.156
405.0	64.15	7677.048	35792.504
6094.0	63.92	9580.17	37933.125
5347.0	63.73	9345.383	35068.098
13868.0	63.71	11898.646	37725.68
20469.0	63.69	13704.279	37690.145
14888.0	63.6	12235.915	37283.527
19818.0	63.35	13497.325	35817.387
22310.0	63.14	14018.046	34192.543
20448.0	63.1	13691.259	38016.328
12667.0	63.04	11473.791	35278.656
20419.0	63.0	13773.059	38430.367
10153.0	62.91	10956.97	34719.555
20903.0	62.91	13752.95	33579.715
11862.0	62.47	11419.044	36373.906
1043.0	62.41	8180.825	39197.059
16584.0	62.31	12515.465	39807.305
10905.0	61.93	11173.989	37674.816
8494.0	61.91	10491.844	33608.781
5305.0	61.89	9479.557	35407.98
19550.0	61.87	13366.7	33567.555
1560.0	61.78	8181.542	33705.152
14939.0	61.78	12114.057	37733.953
20418.0	61.64	13596.164	38405.563
22599.0	61.45	14342.083	34635.664
17024.0	61.26	12827.392	35711.875
22943.0	61.15	14364.317	37612.953
11957.0	61.09	11421.655	37365.066
14319.0	61.01	12061.454	33875.008
5116.0	60.95	9385.217	36933.805
4878.0	60.84	9286.727	39629.016
4049.0	60.84	9010.273	34129.641
4012.0	60.8	9035.762	34649.156
1892.0	60.78	8365.579	36110.488
9035.0	60.49	10498.546	38325.055
8089.0	60.42	10252.801	36374.219
1141.0	60.4	8107.682	38010.598
9448.0	60.38	10575.334	36871.395
10457.0	60.38	10879.176	37276.648
21574.0	60.34	13797.091	39063.23
9989.0	60.19	10992.681	33181.027
20930.0	60.17	13766.15	33189.91
2124.0	60.11	8408.768	38791.621
3253.0	59.98	8737.616	36748.938
7048.0	59.94	10062.529	33328.313
20389.0	59.92	13764.663	38488.453
11822.0	59.9	11328.608	36024.359
11748.0	59.9	11222.821	35421.691
4088.0	59.82	8906.494	33904.902
20619.0	59.61	13683.652	36301.676
20984.0	59.59	13982.534	33261.813
14789.0	59.56	12200.19	36439.531
4052.0	59.31	9009.688	34175.563
17007.0	59.0	12765.994	35844.027
23528.0	58.62	14465.595	36394.035
17118.0	58.62	12896.586	34536.234
6149.0	58.6	9589.65	38545.578
3178.0	58.6	8758.814	35929.98
7825.0	58.58	10273.404	38754.906
13933.0	58.35	11983.899	37066.246
1250.0	58.22	8057.988	36914.676
7413.0	58.14	9990.626	36649.484
4010.0	58.08	8859.193	34623.77
11416.0	58.02	11192.458	33607.043
7041.0	57.99	10081.09	33270.902
6932.0	57.91	9811.638	33715.508
8733.0	57.89	10497.151	35721.422
21111.0	57.81	13967.167	34527.902
8686.0	57.74	10421.782	35350.754
9788.0	57.74	10752.927	34307.277
23267.0	57.72	14426.72	39177.738
11382.0	57.7	11126.683	33944.184
15516.0	57.68	12420.045	36345.172
14182.0	57.68	11939.523	35131.539
7215.0	57.64	9937.838	35133.188
6131.0	57.62	9673.709	38347.699
5572.0	57.58	9662.601	33208.645
14026.0	57.54	11995.689	36408.43
123.0	57.51	7974.264	33837.031
13654.0	57.51	11754.12	39821.867
5596.0	57.47	9656.964	33490.82
22674.0	57.47	14264.145	35314.336
4176.0	57.39	9064.211	33272.063
7759.0	57.37	10313.595	39288.195
9674.0	57.31	10644.712	35101.516
10976.0	57.28	11102.087	37059.254
23243.0	57.12	14564.732	39293.965
3474.0	57.05	8766.694	39206.266
16010.0	57.01	12501.983	34364.902
620.0	56.99	7712.089	37429.758
20970.0	56.97	13967.92	33116.395
15295.0	56.95	12402.975	38318.98
2463.0	56.93	8600.427	37587.316
15519.0	56.89	12307.464	36368.031
9137.0	56.85	10402.805	39727.906
9419.0	56.76	10577.012	37240.391
12055.0	56.74	11244.583	38357.98
7047.0	56.68	10025.157	33329.758
23130.0	56.66	14222.394	39541.121
7365.0	56.55	10071.829	36272.652
9294.0	56.53	10732.009	38508.973
7714.0	56.51	10262.161	39763.512
5811.0	56.51	9586.298	35517.508
9488.0	56.51	10585.537	36832.871
23713.0	56.49	14627.82	34833.789
19272.0	56.3	13265.118	35387.402
15853.0	56.09	12389.673	33311.406
8720.0	56.07	10561.042	35601.508
13746.0	56.05	11987.278	39245.824
13177.0	56.03	11844.9	35148.77
14893.0	55.99	12251.016	37332.766
4263.0	55.86	9255.036	34248.453
10518.0	55.84	10793.685	37847.422
614.0	55.8	7747.503	37392.141
16182.0	55.67	12590.52	35876.773
6009.0	55.67	9603.207	37132.102
6320.0	55.65	9793.825	39309.316
3105.0	55.65	8650.394	35239.453
6164.0	55.57	9568.812	38649.293
11877.0	55.51	11299.92	36548.719
16079.0	55.51	12536.144	34963.977
5298.0	55.48	9380.146	35346.309
6701.0	55.4	9781.931	35846.063
16077.0	55.36	12600.812	34946.66
6823.0	55.3	9804.304	34651.496
4891.0	55.3	9432.216	39444.551
7831.0	55.3	10220.594	38483.219
10309.0	55.27	10818.328	35983.563
2262.0	55.25	8631.389	39613.883
5767.0	55.23	9596.361	35234.793
15770.0	55.19	12329.647	33808.715
16518.0	55.17	12706.152	39226.02
14927.0	55.15	12147.739	37617.926
21624.0	55.05	13936.187	39551.941
5259.0	55.05	9481.121	35657.984
3723.0	55.04	9056.954	37796.781
19899.0	55.0	13512.636	36785.973
6112.0	54.73	9569.221	38168.508
492.0	54.71	7723.351	36440.816
10952.0	54.67	11122.874	37497.254
19821.0	54.67	13491.064	35835.863
2980.0	54.61	8676.274	34004.703
3324.0	54.59	8717.355	37587.387
7620.0	54.56	9976.643	38795.773
16801.0	54.54	12780.261	37949.797
16290.0	54.54	12507.486	36876.355
1435.0	54.54	8143.266	34841.902
8517.0	54.48	10511.217	33781.164
11872.0	54.46	11395.938	36474.129
13982.0	54.31	12054.624	36879.563
18784.0	54.31	13019.048	39997.965
2582.0	54.19	8459.64	36162.043
14968.0	54.15	12134.354	38015.652
16269.0	54.15	12667.87	36705.594
4686.0	54.13	9163.082	38266.594
7385.0	54.02	10017.064	36440.445
7737.0	54.0	10197.268	39636.355
3061.0	53.94	8659.676	34756.324
20836.0	53.92	13709.132	34240.246
22382.0	53.87	14036.922	33330.484
5040.0	53.85	9350.054	37764.141
13442.0	53.83	11816.549	37680.285
4042.0	53.83	8896.087	34328.379
19605.0	53.77	13427.791	34113.613
20654.0	53.75	13584.265	35765.996
4239.0	53.71	9079.812	33999.445
11256.0	53.68	11037.261	34821.07
2668.0	53.64	8564.354	35146.141
18163.0	53.62	12939.724	34009.07
1009.0	53.6	8063.781	39473.43
6661.0	53.54	9737.898	36212.289
15920.0	53.52	12575.121	33559.035
10163.0	53.5	10902.964	34817.82
15390.0	53.5	12345.592	37447.938
13451.0	53.46	11841.371	37749.27
3109.0	53.45	8765.737	35279.773
10849.0	53.45	10997.338	38355.168
16690.0	53.43	12915.521	38990.719
21402.0	53.43	13879.422	37543.559
5515.0	53.41	9311.989	33344.164
11604.0	53.39	11305.639	34351.156
8810.0	53.22	10536.794	36289.797
5018.0	53.12	9392.437	37890.805
20752.0	53.0	13705.358	35087.293
15929.0	52.99	12555.57	33652.813
14843.0	52.99	12072.542	36918.543
10243.0	52.89	10869.643	35473.008
9221.0	52.85	10614.341	39532.535
502.0	52.85	7930.5	36481.484
10046.0	52.81	10933.614	33660.461
20094.0	52.79	13382.135	38392.0
5928.0	52.77	9587.262	36511.836
6631.0	52.68	9744.795	36311.051
11602.0	52.62	11382.907	34346.863
2258.0	52.6	8542.046	39999.074
3431.0	52.53	8688.178	38872.098
10141.0	52.53	10910.81	34574.52
14610.0	52.53	12129.838	34845.898
9641.0	52.51	10695.368	35713.375
20384.0	52.47	13579.684	38746.293
17080.0	52.43	12763.732	34776.883
17720.0	52.43	12920.011	34035.133
13152.0	52.37	11843.023	34988.195
9199.0	52.35	10570.956	39676.355
15361.0	52.33	12340.915	37693.945
12889.0	52.3	11531.363	33433.484
13926.0	52.26	11966.614	37026.168
10498.0	52.26	10834.962	37653.652
11395.0	52.24	11176.969	33740.727
5610.0	52.16	9675.97	33671.773
20029.0	52.14	13397.483	37715.797
8239.0	52.12	10257.396	34876.527
9885.0	52.1	10724.52	33494.941
21054.0	52.05	13944.764	33953.109
16499.0	52.05	12560.609	39014.715
1610.0	52.03	8003.69	33266.984
10221.0	52.01	10982.162	35299.801
192.0	51.99	7758.575	34220.824
11878.0	51.95	11285.248	36569.563
6441.0	51.84	9812.911	37843.504
19430.0	51.82	13148.482	33727.723
4075.0	51.78	8927.96	34109.883
8059.0	51.74	10249.78	36668.594
2736.0	51.74	8629.672	34752.152
1948.0	51.74	8243.299	36858.699
6910.0	51.7	9881.041	34095.566
19115.0	51.7	13191.838	36572.289
13559.0	51.68	11772.29	38682.469
3882.0	51.64	8960.712	36186.039
16496.0	51.59	12511.632	38991.836
14217.0	51.57	11963.216	35084.828
3384.0	51.57	8665.147	38259.242
22934.0	51.57	14373.959	37509.547
5809.0	51.55	9642.612	35512.77
18252.0	51.49	12965.715	34729.859
3133.0	51.43	8824.583	35534.324
23751.0	51.41	14496.143	34501.934
22614.0	51.41	14326.309	34703.793
21286.0	51.4	13807.858	36332.289
17982.0	51.34	12790.794	33389.496
2087.0	51.3	8302.937	38439.973
6243.0	51.24	9604.483	39689.363
14449.0	51.13	12114.026	33467.371
3265.0	51.07	8641.308	36852.238
566.0	51.03	7714.459	36978.547
16457.0	50.99	12611.964	38630.953
18144.0	50.95	13021.592	33950.5
13114.0	50.94	11637.149	34610.313
6382.0	50.88	9717.554	38479.891
5483.0	50.88	9425.434	33895.859
18683.0	50.84	13084.9	38989.914
6168.0	50.74	9691.324	38708.414
20301.0	50.73	13720.018	39724.73
9421.0	50.71	10611.055	37258.832
23451.0	50.71	14573.782	37494.395
20391.0	50.69	13586.383	38519.293
15106.0	50.59	12074.001	39381.648
14504.0	50.57	12100.313	33932.105
6953.0	50.51	9813.036	33579.02
14066.0	50.5	11987.582	36137.762
18700.0	50.48	13131.543	39228.078
19834.0	50.44	13389.944	36103.68
603.0	50.4	7814.772	37315.859
10987.0	50.38	11191.093	36912.469
20245.0	50.38	13525.147	39844.129
15439.0	50.34	12296.876	36984.402
21459.0	50.32	13908.38	38060.242
10962.0	50.23	11000.768	37257.203
11448.0	50.23	11205.921	33036.605
22686.0	50.21	14369.357	35432.301
16162.0	50.19	12544.652	35718.184
10257.0	50.15	10868.623	35575.887
2646.0	50.13	8557.076	35286.934
13387.0	50.11	11781.42	37077.211
21778.0	50.07	14203.526	39113.879
14175.0	50.05	11940.722	35353.141
16135.0	50.05	12553.444	35453.957
20203.0	50.05	13558.887	39410.77
3849.0	50.05	8943.019	36474.805
5145.0	50.0	9432.898	36840.383
2104.0	49.98	8392.086	38588.961
7326.0	49.94	10059.247	35910.41
15702.0	49.92	12439.435	34753.141
18829.0	49.9	13230.642	39690.063
13557.0	49.88	11718.371	38670.426
18685.0	49.86	13042.927	39011.117
5212.0	49.84	9466.443	36108.652
3806.0	49.81	8930.626	37000.262
14496.0	49.81	12085.55	33858.871
291.0	49.77	7782.071	34915.938
10574.0	49.75	10976.582	38359.758
16867.0	49.73	12834.084	37292.809
10643.0	49.73	10920.147	39122.391
18933.0	49.71	13331.6	38504.172
22005.0	49.67	14049.658	37156.988
15998.0	49.61	12631.502	34249.195
11542.0	49.61	11288.454	33771.223
8217.0	49.59	10328.064	35007.723
7724.0	49.54	10257.867	39877.227
2524.0	49.44	8601.488	36952.977
9980.0	49.4	10826.239	33123.613
1807.0	49.35	8258.25	34982.289
19487.0	49.35	13340.548	33323.074
10303.0	49.33	10988.807	35950.797
4959.0	49.31	9396.08	38734.102
18802.0	49.31	13183.673	39887.047
16494.0	49.27	12568.818	38983.215
11741.0	49.23	11282.234	35349.004
13728.0	49.23	12033.78	39337.473
11158.0	49.21	11141.556	35732.656
16484.0	49.17	12685.321	38897.723
12265.0	49.17	11518.877	39118.203
419.0	49.15	7731.271	35857.695
19564.0	49.12	13438.138	33718.094
14266.0	49.08	11990.772	34508.785
6545.0	49.0	9843.932	36903.488
19011.0	49.0	13160.951	37792.371
4495.0	48.91	9186.419	36331.949
13860.0	48.91	11965.119	37945.172
21912.0	48.83	14029.748	37896.219
1013.0	48.75	8184.59	39512.543
17926.0	48.73	12780.206	33956.043
19177.0	48.71	13286.274	36087.844
10854.0	48.68	11105.623	38382.055
1556.0	48.6	8187.359	33659.234
22448.0	48.6	14389.605	33155.508
14657.0	48.56	12209.687	35322.063
13038.0	48.52	11699.097	33943.637
21979.0	48.5	14168.058	37236.617
897.0	48.45	7727.394	39432.348
22287.0	48.45	14131.126	34574.328
14402.0	48.41	12232.718	33002.754
1291.0	48.39	8083.696	36384.234
20170.0	48.39	13366.102	39064.047
10087.0	48.33	10896.053	34133.332
350.0	48.31	7736.572	35394.016
1393.0	48.31	8018.909	35263.121
13033.0	48.29	11711.178	33919.988
14008.0	48.25	12019.91	36574.781
22770.0	48.25	14354.956	36016.035
10914.0	48.23	11179.151	37746.059
10061.0	48.22	10972.747	33834.277
14214.0	48.18	11934.371	35039.734
12094.0	48.16	11357.459	38839.766
7527.0	48.14	10132.748	37639.457
5203.0	48.12	9282.117	36070.195
21068.0	48.1	13827.476	34088.242
14946.0	48.08	12109.427	37814.434
401.0	48.04	7887.171	35770.641
18032.0	48.04	13086.152	33095.887
17990.0	48.04	12847.593	33168.789
3703.0	48.0	8963.91	37924.625
9523.0	47.99	10686.226	36465.078
18835.0	47.97	13153.433	39751.871
14833.0	47.95	12070.176	36833.559
8638.0	47.95	10405.565	34958.598
8615.0	47.93	10545.708	34761.832
22443.0	47.93	14283.558	33113.539
8285.0	47.91	10216.756	34597.332
1636.0	47.91	8234.008	33089.25
23000.0	47.91	14216.639	38149.316
18942.0	47.91	13239.522	38313.73
3942.0	47.87	9031.839	35260.52
22395.0	47.87	14116.619	33462.473
3269.0	47.85	8706.56	36878.879
1600.0	47.85	8136.203	33390.898
17055.0	47.83	12747.204	35186.699
16233.0	47.83	12527.878	36385.848
5247.0	47.76	9351.974	35844.406
8288.0	47.74	10198.024	34287.664
9525.0	47.72	10706.044	36472.945
13578.0	47.72	11799.106	38937.285
20794.0	47.72	13626.637	34501.969
11119.0	47.68	11116.489	35791.297
16105.0	47.68	12581.703	35166.516
13188.0	47.66	11735.971	35220.898
21915.0	47.64	14112.869	37921.512
2588.0	47.64	8621.976	35915.52
14664.0	47.58	12088.452	35369.535
14396.0	47.53	12055.869	33092.883
1260.0	47.51	8023.263	37019.828
16743.0	47.49	12780.027	38591.398
57.0	47.47	7978.867	33358.938
14421.0	47.41	12200.273	33193.363
12434.0	47.41	11585.116	37432.871
10687.0	47.37	10803.907	39581.129
23274.0	47.35	14498.683	39241.852
21211.0	47.35	13948.002	35510.445
12503.0	47.32	11603.109	36614.277
13998.0	47.28	12038.128	36759.176
18906.0	47.26	13241.804	38844.512
1629.0	47.24	8260.011	33029.188
10417.0	47.22	10793.025	36846.172
13649.0	47.2	11726.793	39763.445
5162.0	47.16	9466.25	36670.027
2914.0	47.16	8719.457	33245.402
4941.0	47.16	9399.596	38820.246
1464.0	47.12	8015.487	34516.668
20713.0	47.12	13730.365	35361.035
1565.0	47.1	8127.796	33743.422
396.0	47.09	7783.25	35728.438
22615.0	47.07	14397.566	34708.168
6604.0	47.07	9811.026	36389.172
1906.0	47.01	8240.599	36342.629
4557.0	46.99	9084.707	36954.695
11417.0	46.97	10994.363	33608.188
14107.0	46.97	11980.713	35795.77
3337.0	46.89	8716.183	37703.344
12190.0	46.87	11395.085	39856.855
21030.0	46.86	13852.866	33718.352
5987.0	46.86	9649.951	36977.914
20968.0	46.84	13948.207	33089.566
11492.0	46.78	11375.611	33408.086
1300.0	46.78	8028.407	36497.102
4906.0	46.76	9368.587	39335.91
3251.0	46.74	8823.78	36704.945
10301.0	46.72	10818.578	35933.543
6804.0	46.68	9723.885	34870.469
10954.0	46.64	11207.127	37526.0
17051.0	46.61	12880.168	35133.297
6167.0	46.59	9650.951	38698.742
5396.0	46.57	9320.248	34728.984
23262.0	46.57	14472.717	39119.754
16692.0	46.57	12893.492	38995.574
10983.0	46.55	11181.044	37171.789
23598.0	46.55	14479.704	36024.379
2903.0	46.55	8681.175	33094.727
10706.0	46.53	10830.314	39850.109
19778.0	46.53	13486.737	35484.613
5579.0	46.51	9587.823	33287.188
21042.0	46.49	13817.6	33809.109
891.0	46.45	7803.768	39396.699
14750.0	46.43	12088.199	36089.766
12320.0	46.43	11448.141	38531.426
3800.0	46.4	8947.982	36949.859
8489.0	46.4	10372.461	33594.094
361.0	46.4	7744.445	35457.492
1475.0	46.3	8008.132	34300.059
19960.0	46.3	13520.995	37241.727
656.0	46.3	7985.545	37680.613
1949.0	46.3	8367.848	36860.129
2628.0	46.3	8422.037	35462.461
7396.0	46.3	10046.429	36502.598
7457.0	46.28	9988.304	37064.156
9314.0	46.28	10773.538	38320.473
13231.0	46.24	11783.9	35668.508
22671.0	46.24	14265.39	35268.691
16566.0	46.2	12529.413	39640.945
18874.0	46.19	13192.444	39408.059
12853.0	46.19	11614.777	33774.953
10597.0	46.15	10826.653	38585.125
4300.0	46.15	9064.297	34661.137
23104.0	46.13	14391.121	39188.242
2701.0	46.11	8565.32	35085.711
20437.0	46.09	13754.305	38269.617
23174.0	46.05	14335.984	39949.973
15088.0	45.99	12218.651	39110.281
814.0	45.94	7956.508	38763.055
2756.0	45.94	8632.214	34299.066
14447.0	45.92	12207.087	33455.391
12812.0	45.92	11540.526	34116.945
14015.0	45.86	11898.819	36644.672
10733.0	45.84	11088.727	39913.18
19920.0	45.84	13457.41	36939.992
10856.0	45.82	11080.896	38394.074
11104.0	45.78	11115.677	35997.895
19696.0	45.74	13404.735	34811.395
13151.0	45.73	11791.411	34983.578
11674.0	45.69	11286.634	34857.387
7690.0	45.67	10126.651	39785.172
12601.0	45.65	11503.617	35748.508
1698.0	45.65	8362.106	33832.438
10378.0	45.63	10954.405	36550.121
3738.0	45.63	9050.395	37352.199
10629.0	45.63	10967.043	38921.402
7228.0	45.61	10037.528	35203.402
20936.0	45.57	13678.486	33265.234
18983.0	45.57	13301.545	37836.758
21023.0	45.55	13989.65	33668.824
6117.0	45.53	9643.724	38225.309
7851.0	45.53	10167.428	38327.309
3920.0	45.5	8917.057	35692.953
15221.0	45.5	12333.891	39125.93
1110.0	45.5	8146.207	38315.176
16565.0	45.46	12623.764	39623.125
15433.0	45.46	12428.608	36947.023
21018.0	45.44	13929.286	33618.883
2425.0	45.44	8627.921	38077.703
20671.0	45.42	13756.265	35624.141
16732.0	45.42	12858.849	38468.746
190.0	45.4	7877.463	34213.023
10697.0	45.36	10955.695	39711.922
15205.0	45.34	12457.38	39273.109
8597.0	45.34	10486.825	34594.313
2979.0	45.34	8797.173	33989.797
8817.0	45.3	10463.717	36341.328
11875.0	45.27	11231.654	36523.508
2438.0	45.23	8505.875	37918.047
4307.0	45.23	9142.073	34714.184
10749.0	45.21	11144.641	39642.813
20291.0	45.21	13597.406	39646.23
5233.0	45.21	9476.272	36045.023
3713.0	45.19	9038.599	37707.727
5648.0	45.11	9497.902	34118.723
12603.0	45.09	11552.108	35767.469
11292.0	45.07	11187.626	34467.754
9552.0	45.05	10774.939	36061.535
3615.0	45.05	8883.629	38995.898
6038.0	45.02	9657.839	37430.313
378.0	45.0	7949.128	35572.832
11409.0	44.98	11046.046	33528.715
16783.0	44.98	12826.227	38005.539
20900.0	44.96	13694.093	33562.922
6680.0	44.86	9906.469	36034.156
11725.0	44.84	11384.506	35213.258
12336.0	44.83	11453.257	38357.352
2441.0	44.81	8495.375	37928.813
1661.0	44.79	8218.298	33406.125
20157.0	44.75	13404.629	38942.445
13007.0	44.73	11662.069	33676.109
7635.0	44.71	10012.337	39112.316
6555.0	44.71	9855.791	36707.922
3966.0	44.71	8956.391	35182.605
8111.0	44.69	10327.443	35928.934
23668.0	44.69	14510.167	35129.363
4331.0	44.69	9176.507	34967.492
13403.0	44.65	11756.801	37170.824
8992.0	44.61	10412.337	38013.066
23782.0	44.61	14582.28	34137.883
11400.0	44.6	11091.038	33786.863
9204.0	44.58	10588.788	39707.176
9893.0	44.52	10758.733	33555.262
12559.0	44.52	11531.072	36077.316
5924.0	44.48	9675.577	36488.371
19548.0	44.46	13486.738	33546.277
13485.0	44.44	11764.922	38038.605
14168.0	44.44	11951.654	35296.152
12541.0	44.42	11554.05	36256.031
13004.0	44.42	11684.64	33652.598
11082.0	44.4	11147.311	36084.848
8747.0	44.38	10374.081	35798.551
22435.0	44.38	14356.198	33052.035
15728.0	44.38	12478.137	34338.168
22910.0	44.38	14380.836	37302.449
14524.0	44.37	12074.212	34113.563
2955.0	44.37	8711.89	33691.098
4525.0	44.35	9181.392	36675.41
14230.0	44.33	11862.228	34866.93
15585.0	44.33	12434.662	35651.035
18413.0	44.31	13078.122	36230.801
6812.0	44.31	9720.728	34610.32
15858.0	44.29	12489.133	33050.777
10047.0	44.29	10954.837	33659.457
19080.0	44.27	13153.874	36860.031
22060.0	44.27	14146.422	36620.848
13877.0	44.27	12032.827	37528.52
18503.0	44.23	13062.17	37110.215
1179.0	44.23	8033.238	37799.449
18022.0	44.19	12822.283	33160.992
4435.0	44.15	9098.169	35808.48
11471.0	44.12	11327.653	33081.672
16386.0	44.1	12704.394	37925.328
1613.0	44.1	8167.044	33318.023
13625.0	44.1	11665.177	39444.723
19936.0	44.08	13475.281	37051.223
1856.0	44.06	8221.313	35650.957
6621.0	44.02	9918.615	36245.102
505.0	43.98	7728.205	36510.355
16542.0	43.98	12655.187	39441.098
19990.0	43.98	13473.458	37456.859
9743.0	43.96	10737.374	34617.922
16235.0	43.89	12509.088	36404.82
5404.0	43.87	9457.721	34493.82
18390.0	43.85	13005.168	35966.605
23841.0	43.85	14575.205	33705.453
16944.0	43.77	12770.853	36525.996
2161.0	43.73	8342.179	39221.262
13548.0	43.66	11660.357	38613.371
20288.0	43.62	13681.935	39597.82
5001.0	43.62	9323.048	37989.367
22737.0	43.62	14300.002	35783.285
15572.0	43.62	12475.28	35863.348
9771.0	43.6	10592.173	34505.074
4660.0	43.6	9195.739	37939.133
22712.0	43.58	14337.19	35577.973
11600.0	43.56	11280.564	34336.855
2308.0	43.56	8428.288	39177.516
19254.0	43.52	13196.57	35513.316
5502.0	43.5	9448.694	33503.934
16363.0	43.5	12571.094	37775.219
9206.0	43.48	10628.548	39718.297
9501.0	43.46	10572.629	36627.988
21671.0	43.43	13989.485	39914.504
22452.0	43.41	14345.851	33197.102
13778.0	43.41	12030.011	38636.813
8429.0	43.41	10174.412	33282.305
5456.0	43.37	9485.26	33973.883
21507.0	43.37	13958.745	38483.773
12828.0	43.35	11542.798	33940.473
7688.0	43.33	9955.8	39746.266
16435.0	43.33	12637.591	38384.855
3825.0	43.31	8963.208	36550.527
17180.0	43.29	12713.544	33966.313
7592.0	43.25	10011.506	38396.094
19797.0	43.25	13553.907	35649.559
8790.0	43.24	10375.093	36162.133
14529.0	43.24	12265.671	34157.117
20236.0	43.24	13488.973	39680.551
18178.0	43.22	13135.924	34182.859
5329.0	43.18	9283.795	34963.039
14943.0	43.18	12070.186	37782.086
15835.0	43.16	12340.317	33472.047
19745.0	43.14	13447.209	35159.063
8231.0	43.12	10192.464	34790.656
11096.0	43.12	11127.817	36208.402
4014.0	43.1	8924.797	34661.227
4409.0	43.08	9136.479	35564.566
4981.0	43.08	9490.208	38407.453
5559.0	43.04	9508.867	33064.316
5280.0	43.02	9394.327	35534.078
19514.0	42.99	13401.051	33113.891
11843.0	42.97	11296.065	36179.156
13208.0	42.93	11732.392	35450.41
3500.0	42.93	8708.228	39504.59
20374.0	42.93	13778.605	38663.723
5091.0	42.93	9322.306	37315.293
16434.0	42.91	12535.702	38381.156
2829.0	42.91	8611.334	33534.637
14092.0	42.89	12059.764	35993.801
6554.0	42.87	9812.594	37016.551
23808.0	42.85	14461.862	34080.555
5079.0	42.85	9340.747	37491.605
18615.0	42.85	13075.843	38224.953
10237.0	42.83	10891.184	35419.496
2324.0	42.81	8485.421	39089.887
16164.0	42.79	12706.352	35732.836
19748.0	42.79	13482.331	35181.848
585.0	42.76	7768.811	37140.598
22814.0	42.76	14389.442	36448.293
4068.0	42.76	9018.425	34032.641
2912.0	42.72	8669.032	33220.035
16087.0	42.72	12543.688	35022.289
10012.0	42.7	10972.314	33386.094
11938.0	42.68	11383.128	37181.883
7843.0	42.68	10271.962	38562.41
4828.0	42.68	9168.344	39669.598
3161.0	42.66	8669.914	35811.387
2557.0	42.64	8605.557	36463.277
16761.0	42.6	12866.156	38176.563
21600.0	42.6	13971.058	39285.367
6534.0	42.6	9741.952	37099.426
18698.0	42.56	13095.41	39164.32
14671.0	42.56	12165.048	35423.863
22089.0	42.55	14066.037	36527.797
20809.0	42.55	13723.028	34306.895
4054.0	42.51	8959.284	34183.496
1742.0	42.51	8316.306	34214.926
14205.0	42.49	11857.97	34963.645
14491.0	42.47	12137.89	33806.496
336.0	42.47	7836.533	35266.844
12611.0	42.45	11456.856	35816.113
2519.0	42.45	8524.68	36908.039
22144.0	42.43	14026.777	35833.992
14954.0	42.43	12146.252	37847.891
23832.0	42.39	14514.106	33665.684
7367.0	42.39	9962.573	36297.445
1050.0	42.39	8147.234	38953.48
5334.0	42.39	9473.868	34981.52
23236.0	42.37	14486.169	39566.539
12809.0	42.35	11560.825	34097.941
9351.0	42.33	10601.149	38026.328
18783.0	42.33	12983.647	39995.109
15209.0	42.33	12395.486	39318.445
13158.0	42.33	11701.361	35034.719
13299.0	42.33	11738.251	36248.965
21451.0	42.32	13953.002	37989.266
14310.0	42.28	11853.416	33810.945
6721.0	42.28	9899.925	35717.578
15201.0	42.28	12491.635	39548.824
10250.0	42.28	10981.184	35537.371
19811.0	42.26	13473.464	35744.797
11277.0	42.26	11117.591	34688.707
917.0	42.26	7933.052	39593.285
22759.0	42.24	14258.376	35920.117
1449.0	42.24	8065.65	34680.863
8887.0	42.22	10450.36	36905.809
1986.0	42.2	8306.847	37327.164
21132.0	42.2	13987.752	34768.566
19459.0	42.18	13349.028	33361.469
22597.0	42.18	14261.22	34618.496
18474.0	42.16	13036.37	36868.047
7531.0	42.14	10021.302	37695.027
10656.0	42.14	10833.987	39201.547
3584.0	42.14	8977.222	39283.648
9208.0	42.14	10624.706	39434.875
1500.0	42.14	8164.785	34395.906
8484.0	42.09	10540.855	33558.324
21462.0	42.09	13843.746	38088.988
20535.0	42.05	13695.498	37276.465
13051.0	42.05	11713.463	34023.98
16625.0	42.03	12874.963	39929.359
18165.0	42.01	13087.376	34033.426
7909.0	42.01	10163.092	37773.91
14339.0	41.99	11988.219	33745.879
13512.0	41.95	11781.655	38262.953
7493.0	41.95	10000.818	37334.355
9052.0	41.95	10419.993	38537.953
15925.0	41.93	12706.39	33609.633
14924.0	41.93	12209.921	37569.371
15021.0	41.91	12128.396	38510.531
16808.0	41.89	12894.281	37697.113
20867.0	41.89	13740.812	33839.879
11967.0	41.86	11242.161	37543.129
4502.0	41.82	9265.194	36380.641
7799.0	41.82	10186.857	38841.555
12754.0	41.8	11448.158	34475.648
10616.0	41.8	10898.885	38863.305
23154.0	41.78	14363.192	39777.543
7744.0	41.78	10274.245	39710.359
2630.0	41.76	8517.652	35478.996
18365.0	41.76	12945.565	35639.527
8113.0	41.74	10218.848	35930.008
6159.0	41.72	9675.531	38636.387
6959.0	41.72	9891.294	33633.922
16961.0	41.7	12871.662	36091.367
14075.0	41.7	11868.071	36193.371
19382.0	41.68	13207.533	34252.539
18194.0	41.68	13132.491	34267.395
7651.0	41.66	10074.065	39308.152
16714.0	41.66	12722.133	38904.715
20828.0	41.65	13767.657	34163.555
10923.0	41.63	11148.139	37505.824
10190.0	41.61	10832.011	35094.113
16967.0	41.59	12906.295	36111.867
10839.0	41.59	11149.312	38557.129
21908.0	41.59	14138.499	37864.559
21155.0	41.51	13812.675	35036.543
2076.0	41.49	8271.288	38325.676
2984.0	41.47	8700.783	34017.508
7750.0	41.47	10331.891	39475.074
14345.0	41.47	11991.458	33793.984
8192.0	41.43	10333.898	35410.938
4901.0	41.43	9291.249	39274.023
16636.0	41.4	12777.092	39676.012
14428.0	41.4	12198.623	33232.852
14184.0	41.38	11861.716	35135.422
10336.0	41.36	10797.778	36199.281
22888.0	41.34	14404.491	37110.23
11098.0	41.34	11172.801	35897.664
5728.0	41.32	9665.925	34878.879
20183.0	41.3	13534.451	39183.078
3288.0	41.3	8728.388	37131.457
23784.0	41.28	14454.861	34171.152
12260.0	41.26	11579.489	39369.66
1776.0	41.26	8394.501	34597.887
7918.0	41.22	10331.841	37578.785
19568.0	41.22	13526.729	33750.281
4370.0	41.2	9159.889	35351.828
17053.0	41.2	12924.899	35178.727
13924.0	41.17	12033.17	37334.051
937.0	41.15	7800.538	39718.043
20453.0	41.09	13596.443	38120.855
22187.0	41.07	13995.924	35335.82
13236.0	41.07	11650.567	35706.039
22733.0	41.07	14268.228	35776.73
22045.0	41.05	14178.805	36821.805
4622.0	41.05	9132.848	37631.16
16030.0	41.05	12513.978	34530.68
3459.0	41.01	8797.62	39084.473
20946.0	41.01	13582.485	33053.188
17015.0	40.99	12919.225	35611.941
7230.0	40.99	10105.662	35207.5
9304.0	40.99	10646.341	38563.379
7626.0	40.97	10106.335	38900.906
17998.0	40.97	12756.086	33237.207
4067.0	40.94	8871.212	34015.789
3721.0	40.94	8924.188	37767.141
9033.0	40.94	10452.129	38306.484
6277.0	40.92	9838.552	39835.246
20256.0	40.88	13529.598	39958.52
4020.0	40.88	8971.288	34726.797
7028.0	40.84	10021.503	33077.258
11986.0	40.8	11248.722	37739.023
22453.0	40.8	14340.712	33238.523
5735.0	40.78	9644.495	34947.965
14612.0	40.76	12228.486	34865.691
12858.0	40.76	11537.214	33520.996
18443.0	40.74	13130.779	36518.66
14613.0	40.74	12208.695	34872.949
19817.0	40.73	13562.4	35811.176
2230.0	40.73	8381.078	39925.211
3146.0	40.71	8688.207	35649.504
21526.0	40.69	13846.777	38599.789
9293.0	40.69	10744.472	38500.266
21966.0	40.69	14074.214	37465.18
5897.0	40.69	9525.784	36336.957
2309.0	40.69	8556.067	39219.867
6182.0	40.67	9566.085	38912.969
13641.0	40.65	11810.215	39645.734
1206.0	40.63	7994.402	37399.422
9755.0	40.61	10672.923	34693.02
19708.0	40.61	13495.47	34882.387
5592.0	40.59	9494.803	33473.227
20694.0	40.57	13681.887	35449.957
6984.0	40.55	9843.442	33197.496
882.0	40.55	7804.699	39322.477
23608.0	40.55	14549.22	35808.492
16159.0	40.55	12646.945	35675.695
13117.0	40.53	11793.173	34631.723
1917.0	40.51	8356.677	36498.816
20767.0	40.51	13685.504	34618.961
3116.0	40.5	8734.154	35358.738
19310.0	40.5	13218.155	35074.008
14978.0	40.48	12074.866	38063.156
11682.0	40.46	11417.43	34910.914
20969.0	40.42	13981.531	33117.035
19392.0	40.42	13231.768	34019.625
21164.0	40.4	13973.93	35132.305
19762.0	40.38	13421.581	35310.285
9344.0	40.34	10611.079	38261.313
6739.0	40.32	9890.599	35312.156
19495.0	40.3	13300.709	33061.477
3701.0	40.29	9012.111	37895.766
16953.0	40.27	12891.4	36323.395
20609.0	40.27	13569.48	36526.121
9866.0	40.25	10706.732	33684.5
22776.0	40.25	14228.498	36139.055
11647.0	40.23	11237.853	34700.664
18911.0	40.23	13250.982	38899.434
16948.0	40.23	12825.594	36239.078
21793.0	40.21	14113.814	39053.602
2577.0	40.19	8519.663	36110.922
9722.0	40.19	10654.258	35026.523
4489.0	40.17	9211.338	36277.711
11526.0	40.17	11278.403	33657.871
12401.0	40.17	11433.493	37777.961
919.0	40.15	7800.123	39599.133
3029.0	40.15	8821.926	34411.996
13055.0	40.13	11692.029	34057.84
1160.0	40.13	8104.067	37916.121
22219.0	40.11	14124.053	35245.531
22021.0	40.07	14136.023	36933.523
14552.0	40.06	12106.68	34392.754
137.0	40.04	7889.283	33924.0
15789.0	40.04	12395.27	33685.098
10945.0	40.02	11170.295	37437.094
2538.0	40.02	8474.748	36789.836
19534.0	39.96	13532.018	33294.195
13596.0	39.92	11723.667	39148.453
9612.0	39.92	10564.367	35844.598
2082.0	39.92	8317.285	38391.016
1654.0	39.92	8402.514	33289.527
4484.0	39.9	9068.574	36251.98
7078.0	39.9	9948.794	33722.629
1551.0	39.88	8015.99	33960.496
22246.0	39.86	14070.708	34863.621
11888.0	39.86	11402.218	36696.43
20991.0	39.84	13929.292	33350.063
3589.0	39.83	8885.687	39332.547
8412.0	39.83	10297.663	33374.938
23024.0	39.83	14245.089	38376.449
13109.0	39.79	11663.626	34564.871
2599.0	39.79	8547.503	36040.543
22426.0	39.77	14078.958	33141.789
5328.0	39.77	9418.355	34960.332
20665.0	39.75	13702.063	35584.809
3781.0	39.75	8981.664	37157.848
6486.0	39.75	9856.188	37342.191
11660.0	39.65	11353.35	34764.563
2782.0	39.65	8471.908	33973.66
12362.0	39.65	11548.007	37988.648
1901.0	39.65	8385.926	36292.016
12838.0	39.63	11456.009	33666.875
13547.0	39.61	11660.732	38597.117
12493.0	39.61	11517.774	36837.801
9731.0	39.61	10575.43	34860.492
19415.0	39.61	13336.705	33910.836
23915.0	39.6	14573.721	33253.508
3862.0	39.58	8903.023	36333.926
13409.0	39.58	11707.72	37299.121
2457.0	39.58	8454.403	37524.598
11336.0	39.56	11188.182	34200.008
4156.0	39.54	8929.787	33096.535
6591.0	39.54	9901.636	36618.957
2709.0	39.52	8623.463	34830.266
21772.0	39.5	14164.596	39589.164
20211.0	39.5	13457.647	39447.328
12722.0	39.48	11565.494	34839.508
23117.0	39.48	14321.016	39327.156
2186.0	39.48	8351.406	39411.906
281.0	39.48	7728.951	34864.008
22961.0	39.46	14357.159	37770.652
21458.0	39.44	13882.949	38042.887
2199.0	39.42	8415.411	39500.176
1718.0	39.42	8306.358	33981.227
6537.0	39.42	9873.825	37139.184
8562.0	39.4	10486.16	34196.703
20313.0	39.38	13569.203	39557.547
11142.0	39.38	11163.515	35625.406
525.0	39.38	7958.749	36675.465
8236.0	39.37	10193.564	34864.492
7128.0	39.31	10040.539	34171.84
678.0	39.31	7961.767	37834.609
3868.0	39.31	8868.315	36097.141
20073.0	39.31	13531.562	38176.09
20955.0	39.29	13747.36	33111.133
16267.0	39.29	12677.661	36673.02
21656.0	39.29	13848.5	39827.34
4551.0	39.29	9235.031	36922.867
11700.0	39.27	11250.868	35043.996
22520.0	39.27	14325.427	33927.051
4424.0	39.21	9128.841	35699.934
20623.0	39.21	13780.311	36360.387
10622.0	39.21	10987.83	38886.188
8394.0	39.21	10340.239	33552.941
4209.0	39.21	9227.101	33659.574
3360.0	39.21	8634.066	38005.105
22389.0	39.21	14182.414	33360.316
12925.0	39.19	11495.465	33034.77
19069.0	39.19	13184.208	37034.844
23455.0	39.19	14554.468	37209.723
11137.0	39.19	11179.945	35591.125
2089.0	39.17	8356.565	38445.742
16251.0	39.17	12527.731	36547.68
10538.0	39.14	10808.217	38040.672
8349.0	39.14	10182.498	33818.219
16795.0	39.12	12723.666	37853.297
2051.0	39.12	8379.136	38081.164
478.0	39.1	7657.819	36381.152
18343.0	39.08	13058.542	35446.316
11321.0	39.06	11108.006	34429.098
9073.0	39.06	10403.591	38859.031
7143.0	39.06	10043.326	34254.105
2642.0	39.04	8471.854	35265.063
13769.0	39.04	11927.276	38853.371
7575.0	39.02	10052.956	38172.543
7246.0	39.02	10002.287	35327.762
325.0	39.02	7767.924	35196.383
13128.0	39.0	11817.05	34745.57
3677.0	39.0	9042.238	37990.066
8860.0	38.98	10559.175	36669.68
6873.0	38.98	9895.792	34434.672
1104.0	38.96	8141.323	38587.563
15444.0	38.96	12356.653	36718.844
3234.0	38.96	8761.224	36545.508
8656.0	38.94	10440.657	35137.34
22118.0	38.92	14166.783	36190.457
16561.0	38.92	12622.361	39594.934
20395.0	38.91	13582.694	38540.813
10188.0	38.91	10980.835	35072.289
2530.0	38.89	8585.622	37000.344
20540.0	38.89	13591.548	37301.527
1774.0	38.87	8292.307	34575.328
18531.0	38.85	12975.071	37384.719
7840.0	38.85	10259.35	38542.91
9531.0	38.85	10776.428	36498.359
2254.0	38.83	8491.901	39961.469
1454.0	38.81	8141.058	34705.043
13740.0	38.79	11855.285	39177.957
8915.0	38.75	10432.438	37212.555
12247.0	38.75	11546.917	39482.809
15767.0	38.73	12311.049	34099.797
2591.0	38.71	8545.265	35944.961
8819.0	38.71	10531.593	36344.238
14186.0	38.7	12062.228	35144.5
13159.0	38.7	11812.371	35050.953
17129.0	38.68	12770.252	34338.02
1142.0	38.68	8090.474	38013.797
12963.0	38.66	11684.921	33180.637
17205.0	38.66	12838.995	33967.652
8770.0	38.66	10429.332	36028.207
23373.0	38.66	14591.953	38045.754
4624.0	38.66	9180.995	37636.848
17999.0	38.64	12787.62	33254.656
8233.0	38.62	10319.506	34809.961
6777.0	38.6	9759.958	35016.102
9784.0	38.6	10614.918	34584.445
3610.0	38.58	8983.73	38956.203
5913.0	38.58	9543.95	36426.484
1090.0	38.56	8054.53	38731.434
12009.0	38.54	11217.827	37951.547
7554.0	38.52	10026.752	37884.699
8560.0	38.48	10378.315	34170.922
11084.0	38.48	11178.65	36090.324
551.0	38.48	7642.835	36865.23
14076.0	38.47	12050.663	36199.309
22969.0	38.47	14343.735	37838.84
15102.0	38.47	12071.643	39325.875
15780.0	38.47	12350.224	33918.078
9907.0	38.45	10637.244	33382.383
18826.0	38.45	13323.866	39674.645
11351.0	38.43	11020.858	34019.828
23879.0	38.43	14602.068	33323.523
13530.0	38.41	11746.039	38432.031
17052.0	38.41	12808.563	35156.254
11713.0	38.41	11415.39	35132.512
5765.0	38.39	9579.861	35220.797
23908.0	38.37	14462.284	33208.965
20541.0	38.37	13714.359	37303.395
15921.0	38.37	12573.116	33585.191
7322.0	38.35	10085.963	35888.484
21777.0	38.35	14006.806	39111.648
18253.0	38.31	13122.932	34751.176
553.0	38.31	7818.89	36872.652
6428.0	38.29	9907.62	38040.793
22989.0	38.29	14378.663	38001.715
9542.0	38.29	10702.602	36255.402
15365.0	38.24	12306.607	37727.344
3112.0	38.24	8750.514	35330.07
18403.0	38.2	12982.566	36141.207
10346.0	38.2	10903.14	36268.328
21504.0	38.2	13957.934	38458.598
14270.0	38.2	11871.937	34535.98
1973.0	38.18	8313.516	37201.633
14234.0	38.18	11900.668	34888.184
8940.0	38.18	10509.987	37518.023
11732.0	38.18	11209.857	35270.676
19776.0	38.16	13395.744	35458.297
14887.0	38.12	12248.862	37275.801
2838.0	38.12	8613.859	33618.863
2522.0	38.1	8448.22	36936.059
8433.0	38.08	10212.666	33102.543
6629.0	38.06	9715.041	36295.047
10667.0	38.04	10892.836	39364.633
18780.0	38.04	13075.743	39955.461
6471.0	38.04	9883.679	37521.547
9596.0	38.04	10614.452	36041.641
12419.0	38.02	11477.049	37656.258
15068.0	38.01	12161.7	38906.047
3296.0	37.99	8638.36	37284.367
22656.0	37.99	14358.231	35086.059
1136.0	37.99	8181.683	38300.41
19432.0	37.99	13181.345	33747.875
18187.0	37.99	12998.873	34243.395
13204.0	37.99	11831.33	35393.336
333.0	37.99	7792.912	35221.605
15371.0	37.97	12406.239	37508.984
8944.0	37.95	10507.775	37573.164
19121.0	37.95	13221.442	36625.945
2600.0	37.95	8617.909	36047.109
1801.0	37.95	8377.836	34909.996
2418.0	37.95	8576.162	38050.617
15660.0	37.93	12388.639	35019.844
10100.0	37.93	10968.092	34259.184
21752.0	37.89	14104.583	39462.754
726.0	37.89	7785.646	38226.699
9089.0	37.89	10518.713	39107.16
16476.0	37.87	12637.07	38787.016
3020.0	37.87	8749.968	34299.938
13564.0	37.87	11812.846	38750.18
3616.0	37.87	8921.11	38996.344
16143.0	37.87	12587.877	35513.977
23012.0	37.85	14306.162	38296.063
20818.0	37.85	13682.475	34386.277
22959.0	37.83	14403.962	37764.91
21060.0	37.81	13901.986	33998.297
18034.0	37.78	12926.337	33114.234
6945.0	37.76	9885.311	33490.441
4438.0	37.74	9182.795	35839.27
1357.0	37.74	8051.767	35587.523
13251.0	37.72	11791.773	35816.004
4062.0	37.72	9002.929	33970.035
8541.0	37.72	10542.794	33963.621
15510.0	37.7	12421.359	36324.859
215.0	37.68	7759.417	34436.855
23484.0	37.68	14598.767	36891.691
13640.0	37.68	11661.829	39630.266
3434.0	37.68	8837.168	38906.977
9016.0	37.66	10413.571	38187.66
12981.0	37.66	11692.434	33374.66
1625.0	37.66	8072.157	33162.527
7435.0	37.66	10082.91	36829.168
14513.0	37.66	12230.768	34048.988
23647.0	37.66	14507.213	35555.238
22635.0	37.64	14412.826	34935.215
18687.0	37.56	13015.59	39026.328
23356.0	37.55	14579.935	38182.016
10816.0	37.53	11135.987	38819.227
13845.0	37.53	11907.941	38122.227
3842.0	37.53	9055.979	36429.555
4777.0	37.51	9257.513	39227.133
9667.0	37.51	10572.742	35368.73
7369.0	37.51	9972.411	36300.855
15777.0	37.51	12442.248	33884.289
20316.0	37.51	13651.667	39279.48
19663.0	37.49	13455.661	34557.871
2702.0	37.49	8551.747	35084.676
15126.0	37.49	12187.901	39594.348
13169.0	37.47	11817.081	35110.953
376.0	37.45	7660.575	35567.043
21463.0	37.45	13843.888	38100.32
9350.0	37.45	10661.764	38010.898
9617.0	37.41	10656.148	35874.625
13130.0	37.39	11800.231	34761.797
6964.0	37.39	9903.5	33376.91
22414.0	37.37	14175.916	33057.813
7945.0	37.37	10215.111	37196.891
5707.0	37.37	9551.491	34710.73
20962.0	37.37	13832.353	33044.816
16742.0	37.37	12796.734	38588.727
22309.0	37.37	14170.931	34179.402
10359.0	37.35	10953.231	36351.523
5556.0	37.35	9688.884	33039.66
3123.0	37.35	8659.626	35448.086
11937.0	37.34	11328.882	37178.348
21180.0	37.34	13942.262	35289.301
6025.0	37.32	9564.99	37317.465
4315.0	37.32	9242.594	34811.137
3357.0	37.3	8769.793	37989.008
18482.0	37.3	13114.774	36896.891
18510.0	37.28	13055.607	37182.516
12267.0	37.28	11451.278	39148.254
21257.0	37.26	13864.292	35998.32
21224.0	37.26	13984.338	35609.852
21766.0	37.26	14210.193	39542.762
19050.0	37.26	13198.486	37463.77
10471.0	37.26	10792.068	37378.508
14748.0	37.24	12208.889	36081.117
11295.0	37.24	11125.22	34539.094
18265.0	37.24	13101.185	34870.531
1719.0	37.22	8303.442	33991.824
6223.0	37.22	9512.448	39428.629
13019.0	37.2	11839.724	33800.809
18196.0	37.2	13036.35	34287.414
2466.0	37.2	8421.072	37342.145
14587.0	37.2	12274.529	34636.973
4664.0	37.18	9205.632	38013.027
12035.0	37.18	11340.459	38186.555
3805.0	37.18	9023.611	36992.727
26.0	37.16	7668.415	33168.961
21998.0	37.16	14042.102	37076.348
19975.0	37.16	13536.273	37353.262
11839.0	37.16	11236.637	36163.484
13922.0	37.16	11914.545	37324.527
19376.0	37.14	13301.486	34159.508
14945.0	37.12	12245.626	37807.828
21796.0	37.12	14110.326	39067.996
14353.0	37.12	11876.4	33579.262
11742.0	37.12	11247.699	35351.434
3179.0	37.09	8697.778	35935.238
14972.0	37.09	12238.006	38030.207
14064.0	37.09	12022.954	36117.0
10436.0	37.09	10944.7	37059.359
18536.0	37.09	13031.782	37409.723
15487.0	37.05	12319.767	36465.195
21886.0	37.05	14153.736	38033.914
7183.0	37.03	9984.116	34793.508
3707.0	37.01	9054.209	37947.949
22182.0	37.01	14071.637	35283.73
11466.0	37.01	11316.549	33033.285
3278.0	37.01	8828.599	37031.375
13601.0	36.99	11840.316	39192.18
3613.0	36.99	8950.478	38986.098
18892.0	36.99	13329.391	38960.758
2951.0	36.99	8656.217	33668.289
17029.0	36.99	12717.305	35457.227
17012.0	36.97	12858.404	35873.895
3266.0	36.97	8661.028	36858.52
4927.0	36.95	9288.567	38972.73
15861.0	36.95	12307.193	33066.305
21690.0	36.95	14014.885	39766.258
14051.0	36.95	11932.759	36327.617
20580.0	36.93	13677.224	36794.262
1122.0	36.93	8084.854	38159.285
15375.0	36.93	12386.217	37578.727
3910.0	36.93	8951.768	35585.316
3823.0	36.93	8971.596	36830.473
14170.0	36.91	12025.319	35317.969
14825.0	36.91	12189.21	36786.125
5262.0	36.91	9281.876	35667.727
2707.0	36.91	8425.671	34813.676
16218.0	36.89	12639.422	36270.875
3091.0	36.89	8658.668	35086.242
16238.0	36.88	12670.511	36418.938
23307.0	36.88	14536.058	38939.402
13808.0	36.88	11995.675	38622.293
12551.0	36.86	11574.999	36366.453
21102.0	36.84	13924.423	34420.664
10179.0	36.84	10789.71	35002.375
14098.0	36.82	11866.478	36026.008
16011.0	36.82	12645.472	34366.883
5784.0	36.8	9574.086	35343.82
12537.0	36.8	11617.106	36225.895
9545.0	36.78	10672.861	36305.625
22984.0	36.78	14339.818	37974.684
16140.0	36.76	12503.59	35504.574
16202.0	36.76	12622.181	36119.895
14394.0	36.76	11936.653	33036.559
2864.0	36.74	8609.092	33312.324
1074.0	36.74	8001.849	38875.461
680.0	36.74	7790.924	37842.77
369.0	36.74	7900.78	35506.27
18910.0	36.72	13138.602	38881.836
2386.0	36.72	8574.009	38433.227
9144.0	36.72	10372.447	39821.422
20636.0	36.68	13605.189	36212.84
16981.0	36.68	12794.27	35949.094
9839.0	36.68	10621.824	34061.238
9021.0	36.68	10393.755	38217.406
23766.0	36.68	14427.982	34336.195
15710.0	36.68	12385.255	34532.512
2022.0	36.68	8299.209	37674.125
7388.0	36.66	10097.938	36443.629
16304.0	36.66	12634.426	37054.348
13691.0	36.65	11927.564	39904.211
18074.0	36.65	13113.139	33563.305
20643.0	36.65	13760.778	35947.074
21278.0	36.61	13891.341	36211.551
12783.0	36.61	11626.787	34136.805
10705.0	36.61	10804.765	39849.848
2344.0	36.59	8628.554	38929.395
4674.0	36.59	9193.442	38170.898
9530.0	36.59	10739.331	36489.254
8104.0	36.59	10212.678	36156.961
13172.0	36.57	11798.084	35116.316
11593.0	36.55	11300.373	34268.527
22822.0	36.53	14301.431	36490.168
7139.0	36.53	9968.083	34236.227
21828.0	36.51	14132.614	38745.16
2700.0	36.51	8443.211	35085.563
23169.0	36.49	14379.568	39875.559
11207.0	36.49	11201.575	35113.945
16854.0	36.49	12746.625	37192.961
4785.0	36.47	9186.021	39286.129
7044.0	36.47	10011.003	33304.238
5371.0	36.47	9439.889	34876.391
21525.0	36.47	13843.52	38593.156
6357.0	36.45	9793.149	38878.23
2471.0	36.45	8535.626	37407.883
8093.0	36.45	10139.723	36083.848
10767.0	36.45	10995.378	39495.949
16662.0	36.45	12899.509	39354.48
3526.0	36.45	8793.675	39868.656
13237.0	36.45	11662.855	35725.695
3620.0	36.43	8961.118	39078.047
23897.0	36.42	14480.359	33432.98
14845.0	36.4	12171.619	36919.844
11327.0	36.4	11105.383	34136.395
14948.0	36.4	12238.072	37816.098
22693.0	36.38	14345.239	35458.902
20085.0	36.38	13405.336	38330.156
19087.0	36.38	13218.629	36922.141
18817.0	36.36	13336.022	39618.66
15004.0	36.36	12254.756	38325.945
22317.0	36.34	14195.548	34264.336
2033.0	36.32	8255.329	37879.969
7363.0	36.3	9945.863	36263.742
3158.0	36.28	8790.647	35733.691
3593.0	36.26	8940.174	39340.598
23567.0	36.26	14464.728	36063.09
19519.0	36.26	13452.623	33161.234
2220.0	36.26	8323.805	39801.137
14960.0	36.24	12073.529	37921.289
3407.0	36.24	8700.522	38621.461
119.0	36.22	7971.606	33818.672
14411.0	36.2	12158.625	33066.707
596.0	36.19	7768.371	37206.168
23499.0	36.19	14462.324	36702.258
14702.0	36.19	12169.29	35707.355
6298.0	36.17	9861.647	39638.559
11140.0	36.15	11055.718	35613.332
23630.0	36.11	14616.141	35664.848
2819.0	36.09	8505.101	33720.922
1504.0	36.09	8021.654	34426.703
19917.0	36.07	13523.858	36926.484
23268.0	36.05	14593.987	39193.375
14137.0	36.05	11891.997	35693.922
970.0	36.05	8175.697	39798.605
12328.0	36.03	11498.153	38619.691
12084.0	36.01	11227.686	38726.066
7955.0	36.01	10335.022	37314.914
12290.0	36.01	11606.023	38820.43
10685.0	36.01	10938.066	39556.934
22554.0	35.99	14292.698	34265.504
22901.0	35.97	14293.01	37229.605
8678.0	35.96	10502.286	35308.945
12177.0	35.96	11335.255	39717.836
11650.0	35.94	11288.639	34701.625
6460.0	35.94	9870.237	37766.348
7732.0	35.92	10312.842	39961.398
2850.0	35.92	8587.324	33201.027
5422.0	35.9	9414.979	34358.141
575.0	35.9	7667.257	37044.047
3744.0	35.9	9049.514	37453.5
12006.0	35.9	11333.714	37906.625
13311.0	35.9	11699.617	36320.129
6803.0	35.9	9775.232	34864.375
18960.0	35.88	13262.966	38175.699
9094.0	35.88	10531.0	39145.602
13078.0	35.86	11826.423	34252.98
3755.0	35.84	8851.822	37213.621
6783.0	35.84	9778.204	35059.656
69.0	35.84	7702.79	33477.102
18105.0	35.82	13138.819	33897.523
20890.0	35.82	13634.661	33791.816
16158.0	35.82	12700.81	35663.172
1029.0	35.8	7995.265	39387.477
3936.0	35.8	8868.193	35534.789
13888.0	35.8	11901.956	37605.875
3812.0	35.8	9016.96	36735.555
3023.0	35.78	8728.571	34342.566
7006.0	35.78	9793.638	33091.621
3727.0	35.78	8890.063	37502.574
19127.0	35.76	13168.043	36690.367
10984.0	35.76	11126.869	36879.621
4657.0	35.76	9256.051	37906.73
2216.0	35.75	8392.487	39741.145
2383.0	35.71	8631.543	38399.914
16029.0	35.71	12558.199	34515.527
16279.0	35.69	12669.306	36796.332
22394.0	35.69	14118.565	33434.047
7122.0	35.69	9974.86	34134.027
14445.0	35.69	12076.741	33432.805
2648.0	35.67	8628.456	35291.758
5397.0	35.67	9468.664	34730.387
8832.0	35.67	10457.038	36456.629
3940.0	35.67	8968.772	35558.922
15582.0	35.67	12303.076	35626.148
14247.0	35.65	11951.025	34674.977
612.0	35.63	7710.117	37371.516
22739.0	35.63	14354.827	35795.391
23025.0	35.63	14301.979	38381.414
967.0	35.61	8170.654	39764.352
7234.0	35.61	10004.815	35225.27
15399.0	35.61	12492.124	37192.852
4159.0	35.61	8917.837	33137.473
3547.0	35.61	8966.152	39896.641
7475.0	35.61	10026.643	37194.543
3401.0	35.57	8735.888	38564.422
22486.0	35.57	14373.047	33492.137
3059.0	35.57	8634.62	34731.504
9432.0	35.55	10649.243	37077.527
14089.0	35.55	12020.048	35970.945
5711.0	35.55	9600.15	34733.047
13531.0	35.53	11680.164	38448.93
12182.0	35.53	11233.627	39786.898
13814.0	35.53	12046.609	38342.273
23257.0	35.52	14440.398	39394.773
16673.0	35.52	12901.578	39146.273
19673.0	35.5	13387.935	34633.57
4888.0	35.5	9279.981	39718.492
9275.0	35.5	10589.049	38866.152
18340.0	35.48	13108.373	35409.473
9917.0	35.48	10613.853	33441.105
23160.0	35.48	14338.485	39815.508
10389.0	35.48	10801.764	36626.492
3855.0	35.48	8870.616	36225.117
2983.0	35.46	8767.537	34012.371
8721.0	35.46	10472.846	35602.965
3144.0	35.44	8779.417	35622.324
10784.0	35.44	11076.375	39337.895
8219.0	35.42	10239.892	35026.109
17016.0	35.42	12720.565	35624.117
8408.0	35.4	10148.429	33343.145
18138.0	35.4	12985.658	33926.305
12928.0	35.4	11503.712	33077.129
10357.0	35.38	10876.545	36325.855
21978.0	35.38	14069.524	37233.219
21499.0	35.38	13840.528	38431.379
7000.0	35.36	9876.033	33028.777
16678.0	35.34	12813.486	39187.781
927.0	35.34	7668.517	39649.707
16664.0	35.34	12832.208	39373.652
22175.0	35.34	14053.456	35538.254
19372.0	35.32	13316.484	34132.73
6127.0	35.32	9631.738	38319.652
6319.0	35.3	9776.62	39290.5
15288.0	35.3	12332.299	38604.383
9256.0	35.3	10755.745	38954.594
5921.0	35.3	9638.936	36464.559
16118.0	35.3	12587.389	35326.363
19808.0	35.3	13491.452	35709.254
10318.0	35.3	10975.915	36014.566
3756.0	35.29	8957.311	37214.496
12596.0	35.29	11518.122	36025.992
10229.0	35.29	10815.933	35366.652
9255.0	35.29	10649.825	38949.688
2666.0	35.27	8473.582	35121.078
3199.0	35.27	8657.378	36144.094
16084.0	35.27	12581.431	34982.297
14403.0	35.27	12105.12	33021.438
1693.0	35.25	8399.539	33784.973
23674.0	35.23	14510.397	35199.105
13708.0	35.23	11984.859	39680.211
7152.0	35.23	10056.638	34317.926
15049.0	35.23	12133.753	38752.672
5935.0	35.23	9508.916	36564.809
18279.0	35.23	13020.717	34904.543
7963.0	35.21	10302.417	37326.52
19700.0	35.21	13567.033	34835.813
19444.0	35.21	13215.739	33574.188
67.0	35.21	7740.091	33433.777
1525.0	35.19	8134.595	34020.945
18334.0	35.19	12955.573	35355.895
20296.0	35.19	13596.03	39705.207
11508.0	35.17	11365.603	33538.172
15887.0	35.17	12645.794	33212.215
16952.0	35.15	12802.921	36317.379
3119.0	35.15	8782.433	35400.598
15981.0	35.15	12543.577	34102.965
18078.0	35.15	13132.218	33592.059
14545.0	35.15	12272.032	34303.496
21749.0	35.13	14017.464	39450.855
22920.0	35.13	14405.545	37375.402
3044.0	35.13	8674.88	34595.113
1550.0	35.13	7999.831	33954.289
5939.0	35.11	9511.145	36607.348
14505.0	35.11	12259.231	33941.508
11936.0	35.11	11354.279	37156.141
12489.0	35.11	11565.059	36810.762
22370.0	35.11	14193.539	33528.613
22210.0	35.09	14014.867	35204.238
16366.0	35.09	12621.908	37794.168
13751.0	35.09	12061.624	38985.059
19421.0	35.09	13175.455	33663.09
19701.0	35.07	13354.388	34837.57
1259.0	35.07	8187.466	37003.262
22495.0	35.07	14403.138	33588.137
9880.0	35.07	10595.334	33787.898
23517.0	35.07	14535.815	36575.379
16954.0	35.07	12776.572	36324.934
8024.0	35.06	10263.102	36724.984
2590.0	35.06	8539.432	35940.168
1626.0	35.06	8260.999	33014.184
16781.0	35.06	12904.762	38291.668
5420.0	35.06	9391.339	34346.469
10846.0	35.04	11029.496	38319.414
16822.0	35.04	12724.072	37531.297
13289.0	35.04	11683.811	36146.0
21015.0	35.04	13941.17	33590.645
13337.0	35.0	11734.637	36590.199
3577.0	34.98	8877.316	39486.754
8801.0	34.98	10561.295	36212.168
22260.0	34.98	14119.923	34655.086
22639.0	34.94	14227.92	34977.004
1874.0	34.94	8239.293	35877.359
6853.0	34.94	9919.804	34601.402
4921.0	34.94	9447.403	39175.828
12012.0	34.94	11339.782	37972.078
19097.0	34.94	13219.738	36989.902
21891.0	34.92	14204.721	38123.594
19248.0	34.92	13283.461	35429.125
7016.0	34.92	9892.074	33150.742
22638.0	34.92	14287.155	34975.152
23234.0	34.92	14441.644	39514.68
2735.0	34.92	8507.009	34748.563
11498.0	34.92	11411.968	33446.605
19442.0	34.9	13163.524	33571.109
15056.0	34.9	12203.611	38796.734
4687.0	34.88	9237.911	38281.488
5878.0	34.88	9564.221	36110.715
12746.0	34.88	11595.403	34759.734
18014.0	34.88	12898.422	33084.367
21.0	34.86	7755.439	33151.086
23327.0	34.86	14616.881	38470.129
13246.0	34.84	11780.36	35787.563
15540.0	34.84	12349.088	35946.797
12294.0	34.83	11581.15	38830.277
5035.0	34.83	9310.679	37713.195
20821.0	34.83	13713.393	34401.816
13298.0	34.83	11743.99	36241.453
3667.0	34.83	8952.63	38197.117
15315.0	34.81	12385.1	38196.469
3886.0	34.81	8956.857	35927.484
8486.0	34.81	10388.327	33578.34
2467.0	34.79	8454.029	37369.719
1199.0	34.79	8033.724	37342.473
16008.0	34.79	12617.025	34349.594
1844.0	34.77	8214.157	35460.453
14471.0	34.75	12270.631	33648.328
1571.0	34.73	8147.156	33801.891
15473.0	34.73	12331.846	36683.762
22481.0	34.73	14231.23	33468.496
6729.0	34.73	9818.5	35535.387
9662.0	34.73	10691.641	35333.438
18788.0	34.71	13241.609	39787.496
21495.0	34.71	13811.755	38399.598
12670.0	34.69	11494.179	35283.594
2834.0	34.69	8527.702	33573.91
9953.0	34.67	10655.827	33076.176
8463.0	34.67	10391.587	33348.441
8513.0	34.65	10520.434	33761.344
5676.0	34.63	9704.482	34411.0
6652.0	34.63	9874.19	36145.203
19565.0	34.63	13471.202	33726.934
8869.0	34.61	10355.063	36748.535
21642.0	34.61	13868.211	39756.867
20986.0	34.6	13823.92	33276.305
20827.0	34.6	13674.495	34161.742
4954.0	34.58	9305.231	38666.109
19241.0	34.58	13266.742	35660.691
6362.0	34.58	9845.647	38903.766
3478.0	34.58	8823.953	39241.512
6860.0	34.56	9720.55	34325.695
11325.0	34.56	11177.042	34127.945
12481.0	34.54	11565.909	36755.195
9400.0	34.54	10594.563	37349.973
2182.0	34.52	8343.599	39376.145
3932.0	34.52	8879.501	35498.789
21014.0	34.52	13943.491	33572.887
2553.0	34.52	8550.306	36669.488
21143.0	34.5	13967.372	34881.84
20117.0	34.5	13445.719	38576.254
5855.0	34.5	9510.572	35864.973
23301.0	34.5	14552.266	38891.672
19804.0	34.48	13497.923	35689.367
10510.0	34.48	10835.232	37779.699
20815.0	34.46	13733.536	34361.375
5593.0	34.46	9593.864	33478.477
6492.0	34.46	9812.829	37400.332
4790.0	34.44	9261.455	39326.273
4163.0	34.44	9095.064	33021.598
5188.0	34.42	9419.435	36279.09
5323.0	34.42	9314.771	35229.777
18487.0	34.42	13090.122	36951.051
1474.0	34.42	8167.349	34604.789
13624.0	34.42	11763.418	39431.59
7684.0	34.4	9985.792	39692.953
1128.0	34.4	8031.606	38218.879
17090.0	34.4	12760.404	34892.445
14713.0	34.4	12232.342	35786.766
1397.0	34.4	8040.761	35324.27
6092.0	34.38	9538.509	37916.051
16599.0	34.38	12672.821	39940.051
23541.0	34.38	14529.422	36513.863
9974.0	34.37	10942.548	33056.016
13793.0	34.37	11930.6	38470.68
8118.0	34.37	10217.853	35962.809
21393.0	34.37	13930.333	37467.594
20269.0	34.37	13680.618	39863.422
20314.0	34.37	13691.571	39581.086
1106.0	34.35	8056.271	38590.629
1184.0	34.35	8122.417	37541.488
20879.0	34.33	13677.207	33959.219
13314.0	34.33	11648.41	36386.945
22112.0	34.33	14147.081	36145.152
19136.0	34.31	13283.216	36469.02
20113.0	34.31	13378.843	38529.883
3247.0	34.31	8743.18	36656.145
22936.0	34.31	14417.495	37533.516
10427.0	34.31	10801.375	36955.277
21661.0	34.29	13933.46	39860.656
20368.0	34.29	13744.208	38935.434
11411.0	34.29	11176.373	33554.836
14395.0	34.27	12035.61	33051.395
9763.0	34.27	10733.332	34453.793
20055.0	34.27	13427.122	37990.059
8415.0	34.25	10153.961	33398.086
9875.0	34.25	10735.716	33734.375
9324.0	34.25	10751.66	38429.609
21999.0	34.25	14183.399	37089.016
11200.0	34.25	11048.834	35394.184
1554.0	34.25	8076.237	33652.781
15795.0	34.23	12343.409	33739.961
21792.0	34.21	14022.223	39017.391
22384.0	34.21	14184.425	33341.066
20957.0	34.21	13577.793	33117.395
10556.0	34.19	10916.373	38214.086
19476.0	34.19	13144.097	33183.398
14279.0	34.17	11938.901	34389.273
4140.0	34.17	9041.292	33266.203
2422.0	34.16	8551.305	38058.457
15067.0	34.16	12097.243	38904.391
19671.0	34.16	13444.996	34626.613
19984.0	34.14	13363.385	37394.063
1019.0	34.14	8105.787	39563.664
3944.0	34.12	8962.466	35266.668
12436.0	34.12	11485.665	37461.293
3791.0	34.12	8910.479	36909.961
7113.0	34.12	10123.996	34015.98
9830.0	34.1	10581.952	33982.961
4005.0	34.1	8921.635	34915.898
5588.0	34.08	9537.607	33414.59
10273.0	34.06	10950.404	35707.797
21960.0	34.04	14209.083	37378.68
21595.0	34.04	13819.384	39234.531
22013.0	34.04	14009.814	36887.281
7661.0	34.04	10070.348	39463.277
4220.0	34.02	9206.427	33770.309
10499.0	34.02	10820.05	37657.07
23412.0	34.0	14567.102	37746.805
7501.0	34.0	10061.115	37384.996
23361.0	34.0	14512.36	38248.871
8516.0	34.0	10482.698	33777.816
10724.0	34.0	11165.597	39759.723
12210.0	34.0	11592.252	39866.961
22796.0	34.0	14315.302	36315.422
21425.0	33.98	13841.083	37746.898
3491.0	33.98	8646.194	39422.957
1441.0	33.98	8141.527	34896.305
10812.0	33.98	11143.681	38792.789
7671.0	33.96	10133.517	39551.305
7255.0	33.96	9969.866	35391.27
9477.0	33.96	10704.729	36773.711
10800.0	33.96	11107.803	39202.426
16217.0	33.96	12680.982	36267.398
7974.0	33.94	10257.4	37084.055
15248.0	33.94	12393.825	39061.145
18636.0	33.94	13010.156	38444.609
9286.0	33.93	10707.489	38746.969
23798.0	33.93	14451.148	33971.316
7319.0	33.93	10117.464	35863.625
19423.0	33.91	13340.543	33681.574
19546.0	33.91	13410.054	33507.645
3124.0	33.91	8743.982	35464.027
12827.0	33.91	11556.044	33939.18
12855.0	33.91	11468.122	33486.711
1515.0	33.91	8191.945	34226.52
235.0	33.91	7919.965	34558.633
3834.0	33.91	8995.921	36662.68
21123.0	33.91	13889.11	34676.859
15884.0	33.91	12550.661	33196.125
18213.0	33.91	13031.598	34397.617
10218.0	33.89	10891.866	35278.906
14029.0	33.89	11971.143	36418.938
7628.0	33.89	10127.604	38925.688
16719.0	33.89	12803.603	38660.066
9078.0	33.87	10530.503	38934.398
20649.0	33.87	13771.276	36030.586
20275.0	33.87	13598.937	39923.719
14498.0	33.85	12079.001	33881.168
13037.0	33.83	11821.862	33940.688
11580.0	33.83	11369.844	34148.871
3631.0	33.81	8878.776	38901.16
10908.0	33.81	11204.141	37701.023
11425.0	33.79	11196.808	33371.75
8023.0	33.79	10335.54	36721.074
6016.0	33.79	9681.932	37231.074
11372.0	33.77	11160.916	33865.383
7097.0	33.77	10107.021	33862.629
13012.0	33.75	11829.728	33732.023
4643.0	33.75	9127.127	37764.84
5287.0	33.75	9459.001	35565.93
11867.0	33.75	11241.4	36441.535
15394.0	33.75	12333.338	37471.094
20209.0	33.75	13473.38	39440.617
17944.0	33.73	12866.995	33652.461
18980.0	33.73	13231.155	38133.004
20680.0	33.73	13658.14	35687.898
21818.0	33.73	14153.886	38641.219
14273.0	33.73	11984.145	34588.703
1876.0	33.71	8236.944	35905.488
9536.0	33.71	10632.556	36215.926
1163.0	33.7	8053.789	37931.117
2362.0	33.7	8593.867	38521.938
15306.0	33.7	12399.172	38412.063
11826.0	33.7	11351.925	36048.84
11041.0	33.7	11168.233	36477.535
16727.0	33.68	12819.69	38741.027
23678.0	33.68	14622.089	35236.16
15180.0	33.68	12473.897	39985.59
20122.0	33.68	13399.402	38664.035
4636.0	33.66	9202.349	37723.492
383.0	33.66	7970.264	35636.813
8921.0	33.64	10489.945	37252.051
6427.0	33.64	9829.707	38039.023
6077.0	33.62	9599.336	37762.551
15321.0	33.62	12362.655	38294.508
12734.0	33.62	11602.689	34651.637
12276.0	33.62	11459.753	38955.676
7877.0	33.6	10209.647	38007.758
12142.0	33.6	11418.11	39409.203
7236.0	33.6	9963.117	35266.801
10911.0	33.6	11082.69	37737.73
19464.0	33.58	13144.013	33413.281
23131.0	33.58	14235.221	39542.168
16437.0	33.58	12667.417	38387.859
21877.0	33.58	14167.235	38268.039
23686.0	33.56	14596.029	34973.008
12914.0	33.56	11498.915	33235.379
1584.0	33.56	8122.608	33559.973
1420.0	33.56	8003.621	34964.84
13862.0	33.56	11918.911	37958.844
13857.0	33.56	12017.176	37909.703
14716.0	33.54	12260.542	35820.559
19977.0	33.54	13436.571	37375.914
9311.0	33.54	10616.264	38581.688
10358.0	33.52	10826.619	36334.617
21240.0	33.52	13927.21	35805.711
2458.0	33.52	8580.054	37529.895
16564.0	33.52	12581.365	39606.18
6015.0	33.5	9701.007	37230.824
13874.0	33.5	11949.455	37812.711
5972.0	33.5	9675.398	36864.754
3182.0	33.5	8721.524	35962.68
5409.0	33.5	9442.263	34579.207
22763.0	33.5	14309.561	35950.105
11783.0	33.48	11404.128	35676.605
3314.0	33.48	8839.855	37467.168
21832.0	33.48	14083.526	38470.547
3559.0	33.48	8965.545	39603.293
11814.0	33.48	11242.337	35953.73
22025.0	33.48	14082.031	36956.465
20455.0	33.48	13741.085	38143.586
20474.0	33.48	13756.636	37721.336
23550.0	33.47	14457.34	36261.668
14146.0	33.47	11854.694	35463.641
6801.0	33.47	9739.732	34841.902
3426.0	33.45	8751.924	38809.133
7492.0	33.45	10050.967	37313.512
19679.0	33.45	13366.542	34681.332
10424.0	33.45	10818.955	36945.473
20748.0	33.45	13713.922	35075.867
13804.0	33.43	12066.037	38601.5
4302.0	33.43	9206.584	34667.164
19234.0	33.43	13270.042	35605.965
839.0	33.41	7701.787	38933.504
20355.0	33.41	13778.006	39088.617
2200.0	33.41	8324.562	39504.68
12029.0	33.41	11235.041	38149.102
8459.0	33.41	10498.852	33295.719
4889.0	33.41	9408.268	39737.438
12585.0	33.41	11514.253	35948.199
11299.0	33.39	11128.291	34569.031
19262.0	33.39	13260.724	35279.176
12285.0	33.39	11582.181	39073.453
16000.0	33.37	12684.331	34276.375
11512.0	33.37	11215.416	33550.191
6482.0	33.37	9841.24	37600.297
11412.0	33.37	11137.246	33570.43
1570.0	33.37	8118.262	33795.578
2743.0	33.35	8575.053	34499.469
23836.0	33.35	14609.866	33687.094
12949.0	33.33	11833.425	33069.016
8387.0	33.33	10175.475	33780.539
10213.0	33.33	10921.632	35245.711
10448.0	33.33	10805.748	37196.328
16585.0	33.33	12582.846	39808.051
21759.0	33.33	14128.357	39514.121
9444.0	33.31	10596.592	37141.457
16262.0	33.31	12586.496	36631.102
23053.0	33.31	14333.072	38659.48
15228.0	33.31	12320.228	39195.602
19197.0	33.31	13276.139	35908.383
13650.0	33.31	11694.234	39783.391
5793.0	33.31	9585.806	35416.867
22851.0	33.31	14388.609	36755.707
11613.0	33.31	11328.365	34388.629
7191.0	33.31	10007.09	34889.605
13988.0	33.29	12003.515	36946.719
12800.0	33.29	11534.407	34042.285
6029.0	33.29	9561.296	37351.906
1332.0	33.27	8190.184	35950.871
1692.0	33.27	8333.509	33784.559
3826.0	33.27	9000.805	36552.953
6755.0	33.27	9850.828	35119.996
23348.0	33.27	14431.049	38425.895
15815.0	33.25	12395.56	33603.633
19350.0	33.25	13347.936	34576.223
7287.0	33.25	10019.127	35623.805
2171.0	33.25	8322.518	39298.797
13623.0	33.24	11833.439	39383.332
7450.0	33.24	10115.742	36977.543
16745.0	33.24	12861.65	38609.391
12524.0	33.24	11580.941	36446.004
20908.0	33.24	13589.994	33630.078
426.0	33.24	7730.397	35894.945
8497.0	33.2	10453.958	33627.172
526.0	33.2	7821.286	36676.102
4992.0	33.2	9353.936	38201.883
5010.0	33.2	9299.731	38135.578
510.0	33.2	7832.512	36555.441
21067.0	33.18	13912.076	34054.691
18768.0	33.18	13005.579	39813.762
9733.0	33.18	10737.621	34865.434
22345.0	33.16	14070.761	33876.41
7515.0	33.16	10034.912	37536.465
23472.0	33.16	14601.841	37091.961
23059.0	33.14	14257.113	38821.484
1679.0	33.14	8408.921	33588.301
15443.0	33.14	12385.945	36705.98
1129.0	33.12	8193.799	38226.879
9272.0	33.12	10730.871	38801.762
385.0	33.1	7864.758	35649.852
13590.0	33.1	11679.248	39092.336
21802.0	33.08	14054.755	38816.914
23369.0	33.08	14492.593	38005.891
1848.0	33.08	8357.24	35481.004
3094.0	33.08	8647.6	35112.063
19848.0	33.04	13560.389	36313.223
784.0	33.04	7668.856	38624.406
11907.0	33.04	11226.422	36868.195
14773.0	33.04	12269.147	36292.762
8674.0	33.04	10393.545	35277.262
5085.0	33.02	9420.26	37215.02
14483.0	33.02	12274.907	33739.949
11261.0	33.01	11044.941	34868.23
19364.0	33.01	13268.969	34361.555
14549.0	33.01	12110.074	34362.223
4491.0	33.01	9184.694	36284.406
5100.0	33.01	9288.899	37067.629
8859.0	33.01	10450.631	36656.973
19694.0	32.99	13565.782	34806.609
7126.0	32.99	9986.591	34171.195
10277.0	32.99	10859.827	35726.293
20476.0	32.99	13687.296	37726.723
7634.0	32.99	9945.634	39104.535
10488.0	32.97	10872.893	37520.223
11020.0	32.97	11118.527	36829.07
7762.0	32.97	10193.733	39336.0
9571.0	32.95	10621.501	36212.195
22313.0	32.95	14101.436	34212.008
20452.0	32.93	13748.479	38114.078
4896.0	32.93	9470.814	39523.957
22676.0	32.93	14349.851	35323.711
21315.0	32.93	13885.819	36613.809
8984.0	32.93	10390.744	37947.645
14136.0	32.93	11957.686	35674.836
12470.0	32.93	11584.245	36956.996
18833.0	32.93	13288.712	39734.742
10529.0	32.93	10977.294	37944.98
7049.0	32.91	10082.979	33332.426
23411.0	32.91	14507.106	37744.883
595.0	32.91	7692.111	37202.27
12808.0	32.89	11551.279	34085.883
14398.0	32.89	11934.981	33103.258
15913.0	32.89	12579.564	33482.938
4418.0	32.89	9246.822	35630.758
13553.0	32.87	11685.626	38623.434
19710.0	32.87	13382.381	34897.281
21709.0	32.87	14059.603	39921.789
21523.0	32.87	13882.446	38579.129
11746.0	32.87	11340.483	35386.977
20517.0	32.87	13585.543	37381.297
22736.0	32.87	14290.07	35781.93
13100.0	32.85	11645.623	34483.207
13831.0	32.85	11874.209	38270.66
13818.0	32.85	12039.433	38386.133
10664.0	32.83	10846.588	39301.242
18404.0	32.83	13137.943	36144.574
12313.0	32.83	11592.695	38745.012
15283.0	32.83	12490.007	38547.008
8326.0	32.83	10209.176	34276.594
15972.0	32.83	12692.74	34034.012
18710.0	32.83	13011.999	39361.656
12505.0	32.83	11591.686	36625.34
7571.0	32.83	10062.41	38100.719
14930.0	32.81	12189.407	37626.652
3440.0	32.81	8711.413	38929.746
5115.0	32.8	9329.385	36918.09
11824.0	32.8	11226.348	36035.77
19116.0	32.8	13142.169	36575.285
7803.0	32.8	10222.949	38866.141
12349.0	32.8	11526.437	38158.52
22466.0	32.78	14252.824	33329.277
8585.0	32.78	10433.306	34420.375
4937.0	32.78	9278.41	39091.504
20021.0	32.78	13482.222	37615.766
4416.0	32.78	9076.804	35622.047
11779.0	32.78	11413.241	35627.379
13406.0	32.76	11801.159	37224.039
6483.0	32.74	9820.38	37611.02
22581.0	32.74	14228.085	34498.203
23337.0	32.74	14525.813	38572.488
10789.0	32.74	11089.788	39379.441
7193.0	32.74	9966.66	34915.047
6589.0	32.74	9836.382	36613.473
1290.0	32.72	8061.675	36380.754
4644.0	32.72	9239.854	37774.695
20050.0	32.72	13528.891	37953.574
22055.0	32.72	13998.639	36578.832
6323.0	32.7	9876.616	39351.586
1004.0	32.7	8022.822	39742.316
20139.0	32.7	13486.479	38779.188
9248.0	32.7	10776.03	39237.734
4752.0	32.68	9129.37	38912.305
7922.0	32.68	10337.738	37639.277
2576.0	32.68	8469.382	36097.941
20733.0	32.68	13711.293	35234.188
8176.0	32.68	10145.473	35560.148
1034.0	32.66	8140.208	39121.41
23213.0	32.66	14637.564	39708.355
19738.0	32.66	13465.683	35104.273
8079.0	32.66	10186.551	36254.91
14856.0	32.64	12279.856	37029.234
1281.0	32.64	8126.376	36615.211
4296.0	32.64	9256.299	34613.852
15132.0	32.62	12088.279	39657.844
16516.0	32.62	12679.911	39196.383
3040.0	32.62	8775.119	34570.512
16222.0	32.62	12496.957	36311.199
10925.0	32.62	11203.209	37508.672
8576.0	32.62	10356.154	34312.246
9632.0	32.6	10684.657	35645.215
12129.0	32.6	11371.309	39273.875
7586.0	32.6	10116.032	38360.203
6071.0	32.6	9594.537	37693.125
16365.0	32.6	12619.455	37787.727
19642.0	32.6	13395.805	34396.285
14595.0	32.58	12138.15	34735.223
22170.0	32.58	14100.937	35510.992
5191.0	32.58	9490.853	36301.586
16509.0	32.58	12681.89	39086.637
7881.0	32.58	10246.874	38049.984
1655.0	32.57	8207.976	33305.566
1528.0	32.57	8146.449	34045.652
4459.0	32.55	9176.98	35986.039
16594.0	32.55	12556.949	39915.266
6353.0	32.55	9801.784	38830.398
11812.0	32.55	11413.636	35917.625
3672.0	32.55	9048.44	38247.336
14291.0	32.55	11910.781	34183.609
10206.0	32.55	10928.044	35210.332
5044.0	32.53	9471.948	37804.313
9870.0	32.53	10646.999	33709.223
[truncated: 18,367 more rows]
