# Supplementary material for: Insights on the Control of Yeast Single-Cell Growth Variability by Members of the Trehalose Phosphate Synthase (TPS) Complex
Source: Front Cell Dev Biol. 2021 Jan 28;9:607628. doi: 10.3389/fcell.2021.607628 (PMC7876269; doi:10.3389/fcell.2021.607628)
Supplement: Supplementary file 3 [file Data_Sheet_2.ZIP › replicate2_TPS1_gal_t5.csv]

Id	Area(um^2)	Center_x_position	Center_y_position
4886.0	951.17	9048.683	33343.102
21144.0	923.2	13331.494	36543.137
3047.0	855.19	8603.391	37335.836
3435.0	807.35	8610.064	33246.344
22718.0	801.24	13718.407	35482.734
12699.0	787.77	11155.375	34049.449
18540.0	760.82	12694.305	38742.816
23683.0	743.98	14060.391	39755.477
11709.0	721.71	10965.031	37996.508
14907.0	705.83	11726.751	35894.637
24065.0	685.14	14139.783	35671.078
19353.0	664.43	12835.576	33997.957
13504.0	663.05	11264.905	38824.445
21161.0	661.48	13297.208	36378.461
8029.0	638.64	10056.047	34973.461
18499.0	636.57	12639.893	38442.148
22592.0	623.89	13613.885	36647.063
14522.0	623.76	11416.656	33358.961
15774.0	621.61	12026.73	37474.59
19290.0	620.19	12901.694	34517.18
8394.0	614.73	10086.486	37958.324
3310.0	609.89	8597.597	34545.945
7815.0	596.15	9865.895	33394.383
10547.0	590.29	10748.038	37770.891
13211.0	585.77	11121.37	36957.77
12315.0	585.36	11073.854	37394.277
8908.0	583.28	10061.423	37828.164
11247.0	582.61	10902.713	35105.102
9861.0	581.36	10548.283	36699.621
4441.0	581.09	9027.286	36877.879
23009.0	577.85	13816.627	33782.461
16821.0	574.27	12206.543	37839.773
24696.0	571.91	14343.639	37115.98
10441.0	571.88	10453.324	38365.121
15746.0	567.62	11954.296	37591.449
19051.0	561.91	12900.457	36968.676
12552.0	560.29	11090.823	35512.527
23490.0	557.43	13944.624	38721.145
11589.0	556.97	10978.205	37424.449
13082.0	556.15	11369.585	35878.27
9814.0	555.94	10266.606	36318.441
14205.0	550.94	11616.11	36105.66
17214.0	550.42	12427.328	39250.289
4446.0	548.33	8970.622	36908.805
12615.0	546.32	11106.899	35075.098
6811.0	545.99	9507.388	37724.84
16044.0	545.04	11977.76	35021.609
17520.0	542.83	12262.983	36570.145
8358.0	542.43	10070.476	37724.328
9419.0	541.22	10311.824	33044.965
9046.0	539.79	10211.627	36727.012
13396.0	539.44	11109.687	38187.68
12094.0	531.18	11037.628	38880.77
10371.0	531.05	10757.758	39113.246
7092.0	528.85	9496.185	39511.156
14065.0	528.77	11458.953	37235.078
3639.0	527.91	8770.647	35028.742
18462.0	527.07	12655.261	38195.594
22730.0	523.56	13562.976	35581.813
25501.0	522.45	14449.227	34959.883
22242.0	522.03	13617.416	39492.805
9544.0	520.8	10399.251	34023.699
22035.0	520.46	13533.208	38398.094
2900.0	519.19	8454.867	38423.727
17335.0	518.65	12412.579	38044.578
10486.0	516.93	10683.021	38035.492
7357.0	514.42	9793.36	37973.641
8865.0	514.21	10161.49	38100.449
18148.0	512.22	12637.041	35457.77
6074.0	505.47	9279.702	35544.664
22685.0	503.21	13749.496	36052.836
21374.0	501.03	13312.96	34030.348
21937.0	495.91	13495.017	37432.602
8887.0	495.84	10307.472	37893.656
7429.0	489.19	9850.497	37074.383
10618.0	487.41	10582.871	37257.102
6652.0	487.33	9526.699	36392.488
16113.0	487.2	12054.721	34624.246
17250.0	486.28	12355.253	38890.863
21344.0	485.82	13174.812	34389.941
24807.0	484.84	14331.025	38413.453
15796.0	483.73	11932.418	37288.324
17644.0	480.4	12361.599	35486.34
17272.0	480.18	12438.819	38735.215
5716.0	477.89	9464.865	38499.734
6201.0	475.49	9401.187	33857.055
11528.0	474.97	10923.758	37120.199
8143.0	471.41	10036.729	36026.355
15505.0	466.72	12011.253	39359.594
15668.0	465.47	12044.81	38279.156
24902.0	465.24	14229.124	39369.711
17548.0	464.76	12426.131	36482.23
21410.0	462.85	13152.472	33673.285
22531.0	462.04	13733.075	37081.902
16072.0	461.08	11918.777	34922.379
15741.0	461.05	11886.699	37569.988
11449.0	460.09	10888.543	36673.816
22978.0	456.74	13884.529	33486.238
14489.0	456.68	11466.418	33939.402
12064.0	456.01	11083.267	39003.395
22347.0	455.95	13705.426	38661.656
12540.0	455.34	11062.163	35732.281
9572.0	452.0	10520.565	34136.105
24563.0	451.24	14361.583	35857.992
13003.0	450.6	11295.627	35097.422
23307.0	450.14	13846.429	37019.637
1755.0	449.91	8018.944	34920.137
13942.0	449.57	11454.903	38105.352
10865.0	448.25	10624.271	35215.0
15953.0	448.0	12046.036	35773.953
5337.0	445.81	9230.863	37957.895
17145.0	445.6	12383.271	39626.246
7471.0	445.28	9827.063	36768.871
4480.0	444.78	9009.137	36828.5
1913.0	444.42	8152.981	33112.539
23117.0	443.98	13857.809	34969.973
4611.0	443.23	8863.284	35703.16
18922.0	442.71	12882.298	38095.598
20540.0	441.16	13026.639	38344.441
22120.0	440.91	13360.681	39293.648
12340.0	439.68	11091.269	37237.004
8369.0	439.42	10058.752	37835.641
2903.0	439.26	8568.558	38439.902
22122.0	439.13	13542.463	39338.277
20902.0	438.63	13214.853	38325.855
25689.0	437.25	14558.036	33277.691
18391.0	435.7	12647.627	37542.043
17219.0	433.94	12428.564	38981.738
12894.0	433.67	11209.404	34130.039
21425.0	433.61	13169.724	33540.113
2957.0	433.11	8458.119	37839.789
20149.0	432.94	12945.343	35040.289
1873.0	431.81	7999.778	33393.105
5392.0	431.35	9210.171	38424.32
3570.0	431.24	8831.7	34218.617
8602.0	430.99	10095.7	39621.785
15520.0	430.43	11954.45	39214.281
15146.0	429.88	11715.66	37878.297
16956.0	429.17	12224.074	38913.352
1730.0	428.25	8173.71	34971.977
11673.0	428.17	10944.45	37808.52
17399.0	426.96	12440.198	37573.016
20050.0	426.81	13061.339	34013.238
22363.0	426.23	13766.107	38767.391
20984.0	425.47	13310.477	37909.195
8975.0	424.61	10300.918	37105.176
13577.0	423.0	11394.603	39395.941
18158.0	422.48	12589.055	35519.598
15926.0	421.68	11899.737	36355.852
7682.0	421.08	9762.72	34796.586
4596.0	418.9	9033.975	35807.375
15938.0	418.15	11839.418	36194.52
14585.0	418.07	11758.517	33198.977
21536.0	416.92	13438.131	33647.297
21132.0	415.58	13324.952	36419.766
6859.0	415.39	9636.119	38125.441
11211.0	414.74	10952.981	34807.695
35.0	414.4	7723.717	33247.211
17636.0	414.11	12430.46	35459.098
10822.0	414.07	10759.431	35708.773
11646.0	413.42	10836.85	37693.105
25335.0	412.46	14624.568	36710.355
9842.0	410.91	10367.757	36521.348
16221.0	410.01	11949.098	33222.965
21318.0	409.45	13262.203	34469.813
11577.0	408.97	10806.159	37372.551
19795.0	408.88	13109.95	33475.25
24081.0	408.21	14131.315	35503.777
10528.0	405.87	10747.738	37965.156
23585.0	405.2	13801.843	39609.957
12419.0	404.97	11189.693	36638.281
12961.0	404.66	11291.377	34696.465
10667.0	403.92	10762.426	36990.707
5100.0	403.92	9198.164	35797.77
17808.0	403.15	12292.61	33661.238
20330.0	402.71	12924.553	36693.859
3800.0	401.33	8827.429	36698.957
19055.0	400.22	12808.375	37014.094
19550.0	399.8	12782.767	33575.816
18750.0	399.64	12809.103	39467.793
4253.0	398.59	8988.389	38698.938
4630.0	398.13	8941.041	35527.227
25362.0	398.07	14614.954	36652.648
2878.0	397.25	8515.454	38602.672
13212.0	397.17	11285.386	36957.293
20515.0	396.98	12940.23	38117.738
21158.0	396.56	13230.729	36319.691
2767.0	395.52	8443.925	39325.488
3592.0	395.05	8829.414	34407.086
15561.0	394.11	11904.751	38883.543
19156.0	393.88	12715.924	35782.246
16682.0	393.45	12159.593	36684.309
21431.0	392.82	13143.705	33610.266
12201.0	392.69	11096.681	38031.109
25270.0	392.65	14323.673	37403.953
25122.0	392.02	14508.937	38817.473
3839.0	390.95	8759.858	37178.984
9956.0	390.49	10490.074	37596.336
18529.0	389.62	12505.272	38629.957
4467.0	389.05	9002.386	37007.887
17921.0	388.4	12539.713	33298.047
12258.0	387.96	11090.8	37740.508
13098.0	387.63	11214.784	36013.988
9662.0	387.38	10415.459	35221.586
23979.0	387.25	14019.572	36611.684
11470.0	387.11	10900.43	36780.605
16334.0	387.08	12065.324	33572.691
3567.0	386.23	8745.787	34212.574
17355.0	385.71	12479.158	37855.801
6879.0	384.95	9651.38	38284.004
16647.0	384.76	12186.275	36347.008
6395.0	384.32	9666.964	33983.598
12385.0	383.07	11128.383	36952.406
24205.0	382.99	14041.265	34283.309
10150.0	382.98	10547.074	39181.93
17919.0	382.84	12504.249	33283.492
18997.0	382.75	12706.289	37632.008
16385.0	382.71	12080.127	34145.051
18747.0	382.36	12730.615	39442.598
18407.0	382.23	12546.49	37748.438
8648.0	382.11	10297.565	39827.598
14452.0	381.98	11443.588	34210.137
10030.0	381.85	10351.462	38131.32
2981.0	381.12	8503.038	37736.223
14017.0	381.06	11552.455	37612.598
12169.0	380.56	11102.852	38190.684
7556.0	379.99	9883.795	35923.488
7373.0	379.83	9768.559	37821.688
16218.0	379.47	11914.046	33197.223
13131.0	379.3	11320.678	36263.652
18021.0	378.42	12672.086	34160.613
5748.0	377.52	9456.598	38200.934
9226.0	377.17	10319.649	34844.875
21927.0	376.63	13493.577	37339.18
16326.0	376.52	12076.522	33520.426
14134.0	375.5	11455.207	36780.953
930.0	374.93	7712.701	38526.508
12162.0	374.62	11129.923	38169.832
14316.0	374.49	11495.485	35138.238
2362.0	373.7	8316.646	37292.82
9573.0	373.66	10368.113	34244.434
21322.0	373.57	13213.181	34487.488
6435.0	373.47	9666.022	34440.691
3787.0	372.63	8678.46	36558.117
6291.0	372.42	9391.489	33167.578
7648.0	372.27	9835.175	35126.016
3583.0	372.0	8631.508	34277.781
13674.0	371.56	11459.894	39793.609
25269.0	371.21	14549.884	37376.859
13346.0	370.43	11390.964	37921.742
22351.0	370.25	13660.114	38675.242
8684.0	370.02	10285.776	39752.359
7639.0	369.78	9799.913	35373.504
1904.0	368.86	8079.56	33319.699
21938.0	368.82	13375.356	37437.832
13921.0	368.76	11565.653	38291.477
18419.0	368.51	12637.527	37847.688
2134.0	368.3	8282.957	34966.828
13935.0	367.78	11507.428	38044.219
457.0	367.48	7818.57	35774.332
24128.0	367.19	14004.991	34974.703
15091.0	366.88	11797.242	37501.293
8555.0	366.19	10107.099	39217.387
22756.0	366.15	13707.306	35180.367
9482.0	363.87	10492.713	33472.738
13334.0	363.8	11221.337	37862.195
10278.0	363.64	10734.966	39672.789
20080.0	363.59	12998.856	34488.43
10847.0	363.13	10651.958	35325.031
7633.0	362.9	9848.361	35319.391
23368.0	362.65	13948.089	37665.539
18336.0	362.32	12651.55	37205.879
823.0	362.3	7674.514	37812.559
18129.0	361.81	12692.403	35235.82
16023.0	361.65	12005.038	35137.289
23591.0	361.63	13808.226	39661.715
5978.0	361.33	9401.794	36273.777
10280.0	361.21	10587.705	39679.914
12854.0	360.9	11332.58	33676.887
20179.0	360.52	12998.716	35340.016
13112.0	360.52	11229.336	36089.402
23390.0	360.35	13852.274	37862.465
7595.0	360.25	9779.245	35600.57
24110.0	360.22	14180.904	35385.625
22926.0	359.87	13679.479	33060.309
14405.0	359.76	11582.721	34511.98
7375.0	359.39	9698.075	37528.484
12317.0	358.74	11114.238	37391.293
7918.0	358.55	10094.942	33672.414
20228.0	358.26	12937.54	35784.023
4306.0	358.05	9006.838	38462.863
4014.0	357.82	8820.369	38788.512
25018.0	357.17	14573.41	39686.664
19233.0	357.15	12882.599	35232.16
527.0	357.09	7881.095	36109.211
25030.0	357.07	14534.6	39464.828
13073.0	356.82	11294.7	35720.273
19256.0	356.77	12849.459	35100.559
21105.0	356.61	13137.92	36772.773
10613.0	356.29	10620.252	37200.555
11145.0	356.17	10932.69	34122.352
25684.0	355.87	14455.781	33246.324
4620.0	355.85	9004.186	35447.367
4931.0	355.66	9234.743	33921.5
9929.0	354.87	10343.403	37400.93
10654.0	354.77	10761.953	36904.172
22857.0	353.74	13710.244	34123.469
25132.0	353.55	14567.877	38925.82
20815.0	353.51	13280.059	39354.988
3811.0	352.88	8651.979	36847.563
13398.0	352.8	11407.731	38253.699
24017.0	352.8	14071.17	36096.98
23817.0	352.49	14122.887	38157.566
25254.0	352.44	14479.991	37544.344
22767.0	352.17	13670.303	34968.332
8901.0	352.0	10318.625	37678.293
13792.0	351.42	11597.676	39264.535
25021.0	350.98	14595.391	39711.355
13491.0	350.77	11252.052	38831.734
23944.0	350.64	13991.219	36876.223
23158.0	350.48	13896.518	35415.621
22529.0	350.33	13769.547	37050.758
12767.0	350.31	10997.668	33387.832
22547.0	350.08	13668.752	36951.348
16677.0	349.98	12226.56	36618.496
21454.0	349.98	13328.008	33213.633
4152.0	349.87	8855.608	39826.355
16435.0	349.62	12056.759	34617.668
13839.0	349.45	11473.224	38915.891
628.0	349.35	7785.46	36749.82
22076.0	348.62	13403.874	38795.484
20523.0	348.55	13000.821	38204.52
15201.0	347.99	11677.208	38349.004
21154.0	347.4	13167.013	36269.023
15317.0	347.21	11652.339	39224.207
10721.0	346.46	10703.756	36479.371
10490.0	346.21	10722.404	38052.867
19170.0	345.6	12832.441	35886.973
4295.0	345.06	9035.096	38351.098
13974.0	344.83	11436.545	37730.406
17273.0	344.81	12313.405	38744.801
14765.0	344.24	11835.039	34595.906
4671.0	344.2	8934.902	35025.504
23153.0	344.06	13794.401	35338.676
9250.0	343.8	10299.078	34686.199
9000.0	343.68	10204.167	36725.094
23902.0	343.62	13880.876	37663.754
5545.0	343.38	9063.097	39834.441
6514.0	343.05	9677.939	35189.887
16274.0	342.93	12156.326	33109.316
9074.0	342.65	10257.819	36318.715
9144.0	341.98	10187.3	35807.313
17648.0	341.63	12438.829	35501.316
25701.0	341.38	14481.417	33067.621
10350.0	341.36	10596.63	38984.352
25016.0	341.31	14431.514	39673.5
15109.0	341.21	11630.743	37607.348
14124.0	341.1	11472.598	37018.246
9755.0	341.06	10445.514	35925.402
25566.0	341.06	14522.633	34575.203
17379.0	340.88	12348.619	37724.52
15368.0	340.77	11800.635	39703.711
18097.0	340.71	12555.846	34966.664
12646.0	340.31	11094.777	34689.563
23475.0	340.29	13901.041	38646.637
13355.0	339.93	11318.187	37983.164
3430.0	338.93	8484.305	33186.473
25029.0	338.87	14494.873	39448.359
484.0	338.76	7697.913	35913.957
5148.0	338.55	9214.942	36194.18
11105.0	337.86	10817.307	33502.504
23958.0	337.78	14158.194	36992.391
18709.0	337.78	12720.78	39784.266
4741.0	336.94	8851.891	34148.258
23809.0	336.92	14140.422	38432.414
4521.0	336.92	8960.716	36482.199
22472.0	336.54	13755.192	37523.254
24181.0	336.46	14187.955	34395.496
12493.0	336.25	11181.207	36186.797
18526.0	335.98	12603.88	38602.121
7381.0	335.96	9760.628	37570.957
21250.0	335.69	13299.463	35350.5
13469.0	335.25	11280.38	38681.344
6623.0	335.04	9564.792	36134.902
5285.0	335.02	9249.25	37451.473
16565.0	334.7	12160.469	35742.711
10318.0	334.68	10618.293	39355.344
19079.0	334.62	12901.425	36553.914
13856.0	334.45	11492.404	38707.191
8460.0	334.37	10080.608	38467.438
15776.0	334.18	11952.172	37473.055
8365.0	334.12	10069.9	37782.742
9351.0	333.62	10189.37	33789.066
20837.0	333.49	13299.321	38960.473
12607.0	333.37	11051.276	35246.855
23164.0	333.37	13891.364	35462.824
23190.0	333.18	13977.478	35766.473
20936.0	333.05	13313.157	38167.59
9168.0	332.97	10102.711	35739.875
4317.0	332.88	8892.395	38216.699
8348.0	331.78	10019.47	37664.402
11838.0	331.69	10980.149	39149.938
12109.0	331.69	11131.452	38641.816
8351.0	331.34	9921.363	37713.047
10538.0	331.13	10705.667	37694.176
18392.0	330.12	12571.849	37611.746
16241.0	329.79	12046.658	33036.52
16360.0	329.56	12155.428	33886.313
21564.0	329.47	13537.081	33942.004
707.0	329.45	7703.074	37193.527
13876.0	329.31	11572.108	38579.031
24262.0	329.03	14183.158	33366.27
5661.0	328.97	9464.349	39041.895
14788.0	328.87	11785.595	34824.777
12200.0	328.78	11126.202	38015.535
15994.0	328.7	12001.698	35556.609
17003.0	328.7	12219.807	39214.406
11901.0	328.6	10769.962	39773.93
17937.0	328.57	12679.89	33459.773
19302.0	328.32	12703.793	34597.449
12634.0	328.22	11126.6	34833.84
23560.0	328.2	13775.672	39309.938
999.0	327.91	7916.68	38891.219
14196.0	327.68	11525.7	36359.781
9146.0	327.3	10336.058	35818.0
19799.0	327.09	13067.256	33479.277
14948.0	326.96	11821.858	36256.914
5291.0	326.46	9246.011	37519.801
18710.0	326.36	12765.201	39788.68
12268.0	326.32	11189.603	37775.172
17161.0	326.25	12375.626	39518.383
25432.0	326.17	14466.261	35875.449
13264.0	325.92	11363.246	37359.063
15954.0	325.71	11915.343	35798.156
6616.0	325.33	9560.207	36059.012
25116.0	325.14	14419.151	39071.555
19727.0	325.08	12705.52	33055.793
10729.0	324.39	10760.293	36533.141
25604.0	324.04	14574.481	34282.203
25238.0	323.6	14497.087	37971.363
4496.0	323.3	8889.818	36562.551
21065.0	323.16	13246.701	37059.441
13551.0	323.01	11300.322	39265.629
11206.0	322.89	10857.275	34768.086
20057.0	322.38	13095.48	34138.828
23236.0	322.32	13989.674	36255.754
5418.0	322.28	9178.528	38664.836
1474.0	322.24	8178.612	37397.211
14182.0	321.88	11521.502	36515.934
15546.0	321.65	11868.603	39101.648
15502.0	321.34	11958.879	39337.91
6881.0	321.32	9492.309	38284.492
20513.0	321.17	13027.911	38081.328
9022.0	320.58	10213.154	36586.242
13097.0	320.39	11380.442	35994.078
14558.0	320.31	11472.603	33102.238
12255.0	320.23	11105.621	37706.301
6154.0	319.87	9453.017	34316.164
12573.0	319.85	11179.052	35341.531
18881.0	319.08	12849.276	38362.191
15191.0	318.97	11720.898	38272.305
15116.0	318.74	11707.264	37651.379
19026.0	318.64	12848.537	37051.191
214.0	318.05	7918.204	34519.129
18975.0	317.49	12917.314	37755.137
16616.0	317.47	12210.318	36173.922
18603.0	317.45	12610.578	39265.98
18162.0	317.34	12626.779	35581.125
9355.0	316.8	10306.953	33513.082
3413.0	316.53	8422.694	33647.926
23607.0	316.46	13971.353	39768.102
8336.0	316.46	10062.164	37607.098
23411.0	316.4	13861.202	38007.773
4666.0	316.32	8933.824	34989.613
22437.0	316.3	13589.384	38120.43
14769.0	316.29	11752.889	34612.484
13322.0	315.98	11398.652	37767.313
24700.0	315.9	14201.942	37144.504
14324.0	315.75	11619.965	35184.504
9690.0	315.52	10383.683	35440.254
24927.0	315.46	14349.896	39553.648
9963.0	315.38	10374.407	37645.254
5977.0	315.33	9465.821	36251.719
4730.0	314.85	9040.25	34369.313
15392.0	314.79	11670.967	39834.965
1135.0	314.73	7692.583	39726.148
18443.0	314.71	12623.665	38010.605
4537.0	314.66	9007.227	36313.953
15866.0	314.5	11884.626	36736.613
12610.0	314.33	11086.261	34959.414
20939.0	313.95	13338.856	38218.563
17760.0	313.78	12472.125	34396.273
23863.0	313.51	14052.464	37840.996
10539.0	313.37	10641.441	37698.652
3210.0	313.22	8621.815	35456.645
11398.0	313.18	10784.904	36272.625
6674.0	313.09	9693.942	36548.832
850.0	313.03	7815.072	37983.664
10903.0	312.47	10623.431	34857.234
16055.0	312.3	11936.341	35082.039
6388.0	311.97	9695.388	33916.605
18916.0	311.84	12763.02	38017.004
25569.0	311.74	14520.946	34601.336
20613.0	311.53	13021.262	38916.938
1252.0	311.4	7982.421	39723.223
21729.0	311.09	13352.045	35537.996
2183.0	310.15	8272.229	35625.848
18217.0	309.89	12493.059	36176.27
1196.0	309.87	7835.077	39957.043
15574.0	309.54	11863.898	38661.152
6614.0	309.29	9615.99	36051.594
21364.0	309.23	13221.042	34272.078
12297.0	309.23	11140.251	37583.438
8009.0	309.04	10031.347	34731.531
21169.0	308.66	13212.515	36091.281
2925.0	308.58	8578.48	38256.109
6529.0	308.18	9659.992	35313.945
3916.0	307.74	8789.679	37721.09
6044.0	307.7	9399.889	35874.988
14977.0	307.61	11814.399	36489.316
10993.0	307.07	10704.978	33964.191
11727.0	306.86	10961.678	38111.047
8279.0	306.76	9991.717	37145.563
17544.0	306.63	12458.983	36431.281
20469.0	306.61	13114.367	37770.121
10111.0	306.59	10468.262	38827.848
20441.0	306.57	13117.331	37510.563
16901.0	306.0	12240.803	38481.867
2410.0	305.81	8272.479	37808.336
17838.0	305.79	12307.2	33398.426
11374.0	305.71	10936.824	36014.836
23496.0	305.4	13820.985	38818.477
17865.0	305.31	12468.801	33020.844
3587.0	305.0	8802.472	34362.875
23873.0	304.98	14176.189	37740.555
21487.0	304.62	13553.778	33167.211
21779.0	304.6	13397.52	35951.719
3878.0	304.41	8822.901	37427.871
16589.0	304.33	12153.773	35874.711
1685.0	304.12	8160.478	35477.086
6285.0	303.91	9269.489	33087.094
4530.0	303.77	8854.507	36258.387
12542.0	303.3	11045.443	35432.965
22067.0	303.05	13517.259	38729.375
9997.0	302.97	10422.574	37938.668
6919.0	302.64	9669.972	38530.535
5125.0	302.41	9214.827	35983.301
16948.0	302.24	12124.153	38828.055
13023.0	302.24	11282.427	35315.188
1239.0	302.22	8054.974	39630.703
25442.0	301.94	14462.527	35731.961
22502.0	301.84	13581.069	37493.945
12929.0	301.74	11208.2	34474.297
16264.0	301.46	12205.017	33037.934
19118.0	301.38	12888.677	36355.949
21805.0	301.23	13500.84	36125.617
18660.0	300.98	12680.497	39714.238
23231.0	300.81	13957.041	36202.367
6298.0	300.63	9668.232	33030.59
17341.0	300.59	12474.263	38073.051
7372.0	300.46	9786.499	37763.102
23259.0	300.06	13779.544	36430.191
5488.0	300.0	9217.206	39268.254
21087.0	299.58	13206.681	36881.148
23029.0	299.58	13868.916	33965.605
25460.0	299.56	14451.901	35507.004
25229.0	299.5	14421.019	37903.414
5335.0	298.95	9241.213	37919.0
24558.0	298.89	14308.571	35839.316
3865.0	298.87	8608.402	37326.613
2778.0	298.85	8480.232	39357.148
19027.0	298.81	12822.477	37052.168
468.0	298.56	7951.111	35801.684
2913.0	298.41	8487.226	38209.578
13941.0	298.35	11593.348	38085.824
21194.0	297.8	13197.693	36022.32
8416.0	297.66	9956.47	38077.316
12788.0	297.36	11143.044	33306.422
24572.0	297.28	14222.925	35909.004
5374.0	297.24	9092.486	38250.57
11216.0	297.11	10843.104	34878.211
8191.0	296.82	10081.026	36474.723
19213.0	296.63	12771.698	35400.406
9557.0	296.57	10542.147	34153.809
13166.0	296.53	11296.493	36648.965
14397.0	296.4	11430.565	34463.48
12392.0	296.05	11203.192	36996.168
24236.0	296.02	14125.978	33691.469
5681.0	295.8	9407.148	38866.715
14751.0	295.69	11807.993	34464.512
20399.0	295.67	12952.563	37218.121
20754.0	295.52	13328.124	39807.746
14337.0	295.33	11441.329	35218.297
22675.0	294.75	13603.016	35980.91
6129.0	294.25	9286.674	34656.199
12567.0	294.16	11161.84	35295.047
17621.0	294.1	12437.746	35584.469
12058.0	293.39	11100.679	39277.461
6262.0	293.22	9480.385	33220.094
20785.0	293.07	13126.456	39721.516
23707.0	292.93	14142.541	39366.574
10910.0	292.8	10762.367	34917.5
4191.0	292.78	8981.71	39463.504
23398.0	292.64	13829.258	37922.227
12754.0	292.41	11134.05	33524.781
13254.0	292.39	11243.919	37293.23
17196.0	292.38	12476.733	39420.5
3053.0	292.36	8568.236	37044.586
22153.0	292.34	13550.068	39625.441
25679.0	292.28	14487.642	33179.465
17058.0	292.16	12190.135	39666.516
2124.0	291.95	8207.845	34895.539
15882.0	291.92	12042.864	36605.039
6683.0	291.76	9538.414	36690.23
10452.0	291.69	10689.381	38398.266
16806.0	291.69	12240.084	37675.527
16091.0	291.61	11938.777	34762.262
17663.0	291.57	12360.326	35325.703
23755.0	291.3	14144.482	38863.891
8417.0	291.0	10038.496	38086.426
1169.0	290.94	7889.147	39900.77
14078.0	290.54	11548.351	37322.688
1298.0	290.54	8175.203	39240.578
22295.0	290.34	13732.402	39242.938
7938.0	290.29	9962.525	33856.363
3364.0	290.1	8548.958	33901.785
15792.0	290.04	11868.018	37250.379
22080.0	290.02	13504.329	38894.453
23992.0	289.46	14168.101	36433.469
19787.0	289.29	12984.765	33371.598
23869.0	289.18	14041.356	37715.855
6362.0	289.0	9608.709	33654.566
12137.0	288.93	11129.949	38591.516
7720.0	288.7	9785.412	34530.867
14720.0	288.58	11693.261	34171.254
23033.0	288.52	13817.795	33993.773
10674.0	288.52	10756.024	36728.809
9643.0	288.51	10530.646	35044.301
1456.0	288.28	8133.157	37574.547
16646.0	288.16	12072.8	36347.555
4188.0	288.05	8863.217	39451.855
15065.0	287.84	11687.329	37198.422
4862.0	287.61	9016.739	33164.484
24101.0	287.3	14087.17	35307.848
24382.0	286.88	14223.732	34080.461
24697.0	286.82	14241.833	37133.281
14147.0	286.76	11613.488	36543.91
24637.0	286.74	14290.24	36623.801
7423.0	286.72	9848.075	37328.723
5974.0	286.72	9317.507	36546.438
16736.0	286.7	12094.179	37029.262
17567.0	286.65	12462.826	36281.445
138.0	286.63	7948.842	33948.23
21034.0	286.59	13133.264	37348.402
6815.0	286.47	9514.495	37723.391
5638.0	286.32	9376.618	39368.121
21335.0	286.21	13263.009	34298.598
22207.0	286.09	13746.676	39869.316
7477.0	285.98	9731.515	36835.473
15688.0	285.9	12040.765	38081.711
21986.0	285.82	13423.316	37965.617
20743.0	285.8	13070.051	39963.242
2131.0	285.77	8235.334	34929.824
16785.0	285.27	12059.553	37430.18
20108.0	285.25	12953.749	34672.188
9954.0	285.21	10525.915	37579.176
21964.0	285.06	13347.157	37792.344
3926.0	285.04	8698.631	37765.129
16230.0	285.0	11897.416	33287.781
22554.0	284.96	13726.915	37081.539
21971.0	284.37	13355.069	37821.613
2741.0	284.31	8522.312	39483.566
3888.0	283.87	8815.464	37463.281
17387.0	283.72	12477.002	37782.934
22114.0	283.68	13434.744	39251.145
14644.0	283.66	11633.152	33472.02
19363.0	283.58	12887.261	34061.895
1750.0	283.56	8001.075	34858.176
13554.0	283.29	11370.283	39264.523
18074.0	283.2	12625.726	34755.051
9407.0	283.18	10329.118	33273.898
16148.0	282.74	12020.627	34264.848
12740.0	282.74	11103.886	33731.953
13849.0	282.74	11540.411	38667.52
19206.0	282.72	12833.542	35370.676
14115.0	282.68	11445.747	36916.496
21177.0	282.57	13301.923	36173.012
18886.0	282.16	12822.208	38395.129
24894.0	281.99	14405.081	39348.922
15634.0	281.95	11873.216	38410.867
15512.0	281.9	12002.122	39416.914
23616.0	281.76	13850.325	39824.137
13300.0	281.53	11229.487	37634.512
22560.0	281.53	13710.605	36734.926
17253.0	281.44	12454.255	38935.859
13189.0	281.44	11367.287	36811.352
3480.0	281.21	8742.447	33217.152
1336.0	281.0	8193.785	38954.289
20833.0	280.94	13250.597	39178.527
13050.0	280.9	11396.743	35512.777
12447.0	280.67	10993.42	36271.516
20669.0	280.63	13067.661	39404.801
11629.0	280.54	10982.582	37628.523
11883.0	280.52	10923.424	39680.0
10016.0	280.34	10415.452	38072.715
13076.0	280.04	11416.96	35731.012
4248.0	279.94	8975.82	38945.004
10395.0	279.92	10754.891	38911.273
866.0	279.77	7767.056	38065.148
40.0	279.69	7734.764	33286.539
17605.0	279.62	12387.186	36047.383
12471.0	279.46	11181.485	36343.039
5494.0	279.35	9184.075	39298.621
15573.0	279.23	11889.777	38659.41
18115.0	279.21	12490.221	35087.406
14273.0	279.16	11433.725	35713.023
13275.0	279.12	11208.058	37444.633
12638.0	279.04	11037.044	34876.676
5434.0	278.93	9200.839	38765.219
18187.0	278.91	12638.051	35787.074
8513.0	278.91	10031.852	38880.676
14828.0	278.87	11815.118	35308.84
17172.0	278.64	12307.557	39583.965
4555.0	278.62	8922.489	36138.609
14349.0	278.5	11582.506	35001.168
1608.0	278.37	8184.321	36086.207
17553.0	278.2	12392.79	36488.68
6222.0	278.18	9454.718	33671.191
10484.0	278.16	10607.622	38302.672
7999.0	278.03	10045.771	34671.273
6724.0	278.03	9684.039	36989.195
9474.0	278.03	10402.166	33391.332
4985.0	277.91	9257.637	34650.699
4667.0	277.74	9035.224	35006.012
16168.0	277.6	11978.816	33886.727
10625.0	277.6	10749.756	37348.773
6858.0	277.51	9627.98	38076.406
2660.0	277.16	8373.048	39803.723
3187.0	277.13	8429.97	35796.762
14090.0	276.99	11588.415	37084.023
9984.0	276.93	10494.812	37786.039
2006.0	276.91	8316.783	33745.602
6387.0	276.9	9484.454	33909.789
6847.0	276.7	9690.065	38009.133
14759.0	276.42	11656.164	34551.488
380.0	276.28	7758.509	35406.016
24956.0	276.21	14234.242	39770.625
25607.0	276.19	14497.54	33998.469
13506.0	276.01	11233.767	38878.063
12508.0	275.94	11081.43	36024.051
7448.0	275.88	9892.588	36884.125
15462.0	275.82	11928.174	39689.754
16681.0	275.59	12211.165	36663.344
4423.0	275.55	8926.679	37083.266
6445.0	275.54	9606.406	34511.395
5649.0	275.34	9453.207	39188.422
10128.0	274.98	10468.229	38953.977
17304.0	274.85	12456.48	38387.707
10000.0	274.73	10435.833	37980.746
24986.0	274.69	14557.383	39828.395
1669.0	274.67	8060.754	35675.07
11277.0	274.67	10924.189	35345.836
12313.0	274.62	11034.439	37364.266
8482.0	274.6	9973.275	38654.641
11123.0	274.5	10884.242	33669.078
8537.0	274.44	9940.747	39057.953
15482.0	274.16	11881.763	39490.715
25104.0	274.1	14575.863	39268.34
1600.0	274.02	8068.737	36282.102
20387.0	273.96	12968.1	37129.504
14884.0	273.81	11676.834	35719.152
23758.0	273.81	14193.865	38876.715
10590.0	273.79	10699.046	37372.801
14697.0	273.6	11772.824	33993.035
22648.0	273.47	13738.41	36351.152
6486.0	273.43	9599.392	34875.617
7617.0	273.39	9742.365	35494.395
3182.0	273.35	8576.985	36052.48
9925.0	273.33	10441.19	37362.691
15639.0	273.06	12043.69	38455.711
23269.0	272.91	13786.327	36532.625
11484.0	272.8	10913.694	36862.355
16308.0	272.78	12167.633	33341.695
13440.0	272.76	11307.607	38506.945
22310.0	272.72	13617.3	39037.574
18136.0	272.64	12571.786	35291.004
12476.0	272.37	11034.014	36069.867
20102.0	272.34	13078.146	34620.613
9679.0	272.28	10475.807	35386.676
18981.0	272.13	12860.206	37802.125
23695.0	272.11	14144.091	39282.445
16800.0	272.11	12185.234	37612.984
7142.0	272.09	9631.465	39940.586
13722.0	272.01	11427.994	39449.188
15489.0	271.93	12011.107	39532.734
5294.0	271.8	9054.679	37567.285
10384.0	271.72	10652.245	38831.453
5704.0	271.61	9472.609	38704.988
13966.0	271.59	11464.886	37975.539
22085.0	271.55	13537.247	38950.508
14570.0	271.49	11725.891	33068.133
7668.0	271.47	9712.289	34970.961
8805.0	271.34	10336.954	38631.566
11945.0	271.24	11138.054	39799.355
11813.0	271.01	10873.502	38954.809
1791.0	270.76	8157.452	34362.848
12332.0	270.61	11198.415	37472.305
9399.0	270.59	10059.599	33191.258
21705.0	270.32	13389.302	35245.637
10624.0	270.29	10668.77	37331.695
5126.0	270.25	9079.754	35981.383
13600.0	270.21	11234.133	39590.176
6067.0	270.04	9297.311	35504.133
12548.0	270.0	11030.579	35472.629
3910.0	269.92	8673.25	37646.199
24843.0	269.83	14209.967	38785.586
3306.0	269.69	8614.099	34492.164
12825.0	269.6	11310.124	33288.375
20532.0	269.52	12844.066	38282.848
22723.0	269.52	13601.458	35537.844
23142.0	269.25	13857.155	35315.195
21241.0	269.23	13297.769	35571.738
19304.0	269.23	12750.95	34614.266
8713.0	268.81	10324.47	39312.875
21801.0	268.75	13451.22	36057.34
4621.0	268.64	8838.811	35463.16
686.0	268.62	7692.253	37070.395
731.0	268.45	7737.768	37325.133
19349.0	268.22	12804.732	34276.215
9829.0	268.2	10522.72	36417.117
17854.0	268.08	12406.355	33236.305
8909.0	268.01	10307.231	37886.574
16351.0	267.68	12250.206	33773.328
8804.0	267.64	10303.187	38617.008
20808.0	267.55	13286.872	39590.586
2167.0	267.47	8385.162	35368.766
13517.0	267.34	11313.8	38937.223
10805.0	267.05	10761.845	35901.129
25393.0	266.97	14493.805	36321.871
20065.0	266.88	12951.037	34246.773
8396.0	266.78	10027.181	37964.34
15695.0	266.72	11905.91	38148.445
23462.0	266.53	13953.632	38472.145
6389.0	266.45	9647.116	33932.668
6756.0	266.36	9641.643	37250.84
8760.0	266.36	10130.26	38818.203
13140.0	266.24	11373.208	36356.637
15979.0	266.21	12049.617	35427.172
6500.0	266.19	9503.956	35008.266
4099.0	266.17	8640.103	39725.309
18343.0	266.15	12610.104	37299.691
18059.0	266.05	12573.274	34563.023
22126.0	265.82	13373.834	39401.691
25141.0	265.59	14631.615	38636.641
13830.0	265.3	11529.737	38842.891
18725.0	265.25	12846.106	39913.629
16085.0	265.09	12018.849	34698.188
20211.0	265.06	13124.513	35616.398
24522.0	264.96	14379.143	35490.668
5906.0	264.81	9322.862	36917.879
88.0	264.56	7767.824	33577.145
18463.0	264.4	12540.597	38207.516
8790.0	264.31	10227.921	38528.313
23900.0	263.94	14030.902	37654.379
12117.0	263.91	11135.614	38753.539
818.0	263.87	7744.383	37781.109
15826.0	263.83	11988.759	37148.855
22010.0	263.83	13505.872	38232.102
17085.0	263.77	12067.765	39856.898
10727.0	263.71	10576.974	36513.012
12603.0	263.68	11014.785	35211.828
20961.0	263.62	13296.311	38059.773
15884.0	263.62	12016.21	36609.344
16774.0	263.58	12245.005	37299.969
7163.0	263.48	9829.019	39936.773
5731.0	263.29	9354.378	38326.027
4958.0	263.18	9259.471	34279.031
21558.0	263.12	13527.03	33849.504
25599.0	263.12	14532.872	34222.383
5444.0	262.81	9083.247	38859.867
10751.0	262.72	10675.238	36143.934
6736.0	262.7	9646.54	37119.066
25594.0	262.57	14481.746	34140.93
3315.0	262.14	8586.476	34588.59
15925.0	262.14	12048.989	36326.195
10082.0	262.09	10400.088	38598.086
10416.0	262.09	10563.789	38769.398
18914.0	262.03	12855.978	38007.031
749.0	261.95	7917.228	37492.773
14851.0	261.91	11826.47	35461.914
17474.0	261.78	12443.349	37158.496
19779.0	261.68	13035.561	33322.855
18943.0	261.65	12874.543	37894.465
13704.0	261.51	11503.698	39657.738
12047.0	261.49	11036.694	39154.207
10595.0	261.45	10749.42	37398.789
22534.0	261.34	13640.559	37152.965
1019.0	261.3	7858.788	39060.777
24676.0	261.3	14265.626	36946.184
25356.0	261.15	14574.106	36620.109
16007.0	261.11	11902.632	35336.863
22128.0	261.01	13411.953	39412.039
3535.0	260.94	8765.465	33813.863
15242.0	260.94	11696.756	38670.16
23779.0	260.9	14101.296	38790.684
22125.0	260.78	13384.855	39373.961
8475.0	260.76	10108.292	38617.824
6612.0	260.65	9692.419	36045.516
12973.0	260.44	11269.122	34821.98
25201.0	260.4	14520.484	38033.309
17500.0	260.25	12276.371	36736.23
104.0	260.13	7791.772	33703.258
2165.0	260.09	8344.883	35347.52
4315.0	259.84	9016.022	38212.922
13908.0	259.75	11534.446	38187.656
20145.0	259.75	13033.17	34996.469
22256.0	259.73	13630.687	39298.406
12819.0	259.67	11355.064	33200.063
16306.0	259.31	12187.345	33332.57
6742.0	259.27	9674.089	37148.023
16503.0	259.23	12079.272	35165.398
5423.0	259.23	9099.58	38700.59
9772.0	259.21	10519.988	36001.113
21708.0	259.19	13561.343	35290.754
4871.0	259.08	9155.377	33130.82
3320.0	258.98	8568.337	34307.629
22236.0	258.98	13724.575	39446.887
17336.0	258.94	12454.282	38038.336
2718.0	258.89	8564.443	39954.641
15125.0	258.81	11674.843	37705.227
13305.0	258.71	11371.402	37661.066
6196.0	258.25	9333.271	34120.703
1929.0	258.22	8385.649	33059.152
22093.0	258.16	13477.873	38996.258
21113.0	257.91	13283.801	36550.824
18912.0	257.85	12798.706	38297.543
13474.0	257.83	11251.83	38708.367
20702.0	257.83	13004.502	39735.691
21170.0	257.81	13289.129	36092.023
5953.0	257.81	9435.791	36386.16
12802.0	257.6	11061.151	33161.328
10046.0	257.56	10424.558	38208.164
24480.0	257.32	14288.502	35082.328
2646.0	257.3	8410.426	39630.805
24103.0	257.22	14063.82	35326.355
23207.0	257.14	13833.923	35983.867
10513.0	257.11	10625.936	37838.5
21261.0	257.07	13269.298	35218.336
669.0	256.97	7867.629	37007.555
153.0	256.91	7682.758	34104.895
14042.0	256.89	11458.639	37455.18
16245.0	256.74	11906.363	33094.066
12832.0	256.72	11275.948	33353.09
12834.0	256.7	11272.656	33389.313
11770.0	256.47	10966.187	38478.465
6606.0	256.4	9668.37	35966.926
22974.0	256.11	13794.73	33423.48
25129.0	256.07	14537.315	38882.691
10244.0	256.05	10571.272	39863.289
15396.0	255.96	11798.66	39856.094
18309.0	255.76	12518.763	36992.484
8778.0	255.61	10141.868	38667.656
21225.0	255.55	13332.509	35718.832
4642.0	255.42	8896.571	35351.723
11356.0	255.3	10869.999	35908.695
11911.0	255.23	10830.119	39808.23
13459.0	255.02	11307.388	38619.078
20334.0	255.0	13061.17	36736.348
21465.0	254.88	13234.496	33080.094
17821.0	254.84	12421.369	33538.957
6475.0	254.79	9650.374	34785.863
11582.0	254.77	10941.642	37401.473
21416.0	254.69	13262.124	33729.074
16396.0	254.42	12261.084	34249.727
21412.0	254.37	13287.268	33679.313
19629.0	254.35	12771.418	33367.398
8115.0	254.14	10102.623	35733.188
16518.0	254.12	12215.335	35328.332
3327.0	254.1	8601.097	34399.504
2713.0	254.08	8524.37	39928.512
11557.0	253.98	10898.275	37212.293
23172.0	253.98	13947.903	35543.711
226.0	253.96	7823.608	34631.828
14334.0	253.87	11627.067	35216.188
21014.0	253.81	13271.262	37547.875
699.0	253.73	7719.392	37145.781
618.0	253.56	7797.655	36662.938
16835.0	253.48	12213.91	37930.109
9499.0	253.46	10468.646	33557.359
11155.0	253.39	10967.387	34393.551
18498.0	253.35	12620.833	38409.699
9989.0	253.2	10437.273	37837.453
24482.0	253.1	14328.825	35095.309
9318.0	252.97	10322.595	34047.617
22829.0	252.87	13750.978	34380.43
2733.0	252.85	8492.712	39696.047
6816.0	252.76	9496.371	37727.199
19638.0	252.55	12851.541	33437.934
7336.0	252.39	9634.599	38115.801
13932.0	252.33	11533.413	38015.141
16837.0	252.18	12226.188	37950.098
9715.0	252.12	10401.045	35629.047
2673.0	252.1	8393.127	39872.207
8902.0	252.07	10210.965	37740.016
16400.0	252.03	12107.359	34301.848
10299.0	252.03	10659.976	39525.414
18274.0	251.99	12611.179	36737.973
10358.0	251.95	10742.141	39029.781
16963.0	251.91	12266.34	38961.539
5278.0	251.89	9266.131	37315.461
2111.0	251.8	8400.916	34680.016
2422.0	251.74	8299.604	37876.574
10475.0	251.55	10762.146	38187.852
10020.0	251.51	10468.167	38088.383
25633.0	251.49	14621.858	33884.145
20272.0	251.32	13082.79	36258.016
7694.0	251.26	9812.059	34901.754
1761.0	251.24	8165.576	34630.82
23576.0	251.19	13804.943	39471.109
25350.0	251.15	14492.344	36561.973
16340.0	251.11	12071.13	33684.695
14696.0	251.05	11812.7	33971.707
21275.0	251.05	13240.82	35056.129
16484.0	250.97	12231.899	34970.445
23670.0	250.88	14164.628	39639.641
15591.0	250.78	11949.671	38755.965
18077.0	250.61	12500.017	34765.492
297.0	250.38	7728.883	34997.832
15519.0	250.32	11939.519	39177.594
6510.0	250.32	9518.029	35155.754
20169.0	250.32	13001.444	35261.496
10420.0	250.25	10651.121	38823.492
23845.0	250.19	14099.579	38018.574
16453.0	250.11	12103.361	34743.164
23263.0	250.07	13867.04	36494.066
10064.0	250.05	10460.949	38364.367
24035.0	250.02	14173.504	35981.691
5659.0	250.0	9349.195	39024.531
23753.0	249.86	14052.027	38859.02
4444.0	249.84	8852.215	36885.195
4123.0	249.71	8713.95	39851.512
10248.0	249.58	10612.289	39901.414
23850.0	249.42	14124.54	38068.137
15656.0	249.23	11866.818	38236.754
15867.0	249.04	11917.504	36742.023
11696.0	249.04	10941.473	37909.539
8998.0	249.0	10208.621	37012.328
18680.0	248.91	12601.538	39820.703
14260.0	248.81	11453.407	35630.719
20651.0	248.81	13081.278	39222.363
14117.0	248.5	11599.143	36926.949
24185.0	248.43	14012.831	34420.238
5676.0	248.37	9450.553	38806.301
3073.0	248.37	8549.159	36887.691
18403.0	248.35	12677.748	37711.77
14865.0	248.31	11694.732	35555.008
6324.0	248.23	9517.408	33345.781
20421.0	248.12	12972.432	37391.027
7689.0	247.83	9849.043	34876.551
13367.0	247.83	11264.755	38075.895
6375.0	247.76	9676.157	33762.504
6927.0	247.74	9491.3	38611.855
21153.0	247.66	13292.638	36264.855
10518.0	247.6	10617.62	37863.977
21574.0	247.58	13429.242	34041.184
21333.0	247.53	13151.693	34590.613
11871.0	247.45	10947.999	39449.098
17499.0	247.39	12454.107	36735.695
20554.0	247.22	13107.818	38471.781
25533.0	247.14	14626.482	34624.16
11745.0	247.12	10821.55	38258.922
6808.0	246.89	9569.091	37683.109
497.0	246.84	7930.1	36007.336
10129.0	246.64	10429.045	38958.016
6492.0	246.61	9623.549	34903.496
10818.0	246.61	10595.586	35687.91
9619.0	246.51	10482.262	34787.246
3850.0	246.4	8685.802	37222.68
16452.0	246.36	12085.13	34732.656
10679.0	246.34	10668.857	36748.945
4384.0	246.32	8936.188	37534.879
25168.0	246.28	14617.816	38570.766
9707.0	246.2	10473.797	35582.813
18812.0	246.18	12805.406	39045.398
17159.0	246.13	12431.134	39477.566
9221.0	246.07	10211.509	34993.484
23754.0	245.84	13993.832	38852.605
7851.0	245.82	9781.903	33045.488
14400.0	245.8	11614.175	34472.316
20852.0	245.78	13231.538	38837.793
2425.0	245.78	8214.641	37923.551
20319.0	245.72	12969.357	36600.266
9764.0	245.71	10546.065	35949.012
18379.0	245.55	12652.057	37535.941
21010.0	245.55	13339.268	37512.434
4804.0	245.44	9026.209	33512.367
21200.0	245.42	13298.462	35744.426
2902.0	245.38	8606.104	38426.395
1109.0	245.38	7720.526	39614.801
15837.0	245.25	11935.89	36939.695
12000.0	245.09	11087.471	39727.02
9215.0	245.07	10020.254	35233.539
25248.0	244.94	14596.317	37745.227
15835.0	244.77	12018.226	36923.16
24388.0	244.73	14403.692	34122.402
20064.0	244.59	13099.125	34234.871
21428.0	244.58	13339.331	33575.637
19143.0	244.54	12858.717	35950.641
11940.0	244.5	11102.214	39771.91
10099.0	244.48	10419.173	38722.645
25144.0	244.36	14516.76	38654.316
17708.0	244.23	12285.957	35070.605
11874.0	244.19	10864.088	39562.578
14936.0	244.13	11616.252	36112.684
13489.0	244.02	11277.614	38816.16
6363.0	244.0	9512.866	33654.895
18170.0	243.96	12649.225	35686.324
16287.0	243.96	12168.084	33154.813
10665.0	243.92	10662.657	36976.887
293.0	243.81	7651.696	34978.223
6974.0	243.79	9655.517	39049.676
16722.0	243.73	12153.824	36945.707
5654.0	243.66	9458.56	39001.758
18035.0	243.64	12612.851	34298.863
3284.0	243.56	8411.252	34885.469
13432.0	243.39	11396.99	38434.406
7768.0	243.37	9836.583	34123.508
19333.0	243.2	12725.986	34139.063
3581.0	243.14	8682.528	34270.984
15163.0	243.12	11645.151	38055.684
13214.0	243.06	11368.293	36955.313
1049.0	242.99	7862.729	39298.824
12766.0	242.83	11161.52	33369.578
22104.0	242.77	13441.059	39147.902
17211.0	242.66	12432.553	39203.887
17857.0	242.49	12338.397	33263.258
20805.0	242.26	13316.008	39557.813
22284.0	242.2	13691.119	39189.188
13923.0	242.18	11473.787	38296.215
12660.0	241.97	11168.202	34534.719
20212.0	241.97	12932.513	35621.48
2682.0	241.89	8362.144	39937.965
6727.0	241.78	9577.225	37045.102
14346.0	241.74	11627.031	34992.953
3620.0	241.57	8704.959	34752.898
9099.0	241.51	10212.798	36096.586
16477.0	241.4	12164.55	34846.566
1813.0	241.4	8044.657	34032.078
17479.0	241.38	12286.615	36890.074
1762.0	241.17	8134.109	34626.578
13753.0	241.09	11481.078	39359.875
13220.0	241.05	11397.283	37014.609
24334.0	241.05	14418.07	33529.934
16141.0	241.03	11890.147	34247.34
20818.0	240.99	13186.92	39406.336
22915.0	240.86	13763.452	33480.848
2676.0	240.74	8344.832	39887.938
18868.0	240.53	12820.425	38567.289
21406.0	240.44	13263.583	33663.129
7575.0	240.25	9870.477	35772.578
20512.0	240.11	13065.753	38079.773
10557.0	240.05	10563.899	37815.801
13087.0	240.02	11310.174	35930.219
5910.0	240.0	9481.838	36929.16
7248.0	239.98	9881.066	39049.113
18256.0	239.98	12491.843	36545.902
9446.0	239.94	10342.152	33177.93
23535.0	239.92	13937.421	39125.797
3497.0	239.9	8802.316	33448.219
10781.0	239.86	10560.794	36021.992
6148.0	239.75	9453.91	34583.207
15237.0	239.71	11717.789	38626.227
13414.0	239.67	11405.516	38335.703
16859.0	239.56	12084.6	38115.527
23298.0	239.27	13819.967	36889.32
8220.0	239.25	10065.825	36696.328
22320.0	239.21	13769.73	39079.348
13263.0	239.17	11315.366	37350.715
24118.0	239.12	14148.09	35143.871
21825.0	239.06	13377.945	36283.391
9788.0	239.06	10453.098	36096.727
5446.0	239.04	9174.509	38947.594
24578.0	239.04	14409.748	36012.738
17240.0	238.94	12337.516	38794.563
20223.0	238.92	13086.105	35765.781
7080.0	238.71	9661.917	39386.813
15043.0	238.62	11834.138	36964.969
9575.0	238.6	10452.18	34252.73
6127.0	238.56	9275.483	34632.234
25418.0	238.54	14469.691	35995.281
18081.0	238.41	12612.523	34799.906
10915.0	238.37	10659.533	34664.738
7478.0	238.37	9757.601	36844.648
6582.0	238.37	9591.82	35700.156
7296.0	238.29	9749.939	38421.305
18678.0	238.23	12547.757	39807.328
17128.0	238.16	12393.415	39905.512
9936.0	238.12	10554.535	37465.023
3883.0	238.1	8609.251	37348.344
16187.0	238.1	11949.703	33533.488
24576.0	238.1	14348.183	35970.691
13025.0	238.04	11211.06	35325.348
23047.0	237.93	13899.56	34070.922
18326.0	237.93	12498.56	37066.277
9380.0	237.83	10298.586	33342.41
8675.0	237.58	10309.496	39687.613
13482.0	237.58	11210.651	38732.402
10201.0	237.54	10372.432	39775.051
10362.0	237.54	10675.636	39064.965
14311.0	237.54	11477.167	35406.613
3593.0	237.53	8781.107	34408.941
3718.0	237.53	8759.416	35810.379
8643.0	237.45	10324.081	39779.09
6011.0	237.41	9408.67	36271.984
18073.0	237.35	12499.77	34741.645
14339.0	237.28	11545.602	35230.453
21631.0	237.26	13487.012	34601.52
12676.0	237.22	11119.043	34386.621
6869.0	237.12	9535.809	38194.742
11918.0	237.07	10858.17	39852.0
23334.0	236.99	13885.791	37217.012
10712.0	236.97	10677.161	36664.578
1280.0	236.97	8051.591	39425.258
11897.0	236.93	10770.402	39745.695
6046.0	236.89	9463.133	35881.934
22568.0	236.87	13723.479	36763.23
25228.0	236.8	14625.897	37882.672
5419.0	236.78	9146.114	38654.168
23793.0	236.74	14109.487	38600.258
24407.0	236.74	14362.375	34379.742
20415.0	236.64	12948.974	37300.414
20491.0	236.57	12968.073	38015.496
11409.0	236.47	10937.396	36366.008
14956.0	236.39	11635.669	36296.164
21626.0	236.38	13408.185	34577.258
24221.0	236.3	14041.105	34134.906
7121.0	236.13	9499.074	39731.438
10157.0	236.11	10547.699	39310.953
3255.0	236.11	8558.612	35209.453
5359.0	236.11	9266.118	38128.84
15344.0	235.99	11666.481	39442.254
16620.0	235.92	12181.9	36207.059
24702.0	235.9	14407.971	37160.023
9090.0	235.88	10213.172	36385.324
8659.0	235.8	10328.019	39968.051
12325.0	235.71	11166.005	37448.441
21603.0	235.63	13497.329	34280.461
18327.0	235.59	12581.261	37072.641
14998.0	235.59	11689.115	36648.879
24820.0	235.51	14351.38	38533.934
6543.0	235.49	9605.525	35380.594
23322.0	235.4	13861.645	37069.371
19927.0	235.34	13065.354	33578.504
10195.0	235.3	10357.241	39702.246
25167.0	235.3	14570.962	38563.152
12632.0	235.26	10988.214	34813.742
4584.0	235.25	9033.845	36059.32
9316.0	235.25	10324.768	34019.566
11420.0	235.23	10860.084	36470.84
24998.0	235.19	14635.939	39901.871
21046.0	235.13	13338.07	37443.57
18682.0	235.09	12648.257	39860.039
12477.0	235.07	11194.787	36071.863
8794.0	235.03	10185.093	38559.746
19151.0	235.0	12799.901	36004.848
25662.0	234.94	14518.718	33338.422
23522.0	234.92	13870.794	39047.168
15375.0	234.73	11810.681	39739.855
2380.0	234.44	8301.123	37457.176
5367.0	234.36	9218.596	38230.004
15933.0	234.31	11914.77	36154.074
18786.0	234.19	12736.973	39178.828
5120.0	234.04	9261.333	35964.16
10921.0	234.0	10620.315	34755.891
15072.0	233.96	11693.458	37305.863
23843.0	233.89	14004.137	38006.59
18292.0	233.89	12498.337	36841.773
12577.0	233.87	10993.678	35392.355
15445.0	233.73	11889.584	39620.859
9649.0	233.69	10345.337	35075.805
14893.0	233.66	11665.543	35780.484
13642.0	233.62	11218.358	39864.168
21246.0	233.58	13249.317	35299.145
17455.0	233.35	12396.536	37292.746
7565.0	233.35	9796.754	36039.879
3477.0	233.29	8689.83	33146.805
4254.0	233.23	8931.298	38689.473
21534.0	233.18	13385.555	33630.383
15809.0	233.14	12016.214	37057.855
20704.0	233.1	12926.002	39754.934
18784.0	233.06	12803.492	39164.914
25474.0	233.04	14467.013	35412.957
11117.0	232.93	10860.099	33599.086
16533.0	232.93	12104.877	35465.43
24275.0	232.87	14175.989	33170.406
12721.0	232.64	11109.959	33818.0
5181.0	232.58	9231.743	36496.734
21766.0	232.56	13544.74	35834.395
23706.0	232.51	14168.292	39355.086
11939.0	232.51	11064.4	39760.773
21791.0	232.49	13393.748	36025.355
14221.0	232.16	11598.87	35944.027
16771.0	232.08	12155.626	37264.453
17251.0	232.01	12485.968	38885.453
22329.0	232.01	13756.402	38839.332
11967.0	231.95	11177.941	39918.84
14488.0	231.95	11624.306	33933.395
12188.0	231.91	11157.671	38312.516
3136.0	231.85	8543.736	36282.609
12823.0	231.8	11399.322	33248.82
11846.0	231.78	10837.043	39229.031
6104.0	231.74	9473.459	35066.992
2068.0	231.64	8284.851	34205.875
334.0	231.61	7947.271	35190.516
25108.0	231.53	14429.116	39000.375
8471.0	231.51	9999.955	38585.957
15113.0	231.45	11740.094	37629.82
16698.0	231.34	12130.557	36755.512
5424.0	231.32	9199.512	38708.18
1991.0	231.28	8301.581	33639.742
12752.0	231.2	11015.129	33509.195
7583.0	231.16	9790.072	35846.773
4227.0	231.15	8971.147	39271.887
21206.0	231.13	13271.857	35808.773
7066.0	231.09	9629.094	39268.063
16433.0	230.97	12220.291	34593.477
19355.0	230.97	12858.751	34010.219
2253.0	230.78	8205.306	36204.805
2114.0	230.69	8239.482	34727.492
15255.0	230.67	11651.409	38741.188
6907.0	230.57	9534.402	38473.855
25628.0	230.46	14457.992	33856.551
10181.0	230.44	10438.316	39543.977
6541.0	230.38	9555.361	35370.84
9595.0	230.34	10545.425	34477.758
19642.0	230.3	12739.374	33443.598
20583.0	230.28	12940.131	38684.121
21914.0	230.26	13510.65	37166.523
194.0	230.23	7882.21	34403.297
20957.0	230.11	13245.463	38020.57
13778.0	230.09	11444.832	39172.117
17729.0	230.07	12452.218	34681.758
10689.0	230.0	10754.721	36785.152
17113.0	230.0	12310.051	39831.563
9159.0	229.98	10283.335	35656.707
6146.0	229.88	9455.651	34550.012
19301.0	229.8	12912.703	34580.277
5283.0	229.77	9257.575	37417.758
4399.0	229.75	8986.789	37403.164
60.0	229.75	7892.887	33420.383
24357.0	229.73	14358.054	33738.176
16482.0	229.71	12167.949	34891.34
14567.0	229.57	11651.572	33030.328
17780.0	229.48	12342.396	33971.832
13907.0	229.42	11565.408	38184.77
8488.0	229.33	9954.529	38689.086
22903.0	229.29	13737.506	33600.992
7841.0	229.25	9740.223	33311.984
4375.0	229.13	8912.437	37794.363
13964.0	229.1	11437.631	37964.324
3687.0	229.1	8771.914	35628.699
15100.0	228.96	11771.214	37571.508
8007.0	228.92	9973.818	34708.094
8347.0	228.83	9968.869	37653.324
9880.0	228.77	10401.612	36854.895
19760.0	228.65	13060.956	33189.285
25552.0	228.65	14550.164	34491.066
22969.0	228.54	13799.873	33398.395
20282.0	228.52	13066.293	36353.105
21962.0	228.52	13383.425	37762.922
5065.0	228.5	9189.83	35461.727
11995.0	228.46	11184.267	39699.945
24769.0	228.46	14333.889	37938.801
3586.0	228.46	8779.733	34352.148
15912.0	228.46	11951.983	36540.738
8649.0	228.44	10308.893	39839.711
7441.0	228.29	9878.226	37140.871
16382.0	228.29	12160.947	34111.008
7430.0	228.21	9900.012	37075.438
617.0	228.12	7742.58	36660.273
902.0	227.95	7945.481	38374.273
17675.0	227.95	12397.805	35098.883
7857.0	227.93	9821.254	33080.18
9794.0	227.68	10494.689	36229.652
22566.0	227.62	13668.898	36754.438
13985.0	227.58	11508.311	37774.949
3334.0	227.56	8563.894	34188.473
23218.0	227.49	13898.946	36119.52
23527.0	227.47	13885.967	39084.516
19160.0	227.41	12818.069	35833.098
16295.0	227.33	12107.029	33259.844
14247.0	227.33	11620.517	35811.375
4216.0	227.28	9021.269	39194.012
18961.0	227.24	12731.013	37967.512
17519.0	227.18	12421.549	36553.734
21381.0	227.1	13276.644	34081.766
9138.0	227.01	10131.308	35788.824
25130.0	226.99	14440.002	38884.344
14666.0	226.95	11774.762	33721.801
15059.0	226.91	11634.825	37162.621
18107.0	226.78	12694.36	35028.285
2857.0	226.76	8435.348	38513.605
24171.0	226.72	14146.489	34614.066
16514.0	226.68	12106.45	35312.488
21141.0	226.62	13149.109	36462.898
14941.0	226.6	11671.653	36157.121
21830.0	226.57	13448.505	36302.254
19634.0	226.57	12836.815	33390.555
919.0	226.53	7852.868	38444.465
25655.0	226.49	14535.544	33533.137
13067.0	226.47	11211.695	35682.301
8039.0	226.32	10046.723	35119.883
7156.0	226.28	9816.064	39825.449
3694.0	226.22	8764.722	35684.941
3119.0	226.16	8535.269	36473.77
16499.0	226.15	12235.594	35144.301
7164.0	226.09	9787.678	39948.602
25034.0	226.09	14498.138	39490.793
14169.0	225.99	11543.967	36410.004
3506.0	225.99	8807.523	33474.824
1699.0	225.97	8176.922	35378.453
232.0	225.92	7922.295	34655.297
10051.0	225.86	10366.746	38264.391
13068.0	225.8	11296.515	35695.828
9912.0	225.78	10529.52	37183.535
16553.0	225.65	12188.327	35630.969
5298.0	225.53	9071.184	37619.836
25189.0	225.49	14624.476	38217.879
14620.0	225.47	11764.786	33372.793
13395.0	225.4	11133.921	38161.758
18047.0	225.38	12691.33	34406.117
25352.0	225.38	14526.621	36576.102
8665.0	225.36	10275.044	39599.578
7090.0	225.36	9694.222	39491.711
19373.0	225.32	12818.128	33876.742
1911.0	225.32	8160.57	33061.68
24659.0	225.21	14286.711	36835.559
18579.0	225.15	12607.042	39077.867
19464.0	225.07	12849.17	33736.84
13197.0	225.07	11216.783	36886.645
16171.0	225.0	12059.625	33951.664
14001.0	224.98	11453.553	37547.813
9035.0	224.96	10289.395	36668.414
23140.0	224.92	13928.755	35288.313
24024.0	224.84	14030.902	36173.441
17739.0	224.82	12373.652	34489.547
5506.0	224.65	9248.803	39377.238
11124.0	224.54	10912.955	33707.813
18325.0	224.52	12660.098	37064.711
12718.0	224.46	11009.755	34124.965
16704.0	224.4	12072.423	36821.52
3164.0	224.38	8610.328	35915.363
22588.0	224.38	13714.82	36620.219
3410.0	224.34	8472.341	33618.0
1304.0	224.34	8142.625	38972.516
3760.0	224.33	8688.893	36278.379
20809.0	224.19	13149.899	39333.227
16319.0	224.13	12179.847	33441.824
9229.0	223.94	10164.069	34868.129
23759.0	223.69	14124.11	38879.641
14551.0	223.69	11618.658	33061.648
13286.0	223.67	11207.573	37502.758
15318.0	223.56	11815.619	39255.5
7767.0	223.54	9711.288	34117.797
17221.0	223.54	12333.951	39003.742
9096.0	223.52	10317.263	36070.332
11458.0	223.42	10775.144	36707.637
24161.0	223.39	14060.515	34471.043
10705.0	223.39	10646.852	36628.301
6504.0	223.27	9615.162	35037.719
838.0	223.23	7963.249	37891.438
21352.0	223.14	13150.977	34444.375
8320.0	223.04	9997.153	37519.68
14547.0	223.0	11471.749	33043.41
7380.0	222.93	9905.478	37544.73
1654.0	222.93	8001.785	35839.715
4313.0	222.91	8998.808	38196.238
5048.0	222.91	9245.448	35326.504
15469.0	222.87	11922.016	39734.773
16599.0	222.79	12175.676	35979.996
1868.0	222.77	8122.398	33342.652
8734.0	222.72	10198.079	39178.488
5886.0	222.72	9465.376	37118.988
6632.0	222.66	9627.752	36229.457
22988.0	222.58	13915.983	33589.145
21617.0	222.58	13399.393	34466.504
15880.0	222.45	11896.713	36577.297
10062.0	222.41	10446.005	38362.508
7442.0	222.39	9780.802	37144.711
17581.0	222.35	12329.804	36080.324
20291.0	222.35	13045.406	36429.828
23688.0	222.29	14155.27	39565.984
10551.0	222.26	10706.482	37787.293
8557.0	222.14	10118.526	39231.438
22783.0	222.14	13569.743	34854.383
891.0	222.06	7975.334	38288.645
9713.0	222.05	10553.544	35620.387
15705.0	222.03	12007.774	37920.223
13984.0	221.97	11553.05	37772.238
20828.0	221.95	13228.186	39141.121
10237.0	221.93	10768.736	39847.551
25106.0	221.91	14581.309	38960.859
4739.0	221.89	8899.733	34432.063
17770.0	221.87	12276.145	34216.398
11352.0	221.87	10801.948	35892.914
23223.0	221.83	13786.794	36148.355
20592.0	221.74	13128.409	38738.688
20643.0	221.66	13109.458	39117.602
9792.0	221.64	10384.732	36218.473
16946.0	221.64	12244.322	38803.0
20254.0	221.64	12949.679	36025.891
9174.0	221.62	10328.035	35483.863
18693.0	221.6	12694.193	39951.141
4536.0	221.53	8988.16	36308.656
7260.0	221.45	9823.151	38938.023
23530.0	221.43	13856.456	39087.152
6130.0	221.43	9442.098	34672.574
22196.0	221.37	13590.49	39781.203
12830.0	221.34	11289.613	33325.254
15657.0	221.05	12000.211	38236.293
3728.0	221.03	8651.328	35887.309
10471.0	220.97	10664.373	38164.387
14495.0	220.97	11591.84	33968.609
13808.0	220.9	11455.068	39052.906
10409.0	220.88	10723.749	38707.344
20323.0	220.84	12989.482	36629.707
4650.0	220.76	8907.606	35153.469
20974.0	220.67	13142.195	38134.352
24719.0	220.65	14327.252	37394.742
4637.0	220.65	8976.387	35301.957
17540.0	220.38	12360.677	36385.285
5646.0	220.3	9427.802	39415.676
14827.0	220.15	11694.139	35304.609
25058.0	220.05	14576.906	39320.02
18125.0	220.03	12628.997	35167.844
10892.0	220.0	10623.272	35071.219
16657.0	220.0	12267.548	36451.617
14434.0	219.98	11516.445	34402.934
23185.0	219.96	13794.96	35719.73
19226.0	219.96	12734.625	35182.348
184.0	219.82	7670.105	34335.0
21024.0	219.57	13215.588	37621.492
13508.0	219.55	11256.232	38904.637
15597.0	219.55	12012.474	38490.852
15230.0	219.54	11787.826	38538.004
6353.0	219.54	9511.312	33585.453
20546.0	219.5	12952.303	38402.18
563.0	219.48	7971.065	36335.004
15359.0	219.46	11807.181	39624.848
15134.0	219.4	11823.275	37792.309
6573.0	219.38	9643.214	35622.098
19176.0	219.31	12815.857	35612.398
18188.0	219.23	12617.353	35824.109
3106.0	219.08	8622.124	36628.926
15690.0	219.06	11975.991	38093.055
5787.0	218.98	9334.072	37884.871
11361.0	218.96	10830.975	35928.688
16050.0	218.85	11919.615	35054.676
20994.0	218.67	13223.145	37672.199
17611.0	218.67	12300.78	35771.684
14503.0	218.58	11524.607	33738.227
23072.0	218.44	13944.335	34449.227
13861.0	218.42	11584.474	38733.313
3363.0	218.33	8576.995	33892.629
22546.0	218.31	13590.637	36948.801
4641.0	218.23	8850.396	35344.203
24235.0	218.23	14072.931	33661.473
24470.0	218.19	14258.016	34993.57
860.0	218.14	7710.232	38021.953
8248.0	218.08	10049.573	36891.871
10437.0	218.02	10617.985	38316.898
6275.0	218.02	9289.128	33305.012
25220.0	218.0	14625.414	38140.035
20484.0	218.0	13122.0	37947.027
16541.0	218.0	12116.827	35556.23
14946.0	217.95	11791.605	36240.813
1846.0	217.93	8092.528	33662.723
13691.0	217.79	11629.62	39977.016
1111.0	217.75	7819.774	39624.023
2192.0	217.72	8207.995	35696.379
19280.0	217.7	12894.229	34717.258
12569.0	217.68	11065.371	35307.902
15929.0	217.64	11936.128	36376.898
14364.0	217.52	11523.681	34890.496
8847.0	217.49	10132.157	37999.719
17510.0	217.47	12478.31	36801.383
24436.0	217.41	14209.838	34696.195
11406.0	217.26	10853.186	36339.664
16259.0	217.16	12203.512	33006.938
19073.0	217.1	12741.764	36829.188
14577.0	217.08	11665.299	33136.883
10434.0	217.01	10700.581	38609.52
6133.0	216.99	9423.564	34723.051
1521.0	216.95	8101.536	37029.254
16395.0	216.72	12198.229	34248.012
15863.0	216.51	11995.054	36723.016
13238.0	216.3	11289.25	37187.168
16575.0	216.3	12129.992	35821.73
22255.0	216.28	13745.536	39294.566
23049.0	216.26	13820.622	34169.301
13979.0	216.18	11572.208	37748.57
10.0	216.14	7701.118	33112.895
22809.0	216.01	13706.796	34756.586
7517.0	215.99	9803.095	36243.676
6649.0	215.97	9659.376	36352.32
22551.0	215.95	13596.327	37012.078
11936.0	215.93	10788.97	39995.02
18770.0	215.91	12823.049	39325.672
14724.0	215.9	11795.509	34202.422
11889.0	215.8	10823.007	39706.652
17959.0	215.74	12682.498	33569.188
14285.0	215.57	11503.601	35433.152
20909.0	215.57	13318.763	38378.113
20520.0	215.55	13109.696	38140.668
20381.0	215.51	13004.233	37015.07
9001.0	215.51	10220.817	36727.91
209.0	215.49	7966.718	34491.461
3039.0	215.45	8554.417	37266.578
15666.0	215.42	11969.906	38259.477
9915.0	215.42	10401.123	37190.73
14480.0	215.32	11522.888	33869.094
14161.0	215.32	11497.957	36688.953
15284.0	215.3	11694.678	38946.555
17904.0	215.3	12499.296	33166.887
22142.0	215.22	13393.186	39519.977
9011.0	215.21	10316.539	36818.977
5346.0	215.21	9077.035	38036.5
8329.0	215.17	10088.891	37556.949
8276.0	215.13	10028.619	37118.551
6444.0	215.09	9534.965	34509.016
7099.0	215.07	9678.401	39565.176
23925.0	215.05	14050.926	37259.352
17837.0	215.01	12394.22	33373.383
7462.0	214.99	9831.804	36987.844
10541.0	214.98	10774.267	37698.199
3879.0	214.8	8731.126	37424.789
7795.0	214.8	9818.017	33802.387
2051.0	214.78	8390.198	34087.086
11238.0	214.75	10921.318	35005.688
25157.0	214.73	14616.62	38751.758
14262.0	214.69	11582.121	35631.957
19626.0	214.69	12903.71	33340.359
22976.0	214.65	13862.591	33464.215
15963.0	214.63	12009.43	35867.477
4689.0	214.61	8878.495	34838.563
21156.0	214.55	13195.522	36268.125
9535.0	214.52	10378.885	33951.957
21682.0	214.5	13385.269	35100.516
18601.0	214.5	12586.74	39253.766
9511.0	214.34	10353.75	33648.055
6412.0	214.31	9644.064	34159.188
16941.0	214.31	12123.353	38776.051
8604.0	214.21	10063.489	39631.07
11913.0	214.19	10902.275	39809.406
21477.0	214.17	13438.753	33063.785
12645.0	214.08	11182.491	34669.953
15221.0	214.08	11741.87	38440.832
22474.0	214.08	13630.672	37578.816
2922.0	214.02	8601.503	38225.98
8758.0	214.0	10304.277	39079.566
14154.0	213.94	11552.282	36583.402
3905.0	213.94	8672.147	37617.047
15878.0	213.92	12030.17	36865.809
15026.0	213.81	11744.19	36871.055
15900.0	213.81	11868.833	36424.031
17053.0	213.71	12060.002	39618.094
16846.0	213.69	12142.56	38021.594
8841.0	213.67	10167.104	38266.797
16746.0	213.67	12262.972	37114.637
12487.0	213.65	11127.76	36134.578
9554.0	213.62	10511.223	34134.477
19376.0	213.5	12731.623	33943.336
8694.0	213.5	10145.111	39460.758
16008.0	213.48	11857.755	35342.117
8759.0	213.48	10236.562	38807.547
2321.0	213.48	8288.54	36834.535
25658.0	213.48	14527.838	33550.969
8711.0	213.44	10282.188	39288.242
11042.0	213.17	10737.092	33035.969
24175.0	213.17	14137.589	34331.0
315.0	213.12	7966.838	35092.547
11110.0	213.1	10901.301	33533.727
22408.0	213.08	13699.785	38420.445
2649.0	213.06	8314.736	39659.949
11392.0	213.04	10882.966	36182.59
8233.0	213.02	10004.139	36785.012
17724.0	213.02	12293.188	34658.461
7879.0	212.85	9944.762	33219.273
10104.0	212.83	10362.641	38765.324
24529.0	212.81	14306.612	35532.977
17425.0	212.7	12293.967	37467.926
11196.0	212.66	10821.684	34680.473
18765.0	212.64	12715.078	39306.648
16110.0	212.62	12024.919	34587.754
19365.0	212.52	12730.828	34075.59
12979.0	212.5	11315.78	34861.73
24387.0	212.43	14347.34	34115.824
16284.0	212.31	12238.001	33138.34
13194.0	212.31	11233.551	36868.852
3717.0	212.31	8675.656	35808.473
18860.0	212.27	12745.471	38508.023
11278.0	212.22	10847.005	35346.828
7832.0	212.16	9804.093	33219.238
2300.0	212.03	8278.036	36616.594
17466.0	212.01	12399.281	37037.926
5710.0	211.99	9476.037	38761.094
18395.0	211.99	12683.559	37649.133
2977.0	211.85	8433.134	37698.277
17651.0	211.83	12402.585	35530.902
11055.0	211.8	10666.763	33085.285
7500.0	211.76	9822.266	36779.668
6930.0	211.76	9630.627	38625.625
7863.0	211.72	9978.582	33107.379
18627.0	211.7	12696.348	39375.629
14466.0	211.55	11553.604	34032.621
22411.0	211.53	13777.258	38161.254
14550.0	211.47	11421.539	33061.172
5432.0	211.45	9183.024	38738.254
5019.0	211.34	9171.221	34990.684
9126.0	211.34	10313.672	36007.219
10171.0	211.32	10532.402	39419.258
12316.0	211.14	11164.452	37383.762
12133.0	211.12	11058.688	38545.699
22663.0	210.99	13620.107	36121.41
13397.0	210.91	11227.086	38249.266
22749.0	210.88	13742.009	35154.098
22911.0	210.88	13726.341	33395.645
11561.0	210.86	10968.661	37241.762
18351.0	210.82	12639.131	37357.613
23171.0	210.78	13985.382	35537.598
13339.0	210.57	11275.496	37916.57
21616.0	210.51	13468.33	34460.379
17834.0	210.51	12343.591	33348.586
16557.0	210.44	12123.678	35645.813
12273.0	210.4	11012.879	37797.703
1834.0	210.4	8005.771	33881.262
24774.0	210.38	14371.014	37991.285
25648.0	210.34	14542.06	33788.926
7103.0	210.28	9561.057	39628.414
2244.0	210.26	8235.993	36134.559
1538.0	210.11	8053.756	36900.176
17111.0	210.11	12387.331	39824.074
3325.0	210.11	8595.152	34372.199
6049.0	210.07	9431.011	35592.508
17844.0	210.05	12384.644	33462.688
24553.0	210.05	14409.421	35774.453
14793.0	210.01	11648.945	34856.438
23719.0	210.01	14091.351	39154.258
3197.0	210.01	8626.517	35927.535
18547.0	209.94	12500.772	38758.887
9966.0	209.92	10457.298	37658.875
18208.0	209.88	12537.155	36063.133
2743.0	209.82	8599.041	39486.953
7505.0	209.8	9774.52	36451.301
17301.0	209.8	12399.564	38332.711
8745.0	209.76	10159.495	38960.602
24866.0	209.75	14379.402	39080.074
17816.0	209.69	12453.798	33742.797
21336.0	209.65	13169.516	34337.133
9267.0	209.63	10262.744	34509.523
14962.0	209.61	11687.759	36326.844
8980.0	209.55	10299.744	37178.527
5215.0	209.53	9070.636	36858.766
9176.0	209.42	10200.162	35498.996
10186.0	209.38	10537.057	39587.09
21581.0	209.38	13392.56	34109.871
16356.0	209.34	12132.058	33807.527
14168.0	209.3	11591.659	36390.102
2917.0	209.25	8622.755	38210.02
11022.0	209.23	10717.383	33172.891
21145.0	209.23	13279.621	36523.824
17973.0	209.21	12697.961	33707.066
11534.0	209.15	10836.483	37139.156
18901.0	209.13	12798.771	38209.035
23260.0	209.13	13984.092	36433.637
18685.0	209.04	12654.518	39899.914
11692.0	209.04	10774.052	37888.695
5115.0	208.98	9268.67	35923.516
18437.0	208.86	12520.05	37974.598
6229.0	208.85	9354.346	33769.605
10286.0	208.79	10581.979	39728.324
25494.0	208.77	14446.15	35243.324
495.0	208.69	7658.814	36004.551
17632.0	208.67	12318.581	35704.051
6905.0	208.6	9647.269	38453.73
9514.0	208.6	10401.644	33702.961
15569.0	208.48	12016.376	38913.18
2598.0	208.44	8239.9	39260.191
19700.0	208.4	12772.083	33176.766
20756.0	208.39	13271.932	39850.145
3582.0	208.31	8799.012	34270.668
19165.0	208.31	12714.764	35856.945
12175.0	208.31	11052.288	38226.066
3737.0	208.29	8736.086	36018.211
5074.0	208.27	9220.629	35618.09
22508.0	208.25	13584.537	37199.156
17194.0	208.17	12481.843	39402.66
11003.0	208.16	10688.023	33498.938
14062.0	208.16	11581.687	37222.91
6200.0	208.16	9464.629	33816.766
12753.0	208.14	11044.128	33518.289
12909.0	208.1	11244.983	34258.016
8229.0	208.06	10018.89	36759.945
7619.0	208.06	9898.395	35509.566
21043.0	207.96	13211.942	37431.102
21358.0	207.94	13174.963	34193.586
25045.0	207.94	14558.824	39556.922
6946.0	207.91	9686.377	38700.199
9014.0	207.83	10286.778	36858.164
13831.0	207.77	11476.62	38852.535
11274.0	207.58	10832.372	35331.805
178.0	207.56	7688.501	34254.508
4110.0	207.45	8769.754	39810.617
532.0	207.24	7762.82	36130.566
8028.0	207.2	10098.772	34953.664
23974.0	207.16	14143.78	36566.438
10821.0	207.16	10711.484	35695.469
10696.0	207.1	10760.206	36911.305
15861.0	207.03	12026.448	36713.711
3753.0	207.03	8804.261	36216.137
16522.0	207.03	12129.17	35333.336
17535.0	206.97	12271.904	36642.586
21453.0	206.97	13135.069	33194.156
10440.0	206.97	10584.266	38352.352
24361.0	206.91	14363.204	33797.203
8500.0	206.85	10098.668	38791.754
2495.0	206.74	8388.152	38478.512
2093.0	206.72	8225.197	34523.262
20451.0	206.72	13011.589	37670.523
17743.0	206.68	12413.66	34554.352
6334.0	206.6	9557.297	33422.777
15340.0	206.58	11817.233	39392.426
22248.0	206.57	13657.787	39576.672
6988.0	206.49	9639.479	39166.828
21696.0	206.43	13491.94	35213.891
1837.0	206.41	8132.721	33887.016
12953.0	206.41	11204.479	34663.871
1205.0	206.39	7766.616	39990.0
14469.0	206.35	11604.757	34077.563
15848.0	206.34	11994.485	37013.938
695.0	206.22	7927.518	37130.641
1969.0	206.2	8241.74	33497.234
16776.0	206.16	12076.356	37332.496
6593.0	206.12	9574.304	35788.34
2235.0	206.09	8354.354	36024.316
5844.0	206.07	9446.243	37455.328
13825.0	206.05	11485.029	38806.215
22488.0	205.95	13577.783	37413.09
14412.0	205.95	11535.056	34575.109
22388.0	205.86	13661.286	38682.492
24249.0	205.82	13997.452	33569.691
7669.0	205.8	9818.805	34975.219
21204.0	205.8	13237.442	35810.141
3222.0	205.72	8497.166	35517.977
8133.0	205.7	10081.979	35874.715
19797.0	205.63	12950.685	33468.465
4336.0	205.61	8891.791	38058.957
7498.0	205.43	9830.777	36761.559
25263.0	205.32	14616.322	37652.848
17746.0	205.28	12342.069	34296.781
20154.0	205.28	13047.472	35078.664
7274.0	205.28	9829.6	38753.105
24666.0	205.28	14278.375	36886.008
3253.0	205.26	8446.669	35191.871
24066.0	205.22	13990.568	35674.527
4914.0	205.21	9196.906	33692.484
23627.0	205.21	13833.478	39878.969
16224.0	205.17	11987.274	33234.707
15207.0	205.07	11768.743	38375.375
20835.0	205.05	13334.632	39214.809
20856.0	204.9	13213.875	38906.141
17538.0	204.84	12433.958	36704.273
22897.0	204.84	13726.638	33567.586
24421.0	204.82	14284.565	34512.211
18897.0	204.8	12779.068	38181.156
5628.0	204.78	9449.606	39585.383
1240.0	204.76	7985.718	39627.91
11611.0	204.71	10899.045	37550.84
14096.0	204.69	11434.127	37100.445
8989.0	204.69	10312.829	36930.102
21519.0	204.67	13395.528	33519.949
5829.0	204.67	9399.522	37650.398
5010.0	204.67	9256.133	34891.328
18888.0	204.67	12742.495	38396.711
14118.0	204.67	11446.003	36968.617
7520.0	204.65	9721.917	36267.406
17040.0	204.63	12178.936	39486.223
4085.0	204.57	8758.635	39642.379
1912.0	204.57	8102.976	33068.406
20656.0	204.52	12971.325	39306.676
18595.0	204.52	12544.858	39230.02
16547.0	204.5	12092.056	35602.125
18992.0	204.48	12820.304	37560.293
20786.0	204.34	13320.382	39727.184
22894.0	204.23	13630.847	33492.363
5696.0	204.15	9382.678	38669.352
11733.0	204.09	10851.066	38171.625
5542.0	203.94	9258.531	39790.645
976.0	203.9	7979.641	38767.809
11720.0	203.9	10774.006	38065.332
4856.0	203.86	8849.559	33101.758
9094.0	203.84	10211.55	36068.52
5192.0	203.79	9217.426	36614.211
8378.0	203.77	9945.146	37869.992
14743.0	203.73	11782.841	34419.684
4522.0	203.63	8876.796	36489.34
25050.0	203.54	14500.003	39276.227
3380.0	203.48	8571.76	33703.641
16860.0	203.48	12271.687	38117.836
14355.0	203.4	11536.949	35050.203
13423.0	203.37	11205.022	38370.523
4588.0	203.31	9008.858	35750.047
9483.0	203.27	10466.013	33477.98
1863.0	203.27	8159.893	33570.199
1922.0	203.23	8399.288	33010.789
18879.0	203.23	12814.888	38339.57
22679.0	203.17	13728.945	36004.961
2561.0	203.08	8292.393	39016.539
574.0	203.02	7749.835	36377.566
12474.0	203.0	11091.422	36366.953
3922.0	202.93	8667.631	37755.695
24298.0	202.91	14392.98	33021.559
10311.0	202.87	10588.198	39285.242
15274.0	202.85	11743.527	38815.055
1098.0	202.83	7955.231	39570.84
19209.0	202.83	12876.119	35377.816
3000.0	202.81	8479.321	37823.289
8135.0	202.77	9964.347	35913.84
855.0	202.75	7840.786	37995.008
5577.0	202.68	9355.663	39915.223
12198.0	202.56	11021.42	38007.281
8376.0	202.47	10111.246	37849.238
10249.0	202.45	10562.685	39901.277
24188.0	202.35	14076.361	34429.844
20570.0	202.31	13023.102	38592.961
23614.0	202.29	13785.603	39809.883
22227.0	202.29	13618.692	39647.953
23628.0	202.27	13946.613	39878.367
12344.0	202.27	11061.988	37292.656
6120.0	202.22	9330.44	34885.402
1070.0	202.22	7912.322	39377.348
9187.0	202.22	10270.316	35568.516
24932.0	202.2	14309.886	39593.555
6557.0	202.18	9563.634	35458.469
21531.0	202.16	13456.735	33601.289
15126.0	202.16	11725.224	37729.254
18980.0	202.1	12820.652	37782.055
12296.0	202.06	11190.954	37573.152
14406.0	202.02	11540.263	34520.832
1584.0	202.02	8140.962	36645.355
13640.0	202.02	11335.61	39850.656
2955.0	201.99	8531.324	38101.473
21504.0	201.97	13376.829	33325.746
15162.0	201.97	11804.152	38050.27
6707.0	201.95	9575.831	36913.402
22267.0	201.91	13690.662	39361.945
243.0	201.87	7762.484	34699.473
1516.0	201.83	8060.445	37335.848
13011.0	201.83	11291.524	35188.414
21482.0	201.79	13466.866	33130.984
8968.0	201.76	10205.485	37066.492
5941.0	201.74	9399.26	36573.496
924.0	201.72	7729.591	38468.91
11144.0	201.72	10843.911	34116.117
9306.0	201.55	10270.238	34194.0
19292.0	201.49	12728.546	34516.008
11496.0	201.43	10898.149	36904.113
25530.0	201.41	14438.678	34950.223
9825.0	201.37	10557.41	36380.594
6603.0	201.32	9676.068	35909.359
21599.0	201.32	13487.37	34233.227
23904.0	201.22	14129.004	37356.785
18140.0	201.2	12647.14	35321.047
13336.0	201.2	11386.857	37891.328
13335.0	201.2	11275.941	37873.504
17762.0	201.2	12275.833	34440.301
11418.0	201.2	10827.515	36433.297
11599.0	201.18	10917.42	37474.359
12341.0	201.16	11011.366	37275.074
15972.0	201.14	12014.009	35659.863
2793.0	201.14	8535.773	39248.023
13182.0	201.11	11360.648	36751.383
9612.0	201.11	10380.202	34650.199
14155.0	201.07	11612.962	36628.117
18714.0	200.93	12755.165	39821.945
2640.0	200.91	8299.296	39569.688
4481.0	200.89	8856.074	36832.875
16394.0	200.8	12062.624	34236.859
16058.0	200.78	11981.737	35090.535
17726.0	200.76	12392.724	34662.672
23696.0	200.76	14162.751	39285.645
2221.0	200.7	8298.366	35878.496
12454.0	200.68	11068.461	36291.461
20088.0	200.68	12990.14	34519.063
3139.0	200.66	8578.677	36323.391
5433.0	200.61	9115.892	38739.313
21258.0	200.59	13280.988	35151.676
23785.0	200.59	14192.516	38484.66
22576.0	200.51	13721.463	36863.336
[truncated: 19,296 more rows]
