# Supplementary material for: Insights on the Control of Yeast Single-Cell Growth Variability by Members of the Trehalose Phosphate Synthase (TPS) Complex
Source: Front Cell Dev Biol. 2021 Jan 28;9:607628. doi: 10.3389/fcell.2021.607628 (PMC7876269; doi:10.3389/fcell.2021.607628)
Supplement: Supplementary file 3 [file Data_Sheet_2.ZIP › replicate2_TPS1_gal_t4.csv]

Id	Area(um^2)	Center_x_position	Center_y_position
3854.0	597.53	9042.165	33338.402
11791.0	497.82	11726.417	35891.664
2416.0	451.28	8606.604	37335.203
18453.0	439.4	13720.968	35482.469
2737.0	438.22	8612.576	33246.172
2638.0	401.91	8597.024	34547.52
9141.0	394.36	10888.368	36672.598
15315.0	392.31	12833.27	33999.988
11127.0	386.07	11459.18	37236.332
8416.0	382.58	10748.959	37772.895
14359.0	367.64	12637.544	35459.461
6447.0	362.77	10054.596	34973.551
6278.0	361.85	9867.134	33395.992
12438.0	357.52	11952.945	37592.844
5462.0	357.16	9505.19	37724.379
18698.0	348.31	13815.253	33780.512
19257.0	339.36	14065.775	39758.48
6745.0	335.87	10090.27	37956.23
9636.0	331.7	11034.083	38880.188
7893.0	330.36	10550.413	36700.543
3547.0	326.47	9029.139	36876.625
9333.0	321.74	10959.683	37991.281
5894.0	321.3	9793.023	37969.531
14604.0	320.87	12654.806	38196.895
18047.0	320.63	13617.34	39491.0
9794.0	313.0	11076.685	37396.754
12478.0	312.89	11932.535	37286.988
6815.0	312.52	9967.858	38651.578
15204.0	312.02	12781.299	35396.414
8370.0	311.93	10684.22	38035.277
20963.0	304.95	14554.028	33272.484
15271.0	303.69	12904.764	34520.438
9246.0	300.8	10979.747	37423.09
11535.0	299.97	11759.234	33201.34
14662.0	299.44	12695.112	38739.859
12670.0	296.62	11979.963	35016.645
18962.0	295.74	13847.316	37018.199
10306.0	294.09	11292.701	34699.125
13584.0	292.88	12426.464	39249.84
13612.0	292.1	12358.912	38890.105
17137.0	291.01	13297.417	36178.102
17281.0	289.97	13174.46	34391.621
8059.0	289.92	10459.829	38366.719
10095.0	288.67	11160.599	34039.648
4877.0	286.35	9276.807	35544.004
2352.0	285.45	8460.307	37837.496
4978.0	284.44	9401.187	33857.063
16577.0	284.32	13028.236	38343.066
8510.0	283.17	10765.357	36992.906
3576.0	282.98	9011.028	36832.859
18339.0	280.93	13624.452	36652.02
18472.0	278.77	13721.734	35475.922
13680.0	278.57	12417.16	38047.516
2910.0	277.02	8766.037	35035.586
15797.0	276.83	13111.649	33471.895
11465.0	276.81	11467.33	33939.965
5276.0	275.32	9601.077	35698.488
13921.0	275.24	12359.022	35484.301
19852.0	273.78	14359.453	33732.398
12077.0	271.5	11697.807	38952.988
12245.0	269.65	12014.196	39360.906
19197.0	269.24	13968.688	39766.371
19181.0	266.66	13802.776	39610.984
8680.0	266.64	10621.152	35214.289
13915.0	266.35	12431.824	35458.516
18415.0	266.29	13748.348	36051.805
1395.0	264.34	8015.33	34916.543
17111.0	263.82	13334.561	36552.902
4328.0	263.42	9208.84	38422.551
18136.0	260.95	13765.281	38767.07
13088.0	260.91	12159.935	35740.648
14825.0	259.97	12811.021	39466.047
9306.0	259.66	10947.909	37809.211
15071.0	258.69	12809.904	37014.984
16880.0	258.55	13212.488	38328.922
7623.0	258.48	10404.528	34020.449
11240.0	258.07	11617.692	36107.621
2301.0	257.84	8517.215	38602.18
8515.0	256.5	10670.25	36753.07
8403.0	256.18	10744.927	37967.949
11490.0	255.09	11418.552	33359.469
9811.0	254.28	11092.08	37235.551
6896.0	252.38	10095.77	39618.586
8377.0	252.12	10769.033	38063.926
6958.0	251.27	10292.006	39752.965
10341.0	249.93	11299.792	35093.117
13010.0	249.7	12090.872	34744.309
942.0	249.2	7891.691	39903.77
10027.0	249.07	11108.813	35072.223
18819.0	247.37	13795.945	35338.141
11360.0	247.29	11581.744	34996.34
3040.0	247.14	8827.353	36698.375
6166.0	246.73	9763.388	34796.305
4290.0	246.62	9233.657	37954.855
11955.0	245.01	11708.945	37649.293
10540.0	244.68	11244.346	37294.574
10920.0	243.88	11597.161	39268.188
7270.0	243.27	10258.26	36317.699
13170.0	242.73	12158.63	36685.961
7197.0	242.42	10302.217	37105.879
2372.0	241.79	8504.42	37742.242
12435.0	241.68	11884.413	37571.258
14567.0	240.64	12548.078	37748.336
3696.0	240.35	8941.641	35526.652
20328.0	239.82	14228.248	39366.867
16961.0	239.4	13311.058	37908.762
12819.0	239.2	11950.525	33221.828
6726.0	238.97	10063.908	37832.84
7400.0	237.58	10300.137	34683.984
13627.0	237.58	12439.84	38733.504
20031.0	237.56	14361.691	35853.301
13842.0	236.75	12391.676	36483.973
17125.0	236.71	13304.4	36383.543
19506.0	236.62	14021.197	36610.594
14238.0	236.23	12671.721	34163.41
16465.0	236.1	12947.21	37219.711
900.0	236.02	7725.574	39616.465
4316.0	235.79	9217.657	38229.176
5678.0	235.72	9496.359	39510.063
9847.0	235.58	11134.071	36951.758
2480.0	234.57	8534.156	36472.316
12372.0	233.27	12046.125	38276.527
8276.0	233.25	10596.448	38980.32
13385.0	233.09	12224.834	38909.734
5701.0	232.98	9495.822	39732.262
5916.0	232.35	9761.951	37573.57
15017.0	231.87	12707.116	37632.301
13127.0	231.81	12189.338	36207.992
12228.0	231.62	11882.264	39491.676
2845.0	231.6	8834.479	34217.648
2051.0	231.6	8303.188	38844.016
10147.0	231.52	10998.587	33387.672
6866.0	231.43	10110.828	39216.332
13481.0	231.33	12069.16	39852.117
17942.0	230.91	13541.613	39339.648
18280.0	230.28	13729.222	37081.371
2717.0	230.2	8422.94	33647.656
12907.0	229.76	12064.8	33571.043
13629.0	229.55	12313.845	38745.895
20614.0	229.49	14550.737	37378.891
2979.0	229.01	8682.758	35813.969
3663.0	228.92	9035.465	35808.117
9412.0	228.82	10851.775	38900.934
674.0	228.71	7677.684	37811.48
8697.0	228.65	10621.901	35075.629
9760.0	228.4	11092.214	37741.094
5314.0	227.84	9564.967	36133.793
761.0	227.44	7715.232	38522.164
11977.0	226.48	11715.575	37878.094
19618.0	226.39	14183.668	35386.652
18436.0	226.23	13560.294	35589.332
19474.0	226.2	14199.738	37144.406
7953.0	226.1	10345.785	37399.906
14790.0	225.91	12767.403	39786.227
6715.0	225.81	10078.262	37718.766
5957.0	225.05	9844.646	37078.527
18124.0	224.45	13703.211	38661.375
19710.0	224.38	14047.63	34280.246
3679.0	224.36	8861.906	35704.625
16280.0	224.24	13001.087	35259.316
3439.0	224.13	8894.024	38215.754
12288.0	224.11	11905.377	38885.273
6930.0	223.48	10296.618	39827.891
17811.0	222.69	13346.433	37794.461
12693.0	222.61	11931.111	34921.797
8664.0	222.17	10650.545	35327.359
6616.0	221.43	10017.957	36755.395
12817.0	221.33	11917.438	33197.105
12952.0	221.14	12081.289	34145.48
982.0	220.53	8057.079	39629.156
17440.0	220.22	13437.279	33646.91
2844.0	220.16	8747.423	34210.195
6547.0	220.05	10039.696	36017.961
18570.0	220.01	13718.286	34129.926
12462.0	218.99	12031.188	37475.32
11918.0	218.95	11693.75	37303.398
20662.0	218.94	14623.77	36708.035
18636.0	218.8	13679.809	33053.5
11950.0	218.48	11634.861	37605.688
11031.0	218.34	11510.367	38042.301
4318.0	218.19	9091.284	38252.906
12216.0	218.09	11927.031	39691.301
11062.0	217.02	11437.66	37731.07
18459.0	216.94	13600.799	35538.078
7811.0	216.73	10447.85	35927.02
10421.0	216.66	11211.567	36010.57
16991.0	216.44	13220.305	37622.551
12902.0	216.43	12077.664	33519.629
9442.0	216.31	10981.932	39149.461
14522.0	215.99	12605.218	37303.664
11680.0	215.64	11750.307	34609.719
8128.0	215.43	10546.875	39182.227
3553.0	215.26	8965.399	36903.785
11177.0	215.03	11472.8	37016.262
3207.0	214.89	8818.393	38788.129
10410.0	214.87	11366.227	35885.641
16564.0	214.36	13001.778	38204.18
19007.0	214.3	13947.289	37663.129
15528.0	213.57	12783.417	33577.406
19368.0	213.42	14122.876	38158.727
14591.0	213.32	12622.746	38010.629
20028.0	213.0	14309.138	35839.414
956.0	212.9	7836.202	39959.129
8033.0	212.73	10350.413	38128.492
3890.0	212.52	9015.691	33163.824
19099.0	212.23	13901.378	38643.414
20247.0	212.06	14332.617	38409.121
14504.0	211.81	12585.532	37065.66
6298.0	211.75	9790.466	33031.527
18056.0	211.75	13772.86	39309.801
17116.0	211.69	13168.048	36267.738
6721.0	211.52	10072.868	37781.137
3607.0	210.95	8960.899	36481.543
20686.0	210.6	14615.985	36651.32
8286.0	210.1	10757.804	39106.48
2335.0	209.84	8579.071	38257.871
8354.0	209.76	10661.465	38160.801
19637.0	209.72	14008.371	34975.246
5037.0	209.68	9270.151	33086.98
373.0	209.59	7809.737	35774.203
9795.0	209.55	11117.979	37392.855
20422.0	209.55	14572.252	39683.992
3612.0	209.18	8855.345	36256.414
9580.0	209.07	11104.794	39278.617
19021.0	208.76	13853.429	37861.953
14152.0	208.15	12537.273	33298.383
3387.0	207.75	8990.96	38697.461
18336.0	207.75	13640.713	36626.586
11023.0	207.54	11564.278	38290.348
10594.0	207.46	11221.529	37859.762
3263.0	207.27	8710.027	39680.074
5387.0	207.17	9632.919	36952.492
8955.0	207.1	10955.565	34807.547
14097.0	207.08	12388.217	33465.859
12295.0	207.04	11868.086	38661.656
7136.0	206.73	10317.729	37677.832
2982.0	206.31	8656.257	35886.828
10770.0	206.29	11393.191	39398.844
11424.0	206.1	11437.377	34452.953
4254.0	206.0	9246.522	37519.82
16498.0	205.75	13117.502	37512.52
2225.0	205.37	8449.976	39323.109
6131.0	205.35	9799.508	35375.57
9929.0	205.18	11182.321	36187.551
5351.0	205.14	9694.579	36548.535
2315.0	205.12	8464.398	38422.086
20498.0	205.01	14507.288	38818.656
9763.0	204.89	11190.938	37772.984
17366.0	204.84	13328.698	33211.059
12620.0	204.82	11962.197	35493.496
15123.0	204.74	12886.889	36354.199
11670.0	204.59	11808.486	34465.902
3428.0	204.28	9009.469	38462.84
4584.0	204.05	9460.577	38496.988
17352.0	204.05	13146.644	33605.121
2328.0	203.74	8488.988	38208.313
380.0	203.72	7953.687	35799.164
20427.0	203.7	14597.606	39713.27
13370.0	203.34	12065.463	38721.344
20421.0	203.34	14430.385	39674.5
16156.0	202.98	13063.226	34012.539
17062.0	202.8	13138.382	36772.578
15207.0	202.52	12849.473	35105.621
20398.0	202.46	14556.948	39827.543
13148.0	202.27	12269.737	36447.273
14057.0	202.08	12291.304	33663.391
17780.0	201.9	13489.967	37337.723
18001.0	201.81	13663.485	39772.523
6066.0	201.2	9885.201	35925.355
6655.0	200.98	9992.159	37147.289
11092.0	200.91	11554.379	37613.203
10496.0	200.85	11218.205	36893.34
13588.0	200.74	12426.556	38979.43
5016.0	200.54	9394.353	33168.188
20749.0	200.28	14466.051	35874.508
7322.0	199.95	10187.344	35807.754
17330.0	199.55	13156.656	33669.156
3567.0	199.45	9004.81	37008.469
15221.0	199.41	12881.835	35234.617
12679.0	199.32	11937.617	35082.063
5163.0	199.18	9667.333	34441.852
17814.0	199.13	13355.619	37822.023
12150.0	199.11	11802.62	39703.832
7876.0	198.93	10370.877	36521.773
8225.0	198.72	10736.914	39671.273
10048.0	198.55	11098.242	34689.004
4618.0	198.49	9453.936	38203.23
6100.0	198.0	9708.936	35689.742
18202.0	198.0	13668.168	37865.684
1279.0	197.38	8073.891	35913.301
17615.0	197.34	13352.081	35539.344
12146.0	196.75	11750.149	39667.836
5133.0	196.62	9668.382	33984.152
10506.0	196.62	11285.463	36956.699
5841.0	196.6	9910.683	38443.379
918.0	196.56	7980.342	39723.984
17109.0	196.35	13330.531	36535.461
10984.0	196.18	11573.962	38581.207
8412.0	196.14	10704.799	37697.914
10017.0	196.1	11054.444	35246.773
19587.0	196.0	14137.739	35671.016
18679.0	195.93	13887.126	33485.316
18926.0	195.12	13784.996	36532.855
6796.0	195.1	10080.369	38470.184
6094.0	194.93	9780.015	35600.625
1024.0	194.36	8176.596	39236.148
13712.0	194.32	12351.63	37721.219
17285.0	194.22	13155.008	34443.668
2868.0	194.11	8831.579	34405.719
11844.0	194.03	11815.949	36487.469
10041.0	193.28	11036.009	34873.383
6713.0	193.24	9926.508	37711.719
12884.0	193.07	12188.385	33333.406
9970.0	192.75	11057.103	35729.59
14342.0	192.52	12693.048	35236.848
8989.0	192.4	10921.535	35109.852
4544.0	191.85	9464.289	39040.133
1276.0	191.81	8098.166	35904.656
20759.0	191.65	14463.221	35730.391
18795.0	191.58	13852.505	34976.77
13570.0	191.54	12477.651	39417.461
3730.0	191.35	9035.822	35006.441
12281.0	191.23	11868.818	39101.539
8325.0	191.04	10737.108	38534.723
7121.0	190.91	10307.617	37886.129
18084.0	190.87	13733.817	39244.316
16551.0	190.62	13029.323	38081.086
5148.0	190.62	9640.569	34160.039
18226.0	190.03	13758.091	37522.215
12595.0	189.93	11918.71	35799.309
7838.0	189.82	10385.441	36215.926
8227.0	189.7	10587.433	39679.148
7575.0	189.51	10401.288	33389.055
16165.0	188.95	13095.184	34139.027
8706.0	188.92	10624.687	34855.82
4943.0	188.9	9454.214	34316.902
12592.0	188.86	12051.807	35775.496
12010.0	188.76	11722.706	38275.488
16997.0	188.7	13135.541	37349.977
7219.0	188.69	10202.096	36725.242
14648.0	188.55	12606.991	38600.543
10712.0	188.46	11251.726	38835.055
17022.0	188.36	13246.527	37057.867
14795.0	188.11	12723.624	39785.039
4706.0	188.01	9320.075	37322.48
6900.0	187.82	9922.36	39652.906
14952.0	187.75	12858.382	38006.988
6708.0	187.65	10021.06	37664.348
12280.0	187.59	11925.09	39096.004
14151.0	187.5	12507.269	33284.125
18278.0	187.29	13769.558	37048.754
17929.0	187.27	13440.42	39147.891
4123.0	187.15	9078.589	35982.922
15172.0	186.79	12830.36	35883.879
20286.0	186.21	14214.033	38829.957
10283.0	186.04	11209.875	34475.605
10176.0	185.68	11419.227	33064.184
19393.0	185.56	14007.008	38007.215
3418.0	185.52	9038.009	38349.988
17899.0	185.47	13517.814	38730.453
19415.0	185.31	14042.381	37715.438
3735.0	185.29	8937.253	35028.199
11516.0	185.14	11473.801	33098.223
11639.0	185.08	11693.644	34171.535
14109.0	184.85	12468.198	33019.434
833.0	184.74	7862.017	39058.32
11396.0	184.6	11580.011	34513.441
17012.0	184.32	13337.922	37507.105
11671.0	184.24	11658.439	34552.535
3051.0	184.01	8649.644	36846.211
10020.0	183.99	11084.252	34960.699
20640.0	183.88	14600.156	37130.238
17914.0	183.84	13539.219	38948.949
18299.0	183.84	13673.799	36953.824
17129.0	183.84	13212.916	36091.965
17308.0	183.55	13307.366	34032.168
12018.0	183.42	11676.527	38347.535
4454.0	183.32	9062.207	39833.992
14494.0	183.28	12520.088	36992.375
10611.0	183.19	11317.357	37982.91
15090.0	182.98	12898.752	36553.535
10573.0	182.75	11230.287	37634.027
6814.0	182.59	10110.364	38619.262
11374.0	182.17	11520.299	34895.707
13843.0	182.09	12432.794	36485.121
2733.0	182.04	8487.273	33183.34
14364.0	181.88	12590.357	35518.297
19444.0	181.73	14032.173	37654.633
5226.0	181.69	9677.278	35186.848
18286.0	181.27	13641.873	37153.777
12242.0	181.25	11959.885	39339.527
456.0	181.25	7966.932	36333.707
6138.0	181.0	9836.794	35125.254
2857.0	180.35	8634.118	34277.133
10453.0	180.26	11372.67	36358.148
2200.0	180.2	8493.216	39697.426
7653.0	179.76	10372.457	34252.063
8988.0	179.7	10889.435	35102.902
18256.0	179.6	13580.633	37494.672
3534.0	179.55	8926.642	37080.715
8577.0	179.45	10674.276	36143.18
11732.0	179.41	11819.116	35309.57
3443.0	179.36	9037.11	38232.984
10587.0	179.24	11401.178	37767.379
18725.0	178.93	13817.317	33993.156
9971.0	178.72	11045.498	35430.469
7059.0	178.59	10340.222	38629.551
10754.0	178.49	11371.679	39266.266
20516.0	178.3	14517.353	38657.445
4256.0	178.21	9057.835	37565.523
16517.0	178.21	13113.629	37769.0
13890.0	178.21	12386.728	36046.625
5247.0	178.0	9604.662	35379.281
19205.0	177.98	13850.614	39822.707
13183.0	177.96	12072.889	36818.914
3305.0	177.92	8856.713	39825.422
14960.0	177.86	12888.116	38093.801
8244.0	177.8	10658.258	39523.152
9717.0	177.75	11093.467	38029.262
14821.0	177.75	12731.009	39439.074
8411.0	177.71	10643.186	37698.059
13159.0	177.57	12270.667	36568.227
9671.0	177.46	11163.823	38316.043
18898.0	177.27	13991.064	36255.336
6766.0	177.27	10038.525	38086.777
20588.0	176.98	14419.906	37903.176
1391.0	176.85	8000.171	34857.52
8111.0	176.79	10469.63	38953.801
14806.0	176.77	12847.336	39914.66
19768.0	176.65	14183.369	33365.074
12878.0	176.62	12107.042	33257.285
1385.0	176.58	8125.843	35091.805
4787.0	176.46	9407.284	36271.746
3336.0	176.39	8981.217	39462.168
20899.0	176.35	14572.427	34281.676
8710.0	176.29	10764.652	34916.461
13730.0	176.08	12447.92	37575.164
19264.0	176.06	14146.642	39281.629
10468.0	175.98	11297.053	36648.02
19489.0	175.91	14159.872	36990.66
4139.0	175.79	9213.787	36191.715
2529.0	175.6	8578.216	36049.883
8553.0	175.43	10573.528	36511.992
8860.0	175.1	10881.481	33447.723
8951.0	175.01	10859.408	34767.195
5993.0	174.99	9831.647	36760.289
8282.0	174.93	10677.696	39063.625
15783.0	174.93	13036.258	33323.363
4786.0	174.85	9465.868	36250.285
7528.0	174.78	10321.359	33036.965
13123.0	174.78	12211.808	36172.523
7450.0	174.76	10298.908	33981.902
17972.0	174.68	13551.526	39625.188
12853.0	174.64	12204.974	33039.902
12934.0	174.57	12156.783	33885.348
13016.0	174.53	12057.612	34805.148
20713.0	174.3	14496.279	36321.98
13175.0	174.28	12275.578	36739.121
8189.0	174.2	10771.228	39776.621
6759.0	174.18	9958.707	38078.039
17787.0	174.09	13498.322	37441.879
12832.0	174.09	11908.164	33016.988
14755.0	173.95	12680.53	39714.699
3078.0	173.88	8686.752	37224.301
8474.0	173.84	10588.417	37247.164
19204.0	173.8	13898.7	39821.105
9976.0	173.67	11031.5	35471.57
14105.0	173.51	12340.322	33263.758
1910.0	173.38	8317.617	37292.039
16463.0	173.09	13053.055	37214.043
15282.0	172.73	12801.615	34608.754
7868.0	172.69	10524.295	36419.004
11343.0	172.61	11622.145	35182.41
20605.0	172.5	14481.374	37541.711
17119.0	172.5	13233.36	36313.41
17295.0	172.44	13223.03	34273.199
13236.0	172.4	12247.069	37300.324
19227.0	172.38	14012.647	39851.984
5305.0	172.29	9615.838	36052.273
12060.0	172.21	11648.593	38738.898
9549.0	172.15	11034.425	39642.961
19314.0	172.13	14145.153	38865.496
6843.0	172.08	9986.641	38925.609
254.0	172.0	7727.737	34997.898
4683.0	171.92	9400.1	37650.512
5125.0	171.85	9488.569	33908.105
16807.0	171.75	13152.577	39332.836
11698.0	171.67	11786.032	34823.398
14575.0	171.67	12642.929	37845.863
9898.0	171.62	10993.701	36271.406
15738.0	171.56	12704.46	33055.492
17940.0	171.5	13364.296	39289.105
4980.0	171.44	9328.575	33854.957
20873.0	171.35	14520.34	34603.109
19518.0	171.33	14168.402	36432.629
2646.0	171.31	8570.557	34308.52
12757.0	171.1	11890.017	34247.434
13651.0	171.02	12456.799	38386.023
10872.0	170.96	11428.68	39448.641
577.0	170.75	7705.788	37193.004
14332.0	170.54	12492.992	35085.465
4558.0	170.5	9410.154	38865.938
18920.0	170.45	13779.614	36429.48
19111.0	170.41	13824.642	38815.879
5361.0	170.35	9540.004	36688.719
7324.0	170.31	10337.813	35816.406
5170.0	170.29	9605.811	34512.125
11353.0	170.24	11443.793	35216.699
16639.0	169.97	13024.623	38914.41
13719.0	169.93	12478.35	37781.941
4417.0	169.81	9250.425	39377.328
14316.0	169.72	12557.781	34965.691
143.0	169.47	7838.46	34194.727
14976.0	169.43	12876.024	37894.113
1535.0	169.36	8147.233	33110.313
12777.0	169.32	11978.777	33885.629
10969.0	169.26	11493.818	38707.871
11657.0	169.24	11784.313	34420.121
5908.0	169.03	9770.798	37822.707
7637.0	168.97	10543.316	34154.516
4412.0	168.93	9182.739	39296.676
19692.0	168.88	14012.959	34419.164
4525.0	168.86	9377.804	39365.465
11561.0	168.67	11767.973	33375.699
9344.0	168.53	10960.821	38112.168
15162.0	168.53	12719.974	35782.863
3634.0	168.4	8924.324	36138.293
10430.0	168.4	11234.114	36090.66
13029.0	168.38	12233.968	34969.586
1958.0	168.28	8300.572	37878.523
20441.0	168.28	14544.905	39496.461
17517.0	168.24	13407.792	34576.742
17676.0	168.19	13500.46	36124.656
13204.0	168.19	12061.613	37028.805
20282.0	168.11	14208.718	38787.895
4193.0	167.96	9072.479	36858.664
8303.0	167.61	10756.158	38909.926
10693.0	167.57	11281.134	38683.027
10124.0	167.48	11105.67	33730.977
11913.0	167.46	11691.424	37200.676
11237.0	167.21	11526.152	36361.543
15003.0	167.13	12861.434	37800.816
12625.0	167.02	12002.429	35555.191
13452.0	166.85	12180.697	39490.117
13169.0	166.83	12213.242	36662.047
8024.0	166.83	10469.393	38087.816
2366.0	166.6	8433.142	37697.461
13045.0	166.56	12079.372	35165.266
5311.0	166.48	9568.484	36086.605
2869.0	166.27	8784.489	34408.699
7483.0	166.25	10307.152	33513.488
14924.0	166.19	12850.291	38365.641
20870.0	166.14	14522.474	34575.805
13054.0	165.98	12108.854	35313.887
774.0	165.7	7806.792	38622.477
17823.0	165.58	13422.331	37965.301
8882.0	165.45	10885.405	33665.883
17187.0	165.37	13297.666	35571.375
16920.0	165.35	13339.233	38218.059
5031.0	165.26	9289.98	33308.305
17074.0	165.03	13283.833	36550.891
9665.0	165.01	11131.904	38593.047
13380.0	164.97	12125.538	38827.789
19881.0	164.76	14224.476	34080.781
4758.0	164.76	9319.513	36548.016
11123.0	164.6	11487.397	37213.883
3728.0	164.55	8933.186	34990.883
8533.0	164.51	10647.378	36627.172
16307.0	164.37	13124.284	35615.492
16684.0	164.37	13067.763	39406.863
10820.0	164.11	11221.657	39868.145
11621.0	164.01	11814.329	33969.965
5979.0	163.95	9718.401	36934.293
9748.0	163.91	11018.907	37959.223
2422.0	163.91	8567.572	37042.637
17571.0	163.86	13385.997	35101.648
9854.0	163.82	11203.716	36996.891
72.0	163.74	7767.706	33577.242
10701.0	163.68	11211.414	38732.891
15646.0	163.61	12850.25	33437.813
8043.0	163.51	10426.924	38208.543
6883.0	163.42	9921.927	39499.191
11038.0	163.21	11450.395	38097.535
5021.0	163.09	9482.419	33221.59
1702.0	163.07	8413.152	34886.621
5511.0	163.01	9496.138	38284.012
18386.0	162.94	13738.778	36348.012
9781.0	162.9	11142.391	37582.063
14387.0	162.82	12638.54	35785.563
11025.0	162.65	11474.019	38295.816
670.0	162.59	7743.853	37782.461
12487.0	162.57	11924.513	37066.141
7582.0	162.5	10490.661	33475.91
20958.0	162.5	14489.423	33181.676
4221.0	162.27	9196.117	37119.758
11111.0	162.11	11457.637	37453.355
7495.0	162.02	10299.058	33342.531
855.0	162.0	7863.532	39302.145
12692.0	161.96	11913.844	34917.355
20682.0	161.94	14575.255	36619.441
6389.0	161.9	10012.972	34096.094
18840.0	161.67	13950.046	35543.965
17208.0	161.67	13270.79	35216.66
7597.0	161.67	10472.167	33560.215
11775.0	161.62	11676.221	35719.336
4934.0	161.54	9299.724	34513.617
7249.0	161.52	10215.541	36386.434
20146.0	161.52	14244.646	37132.66
19408.0	161.35	14055.395	37841.531
18870.0	161.33	13838.536	35984.777
12398.0	161.33	11909.261	38148.871
16277.0	161.33	13079.308	35342.922
17589.0	161.17	13389.022	35244.652
17197.0	161.17	13298.309	35350.211
9283.0	161.16	10889.716	37655.336
4771.0	161.16	9435.839	36385.16
9148.0	161.1	10777.003	36706.859
3636.0	160.98	9044.558	36161.828
15180.0	160.93	12781.831	35616.262
7377.0	160.81	10213.534	34993.816
18727.0	160.79	13837.795	34017.797
18832.0	160.73	13892.623	35461.594
9068.0	160.71	10874.076	35907.652
11136.0	160.54	11547.484	37320.605
6952.0	160.54	10310.058	39688.238
8390.0	160.39	10624.425	37839.68
6707.0	160.29	9970.099	37653.102
7721.0	159.97	10530.359	35045.711
3434.0	159.95	8998.606	38195.32
12080.0	159.78	11804.953	38999.977
4289.0	159.76	9240.701	37916.746
2683.0	159.76	8551.557	33900.102
5203.0	159.76	9600.071	34876.574
14856.0	159.7	12863.382	39188.047
4842.0	159.68	9402.666	35874.484
16831.0	159.62	13302.417	38960.188
10963.0	159.55	11541.381	38667.781
14292.0	159.53	12625.792	34753.359
4543.0	159.53	9351.92	39025.801
1704.0	159.34	8209.019	34896.016
8448.0	159.22	10699.598	37372.563
1528.0	159.18	8077.838	33323.305
16939.0	159.11	13297.595	38060.281
14386.0	159.03	12561.74	35776.566
19588.0	159.03	14152.922	35673.328
9984.0	158.88	11090.361	35520.789
19087.0	158.68	13901.102	38460.078
10155.0	158.66	11100.531	33241.91
16917.0	158.63	13315.424	38165.484
12250.0	158.63	12003.355	39415.188
9478.0	158.61	10783.874	39678.473
18407.0	158.59	13603.151	35978.91
17917.0	158.55	13385.748	38970.395
20593.0	158.51	14499.377	37971.832
13102.0	158.44	12158.331	35874.359
9877.0	158.4	11185.867	36638.953
7774.0	158.34	10473.677	35580.93
3702.0	158.28	8975.188	35302.938
4122.0	158.28	9216.868	35982.316
12155.0	158.21	11817.74	39737.492
14071.0	158.19	12422.326	33538.758
544.0	158.19	7869.276	37007.195
12168.0	158.13	11671.206	39837.672
13807.0	158.07	12455.621	36734.355
17329.0	157.8	13262.077	33664.121
20403.0	157.71	14638.26	39902.117
13280.0	157.71	12221.959	37839.93
3897.0	157.61	9156.313	33131.063
2978.0	157.61	8760.649	35811.414
12699.0	157.59	12055.757	34631.43
4923.0	157.59	9288.189	34656.508
2147.0	157.5	8367.817	39811.727
7981.0	157.32	10375.593	37649.012
14873.0	157.25	12805.702	39045.941
1335.0	157.11	8160.18	35477.691
15799.0	157.11	13067.964	33481.508
11397.0	156.73	11542.229	34522.129
11196.0	156.63	11614.958	36543.68
11677.0	156.4	11840.777	34595.777
594.0	156.39	7738.44	37324.328
5911.0	156.35	9701.612	37528.059
5224.0	156.31	9518.113	35156.805
8625.0	156.29	10761.039	35900.18
16661.0	156.29	13109.337	39116.184
3030.0	156.27	8685.889	36558.863
8509.0	156.19	10662.975	36976.977
16591.0	155.73	13111.285	38470.656
19395.0	155.73	14102.173	38018.586
1028.0	155.7	8029.7	38970.156
4734.0	155.6	9322.483	36916.086
5734.0	155.6	9830.285	39938.066
2160.0	155.58	8346.681	39887.266
11817.0	155.54	11833.181	36196.461
4554.0	155.5	9449.177	38806.41
9664.0	155.39	11058.275	38544.527
14430.0	155.39	12558.151	36319.383
17948.0	155.31	13414.659	39410.668
4349.0	155.14	9099.948	38698.426
7382.0	155.08	10322.508	34835.434
2156.0	155.06	8394.557	39873.125
8369.0	155.01	10607.417	38304.133
9596.0	154.95	11038.006	39155.809
17519.0	154.95	13488.399	34601.043
18128.0	154.91	13662.572	38682.578
4000.0	154.89	9259.039	34650.645
4780.0	154.89	9350.411	36511.887
6109.0	154.87	9743.423	35493.027
3784.0	154.78	9040.103	34370.262
16951.0	154.74	13145.946	38131.996
15312.0	154.72	12806.162	34277.465
11036.0	154.68	11595.251	38084.32
7994.0	154.57	10496.164	37785.348
9101.0	154.55	10785.357	36272.523
715.0	154.55	7764.616	38062.809
2555.0	154.55	8624.861	35454.621
13784.0	154.49	12447.158	37159.391
7816.0	154.41	10544.879	35948.164
9520.0	154.32	11102.555	39769.656
5483.0	154.18	9692.934	38008.461
19172.0	154.14	13807.771	39470.488
11169.0	154.14	11447.378	36915.348
20560.0	154.05	14520.521	38031.934
12524.0	153.99	11917.248	36743.137
11030.0	153.97	11534.41	38014.914
19557.0	153.91	14173.385	35981.125
2209.0	153.86	8599.376	39488.227
4116.0	153.82	9188.426	35935.09
19335.0	153.78	14100.03	38790.168
20927.0	153.76	14356.736	33738.699
1379.0	153.74	8170.616	34974.734
20322.0	153.74	14406.578	39348.543
10696.0	153.7	11254.248	38707.766
3572.0	153.65	8852.295	36761.707
2651.0	153.65	8603.116	34397.355
9361.0	153.53	10819.129	38261.395
7938.0	153.47	10562.133	37194.934
12825.0	153.47	11896.594	33285.344
743.0	153.42	7945.174	38371.574
8090.0	153.38	10533.493	38742.895
7412.0	153.24	10223.532	34543.719
3706.0	153.03	8896.435	35350.008
7988.0	152.98	10500.213	37706.617
2289.0	152.96	8436.099	38517.699
1693.0	152.96	8402.456	34678.059
6079.0	152.88	9872.959	35771.945
8513.0	152.88	10756.52	36728.996
13142.0	152.78	12069.449	36347.375
13093.0	152.76	12130.821	35820.563
19185.0	152.71	13803.146	39662.555
13233.0	152.69	12156.225	37265.457
20890.0	152.61	14480.683	34139.5
9916.0	152.59	11036.737	36068.176
20533.0	152.57	14572.677	38563.219
16811.0	152.36	13172.891	39355.84
15449.0	152.34	12851.023	33735.648
11822.0	152.23	11823.339	36256.844
5194.0	152.17	9653.349	34785.438
20399.0	152.11	14453.856	39828.641
11430.0	152.11	11444.311	34209.184
9642.0	151.88	11132.803	38639.008
16867.0	151.79	13306.99	38532.367
6856.0	151.79	9938.051	39059.188
19316.0	151.79	14195.075	38876.719
13615.0	151.73	12455.248	38935.09
11226.0	151.73	11428.294	36532.652
1190.0	151.56	8062.361	37335.477
253.0	151.56	7652.808	34981.344
16323.0	151.44	12935.607	35785.121
7971.0	151.42	10526.628	37579.422
15337.0	151.42	12819.125	33877.465
3473.0	151.29	8895.879	37952.816
8343.0	151.25	10687.23	38400.363
2798.0	151.17	8643.508	33499.164
9472.0	151.02	10865.151	39561.219
16810.0	150.91	13274.927	39352.109
20523.0	150.89	14528.75	38747.664
13544.0	150.87	12373.33	39516.316
6939.0	150.85	10329.326	39966.039
11053.0	150.79	11438.683	37963.102
3793.0	150.79	8926.511	34151.359
11622.0	150.7	11774.956	33993.477
11573.0	150.66	11634.763	33472.133
7583.0	150.54	10466.422	33477.867
13205.0	150.41	12093.403	37026.801
13266.0	150.41	12237.458	37674.375
10015.0	150.41	11015.26	35212.816
11082.0	150.37	11454.611	37547.176
7220.0	150.35	10222.472	36728.273
7058.0	150.33	10304.102	38618.363
11148.0	150.29	11592.589	37083.445
17045.0	150.22	13208.411	36880.211
13044.0	150.18	12236.2	35145.406
5405.0	150.18	9530.607	37146.406
132.0	150.16	7683.648	34105.266
9523.0	150.14	11139.161	39798.516
11470.0	150.14	11593.998	33969.145
1424.0	150.06	8156.28	34362.691
17115.0	150.04	13291.728	36263.945
9199.0	150.02	10920.87	37124.242
10268.0	149.95	11245.971	34257.867
20347.0	149.85	14353.739	39552.973
17670.0	149.81	13395.984	36027.09
19960.0	149.79	14286.986	35083.508
204.0	149.76	7764.071	34696.855
3335.0	149.72	8865.866	39451.223
17742.0	149.66	13380.584	36879.41
13058.0	149.6	12129.68	35332.883
20434.0	149.49	14499.846	39447.941
13024.0	149.41	12164.243	34844.055
8008.0	149.2	10440.809	37979.023
5491.0	149.03	9630.576	38078.258
14294.0	148.91	12499.17	34764.754
13143.0	148.88	12199.571	36345.836
9279.0	148.82	10979.875	37629.293
6001.0	148.76	9758.422	36847.012
20508.0	148.7	14574.676	38926.094
16275.0	148.68	13000.043	35333.688
2796.0	148.45	8808.649	33476.168
20484.0	148.42	14577.143	39269.156
17273.0	148.4	13154.678	34588.602
8278.0	148.38	10608.764	39022.055
20127.0	148.32	14266.776	36944.758
12117.0	148.26	11778.608	39330.254
7517.0	148.26	10329.323	33272.426
4845.0	148.22	9462.712	35884.32
372.0	148.19	7881.736	35771.121
10191.0	148.17	11311.85	33288.773
19839.0	148.11	14418.245	33530.359
10315.0	148.09	11270.447	34821.621
20437.0	148.07	14532.872	39462.961
9685.0	147.88	11133.658	38160.496
8480.0	147.84	10669.883	37331.555
2640.0	147.84	8587.449	34587.734
7020.0	147.8	10239.072	38808.691
7080.0	147.76	10190.996	38197.926
17921.0	147.69	13477.915	38996.852
4409.0	147.52	9215.84	39270.902
13195.0	147.4	12155.338	36945.367
5536.0	147.4	9667.097	38532.402
17148.0	147.38	13198.143	36021.699
14877.0	147.25	12852.881	39078.855
11205.0	147.09	11615.423	36629.531
20505.0	146.98	14537.505	38882.504
14013.0	146.94	12476.512	34396.895
9611.0	146.94	11081.523	39004.828
13692.0	146.88	12474.631	37850.234
1398.0	146.83	8169.196	34630.379
10395.0	146.75	11297.608	35692.496
7374.0	146.71	10218.462	35234.461
17812.0	146.52	13454.092	37795.754
12522.0	146.48	11883.48	36731.953
7731.0	146.46	10415.98	35154.059
11524.0	146.27	11726.82	33069.258
426.0	146.27	7876.315	36108.977
20840.0	146.02	14627.524	34625.051
15043.0	146.0	12821.491	37053.234
5391.0	145.93	9685.953	36987.512
13923.0	145.77	12444.747	35502.445
15765.0	145.77	13063.758	33189.484
448.0	145.75	7834.421	36271.039
17426.0	145.68	13395.652	33519.621
12255.0	145.66	11936.446	39176.668
18491.0	145.64	13666.79	34969.797
11962.0	145.54	11674.108	37704.637
8883.0	145.5	10913.185	33707.383
16804.0	145.48	13286.871	39590.488
16247.0	145.48	13032.653	34996.176
10403.0	145.43	11417.361	35730.531
12622.0	145.39	11863.468	35527.855
1598.0	145.31	8302.324	33641.336
2519.0	145.27	8626.762	35927.188
6153.0	145.27	9712.039	34967.941
13682.0	145.22	12477.823	38071.094
10358.0	145.22	11211.901	35323.348
7245.0	145.2	10291.692	36668.602
14769.0	144.97	12603.111	39819.746
9424.0	144.89	10874.399	38954.395
8962.0	144.72	10842.859	34876.664
1923.0	144.7	8302.993	37457.621
1751.0	144.6	8345.957	35348.109
14564.0	144.58	12681.011	37709.961
3625.0	144.56	9035.038	36058.281
12206.0	144.37	11890.36	39619.355
5556.0	144.33	9689.425	38698.402
4973.0	144.33	9331.834	34118.336
9222.0	144.26	10970.093	37244.016
14629.0	144.2	12634.898	38436.883
5545.0	144.09	9490.745	38611.238
6868.0	144.05	10118.064	39232.922
9149.0	144.01	10954.2	36736.355
5458.0	143.99	9569.263	37682.852
10507.0	143.88	11369.924	36956.738
180.0	143.82	7921.673	34516.332
4692.0	143.76	9445.986	37454.492
12229.0	143.72	12015.061	39531.371
7822.0	143.66	10521.511	36000.391
17510.0	143.65	13397.674	34467.516
4101.0	143.61	9193.449	35800.688
10933.0	143.47	11455.875	39050.738
15767.0	143.47	13134.203	33194.609
16875.0	143.42	13148.704	38578.715
18567.0	143.17	13654.846	34086.395
12064.0	143.17	11714.391	38767.348
12761.0	143.15	12021.272	34263.945
7960.0	143.13	10556.144	37464.996
10202.0	143.13	11273.065	33389.922
2656.0	143.05	8563.389	34189.469
7137.0	142.97	10209.448	37739.426
1445.0	142.97	8044.508	34031.121
10664.0	142.74	11398.236	38436.352
5660.0	142.73	9628.641	39265.516
13984.0	142.63	12391.279	34663.387
17945.0	142.61	13383.698	39371.77
13581.0	142.5	12436.66	39202.84
5995.0	142.4	9823.375	36781.727
20511.0	142.34	14478.431	38941.367
9262.0	142.32	10806.422	37542.367
8318.0	142.3	10564.747	38771.215
3140.0	142.19	8842.628	37832.867
9242.0	142.17	10941.815	37402.598
6111.0	142.07	9900.568	35509.547
19478.0	142.06	13997.998	36881.5
19696.0	141.96	14042.152	34134.352
6034.0	141.86	9723.107	36269.766
13345.0	141.84	12241.603	38483.539
12838.0	141.81	11907.794	33093.746
20212.0	141.81	14372.709	37991.648
16755.0	141.79	13331.127	39807.391
17509.0	141.77	13468.776	34459.164
5334.0	141.77	9516.103	36393.004
10185.0	141.71	11356.352	33201.563
5493.0	141.67	9634.371	38116.754
11443.0	141.67	11556.581	34031.391
20676.0	141.67	14493.716	36562.398
17462.0	141.65	13539.816	33939.539
9556.0	141.61	11188.883	39698.617
17334.0	141.61	13262.471	33728.352
443.0	141.58	7921.758	36257.168
20933.0	141.58	14580.495	33783.824
17439.0	141.5	13387.353	33631.023
10526.0	141.44	11290.797	37184.559
7998.0	141.42	10441.695	37834.715
17130.0	141.35	13290.092	36090.875
12544.0	141.31	12060.445	36623.328
9800.0	141.29	11167.297	37448.031
4517.0	141.17	9452.053	39585.824
11193.0	141.1	11504.605	36838.961
20916.0	141.08	14460.129	33858.473
18923.0	141.06	13870.298	36492.91
14299.0	141.04	12707.671	34810.836
62.0	141.0	7942.439	33506.809
9117.0	141.0	10828.962	36432.867
19885.0	140.98	14349.337	34116.273
14781.0	140.96	12694.984	39949.941
1328.0	140.94	8153.643	35728.832
4164.0	140.92	9230.138	36494.48
8137.0	140.92	10397.585	39335.098
4938.0	140.89	9456.112	34550.789
4372.0	140.87	9172.294	38946.742
5668.0	140.77	9663.832	39385.762
13944.0	140.71	12397.709	35099.156
425.0	140.71	7777.726	36101.738
18673.0	140.66	13892.62	33400.148
1498.0	140.66	8126.638	33345.672
8795.0	140.64	10585.061	33340.457
19484.0	140.58	14111.784	36955.805
8413.0	140.47	10775.073	37698.215
17938.0	140.47	13438.218	39247.953
6621.0	140.45	10007.621	36784.656
5128.0	140.39	9648.429	33933.77
7287.0	140.39	10214.888	36098.047
18111.0	140.37	13757.436	38837.938
16174.0	140.35	12949.932	34247.977
5394.0	140.33	9576.855	37046.371
2594.0	140.31	8559.845	35211.422
20961.0	140.27	14457.246	33250.371
2682.0	140.27	8577.213	33893.93
10134.0	140.25	11137.055	33528.645
3094.0	140.24	8827.48	37422.914
10489.0	140.24	11369.929	36813.789
5728.0	140.22	9817.695	39825.66
9766.0	140.2	11012.338	37799.824
5215.0	140.18	9501.207	35009.723
13814.0	140.08	12283.657	36810.383
6296.0	140.08	9740.728	33309.793
15164.0	140.06	12817.574	35834.629
18738.0	139.95	13820.917	34170.277
13967.0	139.91	12283.865	35070.238
7344.0	139.85	10220.188	35510.43
116.0	139.85	7949.611	33947.723
14375.0	139.83	12650.935	35684.094
14451.0	139.79	12492.455	36546.797
2135.0	139.78	8410.234	39633.254
12950.0	139.66	12159.953	34114.309
12369.0	139.66	11972.512	38257.523
1696.0	139.66	8238.08	34724.949
9969.0	139.6	11082.348	35730.281
9382.0	139.56	10964.967	38477.711
9005.0	139.47	10833.054	35332.297
3386.0	139.45	8932.479	38688.926
10378.0	139.43	11397.657	35515.113
14297.0	139.37	12613.253	34800.246
4447.0	139.16	9233.58	39743.348
3499.0	139.14	8938.111	37535.738
753.0	139.12	7953.356	38432.742
5329.0	139.1	9510.38	36300.496
15318.0	139.07	12858.785	34010.883
10662.0	139.05	11262.791	38422.84
13679.0	138.97	12453.646	38037.766
7005.0	138.95	10161.881	38961.254
735.0	138.95	7977.968	38288.5
14678.0	138.93	12633.448	38884.902
18341.0	138.66	13598.921	36652.586
12560.0	138.63	11949.071	36538.715
6978.0	138.57	10325.711	39309.105
11000.0	138.47	11456.692	38409.055
15168.0	138.47	12714.755	35856.988
7780.0	138.43	10404.064	35629.816
17177.0	138.42	13331.287	35718.77
10108.0	138.36	11011.032	34125.055
9216.0	138.32	10896.776	37211.59
14798.0	138.32	12756.763	39823.492
1029.0	138.28	8144.672	38974.488
3615.0	138.24	8894.285	36289.324
13867.0	138.22	12329.179	36082.805
1618.0	138.2	8332.897	33886.672
8447.0	138.17	10750.633	37351.859
16309.0	138.11	12932.741	35622.578
17217.0	138.07	13242.173	35055.742
14141.0	138.03	12500.237	33167.813
8419.0	137.99	10708.052	37787.781
10881.0	137.97	11479.319	39546.039
9008.0	137.96	10926.242	35348.766
8520.0	137.92	10753.194	36785.125
15278.0	137.9	12823.516	34573.5
17869.0	137.88	13529.776	38397.336
2290.0	137.84	8477.925	38536.953
5169.0	137.84	9534.091	34507.801
3120.0	137.78	8671.762	37646.629
12205.0	137.73	12061.388	39619.094
10735.0	137.69	11364.109	39035.105
3339.0	137.63	8854.953	39517.609
5958.0	137.63	9903.211	37077.617
4735.0	137.61	9481.069	36928.816
4120.0	137.57	9262.311	35966.336
15153.0	137.55	12800.152	36004.441
9119.0	137.53	10859.552	36468.992
7509.0	137.51	10339.42	33177.828
1256.0	137.44	8069.399	36284.168
9761.0	137.42	11058.649	37745.02
11288.0	137.38	11456.423	35631.289
15638.0	137.38	12765.702	33366.875
13771.0	137.36	12398.611	37293.148
14402.0	137.34	12498.296	36005.469
4114.0	137.32	9269.986	35925.023
7467.0	137.25	10323.976	33941.383
10862.0	137.23	11504.112	39660.898
13734.0	137.17	12389.539	37647.449
4977.0	137.15	9464.625	33819.48
9534.0	137.11	11169.353	39863.734
1711.0	137.04	8232.586	34927.113
10579.0	137.02	11372.103	37662.039
8467.0	136.98	10565.822	37501.23
8648.0	136.96	10639.856	35489.988
12731.0	136.92	12060.474	34607.82
14950.0	136.9	12796.734	38299.016
2317.0	136.88	8606.252	38427.117
1503.0	136.83	7993.411	33397.48
14977.0	136.83	12844.624	37895.441
19863.0	136.83	14266.441	33856.422
4779.0	136.81	9371.443	36511.484
664.0	136.79	7693.676	37740.395
18620.0	136.79	13726.902	33393.711
19133.0	136.77	13871.701	39048.813
9789.0	136.73	11034.361	37364.957
8088.0	136.73	10423.107	38723.438
12794.0	136.61	11950.451	33533.379
607.0	136.61	7918.355	37493.074
12886.0	136.56	12169.833	33343.836
6419.0	136.54	10044.024	34670.902
8112.0	136.5	10426.172	38957.285
19650.0	136.5	14149.098	34616.863
6956.0	136.46	10142.081	39721.176
6809.0	136.44	10000.177	38584.078
4536.0	136.37	9455.134	39189.645
2183.0	136.25	8524.95	39930.016
11569.0	136.25	11673.397	33451.16
13705.0	136.21	12418.545	38054.613
6071.0	136.15	9839.247	36036.102
19739.0	136.06	14123.587	33691.238
13763.0	136.0	12336.884	37246.512
14888.0	136.0	12777.745	38891.398
17.0	135.98	7868.218	33190.551
20946.0	135.96	14519.022	33339.707
179.0	135.92	7968.336	34490.02
18954.0	135.85	13819.332	36891.461
12653.0	135.81	12012.07	35141.121
10089.0	135.81	11181.093	34285.906
15263.0	135.75	12894.514	34717.672
9500.0	135.73	10902.866	39808.746
17474.0	135.73	13432.901	34046.086
17331.0	135.71	13287.347	33681.293
19361.0	135.68	14140.678	38434.184
348.0	135.66	7653.057	35652.992
3963.0	135.64	9167.886	34099.461
1607.0	135.62	8320.187	33744.07
17587.0	135.6	13423.743	35217.039
13429.0	135.52	12228.651	39329.465
13290.0	135.5	12227.931	37948.438
14265.0	135.48	12692.042	34406.043
1397.0	135.48	8135.835	34626.199
14003.0	135.48	12344.064	34295.695
17262.0	135.43	13208.625	34481.508
7201.0	135.41	10301.816	37176.512
17389.0	135.41	13439.805	33064.781
11255.0	135.39	11597.327	35946.324
19886.0	135.29	14407.093	34120.617
7630.0	135.29	10528.263	34101.039
1863.0	135.27	8276.862	36620.859
13818.0	135.22	12424.581	36554.965
3379.0	135.2	8976.774	38944.594
2493.0	135.1	8579.6	36322.781
19075.0	135.1	13830.385	38349.898
8210.0	135.08	10563.654	39902.129
3266.0	135.02	8640.859	39724.758
6516.0	135.01	10053.753	35694.176
5967.0	134.99	9779.127	37144.758
13595.0	134.97	12311.237	39025.789
11174.0	134.85	11448.439	36967.465
7779.0	134.78	10554.509	35619.555
6641.0	134.74	10056.445	36996.164
12170.0	134.68	11801.381	39854.797
6161.0	134.68	9871.156	35065.461
17399.0	134.66	13557.369	33171.934
13390.0	134.66	12268.597	38960.488
10223.0	134.58	11344.361	33722.906
17178.0	134.53	13310.859	35732.004
8421.0	134.45	10564.179	37812.887
4924.0	134.43	9442.574	34672.652
10756.0	134.43	11327.084	39268.895
2429.0	134.43	8473.125	37143.949
407.0	134.41	7931.896	36006.629
7394.0	134.37	10164.352	34639.129
18077.0	134.3	13692.05	39189.266
13267.0	134.28	12275.609	37689.277
18968.0	134.24	13863.039	37071.875
14032.0	134.22	12340.937	33973.063
3010.0	134.12	8689.836	36279.207
12780.0	134.12	12060.478	33951.637
5717.0	134.09	9634.496	39938.273
19140.0	134.07	13986.237	39111.492
11510.0	134.05	11619.568	33062.656
14479.0	134.01	12609.409	36854.406
12616.0	133.99	12049.306	35426.313
1534.0	133.93	8103.917	33066.402
13082.0	133.91	12120.62	35641.746
19189.0	133.91	13828.227	39692.371
4052.0	133.8	9245.67	35326.32
11728.0	133.78	11647.896	35293.348
6632.0	133.76	10050.252	36894.184
9994.0	133.74	11065.792	35309.629
12864.0	133.74	12156.03	33115.18
17961.0	133.72	13395.198	39520.238
10546.0	133.68	11314.56	37349.641
8049.0	133.66	10366.988	38264.242
13613.0	133.59	12487.702	38886.563
5706.0	133.59	9524.243	39786.852
9157.0	133.53	10903.688	36781.398
7410.0	133.51	10263.37	34510.613
12540.0	133.51	12019.687	36606.828
10500.0	133.49	11412.367	36915.824
11351.0	133.49	11628.552	35215.32
2634.0	133.36	8616.545	34491.246
11990.0	133.34	11645.807	38055.438
14745.0	133.3	12627.512	39632.926
12504.0	133.3	12020.746	36922.863
13873.0	133.11	12490.782	36173.516
6573.0	132.99	10009.866	36392.844
18724.0	132.92	13864.747	33968.277
12114.0	132.86	11677.192	39323.121
12345.0	132.82	11872.99	38410.594
8170.0	132.82	10372.546	39774.621
10411.0	132.76	11236.076	35911.453
16657.0	132.67	13035.389	39067.863
10635.0	132.65	11227.549	38250.609
19261.0	132.59	14157.47	39565.305
12868.0	132.59	12240.008	33138.27
16267.0	132.5	13008.977	35260.848
9758.0	132.46	11106.081	37706.176
16623.0	132.44	13134.253	38741.594
20739.0	132.3	14561.956	36019.344
4633.0	132.23	9330.428	38107.961
19034.0	132.23	13936.867	37956.332
9695.0	132.19	11097.649	38193.547
17696.0	132.17	13449.077	36301.516
13645.0	132.13	12356.581	38612.383
18605.0	132.13	13725.802	33566.168
5688.0	132.09	9559.734	39626.82
20535.0	132.07	14617.935	38572.41
10060.0	131.96	11166.614	34534.316
19770.0	131.96	13997.035	33394.238
19962.0	131.96	14331.342	35097.863
12965.0	131.88	12107.124	34301.227
8405.0	131.84	10593.556	37972.109
7726.0	131.81	10347.222	35076.164
8279.0	131.79	10744.473	39029.758
2491.0	131.77	8545.63	36281.184
8235.0	131.73	10772.102	39746.012
19995.0	131.71	14381.266	35490.492
19901.0	131.67	14361.968	34380.668
5375.0	131.67	9487.104	36893.926
16694.0	131.56	13133.032	39528.438
4902.0	131.48	9475.923	35068.848
5968.0	131.44	9876.107	37142.547
8538.0	131.37	10677.168	36665.047
13074.0	131.35	12133.771	35585.691
8637.0	131.31	10596.444	35689.789
4972.0	131.27	9466.162	34114.691
8211.0	131.25	10615.529	39901.234
10950.0	131.23	11478.83	38853.785
19008.0	131.23	13888.302	37666.73
19720.0	131.14	14024.823	34076.449
14695.0	131.12	12608.087	39077.398
6520.0	131.1	10103.245	35733.613
14253.0	131.04	12612.575	34299.258
9109.0	131.0	10852.599	36340.699
20810.0	130.96	14439.059	34951.313
20941.0	130.96	14527.873	33549.711
16416.0	130.94	13061.785	36734.359
6031.0	130.87	9803.325	36243.523
2812.0	130.87	8818.196	33767.766
15950.0	130.87	13065.774	33579.676
2411.0	130.85	8553.688	37267.488
12307.0	130.85	11949.922	38756.105
367.0	130.83	7813.756	35752.387
7103.0	130.73	10169.883	38093.66
4792.0	130.69	9298.817	36311.293
12895.0	130.66	12180.848	33443.23
2132.0	130.62	8299.84	39570.641
6330.0	130.58	9955.347	33367.375
2022.0	130.5	8388.903	38477.074
4150.0	130.48	9175.516	36373.742
9078.0	130.48	10810.033	36007.738
3343.0	130.45	8915.478	39296.84
13068.0	130.41	12105.989	35465.766
13402.0	130.37	12197.539	39049.223
17912.0	130.27	13505.372	38897.105
4211.0	130.23	9236.373	37015.172
6657.0	130.22	9926.938	37162.621
3383.0	130.18	9052.624	38634.887
6928.0	130.14	10325.424	39780.281
7217.0	130.08	10208.37	37013.852
11306.0	130.02	11505.411	35432.93
2030.0	129.97	8221.54	38543.344
12121.0	129.89	11818.928	39391.086
11390.0	129.87	11614.744	34472.402
20601.0	129.87	14597.459	37744.344
13299.0	129.85	12142.656	38021.813
19643.0	129.81	14117.225	35018.094
7701.0	129.79	10483.147	34786.129
12393.0	129.72	11976.924	38093.488
15100.0	129.72	12865.898	36682.996
12641.0	129.72	11858.623	35342.238
19038.0	129.7	13860.841	38010.402
755.0	129.68	7853.435	38444.32
20902.0	129.66	14497.527	33998.793
2322.0	129.62	8580.987	38445.574
11543.0	129.56	11816.736	33236.473
12496.0	129.55	11986.404	37149.895
16983.0	129.49	13272.625	37547.023
14986.0	129.49	12731.183	37965.98
11068.0	129.43	11554.061	37775.422
9980.0	129.3	11088.44	35499.184
5512.0	129.3	9653.338	38282.852
13649.0	129.22	12399.895	38335.18
13289.0	129.18	12215.303	37931.324
6102.0	129.14	9821.708	35692.348
3565.0	129.12	8876.534	36979.758
4359.0	129.1	9202.734	38767.359
6026.0	129.1	9832.319	36469.465
1592.0	129.1	8377.562	33592.551
11763.0	129.07	11696.062	35557.211
8715.0	129.03	10641.22	34633.363
12962.0	129.01	12262.817	34246.793
13081.0	128.99	12189.551	35629.422
8721.0	128.95	10623.425	34755.059
20919.0	128.93	14623.478	33882.684
14728.0	128.91	12697.739	39376.285
7618.0	128.89	10379.402	33950.324
7911.0	128.7	10423.021	36873.945
3417.0	128.66	8921.02	38332.152
11386.0	128.63	11487.166	34747.105
16719.0	128.63	12977.572	39780.949
19147.0	128.59	13819.418	39166.594
16936.0	128.57	13247.059	38021.473
7530.0	128.55	10300.456	33053.434
271.0	128.45	7966.002	35093.602
11492.0	128.45	11539.098	33375.051
7339.0	128.45	10240.166	35477.152
8134.0	128.45	10550.563	39311.313
12506.0	128.43	11937.853	36938.621
12041.0	128.38	11789.708	38536.012
14556.0	128.38	12571.168	37609.777
14527.0	128.34	12639.59	37356.309
1193.0	128.24	8101.676	37028.938
2072.0	128.22	8290.859	39013.055
13978.0	128.13	12443.997	34616.797
18672.0	128.07	13799.274	33398.965
20678.0	127.99	14529.761	36577.098
14340.0	127.99	12630.268	35168.574
13542.0	127.95	12435.999	39477.039
5103.0	127.88	9515.611	33655.652
16234.0	127.78	13001.403	34866.949
3823.0	127.76	9029.007	33949.848
9201.0	127.74	10836.315	37138.695
14840.0	127.73	12823.276	39325.977
14861.0	127.69	12764.754	39230.715
12332.0	127.63	12045.66	38605.383
12571.0	127.51	11937.097	36377.449
20974.0	127.5	14487.805	33068.195
18549.0	127.48	13753.428	34381.246
11146.0	127.4	11562.06	37079.254
15650.0	127.38	12738.879	33442.383
16782.0	127.36	13140.552	39702.27
4009.0	127.32	9242.452	34776.758
9074.0	127.3	10898.534	35970.492
11829.0	127.28	11635.921	36293.996
5470.0	127.23	9596.671	37909.398
14619.0	127.21	12654.112	38390.742
12955.0	127.21	12279.066	34215.512
13789.0	127.19	12291.231	36889.832
2219.0	127.19	8437.651	39573.402
1749.0	127.17	8371.714	35343.492
301.0	127.13	7868.898	35281.09
6848.0	127.11	9968.413	38979.277
7035.0	127.11	10145.556	38669.469
12497.0	127.07	12060.727	37164.73
7454.0	127.05	10322.455	34046.617
498.0	127.02	7797.244	36661.348
4575.0	127.02	9471.581	38706.352
11012.0	126.92	11538.803	38179.035
4849.0	126.92	9429.019	35593.422
9999.0	126.9	10996.86	35391.512
10286.0	126.88	11253.766	34490.305
15279.0	126.88	12915.61	34580.203
2738.0	126.88	8458.173	33277.195
1940.0	126.84	8386.234	37695.781
5208.0	126.71	9623.307	34905.102
3131.0	126.71	8697.067	37765.527
18316.0	126.71	13669.035	36754.527
12211.0	126.69	11985.997	39657.109
8145.0	126.67	10530.962	39417.695
12210.0	126.63	11972.735	39640.695
10498.0	126.61	11382.435	36903.199
6910.0	126.58	9915.292	39813.402
4050.0	126.52	9226.548	35261.555
9028.0	126.52	10934.9	35516.277
13375.0	126.46	12124.549	38775.434
6075.0	126.44	9797.446	36040.199
4827.0	126.44	9377.597	36048.309
18609.0	126.44	13570.231	33590.781
6818.0	126.4	9956.015	38691.766
12567.0	126.4	11902.729	36347.41
8270.0	126.36	10740.965	39192.328
20461.0	126.35	14550.095	39387.68
13198.0	126.25	12119.599	36971.465
11047.0	126.25	11460.224	37899.832
9111.0	126.21	10940.714	36365.137
338.0	126.19	7696.595	35562.836
11093.0	126.17	11497.085	37617.848
7635.0	126.17	10527.324	34136.684
13592.0	126.14	12392.1	39011.094
14170.0	126.12	12493.092	33489.141
19602.0	126.06	14062.986	35526.867
10171.0	125.96	11062.345	33159.922
5818.0	125.92	9828.087	38752.82
15255.0	125.92	12817.93	34625.063
20805.0	125.92	14447.497	35244.723
18169.0	125.92	13685.58	38151.426
11376.0	125.89	11438.127	34613.449
4311.0	125.87	9266.201	38128.301
9446.0	125.85	10838.08	39229.82
2693.0	125.83	8575.488	33702.324
19143.0	125.81	13935.786	39126.457
20938.0	125.79	14540.315	33531.176
16558.0	125.75	13110.674	38140.637
1547.0	125.71	8388.456	33057.945
12033.0	125.69	11744.227	38438.563
20859.0	125.64	14550.28	34490.449
7460.0	125.54	10294.628	33857.699
20043.0	125.52	14410.451	36011.879
20406.0	125.48	14594.495	39918.816
13606.0	125.41	12484.048	38818.398
12513.0	125.37	11933.25	37007.902
10146.0	125.31	11165.267	33372.176
12929.0	125.29	12131.972	33805.18
14618.0	125.27	12674.552	38362.48
6292.0	125.25	9729.939	33254.824
15301.0	125.22	12726.57	34139.215
19772.0	125.22	14075.417	33424.379
12677.0	125.16	11922.122	35053.926
14506.0	125.14	12499.626	37064.391
11067.0	125.1	11511.218	37772.68
19612.0	125.08	14067.172	35326.672
8667.0	125.08	10637.152	35351.621
18170.0	125.04	13779.06	38163.047
14913.0	125.02	12781.861	38569.289
5496.0	125.0	9639.247	38138.324
9651.0	125.0	11138.062	38754.48
18492.0	124.97	13681.159	35016.953
16802.0	124.89	13317.286	39558.051
10109.0	124.89	11109.007	33819.223
17983.0	124.87	13444.707	39745.73
6398.0	124.87	9995.786	34315.098
10298.0	124.83	11367.246	34656.48
9764.0	124.79	11022.6	37778.785
14198.0	124.77	12701.204	33707.484
7654.0	124.76	10453.969	34252.762
7967.0	124.74	10495.783	37545.742
10894.0	124.74	11483.392	39358.133
5529.0	124.74	9535.562	38474.703
6329.0	124.74	10012.814	33355.387
19230.0	124.72	14115.323	39868.949
1649.0	124.66	8209.033	34193.129
10412.0	124.64	11309.354	35929.988
17947.0	124.64	13377.014	39401.793
4241.0	124.62	9269.801	37313.563
12221.0	124.62	11926.521	39744.27
11531.0	124.62	11664.568	33136.23
6000.0	124.54	9735.192	36836.141
16371.0	124.49	13086.192	36391.625
19138.0	124.47	13856.738	39089.73
9917.0	124.45	11192.219	36068.973
194.0	124.43	7825.465	34633.211
6323.0	124.43	9943.988	33219.34
6446.0	124.33	10098.869	34954.344
17260.0	124.32	13271.294	34470.598
18199.0	124.28	13600.88	38143.109
581.0	124.28	7742.235	37237.422
18337.0	124.28	13715.128	36620.949
11525.0	124.22	11779.816	33084.035
16933.0	124.22	13150.534	38014.543
12870.0	124.2	12169.259	33154.371
16454.0	124.18	13060.021	37127.816
13704.0	124.16	12416.003	38039.609
11704.0	124.14	11649.826	34863.602
19312.0	124.14	14051.683	38856.391
2385.0	124.12	8506.563	37530.84
9558.0	124.12	11092.488	39710.188
8336.0	124.09	10586.03	38352.559
12122.0	124.07	11729.32	39424.172
18479.0	123.99	13769.351	35164.973
8819.0	123.97	10602.002	33026.262
9319.0	123.95	10776.763	37887.004
20148.0	123.84	14408.45	37160.578
17719.0	123.84	13543.36	36526.055
16668.0	123.8	13082.208	39219.453
10648.0	123.76	11407.823	38337.402
20745.0	123.72	14579.071	35841.727
16369.0	123.72	13068.772	36353.879
17498.0	123.68	13500.623	34278.586
14587.0	123.68	12523.173	37973.34
10253.0	123.66	11211.335	34117.23
16672.0	123.61	12971.732	39304.859
13605.0	123.61	12338.656	38795.227
4286.0	123.59	9130.564	37899.191
187.0	123.57	7856.092	34588.273
85.0	123.55	7794.072	33703.035
17117.0	123.53	13199.398	36268.723
5956.0	123.49	9859.62	37067.625
14566.0	123.43	12631.311	37732.125
5392.0	123.41	9630.027	37025.168
8869.0	123.4	10812.194	33504.938
20041.0	123.36	14347.108	35970.199
10451.0	123.34	11394.611	36320.691
13550.0	123.34	12308.93	39583.531
14855.0	123.3	12737.537	39179.309
4344.0	123.28	9146.549	38655.543
18120.0	123.28	13753.584	38918.457
14635.0	123.26	12597.099	38457.531
14552.0	123.17	12515.412	37571.73
17668.0	123.15	13435.418	36025.625
12534.0	123.11	11896.054	36575.559
10685.0	123.09	11302.193	38614.777
7332.0	123.09	10284.37	35654.992
1632.0	123.07	8201.527	34015.254
5951.0	123.07	9849.936	37328.711
12963.0	123.07	12200.294	34246.375
2242.0	123.05	8536.564	39247.402
16614.0	123.03	12946.557	38658.504
291.0	123.01	7683.231	35188.953
1301.0	122.97	8001.604	35838.051
20937.0	122.97	14596.961	33514.117
16529.0	122.95	13121.576	37944.648
19600.0	122.92	14134.706	35509.914
12843.0	122.9	11930.661	33128.781
9063.0	122.84	10803.009	35893.848
15712.0	122.82	12771.267	33175.945
11911.0	122.8	11640.451	37162.566
4074.0	122.78	9222.823	35617.223
2203.0	122.78	8498.063	39751.477
20493.0	122.76	14459.555	39054.957
18033.0	122.74	13565.725	39685.18
6577.0	122.74	10017.885	36415.383
16194.0	122.74	12998.237	34500.344
2528.0	122.74	8474.236	36041.234
343.0	122.71	7735.873	35589.43
9431.0	122.67	10947.033	39025.324
15457.0	122.67	12896.229	33493.063
8334.0	122.61	10618.475	38318.953
10301.0	122.53	11207.678	34665.711
12728.0	122.51	12025.597	34589.734
9309.0	122.5	10793.11	37840.773
5156.0	122.46	9568.959	34304.398
8166.0	122.46	10357.295	39701.301
18573.0	122.46	13587.455	33849.777
14350.0	122.46	12571.782	35291.863
10493.0	122.42	11236.028	36869.488
2101.0	122.42	8238.602	39259.887
17595.0	122.4	13561.597	35293.48
17393.0	122.4	13467.574	33133.465
538.0	122.38	7669.13	36957.578
9324.0	122.36	10942.064	37911.219
15306.0	122.32	12759.839	34206.809
6692.0	122.32	10088.838	37556.855
501.0	122.32	7742.37	36661.051
20391.0	122.25	14228.604	39980.375
5519.0	122.23	9524.158	38400.148
19274.0	122.23	14166.012	39356.719
19694.0	122.19	14076.543	34428.406
7285.0	122.15	10213.375	36067.484
4300.0	122.15	9080.094	38037.441
9915.0	122.11	11090.66	36365.539
18883.0	122.09	13788.261	36148.465
18040.0	122.07	13728.227	39447.059
12366.0	122.07	11999.469	38237.672
18575.0	122.07	13693.53	33864.156
9133.0	122.05	10956.716	36604.141
5735.0	122.04	9788.062	39946.984
2327.0	122.02	8424.445	38205.254
2470.0	122.02	8625.316	36629.711
6682.0	121.98	9994.524	37500.82
929.0	121.92	7811.733	39810.406
8923.0	121.82	10848.699	34501.648
2134.0	121.82	8327.243	39597.625
17572.0	121.81	13469.061	35124.777
13932.0	121.79	12445.267	35322.121
857.0	121.77	7795.778	39322.82
709.0	121.77	7711.641	38021.977
10467.0	121.75	11221.808	36625.773
17974.0	121.73	13487.46	39628.055
5738.0	121.69	9854.426	39977.816
14768.0	121.67	12547.281	39807.684
4008.0	121.67	9274.35	34758.469
19679.0	121.63	14207.9	34697.387
7939.0	121.54	10402.046	37192.324
18167.0	121.5	13700.604	38418.566
13904.0	121.48	12435.762	35585.664
7493.0	121.48	10203.286	33641.547
14331.0	121.46	12685.691	35080.879
3191.0	121.44	8780.066	38511.23
16477.0	121.4	13120.426	37362.859
20446.0	121.4	14559.162	39557.672
13072.0	121.36	12117.777	35558.266
11729.0	121.35	11695.751	35304.672
7468.0	121.35	10279.962	33947.758
10501.0	121.35	11214.329	36924.426
11939.0	121.27	11806.764	37507.273
3351.0	121.27	9019.6	39192.344
10291.0	121.23	11402.485	34539.211
12002.0	121.15	11823.57	38209.586
15200.0	121.13	12828.589	35365.0
2914.0	121.13	8821.452	35097.602
13309.0	121.13	12085.099	38113.246
18730.0	121.12	13942.509	34020.348
4268.0	121.12	9213.377	37741.727
10602.0	121.04	11288.587	37916.07
6363.0	120.96	9950.296	33731.953
16549.0	120.87	13070.423	38079.016
1347.0	120.83	8177.417	35380.887
8393.0	120.83	10619.219	37865.18
3096.0	120.81	8732.387	37426.652
395.0	120.81	7709.56	35918.238
13912.0	120.79	12322.661	35703.199
14654.0	120.77	12500.766	38640.672
13834.0	120.77	12361.316	36383.273
6977.0	120.77	10281.265	39288.93
2788.0	120.77	8802.115	33445.875
14352.0	120.75	12671.576	35316.328
3713.0	120.69	8908.352	35151.699
19778.0	120.69	14184.079	33470.73
6767.0	120.69	10071.434	38122.973
6085.0	120.64	9788.428	35844.941
5517.0	120.58	9641.847	38365.02
3780.0	120.58	8877.977	34310.633
9519.0	120.5	11064.9	39761.289
3117.0	120.46	8673.989	37616.914
5307.0	120.43	9557.952	36057.648
6537.0	120.43	10082.668	35873.676
14928.0	120.41	12742.21	38396.055
3901.0	120.41	9181.778	33249.648
12486.0	120.31	12014.604	37058.207
2069.0	120.27	8413.353	38981.43
13650.0	120.25	12302.223	38351.961
12140.0	120.22	11726.628	39580.906
11013.0	120.2	11568.257	38183.699
14580.0	120.18	12620.736	37879.988
20763.0	120.18	14596.543	35428.617
17108.0	120.12	13278.494	36522.781
10511.0	120.1	11400.732	37016.227
13444.0	120.08	12165.551	39409.617
12198.0	120.06	11851.015	39954.461
18950.0	120.06	13881.462	36823.859
3358.0	120.04	9043.496	39245.586
14145.0	120.04	12626.491	33227.98
20098.0	120.04	14297.831	36661.91
6711.0	119.99	9960.39	37704.848
9557.0	119.99	11062.532	39698.293
13387.0	119.99	12090.23	38930.121
13166.0	119.97	12273.772	36641.613
16785.0	119.97	13320.739	39728.039
19589.0	119.95	13992.539	35676.191
3626.0	119.89	8896.358	36077.32
18051.0	119.89	13659.967	39578.926
13590.0	119.83	12333.878	39004.57
5227.0	119.79	9555.067	35204.691
1044.0	119.77	8017.495	38919.906
20758.0	119.74	14476.338	35704.094
11216.0	119.7	11546.326	36412.305
10719.0	119.66	11257.079	38904.473
8331.0	119.64	10699.512	38609.285
9704.0	119.6	11174.929	38270.039
8386.0	119.58	10677.118	38132.422
5575.0	119.58	9657.89	39051.477
7977.0	119.56	10411.958	37628.004
3533.0	119.54	8941.526	37061.055
18769.0	119.53	13832.544	34706.203
20191.0	119.49	14402.016	37763.703
16262.0	119.47	13056.211	35173.023
6285.0	119.43	9844.012	33470.656
8304.0	119.41	10597.47	38909.27
151.0	119.35	7690.843	34253.461
8603.0	119.35	10716.311	36003.449
17764.0	119.33	13540.93	37111.656
5373.0	119.33	9598.151	36838.148
17901.0	119.28	13378.643	38771.516
16534.0	119.28	12967.009	38015.504
3633.0	119.26	9021.257	36122.184
18654.0	119.22	13858.309	33092.738
8638.0	119.16	10710.097	35695.34
10161.0	119.14	11168.451	33321.863
2175.0	119.14	8484.575	39807.004
10859.0	119.08	11632.145	39603.773
11897.0	119.01	11832.872	36966.93
17007.0	119.01	13338.265	37444.715
18531.0	118.99	13707.812	34755.246
13995.0	118.97	12376.42	34490.207
13895.0	118.95	12300.948	35773.613
10188.0	118.82	11399.444	33248.258
1218.0	118.82	8168.343	36986.34
16555.0	118.82	12951.213	38115.813
763.0	118.8	7745.563	38542.156
10072.0	118.76	11121.636	34388.184
9505.0	118.76	10860.398	39854.797
15002.0	118.72	12820.474	37781.473
12227.0	118.72	11854.659	39480.828
10.0	118.7	7701.392	33112.414
15655.0	118.63	12721.582	33474.484
8640.0	118.61	10756.143	35715.621
11022.0	118.61	11550.64	38263.785
6457.0	118.59	10045.285	35119.543
20791.0	118.59	14469.144	35413.922
12099.0	118.59	11649.214	39225.406
4927.0	118.55	9424.481	34723.301
10873.0	118.43	11516.921	39478.996
17318.0	118.43	13219.173	34128.746
11953.0	118.41	11740.296	37628.281
11456.0	118.38	11524.226	33871.348
10320.0	118.36	11315.054	34860.84
13076.0	118.34	12094.498	35602.051
18478.0	118.32	13741.578	35152.559
2271.0	118.32	8440.629	38933.73
3125.0	118.24	8796.545	37716.777
9372.0	118.18	10879.729	38388.184
12682.0	118.18	11881.382	34778.504
19683.0	118.11	14140.856	34330.438
9908.0	118.09	11116.56	36317.699
8663.0	118.09	10742.026	35322.27
12961.0	118.05	12063.79	34237.211
9468.0	118.01	10949.476	39448.035
3610.0	117.99	8916.596	36503.598
10911.0	117.99	11447.354	39172.285
7140.0	117.97	10151.412	37765.215
10133.0	117.94	11047.278	33520.059
14200.0	117.94	12680.091	33729.297
16471.0	117.9	13079.497	37270.105
5331.0	117.78	9671.286	36339.535
9511.0	117.72	10873.645	39945.457
19464.0	117.71	14054.733	37258.801
9990.0	117.67	11180.342	35270.313
7480.0	117.65	10193.125	33789.227
17277.0	117.63	13169.537	34335.051
16243.0	117.63	13062.058	34957.352
8639.0	117.57	10761.908	35700.457
19271.0	117.55	14192.939	39343.797
20553.0	117.55	14427.92	38281.512
11419.0	117.49	11546.639	34377.215
270.0	117.49	7917.562	35074.945
17608.0	117.48	13544.971	35395.523
20002.0	117.44	14365.624	35528.113
8788.0	117.4	10689.206	33496.516
19670.0	117.4	14061.068	34471.453
19825.0	117.4	14424.868	33301.559
9047.0	117.4	10990.112	35711.914
10359.0	117.32	11282.054	35322.5
11037.0	117.25	11529.048	38093.262
5806.0	117.25	9822.689	38934.074
7756.0	117.23	10505.081	35421.324
5794.0	117.23	9878.221	39048.914
7961.0	117.21	10517.686	37487.016
11481.0	117.19	11510.442	33488.043
9300.0	117.17	10939.038	37775.344
11235.0	117.17	11446.556	36345.18
5586.0	117.13	9641.659	39166.215
12764.0	117.11	11930.81	34025.898
4523.0	117.09	9303.852	39344.742
6337.0	117.07	9984.383	33492.137
7543.0	117.07	10423.715	33061.582
4414.0	117.04	9153.862	39329.367
20552.0	117.04	14625.36	38216.973
15085.0	117.02	12743.796	36827.66
11209.0	116.94	11499.712	36688.875
13505.0	116.94	12492.252	39861.832
756.0	116.94	7730.044	38470.164
5994.0	116.94	9885.327	36770.773
2324.0	116.88	8515.561	38166.707
10564.0	116.88	11209.637	37502.512
12680.0	116.84	11984.86	35090.762
14721.0	116.82	12501.662	39324.121
4048.0	116.82	9189.408	35239.332
11189.0	116.81	11457.737	36786.336
20973.0	116.79	14472.463	33062.219
7781.0	116.75	10516.31	35650.516
12887.0	116.73	12093.04	33345.777
15643.0	116.71	12834.4	33397.23
10618.0	116.71	11260.373	38076.727
979.0	116.71	7992.996	39928.266
11882.0	116.65	11743.934	36866.754
17346.0	116.63	13184.635	33546.078
19166.0	116.63	13951.966	39388.219
166.0	116.61	7885.644	34404.352
11751.0	116.59	11824.635	35462.488
15063.0	116.58	12898.945	36962.469
5975.0	116.58	9888.525	36883.199
16420.0	116.56	13063.869	36767.48
7230.0	116.52	10288.151	36857.953
14181.0	116.52	12684.052	33570.371
14311.0	116.52	12559.794	34889.551
17347.0	116.5	13342.623	33574.266
11275.0	116.5	11621.797	35811.984
1640.0	116.48	8392.14	34088.035
2350.0	116.46	8531.172	38101.594
20524.0	116.46	14617.523	38750.77
7601.0	116.44	10466.86	33593.949
11361.0	116.36	11629.179	34996.613
926.0	116.36	7818.496	39763.254
4451.0	116.35	9260.945	39791.914
9415.0	116.33	10860.3	38911.109
8212.0	116.31	10715.835	39909.742
5673.0	116.31	9658.335	39492.141
12282.0	116.25	11990.416	38796.52
4649.0	116.25	9333.513	37886.504
13835.0	116.25	12309.478	36393.82
7232.0	116.23	10180.161	36551.523
11814.0	116.19	11668.558	36157.824
10739.0	116.19	11230.91	39075.395
12933.0	116.19	12258.722	33884.684
14006.0	116.17	12408.701	34352.438
9163.0	116.17	10881.446	36840.383
6304.0	116.15	9825.825	33080.492
2856.0	116.13	8685.588	34271.852
9409.0	116.12	10846.628	38882.637
20204.0	116.1	14340.987	37909.648
909.0	116.08	7947.253	39667.016
10647.0	116.06	11351.104	38302.395
19625.0	116.06	14147.709	35143.754
15201.0	116.0	12877.04	35375.488
7908.0	115.92	10401.764	36852.871
8268.0	115.89	10706.501	39152.34
18477.0	115.85	13604.306	35148.164
19446.0	115.81	14129.797	37356.871
25.0	115.77	7719.484	33247.742
18175.0	115.75	13582.677	38252.906
20207.0	115.75	14335.229	37937.199
17316.0	115.73	13335.179	34093.277
2245.0	115.73	8559.0	38970.027
6731.0	115.67	10110.811	37848.84
15242.0	115.67	12790.06	34787.691
20067.0	115.66	14350.753	36349.426
11199.0	115.64	11508.565	36566.984
9480.0	115.64	10878.474	39681.188
17788.0	115.64	13376.269	37444.734
12299.0	115.62	11937.111	38713.438
16523.0	115.6	13036.607	37815.48
7286.0	115.6	10317.4	36068.941
8960.0	115.6	10809.082	34861.125
12195.0	115.56	11943.134	39906.359
18879.0	115.54	13898.731	36120.066
17786.0	115.52	13375.855	37427.23
405.0	115.52	7660.067	36003.137
3791.0	115.52	8900.246	34431.805
5067.0	115.5	9517.323	33343.176
11521.0	115.5	11651.642	33030.93
14267.0	115.5	12651.831	34434.004
9931.0	115.48	11171.086	35905.332
14515.0	115.48	12654.563	37209.672
4719.0	115.48	9466.615	37118.039
18053.0	115.46	13744.449	39293.785
14914.0	115.46	12820.636	38569.68
6944.0	115.44	10278.355	39599.914
18602.0	115.43	13629.9	33492.691
14844.0	115.43	12891.816	39364.684
3876.0	115.43	8911.522	33034.25
13761.0	115.41	12430.703	37218.617
18978.0	115.39	13886.555	37216.629
3932.0	115.35	9194.913	33690.977
4580.0	115.29	9476.124	38760.91
7062.0	115.29	10316.829	38336.004
554.0	115.27	7691.101	37069.508
19177.0	115.27	13935.199	39548.359
6539.0	115.27	9963.127	35913.965
2394.0	115.27	8553.281	37629.793
20161.0	115.2	14358.927	37375.105
2861.0	115.18	8781.268	34354.23
2123.0	115.18	8211.313	39458.328
6239.0	115.16	9836.253	34121.711
1224.0	115.16	8166.712	36711.945
19196.0	115.12	13928.956	39752.828
16849.0	115.1	13214.391	38908.566
961.0	115.08	7770.422	39992.07
198.0	115.08	7923.649	34653.129
12303.0	115.06	11865.124	38750.07
9799.0	115.04	11203.502	37438.785
7085.0	115.04	10169.502	38266.281
12538.0	115.0	12046.346	36600.492
10552.0	114.99	11390.918	37374.852
19122.0	114.97	13932.586	38936.867
5675.0	114.89	9699.932	39492.891
4107.0	114.89	9230.367	35862.352
685.0	114.87	7660.033	37882.922
7228.0	114.85	10317.694	36815.492
7452.0	114.83	10323.031	34019.664
8161.0	114.83	10539.339	39587.742
20630.0	114.81	14453.549	37340.117
20477.0	114.79	14594.077	39240.566
20449.0	114.79	14500.889	39278.27
18736.0	114.77	13902.679	34070.477
14813.0	114.77	12783.355	39994.094
20497.0	114.77	14524.496	39098.859
13745.0	114.72	12293.469	37467.965
19761.0	114.7	14057.676	33616.141
4356.0	114.68	9182.286	38736.512
13094.0	114.68	12081.046	35819.254
18839.0	114.66	13985.19	35537.914
6961.0	114.64	10146.458	39458.32
1754.0	114.64	8384.454	35371.195
6303.0	114.6	9760.949	33076.004
9715.0	114.54	11122.048	38018.953
4664.0	114.51	9333.657	37684.922
13311.0	114.47	12271.783	38118.852
20865.0	114.47	14463.459	34520.738
6898.0	114.47	10063.013	39630.676
17671.0	114.45	13448.009	36056.258
5683.0	114.43	9679.625	39564.824
1878.0	114.41	8290.266	36834.387
15001.0	114.37	12916.386	37764.602
8913.0	114.37	10968.368	34392.777
9997.0	114.35	11179.708	35343.258
18550.0	114.33	13714.758	34433.824
18811.0	114.3	13928.987	35288.676
5293.0	114.28	9677.906	35909.785
2649.0	114.26	8596.809	34372.793
19336.0	114.26	14169.057	38789.281
16582.0	114.16	12952.251	38402.816
9175.0	114.08	10899.446	36904.984
4774.0	114.07	9366.49	36412.746
14469.0	114.05	12568.773	36749.273
6884.0	113.99	10117.972	39496.93
17660.0	113.99	13402.672	35950.781
6806.0	113.99	9924.082	38545.336
8759.0	113.95	10704.603	33970.805
13778.0	113.95	12400.059	37033.879
14114.0	113.87	12342.557	33093.637
2849.0	113.85	8747.345	34246.066
7997.0	113.78	10509.235	37829.516
9067.0	113.78	10820.342	35903.211
6171.0	113.72	9780.84	34865.813
15018.0	113.72	12865.786	37638.727
17254.0	113.68	13176.728	34681.465
3241.0	113.68	8659.655	39405.52
18310.0	113.68	13711.345	36729.852
8996.0	113.64	10830.815	35251.164
9517.0	113.62	10789.513	39994.379
8258.0	113.61	10624.869	39358.559
5135.0	113.61	9643.944	34009.988
14160.0	113.61	12664.321	33400.797
12385.0	113.53	12044.209	38042.117
8214.0	113.47	10583.3	39925.699
4995.0	113.43	9356.253	33769.723
19550.0	113.41	14032.222	36173.207
2740.0	113.4	8422.427	33302.219
296.0	113.38	7867.323	35238.324
16198.0	113.34	12991.677	34519.602
13463.0	113.3	12096.102	39655.617
5188.0	113.28	9574.203	34729.953
13294.0	113.24	12100.706	37973.145
1034.0	113.22	8129.719	39077.73
3446.0	113.2	9060.024	38004.035
7307.0	113.2	10315.317	36007.461
5839.0	113.13	9751.133	38423.625
6609.0	113.11	10068.831	36697.77
17019.0	113.09	13275.706	37315.926
9856.0	113.07	11083.624	36996.828
10394.0	113.05	11215.791	35681.742
15328.0	113.05	12729.696	34075.117
4733.0	113.01	9295.015	36914.289
15013.0	112.97	12822.913	37562.301
13924.0	112.97	12403.338	35530.441
17264.0	112.94	13343.219	34486.629
3947.0	112.92	9241.857	33916.438
18099.0	112.88	13635.898	39055.023
9780.0	112.8	11193.134	37573.277
17076.0	112.78	13203.517	36577.148
10860.0	112.78	11452.077	39609.863
7605.0	112.76	10403.506	33702.148
914.0	112.74	7797.753	39697.344
13838.0	112.72	12459.272	36437.145
19390.0	112.71	14202.732	37990.594
13913.0	112.71	12296.582	35729.129
20375.0	112.71	14232.47	39775.441
3208.0	112.69	8790.609	38796.316
16707.0	112.69	13127.235	39720.008
18094.0	112.65	13611.954	39033.344
19924.0	112.63	14368.29	34656.902
13025.0	112.63	12212.697	34850.074
4666.0	112.63	9286.082	37693.641
11393.0	112.61	11545.435	34490.324
18541.0	112.61	13632.946	34546.461
18553.0	112.59	13637.993	34204.457
14612.0	112.55	12575.764	38256.207
18574.0	112.55	13665.231	33853.785
10972.0	112.53	11584.065	38734.848
10586.0	112.53	11217.205	37754.258
299.0	112.51	7779.689	35264.801
1525.0	112.48	8179.259	33305.152
5122.0	112.46	9615.147	33872.23
10759.0	112.46	11306.934	39272.043
15116.0	112.44	12722.132	36290.863
9876.0	112.44	11152.979	36628.84
13099.0	112.42	12166.567	35849.516
13536.0	112.42	12333.388	39714.664
12543.0	112.4	11875.879	36622.738
17205.0	112.4	13281.562	35150.707
3165.0	112.4	8641.826	38113.84
8267.0	112.4	10728.349	39143.266
14369.0	112.38	12631.337	35581.984
2092.0	112.38	8319.858	39194.828
13178.0	112.36	12132.851	36754.621
2694.0	112.32	8472.142	33718.453
7326.0	112.32	10207.976	35858.609
10942.0	112.3	11485.607	38806.777
11445.0	112.26	11603.009	34077.855
20848.0	112.23	14561.762	34745.438
18643.0	112.23	13648.241	33090.805
7813.0	112.23	10429.595	35927.113
20184.0	112.23	14237.944	37714.891
18578.0	112.21	13624.575	33921.453
5469.0	112.17	9674.796	37899.855
18103.0	112.15	13770.866	39081.762
4226.0	112.15	9151.858	37170.531
17377.0	112.11	13241.644	33077.691
18669.0	112.09	13932.207	33390.938
15262.0	112.07	12723.303	34697.43
16363.0	112.07	13020.738	36257.012
11303.0	112.05	11575.032	35730.16
14939.0	112.05	12750.272	38191.016
18488.0	112.02	13597.966	35237.035
18872.0	112.02	13965.404	36008.113
19695.0	111.98	14156.051	34129.777
461.0	111.98	7752.321	36377.906
12518.0	111.96	12029.23	36712.656
17693.0	111.94	13378.084	36283.027
18708.0	111.9	13910.512	33873.563
12666.0	111.9	11941.185	34991.285
9813.0	111.9	11011.958	37273.691
8518.0	111.88	10625.108	36770.613
5284.0	111.88	9572.954	35789.793
5504.0	111.88	9618.743	38225.438
16540.0	111.88	12994.97	38031.637
[truncated: 16,185 more rows]
