# Supplementary material for: Insights on the Control of Yeast Single-Cell Growth Variability by Members of the Trehalose Phosphate Synthase (TPS) Complex
Source: Front Cell Dev Biol. 2021 Jan 28;9:607628. doi: 10.3389/fcell.2021.607628 (PMC7876269; doi:10.3389/fcell.2021.607628)
Supplement: Supplementary file 3 [file Data_Sheet_2.ZIP › replicate2_TPS1_gal_t3.csv]

Id	Area(um^2)	Center_x_position	Center_y_position
11224.0	305.19	11727.399	35894.422
18247.0	278.48	14062.762	39759.086
3661.0	259.89	9045.834	33338.992
6416.0	243.72	10085.788	37956.32
11836.0	239.82	11952.374	37592.684
2292.0	237.31	8608.517	37340.078
8725.0	228.05	10888.201	36671.523
17755.0	218.32	13816.324	33778.762
10986.0	214.45	11758.397	33200.945
13674.0	211.86	12638.35	35457.125
14603.0	209.49	12835.249	33997.676
17154.0	208.68	13618.221	39491.891
12388.0	207.3	12094.838	34744.5
2494.0	201.84	8597.15	34545.652
14560.0	197.36	12904.405	34518.063
8895.0	197.34	10957.359	37992.594
5603.0	197.03	9793.513	37968.035
13979.0	191.4	12695.72	38736.746
11857.0	191.15	12027.496	37475.84
7519.0	190.6	10552.247	36700.563
13261.0	186.0	12430.944	35456.914
1312.0	185.69	8015.642	34915.801
7672.0	185.37	10460.54	38368.398
9555.0	182.74	11109.674	35070.098
17496.0	182.68	13750.792	36050.168
12062.0	180.82	11979.371	35015.777
13266.0	180.52	12358.537	35481.754
3364.0	180.38	9029.204	36878.996
4640.0	179.29	9275.416	35542.145
1.0	177.7	7763.772	33004.172
7092.0	177.32	10299.05	33981.352
17426.0	176.67	13624.462	36652.137
6136.0	176.59	10050.307	34974.664
17527.0	172.99	13720.812	35474.938
12470.0	171.82	12159.788	35741.605
18253.0	170.59	14012.594	39851.234
11874.0	168.22	12062.708	37028.281
16288.0	167.55	13304.919	36382.52
8024.0	166.55	10749.775	37767.965
7652.0	165.96	10353.332	38130.906
12953.0	165.78	12428.205	39249.68
9617.0	164.92	11159.934	34040.0
13884.0	162.22	12545.538	37748.348
6399.0	160.86	10059.378	37831.027
2189.0	160.71	8468.44	38421.48
4742.0	160.42	9397.755	33855.176
7258.0	160.34	10402.076	34019.695
11626.0	159.56	11924.49	39690.305
9818.0	158.94	11292.766	34699.457
717.0	158.77	7715.116	38519.105
16746.0	158.35	13563.583	35588.016
12979.0	158.24	12359.878	38888.254
16439.0	157.53	13176.228	34389.98
12746.0	156.82	12068.098	38718.168
9153.0	156.76	11085.277	39002.891
12216.0	156.65	11907.907	33015.277
2588.0	156.51	8616.176	33241.77
3368.0	154.84	8966.504	36902.797
15077.0	154.42	13109.171	33467.352
12182.0	153.22	12063.976	33570.199
14500.0	153.12	12782.206	35395.824
19878.0	152.7	14458.047	33240.887
17242.0	152.68	13764.616	38766.637
12555.0	152.24	12159.087	36684.031
18208.0	151.05	13802.751	39609.551
6565.0	150.5	10094.69	39617.531
13194.0	150.48	12429.983	36478.996
4072.0	149.38	9234.177	37953.477
5409.0	149.06	9497.931	39510.809
9173.0	148.31	11035.456	38879.605
10534.0	148.18	11431.893	37732.992
16240.0	147.79	13335.353	36554.051
10638.0	146.76	11471.96	37014.969
14502.0	146.22	12849.601	35103.754
19882.0	145.67	14560.604	33275.422
13875.0	145.57	12707.749	37631.844
636.0	145.27	7676.189	37812.664
12212.0	145.04	11899.836	33284.461
12204.0	144.42	11916.567	33197.48
11120.0	143.58	11750.009	34609.633
17616.0	142.03	13718.218	34130.773
10596.0	141.41	11455.264	37233.34
3471.0	141.32	9037.46	35808.375
18009.0	141.22	13844.978	37016.43
7999.0	140.78	10618.977	37847.453
19014.0	140.71	14360.446	35851.984
10203.0	140.65	11250.5	38833.141
5426.0	140.13	9493.367	39733.16
14374.0	139.29	12808.336	37011.98
5032.0	138.21	9602.81	35697.633
11530.0	138.08	11779.244	39328.477
17736.0	138.0	13886.504	33486.328
13460.0	137.97	12703.257	33054.758
16153.0	137.93	13345.946	37795.625
16583.0	137.64	13435.943	33646.652
6969.0	137.6	10186.911	35807.211
18129.0	137.43	13902.429	38641.816
7989.0	137.28	10770.014	38061.992
14143.0	137.24	12810.24	39464.551
18046.0	137.16	13946.882	37663.332
13070.0	137.08	12350.693	37720.031
3397.0	136.68	8891.137	36563.617
2886.0	135.84	8651.287	36845.742
1211.0	135.74	8075.474	35912.664
11564.0	135.72	11804.235	39702.277
7964.0	135.57	10659.683	38158.008
9998.0	135.51	11217.94	36893.766
15404.0	135.32	13063.205	34011.438
3424.0	135.01	8854.31	36257.727
19366.0	134.96	14557.374	39826.684
3162.0	134.79	8846.664	39510.727
7742.0	134.73	10544.772	39180.633
10817.0	134.13	11579.732	34997.063
6390.0	133.92	10075.976	37717.301
6846.0	133.73	10305.225	37102.176
19599.0	133.62	14623.096	36708.527
11649.0	133.12	11957.43	39337.609
8114.0	132.29	10767.206	36990.508
11345.0	132.05	11693.465	37302.555
5259.0	131.87	9653.344	38282.488
11653.0	131.8	12015.779	39358.145
18514.0	131.66	14160.272	36989.398
16196.0	131.37	13245.354	37058.445
350.0	131.32	7808.999	35774.246
13564.0	130.55	12670.804	34162.828
7216.0	130.34	10399.221	33389.719
13940.0	130.15	12651.685	38390.043
12568.0	130.07	12072.267	36819.156
19455.0	129.8	14508.636	38816.473
16065.0	129.67	13208.693	38328.73
11698.0	128.62	11904.275	38883.598
11637.0	128.29	11880.65	39489.766
4354.0	128.16	9459.901	38494.719
11171.0	128.1	11819.148	35309.66
6790.0	127.89	10316.449	37675.734
6625.0	127.85	10294.766	39751.801
8012.0	127.81	10746.208	37968.23
12957.0	127.62	12425.157	38977.594
12764.0	127.54	12226.449	38908.316
1932.0	127.47	8302.016	38844.977
13805.0	127.33	12518.802	36990.27
2247.0	127.31	8504.522	37740.398
11833.0	127.26	11882.638	37570.098
9919.0	127.18	11235.636	35910.988
10092.0	126.85	11221.504	37857.617
19689.0	126.7	14463.206	35728.77
12511.0	126.64	12188.042	36207.32
5622.0	126.62	9759.534	37571.328
19296.0	126.53	14227.962	39369.398
11775.0	126.39	12046.669	38276.391
16903.0	126.36	13487.953	37336.934
12394.0	126.28	12060.015	34804.109
9668.0	126.2	10997.274	33387.949
8288.0	126.16	10621.648	35075.074
17114.0	126.11	13663.795	39771.996
9181.0	125.97	11131.839	38637.816
8991.0	125.95	10977.817	39149.457
2687.0	125.84	8834.657	34214.773
2686.0	125.82	8747.212	34208.648
8121.0	125.72	10670.434	36755.605
6384.0	125.51	10020.089	37665.238
18439.0	125.45	14045.652	37713.648
18496.0	125.05	14196.958	37143.324
18601.0	124.76	14137.942	35668.621
10493.0	124.67	11562.903	38291.008
7887.0	124.3	10595.486	38978.434
9464.0	124.21	11181.656	36188.105
11518.0	124.17	11656.376	39224.133
8256.0	124.04	10652.943	35326.879
8874.0	123.92	10946.433	37811.738
16166.0	123.88	13221.305	37622.176
9329.0	123.79	11114.754	37391.762
18143.0	123.75	13823.336	38814.738
5971.0	123.65	9866.85	33399.762
16503.0	123.52	13146.089	33605.48
6598.0	123.52	10295.496	39826.828
12083.0	123.5	11931.176	34918.914
2699.0	123.48	8633.621	34277.988
17868.0	123.46	13796.292	35338.383
5214.0	123.44	9511.209	37719.91
3129.0	123.42	8853.659	39827.766
3260.0	123.21	8892.049	38214.195
10085.0	123.16	11401.734	37766.945
17973.0	122.89	13782.664	36531.652
19555.0	122.83	14549.266	37375.625
6396.0	122.68	10072.192	37782.32
11311.0	122.58	11746.57	36868.281
17015.0	122.56	13517.859	38727.887
3160.0	122.25	8980.01	39462.527
18527.0	122.25	14022.492	36610.785
3250.0	122.1	9008.082	38458.906
2749.0	121.83	8763.32	35038.813
1415.0	121.74	7994.743	33394.664
12206.0	121.72	11950.928	33222.504
2200.0	121.64	8490.062	38207.0
19387.0	121.3	14430.696	39674.227
6294.0	121.01	10017.088	36752.313
8442.0	120.95	10877.618	33446.844
10565.0	120.89	11554.799	37613.559
18718.0	120.88	14043.778	34278.621
7838.0	120.84	10587.997	39679.32
10879.0	120.66	11435.717	34452.355
12938.0	120.47	12477.71	39416.422
910.0	120.38	7834.354	39959.344
4782.0	120.34	9394.87	33167.102
6778.0	120.24	10308.863	37885.445
14272.0	120.2	12888.016	38094.754
16516.0	120.17	13328.895	33209.945
17372.0	120.15	13773.354	37048.047
2815.0	120.07	8685.09	35813.113
3264.0	119.92	9036.455	38232.355
4784.0	119.88	9480.925	33222.273
11659.0	119.78	12001.817	39414.621
5066.0	119.69	9570.02	36085.379
5006.0	119.53	9604.563	35378.254
7233.0	119.29	10472.251	33559.766
13442.0	119.29	12467.067	33018.059
7435.0	119.09	10446.776	35926.605
17321.0	119.06	13758.472	37519.73
10580.0	119.06	11458.6	37453.813
14112.0	119.0	12721.376	39784.223
657.0	118.61	7815.185	37978.961
13250.0	118.6	12441.505	35580.691
3381.0	118.58	9002.641	37006.316
18060.0	118.56	13852.016	37862.148
3668.0	118.27	9016.874	33163.637
5282.0	118.23	9675.78	38528.742
9503.0	118.21	11058.473	35728.719
17391.0	118.14	13672.383	36952.867
431.0	118.1	7967.531	36333.074
6228.0	118.0	10037.008	36020.703
16451.0	117.91	13223.821	34273.34
936.0	117.37	8055.223	39626.645
11274.0	117.35	11815.027	36487.18
17163.0	117.31	13770.689	39308.469
5060.0	117.31	9616.449	36052.879
8301.0	117.1	10764.489	34914.184
875.0	117.02	7979.782	39722.59
11872.0	117.02	11933.277	37291.578
9547.0	116.97	11055.358	35246.008
8152.0	116.93	10575.677	36513.742
13644.0	116.93	12546.207	35028.805
10250.0	116.93	11370.22	39267.234
11379.0	116.91	11706.63	37646.859
16739.0	116.91	13351.772	35538.672
10263.0	116.81	11393.319	39395.641
4749.0	116.74	9487.076	33906.531
4388.0	116.39	9454.273	38201.777
2293.0	116.3	8568.273	37043.957
11560.0	116.26	11751.238	39670.699
11984.0	116.18	11918.596	35798.934
6334.0	116.14	9990.724	37147.426
9928.0	116.14	11211.383	36010.012
19219.0	116.12	14329.238	38407.492
17695.0	115.89	13673.573	33051.922
3535.0	115.8	8932.559	34988.445
4098.0	115.59	9093.571	38252.016
14422.0	115.57	12887.869	36353.98
9122.0	115.42	11104.315	39279.094
19623.0	115.36	14613.377	36652.078
17772.0	115.24	13869.283	33963.371
10605.0	114.82	11545.288	37319.02
7725.0	114.67	10468.378	38954.184
13661.0	114.61	12690.368	35235.629
1295.0	114.36	8169.425	34970.828
11981.0	114.28	12050.298	35776.043
4330.0	114.23	9409.081	38865.34
4801.0	114.19	9269.784	33087.336
2069.0	114.13	8494.034	39699.176
15918.0	114.02	13128.838	39722.004
10007.0	113.96	11287.32	36956.18
19124.0	113.9	14243.342	37129.93
18223.0	113.9	13971.739	39767.352
4468.0	113.79	9319.222	37323.027
3390.0	113.75	9007.328	36827.121
10969.0	113.63	11472.576	33096.887
10854.0	113.56	11578.757	34511.996
516.0	113.52	7870.255	37007.664
5762.0	113.25	9887.04	35921.973
15696.0	113.1	13136.384	37349.031
13428.0	113.04	12386.368	33465.863
17533.0	113.0	13602.74	35535.293
5215.0	112.91	9497.553	37723.961
18573.0	112.79	14173.148	35980.457
11112.0	112.73	11659.932	34552.426
19371.0	112.73	14639.586	39901.813
13834.0	112.71	12605.85	37303.793
13196.0	112.69	12394.53	36487.195
3931.0	112.69	9213.856	36191.273
4927.0	112.52	9667.382	34441.434
244.0	112.46	7728.017	34997.563
17029.0	112.35	13537.79	38948.281
13872.0	112.35	12571.584	37610.316
8017.0	112.25	10641.796	37694.871
359.0	112.1	7953.466	35798.289
6389.0	112.04	9925.766	37713.816
8569.0	112.0	10918.008	35108.094
2634.0	111.89	8804.344	33445.602
2865.0	111.87	8687.002	36557.023
9905.0	111.85	11296.294	35692.965
11496.0	111.6	11696.734	38948.449
11689.0	111.53	11867.628	39100.695
15792.0	111.45	13034.603	38340.086
4226.0	111.28	9062.564	39832.824
9938.0	111.05	11232.852	36090.914
3240.0	110.93	9037.981	38349.953
7894.0	110.89	10677.018	39062.168
6815.0	110.8	10346.695	37398.895
1803.0	110.78	8315.651	37292.906
67.0	110.78	7768.32	33576.637
3419.0	110.76	8957.865	36482.254
12917.0	110.51	12372.777	39515.156
13089.0	110.45	12448.653	37573.914
1209.0	110.43	8100.162	35905.453
6719.0	110.41	10339.468	38628.941
16276.0	110.4	13292.971	36262.93
5795.0	110.38	9713.023	35688.859
18874.0	110.36	14222.836	34080.461
4551.0	110.24	9405.429	36271.539
11249.0	110.24	11835.315	36194.129
14264.0	110.2	12859.513	38005.676
9435.0	110.11	10992.649	36271.18
15079.0	109.95	13065.356	33481.598
5989.0	109.84	9789.496	33033.086
12261.0	109.4	12106.899	33256.863
1337.0	109.17	8155.754	34359.906
7937.0	109.15	10735.942	38532.664
9076.0	109.15	11169.72	39863.258
12143.0	109.15	11887.135	34248.977
16291.0	109.09	13210.741	36090.199
14822.0	109.09	12785.316	33577.289
9782.0	109.0	11245.216	34257.793
12922.0	108.9	12307.402	39582.191
2030.0	108.81	8345.119	39887.473
11020.0	108.59	11635.628	33472.422
2818.0	108.5	8655.817	35887.043
973.0	108.46	8175.578	39238.883
2344.0	108.46	8537.78	36470.145
19786.0	108.27	14524.176	34573.961
1308.0	108.12	7999.422	34858.566
17967.0	108.1	13780.532	36427.676
6738.0	108.0	10191.873	38196.348
8020.0	107.89	10773.806	37699.609
12997.0	107.87	12314.902	38747.086
17034.0	107.83	13476.754	38996.934
19123.0	107.75	14345.46	37116.828
14392.0	107.66	12897.525	36552.164
15552.0	107.64	12935.363	35784.012
15933.0	107.62	13048.607	39861.039
5616.0	107.56	9771.638	37821.074
16271.0	107.54	13330.516	36531.324
13910.0	107.5	12624.243	38008.82
17231.0	107.5	13702.371	38662.145
16154.0	107.44	13336.78	37507.535
6476.0	107.39	9957.551	38646.168
7027.0	107.29	10322.262	34833.297
16097.0	107.27	13338.782	38217.762
10887.0	107.21	11444.467	34210.172
14515.0	107.08	12882.598	35233.164
5114.0	106.89	9540.233	36688.574
16371.0	106.77	13272.373	35215.922
12484.0	106.76	12160.727	35874.641
19399.0	106.74	14495.41	39446.867
17042.0	106.66	13440.926	39147.125
5857.0	106.58	9768.364	34791.871
14238.0	106.54	12849.431	38365.773
4896.0	106.43	9670.2	33981.52
15781.0	106.43	13001.805	38206.098
3093.0	106.39	8709.85	39679.02
12796.0	106.31	12217.361	39214.688
10073.0	106.2	11229.64	37632.016
17425.0	106.14	13640.757	36627.531
16226.0	105.93	13139.774	36771.969
4982.0	105.8	9517.25	35157.875
11786.0	105.78	12040.459	38037.855
544.0	105.74	7704.842	37191.34
9348.0	105.72	11090.689	37238.887
15633.0	105.7	12926.097	36695.348
10444.0	105.68	11492.922	38707.289
11144.0	105.68	11650.391	34862.855
16482.0	105.61	13158.106	33667.332
16443.0	105.59	13155.714	34445.258
7494.0	105.38	10521.888	36417.836
12407.0	105.26	12234.312	34969.57
16093.0	105.22	13315.635	38164.32
18072.0	105.2	13935.094	37954.961
19405.0	105.2	14546.756	39495.645
7801.0	104.94	10768.295	39774.844
7348.0	104.9	10528.982	35045.512
384.0	104.71	7931.952	36005.762
18362.0	104.65	14205.038	38784.402
5441.0	104.48	9634.275	39936.629
3349.0	104.46	8927.178	37081.973
11604.0	104.38	12065.112	39849.711
7127.0	104.36	10303.948	33514.293
16281.0	104.32	13231.638	36313.109
11403.0	104.32	11716.855	37882.543
8852.0	104.21	10979.511	37628.23
16910.0	104.15	13496.557	37439.223
3803.0	104.11	9086.847	34746.0
898.0	104.09	7886.089	39897.609
10682.0	103.94	11427.408	36531.309
11580.0	103.8	11671.825	39837.004
18465.0	103.79	14033.179	37654.07
8537.0	103.75	10954.628	34809.543
7979.0	103.75	10609.881	38300.359
12019.0	103.67	12002.469	35554.168
4038.0	103.57	9245.082	37518.813
10917.0	103.54	11464.868	33934.043
401.0	103.54	7777.922	36101.355
11880.0	103.46	11923.587	37066.352
12554.0	103.25	12211.016	36662.961
4550.0	103.17	9463.037	36247.578
5691.0	103.08	9829.485	36758.461
3915.0	103.06	9078.187	35979.969
14467.0	102.96	12829.572	35880.227
5789.0	102.94	9778.256	35604.191
17488.0	102.9	13603.414	35977.27
4446.0	102.88	9400.099	37650.551
9204.0	102.85	11130.039	38592.051
8856.0	102.6	10889.431	37654.168
4708.0	102.56	9451.639	34316.781
5830.0	102.5	9838.403	35127.41
10002.0	102.43	11412.204	36914.449
9514.0	102.41	11089.399	35519.324
10181.0	102.39	11303.123	38616.707
10694.0	102.35	11523.534	36360.859
11340.0	102.25	11692.028	37201.676
17190.0	102.25	13734.349	39245.051
11688.0	102.18	11929.027	39095.383
9505.0	102.14	11043.605	35429.863
17298.0	101.97	13666.218	37863.523
8117.0	101.89	10756.603	36728.262
17843.0	101.85	13854.364	34974.992
9024.0	101.74	10781.48	39676.059
5669.0	101.72	9776.991	37142.965
10800.0	101.62	11620.347	35182.32
15684.0	101.58	12946.286	37221.805
14570.0	101.58	12802.039	34609.813
17063.0	101.54	13414.962	39409.965
11061.0	101.54	11815.844	33968.504
19790.0	101.47	14521.032	34601.98
9138.0	101.33	11036.134	39155.938
19011.0	101.29	14312.197	35839.492
19708.0	101.18	14489.857	35532.938
2194.0	101.1	8580.526	38444.453
16278.0	101.08	13201.106	36266.59
10459.0	101.08	11572.669	38583.227
19420.0	101.05	14549.999	39390.219
2875.0	101.03	8828.568	36697.195
6429.0	100.83	9955.27	38078.465
8183.0	100.76	10761.519	35899.297
8019.0	100.68	10703.785	37697.578
2584.0	100.68	8486.674	33186.648
2393.0	100.49	8578.148	36050.371
9231.0	100.36	11099.381	38194.277
11706.0	100.3	11866.543	38662.211
8920.0	100.3	10818.904	38257.957
10041.0	100.26	11245.237	37292.246
18342.0	100.24	14144.875	38865.063
5804.0	100.22	9741.996	35497.191
4544.0	100.2	9349.15	36513.422
7283.0	100.07	10371.908	34252.734
5107.0	100.07	9694.278	36548.258
12644.0	99.97	12236.33	37674.32
4190.0	99.97	9183.796	39296.656
18650.0	99.88	14006.395	34974.203
6471.0	99.86	10000.184	38583.777
4108.0	99.76	9202.235	38421.043
7751.0	99.69	10397.532	39335.668
3954.0	99.65	9230.443	36493.219
6867.0	99.65	10221.661	36727.965
4130.0	99.65	9100.885	38696.324
13923.0	99.63	12649.446	38190.715
19512.0	99.59	14520.618	38031.68
19547.0	99.49	14481.142	37541.555
12071.0	99.36	11937.437	35080.098
196.0	99.32	7763.887	34697.023
18231.0	99.28	13899.635	39822.0
9827.0	99.28	11269.969	34822.184
17530.0	99.23	13721.705	35491.781
3488.0	99.19	8858.081	35703.039
2710.0	99.07	8781.107	34407.496
11253.0	99.01	11823.035	36255.031
16944.0	99.0	13423.122	37965.672
12441.0	98.98	12128.682	35331.605
3038.0	98.94	8821.844	38788.441
9062.0	98.9	11101.104	39768.73
10187.0	98.88	11281.364	38683.773
9324.0	98.88	11032.969	37367.664
4195.0	98.86	9247.751	39376.621
6878.0	98.78	10184.614	36552.973
812.0	98.77	7865.506	39301.5
14458.0	98.77	12722.776	35781.809
19389.0	98.77	14574.881	39686.508
9680.0	98.69	11141.836	33305.004
9854.0	98.55	11302.114	35094.641
977.0	98.52	8027.334	38969.645
3255.0	98.5	8996.912	38195.68
10251.0	98.4	11327.131	39267.938
10495.0	98.34	11473.235	38295.059
5150.0	98.27	9649.324	37120.145
15768.0	98.25	13029.972	38080.863
12660.0	98.23	12220.237	37838.738
6188.0	98.23	10024.788	35592.555
4299.0	98.17	9376.717	39364.668
5069.0	98.1	9568.622	36131.063
4187.0	97.98	9215.05	39271.281
3516.0	97.96	8895.546	35350.617
9971.0	97.94	11297.417	36646.586
13323.0	97.92	12390.553	34661.762
8780.0	97.92	10919.446	37123.508
18232.0	97.88	13849.74	39824.484
10146.0	97.81	11409.093	38340.516
9890.0	97.65	11398.447	35514.172
6463.0	97.64	10077.884	38472.047
13173.0	97.6	12494.143	36545.051
11007.0	97.56	11769.502	33376.492
12314.0	97.54	12155.598	33884.039
8648.0	97.52	10818.395	35903.641
10439.0	97.48	11541.622	38667.84
2078.0	97.46	8598.695	39487.523
12526.0	97.42	12071.15	36346.121
4617.0	97.41	9427.364	35591.898
18075.0	97.41	13860.588	38009.723
3541.0	97.33	8936.419	35027.789
4666.0	97.29	9476.159	35067.813
13946.0	97.29	12643.057	38433.777
8888.0	97.25	10941.661	37910.105
3536.0	97.23	9033.556	35007.855
19401.0	97.18	14533.016	39462.641
1313.0	97.1	8136.107	34624.188
4688.0	97.1	9288.324	34655.387
19819.0	96.87	14573.178	34279.238
7854.0	96.81	10656.104	39523.891
13484.0	96.81	12506.144	33281.035
7060.0	96.73	10223.953	34542.586
16698.0	96.68	13386.818	35100.988
16481.0	96.62	13261.712	33662.645
12089.0	96.54	12055.808	34631.883
9315.0	96.5	11141.883	37581.832
3314.0	96.47	8936.803	37535.863
8731.0	96.37	10777.76	36704.66
15451.0	96.28	13076.798	34620.902
8822.0	96.12	10941.885	37402.066
5700.0	96.12	9758.005	36845.414
8081.0	96.1	10587.419	37248.113
13342.0	96.01	12343.871	34295.156
17124.0	95.99	13746.004	39869.813
10832.0	95.97	11519.143	34892.957
10357.0	95.87	11425.85	39448.074
1846.0	95.83	8300.727	37878.266
11615.0	95.78	12058.922	39616.77
1514.0	95.59	8320.028	33743.168
17053.0	95.57	13363.015	39289.625
18945.0	95.55	14288.438	35081.461
3433.0	95.47	9034.179	36058.141
7703.0	95.41	10534.316	38740.039
16658.0	95.37	13409.83	34575.406
7562.0	95.26	10559.674	37192.559
5260.0	95.26	9496.323	38284.254
5084.0	95.22	9510.259	36298.988
10501.0	95.2	11508.972	38047.426
11585.0	95.18	11776.158	39881.164
18538.0	95.14	14168.061	36431.074
2536.0	95.09	8553.368	33899.859
12579.0	95.05	12156.052	36943.832
12237.0	95.01	12204.543	33039.242
15510.0	95.01	13079.717	35342.23
3916.0	94.9	9216.386	35982.895
9646.0	94.9	11107.867	33730.195
18744.0	94.9	14126.363	33692.398
2336.0	94.86	8627.196	36632.566
18290.0	94.84	14146.099	39279.543
3846.0	94.74	9226.014	35260.246
6890.0	94.74	10230.228	36666.027
13436.0	94.72	12342.969	33262.652
19176.0	94.72	14421.44	37900.527
9631.0	94.65	11108.491	33816.926
12561.0	94.59	12273.087	36737.172
13743.0	94.55	12555.562	36318.289
5212.0	94.51	9567.983	37682.539
12672.0	94.49	12099.964	37974.137
13617.0	94.49	12499.314	34764.109
15737.0	94.45	13115.327	37767.078
6108.0	94.44	10042.649	34670.012
1608.0	94.4	8413.202	34886.605
4497.0	94.38	9323.118	36918.074
11529.0	94.38	11678.383	39321.473
12543.0	94.36	12269.56	36568.5
15501.0	94.28	13008.826	35257.953
6628.0	94.13	10145.839	39458.328
2358.0	94.11	8580.61	36321.34
12082.0	94.07	11912.396	34916.852
12331.0	94.0	12159.53	34112.559
8153.0	93.88	10765.618	36531.824
6383.0	93.82	9966.961	37652.957
3512.0	93.8	8975.154	35299.77
15954.0	93.75	13331.354	39807.195
18633.0	93.71	14181.05	35383.543
14188.0	93.69	12806.032	39046.234
17234.0	93.63	13662.53	38679.875
13431.0	93.57	12493.472	33488.398
7170.0	93.54	10324.487	33034.59
347.0	93.52	7809.853	35753.27
1446.0	93.46	8145.6	33110.367
6536.0	93.32	10116.273	39233.023
19022.0	93.23	14346.76	35968.188
4314.0	93.13	9350.999	39022.863
15048.0	93.09	13133.583	33194.273
17062.0	93.08	13376.838	39401.766
7270.0	93.08	10543.498	34153.27
14349.0	93.06	12822.918	37051.906
2913.0	93.04	8685.937	37226.711
8589.0	93.02	10925.659	35347.809
7197.0	93.0	10399.401	33194.961
9509.0	92.98	11031.184	35471.945
16720.0	92.96	13559.979	35292.965
14118.0	92.96	12757.67	39822.457
9712.0	92.94	11313.299	33286.391
14084.0	92.83	12548.758	39810.789
402.0	92.79	7875.483	36108.301
11484.0	92.79	11713.583	38766.906
14288.0	92.69	12877.655	37894.125
13394.0	92.62	12292.552	33662.754
7917.0	92.62	10756.567	38910.566
3441.0	92.6	9021.705	36123.391
700.0	92.58	7944.528	38369.699
1076.0	92.52	8200.907	37709.117
15697.0	92.44	13121.246	37362.652
7023.0	92.42	10345.159	35075.32
19464.0	92.39	14573.537	38927.879
9519.0	92.39	11178.373	35268.777
2095.0	92.39	8448.753	39321.301
8545.0	92.33	10841.129	34878.266
6513.0	92.23	9967.628	38979.07
9091.0	92.17	11036.262	39641.688
2021.0	92.17	8368.718	39811.574
14140.0	92.16	12734.173	39440.27
4635.0	92.14	9297.012	35505.449
7996.0	92.08	10676.342	38132.242
12757.0	92.02	12121.283	38826.875
2691.0	91.96	8747.64	34244.129
6015.0	91.85	9927.232	33253.375
9529.0	91.83	10995.31	35392.359
15849.0	91.83	13023.537	38914.848
4953.0	91.81	9653.585	34784.32
13620.0	91.79	12613.66	34799.973
5194.0	91.79	9704.068	37525.66
13174.0	91.77	12425.018	36554.535
4071.0	91.7	9242.915	37917.98
4984.0	91.62	9679.283	35185.703
15409.0	91.6	13094.49	34137.707
7124.0	91.52	10189.606	33788.359
17880.0	91.5	13893.712	35460.566
5430.0	91.49	9524.352	39785.934
14415.0	91.47	12722.198	36289.488
11062.0	91.41	11777.118	33994.797
5843.0	91.37	9712.884	34969.621
9871.0	91.33	11210.427	35322.957
12268.0	91.12	12186.135	33332.922
3105.0	91.12	8771.69	39809.563
80.0	91.1	7793.536	33702.18
9955.0	91.06	11372.615	36358.285
17379.0	91.06	13638.101	37152.355
8013.0	91.03	10591.69	37972.176
10689.0	91.01	11635.883	36294.133
10651.0	90.97	11505.608	36839.27
16571.0	90.97	13396.762	33519.512
14262.0	90.93	12798.85	38298.043
626.0	90.89	7694.4	37739.199
9224.0	90.83	11131.806	38159.805
16379.0	90.81	13242.425	35054.348
14474.0	90.8	12780.846	35613.992
8124.0	90.78	10752.833	36784.992
16054.0	90.62	13306.129	38532.473
18211.0	90.62	13801.44	39660.453
13406.0	90.57	12423.55	33539.09
9043.0	90.57	10903.313	39807.625
18879.0	90.57	14406.281	34119.137
12689.0	90.51	12272.374	38122.355
10506.0	90.51	11592.211	38081.504
8135.0	90.47	10648.938	36625.215
13925.0	90.47	12656.083	38201.836
10392.0	90.41	11448.008	39165.52
4736.0	90.41	9330.682	34117.422
4933.0	90.41	9608.225	34513.281
9583.0	90.37	11204.899	34475.723
3910.0	90.37	9187.786	35937.156
16002.0	90.35	13275.306	39351.527
16460.0	90.24	13311.744	34029.184
15508.0	90.22	12999.766	35331.879
6683.0	90.22	10238.728	38808.551
16300.0	90.18	13302.182	36175.941
5459.0	90.12	9829.581	39937.688
18016.0	90.12	13905.143	37104.27
19442.0	90.12	14577.379	39269.23
10359.0	90.09	11475.32	39480.086
4703.0	90.07	9455.922	34550.895
10076.0	89.99	11373.57	37661.816
5140.0	89.95	9685.174	36988.156
8457.0	89.93	10859.218	33595.586
13124.0	89.91	12395.591	37292.648
6078.0	89.9	10012.805	34094.449
5771.0	89.88	9796.04	36040.516
2589.0	89.86	8603.076	33252.738
18432.0	89.8	14053.869	37838.672
13678.0	89.8	12590.493	35516.688
10654.0	89.8	11614.055	36542.945
6522.0	89.76	9939.149	39057.738
7402.0	89.72	10552.272	35619.242
4534.0	89.68	9434.575	36383.156
6607.0	89.67	10329.406	39965.297
15601.0	89.67	13042.108	36427.996
17776.0	89.65	13838.584	34016.922
8278.0	89.53	10768.313	34958.137
17777.0	89.45	13943.543	34019.32
3159.0	89.42	8863.7	39451.637
10633.0	89.42	11602.153	36928.773
19615.0	89.38	14528.449	36576.746
10308.0	89.36	11223.328	39866.301
7151.0	89.28	10337.727	33176.883
3318.0	89.26	9055.21	37567.109
4455.0	89.24	9445.839	37453.258
11538.0	89.19	11729.84	39423.133
16987.0	89.11	13530.427	38395.738
4919.0	89.07	9568.712	34303.41
18416.0	89.05	14005.029	38004.453
6619.0	89.05	10308.047	39688.184
19047.0	89.03	14350.05	36348.234
12454.0	88.99	12115.547	35558.254
11664.0	88.96	11934.381	39177.008
13658.0	88.94	12629.208	35167.738
11798.0	88.9	11908.486	38148.102
19471.0	88.9	14519.946	38653.469
17271.0	88.8	13779.22	38162.188
17947.0	88.8	13990.34	36253.234
9101.0	88.78	11085.487	39727.012
472.0	88.76	7796.109	36660.094
17566.0	88.76	13682.955	35015.207
12427.0	88.76	12081.661	35163.496
172.0	88.71	7920.445	34515.871
6336.0	88.57	9924.71	37160.836
4428.0	88.52	9284.2	37693.836
9545.0	88.52	11014.564	35211.199
16715.0	88.46	13388.589	35245.34
10747.0	88.42	11455.594	35630.414
10234.0	88.27	11228.927	39074.813
1598.0	88.17	8400.074	34678.59
6551.0	88.11	9919.238	39496.988
5533.0	88.07	9828.206	38752.031
14401.0	88.0	12865.249	36681.973
13015.0	88.0	12456.171	38385.016
18848.0	87.92	14360.032	33727.836
631.0	87.9	7743.564	37782.289
8649.0	87.88	10872.215	35908.309
1255.0	87.86	8153.145	35728.629
7139.0	87.84	10301.028	33344.316
7222.0	87.81	10489.859	33475.988
9912.0	87.81	11416.542	35730.008
12269.0	87.73	12169.43	33343.098
18397.0	87.69	14124.756	38160.777
1524.0	87.65	8332.273	33885.211
7603.0	87.62	10376.117	37649.355
4543.0	87.62	9371.871	36512.465
3442.0	87.56	8922.097	36137.035
7439.0	87.44	10545.785	35948.773
9187.0	87.42	11206.958	38727.762
9904.0	87.33	11216.306	35681.383
10474.0	87.33	11455.711	38408.809
16420.0	87.29	13344.518	34484.336
4794.0	87.29	9291.147	33305.801
2190.0	87.27	8607.297	38427.535
5234.0	87.21	9692.244	38008.293
1906.0	87.17	8390.137	38477.93
171.0	87.12	7967.31	34488.676
19478.0	87.08	14526.08	38748.68
7758.0	87.08	10530.053	39416.969
2116.0	87.04	8560.798	38971.16
19538.0	87.04	14499.405	37968.492
10048.0	87.0	11314.175	37349.367
12333.0	86.98	12080.494	34141.441
9512.0	86.96	11087.846	35498.66
3426.0	86.93	8893.55	36290.219
3992.0	86.87	9225.204	36972.789
8113.0	86.87	10663.299	36976.328
6199.0	86.83	10053.285	35692.684
12616.0	86.66	12248.731	37301.535
17022.0	86.64	13404.515	38798.879
17051.0	86.64	13437.719	39247.051
15868.0	86.6	13106.67	39114.891
4744.0	86.6	9331.6	33856.613
978.0	86.6	8145.372	38975.109
11074.0	86.54	11701.556	34123.934
7621.0	86.54	10441.158	37835.148
11210.0	86.52	11675.506	35720.715
3203.0	86.48	8974.466	38943.816
19859.0	86.43	14527.931	33549.203
3292.0	86.37	8897.426	37950.191
4298.0	86.27	9303.261	39344.66
11640.0	86.25	12014.438	39529.98
4220.0	86.25	9233.956	39742.316
9449.0	86.2	11089.137	36366.016
10807.0	86.18	11625.476	35213.797
9676.0	86.16	11099.341	33243.309
2656.0	86.14	8817.59	33767.289
710.0	86.14	7953.333	38433.363
2814.0	86.08	8760.547	35809.586
9065.0	86.04	11137.882	39795.586
1556.0	86.04	8208.9	34192.695
19619.0	86.01	14575.991	36618.719
7660.0	85.93	10424.949	38206.305
13268.0	85.91	12446.16	35503.016
3212.0	85.89	8986.332	38698.996
17026.0	85.87	13503.703	38896.461
10568.0	85.85	11469.98	37637.586
10896.0	85.83	11592.007	33969.348
19374.0	85.74	14594.465	39918.883
7463.0	85.72	10380.044	36215.84
1261.0	85.7	8160.289	35476.742
11189.0	85.68	11826.839	35459.555
17216.0	85.64	13757.631	38836.246
6209.0	85.64	10133.011	35785.094
8087.0	85.58	10669.901	37331.887
7955.0	85.58	10688.931	38398.41
13839.0	85.57	12638.357	37354.84
16239.0	85.49	13283.269	36550.227
6475.0	85.39	10110.108	38616.238
15637.0	85.39	13062.064	36733.273
524.0	85.34	7690.998	37068.613
10662.0	85.32	11613.326	36629.434
7705.0	85.28	10564.107	38767.711
7380.0	85.24	10504.327	35421.57
16126.0	85.22	13145.919	38130.961
9207.0	85.18	11158.997	38311.977
16292.0	85.18	13288.813	36090.02
6986.0	85.16	10240.555	35476.391
12450.0	85.14	12105.003	35465.223
12475.0	85.11	12129.531	35820.156
19392.0	85.09	14597.964	39714.512
8138.0	85.09	10678.744	36663.816
202.0	85.09	7871.242	34728.43
16114.0	85.07	13298.484	38056.465
7726.0	85.07	10424.7	38956.211
18838.0	85.07	14417.432	33527.262
16.0	85.05	7867.945	33189.867
16418.0	85.03	13269.43	34471.199
1302.0	84.95	8126.591	35089.738
2954.0	84.91	8673.336	37644.641
12804.0	84.89	12226.937	39331.527
2927.0	84.78	8827.474	37420.246
1314.0	84.74	8168.482	34628.926
8235.0	84.72	10756.274	35715.766
5658.0	84.7	9859.561	37067.996
2908.0	84.68	8757.614	37178.715
7781.0	84.65	10373.074	39774.098
14927.0	84.63	12850.439	33437.543
13310.0	84.53	12282.944	35067.84
16732.0	84.51	13542.578	35393.172
13137.0	84.42	12446.633	37158.867
16639.0	84.42	13501.189	34278.566
13703.0	84.4	12559.547	35779.156
11415.0	84.34	11647.249	38057.273
7104.0	84.3	10295.592	33859.078
1951.0	84.28	8291.365	39012.371
7159.0	84.26	10329.365	33271.055
7502.0	84.26	10365.572	36516.371
11913.0	84.24	11882.55	36731.59
7891.0	84.22	10743.192	39029.492
8057.0	84.19	10701.025	37373.266
16611.0	84.19	13432.525	34044.285
2005.0	84.19	8299.044	39571.07
13815.0	84.17	12588.543	37062.031
755.0	84.15	7723.522	38785.289
3177.0	84.09	9019.09	39191.813
6792.0	84.09	10208.661	37740.695
8311.0	84.07	10624.06	34755.074
7094.0	84.05	10322.771	34018.895
9328.0	84.03	11065.26	37388.398
13206.0	83.99	12461.998	36278.281
10818.0	83.99	11627.313	34997.086
5694.0	83.94	9824.024	36780.902
296.0	83.94	7763.087	35369.566
13666.0	83.92	12573.639	35291.172
376.0	83.88	7642.914	35937.855
16211.0	83.86	13207.219	36877.383
15484.0	83.86	13032.971	34995.828
12721.0	83.82	12241.048	38483.98
18714.0	83.8	14043.04	34223.059
9724.0	83.76	11273.077	33388.773
8967.0	83.74	10856.53	38896.0
17423.0	83.69	13714.105	36622.008
13615.0	83.67	12627.36	34748.977
2243.0	83.63	8434.397	37696.121
18048.0	83.63	13889.04	37665.043
4233.0	83.61	9066.628	39953.711
19248.0	83.59	14384.695	38754.988
9415.0	83.53	11185.022	36638.266
6991.0	83.53	10220.823	35509.766
18706.0	83.48	14043.49	34134.043
13447.0	83.44	12343.575	33092.512
2057.0	83.42	8559.736	39954.863
11991.0	83.42	12012.517	35868.023
7019.0	83.4	10218.968	35233.754
12313.0	83.38	12258.05	33882.496
7445.0	83.32	10520.149	36000.043
13424.0	83.29	12306.651	33398.977
2501.0	83.21	8569.218	34308.125
16158.0	83.17	13272.52	37546.027
18509.0	83.13	14112.759	36954.863
13054.0	83.13	12473.303	37851.43
14106.0	83.09	12796.499	39770.961
14387.0	83.09	12744.161	36827.098
13169.0	83.04	12282.505	36808.965
18287.0	83.02	14157.901	39563.512
18854.0	83.02	14362.082	33795.66
5674.0	83.0	9888.318	36881.785
13044.0	83.0	12419.959	38052.734
3558.0	82.98	9033.789	34871.473
9656.0	82.94	11134.952	33527.387
18067.0	82.94	13833.842	37923.742
5417.0	82.92	9559.299	39625.977
8011.0	82.9	10731.595	37966.055
686.0	82.88	7661.077	38241.598
13690.0	82.88	12648.425	35682.746
12400.0	82.86	12164.138	34844.598
9502.0	82.84	11081.464	35730.207
5805.0	82.81	9898.567	35506.738
8305.0	82.79	10640.685	34630.555
12180.0	82.77	11950.56	33531.836
3914.0	82.75	9262.0	35966.887
8704.0	82.73	10857.837	36467.449
9337.0	82.71	11166.966	37448.078
16061.0	82.69	13147.047	38578.059
12166.0	82.67	12058.447	33951.434
7108.0	82.52	10325.544	33942.551
10799.0	82.5	11601.186	35181.125
16604.0	82.48	13539.614	33939.121
11925.0	82.44	11894.819	36574.828
15223.0	82.38	13064.381	33579.496
933.0	82.38	7992.355	39929.184
10564.0	82.35	11627.594	37606.203
8995.0	82.27	10837.861	39231.059
9630.0	82.23	11011.325	34125.988
6101.0	82.14	10130.329	34522.371
16277.0	82.12	13165.419	36265.012
4152.0	82.12	9176.365	38946.922
17668.0	82.06	13726.258	33565.227
6853.0	82.04	10287.355	36887.23
19315.0	82.04	14353.737	39551.332
10157.0	82.02	11262.417	38422.805
8877.0	81.98	10791.242	37838.996
9.0	81.94	7700.897	33112.965
7665.0	81.94	10366.664	38264.672
2162.0	81.87	8435.942	38519.621
13259.0	81.87	12296.456	35730.395
4414.0	81.85	9331.9	37884.809
16421.0	81.85	13210.386	34481.262
7327.0	81.85	10482.741	34785.535
11569.0	81.83	11816.265	39739.656
5780.0	81.81	9788.275	35844.023
4967.0	81.81	9623.921	34903.969
19435.0	81.75	14594.137	39239.043
7879.0	81.75	10707.226	39153.227
16488.0	81.62	13265.752	33727.063
18015.0	81.62	13862.92	37071.719
10697.0	81.6	11615.963	36101.445
9100.0	81.58	11091.321	39709.879
15681.0	81.58	13054.88	37207.457
11897.0	81.56	11937.42	36938.031
5824.0	81.54	9804.852	35372.699
17959.0	81.5	13847.04	36370.133
14600.0	81.48	12805.99	34277.371
11711.0	81.48	11863.277	38749.77
15994.0	81.45	13316.33	39559.449
13510.0	81.43	12684.983	33569.867
2453.0	81.41	8559.591	35212.477
10946.0	81.41	11539.103	33374.324
18947.0	81.41	14330.03	35097.855
12117.0	81.41	12025.846	34589.277
11962.0	81.39	11937.154	36377.012
2972.0	81.39	8842.898	37828.98
2383.0	81.35	8627.069	35925.77
12677.0	81.33	12141.878	38021.723
58.0	81.29	7944.069	33506.555
2053.0	81.27	8525.073	39928.328
2157.0	81.27	8577.091	38764.832
17158.0	81.25	13659.483	39578.324
7223.0	81.18	10465.906	33476.512
8233.0	81.16	10712.494	35695.016
667.0	81.14	7710.57	38021.125
10006.0	81.1	11369.565	36956.18
11324.0	81.08	11834.484	36966.578
17886.0	81.08	13984.222	35537.203
6402.0	81.06	10014.607	37837.715
10378.0	81.02	11483.839	39357.172
16660.0	80.97	13488.842	34599.617
17296.0	80.97	13601.583	38142.016
16501.0	80.97	13340.496	33571.98
9296.0	80.97	11183.829	37771.438
4140.0	80.93	9201.336	38768.285
12247.0	80.91	12156.894	33113.441
17374.0	80.91	13725.448	37081.18
2308.0	80.91	8548.111	36887.629
8976.0	80.89	10874.491	38954.738
5393.0	80.89	9627.24	39262.738
8658.0	80.78	10807.88	36007.84
16821.0	80.76	13448.677	36298.117
17934.0	80.74	13788.559	36149.52
19864.0	80.74	14517.491	33340.25
9698.0	80.74	11419.105	33068.57
12006.0	80.66	12047.599	35426.891
12670.0	80.66	12229.346	37949.617
6052.0	80.64	10049.673	33716.375
10554.0	80.64	11453.759	37547.969
16361.0	80.6	13297.93	35348.117
11914.0	80.6	11916.071	36744.805
8732.0	80.6	10952.62	36734.41
11118.0	80.58	11841.626	34594.715
14228.0	80.58	12782.301	38568.309
12613.0	80.56	12156.412	37264.301
4007.0	80.56	9197.464	37119.086
3168.0	80.53	8916.69	39296.352
8003.0	80.51	10774.148	37886.973
17466.0	80.51	13740.054	36346.016
7641.0	80.47	10415.844	38070.18
1391.0	80.43	8140.367	33677.547
16034.0	80.41	13230.178	38838.645
3936.0	80.37	9264.49	36259.387
15835.0	80.32	13133.69	38740.844
10631.0	80.3	11448.398	36916.273
10848.0	80.3	11613.55	34471.492
1757.0	80.24	8275.857	36619.887
16022.0	80.2	13303.506	38959.559
5419.0	80.18	9596.946	39634.547
18701.0	80.16	14011.833	34417.078
11714.0	80.14	11948.763	38754.648
18163.0	80.14	13871.599	39049.191
16341.0	80.12	13333.344	35717.559
15755.0	80.12	12966.341	38015.02
8718.0	80.1	10957.184	36603.355
3090.0	80.07	8759.899	39642.332
10109.0	80.07	11316.087	37983.57
2930.0	80.07	8733.243	37424.785
424.0	80.03	7834.547	36271.43
10348.0	79.99	11502.438	39659.266
11198.0	79.99	11696.835	35555.641
11017.0	79.91	11673.605	33453.336
12002.0	79.89	12013.659	35662.066
12534.0	79.89	12267.352	36448.875
15559.0	79.87	13005.728	35841.43
5400.0	79.87	9660.53	39382.789
17031.0	79.84	13386.878	38967.313
9667.0	79.82	11163.776	33369.906
2506.0	79.76	8601.648	34397.379
2640.0	79.76	8810.468	33474.32
11473.0	79.76	11697.312	38671.734
7397.0	79.74	10471.395	35580.512
14441.0	79.74	12921.295	35919.801
4690.0	79.72	9443.64	34672.637
7777.0	79.72	10355.92	39699.785
8271.0	79.72	10621.783	35207.656
12551.0	79.72	12273.111	36640.359
15529.0	79.7	13009.745	35531.523
15539.0	79.7	12933.583	35620.223
1832.0	79.64	8388.523	37695.191
8827.0	79.64	10980.412	37430.52
10844.0	79.64	11484.63	34745.199
4096.0	79.64	9212.42	38233.438
12640.0	79.63	12183.085	37616.496
10499.0	79.61	11537.148	38013.512
13719.0	79.59	12496.738	36004.637
11480.0	79.57	11648.948	38734.875
14313.0	79.53	12820.362	37781.047
167.0	79.51	7741.316	34451.703
12776.0	79.49	12095.498	38993.992
5154.0	79.45	9529.446	37143.359
19890.0	79.43	14486.83	33067.809
17898.0	79.41	13994.39	35673.766
12479.0	79.4	12118.767	35842.738
14622.0	79.38	12819.195	33875.504
19018.0	79.36	14220.36	35909.125
12818.0	79.34	12166.025	39409.703
19139.0	79.32	14357.686	37373.836
17572.0	79.32	13715.586	34815.836
12047.0	79.3	12011.709	35140.504
13218.0	79.26	12329.678	36081.664
712.0	79.26	7853.449	38444.234
18614.0	79.26	14133.91	35509.332
19838.0	79.22	14626.166	33877.742
19024.0	79.17	14410.07	36010.578
10441.0	79.15	11469.964	38686.926
8056.0	79.15	10750.781	37350.285
1444.0	79.15	8104.168	33064.633
19579.0	79.09	14605.528	37130.207
3208.0	79.07	8929.703	38686.887
322.0	79.03	7734.354	35589.742
19094.0	79.03	14278.23	36885.473
9811.0	78.97	11368.775	34656.371
16933.0	78.86	13454.792	37794.07
2642.0	78.84	8644.036	33498.238
6479.0	78.8	9978.818	38653.57
8837.0	78.8	10964.268	37534.145
1378.0	78.8	8133.51	33888.43
12163.0	78.8	11976.686	33881.813
3844.0	78.78	9190.108	35238.313
1817.0	78.78	8303.033	37457.82
18200.0	78.76	13807.887	39469.551
14726.0	78.74	12903.794	33748.539
5985.0	78.67	9740.182	33307.891
13614.0	78.65	12500.321	34744.023
13637.0	78.61	12556.556	34960.598
16137.0	78.55	13309.364	37910.18
19166.0	78.53	14400.867	37761.699
2543.0	78.53	8425.054	33649.027
9707.0	78.51	11354.788	33201.355
17148.0	78.5	13727.602	39446.102
10254.0	78.46	11306.684	39271.023
11889.0	78.44	12060.152	37164.246
7836.0	78.44	10740.923	39669.289
14464.0	78.44	12717.025	35855.898
15996.0	78.42	13286.933	39588.566
8028.0	78.4	10705.629	37789.035
2046.0	78.36	8480.898	39804.781
5265.0	78.34	9522.804	38398.594
15536.0	78.3	13125.743	35614.016
8378.0	78.3	10584.469	33341.414
6066.0	78.28	10124.291	33924.93
12152.0	78.25	11958.406	34026.266
7644.0	78.25	10466.246	38088.297
327.0	78.17	7651.799	35651.863
19544.0	78.17	14597.151	37742.566
6642.0	78.15	10325.371	39308.457
9460.0	78.15	11125.527	36133.992
6876.0	78.13	10289.241	36857.719
4521.0	78.13	9318.673	36546.094
18618.0	78.13	14014.271	35563.973
5298.0	78.11	9690.631	38698.109
11440.0	78.11	11680.115	38348.242
15046.0	78.05	13060.004	33188.652
18111.0	78.05	13795.877	38423.395
8622.0	78.02	10861.256	35682.215
17597.0	78.02	13707.415	34754.57
18105.0	78.0	13828.156	38347.445
11958.0	78.0	11902.562	36345.754
4350.0	78.0	9476.006	38761.277
6717.0	77.96	10306.499	38615.91
815.0	77.94	7796.22	39323.113
12456.0	77.94	12132.894	35586.727
18457.0	77.94	14170.716	37540.52
4079.0	77.92	9079.279	38035.898
11616.0	77.9	11889.788	39618.008
6029.0	77.9	9982.975	33489.039
10566.0	77.9	11494.576	37620.016
11388.0	77.88	11727.28	37728.531
2504.0	77.88	8597.073	34371.684
8465.0	77.86	10913.844	33709.063
4192.0	77.86	9154.406	39329.445
10834.0	77.84	11437.195	34611.539
14177.0	77.82	12764.176	39230.586
12073.0	77.82	11879.578	34777.621
7533.0	77.82	10401.496	36851.297
17137.0	77.79	13738.057	39604.805
6021.0	77.75	9954.534	33366.527
8939.0	77.73	10964.563	38476.438
11222.0	77.71	11770.87	35849.59
2847.0	77.69	8666.175	36283.035
16888.0	77.69	13540.575	37111.043
5980.0	77.67	9806.462	33217.313
9692.0	77.67	11060.735	33159.012
7404.0	77.67	10515.969	35650.566
882.0	77.63	7817.181	39762.645
16310.0	77.63	13196.932	36020.18
14072.0	77.61	12681.558	39715.938
9800.0	77.61	11250.351	34490.0
11252.0	77.56	11793.231	36239.961
7046.0	77.52	10297.232	34681.84
8702.0	77.5	10826.437	36436.172
5450.0	77.5	9915.573	39813.137
2163.0	77.5	8475.915	38538.906
10855.0	77.5	11543.559	34521.441
4754.0	77.48	9456.561	33671.629
18256.0	77.44	14113.185	39867.828
10519.0	77.4	11458.026	37899.781
8690.0	77.36	10853.773	36340.023
674.0	77.36	7769.064	38065.922
17115.0	77.36	13588.176	39778.953
3798.0	77.35	9260.279	34651.324
8298.0	77.33	10626.355	34857.359
17730.0	77.33	13891.931	33400.063
1615.0	77.33	8232.517	34925.23
11387.0	77.29	11674.748	37702.484
8242.0	77.25	10639.606	35488.383
7808.0	77.25	10769.465	39849.152
3691.0	77.25	8847.963	33105.641
17095.0	77.25	13443.614	39744.086
6467.0	77.25	10047.899	38509.965
17930.0	77.21	13899.071	36117.664
13014.0	77.19	12301.584	38350.539
4498.0	77.19	9479.125	36925.922
10713.0	77.17	11597.619	35946.613
11607.0	77.13	11943.08	39905.484
19505.0	77.12	14626.374	38214.809
6534.0	77.12	10107.731	39220.02
2709.0	77.12	8829.804	34402.477
4346.0	77.1	9472.003	38707.145
4090.0	77.06	9266.321	38127.844
5523.0	77.04	9821.392	38934.977
6373.0	77.04	10087.877	37576.555
6480.0	77.02	9955.383	38692.816
7610.0	77.02	10498.607	37708.125
1764.0	77.0	8251.824	36704.359
14297.0	76.98	12731.866	37964.867
5776.0	76.87	9870.677	35774.238
7096.0	76.81	10322.142	34044.891
19855.0	76.77	14597.861	33511.641
1812.0	76.75	8270.841	37396.32
3379.0	76.75	8872.786	36979.43
15391.0	76.73	12991.952	33772.277
5034.0	76.71	9540.683	35706.668
16144.0	76.62	13227.591	37671.207
6509.0	76.58	9983.388	38927.578
17970.0	76.56	13868.379	36492.508
13085.0	76.54	12493.42	37561.34
16547.0	76.52	13555.679	33170.516
12913.0	76.48	12378.92	39462.094
5981.0	76.46	9728.797	33253.738
12582.0	76.46	12119.342	36970.371
5930.0	76.45	9838.152	34122.18
7326.0	76.43	10544.877	34773.715
3387.0	76.41	8849.28	36761.324
16258.0	76.41	13335.493	36406.836
19670.0	76.41	14560.11	36018.336
5059.0	76.41	9693.638	36047.859
18772.0	76.39	13998.241	33391.527
5861.0	76.35	9779.493	34865.379
5062.0	76.33	9557.701	36056.465
9190.0	76.31	11136.66	38754.832
9401.0	76.29	11203.465	36744.684
19777.0	76.29	14551.307	34489.309
6709.0	76.27	10293.956	38550.586
2008.0	76.27	8410.326	39631.512
16483.0	76.27	13289.436	33675.563
4196.0	76.23	9087.6	39380.289
13415.0	76.22	12356.368	33620.555
7021.0	76.22	10211.217	34992.457
19439.0	76.2	14452.909	39251.883
9388.0	76.18	11107.878	36959.625
5407.0	76.18	9700.654	39493.137
17789.0	76.16	13823.294	34168.828
17607.0	76.12	13632.782	34546.273
7253.0	76.12	10377.257	33950.141
19822.0	76.08	14496.961	33999.105
15750.0	76.04	13120.243	37944.289
9771.0	75.99	11211.751	34116.055
13045.0	75.97	12478.735	38069.289
5724.0	75.95	9835.412	36469.852
2660.0	75.91	8765.808	33811.824
10933.0	75.91	11510.358	33488.555
4264.0	75.91	9390.998	39997.027
19853.0	75.91	14522.835	33488.238
14046.0	75.85	12697.253	39375.734
16259.0	75.81	13318.099	36430.117
16542.0	75.79	13465.153	33131.965
12607.0	75.77	12264.576	37213.859
2846.0	75.77	8688.593	36276.883
9042.0	75.72	10832.651	39805.402
2044.0	75.7	8448.724	39781.113
180.0	75.6	7855.496	34587.398
12914.0	75.58	12437.012	39475.797
8234.0	75.56	10762.7	35699.441
9290.0	75.56	11103.205	37703.254
19876.0	75.51	14485.846	33177.344
3764.0	75.49	9167.707	34099.809
4479.0	75.47	9486.78	37086.871
4051.0	75.45	9214.771	37740.598
6552.0	75.43	10117.567	39497.09
14451.0	75.43	12799.296	36002.711
2792.0	75.43	8771.148	35628.211
14289.0	75.41	12845.622	37895.465
16003.0	75.35	13172.186	39355.586
14063.0	75.33	12625.28	39631.844
5892.0	75.3	9797.264	34564.336
9451.0	75.26	11189.521	36070.254
11584.0	75.26	11799.863	39854.309
4316.0	75.22	9461.069	39036.961
9948.0	75.22	11318.503	36255.898
18576.0	75.2	14036.023	36013.715
12930.0	75.18	12440.432	39334.809
14553.0	75.16	12898.463	34717.102
10028.0	75.16	11291.78	37180.063
7134.0	75.12	10276.51	33604.094
3734.0	75.1	9195.932	33691.531
13116.0	75.08	12334.97	37244.121
7599.0	75.08	10412.32	37627.98
8232.0	75.07	10595.715	35688.129
2301.0	75.07	8472.254	37145.672
18001.0	75.05	13819.555	36892.895
10051.0	75.03	11367.854	37360.699
13526.0	75.03	12677.688	33731.242
11620.0	74.97	11972.971	39641.68
14087.0	74.97	12647.884	39855.895
279.0	74.95	7867.952	35237.953
13041.0	74.95	12414.874	38038.691
19789.0	74.95	14430.598	34602.105
14236.0	74.93	12819.08	38340.094
14606.0	74.91	12858.783	34008.191
18023.0	74.89	13885.848	37216.145
15777.0	74.89	13110.174	38140.41
2609.0	74.87	8745.213	33036.633
11890.0	74.82	12029.78	36862.758
317.0	74.82	7697.294	35563.59
9805.0	74.82	11402.001	34538.824
7536.0	74.78	10423.215	36872.828
17103.0	74.78	13526.935	39891.906
12086.0	74.76	11955.794	34613.184
16655.0	74.76	13467.472	34493.824
7729.0	74.74	10535.544	39009.863
2230.0	74.74	8453.1	37837.203
10089.0	74.72	11268.77	37809.57
11248.0	74.68	11850.521	36189.047
10064.0	74.68	11208.609	37503.371
18661.0	74.68	14149.4	34615.262
10733.0	74.66	11620.294	35812.0
19460.0	74.66	14537.044	38882.914
13705.0	74.66	12638.045	35787.262
17057.0	74.64	13537.749	39343.184
10484.0	74.63	11565.245	38186.102
18681.0	74.61	14061.158	34471.281
11767.0	74.57	11998.261	38237.402
19645.0	74.57	14502.592	36319.336
2177.0	74.53	8514.633	38606.559
5912.0	74.49	9711.704	34174.855
18057.0	74.45	13870.396	37830.504
15799.0	74.45	12952.911	38401.41
6146.0	74.43	10041.292	35118.117
4109.0	74.41	9216.968	38422.664
10765.0	74.38	11507.595	35431.902
5902.0	74.36	9915.979	34336.914
12343.0	74.34	12063.584	34237.523
2945.0	74.32	8845.262	37549.684
19367.0	74.3	14453.292	39826.621
2964.0	74.3	8697.951	37767.898
146.0	74.28	7691.4	34252.977
5015.0	74.28	9561.48	35458.496
12347.0	74.26	12106.046	34300.188
3601.0	74.26	8924.062	34152.047
6623.0	74.26	10141.845	39719.219
4932.0	74.24	9533.667	34506.391
11555.0	74.24	11728.525	39578.59
4292.0	74.18	9450.108	39587.117
10428.0	74.15	11475.38	38853.059
17113.0	74.15	13640.08	39759.66
7822.0	74.13	10716.348	39909.191
11934.0	74.13	12057.374	36625.605
19178.0	74.13	14339.975	37909.555
2523.0	74.11	8424.683	33997.82
10729.0	74.03	11500.311	35783.715
6728.0	74.03	10257.371	38407.367
3998.0	73.99	9235.674	37012.652
9953.0	73.99	11391.508	36319.906
18376.0	73.95	14157.444	38607.004
11365.0	73.95	11807.798	37506.145
4868.0	73.94	9517.943	33654.043
16931.0	73.94	13382.728	37761.547
1648.0	73.9	8345.948	35348.383
7789.0	73.88	10560.326	39866.742
10612.0	73.86	11589.769	37079.395
1600.0	73.86	8237.915	34723.781
8453.0	73.84	10903.515	33531.145
8134.0	73.84	10618.324	36617.672
6220.0	73.82	9962.383	35914.031
9202.0	73.82	11058.049	38543.117
17404.0	73.8	13670.263	36752.875
13352.0	73.76	12477.668	34396.684
18979.0	73.76	14381.481	35489.555
6992.0	73.76	10176.146	35512.926
11431.0	73.74	11784.422	38249.219
9061.0	73.74	11064.155	39759.648
13013.0	73.72	12398.923	38335.602
10983.0	73.71	11664.765	33134.867
14196.0	73.67	12908.982	39101.961
1504.0	73.67	8301.218	33638.941
12840.0	73.67	12191.292	39670.293
13939.0	73.63	12676.431	38361.066
6957.0	73.61	10314.198	36005.891
13290.0	73.53	12397.984	35097.48
1457.0	73.53	8387.233	33057.898
6301.0	73.49	10006.206	36781.145
8576.0	73.49	10829.918	35250.191
19254.0	73.42	14211.118	38830.422
11850.0	73.4	12055.928	37427.281
98.0	73.4	7870.494	33832.902
7561.0	73.38	10402.139	37189.441
7361.0	73.38	10415.221	35222.246
13995.0	73.36	12630.114	38882.281
12765.0	73.36	12088.673	38928.055
10757.0	73.36	11474.394	35709.703
13922.0	73.36	12584.427	38185.297
1914.0	73.34	8275.025	38547.758
7948.0	73.32	10585.385	38351.648
6697.0	73.3	10144.32	38670.016
14413.0	73.25	12920.792	36257.883
13222.0	73.25	12489.0	36170.301
5513.0	73.23	9876.923	39049.34
11771.0	73.17	11903.348	38256.676
12668.0	73.17	12214.152	37930.629
16049.0	73.09	13302.858	38765.473
15490.0	73.07	12938.957	35045.641
5126.0	73.07	9599.013	36838.07
3872.0	73.07	9222.23	35617.285
5668.0	73.03	9878.061	37142.363
7869.0	73.03	10624.206	39359.613
19187.0	73.02	14374.289	37992.168
8911.0	73.0	10850.163	38172.891
993.0	72.98	8017.221	38919.809
14132.0	72.98	12783.022	39994.0
7549.0	72.94	10538.414	37009.684
2497.0	72.94	8587.241	34586.449
2231.0	72.94	8464.961	37841.066
7284.0	72.92	10453.076	34251.508
19404.0	72.9	14496.021	39491.102
17427.0	72.88	13597.503	36650.074
18985.0	72.88	14363.671	35527.484
1128.0	72.88	8061.893	37335.793
4973.0	72.82	9502.9	35008.219
1190.0	72.82	8068.45	36281.785
10448.0	72.81	11583.841	38735.934
7918.0	72.81	10596.229	38910.105
7518.0	72.81	10363.872	36691.574
17686.0	72.79	13760.567	33480.605
3804.0	72.79	9275.231	34758.066
11926.0	72.79	12059.484	36575.992
6874.0	72.73	10317.084	36815.48
5141.0	72.73	9630.028	37024.777
15923.0	72.71	12923.867	39754.605
383.0	72.69	7658.848	36002.559
10421.0	72.69	11485.232	38807.285
1498.0	72.67	8379.242	33590.348
5796.0	72.63	9821.601	35692.715
16018.0	72.63	13249.582	39179.676
1232.0	72.63	8003.693	35839.406
7581.0	72.61	10554.722	37468.117
1605.0	72.61	8273.85	34827.285
9655.0	72.59	11044.457	33520.676
11747.0	72.59	11872.721	38406.777
15257.0	72.58	13066.61	33639.09
5729.0	72.56	9805.048	36243.176
10012.0	72.56	11399.48	37014.938
16911.0	72.56	13374.688	37444.141
9743.0	72.54	11340.465	33721.539
6020.0	72.54	10010.659	33354.219
17711.0	72.48	13859.707	33090.543
12982.0	72.48	12456.728	38933.789
1142.0	72.48	8173.554	36876.434
17117.0	72.46	13765.329	39783.391
11424.0	72.44	11754.777	38203.762
8968.0	72.42	10843.585	38902.742
6093.0	72.4	9957.57	34359.039
14242.0	72.4	12742.802	38394.809
3817.0	72.4	9258.307	34892.02
5453.0	72.38	9816.526	39826.613
6288.0	72.36	10067.319	36698.02
19691.0	72.36	14578.113	35418.008
7086.0	72.36	10269.816	34192.211
13869.0	72.33	12514.502	37571.695
5551.0	72.33	9750.952	38424.117
9523.0	72.33	11064.723	35309.133
12069.0	72.33	11922.643	35055.273
8418.0	72.31	10846.778	33061.965
15613.0	72.29	13032.939	36545.504
8371.0	72.29	10695.136	33521.605
17672.0	72.29	13570.366	33591.5
13141.0	72.27	12291.22	36888.523
4554.0	72.25	9358.943	36282.973
9047.0	72.25	10862.267	39850.0
5257.0	72.25	9675.146	38258.219
1913.0	72.25	8222.885	38541.375
17144.0	72.25	13783.064	39704.637
18877.0	72.23	14368.679	34098.695
1547.0	72.23	8393.26	34082.59
16016.0	72.21	13323.641	39162.543
8783.0	72.21	10833.197	37138.113
6178.0	72.19	10077.399	35437.969
16042.0	72.19	13256.104	38673.227
13133.0	72.17	12407.622	37069.691
2329.0	72.12	8573.963	36542.469
6662.0	72.12	10332.788	39200.473
4069.0	72.1	9129.84	37899.547
18971.0	72.06	14412.356	35421.141
19605.0	72.06	14441.268	36816.055
8654.0	72.06	10899.336	35967.383
14204.0	72.04	12778.118	38891.207
14353.0	72.02	12896.269	37071.023
18900.0	72.02	14275.393	34476.676
1559.0	72.02	8285.52	34208.164
15876.0	71.98	13082.361	39218.352
10133.0	71.98	11224.494	38250.363
11733.0	71.98	12045.614	38605.199
10978.0	71.98	11779.395	33082.75
11454.0	71.94	11745.194	38437.449
8739.0	71.94	10897.54	36780.152
16761.0	71.9	13440.345	35762.988
8838.0	71.9	10803.966	37541.18
6979.0	71.9	10282.75	35653.762
9256.0	71.9	11086.165	38031.477
15925.0	71.89	12979.918	39778.285
5941.0	71.87	9913.041	33678.766
16935.0	71.87	13362.618	37815.578
4282.0	71.85	9311.317	39482.773
12134.0	71.85	11894.819	34142.852
6920.0	71.81	10283.875	36317.176
14535.0	71.77	12792.431	34787.598
8092.0	71.77	10657.644	37080.746
1965.0	71.73	8253.602	39131.465
1154.0	71.73	8170.85	36986.844
15921.0	71.73	13003.617	39733.137
18860.0	71.73	14265.438	33855.207
7655.0	71.67	10455.039	38161.777
3340.0	71.66	9020.371	37289.117
5276.0	71.66	9536.311	38473.059
8038.0	71.64	10611.04	37545.047
16437.0	71.62	13277.566	34343.504
1199.0	71.62	8073.747	36096.664
4026.0	71.58	9268.169	37313.758
5851.0	71.52	9869.938	35063.238
13300.0	71.52	12476.817	35238.309
17565.0	71.52	13667.713	34968.605
5143.0	71.52	9576.99	37044.625
18617.0	71.5	14064.434	35524.836
11895.0	71.48	12021.015	36923.441
17245.0	71.48	13677.679	38532.711
14730.0	71.48	12896.143	33491.195
6569.0	71.46	9919.317	39657.742
18597.0	71.46	14189.989	35612.383
5817.0	71.44	9850.829	35310.621
16565.0	71.44	13457.312	33431.234
17268.0	71.43	13701.199	38416.332
1651.0	71.43	8385.974	35369.633
19831.0	71.43	14494.783	34097.762
259.0	71.43	7770.716	35092.086
11888.0	71.41	11986.381	37149.09
15806.0	71.37	13108.295	38469.512
10692.0	71.33	11446.468	36345.535
11692.0	71.29	11988.652	38796.898
13523.0	71.25	12700.002	33705.715
7596.0	71.25	10488.706	37587.555
18798.0	71.21	14059.875	33116.137
10617.0	71.2	11432.88	37101.555
1984.0	71.16	8294.992	39338.211
10143.0	71.14	11351.057	38303.332
16605.0	71.1	13440.54	33963.637
187.0	71.1	7825.816	34633.574
1131.0	71.08	8103.273	37028.738
68.0	71.08	7965.631	33584.621
13042.0	71.08	12452.093	38038.449
5653.0	71.08	9851.412	37328.742
6000.0	71.06	9969.009	33051.715
15917.0	71.06	12947.28	39716.031
3456.0	71.06	9004.481	36002.375
13478.0	71.06	12624.973	33226.578
2548.0	71.0	8575.409	33701.059
2199.0	71.0	8424.689	38203.465
17635.0	70.97	13760.939	34123.613
8748.0	70.97	10909.502	36855.738
2414.0	70.97	8625.476	35455.02
17311.0	70.97	13680.016	37693.379
16435.0	70.95	13171.3	34334.5
2832.0	70.93	8710.666	36099.184
4029.0	70.93	9257.001	37416.105
8746.0	70.91	10883.3	36837.914
15495.0	70.89	13081.949	35092.844
6891.0	70.89	10291.301	36665.504
8688.0	70.85	10967.214	36308.953
8106.0	70.83	10693.224	36911.977
13050.0	70.81	12432.263	38120.492
17615.0	70.81	13714.093	34429.984
14568.0	70.75	12911.312	34577.945
17873.0	70.74	13905.484	35408.746
12536.0	70.74	12143.318	36468.898
2375.0	70.7	8511.803	36176.395
16795.0	70.7	13447.278	36056.117
8870.0	70.7	10937.911	37777.73
8491.0	70.68	10970.573	34397.145
17199.0	70.66	13612.013	39033.234
17270.0	70.64	13687.596	38150.324
18421.0	70.62	14120.894	38066.488
8770.0	70.62	10968.397	37063.633
8762.0	70.62	10940.287	36936.855
6361.0	70.58	9992.911	37500.883
9832.0	70.58	11315.011	34861.672
18026.0	70.58	13881.863	37258.73
12207.0	70.56	11989.36	33231.035
1491.0	70.54	8242.55	33493.602
9612.0	70.47	11179.038	34285.699
4678.0	70.47	9489.346	34893.227
12462.0	70.47	12191.876	35629.652
1473.0	70.45	8349.808	33229.785
13793.0	70.41	12609.136	36851.852
9920.0	70.41	11312.13	35931.348
13243.0	70.41	12298.314	35772.785
11488.0	70.39	11704.66	38815.48
8542.0	70.35	10807.919	34860.043
18774.0	70.33	14076.424	33424.801
5570.0	70.33	9865.925	38275.91
15416.0	70.33	12952.233	34245.594
4013.0	70.3	9148.245	37171.031
17192.0	70.3	13605.608	39269.801
11858.0	70.26	11945.238	37475.078
11909.0	70.24	12028.341	36712.758
12013.0	70.22	11962.704	35500.516
9813.0	70.22	11208.446	34665.363
3267.0	70.22	9060.451	38002.703
4761.0	70.18	9356.406	33767.848
13239.0	70.18	12382.959	36048.398
12189.0	70.18	12013.602	33335.875
18467.0	70.14	14129.922	37356.637
14324.0	70.14	12862.651	37592.086
11194.0	70.12	11664.251	35523.195
630.0	70.12	7675.861	37778.73
19075.0	70.12	14295.03	36661.445
19229.0	70.1	14349.758	38534.504
17352.0	70.1	13632.198	37190.926
13422.0	70.08	12396.438	33372.535
10120.0	70.07	11285.519	38100.879
11084.0	70.07	11800.105	34204.121
3689.0	69.99	9040.313	33083.379
18779.0	69.97	14182.068	33470.906
15864.0	69.97	13034.202	39066.641
6744.0	69.95	10170.085	38266.625
19037.0	69.93	14382.991	36157.051
6053.0	69.93	9948.869	33732.539
18196.0	69.91	13958.015	39422.707
4125.0	69.89	9147.226	38653.93
10483.0	69.85	11538.972	38174.898
16302.0	69.84	13290.47	36180.594
13192.0	69.82	12456.8	36436.648
4593.0	69.82	9377.741	36047.57
14552.0	69.82	12721.605	34696.699
14125.0	69.82	12845.249	39911.168
4698.0	69.8	9297.452	34507.938
2951.0	69.78	8674.189	37616.773
6896.0	69.76	10214.63	36385.699
19837.0	69.76	14458.777	33859.348
12935.0	69.74	12495.046	39379.922
12799.0	69.74	12125.979	39257.074
6856.0	69.72	10204.081	36921.539
10541.0	69.68	11552.613	37774.48
4509.0	69.68	9419.751	36764.363
3124.0	69.59	8816.215	39988.02
4505.0	69.59	9398.502	36710.844
4360.0	69.59	9411.576	38573.914
17864.0	69.57	13860.497	35312.754
16470.0	69.57	13219.887	34127.258
11841.0	69.57	11933.096	37629.949
9549.0	69.57	11160.752	34944.898
9795.0	69.55	11240.077	34432.973
5223.0	69.55	9596.484	37909.27
14425.0	69.53	12715.986	36086.051
19466.0	69.53	14479.238	38939.191
2843.0	69.51	8810.091	36255.938
19411.0	69.47	14501.286	39277.352
12769.0	69.47	12270.061	38957.215
18640.0	69.45	14149.589	35144.074
4307.0	69.41	9454.696	39190.824
19299.0	69.41	14244.444	39385.695
3814.0	69.39	9244.751	34833.73
5552.0	69.39	9906.9	38443.789
9483.0	69.38	11190.275	35783.262
4014.0	69.36	9236.827	37188.883
17519.0	69.36	13702.503	35658.27
2703.0	69.36	8780.247	34354.402
10657.0	69.34	11506.981	36567.055
12687.0	69.28	12085.55	38112.996
18944.0	69.28	14354.828	35050.711
3825.0	69.26	9171.452	34987.559
16130.0	69.26	13168.67	37827.867
1159.0	69.26	8166.288	36710.578
8463.0	69.24	10886.747	33666.129
18585.0	69.2	14049.039	35839.879
19005.0	69.2	14407.399	35773.023
3760.0	69.2	9275.847	34046.516
2552.0	69.2	8436.368	33730.887
6253.0	69.18	10008.151	36393.656
2535.0	69.16	8577.369	33893.809
17729.0	69.16	13798.134	33397.488
12373.0	69.16	12171.069	34547.965
4737.0	69.15	9465.695	34114.695
6135.0	69.11	10095.8	34952.469
18176.0	69.11	13819.056	39165.922
19732.0	69.11	14437.973	34951.871
19663.0	69.07	14444.049	35940.609
11409.0	69.07	11784.882	37915.578
11425.0	69.05	11823.29	38208.934
12405.0	69.01	12165.985	34888.883
10672.0	69.01	11546.998	36412.879
19409.0	69.01	14559.02	39557.191
13891.0	69.01	12640.632	37848.5
2007.0	69.01	8328.326	39596.715
9379.0	69.01	11049.228	36884.328
2203.0	68.99	8603.952	38225.168
18727.0	68.97	14026.296	34072.867
7982.0	68.97	10689.205	38024.363
6857.0	68.97	10314.028	36925.922
16771.0	68.97	13538.796	35852.641
7943.0	68.95	10700.439	38610.18
8972.0	68.93	10952.922	38932.156
13131.0	68.93	12398.791	37033.469
13709.0	68.92	12678.618	35827.043
6435.0	68.92	10070.727	38123.992
8653.0	68.92	10857.713	35957.047
18626.0	68.92	14067.503	35324.402
13009.0	68.88	12356.186	38613.684
7597.0	68.88	10490.989	37607.086
9087.0	68.88	11011.401	40003.68
6218.0	68.86	10080.7	35874.234
7846.0	68.86	10773.984	39747.363
4236.0	68.84	9203.7	39974.176
18781.0	68.82	14179.772	33167.109
19103.0	68.82	14266.868	36945.348
6641.0	68.8	10279.736	39289.984
11125.0	68.8	11653.09	34665.316
12789.0	68.8	12103.36	39109.676
18525.0	68.8	14067.151	36604.305
18229.0	68.78	13786.416	39806.355
19477.0	68.78	14618.995	38749.238
17183.0	68.72	13690.409	39187.441
2590.0	68.7	8457.705	33274.707
1771.0	68.67	8292.093	36833.852
3522.0	68.67	8908.764	35150.797
7174.0	68.65	10250.165	33059.539
9574.0	68.65	11090.715	34689.027
14160.0	68.65	12824.81	39366.578
7933.0	68.65	10777.099	38480.285
15080.0	68.63	12932.818	33494.242
6660.0	68.63	10203.701	39178.801
14230.0	68.61	12819.582	38569.137
6371.0	68.59	10086.553	37557.102
14547.0	68.57	12818.92	34624.883
2392.0	68.57	8475.051	36039.184
18346.0	68.57	14121.644	38876.953
12284.0	68.57	12073.985	33514.094
17549.0	68.57	13605.031	35146.844
17554.0	68.55	13696.265	35176.867
14239.0	68.55	12781.034	38366.879
10345.0	68.53	11631.521	39602.414
5660.0	68.51	9903.74	37075.246
7040.0	68.48	10166.04	34641.965
2290.0	68.46	8604.663	37325.578
7889.0	68.46	10605.676	39022.035
3479.0	68.44	8868.045	35610.672
16728.0	68.44	13568.185	35385.836
5279.0	68.4	9612.63	38501.008
11433.0	68.4	11727.479	38278.125
1718.0	68.4	8205.129	36204.438
13400.0	68.4	12453.931	33744.434
3097.0	68.38	8643.007	39726.004
18413.0	68.36	14202.943	37990.047
4660.0	68.36	9404.629	35224.633
5151.0	68.36	9687.571	37124.598
17160.0	68.36	13744.683	39292.547
3896.0	68.34	9196.238	35801.535
7856.0	68.34	10648.021	39538.5
9781.0	68.3	11417.896	34254.332
13345.0	68.3	12407.983	34352.688
12548.0	68.3	12258.739	36618.293
5560.0	68.26	9777.794	38205.094
5444.0	68.25	9517.527	40010.922
8091.0	68.25	10666.596	37064.742
13610.0	68.23	12559.091	34709.828
4341.0	68.21	9380.917	38665.469
13189.0	68.21	12309.262	36391.922
7824.0	68.19	10583.32	39924.227
8951.0	68.17	10991.904	38617.875
10325.0	68.17	11465.533	39798.777
18751.0	68.17	14100.875	33784.652
1606.0	68.15	8295.229	34881.461
10977.0	68.15	11727.158	33068.988
19684.0	68.13	14556.051	35662.371
17874.0	68.11	13893.096	35416.203
15850.0	68.11	13109.062	38916.465
18156.0	68.07	13934.234	38960.047
4603.0	68.05	9457.034	35824.867
16627.0	68.05	13550.093	34194.328
15725.0	68.03	13011.236	37668.395
4403.0	68.03	9327.917	38107.332
18173.0	68.02	13937.345	39125.543
11134.0	68.02	11830.338	34774.707
8272.0	68.0	10623.533	35220.652
10823.0	68.0	11537.768	35048.0
11013.0	67.98	11722.769	33411.52
7582.0	67.98	10518.084	37486.266
17599.0	67.98	13637.358	34449.004
3687.0	67.94	8906.898	33071.465
2191.0	67.92	8444.143	38426.684
17398.0	67.92	13710.733	36729.305
6721.0	67.9	10316.968	38334.652
10547.0	67.88	11613.725	37819.594
18221.0	67.86	13928.999	39752.488
8632.0	67.82	10991.418	35761.262
18719.0	67.82	14025.391	34286.555
6962.0	67.8	10175.334	35746.664
15828.0	67.8	12936.338	38677.848
884.0	67.8	7920.59	39787.887
5248.0	67.77	9638.549	38136.113
9378.0	67.75	11084.459	37154.316
11911.0	67.75	11993.742	36721.02
13588.0	67.75	12692.737	34406.059
7772.0	67.73	10539.839	39587.051
6939.0	67.73	10335.478	36103.836
9098.0	67.73	11187.727	39700.273
5867.0	67.71	9813.985	34897.117
19690.0	67.71	14469.497	35413.039
13967.0	67.67	12607.774	38604.828
7496.0	67.67	10387.662	36434.551
9367.0	67.67	11088.132	37046.652
18769.0	67.63	14183.131	33358.445
11407.0	67.63	11749.549	37912.789
9411.0	67.63	10999.346	36619.137
8879.0	67.63	10811.924	37862.953
17108.0	67.63	13495.518	39987.18
16412.0	67.59	13178.106	34681.715
14408.0	67.59	12881.424	36428.461
1326.0	67.59	8090.491	34493.555
9292.0	67.59	11095.535	37734.445
9568.0	67.59	11037.807	34876.863
885.0	67.59	7811.03	39812.906
8419.0	67.59	10984.969	33063.602
16370.0	67.57	13344.443	35203.809
14323.0	67.57	12822.935	37561.633
7264.0	67.56	10528.809	34099.039
17172.0	67.56	13691.189	39363.191
287.0	67.56	7978.161	35297.402
4506.0	67.54	9309.829	36725.867
17336.0	67.52	13576.377	37410.477
15860.0	67.52	12957.867	39032.957
12295.0	67.52	12076.413	33688.957
19212.0	67.52	14427.665	38278.824
8872.0	67.52	10895.432	37780.871
16527.0	67.5	13240.484	33075.973
16582.0	67.5	13386.404	33630.852
5987.0	67.48	9829.731	33003.84
15672.0	67.48	13058.439	37127.797
16322.0	67.48	13269.749	35807.637
8402.0	67.46	10739.51	33039.914
10974.0	67.44	11650.633	33029.773
17086.0	67.44	13486.28	39629.902
3309.0	67.42	8913.003	37797.648
1820.0	67.42	8243.544	37496.949
15078.0	67.4	12950.609	33467.59
14255.0	67.4	12750.506	38241.391
3857.0	67.38	9251.979	35391.922
18181.0	67.38	13845.325	39245.145
12103.0	67.38	11936.714	34767.578
548.0	67.36	7743.055	37235.688
14008.0	67.36	12672.413	39054.188
2471.0	67.34	8533.814	34832.195
2696.0	67.34	8796.943	34269.207
3205.0	67.34	9054.865	38634.836
9015.0	67.33	10947.63	39444.879
12483.0	67.33	12165.124	35849.242
16142.0	67.33	13351.406	37950.965
6966.0	67.31	10227.887	35785.848
17664.0	67.29	13631.534	33489.578
12344.0	67.29	12264.372	34243.926
15485.0	67.29	12985.31	35018.16
11277.0	67.29	11674.02	36508.098
5131.0	67.25	9580.172	36915.023
19856.0	67.23	14539.248	33528.969
11444.0	67.21	11773.601	38376.434
15892.0	67.21	13067.846	39404.34
9059.0	67.19	10789.997	39994.52
1997.0	67.19	8211.856	39459.52
580.0	67.17	7974.864	37507.113
7091.0	67.13	10290.855	34266.305
9870.0	67.13	11281.911	35320.488
19643.0	67.1	14617.216	36256.152
5975.0	67.08	9842.636	33468.633
19624.0	67.08	14587.954	36650.527
1948.0	67.06	8413.568	38981.289
1478.0	67.06	8343.6	33267.262
9917.0	67.04	11372.242	35882.688
15589.0	67.04	13086.754	36254.602
19421.0	67.02	14632.158	39388.813
13947.0	67.02	12596.254	38436.035
5263.0	67.02	9643.859	38365.887
5078.0	67.0	9629.59	36229.926
8262.0	66.98	10714.356	35357.453
1210.0	66.98	8178.816	35906.129
6032.0	66.96	10111.769	33542.598
2787.0	66.96	8809.72	35506.254
2996.0	66.96	8641.118	38113.949
8148.0	66.96	10688.126	36478.746
14929.0	66.92	12740.665	33442.004
10170.0	66.88	11236.115	38543.512
15979.0	66.88	13322.127	39730.41
10963.0	66.87	11620.782	33062.348
16499.0	66.87	13184.14	33546.051
9298.0	66.85	11022.053	37778.121
10401.0	66.85	11596.161	39261.289
16242.0	66.83	13204.091	36575.625
1133.0	66.83	8033.403	37040.16
18693.0	66.77	14141.54	34328.672
7871.0	66.73	10745.567	39373.52
10063.0	66.73	11279.89	37494.063
11931.0	66.71	12016.977	36609.066
7403.0	66.71	10401.943	35627.609
9720.0	66.71	11412.21	33350.523
12995.0	66.69	12445.211	38732.242
11705.0	66.69	11928.565	38657.484
7143.0	66.67	10338.518	33386.305
9526.0	66.65	11177.915	35343.793
6311.0	66.65	10051.911	36891.332
18497.0	66.65	14115.871	37148.281
9228.0	66.62	11126.068	38180.324
9516.0	66.62	11040.461	35547.961
2334.0	66.58	8548.009	36618.578
2921.0	66.56	8738.739	37316.254
4890.0	66.56	9695.325	33920.539
8627.0	66.5	10990.631	35713.141
9513.0	66.5	11055.43	35500.207
16713.0	66.5	13425.142	35215.313
9543.0	66.48	11035.894	35193.746
4886.0	66.48	9614.761	33872.141
17083.0	66.48	13555.629	39622.543
16634.0	66.46	13487.087	34232.105
14192.0	66.46	12853.598	39074.883
114.0	66.46	7665.364	33967.887
16759.0	66.46	13506.882	35753.105
11778.0	66.46	11919.799	38288.699
3682.0	66.46	8911.5	33034.813
19490.0	66.46	14616.992	38574.387
12227.0	66.44	11929.415	33125.293
11595.0	66.44	12061.496	39758.867
15774.0	66.42	12949.991	38116.449
3836.0	66.42	9098.929	35125.816
4209.0	66.41	9153.453	39612.953
6928.0	66.41	10202.03	36355.809
17295.0	66.41	13716.335	38130.848
3017.0	66.39	8844.544	38443.613
15225.0	66.37	13061.614	33595.504
12756.0	66.37	12244.803	38801.164
10647.0	66.35	11454.908	36773.586
694.0	66.35	7984.352	38300.281
17149.0	66.35	13759.147	39447.152
15760.0	66.33	12996.655	38029.672
7116.0	66.33	10225.515	33669.137
12361.0	66.31	12278.813	34441.098
10179.0	66.31	11340.917	38608.527
7749.0	66.31	10546.43	39311.566
7633.0	66.31	10436.332	37980.715
7793.0	66.29	10453.829	39905.688
14430.0	66.27	12895.85	36149.93
1411.0	66.27	8124.009	33342.641
9908.0	66.27	11300.012	35713.863
9293.0	66.25	11058.851	37743.086
11369.0	66.25	11775.986	37573.199
5733.0	66.25	9722.459	36268.504
1003.0	66.25	8005.866	38677.184
1050.0	66.25	8166.736	38040.227
5578.0	66.25	9739.389	38020.121
397.0	66.23	7674.14	36079.734
4812.0	66.21	9650.097	33051.391
3849.0	66.21	9244.926	35326.012
17998.0	66.21	13882.063	36822.992
212.0	66.21	7908.252	34801.973
9234.0	66.18	11051.847	38225.594
19267.0	66.18	14425.473	39069.66
4285.0	66.16	9356.325	39485.449
19525.0	66.14	14585.024	38131.086
16453.0	66.12	13236.532	33988.828
15595.0	66.12	13068.495	36351.605
15666.0	66.12	13003.459	37012.902
10116.0	66.12	11262.371	38077.688
3184.0	66.1	9041.052	39245.887
12752.0	66.1	12122.84	38776.59
532.0	66.08	7929.266	37130.941
7241.0	66.08	10402.402	33701.066
12151.0	66.06	11931.296	34025.492
19728.0	66.04	14448.114	35244.223
6987.0	66.04	10326.439	35483.781
3395.0	66.04	9009.814	36839.949
2860.0	66.04	8659.81	36517.527
16908.0	66.02	13499.094	37422.57
16433.0	66.02	13265.599	34294.965
646.0	66.02	7658.582	37883.27
4859.0	66.0	9507.086	33590.879
14352.0	66.0	12850.586	37061.164
7946.0	65.97	10621.663	38318.891
2583.0	65.95	8444.19	33178.367
18389.0	65.93	14139.439	38434.133
9548.0	65.91	11202.075	34934.883
14531.0	65.91	12839.165	35074.77
11975.0	65.91	11856.564	35947.035
12058.0	65.91	11938.689	34989.836
3981.0	65.91	9073.21	36852.711
9071.0	65.89	11079.171	39835.809
13816.0	65.89	12659.514	37063.414
18750.0	65.89	14143.018	33777.609
[truncated: 15,756 more rows]
