# Supplementary material for: Insights on the Control of Yeast Single-Cell Growth Variability by Members of the Trehalose Phosphate Synthase (TPS) Complex
Source: Front Cell Dev Biol. 2021 Jan 28;9:607628. doi: 10.3389/fcell.2021.607628 (PMC7876269; doi:10.3389/fcell.2021.607628)
Supplement: Supplementary file 3 [file Data_Sheet_2.ZIP › replicate2_TPS1_gal_t2.csv]

Id	Area(um^2)	Center_x_position	Center_y_position
3755.0	201.76	9046.454	33337.301
7304.0	171.61	10299.907	33978.832
19032.0	160.76	14012.805	39849.969
5775.0	158.16	9793.128	37965.691
2360.0	150.71	8606.04	37330.809
12802.0	149.19	12098.209	34740.984
11580.0	148.96	11732.743	35891.402
2569.0	143.54	8598.801	34543.77
11332.0	142.47	11759.039	33199.438
19026.0	141.07	14062.631	39758.859
17849.0	137.24	13620.534	39490.973
18504.0	136.7	13812.495	33776.703
15109.0	136.05	12837.246	33996.176
18143.0	135.88	13625.937	36652.777
7746.0	135.15	10552.783	36697.789
14154.0	134.73	12639.093	35458.148
9446.0	132.74	11036.206	38877.012
11900.0	130.86	11779.059	39326.691
2259.0	130.4	8466.707	38419.039
9841.0	128.6	11110.055	35068.438
11999.0	127.35	11925.676	39688.793
1355.0	126.76	8016.404	34911.023
8983.0	126.22	10892.899	36672.246
15066.0	125.55	12902.979	34513.523
3448.0	122.7	9029.322	36877.301
10231.0	122.22	11236.597	35908.422
13393.0	122.09	12428.644	39247.715
15600.0	121.49	13108.207	33465.035
741.0	121.07	7713.146	38518.172
17093.0	120.92	13175.317	34387.465
10120.0	119.61	11293.47	34697.758
20755.0	118.04	14458.397	33240.352
18213.0	117.79	13754.577	36048.625
7476.0	116.03	10402.562	34018.055
6587.0	114.27	10061.075	37830.984
16901.0	114.06	13306.678	36380.813
14360.0	113.24	12546.273	37748.211
9428.0	112.09	11086.414	39001.512
2662.0	111.28	8616.648	33239.871
13419.0	110.73	12359.079	38886.809
12296.0	109.67	12063.301	37025.0
9908.0	108.79	11162.101	34037.129
6761.0	108.64	10095.049	39614.117
14870.0	108.54	12808.457	37011.719
8260.0	108.31	10746.323	37765.949
17937.0	107.51	13764.969	38765.629
8234.0	106.55	10618.162	37846.184
16946.0	106.26	13297.037	36173.055
7054.0	105.96	10306.44	37099.668
18982.0	105.92	13804.037	39609.48
18352.0	104.84	13720.34	34130.445
10920.0	104.81	11456.712	37231.398
12220.0	104.6	11950.245	37594.301
5580.0	103.25	9499.894	39507.633
6604.0	102.97	10093.76	37952.078
10970.0	102.41	11472.037	37012.559
12975.0	101.7	12158.499	36680.855
12616.0	101.15	11900.948	33281.91
2954.0	100.99	8827.982	36696.215
11708.0	100.94	11692.792	37300.863
5201.0	100.69	9570.677	36083.922
12010.0	100.59	11881.368	39488.156
2765.0	100.55	8835.335	34212.375
11742.0	98.85	11706.47	37645.504
9083.0	98.48	10982.383	37424.703
18102.0	98.06	13672.567	36950.883
3247.0	97.74	8850.04	39509.219
11155.0	97.47	11581.02	34994.719
5598.0	97.03	9493.327	39731.188
10310.0	96.53	11219.513	36891.906
6486.0	96.22	10014.276	36749.941
12990.0	96.01	12073.199	36818.367
13196.0	95.8	12226.542	38906.773
11888.0	95.59	11655.71	39221.438
10857.0	95.42	11433.915	37729.445
14161.0	95.36	12587.564	35519.199
17428.0	94.37	13563.484	35587.137
18029.0	93.96	13758.164	37517.438
3560.0	93.94	9037.755	35807.211
14820.0	93.75	12708.155	37630.063
18628.0	93.62	13795.602	35337.023
18771.0	93.45	13847.452	37014.57
2317.0	93.35	8504.23	37738.48
5168.0	93.27	9602.908	35694.875
11933.0	93.27	11752.467	39667.094
19527.0	93.01	14042.973	34276.203
10561.0	92.45	11370.454	39264.828
16787.0	92.45	13346.976	37794.215
13640.0	92.41	12432.312	36481.984
3342.0	92.11	8892.926	38210.391
6584.0	92.05	10075.128	37779.484
13713.0	92.03	12434.526	35452.887
4440.0	91.89	9410.085	38864.078
18999.0	91.74	13971.174	39765.973
13720.0	91.59	12359.055	35484.551
8125.0	91.49	10677.697	39060.207
9627.0	91.22	11088.844	37235.637
8502.0	91.09	10654.18	35323.055
12260.0	90.9	11933.92	37290.391
8791.0	90.82	10951.549	34809.805
17170.0	90.73	13147.926	33605.148
7428.0	90.65	10400.15	33387.453
11494.0	90.48	11650.067	34860.527
12695.0	90.34	12068.583	33569.43
12022.0	90.34	11957.369	39334.52
3453.0	90.09	8968.272	36902.684
15000.0	90.07	12784.372	35394.902
12888.0	90.04	12164.781	35742.426
15340.0	89.9	12784.931	33577.211
8354.0	89.83	10766.593	36988.305
2764.0	89.81	8747.9	34206.664
16396.0	89.33	13034.726	38339.172
17185.0	89.31	13329.391	33209.031
9963.0	88.71	10995.982	33385.648
12075.0	88.71	11904.816	38882.934
18441.0	88.52	13672.205	33051.211
6196.0	88.5	9929.168	33250.762
362.0	88.45	7809.189	35769.629
658.0	88.45	7677.446	37812.949
3788.0	88.14	9017.653	33161.621
8155.0	88.1	10726.904	38706.598
20127.0	88.04	14226.546	39365.516
370.0	87.91	7952.672	35796.109
13641.0	87.76	12394.686	36485.164
20455.0	87.53	14622.565	36706.719
2897.0	87.47	8655.263	35885.152
10574.0	87.3	11394.525	39394.77
10405.0	87.18	11221.535	37855.949
903.0	87.18	7980.109	39719.367
11607.0	87.09	11834.52	36192.641
6796.0	86.95	10294.534	39825.133
20553.0	86.45	14462.825	35728.098
939.0	86.17	7834.246	39956.871
12154.0	86.05	12048.332	38274.027
18485.0	85.9	13887.558	33483.48
16923.0	85.55	13292.984	36260.961
6997.0	85.36	10317.616	37672.844
12246.0	85.34	12025.251	37476.59
4766.0	85.34	9280.69	35538.977
10240.0	85.29	11213.182	36007.91
8248.0	85.23	10745.804	37965.453
4099.0	85.09	9225.459	36969.879
15076.0	85.09	12801.317	34608.891
8550.0	85.06	10764.802	34912.578
18737.0	84.98	13782.263	36530.789
19956.0	84.94	14244.529	37127.648
5432.0	84.77	9675.146	38528.469
11703.0	84.73	11691.798	37199.551
8695.0	84.73	10879.439	33445.527
15003.0	84.65	12847.927	35104.27
8394.0	84.63	10575.013	36512.523
18915.0	84.48	13824.958	38812.836
11315.0	84.46	11473.436	33093.891
680.0	84.35	7816.636	37977.441
5408.0	84.35	9652.828	38278.742
19229.0	84.25	14045.048	37714.363
4671.0	84.23	9405.474	36269.816
18825.0	84.0	13852.275	37860.047
8254.0	84.0	10704.123	37696.566
18528.0	83.93	13869.42	33961.352
11634.0	83.91	11812.349	36485.469
8363.0	83.89	10671.642	36753.809
9148.0	83.85	10942.785	37907.867
6572.0	83.62	10021.079	37662.469
18812.0	83.54	13948.797	37662.496
531.0	83.52	7871.936	37006.555
19304.0	83.47	14159.787	36988.742
18081.0	83.35	13774.441	37045.719
4463.0	83.18	9461.97	38492.488
14287.0	82.93	12518.232	36988.727
19842.0	82.89	14358.235	35845.805
5140.0	82.85	9605.114	35376.824
3509.0	82.81	8959.236	36480.551
15602.0	82.76	13064.413	33480.164
4910.0	82.72	9395.434	33164.148
8825.0	82.66	10919.12	35107.199
13902.0	82.66	12467.67	33017.277
9745.0	82.53	11183.316	36186.293
3946.0	82.51	9226.757	35257.734
1244.0	82.43	8100.608	35901.934
7339.0	82.37	10304.005	33511.895
12374.0	82.34	12050.365	35772.566
6038.0	82.28	9770.084	34789.934
4836.0	82.16	9454.241	34317.465
5867.0	82.12	9831.096	36755.676
10518.0	82.12	11251.685	38833.348
7178.0	82.11	10187.055	35807.039
6320.0	82.05	10047.584	34969.57
17019.0	82.01	13272.649	35214.941
9608.0	81.93	11117.4	37387.98
1382.0	81.91	8154.159	34358.488
16833.0	81.88	13246.22	37056.48
2777.0	81.82	8634.904	34276.844
6417.0	81.78	10037.187	36020.945
14349.0	81.7	12571.05	37609.055
6170.0	81.7	9789.545	33030.887
17859.0	81.65	13772.324	39306.012
12901.0	81.38	12161.532	35871.977
444.0	81.32	7969.488	36330.84
6376.0	81.28	10025.42	35590.914
12082.0	81.28	11864.798	38656.941
13947.0	81.24	12506.067	33280.375
19694.0	81.22	14223.696	34077.961
2416.0	81.09	8537.654	36469.152
20223.0	81.03	14430.185	39671.953
13378.0	80.92	12477.733	39417.164
9115.0	80.71	10890.537	37651.223
20410.0	80.71	14550.228	37373.484
2788.0	80.65	8781.383	34407.57
11193.0	80.61	11580.024	34509.945
19288.0	80.61	14196.532	37142.809
13068.0	80.53	12237.043	37672.43
8071.0	80.4	10736.173	39668.43
19398.0	80.23	14139.883	35666.73
2139.0	80.04	8495.184	39698.535
13891.0	80.02	12385.66	33463.418
20479.0	79.94	14611.015	36648.566
12166.0	79.77	12039.781	38037.188
12377.0	79.63	11919.577	35798.621
20297.0	79.56	14509.881	38812.797
1461.0	79.54	7995.953	33392.168
7955.0	79.48	10469.446	38952.469
13437.0	79.46	12315.676	38747.043
8118.0	79.44	10595.91	38974.16
17720.0	79.33	13536.744	38946.246
14388.0	79.29	12623.44	38006.77
12480.0	79.29	11931.508	34917.078
3793.0	79.27	9272.275	33083.656
1856.0	79.16	8317.523	37292.801
3213.0	79.12	8854.086	39825.336
18730.0	78.96	13782.298	36424.039
17725.0	78.89	13476.688	38995.684
19319.0	78.83	14020.733	36610.199
6153.0	78.7	9868.581	33399.238
9352.0	78.56	11171.8	39861.434
7022.0	78.5	10346.588	37395.945
10903.0	78.48	11458.843	37451.313
12411.0	78.45	12002.708	35553.449
4012.0	78.41	9188.498	35935.363
14921.0	78.35	12889.452	36352.203
3334.0	78.33	9009.836	38457.668
20086.0	78.29	14212.814	38825.676
16788.0	78.24	13337.702	37507.668
3121.0	78.12	8823.038	38786.113
14890.0	78.12	12898.009	36551.031
10386.0	78.03	11231.092	37630.68
9261.0	77.97	10978.225	39145.859
2270.0	77.8	8489.62	38203.965
20666.0	77.74	14520.287	34600.926
7662.0	77.74	10449.771	35924.773
15587.0	77.72	13036.143	33320.105
6823.0	77.58	10289.907	39749.961
11766.0	77.55	11716.094	37880.23
4496.0	77.45	9456.726	38199.184
17886.0	77.41	13735.036	39244.789
5196.0	77.35	9618.865	36052.578
20199.0	77.32	14560.606	39823.875
206.0	77.22	7871.779	34726.012
14401.0	77.2	12650.167	38188.879
19145.0	77.16	14205.498	38783.266
7235.0	77.09	10321.946	34830.547
11867.0	77.05	11700.933	38954.398
14322.0	77.03	12636.749	37353.102
20241.0	77.03	14545.877	39494.496
12545.0	76.99	11887.657	34247.887
7507.0	76.89	10372.882	34251.398
9784.0	76.74	11060.908	35728.535
16231.0	76.7	12926.827	36693.758
19839.0	76.7	14313.83	35838.348
16998.0	76.61	13349.09	35537.164
20052.0	76.59	14328.053	38406.102
3630.0	76.57	9035.559	35004.871
1337.0	76.57	8169.676	34968.469
20662.0	76.53	14523.498	34573.234
19877.0	76.44	14351.27	36345.707
3476.0	76.38	9008.537	36825.211
12242.0	76.21	12015.144	37465.789
4587.0	76.15	9321.054	37321.723
2.0	76.09	7759.553	33002.777
5972.0	76.09	9714.088	35686.395
13923.0	76.01	12707.015	33051.391
9715.0	75.96	10993.049	36269.719
14141.0	75.88	12690.476	35233.563
3514.0	75.88	8857.765	36255.879
4301.0	75.71	9183.8	39294.766
14728.0	75.59	12849.548	38363.078
18901.0	75.55	13899.676	38640.836
9133.0	75.53	10946.374	37808.277
11354.0	75.46	11769.167	33374.559
8266.0	75.42	10565.521	37813.637
2187.0	75.38	8562.036	38971.055
11258.0	75.32	11466.99	33933.992
3902.0	75.32	9084.729	34743.223
16383.0	75.3	13001.014	38204.066
7721.0	75.29	10522.47	36416.105
4408.0	75.15	9378.105	39362.504
19450.0	75.13	14006.833	34972.574
6929.0	75.09	10257.336	38405.367
20761.0	75.09	14562.86	33276.582
12610.0	75.08	11951.118	33221.098
248.0	75.08	7728.48	34996.016
2894.0	75.0	8688.208	35813.41
16938.0	75.0	13211.405	36089.484
8037.0	74.92	10768.826	39773.219
12928.0	74.92	12186.38	36202.777
7933.0	74.9	10535.96	38736.871
173.0	74.9	7916.871	34514.219
4306.0	74.88	9248.608	39374.145
15015.0	74.75	12883.929	35229.969
10984.0	74.69	11506.699	36837.73
66.0	74.58	7767.889	33574.984
6985.0	74.56	10309.476	37885.254
12471.0	74.37	12058.534	34803.961
4145.0	74.29	9246.391	37518.219
12064.0	74.23	11930.483	39092.52
5788.0	74.21	9771.213	37818.488
2099.0	74.14	8345.718	39884.746
2964.0	74.1	8650.71	36840.559
5936.0	74.0	9886.57	35919.473
2463.0	73.87	8580.082	36049.773
12267.0	73.83	11924.178	37064.883
7126.0	73.81	10256.414	36312.883
1351.0	73.79	8000.704	34857.289
11566.0	73.75	11675.195	35721.5
18248.0	73.56	13719.017	35473.051
2611.0	73.45	8553.852	33897.906
5845.0	73.41	9776.894	37140.094
9367.0	73.39	11037.225	39639.445
10313.0	73.37	11411.009	36912.223
16283.0	73.35	12949.747	37219.137
16150.0	73.31	12937.569	35782.121
10317.0	73.29	11287.496	36953.348
9940.0	73.26	11109.784	33727.719
1001.0	73.22	8176.22	39235.984
18255.0	73.2	13602.553	35533.535
964.0	73.18	8057.597	39623.094
6007.0	73.04	9839.7	35126.199
19851.0	73.03	14347.936	35967.176
10886.0	73.01	11554.506	37611.039
814.0	72.97	7859.234	39056.332
9376.0	72.97	11085.284	39723.785
16925.0	72.95	13203.128	36263.465
8537.0	72.89	10625.363	35071.117
16720.0	72.83	13316.654	38163.574
12943.0	72.78	12072.256	36344.977
10562.0	72.78	11328.005	39265.242
4251.0	72.66	9200.033	38766.379
16527.0	72.62	13128.884	39721.238
2362.0	72.58	8613.184	37343.719
4060.0	72.51	9229.919	36492.086
2363.0	72.49	8568.919	37041.371
12821.0	72.35	12235.367	34968.02
9295.0	72.35	10782.819	39673.289
4740.0	72.26	9427.32	35591.07
7232.0	72.22	10345.053	35073.496
19430.0	72.18	14182.717	35382.852
19009.0	72.12	13850.093	39823.23
3530.0	72.07	9023.294	36120.922
8547.0	72.03	10624.182	34855.371
11170.0	72.01	11518.88	34891.82
17108.0	71.99	13223.416	34270.246
358.0	71.95	7808.628	35749.813
10501.0	71.91	11284.116	38681.109
8252.0	71.9	10640.429	37691.164
8072.0	71.9	10588.911	39676.094
3295.0	71.88	8989.468	38692.496
3635.0	71.86	8937.303	35025.52
10250.0	71.8	11233.947	36086.031
4210.0	71.76	9095.152	38248.355
6605.0	71.68	10078.782	37953.895
9477.0	71.67	11132.512	38589.586
10083.0	71.65	11244.853	34256.004
14968.0	71.63	12828.819	35877.777
7089.0	71.57	10186.005	36550.488
4242.0	71.45	9101.464	38695.254
18205.0	71.45	13603.372	35975.055
7492.0	71.3	10544.71	34154.066
6748.0	71.26	9919.465	39495.738
2828.0	71.24	8764.54	35035.848
20235.0	71.17	14496.929	39444.352
8247.0	71.11	10732.394	37963.621
10460.0	71.05	11409.085	38339.242
13230.0	70.98	12216.881	39213.109
5118.0	70.96	9679.87	35183.922
18602.0	70.9	13855.858	34971.695
16917.0	70.86	13332.238	36530.586
7449.0	70.86	10473.618	33558.008
18290.0	70.8	13684.182	35013.32
10018.0	70.78	11417.232	33360.117
4422.0	70.76	9352.86	39020.391
13002.0	70.61	12157.033	36941.496
7629.0	70.4	10551.686	35617.41
561.0	70.38	7706.315	37190.094
18640.0	70.34	13894.173	35458.742
8904.0	70.25	10818.173	35901.227
8357.0	70.23	10776.8	36702.008
20225.0	70.23	14575.165	39685.461
6577.0	70.19	9928.399	37710.98
8358.0	70.13	10757.294	36726.008
4670.0	70.11	9464.019	36244.719
13511.0	70.11	12348.75	37714.461
8200.0	70.02	10663.354	38160.219
8101.0	70.0	10620.333	39355.164
4017.0	69.92	9077.42	35978.379
4529.0	69.86	9333.059	37882.488
3177.0	69.85	8708.688	39677.566
9594.0	69.85	11142.377	37581.98
6920.0	69.77	10338.151	38626.039
6669.0	69.73	9957.948	38644.551
11957.0	69.63	11776.559	39878.344
6652.0	69.63	10081.321	38468.047
17595.0	69.63	13497.874	37437.941
8168.0	69.62	10737.109	38531.164
9870.0	69.6	11205.394	34473.707
11365.0	69.58	11634.374	33469.922
14124.0	69.58	12544.465	35029.961
13530.0	69.52	12448.643	37571.523
3347.0	69.48	9038.431	38230.09
12640.0	69.39	12204.481	33037.367
19071.0	69.37	14145.937	39278.438
2658.0	69.33	8485.645	33186.34
6617.0	69.33	9955.405	38075.496
3394.0	69.29	8912.105	37792.941
10815.0	69.29	11475.141	38292.98
12981.0	69.27	12272.222	36732.945
19256.0	69.27	14032.936	37652.563
7573.0	69.27	10529.306	35043.109
14778.0	69.25	12878.568	37890.988
8319.0	69.23	10587.212	37246.164
2407.0	69.16	8628.416	36629.82
5064.0	69.16	9608.686	34511.051
13898.0	69.12	12341.916	33261.055
11137.0	69.1	11603.208	35178.137
8249.0	68.98	10593.069	37971.602
8464.0	68.98	10761.17	35896.879
724.0	68.98	7943.19	38366.758
14404.0	68.98	12655.517	38200.523
12962.0	68.98	12269.389	36566.926
6571.0	68.93	9968.363	37649.535
9316.0	68.83	10902.571	39805.469
12722.0	68.77	12258.986	33880.016
1005.0	68.73	8027.32	38966.816
20019.0	68.73	14374.527	37990.781
8276.0	68.72	10611.816	37544.355
5058.0	68.72	9664.86	34439.004
9338.0	68.68	11101.926	39767.984
4574.0	68.64	9446.323	37451.945
12869.0	68.64	12116.441	35556.539
9413.0	68.62	11035.434	39154.555
14597.0	68.62	12721.447	39781.484
12465.0	68.6	11937.102	35079.055
20237.0	68.56	14533.442	39460.961
18001.0	68.54	13667.011	37861.715
18537.0	68.52	13946.234	34018.934
17924.0	68.49	13702.998	38659.238
10987.0	68.43	11615.844	36540.797
14959.0	68.43	12722.576	35780.133
3434.0	68.41	8927.16	37078.758
4183.0	68.39	9230.235	37954.801
7351.0	68.37	10301.369	33341.672
5355.0	68.29	9511.972	37716.477
8554.0	68.29	10642.086	34628.078
13853.0	68.24	12293.62	33660.832
9111.0	68.16	10981.224	37628.93
17809.0	68.14	13662.152	39773.156
14625.0	68.06	12732.23	39439.395
18302.0	68.03	13715.93	34814.461
9923.0	68.01	11110.016	33814.852
17819.0	67.95	13746.624	39868.793
1357.0	67.87	8137.798	34622.59
10706.0	67.81	11448.838	39164.559
7321.0	67.76	10325.884	33940.953
9993.0	67.76	11418.586	33066.066
4878.0	67.62	9489.612	33902.242
9505.0	67.58	11099.884	38192.875
19772.0	67.53	14292.157	35082.699
6817.0	67.49	10308.557	39685.598
16364.0	67.41	13069.213	38075.707
96.0	67.39	7645.403	33813.645
7871.0	67.39	10412.758	38070.523
19416.0	67.37	14014.557	35562.34
10129.0	67.32	11269.498	34818.441
9497.0	67.32	11133.366	38156.949
6292.0	67.3	10044.582	34667.793
17144.0	67.28	13159.175	33668.234
6806.0	67.24	10329.356	39963.152
9079.0	67.2	10941.748	37399.797
4864.0	67.2	9331.367	34116.617
17756.0	67.11	13377.198	39400.234
17280.0	67.07	13441.466	33961.875
16102.0	67.05	12999.468	35330.891
14754.0	66.99	12858.203	38001.434
2113.0	66.97	8448.624	39778.633
3465.0	66.93	9002.873	37006.477
3403.0	66.88	9056.617	37565.113
10283.0	66.84	11299.833	36643.988
20714.0	66.82	14625.892	33875.953
17757.0	66.82	13414.916	39408.348
12486.0	66.78	12056.201	34630.293
7666.0	66.74	10547.309	35946.535
3523.0	66.74	9034.896	36056.355
11612.0	66.72	11823.014	36253.039
20694.0	66.72	14574.462	34278.84
9801.0	66.72	11177.964	35267.215
12479.0	66.68	11913.999	34916.391
16335.0	66.68	13116.351	37766.543
16542.0	66.65	13048.818	39860.859
11138.0	66.65	11622.1	35180.453
4925.0	66.65	9291.655	33304.605
9609.0	66.63	11066.535	37387.195
6714.0	66.59	9940.274	39056.77
4871.0	66.55	9332.755	33854.277
9237.0	66.53	10857.782	38894.586
2926.0	66.47	8666.398	36280.289
3244.0	66.44	8981.651	39456.332
3054.0	66.44	8839.781	37824.664
2312.0	66.36	8435.217	37693.965
16928.0	66.36	13230.807	36311.668
18141.0	66.32	13639.996	36624.785
12215.0	66.22	11884.016	37569.078
7101.0	66.21	10229.858	36662.504
7608.0	66.15	10505.095	35419.855
9786.0	66.15	11045.879	35428.703
15572.0	66.13	13134.339	33192.484
9796.0	66.11	11092.636	35518.277
13779.0	66.11	12391.187	34659.773
3603.0	66.11	8975.598	35297.574
4565.0	66.09	9400.744	37648.902
5116.0	66.03	9517.844	35154.633
10008.0	66.01	11313.461	33284.609
4643.0	65.99	9320.994	36545.164
17027.0	65.98	13243.343	35052.684
13115.0	65.96	12275.312	38120.883
7790.0	65.94	10559.599	37190.738
17588.0	65.94	13486.202	37335.91
20308.0	65.92	14573.92	38927.543
16685.0	65.88	13213.242	38327.18
5336.0	65.88	9704.471	37524.035
5409.0	65.8	9497.013	38281.73
16801.0	65.8	13219.126	37618.816
7337.0	65.71	10188.918	33785.324
9037.0	65.63	10920.442	37123.277
4332.0	65.63	9234.729	39739.867
19508.0	65.61	14012.003	34415.289
14564.0	65.55	12550.829	39807.699
4761.0	65.5	9297.454	35503.359
11936.0	65.48	11802.057	39701.777
14752.0	65.42	12799.229	38296.117
3243.0	65.34	8865.298	39451.523
10827.0	65.31	11594.354	38079.043
4795.0	65.27	9477.521	35065.711
10777.0	65.27	11573.221	38581.68
11291.0	65.17	11578.5	33384.77
2261.0	65.02	8607.711	38426.117
1863.0	65.0	8270.762	37394.785
653.0	64.94	7743.994	37778.762
16757.0	64.9	13145.476	38129.426
12135.0	64.9	11907.731	38148.078
5204.0	64.9	9569.677	36131.617
17168.0	64.83	13340.96	33570.586
2944.0	64.79	8687.177	36554.652
12026.0	64.79	12012.579	39356.84
10546.0	64.75	11228.651	39073.195
9375.0	64.65	11091.525	39707.363
8325.0	64.6	10671.803	37331.637
11780.0	64.6	11646.639	38055.723
3189.0	64.6	8771.857	39808.168
16458.0	64.6	13024.934	38914.086
5795.0	64.56	9763.029	37570.102
9460.0	64.54	11205.545	38726.152
14138.0	64.46	12630.683	35165.129
10619.0	64.44	11223.043	39864.371
2165.0	64.35	8452.56	39318.262
17279.0	64.33	13540.309	33938.211
9811.0	64.33	10996.615	35389.734
7832.0	64.27	10377.148	37646.871
13652.0	64.25	12461.597	36276.16
16297.0	64.21	13121.631	37361.258
17383.0	64.21	13386.826	35099.539
16104.0	64.19	13080.192	35340.523
6209.0	64.17	9984.736	33486.84
10495.0	64.14	11301.404	38616.211
927.0	64.14	7889.53	39895.078
12325.0	64.08	12057.384	36623.07
2992.0	64.06	8686.444	37223.539
6525.0	64.06	9925.791	37158.648
3375.0	64.0	8898.731	37946.41
17415.0	64.0	13542.509	35391.055
13216.0	63.98	12196.806	39047.18
14845.0	63.94	12822.459	37051.805
10214.0	63.94	11217.821	35678.137
8380.0	63.93	10678.754	36661.957
14185.0	63.91	12560.03	35777.086
8520.0	63.85	10621.828	35206.016
17257.0	63.81	13433.186	33646.762
414.0	63.72	7875.634	36107.68
7078.0	63.64	10221.783	36725.848
5833.0	63.54	9860.411	37066.094
13838.0	63.54	12281.849	34114.801
5602.0	63.52	9525.178	39783.074
8264.0	63.5	10705.723	37786.961
14493.0	63.5	12607.618	39073.883
20228.0	63.49	14599.596	39714.57
10361.0	63.49	11314.682	37346.563
16235.0	63.49	13063.313	36731.035
16924.0	63.47	13165.842	36263.441
10891.0	63.45	11470.953	37635.332
14460.0	63.43	12658.659	38715.566
11471.0	63.43	11753.134	34610.66
16743.0	63.37	13300.133	38054.258
943.0	63.35	7762.572	39985.289
12570.0	63.35	12059.142	33949.0
13798.0	63.33	12342.475	34296.363
10178.0	63.29	11211.305	35319.773
5353.0	63.26	9568.169	37680.086
17406.0	63.26	13559.853	35291.711
8987.0	63.26	10953.299	36732.695
18833.0	63.24	13833.605	37924.125
10791.0	63.16	11457.249	38406.641
5705.0	63.16	9828.293	38750.508
6979.0	63.16	10345.661	38132.371
6579.0	63.16	10075.005	37717.32
4338.0	63.14	9064.03	39829.676
17143.0	63.14	13263.083	33660.895
15987.0	63.12	13063.734	34006.57
5623.0	63.06	9914.949	39809.039
17879.0	63.04	13691.08	39186.125
15455.0	63.03	12851.346	33435.746
7228.0	62.97	10218.956	35232.273
3035.0	62.97	8674.367	37641.578
4298.0	62.91	9215.416	39269.52
14677.0	62.87	12807.081	39044.172
4870.0	62.85	9396.631	33847.551
9730.0	62.83	11088.919	36365.781
20736.0	62.83	14527.822	33547.898
11027.0	62.78	11525.362	36357.137
1644.0	62.76	8400.812	34676.605
7102.0	62.72	10293.205	36663.375
6672.0	62.66	9957.744	38690.844
4817.0	62.62	9288.272	34652.566
16879.0	62.62	13284.031	36548.234
13711.0	62.62	12297.377	35728.078
13722.0	62.58	12446.57	35502.07
6663.0	62.58	10002.649	38583.68
18084.0	62.58	13725.522	37079.551
14629.0	62.57	12809.04	39467.895
10398.0	62.57	11400.602	37762.23
11221.0	62.45	11437.7	34447.16
14093.0	62.41	12500.059	34762.547
7471.0	62.37	10378.188	33947.457
6940.0	62.35	10191.304	38194.996
4114.0	62.34	9198.204	37115.191
9783.0	62.3	11082.277	35728.48
1006.0	62.28	8145.998	38972.938
4832.0	62.2	9457.011	34549.02
15132.0	62.18	12818.796	33873.973
7690.0	62.18	10381.501	36213.289
4220.0	62.11	9203.61	38419.984
5563.0	62.11	9626.96	39259.91
397.0	62.05	7931.204	36006.016
6285.0	62.01	10130.777	34520.094
4407.0	61.97	9305.201	39342.398
1246.0	61.95	8074.262	35905.48
10020.0	61.93	11275.084	33386.676
1602.0	61.91	8210.071	34190.352
11145.0	61.91	11626.355	35210.93
4913.0	61.86	9480.877	33215.668
16368.0	61.84	13027.88	38080.309
19670.0	61.78	14361.426	33791.719
18722.0	61.76	13847.449	36369.719
15996.0	61.76	13093.003	34134.824
8377.0	61.72	10648.473	36623.633
14427.0	61.72	12644.451	38432.422
16080.0	61.7	12951.956	35033.965
7195.0	61.7	10240.705	35475.008
16564.0	61.68	13333.563	39804.141
5050.0	61.61	9568.134	34300.297
10888.0	61.61	11495.883	37618.531
10996.0	61.57	11612.891	36628.543
14975.0	61.47	12780.45	35612.848
12304.0	61.47	11914.859	36742.086
3047.0	61.45	8697.474	37766.41
13580.0	61.38	12447.878	37155.984
9656.0	61.36	11085.1	37152.43
17122.0	61.34	13311.609	34026.969
12892.0	61.34	12129.985	35817.605
7873.0	61.32	10466.779	38085.984
18877.0	61.32	13828.953	38346.945
7306.0	61.32	10321.743	34017.215
10389.0	61.3	11373.857	37661.328
5295.0	61.28	9528.763	37140.797
11899.0	61.26	11679.746	39319.875
1104.0	61.26	8200.86	37706.586
2231.0	61.26	8435.22	38517.668
16.0	61.22	7868.196	33187.539
7885.0	61.22	10456.081	38159.793
11194.0	61.19	11544.642	34519.102
19930.0	61.17	14279.9	36882.633
12815.0	61.17	12165.008	34842.742
17968.0	61.15	13778.872	38160.395
17400.0	61.13	13391.835	35242.703
7486.0	61.11	10530.888	34131.605
10560.0	61.11	11295.101	39259.508
14913.0	61.07	12719.601	36287.277
11672.0	61.05	11746.544	36866.234
20741.0	61.03	14516.914	33339.18
17097.0	60.9	13153.099	34443.766
12608.0	60.88	11914.139	33198.715
12840.0	60.88	12082.101	35164.063
17999.0	60.86	13602.268	38140.707
11926.0	60.84	11727.55	39576.52
1562.0	60.82	8320.123	33738.691
4618.0	60.8	9325.052	36915.508
7992.0	60.78	10531.25	39415.637
734.0	60.76	7952.912	38430.258
6001.0	60.76	9804.759	35369.637
6440.0	60.75	9950.372	36300.172
2264.0	60.73	8581.084	38441.84
14602.0	60.69	12758.442	39821.211
2987.0	60.67	8757.582	37176.875
9974.0	60.67	11143.412	33303.895
17338.0	60.61	13489.444	34598.387
18778.0	60.59	13905.707	37102.152
6882.0	60.57	10238.745	38805.852
12554.0	60.57	11958.946	34024.309
7409.0	60.54	10399.713	33193.219
1163.0	60.52	8061.958	37333.141
7373.0	60.52	10328.963	33269.539
11156.0	60.5	11628.62	34995.203
18535.0	60.5	13839.853	34015.016
2246.0	60.44	8515.197	38603.906
17503.0	60.4	13449.507	36295.691
1437.0	60.38	8141.485	33674.828
10931.0	60.34	11549.317	37318.773
12896.0	60.31	12117.417	35840.605
10801.0	60.31	11566.838	38184.113
12854.0	60.31	12129.253	35330.578
11855.0	60.17	11713.078	38766.109
4883.0	60.15	9456.833	33669.012
16353.0	60.15	12966.492	38012.348
8946.0	60.09	10854.626	36337.848
9921.0	60.08	11012.127	34123.625
7897.0	60.08	10367.522	38263.555
7254.0	60.06	10296.437	34680.922
9342.0	60.04	11139.661	39794.934
14553.0	60.04	12684.069	39714.34
12040.0	60.04	11935.605	39176.934
5981.0	60.02	9743.438	35492.457
10885.0	60.02	11630.006	37606.0
6246.0	60.0	10126.339	33923.172
7631.0	59.98	10517.086	35648.734
16199.0	59.96	13041.636	36427.766
13869.0	59.96	12424.19	33537.219
10422.0	59.96	11318.586	37980.84
5085.0	59.96	9654.036	34782.852
10113.0	59.96	11370.085	34655.563
14942.0	59.94	12920.981	35918.484
12672.0	59.92	12185.068	33331.77
8710.0	59.88	10858.8	33592.723
1493.0	59.88	8143.739	33107.211
10965.0	59.88	11603.404	36924.996
4662.0	59.86	9350.095	36509.449
13764.0	59.85	12283.913	35066.68
13665.0	59.85	12329.154	36078.48
3531.0	59.81	8924.131	36135.641
17290.0	59.81	13432.486	34042.512
7230.0	59.79	10211.24	34990.609
16357.0	59.77	13000.183	38026.43
13238.0	59.75	12226.537	39331.664
2925.0	59.71	8688.088	36271.477
7200.0	59.63	10221.123	35506.93
10268.0	59.63	11372.454	36355.664
18973.0	59.63	13807.928	39467.969
10002.0	59.56	11355.301	33200.066
8111.0	59.52	10708.26	39149.672
4208.0	59.52	9212.8	38230.934
13005.0	59.44	12119.478	36968.945
5416.0	59.4	9523.387	38397.047
3174.0	59.4	8761.856	39641.152
11411.0	59.31	11778.303	33993.797
1885.0	59.29	8388.296	37692.113
13684.0	59.27	12494.824	36003.02
16478.0	59.25	13106.469	39113.648
19699.0	59.21	14408.474	34117.215
5589.0	59.19	9559.726	39624.82
8015.0	59.19	10373.696	39772.32
3338.0	59.1	8995.85	38194.328
19654.0	59.1	14418.839	33525.793
8187.0	59.1	10689.663	38397.453
17722.0	59.08	13387.289	38964.98
13613.0	59.06	12283.939	36807.953
5570.0	59.06	9661.093	39379.77
842.0	59.02	7796.343	39320.105
8088.0	59.0	10659.725	39519.074
18777.0	59.0	13863.905	37072.988
2127.0	59.0	8558.985	39952.207
13040.0	58.95	12249.325	37298.852
1997.0	58.93	8308.093	38841.34
18183.0	58.91	13740.86	36346.23
6561.0	58.87	10090.156	37574.563
20475.0	58.85	14576.966	36616.508
17631.0	58.83	13425.3	37964.77
20729.0	58.81	14522.931	33485.641
10101.0	58.81	11252.522	34488.051
20148.0	58.79	14354.419	39548.781
5875.0	58.77	9756.649	36843.711
6261.0	58.73	10015.539	34091.746
10471.0	58.72	11262.247	38422.254
18431.0	58.72	13760.736	33479.559
16680.0	58.72	13146.3	38577.223
2487.0	58.68	8625.319	35455.953
6164.0	58.68	9737.378	33260.148
16615.0	58.66	13286.914	39587.203
17315.0	58.66	13500.804	34276.441
10219.0	58.64	11301.68	35711.809
3399.0	58.62	8937.17	37534.848
14952.0	58.58	12799.759	36001.473
9695.0	58.58	11186.972	36636.738
10812.0	58.56	11559.057	38287.141
1969.0	58.56	8391.056	38476.184
16348.0	58.56	13120.155	37942.855
14719.0	58.54	12782.04	38566.934
4455.0	58.54	9473.457	38704.535
2582.0	58.54	8602.478	34395.813
5626.0	58.47	9816.617	39824.863
12126.0	58.47	11873.611	38404.078
3181.0	58.41	8642.584	39723.773
2017.0	58.41	8292.129	39009.723
486.0	58.41	7796.731	36658.066
8880.0	58.37	10861.717	35679.184
19664.0	58.37	14360.051	33725.695
8161.0	58.33	10564.449	38767.176
9246.0	58.31	10875.248	38953.051
14964.0	58.29	12717.062	35854.172
8477.0	58.26	10710.261	35692.078
13037.0	58.26	12156.945	37262.559
9790.0	58.24	11031.668	35469.703
1696.0	58.24	8345.782	35345.32
10223.0	58.2	11417.969	35728.039
8959.0	58.18	10859.351	36464.883
7552.0	58.18	10483.776	34783.621
1902.0	58.16	8300.377	37879.109
5280.0	58.14	9685.373	36985.805
14250.0	58.12	12676.276	36587.102
539.0	58.12	7691.937	37066.148
11988.0	58.04	12058.858	39613.84
2354.0	58.03	8557.018	37262.848
16866.0	57.99	13139.789	36770.68
2299.0	57.99	8454.398	37835.973
11554.0	57.99	11696.135	35555.367
1811.0	57.97	8276.414	36616.02
13485.0	57.97	12477.703	38066.914
5850.0	57.95	9889.123	36879.668
2545.0	57.91	8533.946	34830.102
10070.0	57.89	11215.298	34115.242
16486.0	57.89	13083.366	39216.473
7248.0	57.89	10166.094	34640.094
12086.0	57.87	11941.147	38705.559
4819.0	57.87	9443.202	34670.469
7763.0	57.85	10424.654	36870.414
6999.0	57.83	10207.174	37737.727
3516.0	57.83	8895.024	36288.328
12744.0	57.81	12081.289	34139.488
5982.0	57.81	9899.399	35504.574
329.0	57.76	7696.761	35560.914
19299.0	57.76	14112.889	36953.441
5194.0	57.74	9694.664	36045.559
20273.0	57.74	14593.854	39238.168
10962.0	57.72	11449.177	36915.02
9971.0	57.7	11099.938	33242.332
7003.0	57.7	10341.278	37528.645
5951.0	57.68	9872.52	35771.715
8294.0	57.68	10701.229	37370.371
9962.0	57.64	11164.741	33368.234
11750.0	57.62	11673.879	37701.211
7850.0	57.62	10440.83	37833.383
339.0	57.6	7651.536	35650.234
20769.0	57.58	14486.181	33065.977
12970.0	57.58	12272.976	36639.047
2893.0	57.55	8760.277	35807.27
9732.0	57.53	11191.122	36069.063
1572.0	57.49	8331.871	33882.613
8177.0	57.47	10621.764	38315.629
8527.0	57.47	10769.553	34956.359
11422.0	57.45	11701.697	34122.0
13965.0	57.45	12494.408	33487.141
5828.0	57.45	9852.436	37326.953
8103.0	57.41	10744.06	39370.047
17074.0	57.39	13209.922	34480.449
9373.0	57.39	11189.658	39698.645
13976.0	57.39	12684.686	33567.746
7625.0	57.36	10471.412	35579.227
9828.0	57.3	11015.083	35209.898
9136.0	57.28	10792.858	37836.344
168.0	57.26	7741.98	34449.586
7672.0	57.26	10521.642	35998.473
7729.0	57.22	10366.697	36513.984
19847.0	57.22	14222.253	35906.438
11182.0	57.2	11485.396	34744.402
12350.0	57.2	11902.088	36344.0
17743.0	57.2	13438.844	39244.801
6667.0	57.18	10110.572	38613.18
4674.0	57.16	9360.476	36281.125
1868.0	57.14	8304.521	37455.488
409.0	57.11	7674.349	36077.059
8910.0	57.07	10901.221	35966.059
291.0	57.03	7868.965	35234.848
9238.0	57.03	10844.257	38902.949
6826.0	56.95	10145.454	39453.066
14098.0	56.91	12614.606	34799.852
6025.0	56.91	9714.787	34968.695
2225.0	56.9	8577.29	38762.289
9487.0	56.86	11204.354	38366.82
16850.0	56.82	13206.768	36876.609
9463.0	56.8	11138.319	38752.828
5695.0	56.78	9822.013	38933.543
7316.0	56.76	10297.32	33856.262
6726.0	56.74	10109.908	39218.262
11544.0	56.72	11826.743	35457.422
18646.0	56.67	13985.664	35536.176
20505.0	56.65	14501.256	36318.566
12089.0	56.59	11863.066	38747.984
18480.0	56.57	13892.039	33397.215
16444.0	56.49	13134.958	38739.59
10819.0	56.45	11539.429	38011.906
8631.0	56.4	10585.174	33339.285
3292.0	56.4	8931.137	38685.141
12468.0	56.4	11879.705	34775.305
20377.0	56.4	14584.396	38129.453
413.0	56.36	7778.575	36098.129
16530.0	56.3	13004.565	39731.883
10692.0	56.28	11484.245	39355.32
8560.0	56.28	10624.043	34752.742
2115.0	56.24	8481.643	39802.809
1660.0	56.24	8232.86	34922.719
14567.0	56.24	12648.065	39854.996
4018.0	56.22	9215.725	35979.98
2377.0	56.22	8551.349	36883.094
1021.0	56.22	8018.119	38918.098
11941.0	56.21	11815.274	39737.781
5655.0	56.19	9747.641	39529.785
17734.0	56.17	13443.439	39147.938
6032.0	56.17	9870.494	35060.758
10940.0	56.15	11590.446	37077.672
8905.0	56.15	10872.275	35906.617
3696.0	56.11	8925.396	34150.125
2769.0	56.11	8749.442	34243.195
8122.0	56.11	10743.388	39027.211
11952.0	56.07	11669.147	39833.672
17854.0	56.07	13660.276	39576.633
14146.0	56.05	12574.183	35289.855
18697.0	56.05	13789.174	36149.215
13397.0	56.03	12425.5	38979.973
3628.0	56.03	8930.735	34985.113
10841.0	56.03	11458.362	37897.23
2453.0	56.03	8630.0	35924.488
172.0	56.03	7966.742	34485.141
8476.0	56.03	10595.398	35688.5
2618.0	55.98	8425.128	33646.121
14344.0	55.96	12644.986	37546.48
11468.0	55.96	11841.739	34593.496
147.0	55.96	7690.883	34251.07
11048.0	55.94	11599.518	35945.098
11187.0	55.94	11614.579	34469.09
9155.0	55.92	10949.724	37984.609
16767.0	55.92	13310.251	37909.703
1654.0	55.88	8415.002	34886.699
1292.0	55.82	8153.71	35725.902
5632.0	55.82	9830.439	39936.074
9579.0	55.78	11011.156	37793.164
8227.0	55.78	10630.037	38086.203
9628.0	55.78	11007.109	37270.598
1652.0	55.77	8295.22	34879.457
17145.0	55.77	13290.216	33676.047
13481.0	55.71	12414.172	38036.645
6387.0	55.71	10053.502	35691.578
6181.0	55.69	9970.125	33048.488
17843.0	55.69	13727.86	39443.086
388.0	55.61	7642.609	35934.098
16640.0	55.59	13303.268	38957.711
5366.0	55.59	9597.025	37906.277
20390.0	55.55	14498.067	37966.234
19203.0	55.55	14002.105	38004.043
14346.0	55.55	12514.254	37570.289
1525.0	55.55	8344.411	33264.891
18252.0	55.54	13721.538	35488.66
4035.0	55.54	9212.809	36190.746
17065.0	55.52	13178.78	34679.719
11850.0	55.52	11646.631	38731.945
9476.0	55.5	11059.235	38541.605
16093.0	55.46	13005.342	35255.707
7839.0	55.42	10497.924	37706.121
13885.0	55.4	12397.516	33370.617
12219.0	55.4	11957.978	37585.199
2577.0	55.38	8572.291	34303.906
2787.0	55.38	8830.178	34400.965
2663.0	55.38	8601.914	33251.605
4016.0	55.36	9264.128	35967.633
11101.0	55.36	11508.261	35428.629
9501.0	55.36	11126.832	38177.867
8366.0	55.34	10752.906	36783.672
11031.0	55.32	11617.891	36098.949
16135.0	55.32	12933.922	35618.57
11993.0	55.31	11971.699	39638.793
20082.0	55.31	14384.638	38752.48
709.0	55.27	7660.467	38238.066
20471.0	55.27	14527.455	36575.563
5844.0	55.27	9878.924	37140.891
7959.0	55.27	10536.211	39007.008
20435.0	55.25	14605.534	37128.824
5571.0	55.23	9705.6	39404.809
14091.0	55.21	12500.914	34741.066
16280.0	55.21	13054.231	37204.832
20665.0	55.19	14430.228	34601.109
4133.0	55.19	9268.397	37311.719
7956.0	55.19	10425.54	38955.512
5170.0	55.17	9540.302	35704.648
6522.0	55.17	9996.671	37144.809
13744.0	55.17	12398.374	35095.555
1817.0	55.13	8252.938	36702.195
6232.0	55.13	10050.088	33715.668
16271.0	55.13	13058.944	37123.613
20707.0	55.11	14494.575	34095.555
16667.0	55.08	13302.439	38763.324
6671.0	55.06	9979.759	38651.141
13352.0	55.04	12374.496	39511.32
14172.0	55.02	12649.472	35680.902
1077.0	55.0	8166.743	38038.215
19513.0	54.98	14043.378	34131.922
10377.0	54.96	11209.555	37502.676
9666.0	54.96	11109.279	36956.926
1269.0	54.96	8003.166	35837.242
16987.0	54.94	13333.504	35715.648
19955.0	54.94	14345.307	37112.883
648.0	54.92	7695.91	37739.207
9314.0	54.92	10833.131	39803.109
18841.0	54.9	13857.88	38009.313
5264.0	54.88	9598.456	36836.52
9987.0	54.88	11062.747	33158.609
16077.0	54.85	13033.614	34995.113
7760.0	54.85	10401.987	36849.449
13422.0	54.85	12456.697	38931.605
15442.0	54.83	12902.753	33338.836
17256.0	54.79	13387.316	33629.117
7810.0	54.77	10555.457	37466.137
18238.0	54.73	13703.636	35656.656
8056.0	54.73	10618.075	39900.969
13064.0	54.71	12181.993	37617.383
14527.0	54.69	12696.805	39373.992
4221.0	54.69	9216.873	38418.867
12278.0	54.65	12029.923	36861.52
5617.0	54.63	9519.281	40006.57
4998.0	54.63	9520.574	33653.344
4459.0	54.63	9477.239	38758.84
8293.0	54.62	10750.621	37347.824
14316.0	54.62	12603.54	37300.355
11791.0	54.62	11821.746	38207.273
13617.0	54.62	12425.035	36551.938
18658.0	54.6	13994.645	35672.355
17928.0	54.58	13662.762	38678.012
19329.0	54.56	14168.238	36427.266
12878.0	54.54	12192.049	35626.926
13495.0	54.52	12474.129	37849.289
4040.0	54.46	9264.542	36256.793
17148.0	54.44	13264.473	33725.727
19774.0	54.42	14331.195	35095.691
3726.0	54.42	9029.829	33950.102
9207.0	54.4	10964.87	38475.523
9951.0	54.4	11136.09	33522.613
4190.0	54.4	9078.886	38033.059
9040.0	54.37	10834.798	37136.949
7105.0	54.37	10215.175	36383.094
12091.0	54.37	11947.318	38753.352
20246.0	54.37	14559.057	39556.219
7383.0	54.35	10325.356	33032.301
18733.0	54.31	13868.2	36490.984
7824.0	54.31	10489.974	37585.449
11172.0	54.31	11436.872	34609.102
1297.0	54.29	8160.078	35475.523
13703.0	54.23	12435.405	35581.059
3261.0	54.23	9018.869	39189.559
4600.0	54.21	9488.454	37083.961
9481.0	54.19	11160.659	38310.598
16678.0	54.19	13263.105	38556.719
8717.0	54.18	10912.927	33706.617
17619.0	54.18	13455.483	37792.328
1358.0	54.16	8168.05	34628.219
15106.0	54.14	12805.535	34275.801
16956.0	54.12	13197.594	36019.211
16967.0	54.1	13268.81	35805.816
14787.0	54.1	12732.213	37962.605
18276.0	54.1	13696.655	35175.012
18417.0	54.08	13571.418	33589.859
13454.0	54.06	12455.775	38383.43
7828.0	54.06	10412.787	37624.473
308.0	54.06	7763.119	35365.559
11578.0	54.06	11771.162	35848.672
12818.0	54.0	12167.144	34886.348
3944.0	53.98	9190.644	35236.086
2076.0	53.96	8409.267	39629.977
1977.0	53.96	8274.529	38542.285
3463.0	53.87	8873.24	36978.008
2599.0	53.85	8425.577	33995.629
3315.0	53.85	8929.114	38600.859
5197.0	53.85	9558.79	36054.879
1593.0	53.85	8393.462	34081.648
18888.0	53.83	13900.792	38458.305
13545.0	53.81	12291.949	37464.281
18811.0	53.81	13889.485	37661.66
3058.0	53.79	8846.827	37886.98
11362.0	53.79	11673.937	33451.711
18479.0	53.77	13798.752	33396.141
12284.0	53.75	11937.358	36937.715
12316.0	53.73	12058.992	36573.27
17639.0	53.72	13490.559	38087.023
2684.0	53.7	8744.979	33034.398
18985.0	53.7	13803.866	39659.227
17812.0	53.68	13765.592	39782.055
8831.0	53.66	10830.865	35248.625
15099.0	53.66	12760.978	34206.695
19853.0	53.62	14410.714	36008.719
961.0	53.62	7992.625	39926.875
1546.0	53.62	8380.023	33588.387
9826.0	53.6	11036.557	35192.207
19125.0	53.6	14143.823	38865.703
19411.0	53.6	14134.966	35506.742
10743.0	53.58	11476.246	38851.434
16554.0	53.56	13065.502	39954.578
18990.0	53.56	13783.764	39702.98
13103.0	53.54	12143.654	38019.621
11990.0	53.52	11891.038	39615.914
2454.0	53.52	8423.626	35927.324
19035.0	53.52	14112.481	39867.164
11236.0	53.52	11593.539	33968.016
11687.0	53.52	11833.841	36965.547
17336.0	53.52	13410.271	34577.309
18544.0	53.5	13823.139	34167.063
19393.0	53.49	14189.879	35610.07
6073.0	53.47	9796.852	34561.352
14693.0	53.45	12777.999	38890.191
20753.0	53.45	14485.064	33175.648
3997.0	53.45	9196.218	35799.621
6093.0	53.43	9711.762	34172.449
18341.0	53.43	13632.97	34545.902
59.0	53.41	7942.827	33505.496
5107.0	53.39	9502.515	35006.051
101.0	53.39	7756.593	33836.652
5619.0	53.39	9753.633	39761.406
10715.0	53.37	11598.686	39258.309
6489.0	53.37	10006.762	36777.676
14092.0	53.37	12627.913	34744.941
4263.0	53.35	9174.736	38946.168
6233.0	53.35	9950.63	33730.297
14848.0	53.33	12896.713	37068.641
18633.0	53.31	13905.053	35407.676
697.0	53.31	7769.414	38062.82
12150.0	53.31	11904.416	38255.055
100.0	53.31	7870.684	33830.746
20063.0	53.29	14350.051	38534.551
12651.0	53.29	12159.517	33112.859
17596.0	53.24	13375.815	37441.297
8716.0	53.22	10886.91	33664.359
9.0	53.22	7702.299	33110.563
3229.0	53.22	8889.94	40008.969
911.0	53.18	7816.729	39761.305
10215.0	53.14	11294.783	35688.301
6167.0	53.12	9740.755	33307.199
2063.0	53.1	8212.761	39458.09
6201.0	53.1	10011.151	33352.379
6042.0	53.1	9779.565	34862.941
2232.0	53.08	8474.92	38538.5
4180.0	53.08	9240.968	37914.422
14726.0	53.06	12819.086	38339.18
13482.0	53.04	12452.953	38037.168
20697.0	53.03	14496.23	33999.605
11278.0	53.03	11512.895	33486.109
5965.0	53.01	9778.001	35601.117
10339.0	53.01	11293.749	37178.148
20713.0	52.97	14459.416	33857.625
16372.0	52.97	12951.877	38115.367
19971.0	52.97	14360.045	37372.66
20397.0	52.97	14596.961	37741.301
7188.0	52.93	10282.557	35651.969
13576.0	52.91	12408.276	37066.648
7345.0	52.89	10275.183	33602.246
17939.0	52.89	13678.563	38531.563
2921.0	52.87	8687.44	36228.516
15570.0	52.85	13061.037	33186.32
3426.0	52.83	9020.948	37285.824
5898.0	52.81	9836.352	36466.945
12723.0	52.81	12158.065	33882.926
1165.0	52.76	8104.273	37026.965
7302.0	52.68	10291.218	34263.906
1225.0	52.68	8070.863	36279.613
2144.0	52.66	8469.791	39441.387
2871.0	52.64	8770.563	35627.508
5291.0	52.64	9647.852	37115.531
9903.0	52.64	11180.101	34283.309
11823.0	52.62	11745.118	38434.758
16881.0	52.6	13342.567	36552.836
10755.0	52.6	11542.278	38665.305
551.0	52.59	7732.088	37139.637
6821.0	52.55	10141.371	39717.172
8093.0	52.53	10749.7	39582.488
14664.0	52.53	12763.703	39230.332
2031.0	52.51	8253.946	39129.164
13095.0	52.51	12229.963	37947.074
3473.0	52.51	8850.986	36760.367
11843.0	52.49	11699.675	38669.473
17244.0	52.49	13397.298	33518.293
5284.0	52.49	9577.745	37042.465
10115.0	52.49	11209.457	34663.32
18288.0	52.47	13667.284	34966.59
5394.0	52.45	9639.565	38133.117
11409.0	52.43	11811.641	33967.305
4630.0	52.41	9420.618	36761.641
7087.0	52.41	10289.27	36855.957
3568.0	52.41	8868.28	35608.734
6162.0	52.39	9807.657	33215.148
9950.0	52.39	11045.07	33519.055
2719.0	52.39	8642.639	33493.758
11619.0	52.39	11635.991	36293.496
11511.0	52.39	11751.828	35113.059
18412.0	52.39	13728.621	33566.793
18350.0	52.37	13713.817	34428.859
9805.0	52.37	11064.665	35308.391
17895.0	52.36	13613.928	39032.441
11809.0	52.36	11679.358	38348.852
19867.0	52.36	14384.816	36156.313
11604.0	52.36	11664.163	36156.805
14369.0	52.34	12640.083	37847.043
15073.0	52.34	12911.306	34576.398
914.0	52.3	7811.292	39811.262
13375.0	52.3	12495.343	39377.262
12292.0	52.28	11937.531	37007.137
16133.0	52.28	13125.896	35611.008
5869.0	52.26	9884.354	36764.141
3505.0	52.26	8987.951	36447.848
2462.0	52.24	8475.559	36036.906
8255.0	52.22	10775.122	37694.504
14898.0	52.22	12866.367	36680.895
20304.0	52.2	14538.266	38881.305
11329.0	52.2	11664.594	33132.121
2717.0	52.2	8810.015	33469.621
2371.0	52.18	8472.516	37143.211
1656.0	52.18	8209.764	34895.664
17912.0	52.16	13758.347	38834.91
4229.0	52.16	9123.94	38566.898
11287.0	52.14	11429.159	33351.387
19621.0	52.14	14392.343	33060.746
8147.0	52.14	10596.374	38908.941
17070.0	52.14	13268.891	34468.992
9808.0	52.11	11178.929	35341.879
20240.0	52.11	14495.358	39489.035
7436.0	52.07	10468.925	33474.629
17384.0	52.07	13466.73	35121.438
14297.0	52.05	12587.835	37062.215
18449.0	52.05	13650.069	33089.117
4400.0	52.05	9452.184	39585.977
14418.0	52.03	12676.094	38358.469
1871.0	52.03	8243.653	37495.234
15112.0	52.01	12857.7	34006.512
3615.0	51.99	8909.55	35148.078
5739.0	51.99	9866.182	38274.281
9645.0	51.99	11089.187	37045.355
10800.0	51.99	11541.839	38172.762
4158.0	51.97	9214.945	37738.008
12282.0	51.97	12021.163	36921.016
19317.0	51.97	14067.767	36602.031
17441.0	51.95	13506.589	35751.734
14205.0	51.93	12541.126	36060.441
6397.0	51.93	10133.29	35784.602
10981.0	51.91	11458.245	36781.41
6919.0	51.91	10306.725	38615.172
16087.0	51.9	13082.598	35090.863
16157.0	51.82	13007.311	35838.668
13233.0	51.82	12126.136	39255.066
2664.0	51.82	8456.626	33273.301
14518.0	51.82	12500.847	39322.469
394.0	51.8	7658.905	35999.703
13082.0	51.8	12221.354	37833.238
10363.0	51.8	11367.603	37358.344
10233.0	51.78	11311.475	35929.117
4546.0	51.78	9282.947	37691.953
4760.0	51.78	9455.595	35486.219
4202.0	51.78	9267.279	38127.105
20332.0	51.76	14572.402	38560.516
5012.0	51.76	9547.395	33781.551
3607.0	51.74	8895.224	35350.246
16412.0	51.72	13108.139	38467.859
6112.0	51.72	9837.468	34120.438
11956.0	51.7	11799.149	39853.43
2399.0	51.68	8573.142	36539.527
13113.0	51.68	12086.856	38111.379
14685.0	51.67	12910.335	39100.754
13190.0	51.67	12122.684	38826.977
8027.0	51.67	10454.582	39904.512
3006.0	51.65	8828.138	37417.18
7164.0	51.65	10315.471	36003.449
19014.0	51.65	13873.439	39849.273
10266.0	51.63	11392.06	36316.102
18351.0	51.63	13637.62	34446.508
5429.0	51.61	9613.537	38498.363
14720.0	51.61	12819.087	38567.289
10821.0	51.59	11510.664	38045.621
12944.0	51.57	12195.965	36344.941
12438.0	51.55	12012.528	35139.848
8120.0	51.55	10606.257	39018.762
19675.0	51.53	14265.896	33853.715
3796.0	51.53	9160.277	33124.906
2580.0	51.53	8597.24	34369.738
14657.0	51.51	12740.431	39176.113
5213.0	51.51	9629.708	36226.785
9664.0	51.51	11136.159	36951.297
16736.0	51.51	13152.264	38013.172
12967.0	51.49	12258.888	36617.688
9613.0	51.49	11083.104	37402.859
9577.0	51.47	11022.327	37775.191
736.0	51.47	7853.817	38443.637
20461.0	51.47	14440.972	36814.801
6137.0	51.45	9711.932	33529.785
14186.0	51.44	12637.717	35785.391
1344.0	51.42	8131.03	35088.863
16656.0	51.42	13213.104	38906.555
19414.0	51.4	14065.017	35523.656
16636.0	51.38	13249.477	39177.102
16653.0	51.38	13233.439	38837.43
9419.0	51.36	11106.51	39198.262
9569.0	51.34	11104.42	37701.793
12013.0	51.32	12015.463	39528.824
10376.0	51.32	11279.909	37492.801
16621.0	51.3	13275.82	39350.512
4619.0	51.3	9480.444	36924.004
5243.0	51.3	9690.036	36544.18
9285.0	51.3	10948.8	39442.492
20534.0	51.3	14559.484	36015.945
13279.0	51.26	12111.723	39758.992
10980.0	51.26	11455.752	36772.043
18786.0	51.26	13886.297	37215.406
15812.0	51.26	13066.666	33636.07
14209.0	51.24	12623.399	36107.66
8796.0	51.22	10808.463	34858.371
2273.0	51.22	8604.329	38223.844
19372.0	51.22	14036.675	36013.156
16594.0	51.22	13139.303	39698.781
12069.0	51.21	11988.57	38794.672
10312.0	51.21	11382.207	36902.555
11790.0	51.21	11753.083	38199.277
8006.0	51.19	10540.313	39585.449
3974.0	51.19	9221.327	35615.48
15050.0	51.19	12820.471	34622.98
9097.0	51.17	10805.423	37539.598
5903.0	51.17	9804.892	36239.996
6040.0	51.15	9877.698	34818.762
11324.0	51.09	11778.641	33081.211
9830.0	51.09	11052.507	35243.039
8075.0	51.09	10754.711	39707.047
11095.0	51.09	11475.815	35708.379
18763.0	51.07	13820.865	36893.141
8679.0	51.07	10858.031	33173.277
16772.0	51.07	13352.126	37949.242
6202.0	51.03	9956.502	33363.051
15753.0	51.03	13064.816	33578.91
10447.0	51.01	11224.942	38249.563
14115.0	51.01	12556.99	34960.551
6898.0	51.01	10144.44	38668.16
7097.0	51.01	10282.549	36632.523
15056.0	50.98	12720.963	34694.0
1424.0	50.98	8133.569	33885.805
11679.0	50.94	11685.652	36924.227
6163.0	50.92	9729.884	33251.043
4373.0	50.92	9390.773	39995.227
9362.0	50.92	11014.843	40001.242
10108.0	50.9	11293.287	34561.883
11728.0	50.9	11807.526	37503.488
20657.0	50.9	14464.146	34519.152
12630.0	50.9	11930.396	33123.934
5063.0	50.9	9532.27	34504.934
16401.0	50.88	12953.531	38399.176
8090.0	50.88	10647.354	39536.387
11320.0	50.88	11649.996	33027.465
14129.0	50.88	12686.696	35077.664
2610.0	50.84	8577.493	33891.855
9859.0	50.84	11182.492	34666.32
383.0	50.82	7709.313	35912.324
12501.0	50.82	11938.055	34765.832
16937.0	50.8	13290.837	36086.836
8884.0	50.8	10991.841	35711.563
17833.0	50.77	13739.072	39603.332
7468.0	50.75	10421.877	33905.395
14609.0	50.75	12845.025	39909.137
4873.0	50.73	9400.022	33858.375
9741.0	50.73	11126.006	36132.199
11814.0	50.71	11772.595	38376.219
1504.0	50.71	8386.496	33055.199
18575.0	50.69	13830.902	34702.629
1309.0	50.69	8177.191	35377.543
11452.0	50.67	11811.506	34463.68
4307.0	50.67	9087.485	39379.063
7862.0	50.65	10436.074	37978.793
7905.0	50.65	10413.008	38418.676
12755.0	50.63	12063.473	34235.891
7196.0	50.61	10326.468	35482.301
11025.0	50.61	11447.784	36343.234
3207.0	50.61	8817.017	39984.727
8331.0	50.61	10658.603	37078.02
2497.0	50.59	8498.365	35511.785
2075.0	50.57	8329.906	39595.445
1247.0	50.54	8179.238	35904.488
1539.0	50.52	8242.545	33491.797
3486.0	50.52	8890.078	36563.781
4367.0	50.52	9392.052	39955.52
16501.0	50.52	13068.203	39404.316
9001.0	50.5	10884.628	36835.711
16003.0	50.5	12952.136	34243.34
6331.0	50.5	10042.851	35115.051
12463.0	50.48	11924.066	35052.711
2623.0	50.48	8575.004	33698.395
12277.0	50.48	12062.524	37160.984
16266.0	50.48	13004.04	37011.789
1235.0	50.46	8077.077	36094.742
19798.0	50.46	14414.654	35420.117
19806.0	50.44	14382.976	35488.766
1976.0	50.44	8224.699	38539.48
13435.0	50.42	12445.458	38729.566
13288.0	50.42	12064.81	39845.164
3957.0	50.4	9251.418	35389.727
16187.0	50.4	13087.523	36252.441
10307.0	50.38	11236.793	36869.234
18883.0	50.38	13796.535	38421.254
19423.0	50.38	14067.833	35322.969
12396.0	50.36	12014.191	35660.512
10323.0	50.36	11400.309	37012.609
17807.0	50.34	13640.337	39757.668
10433.0	50.34	11284.829	38098.188
17810.0	50.32	13588.55	39777.316
13436.0	50.32	12429.012	38734.609
7826.0	50.32	10490.98	37604.813
20176.0	50.31	14234.267	39774.422
4105.0	50.29	9237.93	37007.801
6083.0	50.25	9916.335	34335.184
18118.0	50.25	13670.858	36750.574
13887.0	50.25	12306.864	33395.902
16614.0	50.25	13244.187	39566.691
13105.0	50.23	12203.486	38048.789
4317.0	50.19	9265.836	39540.578
6426.0	50.19	10124.895	36083.781
16616.0	50.19	13349.584	39302.371
2014.0	50.19	8414.192	38978.699
8746.0	50.19	10970.06	34395.309
4237.0	50.17	9146.716	38651.516
4989.0	50.15	9506.544	33589.359
3913.0	50.15	9243.882	34831.422
16761.0	50.15	13167.896	37826.289
12879.0	50.15	12119.905	35642.313
6910.0	50.13	10296.181	38549.539
13222.0	50.11	12104.779	39107.762
5451.0	50.11	9691.637	38697.934
9337.0	50.09	11065.324	39756.91
15973.0	50.08	12993.077	33771.16
14732.0	50.08	12742.87	38391.441
7058.0	50.08	10297.139	37174.449
9160.0	50.08	10976.482	38010.449
8058.0	50.06	10717.14	39906.891
4940.0	50.04	9650.533	33048.66
3000.0	50.02	8739.514	37314.199
14616.0	50.02	12783.846	39994.457
13575.0	50.02	12397.588	37031.801
10229.0	50.0	11372.281	35878.813
17803.0	50.0	13495.895	39985.754
18634.0	49.96	13894.396	35414.242
4412.0	49.96	9424.995	39415.738
8148.0	49.94	10757.053	38910.609
14930.0	49.94	12895.721	36148.828
8706.0	49.94	10904.155	33527.852
11069.0	49.94	11620.805	35809.207
14064.0	49.94	12691.85	34404.43
8625.0	49.94	10695.83	33519.684
17674.0	49.88	13530.891	38391.93
10532.0	49.88	11317.033	38936.016
15244.0	49.88	12895.209	33490.461
5748.0	49.86	9739.944	38017.824
3652.0	49.86	9036.765	34868.07
9694.0	49.85	11151.988	36627.793
20603.0	49.85	14448.043	35242.652
5576.0	49.83	9659.403	39486.18
9853.0	49.83	11031.197	34866.859
17476.0	49.81	13446.982	36053.727
13031.0	49.77	12266.111	37212.348
18693.0	49.75	13899.502	36115.23
436.0	49.73	7834.846	36269.512
1457.0	49.73	8127.065	33340.398
5020.0	49.71	9695.832	33918.688
17210.0	49.71	13438.216	33061.809
11550.0	49.71	11664.207	35521.781
14454.0	49.71	12499.915	38637.902
17091.0	49.69	13277.44	34340.273
3252.0	49.69	8919.615	39293.746
10282.0	49.69	11223.106	36620.672
18320.0	49.69	13694.879	34902.348
20756.0	49.67	14540.284	33255.258
8224.0	49.67	10773.023	38063.223
7817.0	49.67	10492.025	37543.727
13877.0	49.65	12356.47	33618.313
12756.0	49.63	12266.432	34242.477
16289.0	49.62	13080.8	37270.52
10402.0	49.62	11269.104	37809.004
16288.0	49.6	12974.762	37241.891
19581.0	49.6	14184.429	33356.938
14803.0	49.6	12818.963	37779.445
19200.0	49.6	14202.566	37988.254
12689.0	49.58	12075.516	33512.461
13809.0	49.58	12478.532	34395.063
13273.0	49.56	12193.34	39668.199
1156.0	49.56	8066.676	37257.109
14995.0	49.56	12828.328	35365.098
13994.0	49.54	12699.594	33705.457
8837.0	49.52	10825.513	35295.289
3554.0	49.52	8932.003	35746.648
9671.0	49.5	11083.21	36995.363
7973.0	49.5	10550.399	39184.547
14088.0	49.5	12559.28	34707.859
5591.0	49.48	9598.857	39631.992
8174.0	49.46	10700.665	38608.105
13259.0	49.46	12175.394	39481.438
1772.0	49.46	8205.484	36202.371
15057.0	49.46	12898.466	34713.348
1167.0	49.44	8034.563	37038.066
9187.0	49.44	10817.58	38255.352
13202.0	49.44	12271.371	38955.922
7574.0	49.44	10500.164	35047.352
10564.0	49.41	11307.438	39267.867
20424.0	49.41	14452.404	37340.277
17331.0	49.41	13468.35	34492.078
2738.0	49.41	8766.698	33808.84
16661.0	49.37	13255.341	38672.727
6839.0	49.35	10279.343	39288.133
19998.0	49.35	14400.364	37757.949
597.0	49.35	7975.621	37504.223
5184.0	49.33	9678.973	35907.488
11119.0	49.33	11628.588	35360.277
11626.0	49.33	11698.526	36378.34
4066.0	49.33	9166.541	36581.254
7175.0	49.31	10228.887	35784.039
6766.0	49.31	9921.27	39654.555
5292.0	49.31	9687.683	37122.926
17967.0	49.29	13687.597	38147.969
9854.0	49.29	11038.083	34874.715
4424.0	49.29	9462.706	39034.535
9265.0	49.29	10836.782	39227.223
1824.0	49.29	8292.881	36832.488
7267.0	49.27	10262.87	34507.648
11534.0	49.27	11845.362	35397.574
13449.0	49.27	12357.668	38613.004
1651.0	49.27	8273.573	34825.445
690.0	49.25	7711.902	38020.406
12176.0	49.25	11977.695	38095.473
9764.0	49.23	11191.307	35778.84
13197.0	49.23	12088.5	38925.887
4827.0	49.21	9298.673	34505.406
16186.0	49.21	13021.708	36250.844
18954.0	49.21	13845.92	39243.617
668.0	49.21	7658.368	37881.324
7298.0	49.21	10270.001	34191.391
10163.0	49.19	11304.088	35095.727
9575.0	49.19	11186.623	37768.949
6609.0	49.18	10023.205	37970.711
16319.0	49.18	13121.882	37516.059
11606.0	49.14	11849.547	36186.887
4046.0	49.12	9175.755	36370.402
14816.0	49.12	12822.273	37558.629
15065.0	49.1	12724.669	34511.836
9479.0	49.1	11016.75	38600.34
8967.0	49.08	10787.108	36556.734
11005.0	49.08	11548.263	36411.039
16622.0	49.08	13172.069	39353.867
2184.0	49.04	8544.132	39248.129
7146.0	49.02	10335.68	36102.023
16480.0	49.0	12924.671	39143.73
8673.0	49.0	10986.089	33062.398
19771.0	48.98	14356.064	35049.855
20278.0	48.98	14453.131	39252.0
7067.0	48.93	10312.623	36923.484
12483.0	48.93	11957.143	34611.766
13252.0	48.91	12165.928	39406.508
13950.0	48.91	12531.23	33298.137
1176.0	48.91	8173.409	36874.801
20555.0	48.91	14577.131	35414.598
1605.0	48.89	8286.196	34203.598
6499.0	48.89	10053.865	36889.098
334.0	48.89	7735.224	35586.492
5011.0	48.89	9678.132	33759.035
216.0	48.89	7908.303	34799.121
11800.0	48.87	11726.829	38276.051
12244.0	48.85	11945.187	37473.305
20334.0	48.85	14618.107	38571.906
14464.0	48.83	12506.195	38750.219
7090.0	48.83	10348.133	36571.102
11453.0	48.81	11773.054	34467.563
2939.0	48.79	8660.312	36515.148
9571.0	48.79	11095.757	37732.746
2236.0	48.77	8445.617	38564.051
19813.0	48.77	14364.855	35525.973
17215.0	48.75	13465.926	33129.207
9320.0	48.75	10863.365	39847.914
7551.0	48.73	10545.335	34770.527
4865.0	48.72	9467.342	34112.535
18267.0	48.7	13567.478	35385.309
10252.0	48.66	11410.431	36148.328
7171.0	48.66	10175.664	35745.156
9794.0	48.66	11055.948	35498.973
4807.0	48.62	9490.757	34892.32
5578.0	48.6	9698.547	39490.332
18139.0	48.6	13712.851	36622.895
20323.0	48.6	14527.284	38746.18
7201.0	48.58	10176.36	35509.348
13403.0	48.56	12313.543	39021.121
18484.0	48.54	13867.248	33460.371
13632.0	48.52	12310.511	36389.453
12355.0	48.52	11990.632	36081.289
5723.0	48.52	9908.129	38441.066
9901.0	48.49	11069.351	34268.391
12592.0	48.49	12014.253	33333.633
19238.0	48.49	14025.4	37811.207
717.0	48.49	7985.354	38297.668
12514.0	48.49	12028.294	34587.52
4303.0	48.49	9155.288	39327.406
2527.0	48.49	8558.534	35208.984
1491.0	48.47	8105.305	33062.207
11292.0	48.47	11609.412	33391.449
9657.0	48.45	11049.461	36881.484
5927.0	48.43	9759.213	36118.328
6747.0	48.43	10119.308	39493.914
17270.0	48.43	13555.812	33790.086
8662.0	48.43	10668.818	33076.691
1170.0	48.41	8175.611	37075.73
20322.0	48.39	14618.981	38746.879
5767.0	48.37	9775.193	37894.664
20200.0	48.37	14453.795	39826.207
15072.0	48.35	12826.03	34571.578
14309.0	48.35	12652.942	37209.719
10243.0	48.33	11417.549	36033.195
4626.0	48.33	9397.428	36706.547
13093.0	48.33	12214.439	37928.836
2414.0	48.33	8453.074	36448.789
1031.0	48.31	8005.647	38674.004
4729.0	48.29	9403.04	35869.68
2405.0	48.27	8549.282	36616.344
1428.0	48.27	8203.832	33911.617
12900.0	48.27	12165.928	35848.004
3391.0	48.27	8869.072	37773.367
10832.0	48.26	11465.304	38112.613
16775.0	48.24	13228.857	37667.73
19993.0	48.22	14239.3	37712.73
17571.0	48.22	13541.808	37109.5
16613.0	48.2	13317.895	39558.07
10170.0	48.18	11296.913	35185.563
7483.0	48.18	10529.894	34096.422
4321.0	48.18	9152.757	39611.051
11913.0	48.16	11667.156	39441.156
8184.0	48.14	10615.443	38384.578
13188.0	48.14	12245.76	38799.512
10541.0	48.14	11365.054	39032.145
8023.0	48.12	10560.799	39866.645
8914.0	48.1	10809.77	36004.762
2336.0	48.1	8553.729	37626.422
18274.0	48.08	13765.015	35158.289
17008.0	48.08	13298.211	35346.684
12147.0	48.08	11999.484	38236.875
8478.0	48.06	10762.236	35698.043
19474.0	48.06	14208.773	34695.008
4120.0	48.06	9148.84	37170.023
5835.0	48.04	9903.01	37072.633
7913.0	48.04	10550.689	38514.0
13370.0	48.04	12439.244	39332.535
12067.0	48.04	11865.333	39101.539
16082.0	48.03	12938.991	35043.746
5874.0	48.03	9737.989	36835.0
18936.0	48.03	13872.037	39049.016
20609.0	48.03	14453.26	34955.766
17018.0	48.01	13344.657	35201.875
5640.0	48.01	9911.325	39608.344
16903.0	48.01	13335.687	36403.574
12369.0	47.97	11894.911	35997.676
7387.0	47.97	10249.807	33056.824
10766.0	47.95	11584.567	38733.77
3785.0	47.95	8850.574	33104.699
827.0	47.93	7768.702	39226.316
267.0	47.93	7770.478	35091.039
11190.0	47.91	11546.814	34487.32
19208.0	47.91	14119.996	38063.289
13584.0	47.91	12291.944	36886.008
12759.0	47.91	12106.047	34297.977
12611.0	47.89	11990.311	33229.863
13602.0	47.85	12438.561	36702.52
1499.0	47.85	8401.751	33006.832
12322.0	47.83	12017.393	36607.324
16912.0	47.83	13151.908	36458.891
4071.0	47.83	9127.525	36664.566
10403.0	47.82	11392.522	37810.68
14911.0	47.82	12920.168	36256.137
18941.0	47.82	13857.567	39086.922
13827.0	47.82	12298.442	33967.387
2652.0	47.82	8558.489	33445.551
17868.0	47.82	13692.256	39361.273
11004.0	47.82	11592.282	36389.129
11573.0	47.82	11664.886	35775.934
3924.0	47.8	9170.932	34984.996
6624.0	47.8	10072.181	38121.711
14298.0	47.8	12658.778	37063.258
13302.0	47.8	12341.016	39757.414
5633.0	47.78	9787.637	39945.957
14245.0	47.76	12496.25	36543.059
7331.0	47.76	10259.975	33699.758
8011.0	47.76	10355.11	39697.645
9298.0	47.74	10881.619	39678.379
19128.0	47.74	14123.881	38873.484
113.0	47.72	7823.289	33954.902
10140.0	47.72	11390.248	34917.375
19720.0	47.72	14275.952	34475.211
20733.0	47.7	14538.307	33528.266
19616.0	47.7	14372.394	33011.25
17706.0	47.68	13381.511	38768.801
19939.0	47.68	14268.169	36943.52
11758.0	47.68	11825.709	37786.555
16325.0	47.68	13012.44	37666.219
20380.0	47.68	14627.638	38135.875
5685.0	47.66	9877.751	39046.625
17776.0	47.66	13556.412	39620.539
9560.0	47.66	11018.83	37965.387
3904.0	47.66	9275.315	34756.957
7506.0	47.66	10453.071	34249.508
20011.0	47.66	14340.742	37907.234
9530.0	47.62	11087.619	38028.848
4336.0	47.62	9261.714	39789.074
12400.0	47.62	12049.999	35425.051
18060.0	47.62	13632.122	37188.852
16474.0	47.62	13036.154	39063.531
8411.0	47.6	10646.447	36064.953
16726.0	47.6	13265.542	38219.449
10493.0	47.6	11341.628	38606.688
3268.0	47.6	9042.693	39243.191
8060.0	47.59	10585.296	39921.691
6157.0	47.59	9843.763	33465.715
12236.0	47.55	12057.461	37423.641
1194.0	47.55	8165.924	36708.766
6549.0	47.55	9994.416	37498.402
9347.0	47.53	11079.794	39833.805
17618.0	47.53	13410.724	37784.559
11485.0	47.53	11829.265	34772.598
6548.0	47.53	10062.55	37495.277
18370.0	47.51	13761.182	34121.875
2174.0	47.51	8425.41	39408.422
2922.0	47.49	8810.356	36254.129
3783.0	47.49	9041.333	33080.395
7882.0	47.49	10359.411	38124.965
3692.0	47.49	8898.879	34427.461
8479.0	47.49	10756.303	35714.875
4136.0	47.47	9258.041	37414.031
652.0	47.45	7675.17	37774.031
1088.0	47.45	8199.844	37867.098
9013.0	47.43	10899.517	36903.172
4349.0	47.43	9073.017	40006.922
14961.0	47.43	12817.127	35829.18
17567.0	47.41	13554.754	37063.285
9017.0	47.41	10939.956	36934.297
11131.0	47.41	11497.376	35137.27
16317.0	47.41	12962.765	37501.496
13069.0	47.39	12276.196	37686.27
13694.0	47.39	12298.029	35771.535
10301.0	47.37	11210.603	36802.523
548.0	47.37	7929.42	37128.672
18949.0	47.37	13818.991	39164.371
9943.0	47.37	11200.079	33783.586
5403.0	47.36	9620.347	38221.941
17652.0	47.36	13443.798	38230.406
18079.0	47.34	13752.98	37037.258
8419.0	47.34	10673.43	36145.281
12669.0	47.32	12134.179	33295.031
13236.0	47.32	12156.541	39312.031
20607.0	47.32	14438.594	34949.547
3781.0	47.32	8908.756	33067.637
11014.0	47.32	11531.054	36518.234
11623.0	47.32	11691.506	36321.555
17089.0	47.3	13171.245	34331.891
20492.0	47.3	14519.415	36423.703
3289.0	47.3	9057.083	38633.32
9372.0	47.28	11064.842	39693.852
10863.0	47.28	11553.756	37772.543
16817.0	47.26	13340.009	37440.98
5691.0	47.26	9902.778	38831.109
3935.0	47.26	9100.166	35123.766
13765.0	47.26	12488.552	35080.297
5730.0	47.24	9777.876	38202.953
3651.0	47.24	8876.259	34838.105
3718.0	47.24	8998.241	33805.254
20310.0	47.24	14478.797	38938.074
6389.0	47.24	10024.252	35719.254
10179.0	47.24	11283.507	35319.168
11309.0	47.2	11622.133	33060.66
12441.0	47.2	11876.086	35158.766
3078.0	47.2	8640.737	38111.445
12449.0	47.18	11939.269	34988.129
2260.0	47.18	8445.975	38423.992
2426.0	47.18	8544.013	36281.008
2911.0	47.18	8711.712	36096.328
10990.0	47.18	11506.871	36565.484
10314.0	47.18	11214.232	36922.109
7525.0	47.16	10469.278	34467.324
8223.0	47.16	10765.515	38055.445
12258.0	47.16	11932.855	37274.578
19563.0	47.14	14099.818	33784.184
3547.0	47.14	9004.305	36012.84
9572.0	47.14	11059.448	37741.645
18051.0	47.14	13602.637	37437.98
10096.0	47.14	11241.118	34430.273
17443.0	47.14	13440.784	35760.895
14358.0	47.14	12679.15	37708.672
2782.0	47.14	8780.271	34352.387
8995.0	47.13	10898.946	36780.336
1646.0	47.13	8238.96	34721.766
7745.0	47.13	10366.405	36687.863
6878.0	47.11	10275.606	39068.957
19442.0	47.11	14086.998	35208.578
9254.0	47.11	10904.173	39031.668
2565.0	47.11	8618.189	34489.402
12555.0	47.11	11931.682	34023.969
2643.0	47.11	8471.701	33614.547
10428.0	47.09	11264.166	38075.477
17593.0	47.09	13499.648	37421.207
7919.0	47.09	10362.742	38600.707
9846.0	47.05	11163.663	34781.266
18492.0	47.05	13913.916	33586.387
2327.0	47.05	8505.02	37525.523
4390.0	47.05	9312.509	39480.676
13348.0	47.03	12379.994	39460.184
1786.0	47.03	8333.442	36385.605
8179.0	47.01	10586.439	38348.672
1520.0	47.01	8350.878	33228.035
9026.0	46.99	10970.761	37063.43
16296.0	46.99	13135.098	37351.133
17016.0	46.97	13281.272	35147.961
4010.0	46.97	9271.059	35921.465
14450.0	46.97	12608.452	38602.414
4889.0	46.95	9356.065	33765.703
12742.0	46.95	12159.857	34113.699
13942.0	46.95	12625.141	33223.809
14847.0	46.93	12850.211	37059.273
10014.0	46.93	11276.414	33344.102
12656.0	46.93	12166.091	33151.156
2627.0	46.93	8436.344	33730.563
6565.0	46.93	10118.696	37599.82
6922.0	46.91	10316.197	38332.313
18045.0	46.91	13576.671	37406.266
5907.0	46.91	9722.965	36266.52
6447.0	46.91	9960.832	36404.434
1464.0	46.91	8180.437	33419.629
18142.0	46.9	13596.369	36648.484
11500.0	46.9	11644.356	34992.098
4514.0	46.88	9330.203	38105.113
19457.0	46.86	14114.975	35014.789
12405.0	46.86	11961.974	35502.004
3352.0	46.86	8939.292	38034.371
14580.0	46.82	12601.72	39972.453
7355.0	46.82	10339.168	33385.086
8540.0	46.82	10765.477	34790.297
19821.0	46.82	14409.57	35604.914
10811.0	46.82	11548.879	38259.012
19584.0	46.8	13998.565	33391.145
10152.0	46.8	11286.654	35040.559
9534.0	46.8	11164.667	38070.844
8770.0	46.78	10787.434	34638.113
6810.0	46.78	10277.845	39596.059
10704.0	46.78	11543.729	39141.234
4393.0	46.76	9356.615	39483.855
8624.0	46.76	10691.21	33495.348
7001.0	46.74	10147.393	37763.207
13388.0	46.74	12493.071	39196.379
6860.0	46.74	10333.052	39198.645
8346.0	46.74	10762.932	36916.762
2266.0	46.72	8518.176	38167.625
13484.0	46.72	12417.571	38052.215
19661.0	46.72	14405.773	33677.848
8638.0	46.72	10720.875	33166.176
17856.0	46.72	13745.567	39289.66
18101.0	46.7	13590.662	36944.672
12834.0	46.7	12119.518	35110.355
3832.0	46.7	9196.157	33691.246
13670.0	46.7	12489.209	36168.738
12654.0	46.7	12237.881	33134.23
4624.0	46.7	9379.613	36989.699
11831.0	46.68	11790.035	38534.688
12665.0	46.68	12110.529	33255.391
11894.0	46.68	11707.725	39267.82
5929.0	46.68	9706.955	36144.445
14779.0	46.68	12845.217	37891.566
14884.0	46.67	12743.576	36826.828
17729.0	46.67	13399.595	39043.578
8865.0	46.65	10934.593	35515.305
17398.0	46.65	13426.351	35213.984
7589.0	46.65	10415.247	35217.629
11773.0	46.65	11785.57	37913.684
11463.0	46.63	11659.221	34552.969
10035.0	46.63	11336.944	33678.793
8378.0	46.63	10656.726	36649.992
7695.0	46.63	10515.623	36235.793
294.0	46.63	7776.071	35260.508
8681.0	46.61	10942.704	33191.164
1695.0	46.61	8374.205	35337.324
3325.0	46.61	9040.471	38351.191
6125.0	46.61	9913.533	33676.301
13453.0	46.59	12301.74	38347.172
5614.0	46.57	9630.52	39935.504
12713.0	46.57	12253.268	33769.895
6960.0	46.57	10213.473	38053.766
11980.0	46.57	11944.877	39905.879
10943.0	46.55	11562.178	37078.375
18623.0	46.55	13860.271	35310.875
17442.0	46.53	13390.473	35755.133
16880.0	46.53	13330.372	36551.543
18195.0	46.51	13620.564	36116.609
13781.0	46.51	12450.133	34681.063
11323.0	46.51	11727.978	33066.734
5421.0	46.51	9649.601	38428.168
12533.0	46.49	11895.487	34142.754
2990.0	46.49	8725.225	37205.414
19586.0	46.49	14077.804	33424.523
2240.0	46.47	8599.311	38588.063
11945.0	46.47	11657.767	39761.836
6390.0	46.45	10102.107	35731.086
10344.0	46.45	11421.327	37219.809
11097.0	46.45	11573.882	35727.52
18946.0	46.45	13936.361	39124.742
11968.0	46.44	12061.178	39755.738
5426.0	46.44	9537.753	38470.656
16011.0	46.44	13019.806	34348.859
8670.0	46.44	10958.496	33027.508
13427.0	46.44	12388.842	38674.363
5412.0	46.42	9645.229	38363.352
11433.0	46.42	11799.408	34202.738
13399.0	46.42	12335.733	39000.223
12034.0	46.42	11998.111	39414.168
3911.0	46.4	9240.514	34809.93
20409.0	46.38	14460.481	37366.488
12567.0	46.36	11976.317	33879.742
13184.0	46.36	12123.517	38774.875
10868.0	46.34	11613.087	37818.492
5164.0	46.34	9562.378	35627.328
2364.0	46.3	8625.772	37041.238
15458.0	46.3	12740.829	33440.352
19701.0	46.3	14420.652	34133.859
8944.0	46.3	10966.129	36306.523
10082.0	46.28	11418.904	34252.613
406.0	46.28	7949.778	36051.078
3828.0	46.26	9186.326	33637.98
9834.0	46.26	11087.574	34957.105
18296.0	46.23	13700.541	35089.656
12948.0	46.21	12205.767	36437.902
3545.0	46.21	9005.028	35999.707
1599.0	46.19	8321.409	34159.094
6479.0	46.19	10067.155	36695.352
5219.0	46.17	9507.135	36296.977
16244.0	46.17	13074.301	36809.266
163.0	46.15	7884.296	34402.906
5176.0	46.15	9572.628	35786.621
11240.0	46.15	11554.885	34030.371
11066.0	46.15	11500.248	35784.359
9131.0	46.15	10897.285	37779.211
1987.0	46.15	8349.751	38720.402
1492.0	46.11	8165.151	33061.629
3111.0	46.11	8837.08	38628.504
19493.0	46.11	14138.151	34524.988
4935.0	46.09	9702.652	33010.781
14428.0	46.09	12596.038	38434.777
8596.0	46.07	10701.605	33968.336
7595.0	46.07	10564.843	35275.125
10526.0	46.07	11260.217	38902.211
1700.0	46.05	8386.217	35369.027
8901.0	46.05	10801.331	35889.965
7668.0	46.03	10454.281	35955.758
5711.0	46.03	9823.134	38536.797
4345.0	46.03	9067.453	39951.379
19463.0	46.01	14149.834	34614.02
13810.0	46.01	12279.339	34438.402
8778.0	46.01	10948.265	34700.996
14647.0	46.0	12823.956	39364.023
7008.0	45.98	10348.973	37546.781
6665.0	45.98	9944.262	38605.133
13241.0	45.98	12213.8	39351.41
9175.0	45.98	10850.385	38171.414
11675.0	45.98	11769.033	36911.762
3226.0	45.96	9058.671	39971.371
16459.0	45.96	13108.707	38914.379
6840.0	45.96	10323.895	39308.691
8330.0	45.94	10667.639	37062.473
3655.0	45.94	8909.593	34911.32
4822.0	45.94	9425.77	34719.859
14265.0	45.94	12569.395	36747.965
19488.0	45.92	14062.381	34470.031
[truncated: 15,618 more rows]
