# Supplementary material for: Insights on the Control of Yeast Single-Cell Growth Variability by Members of the Trehalose Phosphate Synthase (TPS) Complex
Source: Front Cell Dev Biol. 2021 Jan 28;9:607628. doi: 10.3389/fcell.2021.607628 (PMC7876269; doi:10.3389/fcell.2021.607628)
Supplement: Supplementary file 3 [file Data_Sheet_2.ZIP › replicate2_TPS1_gal_t1.csv]

Id	Area(um^2)	Center_x_position	Center_y_position
7389.0	165.84	10306.356	33977.402
19343.0	157.75	14020.212	39847.516
11776.0	130.15	11732.568	35893.727
2406.0	123.66	8612.252	37329.605
19337.0	121.15	14070.963	39757.242
12098.0	119.33	11787.106	39325.199
14381.0	119.1	12645.543	35456.473
12998.0	116.07	12102.536	34739.234
10383.0	114.13	11243.533	35906.234
8016.0	108.9	10467.292	38363.348
18148.0	107.35	13627.457	39487.43
6683.0	107.24	10094.25	37949.82
11516.0	106.2	11763.506	33198.543
15354.0	106.18	12841.12	33993.844
2303.0	105.99	8473.887	38415.57
7851.0	100.34	10559.72	36696.094
15313.0	99.84	12907.87	34510.938
2707.0	97.76	8620.96	33242.188
5839.0	92.93	9798.126	37966.941
6834.0	91.8	10102.858	39611.73
9593.0	91.64	11043.997	38876.105
1384.0	91.07	8020.882	34911.254
21114.0	89.54	14463.789	33238.547
15834.0	88.39	13115.47	33464.039
15116.0	87.95	12814.967	37010.422
3505.0	87.56	9036.59	36877.477
14388.0	86.13	12592.859	35516.652
6276.0	85.36	9935.319	33249.539
17187.0	85.27	13303.151	36169.691
18389.0	83.58	13678.189	36948.965
17172.0	82.99	13313.719	36377.223
13372.0	82.95	12074.526	38713.164
11029.0	82.26	11432.717	37727.723
11932.0	82.14	11712.226	37643.113
3513.0	81.89	8973.173	36902.391
757.0	81.26	7720.778	38516.328
9575.0	80.88	11093.275	38998.754
12415.0	80.88	11960.347	37593.848
13207.0	80.86	12069.754	37022.809
6666.0	80.44	10066.534	37826.988
2361.0	80.07	8511.66	37740.672
12268.0	80.02	11924.567	38878.617
13835.0	79.65	12435.351	36476.992
3301.0	79.48	8852.721	39508.695
5282.0	79.35	9572.0	36083.316
18461.0	79.19	13775.716	36527.375
5642.0	79.15	9506.75	39505.949
15241.0	78.64	12791.834	35390.047
13169.0	78.12	12165.088	36678.156
19072.0	77.76	13853.835	37011.32
14592.0	77.76	12552.222	37748.074
10054.0	77.41	11168.478	34035.738
18791.0	77.11	13816.142	33772.91
10271.0	76.82	11296.314	34694.875
11137.0	76.07	11480.396	37010.176
20562.0	75.9	14436.558	39669.977
18431.0	75.88	13631.876	36647.984
19535.0	75.0	14052.297	37712.988
6663.0	74.29	10082.486	37776.848
7518.0	74.19	10406.27	33387.063
7008.0	73.85	10264.503	38403.535
13292.0	73.77	12108.607	37970.625
2815.0	73.77	8754.185	34204.219
8469.0	73.68	10675.577	36752.156
3812.0	73.29	9046.133	33333.387
5661.0	73.27	9501.631	39729.098
6562.0	73.22	10020.66	36750.242
16629.0	73.04	13041.424	38336.848
18527.0	72.83	13568.362	35585.891
19295.0	72.56	13812.477	39608.113
938.0	72.41	7898.847	39892.102
10109.0	72.41	11002.595	33384.746
17424.0	72.24	13154.868	33602.746
19628.0	72.22	14027.331	36607.859
5933.0	72.2	9837.829	36753.801
10690.0	72.14	11257.139	38831.023
13913.0	72.09	12365.575	35482.125
8609.0	71.88	10661.162	35320.473
13080.0	71.55	12170.107	35741.797
6454.0	71.53	10027.562	35590.871
15559.0	71.53	12791.14	33575.816
15066.0	71.42	12716.356	37628.352
211.0	71.03	7877.781	34725.223
11896.0	71.03	11699.015	37198.91
3395.0	70.34	8900.382	38209.027
19596.0	69.92	14203.507	37140.117
11901.0	69.5	11700.263	37299.434
12451.0	69.16	11935.302	37289.852
1898.0	68.48	8278.034	37392.867
18931.0	68.43	13802.705	35335.313
6040.0	68.27	9721.124	35685.879
19115.0	68.27	13956.693	37659.277
20640.0	67.97	14510.255	38811.586
20540.0	67.76	14563.705	39819.688
3616.0	67.76	9044.767	35806.496
3815.0	67.72	9056.221	33340.125
13836.0	67.62	12400.307	36481.605
4286.0	67.49	9104.279	38245.148
9768.0	67.45	11096.412	37233.617
15245.0	67.22	12852.157	35102.844
19311.0	67.12	13978.606	39764.652
10732.0	67.03	11372.388	39262.633
12884.0	66.89	12067.893	33565.699
19847.0	66.8	14048.192	34273.207
1490.0	66.78	8001.095	33389.797
18771.0	66.74	13893.945	33480.258
10746.0	66.65	11401.029	39392.781
18642.0	66.49	13725.827	34128.23
4521.0	66.26	9416.471	38860.805
9288.0	66.26	10951.405	37904.672
12803.0	66.13	11907.288	33280.164
12190.0	66.09	11930.424	39685.988
13389.0	65.61	12233.657	38904.223
20181.0	65.61	14362.894	35844.977
9252.0	65.53	10898.78	37649.527
3346.0	65.29	8994.643	38692.207
18234.0	65.21	13774.692	38762.273
13608.0	65.21	12365.01	38887.113
11330.0	65.09	11585.927	34993.699
12350.0	65.07	12056.076	38271.43
8925.0	65.0	10957.337	34805.117
14161.0	64.98	12511.155	33278.359
6733.0	64.9	10088.433	38466.484
14260.0	64.86	12676.819	34161.195
11442.0	64.84	11473.061	33933.602
14368.0	64.77	12696.418	35231.703
6075.0	64.71	9842.535	35126.164
8229.0	64.67	10605.652	38972.395
7260.0	64.67	10193.421	35805.105
950.0	64.63	7842.753	39955.938
12666.0	64.5	11937.538	34915.512
5489.0	64.46	9656.737	38279.43
547.0	64.4	7876.638	37004.895
1412.0	64.14	8159.776	34356.266
6250.0	64.12	9792.909	33030.77
411.0	63.96	7938.523	36003.375
14043.0	63.89	12288.208	34113.176
14520.0	63.81	12524.868	36985.238
6871.0	63.75	10301.938	39824.344
18036.0	63.7	13449.78	39143.613
11805.0	63.66	11827.746	36249.863
3385.0	63.58	9014.926	38456.773
3004.0	63.56	8833.348	36696.414
13906.0	63.48	12442.774	35449.73
8235.0	63.35	10687.181	39059.715
8361.0	63.31	10711.121	37694.328
6900.0	63.22	10296.782	39747.813
18505.0	63.2	13757.675	36043.945
8181.0	63.16	10595.817	39673.488
9271.0	63.1	10954.089	37805.926
2408.0	63.1	8620.428	37341.703
2841.0	63.08	8788.616	34408.656
19611.0	63.08	14166.737	36986.477
7967.0	63.01	10439.969	37975.602
11151.0	63.01	11513.956	36836.117
4169.0	63.01	9233.493	36969.73
14099.0	63.01	12391.282	33461.953
388.0	62.99	7956.05	35798.543
12086.0	62.93	11661.199	39221.426
2942.0	62.83	8691.443	35817.652
19132.0	62.81	13851.692	37855.324
21011.0	62.81	14531.015	34571.023
2314.0	62.76	8498.09	38203.891
13625.0	62.72	12324.891	38744.047
11683.0	62.7	11656.69	34856.66
15257.0	62.66	12889.702	35226.637
14699.0	62.64	12665.716	38713.227
7078.0	62.35	10324.376	37670.492
18904.0	62.34	13862.232	34969.293
5511.0	62.26	9679.374	38527.445
2945.0	62.16	8660.424	35888.305
11308.0	62.14	11609.54	35176.563
8355.0	62.14	10739.931	37961.43
3446.0	62.11	8921.052	37790.426
3568.0	61.93	8864.775	36254.145
18548.0	61.89	13609.443	35531.188
6231.0	61.88	9875.851	33397.605
18221.0	61.86	13710.485	38656.055
8359.0	61.8	10648.501	37689.809
14702.0	61.76	12706.56	38734.449
12411.0	61.76	11890.328	37569.059
9120.0	61.74	10897.752	36670.984
7766.0	61.63	10456.84	35923.117
6657.0	61.61	10083.38	37715.828
12797.0	61.55	11957.036	33219.391
19764.0	61.47	14014.019	34968.617
2533.0	61.47	8630.994	35457.813
18824.0	61.45	13875.607	33958.535
9857.0	61.38	11000.739	36266.051
15199.0	61.38	12729.025	35775.066
12221.0	61.28	12028.417	39355.305
5433.0	61.19	9519.169	37712.766
11089.0	61.19	11465.886	37228.375
7538.0	61.03	10479.612	33556.09
7428.0	60.92	10310.396	33510.352
18157.0	60.9	13779.789	39303.895
9923.0	60.84	11061.02	35726.133
6494.0	60.8	10052.85	36020.289
18581.0	60.71	13690.739	35011.488
2461.0	60.71	8543.329	36468.5
7067.0	60.4	10316.405	37884.168
12128.0	60.38	11758.075	39665.48
1386.0	60.36	8145.534	34621.281
9410.0	60.34	10985.257	39144.102
378.0	60.3	7815.856	35768.543
20754.0	60.29	14558.65	37370.203
674.0	60.27	7686.856	37810.652
5195.0	60.25	9520.171	35154.492
2703.0	60.23	8492.576	33184.902
8046.0	60.21	10543.867	38735.27
14481.0	60.19	12683.085	36584.848
6006.0	60.15	9887.498	35918.664
16619.0	60.13	13008.528	38203.172
20305.0	60.07	14251.113	37125.98
915.0	60.06	7984.99	39716.926
5248.0	60.04	9610.441	35695.813
976.0	59.98	8064.734	39621.73
11055.0	59.94	11562.219	37612.039
8647.0	59.92	10629.5	35069.344
20827.0	59.9	14618.565	36647.609
7132.0	59.88	10310.326	37100.926
10444.0	59.77	11307.491	36641.156
17160.0	59.71	13298.358	36259.961
2816.0	59.69	8842.697	34213.832
12562.0	59.65	12057.29	35769.84
4817.0	59.62	9433.954	35588.965
576.0	59.62	7713.624	37189.66
9542.0	59.42	11112.809	39274.484
13581.0	59.42	12431.427	39247.867
3233.0	59.4	8715.994	39675.867
10407.0	59.4	11238.603	36083.711
17261.0	59.37	13279.056	35214.559
18182.0	59.33	13742.379	39242.648
10478.0	59.25	11294.568	36950.684
2828.0	59.12	8640.965	34276.898
11501.0	59.1	11479.125	33091.816
11074.0	59.02	11466.299	37448.348
3523.0	59.02	9010.007	37006.125
9522.0	59.0	11092.564	39721.895
2614.0	58.98	8600.512	34543.059
5277.0	58.89	9626.232	36051.609
13094.0	58.81	12169.351	35868.328
16385.0	58.62	12943.789	35779.41
3960.0	58.56	9088.157	34739.23
20402.0	58.54	14334.044	38403.559
1891.0	58.52	8326.251	37290.977
8500.0	58.52	10577.377	36509.539
3400.0	58.45	9045.298	38229.285
15162.0	58.39	12897.014	36349.828
18834.0	58.33	13952.603	34017.543
10471.0	58.31	11223.835	36892.594
6600.0	58.29	10002.272	37142.438
19711.0	58.24	14147.519	35665.59
14556.0	58.1	12643.383	37350.664
5857.0	58.01	9769.97	37568.527
6651.0	58.01	10028.567	37661.969
18370.0	58.01	13780.606	37042.695
18725.0	57.99	13677.308	33048.531
4579.0	57.74	9464.712	38197.758
10570.0	57.74	11227.563	37853.809
20568.0	57.72	14606.705	39711.711
17440.0	57.7	13336.135	33205.574
3177.0	57.7	8826.881	38785.207
6695.0	57.6	9961.994	38072.848
2153.0	57.57	8455.077	39776.41
8356.0	57.51	10751.873	37963.273
3563.0	57.47	8964.993	36479.707
11828.0	57.41	11818.229	36484.336
7995.0	57.35	10463.092	38158.262
3689.0	57.3	9041.787	35002.703
15324.0	57.03	12808.517	34606.828
8067.0	56.89	10476.307	38950.172
13120.0	56.88	12192.851	36200.941
9655.0	56.82	11106.535	38191.477
18028.0	56.72	13483.075	38993.086
2354.0	56.72	8441.982	37692.504
5007.0	56.65	9277.231	33082.441
7411.0	56.65	10332.418	33939.996
4845.0	56.63	9286.55	35536.48
2998.0	56.61	8635.521	36628.586
12652.0	56.59	11942.809	35075.473
9248.0	56.57	10988.505	37626.668
11866.0	56.4	11752.315	36865.938
5002.0	56.4	9291.006	33306.035
3268.0	56.38	8860.764	39824.563
8814.0	56.24	10886.302	33445.484
11369.0	56.24	11550.779	34517.066
13184.0	56.21	12079.282	36814.004
8311.0	56.09	10671.04	38160.688
20179.0	56.07	14320.588	35836.273
3586.0	55.98	9029.12	36119.027
17881.0	55.96	13495.869	37330.676
7602.0	55.94	10375.062	34250.145
17401.0	55.9	13266.664	33657.973
17913.0	55.86	13356.641	37790.926
12564.0	55.86	11926.135	35795.594
1270.0	55.84	8108.16	35900.703
17517.0	55.82	13439.208	33645.578
14998.0	55.82	12864.561	38000.008
9935.0	55.78	11098.515	35516.613
12597.0	55.75	12007.166	35553.141
4840.0	55.73	9303.801	35502.242
16519.0	55.71	12956.887	37216.484
4083.0	55.65	9196.572	35933.898
10231.0	55.55	11251.736	34255.113
14634.0	55.5	12658.337	38187.109
5222.0	55.42	9609.331	35374.355
6398.0	55.38	10055.657	34967.52
20023.0	55.36	14229.532	34076.52
12363.0	55.29	12043.259	38032.59
2974.0	55.27	8673.355	36279.195
11018.0	55.27	11446.158	37961.961
11659.0	55.23	11758.576	34609.547
4915.0	55.21	9455.623	34313.801
20473.0	55.21	14235.795	39362.59
12736.0	55.17	11892.437	34248.41
17402.0	55.13	13160.207	33664.391
7713.0	55.04	10510.682	35417.707
4006.0	54.94	9232.81	35256.5
4381.0	54.88	9190.768	39294.633
7736.0	54.79	10523.738	35647.207
17068.0	54.79	13253.995	37053.617
18541.0	54.79	13725.881	35471.773
17153.0	54.75	13339.744	36530.824
7825.0	54.73	10527.002	36416.242
10396.0	54.65	11219.428	36006.984
11343.0	54.62	11526.507	34890.684
6894.0	54.54	10314.899	39684.258
15780.0	54.46	12714.216	33050.078
2881.0	54.42	8770.506	35034.773
5851.0	54.4	9778.878	37816.406
8657.0	54.31	10624.375	34855.945
13566.0	54.25	12474.738	39411.734
20575.0	54.23	14504.455	39442.113
20906.0	54.23	14470.528	35726.863
9753.0	54.19	11072.949	37385.801
18429.0	54.19	13645.856	36622.98
5138.0	54.19	9667.601	34438.387
8322.0	54.17	10616.219	38297.762
4646.0	54.1	9405.142	37648.719
19215.0	54.06	13906.57	38640.453
19032.0	54.0	13787.394	36421.355
3108.0	53.83	8846.546	37823.113
12202.0	53.83	11891.464	39485.969
4215.0	53.79	9251.607	37516.902
12330.0	53.71	11916.105	38146.566
7976.0	53.68	10420.215	38068.82
7586.0	53.6	10551.573	34153.781
9513.0	53.54	11044.618	39637.652
21047.0	53.49	14580.356	34278.633
8582.0	53.49	10716.472	35691.016
6650.0	53.45	9974.939	37646.598
18496.0	53.41	13610.264	35972.328
5681.0	53.37	9760.273	39759.859
20801.0	53.33	14629.319	36703.84
10733.0	53.29	11333.659	39263.172
5756.0	53.27	9830.607	38931.73
14060.0	53.24	12299.444	33657.934
503.0	53.24	7802.528	36657.426
6747.0	53.22	9965.078	38642.906
12273.0	53.22	11872.235	38655.008
2993.0	53.18	8694.298	36554.109
1524.0	53.1	8148.602	33106.965
3660.0	53.08	8981.527	35298.73
3297.0	53.06	8872.339	39449.875
17176.0	53.04	13217.67	36087.34
3014.0	53.03	8657.185	36840.293
18023.0	52.99	13544.571	38942.344
750.0	52.97	7960.041	38429.277
12916.0	52.89	12265.772	33876.164
13266.0	52.87	12243.523	37669.281
9752.0	52.85	11124.337	37385.543
2227.0	52.83	8564.855	38971.977
4749.0	52.81	9470.485	36243.801
5197.0	52.78	9685.987	35182.109
5910.0	52.76	9783.418	37138.566
6602.0	52.72	9932.724	37157.301
6656.0	52.6	9936.675	37711.363
1.0	52.58	7765.272	33001.465
13859.0	52.57	12334.676	36075.367
8665.0	52.57	10648.037	34625.012
9560.0	52.53	11041.449	39151.934
11760.0	52.53	11680.095	35719.484
9942.0	52.45	11184.69	35265.695
8959.0	52.35	10923.786	35104.77
8336.0	52.34	10636.913	38084.359
14106.0	52.32	12348.569	33258.551
9608.0	52.3	11208.715	38725.379
8180.0	52.3	10743.905	39666.742
8231.0	52.28	10617.14	39015.91
11550.0	52.24	11640.87	33467.648
16699.0	52.22	13032.412	38912.063
4988.0	52.16	9399.392	33163.305
11057.0	52.12	11502.534	37617.516
255.0	52.05	7736.046	34995.441
4295.0	52.05	9210.971	38418.188
10673.0	51.99	11289.964	38679.66
2409.0	51.95	8577.159	37039.207
6745.0	51.91	10116.724	38610.395
8431.0	51.88	10677.107	37329.613
20304.0	51.86	14352.013	37110.246
11475.0	51.84	11583.166	33382.672
4202.0	51.84	9275.173	37309.426
9926.0	51.8	11053.038	35427.434
7168.0	51.8	10190.759	36548.965
7558.0	51.8	10384.455	33945.355
10945.0	51.78	11580.773	38579.945
10316.0	51.76	11311.735	35093.746
429.0	51.74	7882.549	36105.887
11801.0	51.72	11838.528	36189.762
18594.0	51.72	13721.23	34814.531
8370.0	51.7	10713.211	37784.848
2343.0	51.63	8456.686	37835.645
9984.0	51.61	11110.644	35069.363
16593.0	51.55	13006.484	38024.098
9124.0	51.55	10784.607	36700.008
14582.0	51.49	12575.109	37608.387
17599.0	51.47	13495.751	34597.281
15208.0	51.44	12835.112	35876.055
12795.0	51.44	11920.844	33196.477
17166.0	51.42	13234.568	36308.387
7992.0	51.4	10354.051	38130.633
4088.0	51.4	9082.76	35976.727
7354.0	51.36	10135.932	34518.875
1591.0	51.34	8326.337	33737.613
9456.0	51.34	10781.54	39771.031
15684.0	51.34	12859.01	33433.633
11958.0	51.26	11721.113	37877.563
2036.0	51.26	8315.654	38839.297
5432.0	51.21	9574.93	37677.867
7020.0	51.15	10198.396	38193.137
3490.0	51.15	8932.763	37077.465
1272.0	51.13	8082.937	35904.387
4089.0	51.11	9221.05	35978.668
19080.0	51.11	13912.472	37099.953
20581.0	51.07	14553.213	39492.438
6242.0	51.07	9742.965	33259.16
14550.0	51.05	12609.588	37296.477
4949.0	51.03	9340.107	33853.281
3230.0	51.01	8770.174	39639.965
3245.0	50.99	8780.014	39807.652
2273.0	50.99	8441.909	38515.137
4318.0	50.99	9108.834	38692.738
17667.0	50.9	13392.691	35097.426
1728.0	50.9	8351.906	35343.703
9625.0	50.9	11141.509	38587.621
12130.0	50.88	11812.922	39694.961
16603.0	50.86	13034.637	38077.297
7461.0	50.86	10335.058	33267.855
10118.0	50.84	11106.064	33240.676
12051.0	50.84	11720.7	38764.324
20109.0	50.84	14299.642	35081.625
14868.0	50.84	12731.441	39432.355
6034.0	50.82	9783.86	35600.453
15155.0	50.78	12725.993	36286.383
13049.0	50.76	12134.71	35328.262
17035.0	50.61	13224.075	37615.223
9039.0	50.57	10879.423	35904.707
10626.0	50.52	11409.966	38335.82
3532.0	50.5	9017.172	36824.852
3847.0	50.5	9020.92	33161.5
179.0	50.46	7920.146	34512.527
9387.0	50.46	10851.664	38901.141
14349.0	50.42	12549.453	35027.223
13422.0	50.4	12224.479	39209.414
7338.0	50.4	10312.279	34680.66
17270.0	50.34	13249.106	35050.715
5378.0	50.34	9535.331	37139.563
8460.0	50.31	10771.041	36988.344
4655.0	50.27	9453.81	37449.648
1014.0	50.21	8185.082	39233.926
14807.0	50.17	12558.246	39805.012
14971.0	50.13	12856.215	38360.977
9125.0	50.06	10958.495	36730.93
2506.0	50.0	8586.903	36047.313
2496.0	49.88	8430.532	35925.602
8357.0	49.88	10589.397	37972.164
18473.0	49.86	13747.019	36343.309
12136.0	49.81	11823.78	39735.527
11099.0	49.81	11548.139	37315.688
16470.0	49.77	13070.723	36728.68
20645.0	49.77	14547.046	38879.617
6741.0	49.71	10009.987	38581.734
7426.0	49.67	10195.806	33784.008
15351.0	49.63	12811.781	34274.105
19230.0	49.62	13831.691	38807.656
10790.0	49.58	11230.933	39862.453
3696.0	49.56	8943.863	35025.359
15235.0	49.5	12747.222	35335.277
16330.0	49.5	13004.84	35255.098
5694.0	49.48	9837.836	39935.105
7156.0	49.44	10228.621	36723.949
10563.0	49.31	11407.096	37760.16
15134.0	49.25	12904.969	36549.824
10717.0	49.21	11234.146	39070.523
21017.0	49.19	14436.833	34598.813
9259.0	49.17	10780.575	37693.648
9462.0	49.16	10909.889	39804.789
17352.0	49.16	13159.094	34440.945
9173.0	49.14	10927.392	37122.203
12937.0	49.12	12087.879	34137.227
8367.0	49.06	10755.208	37768.379
9139.0	49.06	10889.991	36832.648
13805.0	49.04	12290.982	36806.02
8533.0	49.02	10767.218	35896.465
20364.0	49.0	14383.096	37988.457
8581.0	49.0	10602.734	35686.574
12658.0	48.94	12062.481	34802.539
4721.0	48.93	9327.994	36543.68
10714.0	48.93	11372.39	39029.629
11925.0	48.89	11840.44	37576.594
12097.0	48.87	11687.208	39318.191
8197.0	48.85	10666.323	39517.406
12151.0	48.81	11784.522	39876.875
6792.0	48.75	9947.806	39053.234
21070.0	48.75	14632.32	33873.543
15027.0	48.73	12887.009	37889.121
3750.0	48.72	8931.631	34148.93
4106.0	48.72	9219.005	36189.781
8203.0	48.7	10756.869	39580.27
726.0	48.62	7668.342	38237.816
12458.0	48.62	11929.031	37062.648
6049.0	48.6	9749.816	35490.996
3419.0	48.6	8853.719	37887.188
8342.0	48.58	10627.359	37840.57
4695.0	48.58	9331.57	36914.695
2654.0	48.54	8556.431	33896.402
4421.0	48.52	9070.884	39827.352
18047.0	48.5	13372.305	39285.875
7734.0	48.5	10557.571	35617.313
17162.0	48.49	13209.286	36261.078
3571.0	48.49	8901.914	36287.129
4897.0	48.45	9295.021	34650.832
16951.0	48.41	13323.482	38161.73
424.0	48.37	7681.275	36075.535
18108.0	48.33	13669.317	39771.344
4911.0	48.31	9464.169	34547.785
2941.0	48.31	8767.612	35805.684
19985.0	48.31	14365.73	33723.023
13175.0	48.27	12280.099	36731.816
10995.0	48.26	11515.238	38043.242
14001.0	48.26	12344.256	34294.176
4626.0	48.24	9289.755	37690.012
1683.0	48.24	8417.617	34886.758
10085.0	48.22	11118.025	33725.93
7909.0	48.2	10354.795	37394.805
9836.0	48.18	11189.707	36634.117
17934.0	48.14	13497.94	38084.969
4327.0	48.14	9207.231	38765.098
3587.0	48.08	8931.211	36132.434
17109.0	48.08	13290.634	36546.238
2305.0	48.06	8615.342	38423.637
1922.0	48.04	8394.896	37690.727
10156.0	48.03	11318.809	33281.48
5652.0	47.99	9565.67	39624.656
17690.0	47.97	13565.572	35289.316
7332.0	47.95	10172.856	34639.133
856.0	47.93	7803.48	39317.898
13236.0	47.93	12163.365	37260.496
19198.0	47.93	13805.492	38416.875
4960.0	47.91	9462.529	33666.414
3298.0	47.89	8988.429	39454.27
740.0	47.87	7951.245	38366.711
2970.0	47.87	8694.456	36227.152
18373.0	47.85	13732.494	37076.867
20649.0	47.85	14580.399	38924.598
375.0	47.83	7814.104	35749.793
19193.0	47.8	13835.594	38345.063
12046.0	47.78	11653.514	38729.813
5093.0	47.78	9497.636	33898.484
8279.0	47.76	10745.408	38530.078
11109.0	47.72	11595.368	37076.57
9797.0	47.7	11093.362	37150.277
5490.0	47.64	9503.333	38279.527
12512.0	47.6	12063.924	36620.094
3664.0	47.6	8901.674	35348.273
16991.0	47.58	13152.639	38126.242
1943.0	47.57	8307.496	37877.805
18176.0	47.45	13698.18	39181.926
12673.0	47.43	12062.499	34628.383
7674.0	47.41	10534.275	35042.785
7770.0	47.39	10554.181	35945.391
3560.0	47.37	8995.171	36447.41
4503.0	47.35	9359.357	39017.645
18612.0	47.35	13701.127	34900.336
4808.0	47.34	9408.513	35869.266
13880.0	47.3	12390.427	36042.426
11310.0	47.3	11630.334	35179.703
17597.0	47.28	13417.4	34575.816
10520.0	47.28	11321.241	37344.121
17084.0	47.26	13213.191	36873.238
12492.0	47.18	11921.442	36739.883
19453.0	47.16	14108.178	38786.148
1681.0	47.16	8301.616	34877.574
19563.0	47.11	14039.719	37650.605
5941.0	47.11	9762.163	36842.035
6822.0	47.09	9927.008	39494.988
12147.0	47.07	11677.741	39830.688
8017.0	47.05	10419.921	38416.871
13775.0	47.03	12448.763	37153.773
12667.0	47.03	11918.886	34915.09
973.0	47.01	7999.746	39926.113
7793.0	47.01	10387.473	36212.789
18058.0	46.97	13423.299	39405.621
7524.0	46.97	10493.79	33473.844
2401.0	46.97	8564.589	37261.609
8211.0	46.97	10628.764	39353.945
2591.0	46.95	8539.098	34828.648
4945.0	46.95	9338.84	34114.793
669.0	46.95	7752.242	37777.41
9567.0	46.95	11113.659	39196.203
19829.0	46.91	14019.406	34413.441
19744.0	46.91	14188.555	35379.102
14374.0	46.9	12581.121	35288.621
2767.0	46.88	8648.229	33491.559
7434.0	46.86	10280.613	33600.301
7977.0	46.86	10474.176	38083.574
14322.0	46.82	12621.302	34797.711
19321.0	46.82	13855.101	39818.91
20190.0	46.8	14355.89	35962.926
14797.0	46.78	12692.632	39712.184
4185.0	46.76	9205.683	37113.305
18057.0	46.76	13382.247	39397.852
14412.0	46.74	12565.847	35774.902
19024.0	46.74	13854.741	36367.32
14871.0	46.72	12816.434	39464.547
14638.0	46.68	12663.53	38198.57
16766.0	46.59	13137.016	39719.18
19991.0	46.59	14368.523	33788.402
14843.0	46.57	12729.804	39779.84
5633.0	46.51	9668.782	39378.035
5767.0	46.51	9834.748	38748.246
10246.0	46.51	11213.026	34470.504
8834.0	46.51	10913.294	33704.813
5144.0	46.47	9614.156	34508.23
6999.0	46.47	10346.547	38623.68
13138.0	46.44	12072.981	36344.91
13685.0	46.44	12283.121	38120.465
11000.0	46.42	11601.933	38076.41
4948.0	46.42	9403.386	33844.594
9946.0	46.4	11070.239	35307.738
16915.0	46.38	13219.272	38324.078
2266.0	46.36	8584.328	38760.941
19380.0	46.36	14150.708	39277.848
10070.0	46.36	11115.955	33814.438
16533.0	46.34	13128.003	37359.211
14601.0	46.32	12646.781	37844.961
10586.0	46.32	11321.951	37977.824
6104.0	46.32	9876.933	35058.906
17538.0	46.28	13545.95	33935.949
12282.0	46.24	11954.211	38751.285
7946.0	46.24	10505.524	37703.859
10168.0	46.24	11281.42	33388.195
1846.0	46.17	8282.79	36614.133
17946.0	46.17	13450.466	38228.047
13545.0	46.17	12377.797	39509.07
12260.0	46.07	11873.812	39098.988
16599.0	46.05	13075.939	38072.621
16843.0	46.05	13293.63	39585.023
2709.0	46.05	8462.941	33272.207
13646.0	45.99	12462.068	38380.43
7440.0	45.94	10307.603	33341.672
6340.0	45.94	10022.428	34090.359
10428.0	45.94	11378.486	36353.395
18293.0	45.92	13609.897	38138.637
19298.0	45.9	13810.559	39656.281
16908.0	45.88	13270.057	38554.359
1690.0	45.86	8239.214	34921.367
13089.0	45.86	12116.195	35839.543
19079.0	45.78	13870.334	37070.02
7181.0	45.78	10300.818	36661.441
7730.0	45.76	10475.802	35578.332
695.0	45.75	7823.321	37973.57
11131.0	45.75	11456.42	36912.66
1467.0	45.73	8148.083	33674.457
7896.0	45.71	10562.093	37186.543
10249.0	45.69	11258.397	34486.539
13847.0	45.69	12468.913	36272.508
4256.0	45.63	9232.781	37953.215
1035.0	45.59	8026.096	38916.73
19287.0	45.57	13814.874	39465.859
1186.0	45.57	8069.149	37331.992
4952.0	45.55	9405.596	33857.273
9930.0	45.54	11037.698	35468.012
567.0	45.52	7739.015	37138.379
12541.0	45.52	11943.275	36374.984
7319.0	45.5	10330.029	34829.609
7311.0	45.48	10225.857	35231.215
16213.0	45.48	13068.394	34004.625
7935.0	45.46	10419.858	37622.344
16239.0	45.44	12958.186	34240.859
9809.0	45.42	11115.885	36955.137
5665.0	45.42	9530.254	39783.762
4388.0	45.32	9094.983	39377.625
8070.0	45.31	10543.481	39004.93
9646.0	45.25	11139.987	38155.32
16768.0	45.25	13011.588	39729.945
9952.0	45.23	11003.064	35387.367
19756.0	45.23	14093.669	35206.258
17195.0	45.19	13203.263	36017.063
4867.0	45.17	9415.428	35221.512
21112.0	45.17	14491.924	33173.328
17539.0	45.15	13447.281	33959.988
3955.0	45.13	9267.068	34650.176
4087.0	45.13	9271.231	35967.355
12744.0	45.13	11965.216	34022.328
354.0	45.11	7658.175	35648.172
11982.0	45.11	11829.586	38204.703
4253.0	45.11	9247.922	37912.281
6998.0	45.11	10303.185	38612.844
14704.0	45.11	12513.536	38747.836
10046.0	45.09	11075.41	34266.688
16230.0	45.09	13098.718	34133.824
13384.0	45.09	12128.339	38825.664
9870.0	45.06	11096.567	36362.832
7555.0	45.04	10428.858	33902.727
15215.0	45.04	12786.553	35611.43
13036.0	45.02	12089.84	35162.672
13137.0	44.98	12202.862	36342.445
4283.0	44.96	9220.604	38228.941
4378.0	44.96	9223.25	39268.352
3043.0	44.96	8692.431	37221.758
18111.0	44.94	13772.482	39779.691
16434.0	44.92	13048.474	36425.91
14427.0	44.92	12501.633	36000.543
9354.0	44.92	10972.283	38473.891
9521.0	44.9	11097.78	39706.102
17208.0	44.9	13275.73	35804.203
4339.0	44.88	9181.869	38944.438
8299.0	44.88	10696.657	38394.363
7080.0	44.86	10208.808	37737.848
20671.0	44.86	14579.587	38558.066
12002.0	44.86	11686.417	38348.172
16975.0	44.86	13307.358	38051.645
17346.0	44.85	13178.17	34383.113
12759.0	44.85	12065.505	33946.965
5361.0	44.85	9692.335	36983.824
6214.0	44.83	9716.224	33529.523
18628.0	44.83	13639.049	34544.707
14733.0	44.81	12614.687	39071.531
3085.0	44.81	8681.993	37638.512
11059.0	44.77	11477.6	37633.309
2973.0	44.77	8693.999	36269.813
11656.0	44.75	11848.379	34591.563
6095.0	44.75	9720.806	34967.363
21086.0	44.73	14531.372	33483.117
13074.0	44.67	12126.244	35639.938
16398.0	44.62	12927.774	35915.5
15192.0	44.6	12805.9	36000.316
663.0	44.56	7703.326	37736.164
4876.0	44.54	9482.72	35064.984
3345.0	44.54	8938.24	38684.039
13808.0	44.52	12424.186	36549.578
14661.0	44.5	12650.804	38429.672
12207.0	44.48	12022.357	39526.145
3623.0	44.46	8874.694	35607.199
6371.0	44.44	10051.614	34665.586
4906.0	44.39	9305.415	34503.559
7277.0	44.39	10246.688	35475.621
7525.0	44.39	10474.68	33473.406
9600.0	44.37	11010.903	38948.996
7575.0	44.37	10537.46	34129.102
11195.0	44.37	11529.539	36356.09
14313.0	44.35	12634.215	34742.613
13030.0	44.33	12126.006	35108.457
16338.0	44.31	13006.513	35329.758
17019.0	44.31	13345.523	37506.52
3425.0	44.29	8905.404	37946.387
16793.0	44.27	13072.641	39951.809
9395.0	44.27	10882.279	38951.539
5187.0	44.27	9508.497	35004.805
13482.0	44.25	12072.483	39842.844
6642.0	44.23	10118.321	37599.164
16718.0	44.21	13113.45	39110.832
10875.0	44.17	11451.969	39163.609
4229.0	44.17	9221.765	37735.527
16781.0	44.16	13056.201	39856.355
6639.0	44.14	10098.009	37572.371
10166.0	44.14	11420.154	33359.141
17099.0	44.08	13145.839	36768.668
8671.0	44.06	10629.597	34751.715
13707.0	44.06	12355.477	37712.625
3366.0	44.06	8936.162	38599.008
17889.0	44.02	13505.65	37434.383
19518.0	44.02	14127.119	38061.172
16.0	44.0	7874.806	33187.926
19513.0	44.0	14010.006	38001.137
3781.0	44.0	9036.569	33948.625
16741.0	43.96	13075.27	39401.676
2169.0	43.95	8566.177	39951.91
18764.0	43.93	13804.942	33394.785
4754.0	43.93	9367.509	36280.305
1685.0	43.93	8216.393	34893.992
11398.0	43.93	11443.083	34444.5
3521.0	43.91	8879.46	36976.969
17321.0	43.91	13275.353	34467.09
17577.0	43.89	13501.932	34274.668
13473.0	43.85	12118.867	39756.324
10264.0	43.85	11374.292	34653.617
3482.0	43.81	9027.717	37284.395
5374.0	43.79	9653.864	37113.723
8398.0	43.77	10756.889	37346.262
5853.0	43.75	9709.434	37522.387
8002.0	43.75	10435.55	38203.984
7868.0	43.75	10431.128	36869.051
9519.0	43.73	11196.844	39696.621
21099.0	43.73	14523.488	33337.59
2729.0	43.73	8751.184	33033.051
13725.0	43.68	12453.977	37569.398
9739.0	43.66	11149.267	37582.93
19149.0	43.64	13865.065	38007.305
20781.0	43.6	14612.319	37127.145
6850.0	43.6	9920.969	39807.035
10969.0	43.56	11571.654	38182.84
15090.0	43.5	12829.978	37050.0
5365.0	43.47	9580.022	37041.445
6626.0	43.47	9999.331	37495.102
4990.0	43.47	9486.036	33213.609
5285.0	43.45	9576.384	36129.309
2573.0	43.43	8565.354	35207.488
10372.0	43.43	11308.951	35709.973
405.0	43.39	7648.357	35933.73
1020.0	43.39	8153.095	38972.332
9949.0	43.37	11185.518	35340.492
7184.0	43.35	10222.131	36381.477
18534.0	43.33	13710.873	35654.766
8751.0	43.33	10590.722	33337.047
9715.0	43.33	11112.402	37699.707
16313.0	43.33	13041.364	34993.422
12018.0	43.33	11754.356	38432.527
9651.0	43.31	11128.539	38178.125
18236.0	43.27	13684.844	38531.238
10068.0	43.26	11018.705	34122.137
11880.0	43.26	11840.466	36963.441
14315.0	43.24	12506.034	34761.852
14096.0	43.24	12313.761	33394.199
7562.0	43.24	10412.225	34017.137
12121.0	43.22	11733.796	39572.992
7477.0	43.22	10255.954	33055.23
428.0	43.2	7787.18	36097.316
9624.0	43.2	11066.805	38539.598
20654.0	43.2	14524.354	38651.277
4217.0	43.16	9064.319	37563.566
12069.0	43.16	11808.472	38994.578
12318.0	43.14	11880.577	38401.215
410.0	43.12	7665.684	35998.078
7386.0	43.1	10298.904	34262.102
17017.0	43.08	13174.735	37823.129
18225.0	43.08	13669.034	38675.832
1555.0	43.06	8352.403	33264.102
15804.0	43.06	13066.685	33184.609
5166.0	43.06	9660.503	34781.719
17701.0	43.03	13548.121	35390.246
11133.0	42.99	11605.937	36924.023
14365.0	42.97	12635.562	35161.914
10048.0	42.97	11186.58	34281.184
2708.0	42.93	8608.068	33251.316
8103.0	42.91	10539.633	39412.957
344.0	42.91	7702.886	35559.285
20218.0	42.89	14360.1	36341.695
9082.0	42.87	10855.567	36336.301
3529.0	42.85	8857.426	36759.555
9220.0	42.83	10988.77	37418.648
305.0	42.83	7876.974	35234.625
13904.0	42.8	12302.304	35725.668
4305.0	42.8	9130.855	38566.074
13239.0	42.78	12256.25	37295.707
714.0	42.76	7777.411	38063.383
18832.0	42.7	13846.592	34012.164
9924.0	42.7	11088.927	35727.391
14961.0	42.64	12789.314	38563.754
10567.0	42.62	11276.185	37807.191
13011.0	42.62	12170.81	34840.91
16803.0	42.62	13341.854	39801.211
1902.0	42.6	8311.053	37453.305
18430.0	42.58	13603.585	36646.078
752.0	42.58	7860.229	38442.586
9934.0	42.57	11062.593	35496.871
8399.0	42.55	10708.769	37368.449
13015.0	42.55	12173.547	34884.781
13674.0	42.53	12420.128	38035.219
10122.0	42.51	11148.212	33302.969
7270.0	42.51	10289.702	35650.266
18701.0	42.51	13579.102	33587.625
14543.0	42.49	12660.046	37207.098
17516.0	42.47	13393.355	33626.816
116.0	42.47	7829.94	33954.055
1250.0	42.45	8077.706	36278.238
13085.0	42.43	12137.141	35816.004
1672.0	42.41	8405.262	34675.473
16868.0	42.41	13307.682	38955.398
5729.0	42.41	9710.784	39403.715
6069.0	42.39	9811.975	35368.207
9725.0	42.37	11017.999	37792.238
10923.0	42.36	11549.889	38663.914
4702.0	42.34	9386.814	36988.711
9016.0	42.34	10869.817	35677.305
15284.0	42.3	12713.509	34809.699
15204.0	42.3	12724.184	35852.484
2187.0	42.28	8476.39	39440.223
16199.0	42.28	12999.464	33769.594
13444.0	42.26	12173.39	39403.922
178.0	42.26	7972.592	34484.617
8273.0	42.22	10571.26	38765.594
12483.0	42.18	11943.127	37005.012
5687.0	42.16	9822.291	39823.316
2308.0	42.16	8588.119	38440.133
15301.0	42.13	12904.359	34711.262
9999.0	42.11	11044.757	34872.648
1632.0	42.11	8216.566	34189.973
17406.0	42.11	13262.762	33722.438
13288.0	42.11	12221.995	37926.496
1259.0	42.11	8083.509	36093.254
4535.0	42.11	9480.411	38701.789
1400.0	42.07	8097.621	34491.66
10217.0	42.05	11217.571	34112.852
13739.0	42.03	12299.517	37461.91
4839.0	41.99	9461.421	35484.813
21062.0	41.99	14501.186	34092.383
8288.0	41.97	10629.307	38313.121
18208.0	41.97	13765.87	38831.813
8127.0	41.95	10380.765	39768.754
6465.0	41.95	10061.021	35690.664
8781.0	41.93	10675.606	33074.43
8524.0	41.91	10681.241	36143.543
10959.0	41.91	11464.95	38403.379
8637.0	41.9	10776.215	34954.16
13497.0	41.88	12348.591	39754.723
14849.0	41.86	12766.406	39820.086
7939.0	41.82	10382.193	37644.301
8828.0	41.82	10865.904	33590.313
20027.0	41.8	14412.657	34113.367
10553.0	41.8	11380.408	37659.891
10911.0	41.78	11484.0	38850.332
17668.0	41.76	13472.076	35118.328
8118.0	41.76	10547.618	39583.734
11607.0	41.76	11707.892	34120.934
7500.0	41.76	10407.986	33191.906
17552.0	41.74	13437.582	34039.773
14433.0	41.72	12548.152	36057.836
11165.0	41.7	11620.511	36627.848
9485.0	41.7	11145.896	39792.957
7406.0	41.68	10303.876	33855.102
2289.0	41.67	8523.838	38601.645
5640.0	41.65	9705.335	39488.574
1326.0	41.65	8165.781	35474.238
9611.0	41.65	11146.133	38750.09
12505.0	41.63	11978.826	36577.16
11156.0	41.63	11623.305	36538.473
20490.0	41.63	14360.806	39546.234
13073.0	41.61	12199.659	35624.789
15836.0	41.57	13072.431	33476.324
11873.0	41.57	11692.943	36922.016
4898.0	41.55	9450.651	34668.453
7282.0	41.51	10230.478	35504.41
13430.0	41.51	12231.944	39329.07
3236.0	41.51	8648.049	39723.309
13425.0	41.49	12133.277	39252.07
1374.0	41.49	8133.825	35088.137
2987.0	41.47	8667.668	36513.875
11927.0	41.45	11635.886	37604.113
18377.0	41.45	13648.523	37147.469
18143.0	41.44	13733.798	39440.699
9189.0	41.44	10898.945	37207.414
452.0	41.42	7838.229	36269.594
9884.0	41.4	11190.218	36180.762
8221.0	41.38	10713.883	39147.766
9050.0	41.38	10816.234	36003.246
5243.0	41.38	9568.517	35626.008
19203.0	41.36	13908.526	38455.188
14181.0	41.36	12501.046	33485.809
14312.0	41.34	12508.055	34738.289
3282.0	41.34	8897.075	40006.723
20852.0	41.34	14507.995	36317.297
13407.0	41.34	12204.196	39046.801
12855.0	41.32	12118.054	33253.383
5345.0	41.32	9602.584	36835.465
3855.0	41.3	9166.484	33123.453
11450.0	41.28	11600.23	33966.031
6840.0	41.28	9928.576	39652.754
2688.0	41.28	8431.04	33644.785
9221.0	41.28	10990.016	37426.703
2626.0	41.26	8609.176	34394.973
7391.0	41.26	10321.6	34014.941
1634.0	41.26	8291.748	34202.559
20978.0	41.24	14444.695	34823.133
17342.0	41.24	13177.464	34330.113
9105.0	41.17	10871.64	36583.164
8833.0	41.17	10893.264	33662.363
8798.0	41.15	10864.754	33171.762
2765.0	41.13	8816.48	33467.941
1078.0	41.13	8022.21	38412.328
13895.0	41.09	12440.463	35578.34
1600.0	41.09	8339.3	33880.66
16896.0	41.09	13140.79	38738.324
20229.0	41.09	14327.513	36415.785
2010.0	41.05	8398.659	38475.867
2113.0	41.01	8308.857	39565.625
11217.0	41.01	11605.942	35943.77
1455.0	40.98	8139.425	33883.984
17361.0	40.94	13233.385	34268.402
11269.0	40.94	11515.839	35426.734
9968.0	40.94	11020.486	35209.246
18770.0	40.92	13873.276	33457.715
2207.0	40.92	8463.981	39317.992
5445.0	40.9	9604.052	37905.102
13587.0	40.9	12344.054	38997.617
16850.0	40.86	13178.363	39350.824
16509.0	40.84	13065.686	37121.305
10096.0	40.82	11143.204	33520.184
13076.0	40.8	12115.928	35655.563
6904.0	40.8	10153.28	39452.105
11355.0	40.8	11491.184	34741.551
10860.0	40.8	11490.962	39353.352
14908.0	40.78	12770.579	39227.813
16842.0	40.75	13251.412	39563.973
19346.0	40.75	14119.293	39864.68
7313.0	40.71	10216.921	34989.035
4137.0	40.71	9173.501	36580.074
10829.0	40.71	11510.674	39656.527
14579.0	40.69	12520.882	37567.723
5143.0	40.69	9538.158	34504.168
19326.0	40.67	13880.472	39847.266
17725.0	40.67	13512.5	35749.855
11547.0	40.65	11678.803	33449.477
12277.0	40.65	11944.902	38704.496
10984.0	40.65	11566.297	38285.336
7352.0	40.61	10269.276	34506.613
20733.0	40.61	14503.973	37963.098
1319.0	40.59	8159.63	35724.777
20650.0	40.57	14485.887	38935.723
20746.0	40.57	14484.178	37541.547
20621.0	40.55	14586.548	39264.289
9769.0	40.55	11013.813	37268.531
2423.0	40.55	8558.043	36879.047
17400.0	40.54	13310.687	33957.699
8164.0	40.54	10625.353	39899.574
14467.0	40.54	12538.856	36402.879
20280.0	40.52	14287.605	36879.434
10259.0	40.52	11299.264	34560.625
9103.0	40.52	10787.333	36555.422
9094.0	40.5	10869.092	36461.02
19114.0	40.48	13896.072	37657.828
2610.0	40.48	8624.517	34488.027
11941.0	40.48	11679.809	37698.508
5371.0	40.46	9495.515	37082.219
7957.0	40.44	10447.229	37832.547
5680.0	40.34	9527.03	40005.258
1387.0	40.34	8174.588	34627.758
10993.0	40.32	11540.841	38011.512
6224.0	40.31	9886.978	33362.055
17420.0	40.31	13346.387	33568.34
2155.0	40.29	8487.761	39800.453
3167.0	40.29	8844.018	38627.023
3842.0	40.29	9047.426	33079.34
12372.0	40.29	11978.404	38094.023
17337.0	40.25	13157.839	34583.027
2460.0	40.23	8459.661	36445.859
555.0	40.23	7698.517	37063.914
5893.0	40.21	9855.778	37325.68
16882.0	40.21	13240.933	38835.375
12569.0	40.21	12018.055	35861.707
12772.0	40.21	11954.468	33531.555
11943.0	40.21	11732.891	37724.754
20256.0	40.19	14274.589	36642.391
8372.0	40.17	10571.684	37809.176
11597.0	40.17	11785.155	33992.98
7652.0	40.15	10490.492	34781.789
11013.0	40.15	11463.666	37895.641
4741.0	40.15	9358.118	36506.621
9414.0	40.15	10844.075	39224.973
16585.0	40.13	13126.053	37939.113
2820.0	40.11	8755.961	34241.98
16773.0	40.11	12989.264	39777.113
6020.0	40.11	9879.236	35770.98
17175.0	40.09	13297.105	36085.27
6110.0	40.08	9776.696	34791.48
9296.0	40.06	10956.457	37982.586
1004.0	40.06	8059.544	39130.492
11159.0	40.06	11513.48	36563.789
11148.0	40.06	11466.758	36779.137
9736.0	40.04	11072.744	37550.332
2643.0	40.02	8432.011	33994.82
1582.0	40.02	8306.486	33632.168
17851.0	40.02	13461.732	36963.629
19943.0	40.0	14399.604	33059.301
3973.0	39.98	9252.005	34828.934
3835.0	39.98	8919.058	33029.723
11266.0	39.96	11423.626	35727.898
19737.0	39.94	14086.665	35303.871
11981.0	39.94	11760.968	38197.074
12234.0	39.92	11940.494	39175.293
16268.0	39.92	13009.564	34548.145
12842.0	39.9	12165.666	33111.527
1094.0	39.88	8174.782	38037.523
13677.0	39.88	12424.613	38049.715
1911.0	39.85	8336.715	37583.801
5324.0	39.85	9696.179	36542.793
18953.0	39.85	13845.159	35545.848
8213.0	39.83	10750.538	39368.797
17974.0	39.83	13537.087	38389.637
9863.0	39.81	11123.697	36311.391
11472.0	39.81	11435.694	33348.773
4206.0	39.79	9265.068	37411.746
8091.0	39.79	10555.355	39307.77
3165.0	39.77	8699.243	38599.637
14934.0	39.77	12784.204	38888.426
16588.0	39.75	13006.161	37994.02
9933.0	39.75	11093.794	35491.266
14758.0	39.73	12508.298	39320.336
5179.0	39.73	9497.4	34890.563
1179.0	39.73	8073.754	37257.207
9723.0	39.71	11029.718	37773.828
2621.0	39.69	8578.737	34302.922
6313.0	39.69	10056.691	33715.254
8903.0	39.67	10794.053	34636.664
6749.0	39.67	9983.481	38651.02
6149.0	39.65	9803.318	34559.457
10638.0	39.63	11268.491	38420.277
20436.0	39.6	14218.658	38827.754
8800.0	39.6	10948.971	33189.508
5475.0	39.6	9646.312	38131.066
13704.0	39.6	12282.945	37684.148
16361.0	39.56	13017.303	35529.109
5716.0	39.56	9754.637	39526.316
18048.0	39.54	13357.511	39300.305
5916.0	39.54	9896.742	36878.906
12537.0	39.54	11904.698	36341.453
11512.0	39.5	11670.614	33129.5
14164.0	39.5	12537.568	33295.496
6898.0	39.46	10149.36	39716.32
8584.0	39.46	10763.39	35713.258
7563.0	39.46	10402.137	34016.215
11329.0	39.44	11634.546	34991.988
10538.0	39.44	11216.296	37502.078
13611.0	39.44	12463.991	38929.973
2103.0	39.44	8220.088	39456.965
11496.0	39.44	11424.983	33064.867
17684.0	39.44	13399.171	35241.941
12585.0	39.4	12052.204	35423.746
7278.0	39.4	10333.87	35480.875
4122.0	39.4	9126.993	36409.82
2936.0	39.39	8807.813	35786.813
14342.0	39.39	12562.936	34958.906
15978.0	39.39	13070.743	33577.496
14413.0	39.37	12643.605	35783.953
10646.0	39.37	11311.001	38503.094
8025.0	39.35	10557.277	38512.152
16958.0	39.33	13271.834	38217.441
19139.0	39.33	13834.766	37920.809
5626.0	39.33	9626.357	39259.445
6804.0	39.31	10118.001	39216.438
4111.0	39.31	9270.676	36255.379
2665.0	39.31	8581.626	33697.676
4709.0	39.31	9427.099	36759.23
9903.0	39.31	11192.756	35778.809
13466.0	39.31	12201.616	39665.625
579.0	39.29	7795.753	37234.84
18639.0	39.29	13642.998	34444.559
3892.0	39.29	9202.498	33689.758
3454.0	39.27	8941.642	37534.859
18697.0	39.27	13735.121	33564.328
6468.0	39.27	10108.819	35729.477
15201.0	39.27	12823.703	35827.727
16720.0	39.27	12931.267	39141.078
7536.0	39.25	10367.212	33540.809
5095.0	39.25	9702.006	33917.637
12687.0	39.23	11944.663	34764.406
2017.0	39.23	8279.956	38540.969
11703.0	39.23	11754.449	35111.953
2785.0	39.19	8771.734	33808.223
8232.0	39.16	10751.222	39025.184
6397.0	39.16	10102.342	34950.984
20719.0	39.14	14591.323	38127.98
12590.0	39.14	11969.039	35500.617
5275.0	39.1	9701.331	36042.762
1852.0	39.08	8261.352	36700.945
17770.0	39.08	13503.955	36122.508
20619.0	39.04	14460.389	39249.121
15026.0	39.02	12851.982	37889.457
5911.0	39.02	9886.006	37140.477
9871.0	39.02	11040.049	36066.137
10381.0	39.0	11379.821	35876.191
9.0	39.0	7709.787	33108.641
10614.0	38.98	11231.873	38246.859
7165.0	38.96	10296.658	36853.469
11618.0	38.96	11805.549	34201.184
8068.0	38.95	10431.988	38953.348
5963.0	38.95	9842.373	36464.867
19738.0	38.93	14074.664	35320.09
10278.0	38.93	11267.091	34816.152
7916.0	38.91	10525.923	37482.664
11677.0	38.91	11786.818	34820.047
10668.0	38.91	11308.303	38616.004
174.0	38.91	7749.126	34448.016
3673.0	38.91	8915.061	35146.152
16323.0	38.91	13088.839	35088.711
4157.0	38.89	9081.262	36848.305
11651.0	38.89	11665.284	34551.895
14308.0	38.87	12565.099	34705.219
19979.0	38.87	14386.214	33594.453
5250.0	38.85	9544.725	35703.293
4449.0	38.85	9398.591	39953.027
2891.0	38.85	8699.798	35142.508
19432.0	38.85	14151.314	38861.828
9147.0	38.83	10931.391	36879.781
6167.0	38.81	9718.043	34170.941
13780.0	38.77	12298.723	36884.008
19884.0	38.75	14150.437	33773.266
15128.0	38.75	12750.41	36825.074
1818.0	38.72	8339.84	36384.0
16370.0	38.72	12940.225	35615.293
6308.0	38.7	10098.327	33679.934
21069.0	38.7	14465.652	33855.391
16260.0	38.68	13005.443	34497.922
12216.0	38.68	11965.035	39328.68
13771.0	38.66	12415.534	37065.324
4538.0	38.64	9484.212	38757.355
102.0	38.64	7877.673	33829.387
7219.0	38.64	10299.539	36367.863
3984.0	38.64	9177.444	34983.145
9237.0	38.62	10901.638	37548.906
5363.0	38.62	9634.839	37020.426
16849.0	38.6	13284.37	39348.313
1046.0	38.6	8011.887	38672.578
16607.0	38.6	12957.684	38113.52
11988.0	38.58	11790.842	38246.348
3262.0	38.58	8825.051	39982.242
9982.0	38.58	11123.91	35066.055
2763.0	38.58	8762.745	33456.98
8158.0	38.56	10567.635	39864.285
323.0	38.56	7770.815	35363.441
12756.0	38.56	11982.316	33877.867
3971.0	38.54	9247.141	34808.895
18691.0	38.52	13721.764	33773.719
4427.0	38.52	9074.3	39949.641
19606.0	38.52	14120.253	36951.355
6262.0	38.5	9974.113	33047.102
14078.0	38.49	12430.306	33536.414
18015.0	38.49	13416.521	38794.234
9091.0	38.45	10836.171	36430.18
11358.0	38.45	11568.082	34455.238
2224.0	38.45	8551.607	39247.211
18936.0	38.41	13909.517	35404.445
21122.0	38.41	14570.756	33277.793
7226.0	38.39	10219.556	36095.332
4963.0	38.39	9324.49	33695.297
6114.0	38.39	9784.659	34860.559
15346.0	38.39	12768.142	34205.117
19625.0	38.37	14074.941	36598.457
15319.0	38.35	12832.597	34568.605
13675.0	38.35	12459.44	38035.699
20885.0	38.33	14566.577	36013.867
13585.0	38.31	12431.454	38975.801
10368.0	38.29	11302.768	35686.301
20431.0	38.29	14392.048	38748.141
14400.0	38.29	12655.08	35679.211
5801.0	38.29	9872.107	38273.375
11134.0	38.27	11451.171	36964.504
14004.0	38.26	12413.714	34347.801
12654.0	38.24	11989.807	35086.563
15380.0	38.24	12825.141	33874.465
2543.0	38.24	8505.519	35510.422
16630.0	38.24	13026.428	38342.234
11463.0	38.24	11519.661	33485.738
18999.0	38.24	13796.277	36148.352
3404.0	38.24	8879.947	38041.148
12935.0	38.22	12166.884	34112.117
7136.0	38.2	10303.785	37173.086
10136.0	38.18	11068.504	33158.527
10562.0	38.16	11225.123	37750.406
5036.0	38.14	9521.423	33340.555
7930.0	38.14	10531.272	37578.383
7865.0	38.14	10408.667	36846.613
5351.0	38.12	9498.879	36890.156
13689.0	38.12	12482.116	37848.188
19726.0	38.12	14070.8	35521.93
6720.0	38.1	10032.355	38273.84
18638.0	38.08	13719.463	34427.637
18153.0	38.06	13664.877	39575.945
6488.0	38.06	9970.207	35912.414
5529.0	38.04	9692.266	38697.102
12561.0	38.04	12033.962	35769.004
13820.0	38.04	12281.596	36636.953
10537.0	38.04	11287.143	37490.051
6923.0	38.04	10175.696	39351.379
5764.0	38.03	9841.447	38714.465
10467.0	38.01	11244.366	36867.266
13298.0	38.01	12149.186	38019.824
12879.0	37.99	12082.126	33511.324
15472.0	37.99	12900.512	33488.5
18191.0	37.99	13621.816	39029.277
12504.0	37.99	11900.16	36571.563
13460.0	37.97	12066.091	39610.34
4792.0	37.97	9384.557	36042.891
2116.0	37.97	8414.984	39627.723
7915.0	37.97	10562.334	37464.387
7382.0	37.95	10275.892	34189.777
13993.0	37.93	12379.368	34486.902
5969.0	37.93	9811.492	36237.715
11234.0	37.91	11498.665	35782.758
6112.0	37.91	9883.254	34817.758
7473.0	37.89	10332.593	33030.512
314.0	37.89	7984.759	35291.969
10185.0	37.89	11257.431	33698.141
15671.0	37.89	12910.081	33338.066
17230.0	37.87	13339.737	35712.273
4264.0	37.87	9086.04	38030.566
17925.0	37.87	13359.633	37947.168
2489.0	37.87	8515.971	36173.617
15217.0	37.87	12855.029	35701.449
6806.0	37.85	10118.988	39231.676
17403.0	37.81	13295.739	33672.594
11147.0	37.81	11462.318	36768.977
12521.0	37.8	11876.282	36418.664
20412.0	37.76	14357.582	38532.621
20518.0	37.76	14242.078	39771.414
5940.0	37.74	9744.598	36830.637
13456.0	37.74	12169.877	39558.258
12636.0	37.74	11946.666	34986.367
17926.0	37.72	13430.447	37961.164
15061.0	37.72	12828.809	37555.84
14094.0	37.72	12404.842	33368.605
5435.0	37.72	9505.586	37721.063
19852.0	37.72	14075.949	33997.836
14590.0	37.68	12685.877	37706.281
19723.0	37.68	14142.162	35503.305
18133.0	37.68	13750.147	39599.656
5086.0	37.68	9553.586	33780.457
6606.0	37.68	10126.347	37224.523
14293.0	37.66	12610.846	34496.035
6051.0	37.66	9904.94	35505.516
20209.0	37.66	14390.995	36155.715
20111.0	37.66	14338.546	35093.891
2276.0	37.64	8483.059	38538.242
19347.0	37.64	14209.439	39883.668
4033.0	37.64	9228.35	35614.785
11819.0	37.64	11704.757	36377.008
1905.0	37.64	8249.44	37493.102
7647.0	37.62	10388.407	34647.297
842.0	37.62	7775.722	39224.871
18045.0	37.62	13444.364	39240.16
16237.0	37.62	13114.24	34228.078
17763.0	37.6	13453.367	36051.363
1530.0	37.6	8404.885	33007.309
1675.0	37.59	8245.016	34720.652
18192.0	37.59	13719.76	39033.348
6271.0	37.57	9978.678	33191.559
16714.0	37.57	13043.736	39061.465
5198.0	37.55	9561.019	35201.242
929.0	37.55	7817.953	39811.195
11361.0	37.53	11622.291	34467.777
11380.0	37.51	11442.656	34606.094
4943.0	37.49	9473.939	34110.684
4635.0	37.49	9376.3	37788.109
13928.0	37.47	12399.075	35326.266
10323.0	37.47	11302.865	35183.887
20517.0	37.47	14241.378	39755.023
18109.0	37.47	13595.132	39774.059
10360.0	37.47	11236.505	35607.773
6041.0	37.43	9830.515	35688.711
12862.0	37.43	12172.841	33338.629
18730.0	37.43	13656.998	33087.074
17727.0	37.41	13447.585	35758.508
20186.0	37.41	14228.693	35903.84
16211.0	37.39	12988.005	33988.953
11738.0	37.39	11832.83	35454.574
13624.0	37.37	12436.295	38733.129
7552.0	37.37	10367.912	33866.703
12655.0	37.37	11886.017	34775.27
4317.0	37.36	9223.459	38681.598
3919.0	37.36	9171.995	34096.262
10548.0	37.36	11230.859	37625.566
18580.0	37.34	13671.851	34966.34
20615.0	37.34	14599.917	39236.637
20588.0	37.34	14565.772	39553.48
8972.0	37.34	10831.356	35293.398
19031.0	37.32	13916.203	36408.199
14768.0	37.32	12503.152	39373.953
59.0	37.32	7948.643	33504.793
20908.0	37.32	14584.395	35412.715
2317.0	37.28	8611.196	38222.801
10481.0	37.28	11325.984	36987.859
12472.0	37.28	12026.021	36919.352
10095.0	37.28	11051.124	33517.781
11264.0	37.28	11579.945	35725.793
4611.0	37.24	9341.679	37881.535
19302.0	37.24	13790.361	39699.07
14844.0	37.24	12771.793	39778.883
16999.0	37.22	13318.17	37908.977
14651.0	37.2	12683.706	38356.957
11409.0	37.2	11454.932	34210.563
18726.0	37.2	13697.202	33052.188
9759.0	37.2	11178.243	37443.484
8879.0	37.18	10976.888	34393.609
20952.0	37.14	14455.572	35240.012
21124.0	37.14	14542.826	33298.473
20770.0	37.14	14460.36	37339.465
2304.0	37.14	8453.735	38422.207
11262.0	37.13	11482.224	35705.27
2446.0	37.13	8578.812	36539.215
9460.0	37.11	10840.639	39800.477
6886.0	37.11	10280.604	39596.227
18545.0	37.09	13727.808	35486.703
10498.0	37.07	11299.109	37175.586
5624.0	37.05	9517.447	39246.336
7420.0	37.05	10265.163	33699.086
3710.0	37.03	9043.001	34865.926
5935.0	37.03	9891.272	36762.32
13935.0	37.03	12406.121	35093.938
4398.0	37.01	9273.253	39539.32
4324.0	37.01	9186.764	38730.938
15806.0	36.99	13137.84	33192.18
9508.0	36.99	11022.247	39998.219
9038.0	36.97	10826.007	35898.316
16517.0	36.93	13060.922	37204.813
7245.0	36.91	10323.216	36001.699
2115.0	36.91	8338.052	39593.734
8168.0	36.91	10593.418	39919.363
18319.0	36.91	13762.335	37512.914
9814.0	36.9	11088.518	36993.797
707.0	36.9	7719.589	38019.832
12448.0	36.9	11881.88	37263.977
4191.0	36.88	9155.986	37167.875
12055.0	36.88	11709.084	38811.777
12500.0	36.86	12036.792	36858.648
4481.0	36.86	9459.773	39584.305
14854.0	36.86	12852.711	39905.309
6485.0	36.82	10092.397	35872.898
17344.0	36.82	13283.941	34337.707
9983.0	36.82	11181.704	35065.246
12327.0	36.82	11999.942	38455.953
12581.0	36.82	12020.27	35659.102
11812.0	36.8	11637.907	36292.176
871.0	36.8	7813.2	39400.34
16636.0	36.78	12960.258	38397.953
3060.0	36.76	8833.166	37418.332
9785.0	36.76	11095.963	37043.594
10162.0	36.76	11282.363	33341.156
2216.0	36.76	8433.434	39407.457
15093.0	36.74	12904.144	37065.527
12184.0	36.74	11980.394	39635.152
19544.0	36.74	14032.444	37808.449
4296.0	36.74	9225.993	38416.355
20694.0	36.74	14432.975	38275.785
9890.0	36.72	11012.01	35945.707
16277.0	36.72	13107.811	34650.809
11517.0	36.72	11827.689	33203.047
6536.0	36.7	10094.629	36477.746
2781.0	36.7	8822.917	33763.945
17112.0	36.67	13350.14	36550.73
9491.0	36.67	11087.314	39831.871
11942.0	36.65	11701.929	37723.508
12064.0	36.65	11700.69	38942.215
12039.0	36.65	11707.313	38667.543
13277.0	36.63	12227.056	37831.27
18368.0	36.63	13760.335	37035.324
1188.0	36.63	8112.015	37027.82
8137.0	36.63	10463.149	39902.332
17066.0	36.63	13152.907	37048.5
1337.0	36.63	8182.995	35376.105
11606.0	36.61	11846.674	34078.012
10108.0	36.61	11168.724	33367.348
2182.0	36.59	8506.947	39698.469
10290.0	36.59	11395.13	34914.641
19712.0	36.57	14000.449	35670.762
9407.0	36.57	10987.852	39105.059
18988.0	36.57	13858.875	36031.984
5508.0	36.55	9620.548	38496.938
20728.0	36.55	14427.358	37901.5
4402.0	36.55	9159.452	39608.957
9046.0	36.53	10907.614	35965.688
12650.0	36.53	11930.526	35050.09
14086.0	36.51	12362.398	33616.113
11799.0	36.51	11672.129	36154.781
4418.0	36.51	9268.228	39787.195
18025.0	36.51	13395.929	38962.43
12487.0	36.49	12038.117	36707.344
8472.0	36.49	10759.816	36782.871
9719.0	36.47	11094.747	37742.234
10595.0	36.47	11291.591	38096.07
15237.0	36.47	12835.655	35363.066
7696.0	36.45	10414.361	35215.199
16970.0	36.45	13159.373	38011.277
10883.0	36.45	11605.001	39256.484
15052.0	36.45	12873.479	37793.18
1213.0	36.44	8177.296	36985.277
11804.0	36.44	11801.725	36232.852
10736.0	36.44	11310.649	39266.098
16652.0	36.44	13114.034	38465.875
16864.0	36.42	13255.633	39174.371
20819.0	36.4	14534.016	36574.531
7082.0	36.4	10155.164	37761.176
12983.0	36.4	12068.149	34601.137
10753.0	36.4	11258.587	39475.816
8185.0	36.4	10761.662	39705.629
3306.0	36.38	8928.607	39292.504
14810.0	36.38	12657.069	39851.664
16839.0	36.38	13141.536	39522.52
18571.0	36.38	13702.053	35174.391
3096.0	36.38	8676.431	37750.621
13262.0	36.38	12190.433	37615.875
421.0	36.38	7956.105	36050.398
4384.0	36.36	9162.268	39325.504
12092.0	36.36	11714.328	39264.348
7931.0	36.36	10497.728	37583.633
3051.0	36.36	8746.481	37311.578
12430.0	36.34	12064.26	37422.086
6450.0	36.34	10008.341	35552.461
10731.0	36.32	11299.907	39259.555
9301.0	36.32	10983.858	38009.109
5936.0	36.32	9830.632	36778.477
5016.0	36.32	9656.779	33045.934
4139.0	36.32	9226.534	36612.555
17914.0	36.3	13459.868	37790.57
2482.0	36.3	8599.173	36067.055
12186.0	36.28	11908.521	39653.566
684.0	36.28	7665.028	37879.641
5638.0	36.28	9666.097	39484.277
4438.0	36.26	9323.988	39826.199
12172.0	36.26	11952.819	39903.109
21089.0	36.26	14426.463	33522.105
13018.0	36.24	12238.929	34967.211
18352.0	36.24	13594.17	37194.809
9402.0	36.22	10950.102	39022.059
2839.0	36.22	8834.346	34400.789
11612.0	36.22	11704.206	34165.547
7573.0	36.22	10535.539	34094.273
11507.0	36.21	11735.014	33065.359
2653.0	36.21	8582.855	33891.121
12345.0	36.21	11913.19	38253.305
14215.0	36.21	12706.566	33703.977
3377.0	36.19	9047.094	38350.328
13794.0	36.19	12445.077	36699.93
16824.0	36.19	13145.914	39696.23
17250.0	36.17	13306.234	35346.277
8123.0	36.17	10361.135	39694.91
14717.0	36.15	12636.424	38879.633
14531.0	36.13	12594.368	37059.219
2417.0	36.13	8479.652	37141.441
4068.0	36.11	9202.409	35799.285
16897.0	36.09	13307.516	38760.52
6575.0	36.09	10061.31	36887.035
8358.0	36.09	10705.229	37663.445
20345.0	36.09	14406.827	37755.73
3374.0	36.09	8926.797	38324.621
11991.0	36.07	11733.595	38274.883
4432.0	36.07	9079.535	40005.844
19706.0	36.05	14194.757	35608.105
18216.0	36.05	13757.381	38913.816
21091.0	36.05	14544.469	33526.566
13230.0	36.05	12273.528	37209.879
10840.0	36.03	11523.066	39472.023
10483.0	36.03	11406.494	37010.973
10461.0	36.03	11216.93	36799.961
12540.0	36.01	11899.426	36365.738
10443.0	36.01	11229.442	36619.453
6565.0	36.01	10013.095	36775.836
18875.0	36.0	13836.791	34700.063
16729.0	35.98	13044.212	39279.793
9872.0	35.98	11201.584	36068.758
4901.0	35.96	9433.347	34719.727
20949.0	35.96	14615.973	35212.297
12464.0	35.96	11934.392	37125.477
10286.0	35.94	11320.707	34858.027
3773.0	35.94	9002.418	33804.504
13451.0	35.94	12179.964	39480.656
12181.0	35.94	11897.84	39612.828
20177.0	35.92	14305.954	35828.629
9835.0	35.9	11158.951	36625.688
2505.0	35.9	8482.294	36035.047
18937.0	35.9	13901.355	35412.723
5073.0	35.9	9526.207	33652.926
18066.0	35.88	13400.227	39518.148
14920.0	35.88	12873.284	39042.891
1623.0	35.88	8399.463	34081.051
18101.0	35.86	13504.095	39983.578
15172.0	35.86	12857.871	36165.023
13307.0	35.84	12095.144	38109.727
10522.0	35.82	11376.368	37355.844
19246.0	35.82	13988.76	38981.648
12044.0	35.82	11692.609	38724.832
19906.0	35.82	14005.506	33388.617
8084.0	35.8	10558.067	39183.188
7603.0	35.8	10459.175	34248.844
4756.0	35.8	9306.511	36305.516
6526.0	35.8	10021.845	36414.465
2016.0	35.8	8232.377	38537.707
17593.0	35.78	13474.734	34489.227
9194.0	35.78	10975.309	37238.52
11200.0	35.77	11623.861	36096.895
19036.0	35.73	13875.758	36486.125
6687.0	35.73	10030.877	37967.906
5994.0	35.73	9764.974	36117.973
9807.0	35.73	11142.75	36950.293
8258.0	35.73	10606.049	38906.777
18714.0	35.71	13768.811	33477.625
12978.0	35.71	12176.555	34542.762
14693.0	35.69	12507.428	38635.633
14621.0	35.69	12633.315	38002.281
12449.0	35.67	11940.795	37271.91
13202.0	35.67	12128.343	36967.832
20102.0	35.67	14268.524	34990.141
11867.0	35.63	11776.232	36910.188
4493.0	35.63	9432.304	39413.086
1368.0	35.61	8177.89	34965.852
16421.0	35.61	13093.922	36250.758
400.0	35.61	7716.376	35911.391
9939.0	35.59	11041.517	35544.043
10266.0	35.59	11216.139	34660.637
2919.0	35.59	8772.425	35628.66
8759.0	35.57	10727.088	33164.355
18587.0	35.57	13706.247	35086.598
18547.0	35.57	13750.13	35510.168
11173.0	35.55	11597.915	36387.531
12618.0	35.55	11852.447	35396.484
2946.0	35.55	8638.579	35922.102
7922.0	35.54	10499.537	37540.84
3840.0	35.54	8914.761	33066.238
9432.0	35.54	10959.341	39441.594
11508.0	35.54	11784.561	33078.879
16726.0	35.52	13088.161	39212.898
19602.0	35.5	14056.705	36885.867
16525.0	35.48	12982.122	37240.5
12107.0	35.48	11741.064	39419.793
2085.0	35.48	8358.119	39268.848
19903.0	35.46	14191.528	33354.922
12821.0	35.46	11936.597	33121.289
19472.0	35.46	14141.686	38358.012
7735.0	35.44	10406.976	35624.93
18621.0	35.44	13711.508	34751.133
8166.0	35.44	10726.081	39905.32
4174.0	35.42	9244.092	37006.465
9234.0	35.4	10813.855	37537.422
13162.0	35.4	12264.685	36616.141
8458.0	35.4	10672.885	36974.391
7528.0	35.36	10359.921	33499.543
4705.0	35.36	9316.41	36722.07
16325.0	35.34	13062.713	35165.781
6241.0	35.34	9736.382	33247.621
13299.0	35.32	12211.804	38048.023
20049.0	35.32	14282.593	34473.465
2624.0	35.32	8605.138	34368.059
13865.0	35.32	12496.24	36167.035
5278.0	35.31	9564.756	36052.77
18843.0	35.31	13831.469	34164.414
14741.0	35.31	12500.317	39193.371
19264.0	35.31	13825.639	39161.059
8037.0	35.31	10384.61	38676.277
6961.0	35.31	10142.283	38813.16
9413.0	35.31	10986.582	39217.469
5780.0	35.29	9763.352	38321.445
12383.0	35.29	12012.092	37919.691
6499.0	35.29	10008.724	36055.738
18351.0	35.29	13638.417	37185.477
8887.0	35.29	10790.4	34476.719
19256.0	35.29	13860.56	39083.844
7257.0	35.29	10137.303	35785.391
9480.0	35.27	11073.021	39755.098
17912.0	35.27	13414.246	37782.398
11504.0	35.27	11654.885	33024.191
20348.0	35.27	14346.101	37835.008
4474.0	35.25	9323.125	39480.977
11474.0	35.25	11543.85	33372.914
17390.0	35.25	13226.067	34126.09
221.0	35.25	7915.07	34796.637
13413.0	35.25	12110.942	39106.168
20356.0	35.23	14350.255	37903.258
10728.0	35.23	11293.589	39215.832
11236.0	35.23	11563.839	35799.773
12954.0	35.23	12113.076	34296.703
5676.0	35.21	9636.556	39934.277
10400.0	35.19	11422.261	36031.527
3640.0	35.17	9055.348	35415.727
18486.0	35.15	13626.835	36114.879
6255.0	35.15	9833.125	33073.949
10862.0	35.15	11600.501	39368.688
7904.0	35.15	10459.672	37357.094
13129.0	35.15	12181.907	36285.316
3613.0	35.13	8909.557	35770.781
9783.0	35.13	11070.126	37032.809
7487.0	35.13	10372.391	33051.871
7933.0	35.13	10498.306	37602.008
8474.0	35.11	10717.591	36785.816
16505.0	35.11	13009.724	37008.938
20430.0	35.11	14223.62	38744.676
11183.0	35.11	11539.066	36517.039
17590.0	35.09	13404.767	34462.996
11596.0	35.09	11816.997	33967.953
13395.0	35.09	12278.943	38953.676
3642.0	35.08	9008.034	35439.441
8285.0	35.08	10708.584	38606.254
13550.0	35.08	12313.036	39573.82
5901.0	35.08	9908.738	37071.23
10244.0	35.08	11247.571	34428.551
17014.0	35.08	13144.984	37732.871
18499.0	35.06	13736.79	36000.57
141.0	35.06	7838.509	34191.125
5064.0	35.06	9513.889	33587.211
1164.0	35.06	8124.711	37431.914
8083.0	35.06	10545.941	39171.855
11317.0	35.04	11634.206	35207.504
18011.0	35.04	13388.959	38766.207
10665.0	35.02	11348.238	38603.973
12242.0	35.02	12028.277	39266.305
10332.0	35.0	11288.819	35316.402
8658.0	35.0	10593.127	34875.043
13221.0	35.0	12067.5	37159.602
3610.0	35.0	8938.817	35746.152
11193.0	35.0	11451.593	36341.344
13591.0	35.0	12319.631	39019.746
16527.0	34.98	13084.112	37269.711
18613.0	34.98	13749.706	34928.48
9782.0	34.98	11190.014	37026.801
15320.0	34.96	12918.628	34576.008
12628.0	34.94	11883.106	35157.355
6821.0	34.94	10126.498	39493.012
13492.0	34.94	12263.11	39967.988
11715.0	34.94	11828.791	35307.156
923.0	34.92	7822.793	39758.473
9334.0	34.92	10825.323	38252.785
2619.0	34.92	8592.131	34585.094
20958.0	34.92	14460.108	34953.93
11879.0	34.92	11815.281	36951.508
9385.0	34.9	10862.119	38892.066
14975.0	34.9	12749.995	38389.121
17887.0	34.9	13506.359	37418.367
9721.0	34.9	11192.304	37765.766
6955.0	34.9	10283.39	39067.688
10004.0	34.88	11189.231	34664.566
15033.0	34.88	12808.608	37935.828
8539.0	34.86	10652.758	35949.879
8662.0	34.86	10770.023	34913.141
12948.0	34.85	12071.478	34233.715
19352.0	34.83	14152.333	39973.844
19064.0	34.83	13826.714	36892.273
19425.0	34.83	14032.79	38804.949
15171.0	34.81	12902.237	36146.387
5830.0	34.81	9781.243	37892.141
4455.0	34.81	9398.764	39993.91
6240.0	34.79	9812.707	33213.625
8733.0	34.79	10718.072	33954.848
17916.0	34.79	13366.905	37810.563
14156.0	34.77	12632.073	33221.172
9447.0	34.77	10888.924	39678.297
14861.0	34.75	12790.166	39991.434
3603.0	34.75	9010.515	36010.508
10385.0	34.75	11314.356	35929.938
3784.0	34.75	8967.418	33670.141
12283.0	34.75	11902.179	38750.996
7807.0	34.73	10496.586	36282.457
11964.0	34.71	11791.655	37910.773
2669.0	34.71	8442.773	33729.867
9627.0	34.69	11024.201	38597.535
16554.0	34.69	13128.721	37514.688
774.0	34.69	7966.584	38635.137
9204.0	34.69	10843.02	37334.727
7211.0	34.69	10284.891	36315.219
9176.0	34.69	10843.575	37134.891
6524.0	34.69	9967.704	36403.043
11503.0	34.69	11710.447	33007.496
12503.0	34.69	12065.885	36570.281
11237.0	34.69	11620.659	35808.508
12235.0	34.67	11965.951	39203.48
21006.0	34.67	14473.075	34516.488
15692.0	34.65	12724.815	33468.645
3845.0	34.65	8855.63	33104.953
3775.0	34.64	8945.35	33845.52
16430.0	34.64	13094.519	36385.039
13289.0	34.64	12238.619	37945.172
2889.0	34.64	8760.539	35120.16
12272.0	34.64	11899.837	38644.328
4803.0	34.62	9466.307	35820.359
17861.0	34.62	13560.879	37060.867
3601.0	34.62	9011.673	35998.363
1677.0	34.62	8325.131	34791.211
9477.0	34.62	10798.111	39991.996
19587.0	34.6	14193.639	37281.914
7026.0	34.6	10176.331	38262.449
18294.0	34.58	13694.128	38145.59
13457.0	34.58	12212.603	39567.266
5973.0	34.58	9726.452	36265.086
3065.0	34.56	8784.915	37442.805
18567.0	34.56	13771.643	35156.762
17147.0	34.56	13159.162	36456.586
9269.0	34.54	10903.989	37777.945
13645.0	34.54	12282.75	38351.93
13639.0	34.54	12364.596	38609.797
1576.0	34.54	8386.383	33588.055
19435.0	34.52	14130.598	38870.336
18155.0	34.52	13752.515	39286.543
14033.0	34.52	12343.569	33966.551
13770.0	34.5	12400.831	37030.137
15092.0	34.5	12857.258	37056.836
5303.0	34.5	9678.774	36334.836
11044.0	34.5	11549.453	37538.805
14438.0	34.5	12630.414	36106.305
3962.0	34.48	9276.604	34756.797
9403.0	34.48	10912.679	39030.344
7223.0	34.48	10220.053	36061.441
13560.0	34.48	12445.954	39330.676
15364.0	34.46	12734.07	34071.883
19682.0	34.46	14043.657	36011.262
16367.0	34.46	13132.265	35606.695
9019.0	34.44	10959.643	35696.699
6705.0	34.44	10078.621	38120.367
17347.0	34.44	13185.952	34388.078
1753.0	34.44	8219.207	35692.984
20165.0	34.42	14217.472	35698.449
8745.0	34.42	10701.68	33518.949
13886.0	34.42	12414.004	35811.781
5315.0	34.42	9679.395	36448.488
15143.0	34.41	12873.037	36680.938
13752.0	34.41	12343.728	37239.547
16391.0	34.39	13013.586	35833.309
1273.0	34.39	8185.156	35904.172
10568.0	34.39	11399.14	37809.348
1296.0	34.37	8008.48	35835.238
3212.0	34.37	8667.692	39400.398
19223.0	34.37	13936.298	38719.078
4313.0	34.37	9154.539	38649.359
5257.0	34.35	9578.086	35785.727
11364.0	34.35	11546.151	34485.309
8366.0	34.35	10749.274	37761.488
6186.0	34.33	9839.417	34120.832
6727.0	34.33	10044.863	38424.277
12616.0	34.33	11997.431	35383.328
17904.0	34.31	13461.108	37623.898
4475.0	34.31	9364.519	39482.617
6481.0	34.31	9978.009	35837.969
12859.0	34.29	12139.919	33294.055
12342.0	34.29	12008.894	38235.375
5765.0	34.29	9902.414	38723.383
9922.0	34.27	10998.62	35711.688
4124.0	34.27	9085.525	36443.602
7256.0	34.27	10235.67	35783.59
6679.0	34.25	10135.658	37922.664
2697.0	34.25	8566.453	33444.98
2452.0	34.23	8554.848	36614.48
12981.0	34.23	12235.97	34585.078
10968.0	34.23	11545.035	38171.141
3969.0	34.21	9133.357	34796.598
15300.0	34.21	12727.612	34693.906
2260.0	34.21	8564.071	38688.898
8604.0	34.19	10570.613	35274.059
7233.0	34.19	10227.654	36166.926
20966.0	34.18	14558.856	35030.891
3203.0	34.18	8766.722	39243.066
7849.0	34.18	10452.056	36683.5
13616.0	34.18	12396.177	38673.238
10627.0	34.18	11262.189	38337.344
2090.0	34.16	8303.836	39335.703
16835.0	34.16	13325.895	39495.781
6990.0	34.16	10302.89	38548.988
6916.0	34.16	10286.541	39285.957
16885.0	34.16	13218.225	38905.23
10495.0	34.14	11350.157	37146.262
6541.0	34.14	10125.968	36548.285
13971.0	34.14	12372.995	34816.902
4004.0	34.14	9197.177	35233.426
9756.0	34.14	11090.344	37402.809
16561.0	34.14	13019.922	37663.836
14497.0	34.12	12575.842	36747.359
8824.0	34.12	10911.43	33525.66
11167.0	34.12	11448.32	36662.219
19671.0	34.12	14039.796	36166.766
5506.0	34.1	9545.599	38468.5
4118.0	34.1	9182.576	36369.625
6555.0	34.1	10069.811	36693.125
13678.0	34.08	12477.274	38063.543
20753.0	34.08	14468.164	37364.266
9892.0	34.08	11117.368	35975.289
9682.0	34.06	11171.431	38067.914
1219.0	34.06	8171.826	36706.926
1535.0	34.04	8391.474	33055.379
14477.0	34.04	12502.428	36539.609
18654.0	34.04	13663.094	34084.762
7991.0	34.04	10367.2	38123.766
1629.0	34.02	8327.652	34158.676
13197.0	34.02	12163.131	36938.043
11817.0	34.02	11698.66	36320.555
18156.0	34.02	13638.967	39291.938
2124.0	34.02	8345.441	39730.828
3207.0	34.0	8809.367	39309.629
6062.0	34.0	9856.546	35305.66
3888.0	33.98	9191.332	33637.277
2381.0	33.98	8560.976	37625.242
1523.0	33.98	8171.056	33060.621
10705.0	33.96	11321.019	38932.715
3747.0	33.96	8905.078	34426.023
2913.0	33.96	8839.151	35454.07
6362.0	33.96	9999.204	34465.715
7349.0	33.95	10315.414	34769.145
8747.0	33.95	10602.828	33576.77
19843.0	33.95	14053.328	34221.734
11146.0	33.95	11557.442	36766.012
6743.0	33.95	9951.639	38602.898
10305.0	33.95	11292.824	35039.145
18405.0	33.95	13677.886	36746.703
8199.0	33.93	10654.143	39535.141
7252.0	33.93	10183.716	35744.977
11691.0	33.93	11650.769	34989.77
168.0	33.93	7890.195	34400.035
3416.0	33.91	8874.021	37870.992
11848.0	33.91	11776.332	36678.43
6309.0	33.91	10081.748	33684.34
14295.0	33.91	12576.504	34563.652
14972.0	33.89	12789.489	38360.641
12745.0	33.89	11937.067	34021.734
5809.0	33.89	9748.359	38015.762
19061.0	33.89	13889.881	36818.012
8988.0	33.89	10912.029	35403.078
15274.0	33.87	12845.615	35072.648
11526.0	33.87	11742.539	33249.738
953.0	33.87	7913.918	39980.195
16668.0	33.85	13029.249	38590.379
6370.0	33.85	9929.608	34662.238
1193.0	33.85	8182.474	37075.672
13048.0	33.83	12222.36	35324.148
1733.0	33.83	8390.762	35370.211
20692.0	33.83	14629.127	38211.297
8055.0	33.83	10467.636	38827.59
397.0	33.81	7698.994	35903.074
12491.0	33.81	11886.781	36728.637
18926.0	33.81	13866.295	35308.199
8729.0	33.79	10708.786	33820.047
5545.0	33.79	9616.296	38987.895
14117.0	33.79	12348.972	33088.078
19221.0	33.79	13893.53	38708.477
10475.0	33.79	11221.703	36919.59
7814.0	33.77	10494.661	36325.559
17008.0	33.77	13344.95	37679.184
9610.0	33.77	11060.192	38734.43
4076.0	33.77	9238.228	35860.305
9998.0	33.75	11035.864	34866.91
14962.0	33.75	12739.713	38565.152
942.0	33.75	7651.666	39906.672
1727.0	33.75	8380.455	35335.758
380.0	33.75	7891.153	35768.984
16261.0	33.75	13122.669	34504.098
17496.0	33.73	13463.497	33426.461
2245.0	33.73	8485.279	38825.195
15357.0	33.72	12864.299	34004.352
5443.0	33.72	9681.29	37896.891
20428.0	33.7	14331.621	38713.359
10274.0	33.68	11410.464	34714.406
10598.0	33.68	11418.794	38135.02
2074.0	33.68	8330.265	39187.941
9855.0	33.66	11084.793	36258.273
460.0	33.66	7980.132	36329.734
12608.0	33.64	11915.989	35329.836
18341.0	33.64	13608.621	37435.402
7392.0	33.64	10304.646	34022.047
6737.0	33.64	10054.917	38508.34
15685.0	33.64	12882.181	33434.617
2310.0	33.62	8525.29	38166.926
11335.0	33.62	11542.536	35045.324
6245.0	33.62	9744.717	33305.715
21049.0	33.62	14501.42	33998.633
10426.0	33.6	11399.252	36312.621
18335.0	33.6	13582.917	37403.758
4142.0	33.58	9132.787	36662.629
7710.0	33.58	10476.372	35383.23
11948.0	33.58	11833.527	37784.883
8437.0	33.58	10664.78	37074.203
12831.0	33.56	12209.034	33032.93
8994.0	33.56	10803.37	35434.461
6750.0	33.56	9968.087	38687.414
2778.0	33.56	8733.612	33736.043
16031.0	33.54	13071.466	33635.488
21000.0	33.54	14558.061	34487.438
17340.0	33.54	13270.898	34290.262
1941.0	33.54	8207.52	37864.547
4998.0	33.54	9365.434	33250.25
17529.0	33.52	13561.589	33788.008
18951.0	33.52	13994.932	35534.484
11319.0	33.52	11446.379	35210.93
7224.0	33.5	10323.961	36065.566
17533.0	33.49	13535.377	33843.949
5997.0	33.49	9714.094	36142.32
7117.0	33.49	10207.004	37283.57
279.0	33.47	7776.945	35089.664
14826.0	33.47	12609.366	39971.41
4058.0	33.47	9167.426	35724.738
4728.0	33.47	9489.646	36619.07
2960.0	33.47	8719.806	36093.059
4251.0	33.47	9136.892	37899.047
5320.0	33.47	9567.928	36503.094
5774.0	33.47	9828.729	38534.848
8706.0	33.47	10596.371	34235.688
10251.0	33.47	11291.53	34504.715
7122.0	33.47	10268.496	37305.141
5232.0	33.47	9641.017	35481.273
1569.0	33.47	8250.161	33491.758
9318.0	33.45	10856.828	38169.859
1803.0	33.45	8212.783	36200.285
10838.0	33.45	11436.063	39440.691
4917.0	33.45	9424.643	34366.832
8369.0	33.43	10754.251	37780.879
[truncated: 14,741 more rows]
