# Supplementary material for: Insights on the Control of Yeast Single-Cell Growth Variability by Members of the Trehalose Phosphate Synthase (TPS) Complex
Source: Front Cell Dev Biol. 2021 Jan 28;9:607628. doi: 10.3389/fcell.2021.607628 (PMC7876269; doi:10.3389/fcell.2021.607628)
Supplement: Supplementary file 3 [file Data_Sheet_2.ZIP › replicate2_delta_TPS1_t5.csv]

Id	Area(um^2)	Center_x_position	Center_y_position
9943.0	339.75	11357.226	35212.535
4865.0	336.47	9613.109	34514.086
14812.0	321.74	13116.045	37041.957
10691.0	318.9	11493.274	35065.617
11470.0	313.69	11894.429	39790.824
15757.0	305.17	13351.721	34450.281
1283.0	273.08	8101.86	34730.73
2864.0	272.1	8764.567	36841.391
15547.0	264.46	13133.066	33917.703
4291.0	263.94	9406.93	39208.262
11377.0	257.06	11770.797	39136.227
13537.0	254.97	12655.871	36386.492
9616.0	254.23	11082.644	34650.219
17874.0	252.37	13917.759	36956.109
18799.0	250.45	14212.589	34067.566
2691.0	240.95	8662.191	34465.137
17926.0	239.53	13921.708	37457.953
514.0	233.33	7893.513	36752.473
3351.0	233.23	9020.328	36572.656
13912.0	230.32	12877.003	38457.949
9376.0	229.82	10995.594	37725.484
9374.0	227.33	11184.136	37697.027
5355.0	226.08	9825.568	39086.305
19034.0	225.6	14317.523	37196.039
18732.0	225.09	14268.814	33179.082
13708.0	223.21	12569.605	38910.016
15224.0	219.11	13329.073	37464.09
7737.0	218.77	10682.879	39223.637
5924.0	218.75	9922.071	33382.293
7725.0	218.55	10720.105	39383.66
2945.0	216.22	8705.963	37985.227
16589.0	215.76	13698.926	36168.914
12168.0	215.49	12253.253	34360.832
14036.0	212.81	12912.626	36590.313
4908.0	211.6	9561.869	35235.387
11888.0	210.78	11983.533	34820.387
13557.0	210.6	12609.545	36806.129
7678.0	209.68	10684.198	39609.129
6789.0	204.49	10153.834	36220.668
10242.0	204.28	11309.448	39218.395
8995.0	203.19	10928.573	37480.176
14994.0	203.07	12960.726	39394.375
16303.0	202.71	13761.538	39390.109
19020.0	199.63	14385.463	37002.328
9195.0	198.17	11162.972	39829.68
13112.0	197.6	12460.107	34027.625
7660.0	197.27	10641.112	39824.863
13945.0	196.58	12784.465	37677.527
8991.0	196.52	10877.955	37407.609
7366.0	196.29	10538.095	36781.273
17962.0	195.01	13943.854	37926.824
14265.0	194.38	12721.648	33841.766
12725.0	193.9	12388.701	38751.004
16801.0	193.17	13651.52	33758.086
6063.0	193.09	10042.832	35234.516
3103.0	192.23	8696.59	39986.508
8994.0	192.12	10905.371	37449.465
13140.0	191.52	12362.817	33737.73
6363.0	190.89	10121.991	38575.813
18250.0	189.7	14121.683	38868.969
12846.0	189.3	12359.019	37171.406
6033.0	188.9	10096.478	34884.199
5014.0	188.46	9638.286	36722.563
11512.0	187.98	11867.232	39533.609
621.0	187.4	7770.312	37719.785
2035.0	187.31	8573.232	39205.262
6383.0	186.98	10065.987	38782.105
18877.0	186.66	14394.443	35119.559
7617.0	186.45	10384.295	39441.359
12379.0	186.16	12165.648	36659.578
3525.0	185.95	8967.705	34793.898
13860.0	185.28	12897.11	39001.801
5356.0	184.74	9879.291	39089.414
18753.0	184.18	14209.666	33451.727
8158.0	183.55	10756.296	34113.34
6169.0	181.64	10124.764	36304.203
14619.0	179.55	13011.123	34764.668
9624.0	179.45	11155.95	34766.762
19773.0	178.13	14601.566	34778.719
11489.0	177.84	12002.302	39604.449
7135.0	177.81	10441.011	34039.211
2602.0	175.91	8645.322	33588.055
1932.0	175.07	8227.881	39112.855
10610.0	174.03	11542.4	36054.898
1974.0	173.86	8291.474	39772.32
16166.0	173.3	13552.609	38979.887
3512.0	173.17	8956.448	34968.457
15932.0	173.05	13530.732	36148.297
9522.0	172.86	11112.281	35895.035
10874.0	172.63	11819.413	33412.035
1004.0	172.48	8113.711	38512.621
9791.0	172.02	11405.07	33365.035
18600.0	170.3	14089.479	34167.832
3053.0	170.24	8713.447	39353.59
6896.0	170.08	10292.901	34950.746
18800.0	169.24	14349.002	34074.316
16356.0	168.95	13663.972	38904.352
15823.0	168.92	13551.169	35001.367
3586.0	168.3	8959.657	34014.07
99.0	167.82	7717.601	33722.723
17803.0	167.33	13984.896	36179.734
13683.0	167.23	12574.358	38596.668
7043.0	167.15	10163.556	33141.848
13339.0	166.41	12693.194	34282.887
15865.0	165.72	13547.554	35398.852
18832.0	165.41	14265.196	34478.246
479.0	164.32	7791.175	36456.906
14610.0	164.24	13048.925	34650.969
11011.0	164.13	11768.059	35145.578
4175.0	163.86	9253.047	39527.566
9352.0	162.33	11126.309	37842.309
7068.0	161.81	10546.454	33157.68
16533.0	161.31	13566.866	36734.348
7345.0	161.2	10546.308	36461.109
3924.0	161.16	9247.202	36291.676
15359.0	161.08	13227.212	35621.512
9698.0	161.02	11033.073	33904.105
2183.0	160.45	8527.707	37172.035
9334.0	160.45	11073.856	38311.852
4489.0	160.07	9462.598	36818.676
913.0	159.93	8200.641	39841.648
2226.0	159.45	8442.015	36261.445
9274.0	159.26	11056.548	39101.637
7892.0	159.24	10717.153	37646.191
1657.0	159.2	8405.719	35576.746
6332.0	159.2	9987.873	38106.762
820.0	158.88	7926.337	39259.273
16768.0	158.84	13654.164	34079.496
11943.0	158.42	11918.839	34151.262
12495.0	158.02	12066.512	38121.125
18117.0	157.92	13990.866	39718.672
449.0	157.13	7758.377	36228.523
6035.0	156.73	9968.487	34891.121
13539.0	156.69	12635.579	36429.922
16838.0	156.69	13669.473	33463.746
4996.0	156.67	9491.757	36490.867
10912.0	156.65	11665.556	33871.441
13291.0	156.39	12634.884	33800.164
2189.0	156.35	8420.847	36930.18
5019.0	155.81	9617.264	36770.867
6175.0	155.79	9975.578	36423.461
16402.0	155.24	13613.027	38191.863
18071.0	155.14	13883.231	39199.414
15665.0	154.87	13432.128	33286.215
6844.0	154.85	10341.787	35729.145
17731.0	154.59	13915.57	35072.055
1902.0	153.76	8277.376	38677.93
3866.0	153.67	9116.009	35518.527
3873.0	153.59	9157.08	35593.539
8105.0	153.57	10728.283	34645.77
19307.0	153.51	14281.801	39970.086
2129.0	152.48	8434.202	37697.926
1929.0	152.21	8332.563	39087.047
2944.0	152.21	8741.927	37973.039
18558.0	151.69	14016.606	34904.988
13887.0	151.52	12787.247	38751.813
3486.0	151.46	8850.071	35325.91
498.0	151.31	7725.817	36631.598
941.0	151.06	8006.413	39544.953
17956.0	150.93	13812.199	37851.52
8178.0	150.74	10773.573	33705.195
6318.0	150.7	10019.647	37985.938
614.0	150.58	7715.23	37682.82
10215.0	149.62	11216.805	38821.723
11275.0	149.6	11739.596	38151.379
1845.0	148.57	8398.734	37991.91
14734.0	148.47	12961.401	36110.566
5341.0	148.28	9869.216	39237.961
12403.0	148.28	12143.224	36919.336
18793.0	148.15	14276.105	33983.801
4748.0	147.73	9554.149	33040.023
4150.0	147.48	9245.483	39277.988
12951.0	147.19	12322.073	35587.152
553.0	147.1	7815.795	37055.883
16548.0	146.88	13706.663	36632.734
18707.0	146.79	14160.656	33064.844
10647.0	146.67	11437.679	35434.809
12956.0	146.27	12403.672	35647.039
13448.0	145.95	12601.63	35395.594
11016.0	145.85	11734.941	35171.949
14987.0	145.83	13003.247	39270.871
7932.0	145.56	10739.498	36760.32
9784.0	145.5	11403.031	33292.785
18215.0	145.29	14194.045	39197.234
5410.0	145.06	9884.539	38392.098
19867.0	144.91	14451.205	33752.734
9909.0	144.64	11373.742	34849.531
4683.0	144.16	9435.043	33709.141
2968.0	144.13	8695.152	38231.004
12043.0	143.74	11905.562	33250.883
17766.0	143.67	13917.241	35662.281
2130.0	143.59	8589.97	37728.414
18126.0	143.59	13991.758	39804.867
10468.0	143.24	11474.883	37608.23
18545.0	143.17	14148.994	35063.551
15532.0	142.9	13310.348	34130.047
4645.0	142.65	9404.459	34389.07
13240.0	142.0	12636.657	33078.98
13159.0	141.94	12447.905	33522.781
16731.0	141.5	13677.666	34301.574
15845.0	141.27	13379.565	35200.168
18839.0	141.16	14293.38	34583.422
11058.0	141.02	11845.596	35556.668
13591.0	140.83	12597.643	37242.465
11094.0	140.52	11716.62	35925.707
13811.0	140.45	12898.969	39599.715
19499.0	140.35	14463.561	38615.965
3573.0	140.26	8937.965	34219.004
19055.0	140.18	14306.994	37455.875
17750.0	139.93	13790.043	35457.797
18385.0	139.91	14126.611	37131.066
18947.0	139.8	14357.243	36156.805
3515.0	139.8	9046.595	34998.91
7718.0	139.59	10718.337	39316.738
4137.0	139.55	9113.897	39146.234
3868.0	139.37	9091.359	35547.031
10347.0	139.37	11487.762	39314.648
2402.0	139.37	8462.843	34436.699
15592.0	139.36	13286.103	33445.926
3799.0	139.26	9109.388	34688.449
12693.0	139.09	12466.983	39197.137
7608.0	139.05	10447.718	39364.52
15807.0	139.05	13500.934	34855.152
10252.0	138.99	11405.766	39302.828
12668.0	138.9	12283.012	39470.297
1290.0	138.57	8096.2	34452.656
634.0	138.57	7957.868	37787.316
13692.0	138.24	12630.091	38729.453
11690.0	138.22	12054.482	37487.406
4593.0	138.21	9426.972	35403.293
16646.0	137.96	13633.584	35473.648
15241.0	137.96	13235.077	37289.957
14904.0	137.86	13099.579	38106.359
12933.0	137.5	12280.0	35760.004
9628.0	137.48	11017.063	34473.645
3588.0	137.44	8905.296	34034.895
1755.0	137.31	8305.783	36713.199
14672.0	137.29	13036.618	35374.605
6790.0	136.9	10282.757	35901.328
18998.0	136.81	14354.607	36748.289
4711.0	136.79	9281.571	33391.93
826.0	136.77	7911.399	39292.254
17854.0	136.31	13829.183	36665.047
3200.0	136.18	8882.792	38879.645
11096.0	135.75	11835.545	35951.258
9069.0	135.58	10921.413	38419.871
4212.0	135.49	9211.087	39851.816
9684.0	135.31	11202.68	34112.125
18141.0	135.1	14021.998	39761.465
9640.0	135.08	11029.253	34302.195
12662.0	135.01	12290.902	39668.258
11170.0	134.57	11759.388	36930.691
5819.0	134.53	9860.14	34005.992
19317.0	134.11	14435.219	39860.367
12243.0	133.93	12110.841	35227.043
19622.0	133.88	14556.025	36947.352
11761.0	133.78	11926.033	36470.563
7863.0	133.7	10646.062	37738.309
12095.0	133.57	12093.543	33382.766
15445.0	133.45	13213.804	34868.27
11654.0	133.45	11970.829	37722.332
18003.0	133.42	13810.177	38401.367
5247.0	133.36	9623.228	39463.195
5643.0	133.28	9816.621	35908.645
6835.0	132.57	10194.924	35673.621
6960.0	132.48	10298.2	34282.246
360.0	132.44	7671.729	35501.086
15409.0	132.4	13242.503	35152.547
9183.0	132.31	10778.147	39942.484
16491.0	132.23	13675.171	37456.0
7067.0	132.15	10429.794	33143.457
1215.0	132.13	8132.795	35578.152
16710.0	132.08	13703.743	34709.238
9064.0	132.0	10978.658	38329.168
16313.0	131.77	13751.769	39130.813
17925.0	131.71	13828.78	37445.914
8146.0	131.35	10769.446	34247.102
16059.0	131.08	13406.713	37630.957
5543.0	131.04	9846.812	37461.352
8257.0	130.93	10793.194	33288.789
5753.0	130.91	9835.699	34896.078
10159.0	130.72	11356.748	38134.867
13826.0	130.7	12913.012	39451.184
13942.0	130.6	12896.935	37977.93
10322.0	130.16	11437.268	39725.18
4920.0	129.89	9628.763	35391.84
10925.0	129.81	11716.32	34045.391
4128.0	129.8	9199.357	39061.402
8154.0	129.8	10667.383	34062.285
11194.0	129.72	11672.195	37085.422
15431.0	129.72	13346.867	35049.168
12051.0	129.43	11867.271	33327.023
12723.0	129.41	12401.352	38680.039
16762.0	129.28	13566.257	34038.301
1485.0	129.22	8308.65	33475.773
16259.0	129.11	13737.216	39681.34
6661.0	128.72	10295.425	37786.059
16784.0	128.65	13666.973	33907.746
12309.0	128.61	12184.414	35798.488
17005.0	128.53	13913.414	34555.254
13002.0	128.4	12339.846	35106.867
6679.0	128.11	10142.132	37416.453
14035.0	127.9	12879.362	36577.871
16641.0	127.76	13763.77	35734.254
11052.0	127.69	11827.465	35487.633
11808.0	127.13	11872.139	35739.887
4076.0	127.09	9172.512	38375.844
7802.0	126.44	10595.481	38557.727
4445.0	126.42	9303.84	37470.02
7092.0	126.37	10518.511	33415.93
4674.0	126.37	9470.541	33908.488
4277.0	126.21	9466.154	39398.746
9422.0	126.06	11063.737	37095.996
14620.0	126.02	12934.432	34771.73
11447.0	125.94	11810.859	39832.195
18737.0	125.81	14283.633	33235.66
12124.0	125.62	12197.911	33745.406
8272.0	125.5	10894.139	33421.738
272.0	125.48	7726.119	34729.629
16888.0	125.29	13888.433	33091.355
4598.0	125.27	9287.706	35157.941
14900.0	125.18	13002.666	38004.551
12565.0	125.1	12237.181	38968.555
19160.0	125.03	14260.357	38625.867
4024.0	124.95	9101.556	37732.852
5290.0	124.87	9868.858	39883.316
7795.0	124.8	10773.788	38518.844
3798.0	124.7	9156.023	34683.551
18772.0	124.68	14407.168	33714.91
8089.0	124.68	10565.115	34806.699
13793.0	124.68	12846.455	39852.176
9166.0	124.66	10875.892	39738.867
11199.0	124.32	11834.952	37122.043
9835.0	124.12	11257.668	33894.355
4952.0	124.03	9501.411	35783.031
5474.0	123.99	9844.913	38106.246
7865.0	123.95	10610.298	37748.449
8043.0	123.65	10765.901	35323.098
1219.0	123.65	8073.782	35651.648
12921.0	123.65	12364.655	35950.574
1660.0	123.63	8334.72	35649.906
18076.0	123.63	13803.418	39269.02
8942.0	123.55	10954.323	36773.844
3020.0	123.55	8695.938	38971.504
18635.0	123.4	14156.146	33708.203
14483.0	123.28	13082.792	33610.402
13810.0	123.24	12871.07	39998.336
15422.0	123.22	13267.687	34996.602
675.0	123.22	7804.547	38119.059
16294.0	123.21	13701.921	39537.348
5334.0	123.15	9876.071	39398.484
15255.0	122.84	13187.164	37180.715
10721.0	122.73	11534.169	34531.844
18450.0	122.69	14039.575	36112.137
18624.0	122.57	14076.28	33900.391
11347.0	122.38	11698.419	38931.285
1169.0	122.36	8161.339	36518.238
197.0	122.02	7877.142	34237.512
18495.0	121.92	14093.955	35859.809
11764.0	121.73	12034.838	36521.539
7283.0	121.63	10466.015	35715.938
16416.0	121.63	13725.215	38042.246
13243.0	121.37	12505.208	33139.578
13066.0	121.37	12447.551	34727.168
19177.0	121.1	14404.914	38852.973
6459.0	120.85	10057.782	39814.266
10821.0	120.81	11543.421	33305.602
3817.0	120.77	9224.119	34864.648
11082.0	120.75	11817.99	35804.633
12178.0	120.75	12123.669	34441.488
12886.0	120.7	12363.132	36507.457
14370.0	120.7	13016.054	33185.227
812.0	120.68	7956.587	39201.961
7420.0	120.41	10501.949	37306.832
18035.0	120.29	13879.456	38807.422
14678.0	120.24	12953.397	35454.137
14212.0	120.22	12820.031	34547.848
19239.0	120.12	14263.028	39302.813
17909.0	120.08	13892.551	37271.109
11419.0	119.97	11761.465	39454.344
13469.0	119.93	12696.147	35672.52
19445.0	119.85	14615.032	39015.668
14143.0	119.81	12745.922	35571.711
14191.0	119.76	12916.497	34909.5
16896.0	119.74	13909.074	33173.098
13284.0	119.64	12519.86	33646.676
6635.0	119.09	10217.851	37859.168
427.0	118.91	7657.652	36086.957
13872.0	118.84	12761.332	38883.504
2164.0	118.78	8503.366	37253.852
13540.0	118.34	12679.924	36428.445
2670.0	118.28	8693.516	34275.797
18212.0	118.22	14138.964	39185.391
12692.0	118.07	12421.7	39191.195
6683.0	118.05	10207.011	37486.813
15723.0	117.96	13353.04	34041.563
13229.0	117.67	12540.09	33007.504
13046.0	117.67	12422.115	34893.695
12740.0	117.63	12297.642	38567.441
18307.0	117.53	14078.23	38155.379
3679.0	117.4	9059.777	33075.047
17751.0	117.36	13818.453	35460.156
14967.0	117.34	12952.605	38954.691
13008.0	117.34	12405.725	35183.34
13959.0	117.13	12708.919	37523.891
13790.0	117.13	12733.594	39757.563
4972.0	117.09	9682.199	36114.383
18780.0	116.67	14251.48	33849.5
1533.0	116.38	8378.044	33787.551
15190.0	116.33	13231.468	37708.484
18371.0	116.31	14111.359	37243.863
19771.0	116.17	14556.11	35092.305
17970.0	116.06	13908.822	38009.512
18084.0	116.04	13863.182	39348.43
2861.0	116.04	8666.058	36784.566
2994.0	115.98	8701.321	38570.051
12125.0	115.96	12114.103	33753.035
5326.0	115.94	9870.955	39289.223
11117.0	115.89	11812.778	36212.938
1693.0	115.83	8286.62	36066.156
16189.0	115.81	13551.118	39276.129
1752.0	115.75	8387.348	36697.445
9680.0	115.73	11000.432	34072.82
13196.0	115.7	12341.198	33286.039
18507.0	115.37	14086.607	35678.953
1930.0	115.37	8245.189	39107.809
306.0	115.29	7677.087	34961.344
12534.0	115.25	12271.238	38480.699
3016.0	115.22	8730.5	38878.145
15144.0	115.18	13237.621	38540.813
19681.0	115.18	14597.648	36083.012
5117.0	115.18	9524.243	38187.195
3841.0	115.14	9107.718	35097.668
3396.0	115.12	9008.398	36377.445
14796.0	115.1	13110.185	36881.195
8294.0	115.04	10789.042	33733.891
3974.0	114.97	9082.231	37065.238
1488.0	114.95	8264.132	33488.441
15664.0	114.93	13501.212	33283.184
11064.0	114.87	11709.859	35571.262
868.0	114.85	7855.56	39662.957
16970.0	114.53	13802.979	34014.16
9527.0	114.43	11065.938	35617.234
11428.0	114.43	11788.384	39588.09
1454.0	114.33	8291.732	33262.57
10496.0	114.32	11422.083	37323.723
9463.0	114.18	11158.858	36461.824
1773.0	113.99	8249.68	36931.172
1179.0	113.93	8025.481	36356.141
11401.0	113.88	11830.414	39267.859
6829.0	113.72	10253.664	35586.395
3432.0	113.57	9014.229	35858.738
6222.0	113.51	10059.891	37071.66
798.0	113.32	7953.301	39079.535
13466.0	113.26	12629.835	35638.953
4826.0	113.2	9654.709	34074.469
9521.0	113.07	10992.082	35866.586
10382.0	113.05	11627.585	39028.758
217.0	112.97	7773.485	34396.773
15068.0	112.88	13285.21	39681.23
3412.0	112.67	9049.566	35980.473
18232.0	112.55	14155.698	39039.191
9397.0	112.55	11062.071	37361.313
6328.0	112.34	10092.311	38073.504
14523.0	112.21	13034.198	33858.219
19476.0	112.06	14583.597	38911.922
7038.0	112.06	10282.631	33054.684
18139.0	111.88	13875.727	40001.316
9433.0	111.77	11060.618	36953.277
2112.0	111.5	8510.488	38030.52
2842.0	111.31	8635.583	36549.848
19015.0	111.29	14350.826	36955.625
14221.0	111.17	12773.734	34588.473
5283.0	111.04	9877.78	39793.633
16884.0	110.91	13944.13	33053.504
10483.0	110.81	11612.424	37471.074
12119.0	110.73	12215.545	33676.059
7055.0	110.68	10558.152	33057.551
517.0	110.5	7781.072	36763.758
11726.0	110.43	11942.249	36909.484
9192.0	110.39	11194.883	39773.723
5906.0	110.33	10112.316	33218.98
19470.0	110.06	14426.416	38841.129
2293.0	109.95	8461.019	35485.074
2901.0	109.91	8801.065	37349.797
14951.0	109.78	13043.662	38698.793
13289.0	109.76	12579.154	33772.219
5579.0	109.76	9699.779	36983.777
935.0	109.72	8128.788	39745.48
10306.0	109.66	11496.474	39883.371
14288.0	109.62	12892.131	33512.664
2789.0	109.47	8748.706	35794.125
4573.0	109.39	9295.49	35439.766
14914.0	109.37	13106.238	38282.91
13014.0	109.3	12428.957	35227.738
12118.0	109.24	12176.601	33636.48
16724.0	109.22	13674.454	34525.434
19615.0	109.14	14482.686	37177.605
6687.0	109.05	10303.072	37197.617
9110.0	108.97	10947.852	38985.469
6091.0	108.95	9950.995	35539.879
181.0	108.95	7912.217	34111.844
13162.0	108.93	12390.517	33550.188
12633.0	108.8	12082.246	39894.492
17793.0	108.64	13907.528	36007.063
12741.0	108.64	12407.016	38582.176
11519.0	108.59	11851.076	39303.461
14579.0	108.38	13005.344	34301.219
11187.0	108.3	11660.19	37026.109
9699.0	108.19	11100.257	33900.832
13440.0	108.13	12543.358	35285.289
273.0	108.13	7778.472	34739.117
4777.0	108.07	9586.9	33389.137
3100.0	108.03	8662.604	39949.148
6828.0	108.03	10159.403	35889.691
12681.0	107.96	12418.352	39312.645
2435.0	107.92	8588.704	33822.395
10616.0	107.9	11582.816	35811.539
11232.0	107.76	11728.952	37583.066
17775.0	107.74	13826.559	35750.91
2505.0	107.73	8574.902	33392.223
19371.0	107.71	14497.774	39341.664
18152.0	107.65	14111.421	39901.211
10319.0	107.61	11581.263	39669.012
15016.0	107.57	13015.516	39658.207
13108.0	107.55	12344.613	33979.113
19007.0	107.51	14222.877	36880.527
6065.0	107.46	10117.848	35254.625
3870.0	107.34	9172.262	35566.621
4206.0	107.13	9134.915	39823.934
9175.0	107.04	10909.769	39860.863
11009.0	106.96	11710.144	35126.313
1656.0	106.77	8227.13	35564.406
19654.0	106.71	14607.003	36697.023
1100.0	106.65	8045.816	37088.094
1909.0	106.61	8297.735	38748.656
3195.0	106.61	8862.745	38816.723
2175.0	106.56	8598.977	37066.074
8013.0	106.5	10678.308	35661.129
6096.0	106.37	9936.41	35588.379
12976.0	106.33	12384.938	35537.609
7195.0	106.31	10531.753	34876.496
1397.0	106.21	8048.205	33368.199
5931.0	106.1	10070.66	33470.461
10682.0	106.08	11629.756	34974.855
10504.0	106.06	11606.019	37113.922
19666.0	106.02	14498.038	36539.703
1655.0	105.79	8387.628	35534.586
3583.0	105.75	8908.233	34291.707
11881.0	105.66	11897.088	35070.867
18670.0	105.56	14047.378	33380.199
691.0	105.52	7903.323	38223.949
8264.0	105.41	10779.605	33358.453
3029.0	105.33	8642.254	39080.449
5790.0	105.33	9707.933	34359.863
8163.0	105.29	10692.265	33882.191
15714.0	105.22	13490.191	33913.258
13933.0	105.2	12724.377	38136.578
3226.0	105.2	8941.263	38409.82
19790.0	105.16	14636.472	34612.012
5376.0	105.16	9830.188	38631.133
307.0	105.12	7978.185	34966.16
8971.0	105.04	10952.844	37193.813
9962.0	104.95	11273.582	35381.699
8350.0	104.89	10826.398	34380.02
11612.0	104.87	12027.202	38433.402
14331.0	104.85	12772.963	33144.594
19159.0	104.83	14325.319	38617.004
1672.0	104.81	8365.095	35855.715
12719.0	104.74	12372.601	38952.156
3151.0	104.72	8993.455	39273.23
10298.0	104.68	11505.608	39783.676
2796.0	104.64	8816.995	35977.859
3333.0	104.64	8905.626	36982.957
9667.0	104.62	11042.731	34253.188
3655.0	104.6	8853.802	33289.77
18245.0	104.6	14026.315	38842.313
7566.0	104.56	10413.018	38878.605
4863.0	104.55	9508.732	34476.402
7406.0	104.51	10416.124	37192.824
16497.0	104.41	13761.999	37214.633
14068.0	104.35	12821.197	36090.031
5758.0	104.09	9870.241	34921.496
7840.0	104.05	10564.888	38043.867
9891.0	104.01	11355.215	34619.629
6574.0	103.99	10204.318	38747.379
8040.0	103.99	10763.034	35300.641
11998.0	103.97	11892.343	33515.254
7850.0	103.97	10721.138	37838.18
2694.0	103.87	8805.652	34505.238
13176.0	103.84	12288.866	33374.16
2110.0	103.84	8436.714	38018.18
8247.0	103.78	10816.756	33187.383
18916.0	103.74	14303.856	35746.09
2278.0	103.68	8511.734	35595.063
6571.0	103.55	10280.492	38720.129
6430.0	103.55	10117.761	39368.484
10023.0	103.49	11336.548	36159.508
6871.0	103.45	10296.936	35113.961
17828.0	103.43	13945.704	36441.438
4933.0	103.3	9611.013	35523.293
3607.0	103.3	9001.554	33684.621
6195.0	103.28	9927.333	36715.766
15267.0	103.26	13179.536	37017.914
7563.0	103.26	10380.32	38784.77
16942.0	103.24	13960.591	33653.297
2119.0	103.2	8464.317	38089.125
4296.0	103.18	9436.226	39235.523
5369.0	103.07	9841.803	38846.473
18697.0	103.05	14016.197	33005.898
15300.0	103.05	13292.735	36467.227
11371.0	102.99	11666.08	39099.629
13400.0	102.9	12509.634	34817.137
8189.0	102.88	10656.34	33568.859
7935.0	102.86	10760.955	36786.875
14778.0	102.8	12985.021	36626.215
18996.0	102.78	14402.916	36701.672
6783.0	102.73	10294.036	36192.152
19149.0	102.71	14326.039	38500.805
12826.0	102.71	12445.075	37186.93
10555.0	102.63	11535.039	36397.797
11283.0	102.55	11753.795	38214.0
3234.0	102.5	9058.293	38197.477
5575.0	102.5	9742.847	36959.285
11252.0	102.42	11755.044	37866.035
15382.0	102.38	13311.65	35462.121
12847.0	102.28	12296.816	37170.566
4568.0	102.27	9315.511	35694.215
419.0	102.23	7722.012	36010.578
9654.0	102.21	11153.597	34402.008
13405.0	102.11	12701.976	34879.207
2260.0	102.11	8444.505	36006.254
620.0	102.09	7652.344	37712.52
19318.0	102.07	14554.987	39866.93
7025.0	102.04	10203.616	33469.512
4432.0	102.02	9418.11	37596.852
3014.0	101.96	8792.264	38839.148
4815.0	101.9	9624.895	33871.473
19441.0	101.81	14610.076	38980.328
16061.0	101.69	13471.672	37632.012
11448.0	101.56	11637.046	39839.023
225.0	101.48	7650.776	34484.832
7282.0	101.44	10397.387	35707.301
16678.0	101.44	13608.352	34938.383
19856.0	101.42	14569.032	33955.551
10810.0	101.38	11484.378	33470.012
7669.0	101.36	10596.307	39916.578
10798.0	101.35	11508.23	33616.816
609.0	101.25	7814.842	37597.18
2792.0	101.14	8650.097	35924.277
10137.0	101.14	11343.106	37805.84
3401.0	101.14	8994.24	36137.465
343.0	101.12	7642.672	35304.316
4239.0	101.08	9329.981	39967.125
6521.0	101.0	10301.442	39178.09
17771.0	100.98	13940.565	35693.938
1984.0	100.75	8223.219	39999.934
73.0	100.71	7881.747	33499.965
9566.0	100.64	11191.629	35412.543
7824.0	100.58	10571.95	38181.883
19358.0	100.5	14602.131	39578.43
3850.0	100.46	9266.025	35321.516
13001.0	100.46	12384.738	35097.414
4422.0	100.45	9343.849	37750.406
13028.0	100.18	12460.576	35023.684
3483.0	100.18	8905.507	35290.594
1756.0	100.12	8388.789	36719.098
1786.0	100.1	8231.513	36992.578
11127.0	100.08	11633.69	36307.789
9155.0	100.08	10952.493	39575.488
7786.0	100.06	10755.973	38697.414
5689.0	100.04	9721.444	35420.219
17901.0	100.0	13977.983	37223.824
14856.0	99.97	13122.423	37514.055
13363.0	99.85	12685.778	34447.266
8804.0	99.77	10868.99	34891.676
9243.0	99.74	11199.926	39427.551
19352.0	99.72	14603.765	39499.746
9296.0	99.7	11201.569	38780.574
15468.0	99.6	13147.216	34474.742
969.0	99.6	8116.969	39020.922
2037.0	99.6	8623.056	39224.086
12639.0	99.58	12232.652	39967.422
2523.0	99.47	8589.503	33318.711
4502.0	99.45	9314.892	36658.539
4671.0	99.43	9362.312	33847.301
19283.0	99.41	14219.702	39672.285
18698.0	99.35	14085.42	33008.051
5026.0	99.26	9523.259	36940.352
16753.0	99.24	13578.824	34258.094
10527.0	99.24	11522.909	36778.434
19593.0	99.2	14599.371	37262.984
535.0	99.14	7855.151	36918.883
13145.0	98.99	12486.691	33764.496
1144.0	98.93	8169.485	36592.762
10168.0	98.89	11291.569	38281.07
6014.0	98.84	10122.937	34716.09
12042.0	98.82	11925.93	33227.762
18439.0	98.78	14182.047	36261.285
9174.0	98.74	10779.112	39852.941
557.0	98.74	7981.731	37063.93
3541.0	98.66	8961.496	34673.043
253.0	98.64	7969.57	34605.102
4536.0	98.64	9325.109	36110.527
11238.0	98.59	11848.599	37654.305
14208.0	98.57	12847.771	34520.953
19726.0	98.43	14486.257	35607.914
6566.0	98.43	10295.251	38680.379
19847.0	98.41	14633.291	33843.301
13993.0	98.28	12914.135	37298.145
14697.0	98.26	13004.732	35682.996
678.0	98.03	7695.923	38124.477
17783.0	97.95	13949.383	35910.063
14394.0	97.9	12948.727	33273.895
3577.0	97.76	9056.115	34241.34
2158.0	97.71	8424.042	37189.719
3290.0	97.71	8906.659	37202.699
16068.0	97.67	13429.166	37685.531
19218.0	97.63	14224.68	39184.863
8215.0	97.59	10650.048	33293.137
9639.0	97.55	10996.05	34609.398
617.0	97.53	7968.477	37690.5
4497.0	97.5	9457.356	36624.93
10469.0	97.48	11427.703	37610.34
628.0	97.46	7968.774	37759.379
4724.0	97.44	9290.724	33225.184
8085.0	97.36	10581.83	35088.438
7193.0	97.3	10384.453	34818.82
8698.0	97.28	10871.43	34754.414
744.0	97.27	7730.478	38629.59
11510.0	97.27	12016.621	39529.637
5349.0	97.21	9903.237	38973.863
5536.0	97.17	9711.392	37413.922
1256.0	97.13	8093.315	35048.512
10118.0	97.0	11305.307	37521.855
9981.0	96.96	11234.36	35636.262
3041.0	96.94	8678.884	39197.066
14787.0	96.92	13095.204	36764.984
16840.0	96.92	13752.58	33464.004
5020.0	96.9	9597.944	36773.82
13476.0	96.9	12651.276	35749.809
5831.0	96.86	9725.85	33865.336
4433.0	96.77	9457.306	37597.039
18592.0	96.75	14177.148	34391.59
19314.0	96.73	14474.236	39826.176
16124.0	96.61	13457.72	38431.168
16295.0	96.5	13613.304	39554.074
10871.0	96.48	11691.456	33323.102
13983.0	96.48	12781.826	37184.566
5106.0	96.4	9654.165	38089.043
3696.0	96.38	9219.288	33342.422
19342.0	96.29	14578.501	39699.477
12609.0	96.27	12178.279	39579.879
16389.0	96.27	13756.347	38377.906
4484.0	96.25	9426.783	36728.797
15728.0	96.23	13468.127	34096.188
19325.0	96.17	14635.85	39923.762
11046.0	96.15	11749.363	35415.488
13853.0	96.13	12856.58	38961.473
9270.0	95.98	11012.566	39064.172
3013.0	95.98	8834.118	38801.188
13241.0	95.94	12519.036	33086.379
14309.0	95.92	12773.049	33169.133
19140.0	95.89	14329.998	38424.82
569.0	95.87	7757.302	37154.262
19058.0	95.85	14275.593	37492.973
14491.0	95.79	12970.918	33645.422
10841.0	95.71	11835.162	33057.004
1315.0	95.69	8047.584	34185.383
14080.0	95.68	12919.276	35942.309
7614.0	95.64	10500.365	39425.176
17906.0	95.62	13838.336	37249.516
3934.0	95.52	9264.971	36477.012
15177.0	95.33	13209.15	37842.926
16584.0	95.33	13715.594	36114.184
2749.0	95.33	8702.015	35271.352
18967.0	95.16	14338.085	36412.648
1881.0	95.1	8242.049	38421.527
9526.0	95.08	11157.212	35614.16
9832.0	94.99	11391.733	33865.879
17770.0	94.95	13855.127	35678.258
2645.0	94.93	8824.203	33848.859
18902.0	94.91	14350.839	35503.156
18462.0	94.89	14064.039	35935.258
9953.0	94.85	11231.399	35320.988
14243.0	94.85	12852.969	34193.629
13755.0	94.77	12611.836	39534.07
15961.0	94.72	13534.73	36514.199
15628.0	94.68	13343.743	33148.914
16598.0	94.62	13747.082	36212.336
6826.0	94.58	10336.586	35878.004
16821.0	94.54	13579.442	33620.305
3631.0	94.54	8937.353	33386.902
10970.0	94.53	11818.939	34590.086
18401.0	94.45	14111.691	36938.316
4681.0	94.41	9346.039	33694.719
3596.0	94.41	8950.082	33830.656
2261.0	94.35	8514.684	36007.941
18638.0	94.31	14017.148	33729.242
1980.0	94.16	8279.779	39918.738
18281.0	94.16	14001.44	38547.125
4483.0	94.12	9428.952	36708.359
16839.0	94.12	13658.356	33460.66
12972.0	94.07	12372.443	35518.867
15744.0	94.01	13543.647	34293.57
10779.0	93.99	11522.739	33770.883
15985.0	93.99	13483.365	36793.465
3051.0	93.87	8772.37	39283.844
18388.0	93.87	14153.956	37171.109
2287.0	93.87	8526.402	35698.961
14937.0	93.76	12939.185	38529.586
5754.0	93.76	9906.756	34905.301
1502.0	93.7	8204.684	33565.586
6688.0	93.7	10329.579	37217.762
19916.0	93.68	14496.19	33015.039
9416.0	93.64	11137.668	37031.484
9607.0	93.61	10997.141	34846.023
15869.0	93.57	13561.128	35432.965
8249.0	93.53	10832.652	33205.332
14554.0	93.47	12953.298	34056.988
19047.0	93.45	14243.707	37346.496
16260.0	93.43	13729.435	39691.648
14663.0	93.36	12975.413	35270.863
4418.0	93.32	9352.666	37706.688
8260.0	93.3	10806.831	33318.547
1715.0	93.26	8205.776	36321.199
4607.0	93.22	9398.498	35228.723
10558.0	93.17	11616.508	36407.16
19823.0	93.17	14602.936	34249.398
2370.0	93.15	8575.355	34526.629
19438.0	93.15	14441.374	38961.426
4529.0	93.07	9445.752	36065.391
10155.0	93.05	11268.275	38012.504
7007.0	93.03	10153.161	33595.703
9076.0	92.9	10884.38	38513.625
796.0	92.88	7970.884	39050.203
4517.0	92.86	9292.638	36298.305
8269.0	92.8	10778.787	33387.887
9057.0	92.65	10846.862	38230.02
12399.0	92.65	12272.702	36863.852
1355.0	92.55	8040.91	33953.184
11781.0	92.4	11995.953	36094.484
7960.0	92.4	10754.913	36249.293
4854.0	92.38	9515.931	34378.316
1174.0	92.36	8090.41	36243.441
13293.0	92.36	12706.68	33830.656
1788.0	92.36	8318.563	37020.156
12106.0	92.32	12128.773	33477.691
4498.0	92.28	9387.494	36628.828
13146.0	92.26	12454.682	33767.723
2814.0	92.25	8721.38	36142.805
8861.0	92.17	10872.947	35597.117
13777.0	92.04	12513.957	39780.965
10494.0	92.0	11583.314	37271.539
7017.0	91.96	10311.264	33418.156
10971.0	91.94	11718.666	34587.469
6600.0	91.81	10276.131	38437.266
16343.0	91.77	13770.727	38798.551
16764.0	91.73	13603.803	34046.73
19767.0	91.69	14468.893	35251.328
12608.0	91.67	12153.146	39553.57
1217.0	91.67	8085.482	35613.332
15298.0	91.67	13143.608	36453.445
3366.0	91.63	8973.723	36432.938
9626.0	91.63	11026.582	34450.219
19886.0	91.61	14604.226	33592.691
18033.0	91.58	13861.494	38741.227
15775.0	91.54	13392.526	34602.598
5884.0	91.52	9802.65	33019.5
4077.0	91.5	9247.626	38375.91
13258.0	91.42	12705.793	33293.734
4009.0	91.42	9077.406	37504.984
14930.0	91.38	12970.99	38451.355
14326.0	91.38	12846.699	33108.359
14305.0	91.35	12864.646	33442.887
10868.0	91.33	11715.895	33285.523
13714.0	91.33	12670.177	38951.691
5663.0	91.31	9781.01	35796.246
11657.0	91.25	11868.676	37750.93
17747.0	91.23	13908.74	35436.086
3169.0	91.13	8878.227	39158.152
1600.0	91.13	8370.567	34787.59
10960.0	91.04	11834.063	34449.891
3464.0	91.02	9038.889	35420.879
4302.0	90.96	9367.363	38966.996
1331.0	90.89	8127.977	34092.703
3971.0	90.87	9092.753	36972.723
16208.0	90.85	13470.58	39573.137
15833.0	90.79	13527.035	35105.445
7285.0	90.71	10485.585	35730.563
10941.0	90.69	11684.258	34185.445
16121.0	90.62	13417.776	38390.867
308.0	90.62	7650.889	34966.074
15278.0	90.56	13341.022	36814.441
15139.0	90.54	13194.802	38471.539
14038.0	90.54	12798.702	36598.676
2862.0	90.52	8678.317	36799.102
4869.0	90.48	9653.019	34570.656
8946.0	90.46	10943.302	36814.914
899.0	90.44	7726.791	39960.477
8941.0	90.35	10939.354	36730.758
9449.0	90.29	11187.973	36638.199
753.0	90.23	7976.464	38688.422
3091.0	90.1	8703.132	39879.676
1512.0	90.1	8397.051	33622.801
1560.0	90.06	8213.701	34125.176
7263.0	90.04	10384.115	35568.859
3363.0	90.04	8967.596	36682.844
4375.0	89.99	9439.242	38410.68
10038.0	89.87	11326.503	36387.258
1003.0	89.87	8147.515	38502.137
8061.0	89.85	10729.633	35152.727
7341.0	89.79	10522.109	36383.922
14546.0	89.76	13130.18	34003.637
4187.0	89.7	9096.266	39658.988
16883.0	89.64	13807.302	33021.871
12559.0	89.62	12239.528	38865.367
18012.0	89.62	13836.002	38507.063
16428.0	89.62	13608.769	37834.313
10277.0	89.6	11326.08	39719.957
7836.0	89.58	10584.701	37997.895
19472.0	89.51	14548.547	38877.703
14839.0	89.41	12937.341	37365.094
5739.0	89.39	9866.412	35077.281
4229.0	89.39	9337.61	39835.977
3666.0	89.37	9005.505	33107.848
2805.0	89.37	8768.753	36062.953
8022.0	89.31	10693.452	35439.715
14779.0	89.3	13014.078	36654.844
5693.0	89.28	9748.463	35438.117
4335.0	89.28	9462.345	38677.934
10096.0	89.26	11378.383	37277.957
2374.0	89.24	8560.571	34546.445
7790.0	89.16	10630.195	38784.746
9126.0	89.1	10807.509	39141.027
18243.0	89.08	14002.842	38830.77
7427.0	89.08	10376.869	37403.68
1414.0	89.05	8121.949	33043.219
16554.0	89.03	13758.983	36684.945
19718.0	88.99	14568.795	35857.926
855.0	88.91	7892.978	39535.648
19744.0	88.91	14589.748	35554.836
15813.0	88.89	13405.301	34901.293
15336.0	88.87	13336.159	35980.246
9496.0	88.84	11163.444	35904.949
5914.0	88.78	9950.848	33270.551
14995.0	88.78	13025.239	39391.422
4630.0	88.76	9443.744	34668.77
9478.0	88.74	11012.874	36308.777
6374.0	88.64	9955.842	38688.66
9437.0	88.55	11033.682	37017.609
14791.0	88.55	12936.342	36802.211
12895.0	88.53	12442.004	36280.387
15868.0	88.51	13384.665	35412.57
10709.0	88.51	11497.999	34702.145
19602.0	88.49	14626.503	37083.223
12858.0	88.45	12308.769	36983.703
5825.0	88.43	9910.577	34102.191
18413.0	88.41	14180.971	36780.391
10261.0	88.32	11345.088	39547.922
2348.0	88.32	8596.401	34868.422
587.0	88.32	7809.235	37368.754
15880.0	88.3	13469.337	35542.93
13937.0	88.26	12745.088	37888.848
6376.0	88.22	9979.61	38701.668
14731.0	88.2	12986.157	36083.477
19624.0	88.2	14588.65	36958.52
4845.0	88.2	9519.612	34264.035
7246.0	88.17	10475.727	35375.742
13969.0	88.15	12726.812	37394.43
12054.0	88.13	12016.57	33006.652
11301.0	88.05	11740.168	38490.172
17915.0	88.03	13831.37	37359.777
1362.0	88.01	8177.116	33726.277
6677.0	87.99	10319.661	37393.434
5255.0	87.92	9560.614	39612.367
9427.0	87.9	11128.202	36865.156
15104.0	87.84	13140.901	39194.578
71.0	87.82	7951.375	33466.891
8297.0	87.82	10873.565	33745.027
6216.0	87.78	9982.956	36950.855
11682.0	87.76	11892.756	37409.711
2582.0	87.74	8775.238	33415.871
12783.0	87.74	12368.854	37902.602
11081.0	87.72	11723.927	35781.688
771.0	87.72	7746.042	38830.789
1185.0	87.72	8122.739	36181.734
9558.0	87.72	11089.858	35285.832
9141.0	87.71	10902.931	39320.113
5031.0	87.69	9547.515	37006.43
9423.0	87.65	11149.586	37100.199
8159.0	87.63	10725.28	33817.414
6088.0	87.61	9980.69	35513.391
15128.0	87.59	13259.127	38887.594
340.0	87.57	7862.321	35290.969
1332.0	87.53	8012.99	34093.871
1782.0	87.51	8406.313	36971.922
10217.0	87.49	11330.596	38830.887
14171.0	87.46	12882.247	34971.719
3556.0	87.44	9005.037	34541.512
12936.0	87.4	12445.355	35803.992
6019.0	87.34	9925.318	34754.234
13068.0	87.34	12295.995	34731.512
2033.0	87.3	8611.668	39177.652
14204.0	87.28	12823.0	34502.309
10899.0	87.21	11736.404	33735.602
16321.0	87.17	13703.773	39205.461
10409.0	87.13	11510.878	38740.844
2203.0	87.11	8439.968	36752.047
1255.0	87.03	8051.379	35037.0
856.0	87.0	7743.234	39540.621
3778.0	86.96	9091.751	34446.422
14137.0	86.92	12841.778	35504.336
3155.0	86.9	8968.912	39339.125
13513.0	86.88	12690.628	36099.809
1342.0	86.86	8113.04	33863.387
15483.0	86.82	13208.28	34602.648
15123.0	86.82	13331.719	39074.055
1772.0	86.82	8324.313	36922.934
9498.0	86.77	11091.134	35935.879
1962.0	86.77	8303.472	39658.516
14000.0	86.73	12768.975	37068.008
19257.0	86.73	14422.342	39458.211
10473.0	86.65	11445.495	37656.363
19620.0	86.65	14574.249	36929.191
1501.0	86.61	8254.938	33565.395
10262.0	86.56	11254.299	39547.824
18309.0	86.52	14100.5	38159.551
16467.0	86.48	13758.392	37788.727
9311.0	86.48	11193.318	38354.523
17932.0	86.46	13884.542	37521.512
16593.0	86.44	13567.505	36181.73
14001.0	86.44	12864.854	37070.309
12996.0	86.4	12422.191	35405.977
15081.0	86.4	13311.513	39501.383
13962.0	86.4	12851.209	37600.531
5496.0	86.36	9762.699	37979.289
1540.0	86.36	8252.509	33881.723
3745.0	86.33	9107.959	33991.73
12587.0	86.33	12168.984	39257.23
13849.0	86.31	12823.918	39203.973
18066.0	86.31	13926.236	39154.203
19639.0	86.31	14625.526	36827.211
18593.0	86.27	14011.46	34393.934
13213.0	86.25	12325.113	33102.594
18130.0	86.23	13919.025	39874.977
7151.0	86.23	10493.645	34279.031
1677.0	86.19	8238.156	35887.438
15311.0	86.19	13323.038	36334.652
7173.0	86.15	10489.767	34548.355
9066.0	86.13	10900.813	38356.621
316.0	86.08	7749.764	35046.125
14829.0	86.08	12977.725	37200.449
5905.0	86.04	10043.661	33206.223
697.0	86.04	7944.499	38257.891
15393.0	86.04	13281.365	35541.543
11791.0	86.02	11901.026	36210.539
10889.0	85.89	11755.749	33584.809
19454.0	85.83	14601.036	39064.473
3161.0	85.81	8991.777	39394.063
2411.0	85.79	8463.534	33978.641
15116.0	85.75	13185.38	39018.621
6515.0	85.56	10210.567	39364.621
17782.0	85.48	13868.648	35892.168
13734.0	85.31	12691.229	39135.133
5053.0	85.2	9589.939	37313.336
1663.0	85.14	8412.637	35692.984
18758.0	85.12	14291.319	33561.672
12502.0	85.1	12229.231	38176.465
16939.0	85.06	13877.318	33575.086
13883.0	85.06	12833.2	38726.316
16614.0	85.0	13765.273	35759.355
5068.0	84.98	9531.556	37504.48
7963.0	84.97	10765.171	36284.406
9407.0	84.93	11154.991	37224.93
15494.0	84.93	13216.105	34395.727
4776.0	84.91	9607.649	33372.594
18430.0	84.81	14057.0	36462.227
4255.0	84.79	9418.734	39745.766
1794.0	84.79	8313.015	37123.633
12961.0	84.75	12453.614	35730.492
14801.0	84.75	13061.93	36937.035
3028.0	84.75	8823.261	39059.313
18723.0	84.72	14395.853	33080.738
18582.0	84.68	14120.345	34590.754
13787.0	84.66	12666.462	39991.723
7873.0	84.56	10702.93	37784.91
11084.0	84.56	11829.974	35802.543
7320.0	84.56	10509.161	36079.605
11360.0	84.54	11739.958	39027.688
19532.0	84.51	14597.469	37998.477
16354.0	84.49	13729.52	38887.996
15372.0	84.47	13210.21	35728.828
4069.0	84.47	9083.972	38322.328
12863.0	84.45	12379.756	36770.742
5258.0	84.41	9512.295	39650.949
12707.0	84.39	12344.943	38809.469
12463.0	84.37	12135.604	37691.516
1873.0	84.35	8282.717	38307.035
7959.0	84.33	10626.27	36226.813
11434.0	84.3	11649.281	39652.766
1153.0	84.26	8170.284	36385.402
14694.0	84.24	13120.831	35657.031
8130.0	84.18	10695.914	34349.922
13331.0	84.18	12639.332	34220.867
1193.0	84.1	8051.343	35988.723
7851.0	83.95	10754.984	37839.551
337.0	83.93	7939.373	35234.145
16404.0	83.93	13683.716	38246.332
16057.0	83.91	13395.767	37616.742
11278.0	83.91	11688.149	38163.527
16207.0	83.84	13355.592	39570.707
1559.0	83.78	8325.264	34088.922
2273.0	83.78	8619.28	35869.633
10344.0	83.74	11431.928	39289.738
12209.0	83.68	12115.319	34918.492
14015.0	83.68	12902.16	36938.715
14842.0	83.66	13117.638	37400.324
15756.0	83.64	13452.564	34435.621
9986.0	83.59	11271.33	35709.684
11907.0	83.59	11883.777	34741.785
1218.0	83.59	8185.084	35640.906
11876.0	83.55	11875.305	35033.844
8985.0	83.55	10920.019	37297.172
16886.0	83.49	13990.063	33072.922
10958.0	83.49	11665.938	34405.828
17724.0	83.47	13962.292	34970.586
8118.0	83.38	10626.951	34522.988
4903.0	83.38	9703.263	35145.73
9250.0	83.38	11024.996	39185.398
5718.0	83.36	9841.014	35397.059
8097.0	83.34	10628.516	34860.926
6768.0	83.34	10201.705	36358.414
15854.0	83.34	13376.136	35282.293
13050.0	83.3	12394.418	34620.305
864.0	83.26	7644.752	39599.031
2566.0	83.22	8696.853	33285.313
15683.0	83.2	13536.927	33450.441
13478.0	83.16	12594.569	35764.984
5555.0	83.16	9884.9	37100.512
1949.0	83.15	8348.686	39420.965
5683.0	83.09	9790.189	35650.41
6372.0	83.05	9943.563	38660.359
1862.0	82.97	8227.723	38184.578
55.0	82.93	7797.4	33382.238
690.0	82.93	7758.508	38212.887
12170.0	82.9	12070.919	34370.574
12710.0	82.9	12429.828	38833.184
2481.0	82.88	8597.535	33529.074
1497.0	82.82	8229.379	33550.652
16965.0	82.76	13995.55	33961.316
13242.0	82.74	12628.381	33103.406
2556.0	82.72	8787.11	33192.309
61.0	82.72	7986.32	33434.254
11217.0	82.71	11764.317	37343.027
5551.0	82.69	9883.617	37340.156
16775.0	82.63	13668.301	33824.023
11184.0	82.55	11754.557	37003.156
16472.0	82.53	13636.998	37547.496
9142.0	82.51	10945.246	39319.301
10390.0	82.51	11566.216	38838.605
7593.0	82.51	10403.652	39200.738
18736.0	82.49	14394.462	33231.977
11012.0	82.46	11822.494	35145.879
10820.0	82.44	11487.186	33299.789
3099.0	82.38	8673.096	39939.82
785.0	82.38	7840.004	38931.539
16003.0	82.36	13519.879	37052.336
15956.0	82.3	13565.007	36466.371
10944.0	82.3	11800.275	34225.785
15559.0	82.25	13305.488	33689.563
2763.0	82.23	8698.993	35502.961
15606.0	82.23	13268.576	33197.887
15960.0	82.21	13383.972	36513.293
18667.0	82.19	14145.105	33361.953
4954.0	82.17	9569.27	35821.695
18549.0	82.09	14131.901	34807.566
18412.0	82.03	14148.594	36756.004
12350.0	82.0	12127.446	36275.586
11452.0	81.94	11760.903	39878.691
361.0	81.94	7763.51	35507.813
15319.0	81.94	13209.737	36069.547
15145.0	81.9	13216.999	38547.277
4623.0	81.88	9328.303	34919.801
397.0	81.88	7816.577	35751.625
15344.0	81.86	13149.788	35748.754
13010.0	81.84	12343.444	35191.758
5279.0	81.82	9518.919	39955.465
1500.0	81.82	8384.725	33561.898
176.0	81.79	7722.303	34057.676
19067.0	81.75	14380.959	37598.762
13963.0	81.67	12800.109	37607.867
5305.0	81.63	9824.281	39648.73
6387.0	81.63	10003.333	38798.402
10979.0	81.63	11782.919	34703.73
15332.0	81.61	13277.723	36218.531
3429.0	81.57	8901.024	35815.711
548.0	81.56	7820.938	37004.641
14311.0	81.56	12800.488	33218.75
15427.0	81.52	13288.748	35011.688
19440.0	81.46	14530.634	38974.344
7099.0	81.42	10489.555	33511.656
1872.0	81.4	8364.163	38287.563
16094.0	81.36	13470.265	38013.469
7799.0	81.33	10767.0	38537.426
13624.0	81.29	12626.257	37847.629
9489.0	81.25	11091.59	36131.336
16785.0	81.23	13772.429	33905.219
12898.0	81.17	12429.242	36304.367
6170.0	81.15	10099.999	36308.648
2752.0	81.13	8809.172	35298.816
2045.0	81.1	8534.387	38963.238
2900.0	81.08	8772.74	37332.598
18104.0	81.08	13781.745	39596.039
1851.0	81.08	8206.642	38055.004
18312.0	81.06	14121.803	38307.648
12302.0	81.06	12133.328	35759.801
19442.0	81.02	14444.744	38988.246
16665.0	81.0	13598.231	35397.137
10518.0	80.98	11536.379	36989.484
13973.0	80.96	12917.561	37426.773
18032.0	80.96	13824.644	38736.996
5573.0	80.96	9884.729	36958.887
18118.0	80.96	13837.099	39726.684
790.0	80.94	7645.039	38993.23
16630.0	80.94	13638.165	35596.656
18608.0	80.89	14117.992	34235.492
13718.0	80.89	12519.852	38995.449
6763.0	80.81	10197.894	36329.449
722.0	80.79	7886.274	38442.426
15796.0	80.77	13433.467	34810.383
5932.0	80.77	10069.998	33495.488
16300.0	80.73	13579.558	39364.66
972.0	80.73	8039.9	39032.375
3617.0	80.73	8880.083	33527.09
14067.0	80.69	12708.48	36075.527
5729.0	80.69	9769.99	35236.738
13134.0	80.66	12291.073	33657.391
3747.0	80.62	9105.263	34008.145
12421.0	80.58	12120.248	37144.902
3117.0	80.58	9032.551	39936.258
3723.0	80.54	9124.411	33596.875
12883.0	80.54	12461.38	36495.375
162.0	80.5	7965.846	33982.547
2082.0	80.48	8589.924	38542.285
17982.0	80.46	13962.132	38178.391
11555.0	80.43	11910.54	39254.094
9855.0	80.43	11421.301	34197.703
12417.0	80.43	12133.362	37080.563
5048.0	80.37	9678.616	37192.465
4959.0	80.35	9650.595	35874.383
17869.0	80.35	13909.644	36832.457
14264.0	80.35	12779.418	33834.066
13267.0	80.27	12661.548	33431.191
6242.0	80.25	9930.396	37309.043
18405.0	80.23	14093.881	36985.832
12802.0	80.21	12432.582	37789.914
5751.0	80.2	9758.117	34875.719
13296.0	80.18	12591.059	33866.285
11902.0	80.14	12046.143	34682.141
5529.0	80.12	9704.344	37359.879
10030.0	80.12	11332.488	36275.676
13914.0	80.1	12837.79	38170.977
12487.0	80.02	12215.616	37984.156
18797.0	79.97	14418.384	34050.375
4587.0	79.95	9378.644	35319.781
9826.0	79.93	11383.71	33788.867
4797.0	79.89	9650.668	33630.723
12938.0	79.89	12297.101	35807.832
14553.0	79.87	12970.322	34029.762
18231.0	79.83	14067.64	39016.492
1481.0	79.83	8242.242	33459.395
1747.0	79.83	8413.463	36672.703
5260.0	79.77	9687.204	39670.227
11461.0	79.72	11721.965	39950.641
1189.0	79.72	8162.296	35948.371
14612.0	79.66	13117.615	34672.113
19366.0	79.64	14483.867	39306.668
13334.0	79.64	12525.411	34245.664
8060.0	79.62	10669.792	35150.105
8171.0	79.62	10622.241	33953.609
9368.0	79.6	11074.291	37956.469
8920.0	79.6	10850.508	36392.465
18919.0	79.58	14386.239	35761.016
9291.0	79.58	11034.033	38681.703
7798.0	79.56	10586.712	38536.543
912.0	79.52	8160.545	39827.441
18910.0	79.52	14400.288	35650.57
56.0	79.51	7870.62	33382.969
3118.0	79.51	8992.03	39941.887
8036.0	79.45	10665.526	35574.496
12739.0	79.43	12450.957	38544.262
14649.0	79.41	12978.909	35084.391
15192.0	79.41	13349.21	37732.629
2422.0	79.39	8522.533	34094.984
4572.0	79.35	9388.332	35428.395
2251.0	79.31	8468.92	35900.898
7315.0	79.29	10478.99	36050.273
15819.0	79.28	13463.025	34961.902
15411.0	79.28	13284.162	35194.352
1353.0	79.26	8043.929	33921.027
10367.0	79.26	11431.628	39186.602
13823.0	79.26	12891.742	39719.0
4858.0	79.24	9647.897	34404.0
15214.0	79.24	13225.757	37362.836
15333.0	79.2	13207.214	35923.133
12759.0	79.18	12480.072	38175.867
1889.0	79.18	8216.496	38504.992
1484.0	79.14	8267.062	33470.758
11727.0	79.1	11873.151	36921.016
15404.0	79.08	13155.755	35346.262
18351.0	79.05	14115.829	37620.336
10952.0	78.99	11638.524	34320.355
19066.0	78.97	14278.443	37595.16
83.0	78.97	7668.107	33569.199
18517.0	78.93	14145.534	35569.023
11974.0	78.91	11857.494	33839.699
14635.0	78.87	12942.726	34905.285
11487.0	78.82	11860.095	40007.824
6831.0	78.8	10159.329	35599.996
4712.0	78.8	9316.312	33401.328
2495.0	78.74	8569.296	33633.852
12900.0	78.7	12422.571	36368.258
16374.0	78.68	13678.868	38505.004
16798.0	78.64	13591.391	33724.703
177.0	78.61	7645.993	34077.68
2065.0	78.59	8519.032	38701.262
5774.0	78.51	9769.621	34467.688
13302.0	78.49	12519.366	33916.895
2730.0	78.47	8821.985	35055.926
1733.0	78.47	8277.745	36537.387
3604.0	78.45	9031.322	33951.07
18186.0	78.41	13995.449	39540.621
5302.0	78.39	9863.632	39624.898
5343.0	78.38	9889.842	39251.254
18107.0	78.34	13906.907	39616.031
11797.0	78.34	11995.163	35955.5
8277.0	78.3	10944.18	33493.754
2114.0	78.26	8421.037	38034.281
4381.0	78.22	9477.272	38178.578
3288.0	78.16	8936.029	37495.0
7272.0	78.16	10354.565	35643.488
16946.0	78.16	13895.797	33699.625
10992.0	78.16	11692.358	34928.258
12427.0	78.15	12095.359	37228.168
13246.0	78.15	12574.317	33192.555
31.0	78.13	7643.595	33222.746
9646.0	78.09	11134.601	34316.902
6049.0	78.07	9942.376	35073.801
15675.0	77.93	13455.841	33335.164
12.0	77.92	7867.051	33093.121
18515.0	77.92	14099.668	35517.941
2444.0	77.88	8524.439	33893.289
8074.0	77.82	10681.374	34984.086
9601.0	77.8	11088.046	35065.922
5265.0	77.8	9576.598	39764.004
7733.0	77.8	10652.064	39191.559
153.0	77.78	7913.114	33927.395
6526.0	77.74	10199.543	39237.512
9543.0	77.74	11046.471	35470.453
14066.0	77.7	12753.601	36372.988
7773.0	77.7	10618.853	38877.02
9383.0	77.65	11203.929	37515.992
13496.0	77.57	12617.294	35948.828
12112.0	77.55	12249.131	33518.375
10297.0	77.55	11562.861	39782.508
11724.0	77.51	11875.208	36865.566
761.0	77.49	7950.794	38728.066
13534.0	77.47	12604.931	36302.41
13022.0	77.46	12484.461	34971.004
16991.0	77.46	13852.096	34340.879
6925.0	77.42	10236.533	34704.879
14139.0	77.42	12810.448	35531.961
6329.0	77.38	9988.328	38082.434
17012.0	77.36	13817.664	34667.129
19463.0	77.36	14484.323	38790.137
12217.0	77.36	12202.29	34977.035
7122.0	77.34	10407.047	33838.145
2315.0	77.3	8627.381	35095.258
1404.0	77.26	8151.508	33178.91
8164.0	77.26	10715.865	33885.094
5559.0	77.26	9714.729	37146.578
6613.0	77.21	10260.614	38299.227
15949.0	77.19	13387.901	36407.789
5130.0	77.17	9558.969	38305.949
5630.0	77.17	9771.74	36374.328
18004.0	77.13	13845.411	38410.754
15644.0	77.13	13486.077	33117.609
19667.0	77.11	14476.063	36231.32
15013.0	77.09	13032.231	39628.996
18288.0	77.09	14038.273	38312.816
7657.0	77.09	10601.643	39790.379
11642.0	77.07	11905.057	37908.703
10239.0	77.05	11300.282	39135.727
635.0	77.05	7788.039	37793.137
9378.0	76.98	11113.938	37724.98
11698.0	76.98	11853.132	37245.352
15394.0	76.98	13302.885	35557.867
7143.0	76.98	10471.426	34123.453
11643.0	76.98	11867.499	37922.898
12887.0	76.92	12279.292	36519.84
16486.0	76.88	13750.595	37368.973
13665.0	76.86	12697.241	38386.094
12363.0	76.84	12275.098	36474.992
13250.0	76.84	12662.617	33212.387
19686.0	76.79	14617.127	36122.867
3552.0	76.79	8941.521	34461.742
5310.0	76.77	9807.326	39713.766
17472.0	76.75	13909.592	34753.395
19811.0	76.75	14443.313	34351.168
11649.0	76.57	11921.213	37668.793
16873.0	76.56	13611.287	33101.559
1903.0	76.56	8315.499	38683.348
1765.0	76.54	8325.162	36840.477
5612.0	76.52	9755.047	36218.457
19740.0	76.5	14509.363	35472.914
8206.0	76.48	10745.762	33193.301
16622.0	76.46	13738.217	35814.715
11955.0	76.44	11895.336	33985.371
1610.0	76.38	8251.594	35000.938
2056.0	76.34	8513.135	38858.957
5009.0	76.33	9576.92	36660.359
283.0	76.33	7643.971	34815.406
4345.0	76.31	9352.019	38487.953
8274.0	76.31	10907.211	33447.539
5083.0	76.29	9652.418	37710.496
15282.0	76.27	13265.656	36583.512
5386.0	76.23	9899.328	38724.254
11464.0	76.23	11834.401	39976.004
13702.0	76.23	12566.411	38830.875
5781.0	76.19	9859.993	34290.035
6617.0	76.13	10262.805	37988.887
5367.0	76.1	9717.165	38833.406
12496.0	76.1	12159.829	38122.563
3225.0	76.08	8928.439	38396.496
8342.0	76.08	10858.455	34307.379
9153.0	76.02	10939.35	39532.043
9619.0	76.02	11027.399	34701.531
12478.0	76.0	12178.17	37894.637
16877.0	75.98	13727.655	33136.18
4905.0	75.96	9662.775	35188.828
15887.0	75.96	13481.38	35640.902
11450.0	75.9	11820.952	39859.379
10097.0	75.87	11390.789	37290.809
17807.0	75.87	13834.692	36210.684
18454.0	75.87	14192.222	36163.438
4082.0	75.83	9262.487	38407.809
13255.0	75.83	12671.068	33268.012
15433.0	75.81	13252.024	35076.59
13501.0	75.81	12604.209	36030.73
10059.0	75.79	11239.956	36571.398
13214.0	75.79	12412.702	33110.316
13837.0	75.79	12861.718	39340.898
18414.0	75.77	14121.248	36802.301
9793.0	75.75	11351.492	33416.758
12096.0	75.73	12078.228	33388.723
19912.0	75.73	14522.065	33322.664
8316.0	75.69	10819.362	33956.414
18886.0	75.69	14266.556	35244.254
10949.0	75.67	11770.762	34277.273
17871.0	75.67	13869.605	36891.863
12221.0	75.52	12070.478	35017.813
7200.0	75.5	10362.156	34912.223
10823.0	75.5	11579.458	33317.852
16116.0	75.48	13428.577	38273.434
10291.0	75.48	11321.233	39963.094
3862.0	75.46	9085.751	35492.078
262.0	75.44	7652.666	34670.711
10681.0	75.44	11601.352	34971.672
12205.0	75.43	12187.622	34828.844
9499.0	75.33	11179.37	35966.836
12816.0	75.33	12295.427	37666.051
9341.0	75.33	11084.153	38046.137
13079.0	75.31	12383.571	34578.875
16527.0	75.31	13730.692	36937.453
9458.0	75.23	11085.993	36410.297
8086.0	75.2	10630.887	35092.195
11855.0	75.16	11876.982	35385.426
14721.0	75.16	13092.488	36021.766
7478.0	75.14	10436.227	37869.289
1572.0	75.1	8361.743	34373.281
8815.0	75.06	10902.342	35037.02
2506.0	75.06	8475.32	33416.453
18256.0	75.04	14111.856	38919.453
15337.0	75.02	13209.886	36018.543
120.0	75.02	7672.606	33825.516
5911.0	75.02	10065.098	33255.344
9367.0	75.0	11041.909	37949.508
10074.0	74.98	11333.709	36820.617
18554.0	74.98	14027.887	34852.285
1685.0	74.97	8274.685	35986.051
8319.0	74.95	10929.087	33988.777
4894.0	74.83	9535.159	35000.602
19561.0	74.83	14584.841	37726.98
182.0	74.83	7954.542	34130.258
18059.0	74.79	13938.714	39100.363
14636.0	74.79	13057.456	34908.07
898.0	74.72	7654.919	39938.93
17992.0	74.7	13900.949	38300.738
1928.0	74.7	8204.431	39081.172
3488.0	74.7	8884.429	35336.891
11061.0	74.66	11788.897	35560.395
4402.0	74.62	9485.787	37867.051
18018.0	74.62	13847.335	38567.16
13350.0	74.62	12509.184	34367.066
8323.0	74.6	10926.914	34004.863
18205.0	74.58	14106.835	39118.574
13547.0	74.56	12640.73	36562.566
18570.0	74.54	14177.574	34661.18
4571.0	74.49	9470.732	35734.223
14715.0	74.45	13110.811	35967.77
4094.0	74.35	9087.774	38550.48
6407.0	74.33	10030.769	38994.762
11875.0	74.33	11964.618	34984.746
18536.0	74.29	14090.54	34939.938
18329.0	74.29	14060.885	37959.02
15692.0	74.26	13550.651	33565.07
15193.0	74.24	13308.476	37739.902
2113.0	74.24	8465.649	38031.121
3273.0	74.22	8985.596	37580.965
11162.0	74.18	11817.332	36823.422
19004.0	74.14	14258.803	36817.387
12471.0	74.12	12147.064	37770.398
11424.0	74.1	11749.709	39535.5
8944.0	74.06	10967.751	36783.637
4222.0	74.06	9085.121	39996.285
4442.0	74.03	9433.137	37422.055
13781.0	73.99	12513.416	39889.297
19285.0	73.97	14406.191	39709.934
18766.0	73.97	14290.607	33652.402
5102.0	73.93	9535.785	38033.949
4408.0	73.93	9305.577	37915.57
16077.0	73.91	13362.643	37835.773
12375.0	73.87	12165.681	36608.727
10478.0	73.85	11594.98	37426.199
14198.0	73.83	12910.964	34692.746
5104.0	73.8	9573.19	38052.586
9293.0	73.78	11205.591	38743.996
12558.0	73.78	12199.396	38859.891
4599.0	73.76	9311.412	35159.164
4886.0	73.74	9512.089	34862.313
4151.0	73.74	9165.424	39302.551
4844.0	73.7	9686.454	34248.391
3757.0	73.66	9070.995	34090.617
9388.0	73.66	11125.885	37583.078
6821.0	73.66	10211.806	35826.727
1293.0	73.61	7999.131	34482.34
4616.0	73.61	9318.33	34819.164
16361.0	73.61	13701.601	38689.004
14233.0	73.57	12748.691	34376.094
10198.0	73.55	11227.102	38605.465
1199.0	73.51	8118.549	36039.355
5362.0	73.51	9886.22	38791.449
15088.0	73.49	13275.205	39280.051
19692.0	73.47	14521.526	35900.0
16708.0	73.41	13710.224	34685.875
5099.0	73.41	9593.108	37985.934
18979.0	73.41	14222.593	36499.715
584.0	73.39	7986.179	37333.316
4811.0	73.39	9537.119	33822.66
16649.0	73.38	13636.556	35506.809
10129.0	73.38	11268.185	37698.074
18520.0	73.34	14040.371	35288.352
19477.0	73.32	14615.413	38930.492
10963.0	73.3	11774.005	34499.344
1725.0	73.28	8398.733	36440.637
7399.0	73.28	10415.814	37122.074
15028.0	73.26	13104.695	39809.012
18528.0	73.26	14171.413	35112.59
10521.0	73.24	11541.904	37012.891
19923.0	73.22	14590.21	33092.953
14593.0	73.11	12987.197	34443.781
1869.0	73.09	8366.92	38267.199
9015.0	73.07	10985.174	37708.836
3751.0	73.07	9210.679	34032.906
7807.0	73.07	10657.95	38612.156
15032.0	73.07	13008.616	39858.551
11212.0	73.03	11801.616	37325.352
18442.0	73.03	14047.244	36325.125
13864.0	73.01	12751.931	39032.828
3582.0	72.99	9054.042	34279.523
1366.0	72.99	8038.172	33760.457
11983.0	72.97	11913.438	33911.188
19038.0	72.95	14237.625	37258.395
4125.0	72.95	9219.026	39039.676
4699.0	72.92	9336.128	33576.852
15844.0	72.88	13380.288	35185.953
16076.0	72.88	13523.331	37819.398
5452.0	72.88	9703.634	38278.91
13101.0	72.86	12290.032	34225.086
5063.0	72.84	9577.636	37438.063
3685.0	72.82	9231.93	33145.891
13029.0	72.8	12481.03	35024.715
18422.0	72.8	14169.263	36588.094
12284.0	72.78	12150.921	35618.824
11620.0	72.78	12046.914	38230.051
567.0	72.78	7832.229	37133.813
7967.0	72.76	10723.982	36332.84
18591.0	72.74	14163.171	34369.715
12831.0	72.74	12484.097	37327.441
9074.0	72.74	10814.227	38483.23
5588.0	72.72	9777.427	36763.977
2380.0	72.7	8485.676	34605.699
9751.0	72.7	11002.471	33014.211
7058.0	72.69	10356.978	33085.316
16373.0	72.69	13765.615	38472.488
9362.0	72.65	11062.609	37922.875
2297.0	72.65	8598.634	35508.609
5169.0	72.63	9508.859	38579.266
6970.0	72.61	10223.72	34087.617
2125.0	72.59	8510.276	37964.004
57.0	72.59	7759.917	33394.082
1306.0	72.59	8016.796	34412.145
12028.0	72.59	12023.29	33456.016
7629.0	72.59	10495.052	39573.633
19269.0	72.59	14367.537	39562.219
12324.0	72.57	12273.308	35908.41
551.0	72.55	7685.043	37034.941
6055.0	72.55	9989.853	35163.363
7146.0	72.51	10531.685	34220.492
4311.0	72.49	9349.163	39038.379
4100.0	72.47	9104.722	38595.254
18927.0	72.47	14253.383	35826.77
14051.0	72.42	12755.581	36409.902
6690.0	72.4	10246.918	37325.973
10529.0	72.36	11556.918	36786.883
846.0	72.36	7865.913	39461.105
12492.0	72.34	12170.523	38033.879
12661.0	72.32	12301.307	39656.047
16301.0	72.32	13565.301	39371.395
1886.0	72.28	8375.955	38465.867
7013.0	72.26	10236.407	33393.617
8979.0	72.23	10990.814	37235.156
6006.0	72.19	9970.132	34664.766
373.0	72.19	7841.742	35573.719
18010.0	72.19	13975.81	38461.422
19376.0	72.19	14541.333	39375.043
18747.0	72.17	14260.335	33391.793
12878.0	72.17	12435.695	36426.707
4325.0	72.13	9487.269	38856.32
9240.0	72.01	11168.633	39417.602
19518.0	72.01	14516.146	38168.285
1757.0	71.94	8225.533	36742.074
12960.0	71.94	12278.013	35711.895
19703.0	71.92	14442.373	36030.93
14088.0	71.92	12884.118	36025.445
11638.0	71.9	12035.323	37864.578
1554.0	71.86	8413.531	34040.941
18115.0	71.86	13844.032	39676.199
18356.0	71.82	14124.688	37347.063
778.0	71.82	7755.53	38872.07
5120.0	71.82	9549.33	38191.305
1673.0	71.79	8401.092	35858.145
10203.0	71.79	11377.905	38712.539
599.0	71.77	7708.432	37494.203
5811.0	71.75	9804.844	34265.68
18267.0	71.73	14091.235	38701.227
1927.0	71.71	8380.288	39066.891
4756.0	71.63	9629.32	33105.766
5395.0	71.59	9727.523	38530.82
5964.0	71.59	10056.881	34026.613
1597.0	71.57	8309.119	34744.832
14790.0	71.56	12989.659	36777.844
10182.0	71.56	11368.217	38449.699
5446.0	71.54	9758.107	38242.492
19085.0	71.52	14408.347	37881.898
16597.0	71.52	13692.474	36209.934
11548.0	71.52	11897.686	39213.484
3446.0	71.52	8979.836	35629.941
16082.0	71.52	13515.695	37900.281
4219.0	71.5	9079.276	39920.91
3402.0	71.48	8894.545	36148.883
15826.0	71.48	13497.547	35015.707
413.0	71.44	7851.16	35925.023
4050.0	71.42	9141.251	38065.754
13834.0	71.42	12873.576	39277.648
6047.0	71.38	10076.563	35044.867
2799.0	71.36	8722.298	36015.414
1713.0	71.29	8245.881	36291.945
16163.0	71.29	13428.957	38973.809
2455.0	71.29	8420.665	33693.32
1087.0	71.25	8074.546	37240.383
16017.0	71.25	13471.704	37238.949
16229.0	71.15	13497.319	39918.348
13059.0	71.15	12469.393	34674.891
9055.0	71.13	10926.167	38208.93
5564.0	71.13	9770.296	37159.691
8837.0	71.11	10889.372	35320.109
2256.0	71.1	8447.655	35970.57
9574.0	71.08	11049.731	35177.098
5916.0	71.08	9951.347	33286.93
19003.0	71.06	14410.008	36811.137
4953.0	71.04	9694.367	35787.855
2939.0	71.02	8709.698	37887.574
18150.0	71.0	14208.206	39853.629
13906.0	70.98	12861.631	38354.512
9651.0	70.96	11134.504	34362.156
5067.0	70.88	9549.386	37472.551
14234.0	70.85	12776.367	34388.527
19535.0	70.83	14626.639	38022.063
13327.0	70.83	12550.235	34188.152
10765.0	70.83	11549.739	33869.02
14912.0	70.81	13078.578	38232.344
10986.0	70.79	11726.227	34824.703
8843.0	70.69	10840.561	35413.07
6848.0	70.65	10280.231	35436.441
14984.0	70.65	13000.751	39178.699
3887.0	70.64	9230.622	35735.664
16262.0	70.64	13633.122	39698.574
10450.0	70.62	11507.915	37911.801
18491.0	70.58	14173.247	35816.785
15466.0	70.56	13225.263	34464.895
2343.0	70.54	8555.74	34773.652
13072.0	70.5	12471.687	34485.043
13729.0	70.48	12666.465	39085.977
8366.0	70.44	10922.46	34599.539
512.0	70.42	7778.359	36741.57
9610.0	70.42	11001.799	34875.555
4466.0	70.41	9391.458	37091.934
4168.0	70.41	9151.153	39431.285
16988.0	70.39	13794.456	34280.004
10493.0	70.37	11539.331	37269.527
5672.0	70.37	9772.943	35881.938
10774.0	70.37	11604.469	33691.301
11059.0	70.35	11675.685	35555.641
16579.0	70.35	13579.659	36369.672
17780.0	70.31	13936.483	35834.184
1827.0	70.29	8354.303	37698.0
3381.0	70.29	8903.012	36273.578
19143.0	70.27	14420.694	38442.52
8953.0	70.27	10969.433	36911.457
10978.0	70.27	11670.202	34681.762
9324.0	70.23	11206.219	38159.004
1377.0	70.21	8072.347	33556.375
16337.0	70.21	13672.481	39067.355
6186.0	70.14	10112.519	36555.734
6808.0	70.14	10305.249	35770.426
15941.0	70.12	13530.831	36273.715
5105.0	70.12	9572.258	38075.172
18280.0	70.12	14030.416	38504.566
6577.0	70.08	10184.077	38778.324
6891.0	70.08	10242.702	35248.492
14410.0	70.04	13053.118	33356.246
19770.0	70.04	14527.466	35055.488
4732.0	70.04	9486.005	33027.711
4698.0	70.02	9477.112	33575.691
16655.0	70.02	13707.925	35264.043
2869.0	70.0	8639.985	36883.98
14741.0	69.98	13095.225	36183.223
9440.0	69.97	11132.22	36729.523
10437.0	69.93	11583.57	38273.867
3730.0	69.93	9136.407	33689.098
12474.0	69.87	12206.75	37806.0
15067.0	69.85	13235.148	39679.18
16557.0	69.83	13597.606	36408.477
19542.0	69.77	14563.27	38082.859
11830.0	69.77	11939.68	35423.387
14032.0	69.75	12905.673	36546.07
4105.0	69.74	9224.603	38701.949
14170.0	69.66	12905.48	34950.313
16933.0	69.62	13838.489	33529.301
313.0	69.52	7724.849	35013.715
16797.0	69.49	13656.552	33715.941
4595.0	69.45	9440.841	35107.191
16159.0	69.43	13466.485	38934.367
10260.0	69.43	11248.206	39469.215
10292.0	69.43	11301.5	39982.559
10441.0	69.41	11468.035	38027.703
11806.0	69.39	12061.448	36024.539
244.0	69.35	7945.794	34552.434
15292.0	69.33	13158.618	36405.988
15900.0	69.31	13547.318	35819.102
2815.0	69.29	8686.019	36160.121
11966.0	69.29	12003.375	34084.895
549.0	69.26	7657.601	37021.855
5975.0	69.22	10094.058	34242.598
9177.0	69.2	10790.345	39863.352
2363.0	69.16	8593.261	34465.348
2649.0	69.16	8667.95	33932.039
11015.0	69.14	11721.25	35161.906
10248.0	69.1	11249.534	39284.809
11662.0	69.08	12046.635	37809.957
8028.0	69.06	10620.332	35504.746
9168.0	69.05	10917.959	39773.715
777.0	69.03	7815.096	38863.109
17911.0	69.01	13858.758	37302.844
12550.0	69.01	12087.979	38722.289
19050.0	69.01	14274.785	37369.141
3686.0	68.97	9157.221	33151.648
8302.0	68.91	10854.883	33765.969
3904.0	68.91	9125.939	35932.738
19510.0	68.91	14506.134	38383.195
3754.0	68.91	9176.782	34048.148
530.0	68.85	7693.023	36866.164
18378.0	68.83	14122.523	37034.07
7652.0	68.8	10378.868	39943.453
2974.0	68.8	8661.961	38357.035
7855.0	68.78	10693.819	37918.93
16013.0	68.74	13510.284	37186.316
12606.0	68.74	12248.632	39476.863
9859.0	68.72	11313.486	34275.105
3769.0	68.68	9252.522	34247.723
12015.0	68.68	11887.086	33372.582
13636.0	68.68	12707.065	38054.938
14990.0	68.66	12949.505	39355.57
12576.0	68.62	12117.305	39109.734
14060.0	68.6	12896.664	36535.039
11543.0	68.6	11971.802	39196.84
3712.0	68.6	9243.322	33476.59
10064.0	68.59	11282.561	36707.891
6477.0	68.59	10153.705	39782.895
6331.0	68.57	9962.752	38099.789
10040.0	68.55	11401.223	36409.27
354.0	68.51	7939.845	35414.496
10235.0	68.51	11351.501	39096.711
16067.0	68.49	13480.503	37667.98
4966.0	68.47	9559.454	36011.637
18264.0	68.47	14054.844	38657.621
10380.0	68.47	11607.067	39011.375
18519.0	68.47	14139.184	35278.477
1330.0	68.45	8153.959	34086.777
14275.0	68.45	12739.136	33951.629
13646.0	68.43	12608.793	38143.688
7715.0	68.43	10738.556	39588.043
5900.0	68.41	10131.153	33143.742
11129.0	68.41	11794.296	36319.863
5.0	68.41	7919.857	33028.145
13058.0	68.41	12485.732	34663.16
9686.0	68.41	11173.808	34121.063
421.0	68.41	7916.852	36034.133
11144.0	68.39	11823.535	36518.371
336.0	68.39	7963.333	35225.387
18575.0	68.36	14036.25	34755.176
12920.0	68.3	12326.143	35946.406
3544.0	68.3	8990.635	34743.758
16609.0	68.3	13750.903	36026.215
13964.0	68.28	12754.532	37611.828
10900.0	68.24	11722.988	33757.875
7632.0	68.22	10462.469	39606.879
2863.0	68.22	8637.669	36815.531
5615.0	68.22	9727.551	36255.055
4825.0	68.18	9522.602	34037.926
2417.0	68.14	8620.057	34023.605
5655.0	68.11	9837.921	36010.406
14512.0	68.09	13088.078	33799.855
15727.0	68.09	13533.746	34071.0
19786.0	68.07	14587.258	34915.758
5848.0	68.07	9814.664	33495.969
16892.0	68.05	13801.035	33135.113
13206.0	68.01	12325.712	33041.941
9836.0	68.01	11332.387	33908.277
6112.0	68.01	10026.494	35740.762
7782.0	67.93	10608.662	38661.504
10342.0	67.9	11454.711	39583.977
10272.0	67.9	11320.117	39648.605
3782.0	67.84	9089.519	34481.031
14755.0	67.84	12986.117	36368.914
7124.0	67.84	10448.577	33861.957
12515.0	67.82	12109.346	38281.672
8149.0	67.8	10611.206	33967.773
15856.0	67.8	13494.668	35296.68
117.0	67.8	7763.506	33806.465
9163.0	67.78	10863.094	39699.137
8126.0	67.72	10714.107	34295.938
12299.0	67.72	12157.522	35741.547
17726.0	67.7	13896.789	34977.461
9127.0	67.7	10801.626	39177.383
15691.0	67.63	13474.722	33554.891
18740.0	67.63	14327.687	33274.504
16756.0	67.61	13713.335	33970.422
4606.0	67.59	9382.867	35224.234
19293.0	67.59	14361.179	39815.59
12685.0	67.57	12337.284	39368.469
13148.0	67.55	12485.491	33782.723
10204.0	67.47	11287.498	38715.215
7040.0	67.47	10321.266	33125.734
2472.0	67.47	8477.856	33789.047
5391.0	67.46	9739.623	38491.586
4944.0	67.42	9602.552	35651.758
278.0	67.42	7969.51	34774.078
11589.0	67.4	11869.367	38729.02
18792.0	67.4	14345.0	33981.363
12984.0	67.4	12359.881	35308.324
12414.0	67.38	12250.0	37008.086
3609.0	67.34	8919.249	33689.332
6466.0	67.34	10025.592	39889.199
11172.0	67.32	11800.794	36931.383
6642.0	67.32	10232.924	37935.652
7451.0	67.3	10353.813	37652.781
19604.0	67.3	14472.539	37098.094
17738.0	67.3	13781.701	35274.941
14277.0	67.24	12847.417	33648.543
15397.0	67.24	13329.081	35290.773
6595.0	67.23	10210.643	38339.98
16311.0	67.17	13660.951	39129.207
5820.0	67.17	9744.021	34049.707
510.0	67.15	7785.927	36728.391
16561.0	67.13	13766.538	36487.352
10785.0	67.13	11542.625	33504.313
13410.0	67.13	12535.673	34945.863
9125.0	67.11	10881.694	39117.227
6334.0	67.09	10087.154	38133.473
7301.0	67.09	10422.72	35923.82
4386.0	67.09	9406.297	38264.652
4331.0	67.03	9420.729	38630.934
3000.0	67.03	8809.81	38640.438
7375.0	67.03	10363.143	36900.617
12919.0	67.01	12467.184	35929.492
5969.0	67.0	10071.65	34157.875
16397.0	66.98	13673.261	38436.734
11865.0	66.94	11955.719	35169.715
9476.0	66.9	11021.099	36287.379
19846.0	66.88	14466.318	33839.871
11878.0	66.88	12024.346	35056.305
4153.0	66.86	9151.949	39329.445
1044.0	66.84	8073.902	37844.238
329.0	66.84	7923.917	35165.098
9849.0	66.78	11215.169	34105.023
3245.0	66.77	8963.572	38277.762
19162.0	66.71	14403.828	38653.926
4271.0	66.71	9296.113	39319.828
11068.0	66.65	11685.501	35648.563
1082.0	66.65	8164.85	37185.313
10735.0	66.63	11526.649	34444.168
5119.0	66.63	9680.31	38190.656
17885.0	66.63	13790.077	37096.824
16222.0	66.59	13394.807	39782.813
11575.0	66.55	11852.964	38810.852
13958.0	66.54	12743.105	37817.762
216.0	66.52	7732.921	34397.328
16065.0	66.52	13466.777	37654.246
9052.0	66.52	10901.668	38201.777
12794.0	66.5	12298.837	37700.012
18917.0	66.5	14292.507	35746.789
5726.0	66.5	9833.92	35205.465
13393.0	66.48	12654.139	34730.531
6669.0	66.48	10184.037	37581.707
15803.0	66.48	13562.033	34836.078
1187.0	66.48	8103.874	35918.652
11119.0	66.46	11708.223	36235.137
1781.0	66.44	8302.987	36966.746
8876.0	66.42	10851.125	35696.566
13965.0	66.42	12770.083	37619.172
16921.0	66.4	13868.221	33355.32
6027.0	66.38	9940.175	34787.219
1184.0	66.38	8059.769	36095.563
1887.0	66.36	8383.182	38489.09
2187.0	66.34	8555.034	36909.816
15365.0	66.34	13292.856	35660.445
16254.0	66.34	13762.133	39635.465
9989.0	66.32	11249.627	35729.105
15129.0	66.32	13333.239	38906.16
13799.0	66.29	12882.03	39907.793
5648.0	66.29	9889.58	35968.859
13360.0	66.27	12610.254	34409.23
11884.0	66.25	11921.293	34770.863
7944.0	66.23	10619.788	36636.84
13670.0	66.23	12507.864	38451.242
6197.0	66.19	9930.037	36738.734
2145.0	66.1	8598.448	37650.004
18763.0	66.08	14382.72	33600.172
10404.0	66.08	11481.041	38665.961
1630.0	66.08	8256.101	35219.586
7839.0	66.08	10588.148	38043.902
14246.0	66.06	12863.148	34230.375
12567.0	66.04	12249.111	39043.566
3235.0	66.04	8926.027	38232.613
13508.0	66.04	12620.885	36071.703
8151.0	66.02	10710.369	33994.758
14034.0	66.02	12749.72	36567.953
15057.0	65.98	13345.336	39889.449
822.0	65.94	7765.771	39269.898
3931.0	65.94	9183.647	36440.43
6041.0	65.94	10117.31	34988.254
8346.0	65.9	10971.094	34351.102
16040.0	65.88	13328.915	37457.008
1858.0	65.87	8268.775	38091.133
13287.0	65.87	12546.905	33752.172
2155.0	65.85	8495.713	37427.766
11375.0	65.85	11808.958	39123.449
12180.0	65.85	12078.282	34448.547
15021.0	65.81	13021.646	39726.559
3698.0	65.77	9236.632	33353.766
19709.0	65.77	14457.043	35764.52
16273.0	65.77	13757.799	39473.863
3734.0	65.75	9254.863	33790.992
2128.0	65.73	8441.98	37684.551
7457.0	65.71	10537.906	37685.527
12364.0	65.71	12189.608	36478.094
18831.0	65.71	14235.346	34475.648
19496.0	65.71	14456.225	38567.387
12050.0	65.69	11854.234	33312.605
668.0	65.67	7647.019	38072.914
13559.0	65.67	12542.567	36851.949
6770.0	65.65	10341.835	36056.832
5835.0	65.64	9805.707	33918.961
15405.0	65.64	13217.22	35373.477
5972.0	65.64	9945.693	34240.363
895.0	65.64	7772.563	39914.43
[truncated: 13,774 more rows]
