# Supplementary material for: Insights on the Control of Yeast Single-Cell Growth Variability by Members of the Trehalose Phosphate Synthase (TPS) Complex
Source: Front Cell Dev Biol. 2021 Jan 28;9:607628. doi: 10.3389/fcell.2021.607628 (PMC7876269; doi:10.3389/fcell.2021.607628)
Supplement: Supplementary file 3 [file Data_Sheet_2.ZIP › replicate2_delta_TPS1_t4.csv]

Id	Area(um^2)	Center_x_position	Center_y_position
15326.0	260.26	13351.695	34448.402
9746.0	258.5	11354.769	35207.5
11184.0	249.0	11894.831	39787.793
4610.0	246.95	9611.056	34511.715
10463.0	235.91	11494.677	35062.375
14148.0	227.54	13132.974	33917.297
5066.0	218.42	9826.703	39086.305
9432.0	213.23	11081.417	34647.031
4051.0	212.5	9409.183	39205.621
13684.0	206.75	12912.944	36591.711
5065.0	204.72	9877.588	39084.27
2531.0	198.71	8660.288	34462.734
17804.0	195.51	13920.276	37455.551
17756.0	193.08	13916.373	36954.555
9195.0	189.44	11181.224	37693.168
2696.0	186.22	8766.121	36843.348
7743.0	184.17	10791.22	33279.074
11113.0	183.96	11771.115	39133.941
3161.0	182.29	9016.959	36571.926
18986.0	181.96	14385.228	37001.547
8826.0	181.68	10903.568	37447.109
18709.0	179.93	14212.549	34065.613
7205.0	179.3	10682.153	39607.426
13363.0	178.99	12568.697	38907.879
10845.0	177.27	11821.658	35801.871
11223.0	176.54	11867.485	39532.402
5687.0	174.09	10095.565	34882.344
7245.0	173.52	10719.165	39382.672
17836.0	173.48	13940.903	37922.828
8823.0	172.06	10877.312	37402.844
11844.0	170.34	12249.112	34360.078
2779.0	169.7	8706.044	37981.113
10776.0	169.63	11764.713	35143.293
6374.0	168.88	10152.349	36218.621
13907.0	168.44	12721.239	33839.813
4246.0	168.29	9462.093	36816.629
471.0	168.09	7894.456	36747.844
13197.0	165.74	12658.359	36386.828
9591.0	165.09	11393.625	33286.02
9026.0	164.8	11159.96	39827.941
10383.0	164.17	11541.915	36052.316
13566.0	163.13	12874.114	38455.371
14587.0	162.27	12958.938	39396.391
7643.0	162.14	10751.591	34114.246
5986.0	162.04	10120.631	38572.664
18594.0	161.96	14206.105	33450.648
18118.0	160.16	14123.583	38868.289
3321.0	159.89	8967.972	34790.539
6475.0	158.8	10292.668	34945.855
3753.0	158.44	9095.825	36965.672
9439.0	158.38	11155.71	34763.824
6940.0	157.33	10537.166	36777.875
7251.0	157.25	10681.017	39219.156
9197.0	156.98	10995.381	37719.836
5583.0	155.79	9918.759	33380.949
18846.0	154.63	14394.795	35115.992
14227.0	154.28	13010.485	34763.969
13217.0	153.97	12610.682	36807.23
12046.0	153.55	12165.01	36657.797
15435.0	153.51	13546.849	35396.492
11773.0	152.59	12082.862	33383.734
94.0	151.91	7716.86	33721.219
19682.0	151.81	14600.673	34774.426
18710.0	151.71	14347.273	34069.855
8827.0	151.43	10927.351	37476.813
7192.0	150.97	10641.311	39822.195
15504.0	150.74	13529.947	36148.535
3914.0	149.91	9113.316	39142.078
13595.0	149.51	12785.801	37676.336
16327.0	149.03	13651.714	33756.539
15415.0	148.92	13379.465	35198.16
13107.0	148.78	12603.279	35391.988
17994.0	148.38	13987.324	39718.965
19000.0	147.84	14315.982	37193.188
839.0	147.82	8200.255	39839.098
16120.0	147.25	13698.438	36167.059
17683.0	146.69	13983.773	36177.352
16082.0	146.58	13704.501	36630.59
16311.0	146.52	13663.425	33909.324
18478.0	146.23	14014.852	34903.555
5955.0	145.7	9986.749	38104.453
12373.0	145.62	12389.047	38749.223
11576.0	145.1	11983.096	34817.246
16364.0	144.84	13664.716	33462.707
17830.0	144.82	13811.094	37848.996
15377.0	144.78	13499.676	34853.051
7143.0	144.76	10447.58	39362.527
12945.0	143.88	12691.843	34281.625
4734.0	143.0	9491.406	36487.363
13512.0	143.0	12896.745	38999.797
4752.0	141.66	9637.339	36721.102
12853.0	141.46	12636.136	33076.988
1638.0	141.41	8305.26	36710.895
11631.0	140.58	11917.966	34149.719
13949.0	140.24	12772.905	33171.473
9598.0	140.08	11404.147	33363.348
6004.0	140.05	10064.797	38779.055
11202.0	139.28	12000.559	39600.477
3286.0	138.67	8848.384	35323.023
14280.0	138.57	13035.871	35372.203
4651.0	138.46	9559.389	35234.141
7151.0	138.28	10383.914	39439.125
2447.0	137.59	8643.608	33586.012
18740.0	137.44	14264.509	34475.664
12314.0	137.25	12291.648	39664.289
923.0	137.23	8112.36	38507.609
6282.0	136.81	10205.798	37483.027
1812.0	136.71	8227.258	39110.906
10780.0	136.69	11734.874	35170.633
6919.0	136.2	10545.9	36458.688
16291.0	136.12	13572.099	34031.344
18884.0	135.81	14299.891	35745.133
6618.0	135.66	10162.186	33138.934
16261.0	134.2	13677.423	34299.117
14559.0	133.72	12955.846	38951.793
10927.0	132.98	11758.607	36928.41
12069.0	132.8	12143.178	36916.855
7367.0	132.57	10611.236	37746.242
16175.0	132.52	13632.88	35471.371
17631.0	132.34	13790.208	35455.602
7298.0	132.04	10774.161	38517.141
12488.0	131.5	12359.334	37167.879
15013.0	131.23	13346.106	35047.098
3659.0	131.16	9116.417	35517.023
1845.0	130.72	8290.913	39770.516
3925.0	130.2	9246.772	39275.195
13348.0	129.45	12629.138	38727.086
15906.0	129.05	13666.218	38901.031
6709.0	129.03	10439.562	34035.246
15393.0	128.86	13548.989	35000.188
6533.0	128.8	10298.046	34279.922
8670.0	128.74	10961.717	35232.512
15857.0	128.55	13765.142	39388.402
2880.0	128.53	8714.389	39350.773
18403.0	128.4	14147.251	35061.359
16067.0	128.15	13566.376	36733.605
17961.0	127.65	13866.564	39346.137
19021.0	127.17	14305.792	37454.066
14942.0	127.17	13225.307	35619.563
15730.0	126.98	13552.058	38978.965
10855.0	126.92	11716.844	35924.309
14416.0	126.35	13124.657	37041.469
18250.0	126.29	14127.964	37128.398
12319.0	125.81	12283.468	39467.824
7390.0	125.7	10717.734	37643.27
18915.0	125.22	14357.595	36154.938
13524.0	125.14	12760.316	38881.5
17613.0	125.06	13915.548	35070.641
16239.0	125.05	13703.199	34706.676
10821.0	124.97	11844.71	35554.313
2925.0	124.76	8697.784	39983.859
751.0	124.7	7925.706	39256.547
14341.0	124.53	12960.774	36108.766
11801.0	124.2	12196.202	33743.188
2851.0	124.14	8695.672	38968.684
14815.0	124.03	13328.881	37466.004
4757.0	124.03	9616.24	36767.934
13837.0	123.91	12915.906	34907.563
12343.0	123.86	12466.788	39193.57
12224.0	123.74	12235.927	38966.781
6641.0	123.69	10430.679	33140.629
6375.0	123.28	10283.044	35898.766
5716.0	123.21	10043.065	35232.988
9953.0	123.21	11355.833	38132.402
2080.0	123.03	8441.946	36258.246
5002.0	122.98	9868.411	39880.977
5162.0	122.44	9843.901	38112.801
5941.0	122.29	10020.091	37982.961
17945.0	122.09	13883.878	39198.375
11722.0	121.96	11904.737	33248.074
12586.0	121.52	12320.454	35585.32
13463.0	121.1	12897.526	39596.953
1187.0	120.95	8100.591	34717.645
10044.0	120.93	11405.977	39301.402
13338.0	120.73	12572.009	38594.477
11164.0	120.7	11810.487	39829.84
5411.0	120.58	9836.159	34893.93
11979.0	120.56	12180.807	35795.426
10112.0	120.1	11436.713	39723.617
14508.0	120.08	13105.418	38280.98
12386.0	119.93	12296.892	38565.938
3594.0	119.93	9109.97	34685.824
17953.0	119.85	13802.316	39266.82
9508.0	119.68	11033.632	33899.012
13478.0	119.59	12914.622	39449.18
12739.0	119.3	12459.155	34022.965
440.0	119.18	7790.918	36451.68
10640.0	119.11	11817.665	33408.754
13129.0	119.07	12694.987	35670.242
19260.0	119.01	14433.42	39859.215
11972.0	118.99	12278.539	35753.504
17909.0	118.93	13877.787	38805.047
11379.0	118.9	12053.981	37483.469
3803.0	118.78	9101.689	37729.359
19249.0	118.65	14281.842	39969.625
506.0	118.61	7818.04	37053.133
8900.0	118.55	10920.542	38418.32
11449.0	118.34	11924.077	36467.84
18702.0	118.32	14277.373	33980.684
11784.0	117.92	12129.032	33479.082
8775.0	117.9	10953.164	36771.262
12782.0	117.88	12446.182	33521.422
15949.0	117.82	13611.124	38187.449
5045.0	117.71	9874.761	39395.676
1783.0	117.71	8274.099	38673.223
10949.0	117.63	11672.18	37083.035
13592.0	117.38	12895.601	37975.133
4496.0	117.36	9554.0	33038.34
5814.0	117.19	10123.645	36300.008
12856.0	117.06	12504.656	33137.516
6642.0	116.94	10545.893	33152.332
565.0	116.9	7770.604	37717.141
5819.0	116.52	9975.745	36421.039
7591.0	116.42	10725.345	34644.605
9714.0	116.27	11373.108	34847.988
13442.0	116.27	12732.918	39755.789
18521.0	115.98	14086.766	34165.199
3665.0	115.77	9156.906	35591.414
14005.0	115.7	13015.339	33183.199
2047.0	115.6	8419.196	36927.805
16297.0	115.49	13655.504	34076.711
5689.0	115.45	9969.583	34888.359
12641.0	115.43	12405.028	35180.762
2693.0	114.89	8665.426	36781.313
4040.0	114.74	9465.363	39396.012
1992.0	114.64	8434.618	37695.441
4345.0	113.97	9427.323	35400.461
19287.0	113.88	14635.907	39733.141
19506.0	113.86	14598.97	37261.109
12901.0	113.8	12635.069	33797.473
12558.0	113.67	12362.889	35947.531
7663.0	113.47	10772.581	33704.277
3309.0	113.34	8955.215	34966.211
1903.0	113.28	8568.819	39206.266
7365.0	113.28	10645.931	37735.137
13462.0	113.28	12869.178	39997.121
19776.0	113.26	14450.975	33752.465
3943.0	113.01	9253.444	39524.824
13199.0	112.99	12633.161	36425.617
17877.0	112.88	13808.793	38399.945
10171.0	112.8	11626.641	39026.609
1809.0	112.75	8333.859	39084.684
3662.0	112.46	9172.915	35561.137
416.0	112.46	7757.789	36223.824
12899.0	112.46	12579.343	33770.18
14578.0	112.23	13000.911	39268.488
3905.0	112.15	9197.945	39058.156
16410.0	111.85	13943.306	33051.266
12694.0	111.83	12446.926	34724.648
457.0	111.77	7726.159	36628.922
15165.0	111.62	13283.942	33447.598
10815.0	111.58	11826.454	35483.66
12161.0	111.39	12063.58	38119.453
10680.0	111.31	11664.38	33870.77
3712.0	111.31	9246.647	36291.242
2281.0	111.06	8587.595	33820.168
14992.0	110.94	13242.199	35150.102
17632.0	110.81	13817.677	35458.535
13445.0	110.79	12845.085	39846.375
4397.0	110.79	9402.893	34385.688
15848.0	110.66	13701.178	39534.961
11682.0	110.52	11891.426	33513.074
14415.0	110.2	13103.123	37036.012
865.0	110.18	8004.292	39544.367
3311.0	110.16	9048.69	34995.543
10109.0	110.16	11580.304	39666.605
3384.0	109.99	8962.516	34009.965
7240.0	109.97	10717.178	39314.699
3856.0	109.89	9172.902	38372.293
15005.0	109.83	13267.79	34994.891
19366.0	109.8	14614.825	39013.07
11125.0	109.58	11829.954	39266.262
1545.0	109.47	8333.436	35653.434
17646.0	109.24	13914.902	35659.707
10008.0	109.22	11213.388	38820.73
15752.0	109.11	13550.581	39273.691
15294.0	109.09	13353.134	34038.695
13853.0	108.8	12847.084	34518.539
285.0	108.4	7978.001	34963.164
6414.0	108.19	10193.797	35669.664
10033.0	108.11	11317.068	39215.445
10495.0	107.96	11531.865	34528.992
4350.0	107.57	9287.019	35153.543
7289.0	107.23	10754.913	38695.301
5052.0	107.23	9867.782	39234.496
5092.0	107.23	9900.534	38725.996
9764.0	107.19	11274.331	35380.133
13125.0	107.09	12629.453	35636.496
1726.0	106.9	8398.68	37989.371
16421.0	106.85	13909.264	33170.004
728.0	106.77	7953.071	39076.691
5220.0	106.77	9846.241	37458.105
18586.0	106.75	14046.688	33377.848
11497.0	106.65	11869.793	35739.535
17803.0	106.63	13827.771	37444.828
10954.0	106.56	11834.537	37120.152
7148.0	106.25	10500.846	39419.395
4327.0	106.21	9295.573	35437.277
1381.0	106.1	8264.328	33485.336
7640.0	106.1	10665.736	34058.047
6856.0	105.87	10464.181	35714.574
1635.0	105.83	8388.642	36693.777
14498.0	105.77	13096.359	38104.234
5474.0	105.66	9859.55	34003.629
17598.0	105.64	13963.494	34971.617
18963.0	105.45	14353.385	36747.066
14381.0	105.35	12984.454	36624.527
12809.0	105.22	12441.021	33486.316
3634.0	105.12	9107.217	35094.543
4710.0	105.12	9682.81	36112.633
18087.0	105.04	14191.015	39197.27
9641.0	105.01	11256.332	33892.277
5416.0	104.85	9869.825	34919.086
13249.0	104.8	12597.314	37241.516
17734.0	104.72	13828.125	36663.746
12854.0	104.72	12518.001	33084.496
15893.0	104.64	13770.54	38796.629
10135.0	104.39	11487.206	39313.117
1014.0	104.37	8045.723	37085.434
18364.0	104.34	14085.251	35677.113
9442.0	104.32	11017.801	34472.336
11731.0	104.26	11866.818	33324.254
4972.0	104.24	9514.473	39647.336
7534.0	104.22	10765.754	35320.895
11091.0	104.2	11695.291	38928.301
12370.0	104.18	12401.714	38678.461
14841.0	104.07	13185.001	37179.523
3235.0	104.05	9013.978	35855.879
13682.0	103.89	12876.215	36576.078
4853.0	103.8	9523.776	38184.383
12591.0	103.76	12403.244	35645.813
18621.0	103.65	14159.856	33063.734
3593.0	103.34	9156.485	34681.063
15026.0	103.26	13212.712	34865.965
13200.0	103.24	12676.489	36426.148
11346.0	103.22	11969.689	37718.156
3974.0	103.15	9134.562	39820.836
1426.0	103.15	8378.72	33784.465
9455.0	103.07	11027.594	34300.676
19764.0	102.63	14568.04	33953.852
7430.0	102.61	10759.016	36783.195
397.0	102.55	7658.278	36083.629
9215.0	102.53	11061.388	37357.219
18301.0	102.5	14180.782	36259.41
5074.0	102.46	9839.509	38844.02
16171.0	102.44	13763.761	35731.086
19108.0	102.4	14325.523	38498.734
7633.0	102.4	10766.803	34242.055
10418.0	102.34	11437.804	35433.402
9469.0	102.32	11152.753	34399.656
8647.0	102.29	10868.317	34889.301
3386.0	102.25	8904.115	34031.184
2778.0	102.25	8740.325	37970.184
12677.0	102.13	12420.57	34890.621
9175.0	101.84	11123.904	37841.465
2025.0	101.79	8503.082	37251.223
16414.0	101.69	13889.586	33088.461
2115.0	101.65	8610.256	35756.148
14827.0	101.5	13233.754	37287.516
16412.0	101.5	13989.16	33070.254
15111.0	101.48	13309.006	34129.898
1076.0	101.35	8160.62	36515.41
6769.0	101.25	10530.739	34873.438
3019.0	101.12	8883.355	38878.141
13788.0	101.08	12744.757	35569.223
17673.0	101.08	13905.276	36005.355
5039.0	101.02	9869.963	39287.137
12606.0	100.64	12371.521	35516.68
19169.0	100.64	14224.739	39183.773
19393.0	100.58	14582.68	38911.801
13931.0	100.54	12892.486	33509.781
19298.0	100.54	14601.326	39575.973
18085.0	100.54	14137.556	39185.137
15768.0	100.52	13469.112	39572.629
11002.0	100.5	11754.128	37863.406
8894.0	100.48	10978.291	38326.141
1656.0	100.33	8249.244	36927.578
12198.0	100.31	12269.585	38478.516
7703.0	100.29	10649.129	33290.574
6262.0	100.27	10295.098	37781.844
18961.0	100.08	14402.31	36699.176
12981.0	100.04	12657.367	34598.969
13069.0	100.02	12701.201	34876.684
19184.0	100.01	14262.879	39301.391
9276.0	100.01	11158.575	36459.832
3204.0	99.93	9008.36	36374.656
12767.0	99.81	12361.019	33738.887
181.0	99.76	7877.375	34233.711
18265.0	99.72	14110.694	36936.254
15866.0	99.6	13749.796	39130.156
2846.0	99.51	8792.32	38835.789
14921.0	99.39	13335.325	35978.27
14494.0	99.12	13001.438	38003.508
8805.0	98.91	10952.111	37191.402
860.0	98.88	8129.116	39742.254
12610.0	98.84	12390.844	35539.684
2042.0	98.8	8525.739	37169.527
15626.0	98.76	13407.374	37629.605
7776.0	98.76	10788.119	33730.496
9308.0	98.59	11090.301	35933.391
10654.0	98.57	11755.619	33582.684
559.0	98.55	7714.333	37679.527
6180.0	98.53	10280.372	38717.758
52.0	98.42	7871.722	33377.906
9654.0	98.36	11204.146	34107.746
11228.0	98.36	11850.237	39302.219
1379.0	98.05	8308.871	33472.102
15238.0	97.99	13433.318	33282.93
9122.0	97.94	11200.723	38777.008
18312.0	97.92	14038.581	36110.508
15298.0	97.92	13467.465	34093.996
13647.0	97.8	12863.989	37068.441
18028.0	97.78	14110.611	39900.57
15635.0	97.78	13428.415	37683.398
15199.0	97.74	13343.077	33146.633
5744.0	97.69	9950.756	35537.824
555.0	97.57	7815.034	37594.324
1125.0	97.57	8073.689	35648.73
6423.0	97.5	10340.422	35725.516
16283.0	97.4	13577.566	34256.863
2845.0	97.15	8833.835	38798.512
19362.0	97.13	14609.268	38977.496
4962.0	97.07	9623.181	39460.566
18002.0	97.07	13990.42	39802.504
6665.0	96.98	10520.93	33412.047
12211.0	96.92	12083.449	38721.879
14523.0	96.83	12970.002	38449.355
18980.0	96.79	14351.286	36954.133
14543.0	96.79	13042.676	38696.77
13369.0	96.75	12669.375	38949.629
2510.0	96.71	8693.867	34272.277
2128.0	96.63	8511.745	35593.008
3265.0	96.58	9038.99	35418.047
1556.0	96.52	8364.74	35853.379
12635.0	96.52	12338.911	35105.863
4254.0	96.44	9456.958	36622.16
3611.0	96.44	9225.095	34862.504
16495.0	96.42	13802.222	34013.664
12892.0	96.33	12518.397	33640.855
9895.0	96.17	11421.533	37320.727
7755.0	96.12	10895.564	33419.27
3643.0	96.02	9267.241	35318.484
205.0	95.98	7650.704	34482.633
18235.0	95.75	14115.242	37245.789
19825.0	95.7	14495.225	33013.129
13725.0	95.68	12917.973	35940.309
892.0	95.68	8115.213	39018.602
12245.0	95.5	12168.279	39254.531
6079.0	95.29	10058.601	39814.18
10284.0	95.27	11605.4	37111.898
3575.0	95.24	9090.689	34444.426
3220.0	95.22	9049.655	35977.324
11022.0	95.16	11739.302	38147.566
12467.0	94.81	12442.705	37185.848
9509.0	94.78	11099.296	33897.539
2021.0	94.78	8423.891	37187.109
16029.0	94.62	13675.984	37453.285
2848.0	94.62	8730.9	38876.449
6613.0	94.53	10281.685	33053.723
19596.0	94.43	14634.844	36108.785
3790.0	94.22	9076.981	37502.055
15817.0	94.12	13737.001	39682.18
10857.0	94.03	11835.438	35949.809
2533.0	93.95	8805.045	34502.695
19220.0	93.86	14401.123	39601.867
10454.0	93.74	11629.242	34971.617
7734.0	93.74	10817.275	33185.156
10254.0	93.66	11446.101	37654.051
9023.0	93.66	11193.947	39770.367
1079.0	93.55	8089.746	36240.738
14399.0	93.47	13110.635	36878.984
9134.0	93.45	11192.279	38352.234
3979.0	93.43	9210.949	39848.953
11915.0	93.42	12114.272	35223.293
5314.0	93.36	9815.119	35904.672
10610.0	93.19	11835.048	33054.129
7200.0	93.17	10596.108	39914.523
13505.0	93.07	12855.386	38959.457
14141.0	92.97	13033.829	33856.09
9915.0	92.96	11304.363	37519.754
18469.0	92.94	14131.139	34805.77
17787.0	92.94	13891.949	37270.563
17628.0	92.84	13907.956	35434.277
18612.0	92.74	14016.352	33004.344
19283.0	92.73	14577.177	39698.324
18177.0	92.63	14037.491	38310.324
3458.0	92.53	9058.714	33070.25
18018.0	92.53	14020.801	39760.762
14159.0	92.5	13129.367	34001.551
9474.0	92.4	11025.673	34447.117
1144.0	92.38	8132.174	35576.105
13865.0	92.36	12772.758	34586.691
3404.0	92.32	9001.557	33682.574
11307.0	92.25	12026.451	38430.5
12647.0	92.25	12428.529	35225.703
6450.0	92.23	10297.182	35112.105
4459.0	92.21	9282.487	33389.086
10249.0	92.15	11469.584	37604.445
5570.0	91.88	9950.568	33266.656
16530.0	91.83	13911.903	34554.098
11414.0	91.77	11941.895	36906.965
1193.0	91.77	8105.029	34739.684
16116.0	91.75	13713.824	36112.086
19202.0	91.67	14422.398	39456.492
4608.0	91.61	9508.662	34473.078
19534.0	91.58	14554.84	36946.121
15047.0	91.58	13145.531	34473.91
4273.0	91.56	9292.97	36296.387
10691.0	91.48	11715.951	34042.078
13713.0	91.46	12707.769	36073.879
18016.0	91.46	13873.652	39999.824
3014.0	91.44	8862.724	38813.793
14658.0	91.38	13285.173	39679.594
10986.0	91.38	11728.068	37583.098
19389.0	91.35	14547.69	38876.047
14671.0	91.27	13310.606	39499.57
4175.0	91.23	9352.26	37703.988
18649.0	91.15	14284.383	33233.574
4769.0	91.15	9700.22	36981.215
11373.0	91.06	11892.242	37406.727
575.0	91.06	7962.377	37786.727
11796.0	91.04	12214.607	33673.188
1811.0	91.02	8245.653	39104.965
14444.0	91.0	13117.126	37398.113
14717.0	90.94	13258.64	38885.637
6279.0	90.92	10141.538	37414.168
4425.0	90.92	9469.978	33905.77
19671.0	90.89	14554.449	35092.391
10943.0	90.85	11660.526	37022.945
251.0	90.79	7727.356	34727.098
742.0	90.68	7956.306	39199.141
2248.0	90.62	8462.344	34433.98
18352.0	90.6	14095.223	35855.805
5718.0	90.5	10117.934	35252.137
4285.0	90.46	9444.556	36063.035
6139.0	90.45	10301.35	39176.195
14456.0	90.43	13121.89	37512.855
3661.0	90.41	9084.719	35542.848
18543.0	90.37	14075.238	33897.641
4525.0	90.33	9587.406	33386.148
14301.0	90.31	13119.925	35655.043
12770.0	90.22	12485.773	33762.488
3283.0	90.16	8905.495	35288.273
19594.0	90.06	14595.471	36082.902
14394.0	89.99	12935.428	36800.363
1217.0	89.99	8097.641	34448.965
4995.0	89.97	9877.73	39792.223
13969.0	89.97	12772.359	33142.551
3857.0	89.95	9248.241	38373.613
12331.0	89.93	12417.443	39310.02
13640.0	89.85	12912.964	37298.008
10088.0	89.81	11504.212	39781.359
1539.0	89.72	8388.556	35532.043
6285.0	89.68	10301.096	37195.508
2859.0	89.68	8641.488	39076.113
10590.0	89.6	11543.069	33302.449
4118.0	89.58	9477.03	38175.738
7307.0	89.53	10594.036	38554.121
1541.0	89.39	8403.18	35573.723
4179.0	89.3	9342.461	37748.188
19132.0	89.2	14402.083	38829.258
15284.0	89.16	13490.192	33910.566
6277.0	88.97	10319.745	37390.449
14219.0	88.89	13053.26	34649.637
6985.0	88.89	10501.157	37305.34
18972.0	88.86	14222.182	36876.984
4791.0	88.84	9589.616	37310.621
4445.0	88.78	9376.539	33555.352
13619.0	88.72	12725.485	37391.867
15965.0	88.61	13725.411	38039.383
16035.0	88.61	13761.426	37212.719
19135.0	88.57	14405.445	38852.406
753.0	88.47	7910.988	39287.215
6408.0	88.45	10254.186	35584.816
9494.0	88.41	10999.82	34071.316
5480.0	88.36	9909.995	34098.883
3337.0	88.34	8960.994	34669.473
7327.0	88.34	10571.261	38179.453
14228.0	88.2	12933.353	34770.09
19577.0	88.09	14497.27	36536.977
14966.0	88.07	13310.81	35459.742
7736.0	88.03	10831.638	33202.191
9001.0	88.01	10873.66	39735.516
4648.0	87.97	9660.407	35185.465
10665.0	87.92	11736.063	33733.254
2799.0	87.84	8694.11	38226.555
11178.0	87.74	11721.196	39948.566
10250.0	87.67	11422.359	37607.445
15424.0	87.67	13375.812	35280.367
5866.0	87.57	10058.336	37068.992
13421.0	87.5	12502.179	39705.594
19133.0	87.48	14425.053	38841.016
4662.0	87.46	9627.164	35387.488
337.0	87.46	7672.87	35498.195
4433.0	87.42	9434.887	33706.199
13538.0	87.4	12785.481	38748.156
17708.0	87.21	13945.733	36437.289
11165.0	87.17	11636.489	39836.992
18113.0	87.13	14026.563	38841.926
18878.0	87.13	14400.058	35649.035
13858.0	87.11	12817.2	34545.688
9239.0	87.09	11063.423	37094.336
5059.0	87.07	9902.094	38973.07
9694.0	87.02	11354.999	34616.406
13100.0	87.0	12542.049	35282.293
9012.0	87.0	10908.603	39858.273
12387.0	86.96	12405.845	38580.531
15137.0	86.96	13304.296	33686.953
13609.0	86.9	12707.764	37521.453
19755.0	86.82	14632.253	33841.734
1677.0	86.82	8312.976	37120.961
12342.0	86.75	12420.097	39190.438
5995.0	86.69	9942.594	38657.801
11107.0	86.67	11665.78	39098.91
19226.0	86.65	14219.746	39671.371
284.0	86.63	7651.024	34962.207
7373.0	86.59	10701.942	37782.512
18253.0	86.52	14152.931	37167.207
17651.0	86.46	13939.606	35691.547
4770.0	86.44	9547.613	37003.16
18171.0	86.31	14078.84	38153.434
10636.0	86.15	11715.784	33283.559
3402.0	86.1	9033.137	33952.613
14886.0	86.1	13290.982	36465.078
12366.0	86.08	12372.862	38949.469
17844.0	86.02	13906.873	38009.801
17893.0	85.98	13846.51	38564.871
4562.0	85.92	9626.17	33869.855
19268.0	85.85	14634.871	39922.043
2733.0	85.73	8772.613	37329.934
12489.0	85.73	12295.393	37169.246
4973.0	85.71	9686.564	39667.574
162.0	85.71	7721.241	34052.566
13474.0	85.68	12890.77	39716.781
7104.0	85.66	10411.838	38875.43
13357.0	85.66	12565.57	38828.723
5355.0	85.64	9722.917	35417.629
17655.0	85.6	13825.878	35748.102
15689.0	85.46	13457.456	38430.004
2350.0	85.46	8572.49	33392.117
16142.0	85.27	13765.429	35756.844
16399.0	85.27	13610.481	33099.188
3175.0	85.23	8974.064	36430.488
2111.0	85.14	8443.692	36003.109
4843.0	85.12	9655.69	38086.645
6350.0	85.12	10197.492	36326.984
19118.0	85.1	14258.217	38623.098
5232.0	85.1	9884.275	37098.285
2124.0	85.02	8618.927	35867.574
19261.0	85.02	14553.665	39864.633
13440.0	84.99	12665.441	39989.641
18933.0	84.97	14338.782	36408.957
7576.0	84.97	10564.485	34804.309
18111.0	84.97	14001.709	38829.52
8988.0	84.89	10938.314	39529.879
1351.0	84.89	8292.425	33259.219
8724.0	84.85	10989.712	35864.242
18554.0	84.76	14157.673	33705.516
12696.0	84.72	12294.348	34730.551
10744.0	84.66	11669.735	34679.234
5249.0	84.58	9884.189	36956.387
5412.0	84.58	9905.789	34903.078
4994.0	84.49	9779.842	39772.352
8699.0	84.35	10872.259	35594.973
9835.0	84.3	11326.54	36385.668
9147.0	84.3	11206.277	38157.605
12855.0	84.24	12627.675	33101.379
6367.0	84.22	10294.547	36190.496
3394.0	84.2	8949.96	33828.063
15627.0	84.14	13470.345	37630.953
12167.0	84.14	12229.26	38174.313
12634.0	84.09	12382.663	35095.012
1248.0	83.99	8113.477	33860.414
4431.0	83.86	9345.604	33692.0
5860.0	83.82	9984.404	36948.168
1577.0	83.82	8286.347	36062.227
9249.0	83.8	11060.141	36952.254
8777.0	83.74	10966.684	36781.793
4691.0	83.74	9501.046	35780.352
9095.0	83.7	11010.223	39060.91
19532.0	83.7	14573.262	36927.184
2035.0	83.68	8598.696	37062.738
2871.0	83.64	8676.921	39194.324
5951.0	83.63	10090.23	38068.922
6747.0	83.61	10489.49	34545.297
5815.0	83.59	10099.7	36306.266
1854.0	83.59	8221.205	39998.285
18503.0	83.59	14119.822	34588.762
18325.0	83.51	14063.786	35932.836
15451.0	83.51	13468.205	35540.508
7648.0	83.51	10690.061	33881.18
11152.0	83.49	11649.18	39650.441
14106.0	83.49	13081.289	33605.664
13060.0	83.47	12506.126	34814.031
18514.0	83.28	14177.353	34389.16
5174.0	83.18	9762.114	37976.621
18102.0	83.15	14153.226	39038.938
10330.0	83.07	11615.912	36404.094
8888.0	83.03	10845.026	38227.441
15439.0	83.01	13560.806	35429.922
1123.0	82.95	8086.583	35610.871
15556.0	82.88	13482.333	36790.664
7745.0	82.8	10806.267	33316.074
4255.0	82.78	9387.667	36625.152
1269.0	82.71	8038.23	33757.785
4671.0	82.67	9609.463	35520.598
3348.0	82.46	8941.836	34458.375
5589.0	82.46	10070.582	33467.324
5446.0	82.46	9707.221	34357.957
16292.0	82.32	13604.423	34044.711
12525.0	82.3	12361.044	36505.359
13281.0	82.3	12625.426	37845.277
12629.0	82.28	12420.485	35403.758
18613.0	82.27	14084.376	33006.066
13906.0	82.27	12778.83	33831.871
14530.0	82.25	12938.101	38527.703
18373.0	82.23	14145.083	35566.926
14765.0	82.17	13207.692	37841.395
16309.0	82.13	13772.04	33903.461
9100.0	82.04	11056.661	39098.234
14605.0	81.98	13014.085	39656.098
17793.0	81.98	13830.239	37357.453
1905.0	81.96	8621.872	39220.586
473.0	81.94	7782.489	36760.488
9073.0	81.88	11199.21	39423.879
1978.0	81.88	8509.917	38025.797
5883.0	81.86	9929.925	37306.375
8774.0	81.79	10933.648	36724.453
19477.0	81.79	14583.786	37724.922
5670.0	81.77	10122.332	34713.398
19527.0	81.77	14482.226	37175.613
10774.0	81.67	11708.555	35124.48
1055.0	81.65	8168.292	36590.527
9225.0	81.65	11154.619	37222.742
12785.0	81.65	12389.068	33547.91
18750.0	81.65	14292.647	34581.801
10265.0	81.61	11612.55	37467.73
15844.0	81.59	13586.991	39514.52
18474.0	81.58	14027.302	34850.676
6286.0	81.56	10329.394	37215.449
10810.0	81.54	11748.539	35411.469
16207.0	81.52	13607.129	34935.809
1762.0	81.48	8241.485	38418.762
1490.0	81.4	8371.462	34786.211
7202.0	81.4	10775.778	39943.57
6599.0	81.36	10204.042	33467.078
12066.0	81.29	12271.656	36861.609
4018.0	81.19	9418.282	39743.52
4616.0	81.17	9651.182	34569.051
14190.0	81.13	13006.126	34296.73
2921.0	81.12	8662.034	39946.465
4259.0	81.12	9315.107	36656.211
1655.0	81.1	8329.482	36922.566
3198.0	81.06	8976.964	36324.168
3142.0	81.06	8906.699	36980.07
10581.0	80.94	11483.661	33467.984
2623.0	80.92	8749.29	35791.754
13714.0	80.73	12820.591	36087.645
4083.0	80.73	9462.592	38675.098
320.0	80.68	7643.337	35298.793
3757.0	80.68	9084.464	37062.152
11846.0	80.66	12070.539	34367.238
9335.0	80.62	11157.796	35611.523
17650.0	80.54	13857.127	35678.355
5082.0	80.5	9828.99	38628.602
4471.0	80.5	9290.92	33222.766
12152.0	80.5	12214.672	37981.785
826.0	80.45	7726.78	39958.285
12661.0	80.41	12459.999	35021.609
1770.0	80.37	8216.209	38502.469
19117.0	80.35	14326.14	38615.832
615.0	80.35	7807.653	38115.336
19024.0	80.33	14273.907	37492.074
12293.0	80.23	12231.116	39964.742
4422.0	80.18	9362.245	33844.191
2648.0	80.16	8721.662	36141.168
687.0	80.16	7975.981	38685.844
14287.0	80.14	12949.983	35446.98
16193.0	80.12	13597.514	35394.754
4698.0	80.12	9650.165	35871.922
12344.0	80.1	12282.263	39250.863
12798.0	80.06	12287.763	33372.547
15687.0	80.04	13416.115	38389.254
7342.0	80.04	10563.29	38040.336
10327.0	80.02	11535.88	36395.84
12129.0	80.0	12134.764	37689.656
18285.0	79.93	14168.342	36586.031
10390.0	79.93	11581.567	35810.246
7248.0	79.91	10651.298	39189.047
2601.0	79.91	8822.9	35501.289
3043.0	79.89	8943.874	38405.973
13660.0	79.81	12780.813	37182.438
14114.0	79.79	12970.148	33642.574
7549.0	79.77	10671.942	35148.512
14603.0	79.76	13031.261	39627.301
564.0	79.74	7651.759	37709.289
11789.0	79.72	12248.312	33516.313
15313.0	79.68	13542.875	34292.063
12910.0	79.68	12518.599	33914.438
12735.0	79.62	12342.782	33976.664
6407.0	79.56	10159.893	35887.059
10715.0	79.54	11770.499	34275.223
11802.0	79.49	12114.701	33752.551
14432.0	79.45	12975.593	37201.902
14956.0	79.41	13209.717	35726.324
10919.0	79.41	11816.786	36821.039
11354.0	79.35	12046.19	37806.906
12265.0	79.35	12151.875	39551.391
7649.0	79.33	10714.959	33882.672
390.0	79.33	7722.111	36006.859
16469.0	79.26	13959.4	33651.305
338.0	79.22	7763.868	35504.637
7190.0	79.18	10600.557	39788.027
17663.0	79.14	13949.851	35908.238
3414.0	79.14	8880.717	33523.375
18684.0	79.08	14405.037	33713.02
8897.0	79.08	10900.361	38353.637
7780.0	79.01	10872.44	33742.219
6855.0	78.95	10396.941	35704.789
11349.0	78.93	11868.505	37747.465
16409.0	78.91	13806.575	33020.105
234.0	78.87	7969.978	34602.531
9203.0	78.87	11203.01	37513.629
6858.0	78.87	10485.618	35728.836
7339.0	78.85	10583.587	37995.828
7802.0	78.85	10926.777	34002.754
19394.0	78.84	14614.094	38928.895
12859.0	78.84	12573.764	33190.465
9374.0	78.8	11189.352	35410.863
13062.0	78.78	12671.764	34848.477
11593.0	78.76	11882.88	34740.121
58.0	78.72	7986.697	33431.125
1808.0	78.72	8379.735	39064.516
2144.0	78.66	8461.983	35481.109
14619.0	78.63	13103.853	39807.168
10886.0	78.59	11793.684	36317.617
1850.0	78.53	8279.191	39916.047
11315.0	78.51	12046.312	38227.367
370.0	78.47	7816.598	35748.934
1238.0	78.41	8013.458	34091.172
17779.0	78.4	13976.814	37222.355
11029.0	78.34	11752.367	38211.84
4633.0	78.32	9511.727	34859.078
10052.0	78.26	11247.428	39466.469
12522.0	78.22	12459.566	36493.504
6175.0	78.2	10293.93	38678.055
1084.0	78.17	8028.137	36353.762
9301.0	78.11	11091.226	36129.195
9070.0	78.07	11167.703	39415.125
15855.0	78.05	13578.829	39362.32
13389.0	78.03	12689.921	39133.844
10303.0	77.97	11522.059	36776.098
1784.0	77.97	8315.01	38680.977
15661.0	77.84	13470.468	38012.016
12701.0	77.78	12470.764	34482.703
9638.0	77.76	11391.895	33864.523
17983.0	77.74	13906.269	39613.574
10569.0	77.72	11506.575	33615.289
9821.0	77.71	11336.656	36158.73
1976.0	77.71	8436.513	38015.52
18484.0	77.69	14182.427	34626.66
5299.0	77.67	9771.216	36371.707
14854.0	77.65	13177.963	37014.57
1259.0	77.57	8041.301	33948.785
10276.0	77.57	11581.236	37269.551
7101.0	77.53	10380.543	38781.84
17865.0	77.51	13899.755	38298.871
12817.0	77.48	12340.747	33284.297
14706.0	77.44	13184.883	39017.234
6915.0	77.44	10522.481	36380.621
5251.0	77.42	9742.813	36955.016
796.0	77.42	7854.722	39658.953
2818.0	77.3	8845.565	38472.02
4004.0	77.26	9330.775	39965.367
10096.0	77.23	11494.253	39880.871
18276.0	77.21	14180.393	36777.629
19794.0	77.19	14603.713	33590.488
3352.0	77.13	9005.159	34539.371
4242.0	77.11	9429.105	36727.91
6476.0	77.11	10176.85	34960.531
19359.0	77.0	14440.902	38958.52
11146.0	76.98	11789.373	39585.051
1432.0	76.98	8253.503	33879.824
8990.0	76.98	10951.321	39573.039
10826.0	76.96	11707.528	35568.027
13886.0	76.96	12851.213	34192.117
483.0	76.94	7693.053	36863.648
15575.0	76.86	13518.84	37050.438
14693.0	76.84	13138.844	39192.758
12458.0	76.82	12294.484	37663.68
10843.0	76.81	11722.953	35779.793
167.0	76.79	7912.721	34108.535
7531.0	76.71	10761.06	35299.125
1979.0	76.69	8465.293	38028.051
14025.0	76.69	12948.573	33271.273
10299.0	76.63	11541.126	37010.906
79.0	76.61	7668.217	33566.559
7749.0	76.61	10778.864	33355.551
14586.0	76.58	13023.709	39389.867
1063.0	76.5	8170.101	36382.801
1463.0	76.48	8361.764	34370.563
12085.0	76.46	12119.812	37142.266
19256.0	76.44	14473.372	39822.863
13535.0	76.44	12831.009	38722.578
11293.0	76.42	12033.603	38485.895
12425.0	76.38	12364.778	37901.293
11894.0	76.36	12069.503	35015.723
13685.0	76.36	12797.724	36595.945
13964.0	76.35	12845.135	33107.609
4201.0	76.33	9305.815	37467.867
1547.0	76.33	8412.929	35690.723
10637.0	76.29	11690.938	33320.465
18515.0	76.23	14010.714	34391.43
13612.0	76.23	12850.489	37597.699
2079.0	76.23	8597.871	36511.82
1518.0	76.19	8375.655	35231.746
3381.0	76.19	9053.863	34276.801
4189.0	76.19	9418.151	37593.863
11733.0	76.17	12015.537	33004.113
2631.0	76.13	8816.944	35975.199
18220.0	76.13	14123.924	37344.938
6774.0	76.08	10361.664	34909.813
17878.0	76.04	13844.536	38408.348
2369.0	76.0	8588.661	33315.82
7456.0	76.0	10755.662	36245.0
10738.0	75.92	11718.577	34586.012
16404.0	75.9	13728.31	33134.359
2199.0	75.83	8596.657	34865.191
9265.0	75.83	11186.118	36636.301
9330.0	75.81	11108.538	35887.93
19314.0	75.71	14540.279	39373.211
12968.0	75.71	12685.563	34444.141
13950.0	75.71	12800.25	33216.891
3209.0	75.67	8995.115	36134.742
5378.0	75.62	9840.198	35394.938
5312.0	75.58	9754.556	36215.566
15507.0	75.58	13565.949	36178.309
5839.0	75.56	9927.359	36712.715
13434.0	75.48	12512.572	39887.324
11569.0	75.46	11895.697	35067.363
17886.0	75.44	13834.472	38504.656
70.0	75.39	7881.634	33495.855
10169.0	75.35	11606.133	39008.996
13568.0	75.27	12836.673	38169.211
11143.0	75.23	11748.884	39533.211
10726.0	75.18	11834.967	34447.555
7572.0	75.1	10580.423	35086.84
348.0	75.1	7841.751	35570.977
4640.0	75.08	9534.971	34997.988
12906.0	75.08	12589.952	33863.844
13409.0	75.08	12611.485	39532.613
4063.0	74.93	9348.988	39035.801
5213.0	74.93	9710.564	37411.34
488.0	74.85	7854.91	36917.676
2694.0	74.83	8678.195	36796.398
784.0	74.79	7741.603	39537.723
15344.0	74.76	13391.356	34599.754
10545.0	74.72	11603.688	33688.887
14802.0	74.7	13223.965	37361.828
2148.0	74.66	8598.225	35506.066
197.0	74.64	7774.192	34391.711
14867.0	74.64	13264.313	36581.426
18648.0	74.6	14395.233	33230.316
15758.0	74.58	13565.08	39369.672
14884.0	74.58	13142.859	36451.82
6051.0	74.54	10117.364	39365.605
15623.0	74.53	13394.5	37614.652
14728.0	74.53	13194.016	38470.352
6587.0	74.53	10236.259	33391.086
5228.0	74.51	9882.887	37337.754
14922.0	74.49	13209.259	36016.633
9351.0	74.47	11045.097	35467.844
18303.0	74.43	14195.436	36316.586
17907.0	74.41	13859.832	38739.359
4856.0	74.39	9549.087	38188.715
9127.0	74.37	11081.886	38544.266
15325.0	74.35	13450.569	34433.363
18172.0	74.35	14098.935	38156.102
4054.0	74.3	9434.913	39233.41
2913.0	74.3	8702.594	39876.484
6255.0	74.3	10338.523	37682.789
14304.0	74.22	13003.393	35682.273
2952.0	74.22	8939.543	39683.719
9779.0	74.2	11232.002	35632.539
14897.0	74.18	13322.412	36332.992
15937.0	74.14	13755.852	38375.266
6392.0	74.12	10304.76	35768.035
14878.0	74.1	13157.879	36403.949
16490.0	74.08	13994.892	33959.754
15015.0	74.08	13252.517	35074.445
18059.0	74.08	13994.634	39538.656
19459.0	74.08	14562.472	38080.836
18659.0	74.07	14260.184	33389.734
11279.0	74.05	11932.814	38899.074
10877.0	73.99	11707.323	36233.105
1980.0	73.95	8420.427	38031.512
19282.0	73.95	14425.526	39695.859
15634.0	73.93	13479.722	37665.785
7345.0	73.93	10766.518	38064.07
15367.0	73.91	13433.132	34807.961
4240.0	73.89	9427.095	36705.535
331.0	73.87	7939.873	35411.637
15904.0	73.87	13729.772	38885.43
3493.0	73.87	9217.664	33339.145
7353.0	73.76	10753.008	37838.453
18304.0	73.76	14046.435	36323.262
9423.0	73.76	10999.577	34843.309
4165.0	73.74	9305.124	37912.734
19679.0	73.72	14466.349	35250.051
16348.0	73.68	13579.195	33618.832
3376.0	73.64	9058.782	34238.18
4182.0	73.62	9468.153	37509.648
5236.0	73.57	9713.614	37145.836
8940.0	73.55	10945.816	38982.723
9452.0	73.55	10994.38	34609.465
11854.0	73.49	12122.484	34437.742
726.0	73.47	7968.996	39048.273
2936.0	73.47	9032.858	39935.383
12534.0	73.45	12440.235	36278.809
628.0	73.45	7903.468	38221.504
4565.0	73.39	9650.689	33934.531
15414.0	73.36	13379.744	35184.012
13849.0	73.36	12823.192	34499.902
1394.0	73.34	8254.255	33562.777
4292.0	73.34	9326.445	36108.324
6241.0	73.26	10218.165	37860.137
16008.0	73.26	13757.419	37786.488
11222.0	73.24	12016.284	39527.195
9242.0	73.2	11126.85	36861.941
9482.0	73.18	11040.983	34250.777
6835.0	73.18	10384.052	35564.848
508.0	73.17	7980.962	37062.871
19718.0	73.15	14635.138	34609.766
7637.0	73.09	10710.043	33993.086
19429.0	73.01	14505.29	38381.289
4855.0	72.99	9679.136	38187.012
10940.0	72.97	11756.599	37001.348
15396.0	72.95	13496.76	35013.852
561.0	72.95	7968.105	37687.652
15812.0	72.94	13761.302	39633.469
17749.0	72.94	13908.356	36829.34
10707.0	72.92	11684.219	34184.609
11884.0	72.9	12113.254	34917.113
7683.0	72.86	10777.235	33386.336
13136.0	72.84	12649.453	35747.32
12499.0	72.84	12309.168	36981.266
8779.0	72.82	10942.779	36812.367
12903.0	72.78	12706.053	33827.207
11480.0	72.78	11901.196	36208.227
4806.0	72.76	9531.226	37500.895
10053.0	72.72	11252.193	39544.445
18583.0	72.69	14147.976	33358.828
9784.0	72.69	11270.394	35707.785
4647.0	72.67	9703.361	35142.922
14733.0	72.67	13236.39	38536.707
2219.0	72.48	8573.794	34524.02
11721.0	72.46	11926.283	33226.527
5096.0	72.44	9885.353	38789.176
15922.0	72.36	13764.919	38470.527
16304.0	72.36	13664.725	33823.09
8433.0	72.26	10870.404	34753.32
14903.0	72.25	13209.304	36067.246
3954.0	72.19	9096.929	39656.914
6008.0	72.17	10002.765	38795.766
8756.0	72.17	10850.215	36390.492
18130.0	72.11	14054.067	38655.742
18275.0	72.09	14147.756	36753.715
7032.0	72.09	10435.797	37867.043
1375.0	72.07	8242.11	33457.184
12385.0	72.07	12450.319	38542.27
12092.0	72.07	12094.252	37226.277
19654.0	72.07	14589.233	35552.668
1165.0	72.05	8093.184	35046.648
16321.0	72.05	13655.968	33713.727
15045.0	72.02	13224.76	34462.516
3463.0	72.02	9006.264	33105.398
12880.0	72.02	12661.101	33428.27
12827.0	72.0	12367.045	33076.891
14271.0	71.98	12974.076	35270.336
2198.0	71.98	8441.91	34863.465
7694.0	71.96	10743.861	33191.117
12687.0	71.94	12468.687	34672.297
9435.0	71.9	11026.58	34698.051
1297.0	71.9	8049.394	33365.473
12020.0	71.9	12127.565	36273.652
4158.0	71.9	9485.509	37863.887
9254.0	71.84	11032.001	37014.727
14322.0	71.84	13109.741	35965.547
11200.0	71.8	11859.617	40005.191
15438.0	71.79	13382.188	35410.242
4603.0	71.71	9647.363	34400.344
1669.0	71.71	8229.114	36990.09
12681.0	71.69	12393.78	34617.871
504.0	71.67	7685.086	37031.992
12617.0	71.65	12358.867	35306.113
2676.0	71.65	8634.014	36549.586
8886.0	71.65	10924.999	38206.613
1198.0	71.63	7999.054	34479.477
16024.0	71.54	13748.42	37367.051
7428.0	71.52	10739.668	36762.168
7458.0	71.5	10764.337	36282.672
545.0	71.5	7708.142	37491.594
2858.0	71.38	8821.93	39056.871
17789.0	71.38	13857.748	37301.031
7583.0	71.33	10627.758	34856.133
18100.0	71.33	14066.091	39013.789
9962.0	71.33	11289.581	38278.625
7352.0	71.31	10723.27	37836.121
4600.0	71.31	9513.969	34375.977
14974.0	71.29	13267.431	35533.938
13920.0	71.29	12846.691	33646.336
5017.0	71.25	9823.745	39646.359
19694.0	71.25	14586.399	34913.855
4326.0	71.25	9387.689	35426.445
7617.0	71.17	10694.501	34347.355
4969.0	71.17	9560.896	39609.945
4190.0	71.13	9456.537	37593.203
12503.0	71.12	12379.08	36768.305
252.0	71.1	7778.323	34737.383
7174.0	71.08	10555.188	39740.414
2340.0	71.06	8568.423	33630.262
5015.0	71.06	9864.266	39622.719
3722.0	71.04	9263.85	36473.129
9198.0	71.0	11113.616	37721.801
15585.0	70.94	13509.549	37184.059
4123.0	70.85	9406.318	38261.738
1599.0	70.85	8206.262	36317.105
18376.0	70.85	14138.363	35275.48
13662.0	70.81	12901.259	36937.605
3578.0	70.79	9089.122	34478.406
1639.0	70.77	8387.562	36716.238
13053.0	70.77	12653.366	34728.414
1265.0	70.73	8177.279	33723.211
1665.0	70.71	8405.767	36970.336
14338.0	70.67	12984.184	36081.156
9499.0	70.62	11173.022	34118.285
7185.0	70.62	10378.203	39941.074
2427.0	70.62	8777.746	33412.059
12557.0	70.58	12325.254	35944.285
11100.0	70.56	11737.401	39027.164
2229.0	70.54	8485.154	34603.008
5399.0	70.5	9865.743	35077.035
1671.0	70.48	8318.232	37016.789
18293.0	70.44	14055.805	36461.359
14726.0	70.41	13340.551	38759.949
7505.0	70.39	10677.814	35659.465
5556.0	70.35	10130.628	33140.91
16365.0	70.33	13751.318	33461.41
13878.0	70.33	12775.491	34386.219
3550.0	70.31	9176.444	34045.426
14390.0	70.27	13095.232	36763.945
15236.0	70.27	13500.774	33279.199
1749.0	70.25	8366.687	38264.777
19103.0	70.25	14420.11	38440.602
10991.0	70.23	11846.453	37652.473
10241.0	70.2	11632.41	37511.898
18557.0	70.18	14016.249	33726.949
13516.0	70.18	12750.945	39031.484
2900.0	70.16	8708.832	39716.609
19514.0	70.14	14626.598	37081.527
14506.0	70.12	13077.579	38230.293
3787.0	70.1	9245.551	37475.055
1237.0	70.06	8128.409	34090.516
11167.0	70.02	11820.638	39856.816
617.0	70.02	7695.588	38121.707
1733.0	70.0	8205.979	38052.625
6096.0	70.0	10153.531	39780.449
14382.0	69.98	13013.325	36651.324
6674.0	69.95	10488.156	33509.02
15457.0	69.95	13479.467	35638.16
12773.0	69.93	12484.532	33780.531
1236.0	69.93	8153.931	34083.941
11470.0	69.93	11995.271	36093.68
2018.0	69.93	8495.599	37424.926
7604.0	69.91	10625.947	34519.133
7404.0	69.91	10650.034	37228.168
5342.0	69.91	9772.405	35879.16
7574.0	69.89	10610.156	34773.699
1452.0	69.87	8217.832	34122.902
15788.0	69.83	13496.893	39915.324
10410.0	69.83	11481.706	35688.84
13816.0	69.81	12905.212	34948.027
10453.0	69.79	11601.124	34969.387
18871.0	69.77	14349.117	35500.922
2258.0	69.77	8463.265	33976.27
10068.0	69.77	11325.135	39716.992
7513.0	69.75	10758.926	35418.617
5590.0	69.74	10068.407	33492.406
15978.0	69.74	13609.125	37833.543
1995.0	69.7	8585.774	37731.238
3995.0	69.68	9338.534	39832.121
2825.0	69.64	8701.755	38565.637
2569.0	69.51	8822.161	35053.473
14167.0	69.51	12955.605	34054.762
7828.0	69.45	10825.073	34377.891
11.0	69.45	7867.117	33090.305
2587.0	69.39	8700.956	35269.016
4347.0	69.39	9440.214	35104.617
11169.0	69.35	11760.414	39876.027
19292.0	69.35	14599.98	39497.926
15818.0	69.35	13726.614	39689.211
4339.0	69.35	9378.752	35317.285
13073.0	69.35	12534.912	34943.473
4036.0	69.33	9295.791	39317.266
4114.0	69.31	9437.324	38409.0
518.0	69.3	7758.45	37151.348
19213.0	69.28	14366.7	39559.855
2878.0	69.26	8773.365	39281.508
12643.0	69.24	12343.765	35189.633
14917.0	69.24	13277.52	36217.586
4836.0	69.24	9593.115	37983.137
18277.0	69.24	14120.458	36799.949
16012.0	69.2	13636.065	37543.434
18146.0	69.16	14000.662	38546.043
14655.0	69.16	13300.069	39599.793
4382.0	69.14	9443.294	34665.996
9290.0	69.14	11011.075	36305.789
15644.0	69.14	13361.083	37834.992
12136.0	69.14	12145.853	37768.051
3542.0	69.12	9109.852	33991.488
4787.0	69.08	9677.789	37189.98
19449.0	69.03	14598.173	37996.516
17934.0	69.03	13936.712	39098.621
18739.0	68.99	14235.001	34473.832
10482.0	68.99	11497.459	34699.887
2490.0	68.91	8667.887	33929.301
19087.0	68.89	14228.612	38273.73
695.0	68.78	7950.896	38725.371
15174.0	68.74	13267.507	33195.594
6185.0	68.72	10183.9	38776.047
13782.0	68.7	12841.27	35501.727
9381.0	68.7	11051.724	35171.848
5998.0	68.68	9979.933	38699.754
14712.0	68.66	13329.96	39071.629
13889.0	68.62	12862.441	34228.508
6224.0	68.59	10261.486	37986.156
1569.0	68.55	8275.105	35983.344
14994.0	68.53	13284.135	35191.395
19516.0	68.53	14471.596	37096.313
7782.0	68.51	10854.109	33763.559
7237.0	68.51	10737.58	39586.125
10736.0	68.51	11817.965	34584.891
922.0	68.51	8148.105	38498.219
10089.0	68.51	11560.83	39779.637
2639.0	68.49	8768.433	36059.414
6182.0	68.47	10204.085	38746.383
3090.0	68.45	8984.976	37578.406
9114.0	68.43	11120.506	38648.422
13167.0	68.41	12620.079	36069.406
12941.0	68.39	12524.844	34241.777
11794.0	68.38	12176.81	33631.715
8957.0	68.36	10806.837	39138.043
14784.0	68.34	13307.989	37737.691
11452.0	68.34	12034.142	36514.898
4461.0	68.34	9315.431	33397.348
18513.0	68.3	14164.149	34368.496
18008.0	68.28	13917.686	39872.492
16417.0	68.26	13801.012	33133.867
9949.0	68.26	11269.659	38011.48
2937.0	68.24	8991.962	39938.715
15911.0	68.24	13700.933	38685.727
17906.0	68.22	13824.139	38735.184
7014.0	68.22	10537.261	37683.063
13373.0	68.2	12519.445	38991.922
4198.0	68.16	9433.779	37417.941
13623.0	68.16	12916.929	37424.051
9305.0	68.13	11116.483	35899.414
14441.0	68.11	12937.017	37360.988
9306.0	68.11	11163.298	35901.922
13817.0	68.09	12881.799	34968.512
12082.0	68.09	12131.738	37078.777
15255.0	68.07	13536.119	33447.328
10550.0	68.01	11521.471	33768.234
5019.0	68.01	9794.929	39681.242
13946.0	67.99	12864.439	33439.152
12444.0	67.99	12433.166	37787.348
1691.0	67.99	8256.312	37455.008
19363.0	67.93	14444.078	38985.547
1124.0	67.93	8185.571	35637.797
13218.0	67.92	12541.733	36850.0
11891.0	67.9	12202.658	34975.125
4359.0	67.86	9396.81	35225.523
16254.0	67.84	13672.933	34525.277
3544.0	67.84	9105.472	34004.551
15009.0	67.8	13288.064	35008.949
2695.0	67.78	8637.603	36812.758
13806.0	67.74	12903.182	35119.754
283.0	67.74	7674.493	34957.402
7454.0	67.74	10624.422	36226.32
18122.0	67.65	14111.644	38917.926
19629.0	67.63	14566.719	35855.66
3883.0	67.63	9224.222	38699.207
572.0	67.59	7967.761	37757.605
19417.0	67.59	14455.959	38615.121
17931.0	67.57	13832.302	39059.754
6208.0	67.57	10276.36	38431.84
11495.0	67.55	12059.704	36022.563
10989.0	67.51	11738.648	37643.633
9933.0	67.51	11339.487	37804.016
1790.0	67.49	8297.449	38748.223
14493.0	67.46	13137.224	37981.938
14393.0	67.46	12989.862	36777.398
12898.0	67.44	12545.969	33749.5
7294.0	67.42	10630.402	38783.637
13327.0	67.4	12506.908	38448.988
385.0	67.38	7851.051	35922.688
11652.0	67.38	12003.005	34082.109
5486.0	67.36	9725.328	33865.953
6818.0	67.34	10476.412	35373.105
17662.0	67.34	13867.366	35889.371
7657.0	67.28	10610.448	33965.566
6143.0	67.23	10198.821	39236.207
13193.0	67.21	12604.099	36299.777
8907.0	67.21	10882.97	38512.027
12760.0	67.21	12290.285	33655.367
10304.0	67.15	11554.629	36784.988
2999.0	67.13	8995.0	39271.398
16318.0	67.11	13758.968	33682.934
715.0	67.11	7840.159	38928.965
6354.0	67.11	10200.446	36355.523
9233.0	67.09	11135.292	37028.68
703.0	67.09	7747.102	38828.152
16286.0	67.09	13712.641	33967.633
19101.0	67.05	14329.037	38421.641
14612.0	67.02	13020.73	39724.688
2600.0	67.0	8698.245	35499.992
3849.0	67.0	9083.181	38319.508
5318.0	66.98	9889.724	35966.566
13784.0	66.98	12810.653	35529.91
15389.0	66.98	13462.46	34959.059
11566.0	66.98	12024.943	35053.555
1097.0	66.96	8162.549	35946.5
12539.0	66.94	12421.171	36366.301
2269.0	66.94	8525.662	34091.047
5996.0	66.94	9955.811	38685.898
7550.0	66.86	10728.345	35150.078
7439.0	66.82	10618.607	36634.484
198.0	66.82	7980.35	34400.262
4440.0	66.8	9479.799	33780.203
9271.0	66.79	11085.367	36409.23
11340.0	66.79	11933.232	37985.059
18854.0	66.79	14365.892	35201.941
12595.0	66.77	12452.854	35727.969
13527.0	66.75	12839.859	38892.543
18316.0	66.75	14190.643	36162.297
9240.0	66.75	11147.691	37097.656
16537.0	66.73	13817.166	34665.664
5632.0	66.71	10093.364	34240.172
5022.0	66.71	9806.135	39711.43
1101.0	66.69	8051.687	35984.133
18269.0	66.57	14093.559	36981.484
4591.0	66.57	9519.69	34261.043
19437.0	66.56	14515.115	38166.063
14562.0	66.44	13018.179	39030.566
14257.0	66.42	12978.618	35081.309
19721.0	66.38	14443.111	34348.063
12288.0	66.38	12078.766	39894.109
10729.0	66.38	11773.118	34496.836
15426.0	66.36	13494.004	35294.758
5748.0	66.33	9935.319	35582.879
8958.0	66.29	10800.451	39175.043
15528.0	66.27	13564.342	36464.734
1378.0	66.23	8267.248	33468.945
12537.0	66.23	12428.388	36302.836
18371.0	66.19	14099.44	35514.887
10724.0	66.17	11667.133	34403.34
13613.0	66.15	12800.312	37606.07
18489.0	66.08	14178.364	34658.852
6132.0	66.08	10210.773	39362.43
2735.0	66.04	8796.4	37348.316
10822.0	66.02	11674.911	35553.465
6591.0	65.98	10311.092	33415.293
3839.0	65.96	9058.226	38195.383
9404.0	65.92	11087.388	35063.414
2832.0	65.88	8809.56	38637.781
10054.0	65.88	11343.319	39546.32
12335.0	65.87	12336.249	39366.57
17995.0	65.87	13836.341	39724.484
11330.0	65.83	12034.363	37861.027
12863.0	65.83	12661.541	33210.133
17809.0	65.79	13882.381	37520.711
9854.0	65.77	11241.736	36568.395
315.0	65.73	7937.654	35231.109
18407.0	65.71	14058.192	34776.367
15040.0	65.69	13329.516	34726.02
4545.0	65.67	9651.184	33626.973
12529.0	65.67	12302.441	36228.031
304.0	65.66	7942.288	35156.863
4573.0	65.66	9656.366	34069.789
15521.0	65.64	13386.639	36406.504
10745.0	65.58	11781.382	34703.516
18308.0	65.58	14207.657	36413.699
1251.0	65.56	8036.87	33862.809
1984.0	65.54	8464.656	38085.57
19309.0	65.54	14498.124	39336.621
19614.0	65.52	14442.229	36029.738
355.0	65.5	7950.794	35652.676
4992.0	65.5	9517.857	39952.766
18707.0	65.5	14418.003	34048.191
14918.0	65.5	13207.033	35920.734
18137.0	65.48	14208.057	38724.215
9366.0	65.46	11087.763	35285.84
17081.0	65.46	13909.82	34752.559
2412.0	65.46	8697.478	33281.926
4447.0	65.43	9336.939	33573.848
15671.0	65.43	13560.45	38093.719
15247.0	65.41	13454.292	33332.941
4892.0	65.39	9508.257	38577.297
18636.0	65.37	14395.015	33078.086
53.0	65.37	7797.666	33378.609
1933.0	65.37	8519.143	38698.879
9892.0	65.33	11377.204	37277.023
19013.0	65.33	14240.883	37344.266
10010.0	65.33	11329.351	38828.609
12831.0	65.31	12411.189	33109.836
1752.0	65.31	8364.644	38285.824
3452.0	65.29	8853.705	33285.742
18386.0	65.27	14171.101	35110.383
12461.0	65.27	12309.227	37400.723
10064.0	65.25	11233.087	39651.055
825.0	65.25	7655.478	39936.324
15589.0	65.25	13469.961	37237.277
3172.0	65.21	8967.398	36679.219
10391.0	65.21	11519.584	35816.148
7310.0	65.21	10655.549	38609.488
2651.0	65.2	8650.806	36188.055
1406.0	65.2	8396.856	33619.621
1753.0	65.2	8282.877	38303.141
12965.0	65.2	12610.138	34407.324
5332.0	65.12	9777.746	35793.426
5349.0	65.12	9790.02	35647.559
15533.0	65.12	13533.494	36512.664
6220.0	65.1	10260.61	38297.23
2061.0	65.1	8438.727	36750.496
13501.0	65.06	12821.686	39201.234
5072.0	65.04	9716.887	38831.055
1257.0	64.98	8044.239	33917.734
14734.0	64.98	13217.778	38545.336
4764.0	64.97	9521.426	36938.438
5709.0	64.95	9989.778	35161.41
6927.0	64.93	10536.181	36550.324
18214.0	64.91	14007.987	37577.977
4127.0	64.89	9330.43	38037.07
5741.0	64.87	9981.304	35509.902
16086.0	64.83	13759.033	36680.828
10178.0	64.81	11566.191	38835.945
17781.0	64.81	13882.976	37224.672
13559.0	64.81	12861.311	38353.125
242.0	64.79	7651.938	34667.438
9077.0	64.79	11024.192	39183.305
7515.0	64.75	10692.45	35440.117
634.0	64.7	7945.378	38256.605
1742.0	64.7	8227.473	38183.754
16127.0	64.7	13747.858	36209.789
5054.0	64.7	9888.485	39247.805
5541.0	64.66	9802.0	33016.945
2978.0	64.66	8991.992	39390.551
7644.0	64.66	10722.274	33817.293
3168.0	64.64	8999.222	36613.043
12780.0	64.62	12303.779	33504.223
658.0	64.56	7885.478	38438.473
4325.0	64.54	9470.877	35732.242
10194.0	64.54	11510.351	38738.625
18968.0	64.52	14410.729	36807.504
17730.0	64.52	13899.592	36599.895
11563.0	64.51	11964.409	34981.836
4524.0	64.51	9606.392	33372.746
2972.0	64.49	8970.168	39336.91
18145.0	64.43	14029.432	38502.922
14131.0	64.41	13087.16	33797.309
7303.0	64.39	10766.233	38535.469
9288.0	64.37	11020.389	36285.098
7264.0	64.35	10680.57	39004.898
576.0	64.35	7786.918	37789.715
12913.0	64.33	12583.686	33928.059
13877.0	64.29	12747.863	34374.453
12267.0	64.28	12179.451	39578.305
12772.0	64.24	12453.601	33769.859
5440.0	64.22	9859.534	34288.633
6530.0	64.2	10331.015	34254.184
5833.0	64.2	10028.241	36593.602
4322.0	64.2	9315.691	35692.246
5143.0	64.2	9758.806	38239.648
4075.0	64.2	9485.946	38853.152
1837.0	64.16	8303.841	39657.57
68.0	64.14	7949.872	33463.516
13488.0	64.12	12860.989	39339.004
534.0	64.06	7809.275	37366.535
12357.0	64.06	12427.065	38832.305
12708.0	64.05	12382.368	34576.781
15874.0	64.01	13703.483	39204.074
10777.0	64.01	11822.208	35143.273
10233.0	63.99	11591.517	37960.883
18678.0	63.99	14290.426	33651.113
18870.0	63.99	14385.485	35486.598
19465.0	63.99	14576.023	37850.684
368.0	63.97	7825.423	35733.219
6725.0	63.95	10493.576	34276.551
12227.0	63.95	12248.314	39041.203
14845.0	63.93	13233.647	36865.762
15360.0	63.93	13525.845	34744.629
3861.0	63.91	9262.683	38405.773
12403.0	63.89	12478.843	38171.691
1594.0	63.87	8237.94	36261.43
18475.0	63.85	14001.368	34862.926
16516.0	63.85	13851.92	34338.879
1631.0	63.8	8415.407	36669.742
6935.0	63.8	10545.857	36665.797
19549.0	63.78	14625.391	36826.824
10709.0	63.76	11800.655	34224.012
10436.0	63.74	11608.267	35334.016
14575.0	63.72	12999.985	39176.246
18133.0	63.72	14089.83	38698.914
6362.0	63.72	10272.748	36136.809
1609.0	63.72	8397.735	36438.344
19431.0	63.7	14627.755	38386.84
5117.0	63.7	9881.303	38393.023
1313.0	63.68	8120.681	33040.484
3108.0	63.66	8907.011	37203.176
752.0	63.66	7765.692	39267.223
11661.0	63.66	11857.133	33838.172
14326.0	63.66	13069.512	35986.98
14928.0	63.62	13148.751	35746.922
10298.0	63.61	11535.65	36987.82
1540.0	63.61	8228.378	35559.484
19032.0	63.59	14276.849	37591.172
3808.0	63.57	9076.143	37803.402
293.0	63.57	7747.416	35042.758
6991.0	63.53	10376.98	37402.035
12218.0	63.53	12198.181	38856.934
838.0	63.53	8161.556	39825.602
6164.0	63.51	10188.633	38807.738
19099.0	63.49	14335.956	38393.859
18050.0	63.49	14029.01	39704.957
11126.0	63.47	11756.921	39266.367
11415.0	63.45	11871.785	36918.934
19375.0	63.45	14601.269	39063.34
5675.0	63.43	9925.549	34750.789
16021.0	63.43	13751.628	37345.156
516.0	63.43	7832.485	37131.375
12829.0	63.41	12324.109	33100.543
16422.0	63.41	13956.516	33173.891
2633.0	63.39	8723.832	36009.059
4352.0	63.39	9309.342	35156.828
392.0	63.38	7917.04	36031.434
11035.0	63.38	11839.255	38284.285
1488.0	63.36	8308.983	34742.488
4136.0	63.36	9476.378	38137.074
5952.0	63.34	9988.175	38080.734
11111.0	63.32	11807.912	39121.984
3928.0	63.32	9151.223	39326.621
501.0	63.3	7821.174	37001.758
257.0	63.3	7969.643	34771.203
2107.0	63.26	8446.328	35967.66
5621.0	63.26	10057.374	34024.145
11486.0	63.26	11993.475	35953.438
19732.0	63.24	14602.848	34246.637
6204.0	63.22	10209.419	38338.363
12162.0	63.2	12158.477	38119.941
13430.0	63.16	12512.446	39778.809
11341.0	63.16	11920.905	37666.129
10543.0	63.13	11598.315	33664.508
4771.0	63.09	9603.248	37020.094
13316.0	63.09	12607.966	38323.039
6878.0	63.07	10561.181	35932.039
15532.0	63.05	13382.425	36510.508
1647.0	63.05	8414.871	36831.063
5152.0	63.05	9777.031	38026.941
13172.0	63.03	12689.256	36097.887
4692.0	63.03	9693.46	35784.238
17854.0	63.03	13962.081	38175.738
12655.0	63.03	12483.56	34968.652
14976.0	63.01	13279.874	35539.914
14204.0	63.01	12986.977	34441.363
4747.0	62.95	9576.122	36655.723
6844.0	62.95	10355.111	35641.344
5499.0	62.92	9858.343	33711.164
14646.0	62.92	13343.252	39886.227
15264.0	62.92	13550.315	33562.914
5466.0	62.9	9803.618	34262.996
18053.0	62.9	14088.229	39446.16
12246.0	62.88	12193.636	39261.789
13322.0	62.84	12696.719	38384.539
7798.0	62.84	10928.581	33986.676
19148.0	62.84	14273.48	38996.469
14404.0	62.84	13060.466	36935.305
6028.0	62.82	10029.905	38991.355
2223.0	62.8	8560.961	34544.145
4537.0	62.8	9515.094	33491.898
12686.0	62.76	12485.35	34660.934
8817.0	62.76	10919.789	37295.246
10258.0	62.74	11636.934	37398.766
30.0	62.74	7644.992	33219.246
6767.0	62.74	10385.547	34817.031
1393.0	62.7	8385.2	33558.301
9860.0	62.7	11281.149	36705.344
18669.0	62.7	14292.335	33558.602
6471.0	62.69	10242.081	35245.855
14863.0	62.69	13340.597	36812.684
15297.0	62.69	13533.521	34068.723
5906.0	62.55	10032.488	37696.816
1451.0	62.53	8324.993	34086.012
1557.0	62.53	8399.489	35855.195
14244.0	62.51	12941.553	34904.539
16340.0	62.49	13733.629	33551.617
11138.0	62.47	11761.439	39452.816
1825.0	62.47	8347.657	39418.891
2590.0	62.46	8809.571	35296.348
8677.0	62.46	10888.973	35318.23
1648.0	62.46	8325.265	36838.492
14328.0	62.4	13091.57	36020.969
15723.0	62.38	13466.946	38934.164
4369.0	62.34	9318.767	34815.234
5562.0	62.34	10108.051	33217.25
10589.0	62.32	11486.408	33296.953
16178.0	62.32	13634.009	35503.523
261.0	62.32	7644.657	34811.32
14624.0	62.3	13106.807	39874.559
18389.0	62.3	14206.856	35178.723
16183.0	62.28	13706.096	35262.301
13584.0	62.26	12726.122	38133.773
19461.0	62.26	14487.605	38117.195
13712.0	62.26	12751.396	36371.023
6821.0	62.26	10417.632	35404.645
6085.0	62.24	10024.474	39886.605
10592.0	62.23	11578.523	33316.234
10754.0	62.23	11741.708	34881.277
800.0	62.21	7845.246	39697.383
2290.0	62.21	8523.381	33890.051
19305.0	62.21	14482.973	39304.32
13615.0	62.19	12769.168	37617.32
7343.0	62.19	10586.187	38041.18
3902.0	62.17	9219.713	39037.793
2024.0	62.17	8469.788	37229.742
5358.0	62.15	9749.243	35434.695
12234.0	62.15	12115.661	39108.223
2085.0	62.13	8432.561	36320.23
10434.0	62.13	11627.674	35304.836
16093.0	62.11	13766.049	36486.363
9460.0	62.11	11133.627	34314.148
9660.0	62.09	11419.912	34195.941
10489.0	62.09	11453.3	34771.031
6968.0	62.07	10502.153	37176.02
2009.0	62.03	8599.623	37646.668
4057.0	62.0	9366.793	38963.832
12397.0	62.0	12326.131	38450.848
11729.0	62.0	11984.642	33296.16
1974.0	61.98	8568.052	38268.504
11955.0	61.96	12149.31	35616.0
17268.0	61.92	13960.068	34853.906
5432.0	61.9	9770.952	34465.117
19620.0	61.88	14455.571	35762.078
1919.0	61.84	8570.469	38805.004
10757.0	61.82	11692.024	34925.426
15513.0	61.82	13529.819	36271.668
15330.0	61.8	13474.065	34459.77
5504.0	61.8	9814.44	33492.805
7673.0	61.79	10713.038	33537.297
2327.0	61.79	8597.802	33525.941
7707.0	61.77	10605.241	33010.063
9184.0	61.73	11061.49	37920.152
11438.0	61.73	11902.448	36824.063
3692.0	61.69	9126.667	35929.703
10779.0	61.65	11720.777	35159.508
6894.0	61.61	10505.77	36077.063
8659.0	61.59	10901.985	35033.762
3937.0	61.5	9150.531	39429.16
19094.0	61.5	14414.167	38350.855
9632.0	61.48	11383.21	33786.293
11543.0	61.46	11876.419	35383.41
10213.0	61.44	11632.86	38190.473
17940.0	61.42	13925.794	39152.227
10063.0	61.42	11319.112	39647.141
16151.0	61.4	13738.078	35811.289
7010.0	61.4	10354.232	37650.27
13948.0	61.38	12884.861	33475.035
9207.0	61.38	11008.645	37556.035
7016.0	61.36	10423.584	37705.793
2719.0	61.36	8688.508	37169.129
10929.0	61.36	11800.374	36928.824
19120.0	61.34	14403.76	38651.621
7421.0	61.34	10648.189	36903.09
12219.0	61.31	12238.247	38860.82
16473.0	61.29	13895.007	33696.719
3340.0	61.29	8991.628	34741.934
1221.0	61.27	8048.626	34183.152
9755.0	61.25	11232.3	35318.832
16236.0	61.25	13573.574	34682.102
4448.0	61.23	9478.094	33573.555
14468.0	61.23	12947.347	37632.215
19414.0	61.23	14455.79	38563.703
15383.0	61.19	13406.006	34899.387
13182.0	61.19	12511.607	36226.996
11030.0	61.15	11837.852	38233.074
11271.0	61.13	12065.586	38792.105
18703.0	61.13	14345.084	33978.941
11973.0	61.13	12131.659	35757.211
9653.0	61.13	11214.166	34102.461
5496.0	61.11	9882.254	33673.113
4758.0	61.1	9596.079	36768.957
12517.0	61.1	12432.904	36424.316
13515.0	61.1	12867.939	39027.004
7761.0	61.1	10944.209	33491.563
3926.0	61.08	9164.799	39299.742
1280.0	61.06	8073.692	33553.855
9164.0	61.02	11082.15	38044.625
6666.0	61.02	10502.898	33419.57
9849.0	61.0	11417.627	36512.102
314.0	61.0	7963.489	35222.934
7573.0	60.96	10630.304	35091.414
4172.0	60.96	9445.976	37684.234
15981.0	60.96	13617.415	37864.91
15757.0	60.94	13433.266	39349.344
17738.0	60.92	13959.118	36679.246
6693.0	60.9	10393.137	33766.156
16205.0	60.9	13622.823	35233.574
9954.0	60.88	11235.408	38135.668
2867.0	60.87	8745.894	39144.555
9559.0	60.83	11003.348	33010.508
18493.0	60.81	14087.869	34702.336
14360.0	60.79	12956.975	36347.313
9600.0	60.75	11351.178	33413.23
6057.0	60.73	10103.6	39471.297
470.0	60.73	7777.968	36740.379
12729.0	60.71	12289.872	34221.934
10967.0	60.69	11801.863	37323.789
19051.0	60.67	14407.701	37880.387
8883.0	60.64	10901.333	38199.066
18041.0	60.62	14152.685	40002.43
3554.0	60.6	9070.801	34088.504
2773.0	60.6	8708.514	37885.215
1924.0	60.58	8513.076	38856.156
9924.0	60.58	11266.458	37696.254
18149.0	60.56	14037.239	38573.555
5206.0	60.54	9703.537	37357.594
9119.0	60.54	11205.459	38741.762
12142.0	60.5	12177.978	37892.051
17675.0	60.5	13817.507	36036.125
18077.0	60.5	14106.624	39116.5
2433.0	60.5	8821.249	33438.457
16159.0	60.46	13637.906	35594.18
7462.0	60.44	10724.45	36330.59
19452.0	60.44	14625.351	38019.434
18026.0	60.44	14206.947	39851.336
9995.0	60.42	11377.974	38709.031
11181.0	60.42	11834.783	39972.039
18944.0	60.41	14221.657	36497.559
19820.0	60.39	14520.487	33318.863
6253.0	60.33	10240.924	37972.871
5997.0	60.31	10087.115	38687.039
9893.0	60.29	11391.299	37288.262
2453.0	60.29	8838.492	33600.273
2501.0	60.27	8759.119	34080.656
6629.0	60.27	10559.343	33057.145
12139.0	60.27	12205.437	37802.773
4887.0	60.21	9514.14	38522.961
17884.0	60.21	13975.419	38458.605
15607.0	60.19	13530.823	37396.008
2856.0	60.19	8671.347	39009.422
11334.0	60.18	11903.865	37905.293
6582.0	60.16	10153.242	33595.445
16322.0	60.16	13589.216	33722.164
9827.0	60.16	11331.555	36273.0
7084.0	60.14	10558.854	38571.156
6964.0	60.14	10415.923	37119.156
1641.0	60.14	8224.681	36741.016
19088.0	60.12	14405.743	38276.793
1888.0	60.12	8594.244	39278.43
13450.0	60.1	12881.021	39905.695
2177.0	60.1	8593.216	35177.977
15849.0	60.08	13613.454	39553.055
15606.0	60.08	13495.143	37385.223
3677.0	60.06	9229.011	35732.574
4820.0	60.02	9651.988	37707.703
16532.0	60.0	13957.284	34591.496
6721.0	60.0	10413.728	34228.461
3895.0	59.97	9185.316	38919.746
1597.0	59.95	8243.918	36289.145
16077.0	59.95	13641.95	36824.977
12079.0	59.93	12248.516	37006.461
11994.0	59.91	12272.818	35905.594
10131.0	59.91	11430.756	39286.32
7162.0	59.89	10494.707	39570.457
4.0	59.89	7920.477	33025.813
6401.0	59.89	10211.04	35824.105
7690.0	59.85	10575.069	33452.301
4841.0	59.83	9574.057	38049.203
4779.0	59.83	9559.097	37130.43
10030.0	59.83	11300.109	39132.313
19541.0	59.81	14469.782	36712.148
2819.0	59.81	8739.731	38487.715
15053.0	59.79	13305.264	34508.496
606.0	59.79	7646.171	38070.121
8974.0	59.79	10900.765	39318.375
10556.0	59.75	11541.88	33501.824
7389.0	59.74	10624.606	37631.895
2974.0	59.74	8849.835	39354.539
11708.0	59.68	12022.056	33453.152
640.0	59.68	7832.318	38321.273
2301.0	59.68	8419.66	33690.703
6405.0	59.66	10335.2	35873.719
15951.0	59.66	13773.031	38212.34
13608.0	59.66	12741.088	37816.359
19466.0	59.66	14427.163	37858.52
6543.0	59.66	10222.95	34085.555
9686.0	59.64	11399.951	34492.969
3288.0	59.64	8885.287	35333.867
13844.0	59.64	12911.015	34691.5
13293.0	59.6	12705.438	38052.758
5662.0	59.58	9968.829	34664.598
19244.0	59.56	14363.625	39887.605
5014.0	59.54	9782.599	39616.512
792.0	59.52	7645.86	39596.207
318.0	59.52	7862.29	35288.875
10314.0	59.52	11483.835	36600.516
503.0	59.49	7878.227	37025.578
15083.0	59.45	13222.528	34169.598
15072.0	59.45	13215.224	34392.469
3207.0	59.41	8924.741	36070.566
19680.0	59.41	14563.256	34983.297
19228.0	59.39	14406.267	39707.395
12355.0	59.39	12342.149	38806.809
15429.0	59.35	13464.741	35331.578
19583.0	59.31	14550.241	36316.625
4572.0	59.29	9521.648	34034.746
13384.0	59.29	12666.029	39082.93
14718.0	59.26	13334.075	38903.965
19408.0	59.26	14572.775	38468.684
15952.0	59.22	13683.449	38243.719
10509.0	59.22	11525.253	34441.223
15863.0	59.2	13588.827	39120.355
2536.0	59.18	8844.127	34556.027
13681.0	59.16	12748.793	36565.547
5957.0	59.16	10086.645	38131.352
17935.0	59.14	13994.372	39101.891
1900.0	59.12	8611.793	39175.98
13918.0	59.12	12739.823	33949.758
14977.0	59.12	13301.902	35556.063
12594.0	59.1	12275.712	35708.895
3258.0	59.08	9051.156	35698.367
17980.0	59.05	13781.699	39592.742
2486.0	59.03	8825.008	33850.758
8871.0	59.03	10989.356	38053.07
14180.0	59.03	13072.79	34132.492
10833.0	59.01	11740.627	35690.621
3413.0	59.01	9053.212	33486.742
3357.0	59.01	8908.469	34292.344
2498.0	59.01	8747.75	34035.18
16013.0	59.01	13693.588	37549.727
16446.0	58.99	13868.056	33353.832
15573.0	58.99	13447.227	37023.344
4712.0	58.97	9524.902	36184.176
10305.0	58.97	11493.73	36792.605
2806.0	58.97	8662.728	38354.492
15923.0	58.95	13678.03	38502.852
14813.0	58.91	13309.983	37457.5
720.0	58.89	7645.073	38991.246
16464.0	58.89	13874.884	33572.477
19754.0	58.89	14465.064	33837.816
11258.0	58.87	11909.295	39252.371
19016.0	58.87	14274.517	37367.676
5097.0	58.85	9739.916	38489.281
1408.0	58.83	8267.915	33623.695
15467.0	58.83	13502.172	35730.246
1395.0	58.82	8207.263	33565.207
1519.0	58.82	8412.303	35244.602
6889.0	58.8	10478.562	36048.477
13721.0	58.8	12856.027	35905.746
11412.0	58.8	11873.009	36861.988
2920.0	58.8	8673.572	39938.176
4590.0	58.8	9684.928	34244.617
1725.0	58.74	8272.169	37969.223
19235.0	58.74	14360.007	39814.34
1303.0	58.74	8151.872	33177.152
18348.0	58.74	14171.506	35814.578
1027.0	58.7	8037.847	36923.621
5561.0	58.7	10044.111	33201.957
11974.0	58.68	12093.106	35762.473
14657.0	58.68	13236.251	39676.863
11865.0	58.66	12086.088	34600.773
7077.0	58.66	10412.005	38481.441
18652.0	58.64	14328.117	33272.977
8811.0	58.62	10989.506	37233.156
4683.0	58.62	9602.199	35649.355
2106.0	58.62	8551.145	35962.094
1106.0	58.62	8117.841	36037.348
10854.0	58.6	11681.385	35918.934
18394.0	58.57	14088.322	34939.191
15737.0	58.57	13410.811	39084.246
9815.0	58.55	11407.922	36043.215
1996.0	58.53	8547.758	37744.234
18215.0	58.51	14115.952	37618.285
9256.0	58.51	11131.579	36727.004
19076.0	58.49	14244.108	38042.305
3655.0	58.49	9085.361	35488.113
6142.0	58.47	10185.534	39235.781
2581.0	58.47	8792.41	35196.359
2185.0	58.41	8428.458	34970.977
15767.0	58.39	13354.786	39567.664
10972.0	58.39	11764.391	37340.598
19372.0	58.37	14514.764	39047.168
217.0	58.32	7933.146	34533.539
13160.0	58.3	12602.799	36027.734
17267.0	58.3	13813.305	34854.797
15682.0	58.28	13428.368	38272.527
5703.0	58.28	9942.238	35071.629
12871.0	58.28	12704.912	33288.836
678.0	58.28	7731.769	38627.754
18559.0	58.28	14045.671	33770.637
18674.0	58.28	14381.983	33597.961
16237.0	58.28	13709.723	34684.672
18245.0	58.26	14006.696	37038.789
6248.0	58.26	10231.404	37933.688
13904.0	58.24	12881.771	34107.168
6280.0	58.24	10229.502	37432.875
1019.0	58.2	8087.157	37097.254
12033.0	58.2	12188.306	36474.469
10189.0	58.16	11480.199	38662.941
9531.0	58.16	11153.631	33601.793
502.0	58.16	7657.677	37019.898
2701.0	58.15	8640.68	36881.691
7357.0	58.13	10693.685	37915.996
4131.0	58.13	9461.795	38068.551
11596.0	58.13	11919.723	34768.684
290.0	58.13	7725.228	35010.027
7613.0	58.11	10710.715	34292.359
3983.0	58.09	9066.004	39870.887
15216.0	58.07	13484.493	33115.012
14189.0	58.07	13017.621	34269.586
7757.0	58.05	10906.52	33443.852
291.0	58.05	7820.491	35011.797
5841.0	58.01	9930.162	36736.344
18658.0	57.99	14299.072	33382.781
13438.0	57.97	12669.979	39930.867
169.0	57.95	7954.268	34128.039
16419.0	57.95	13896.07	33156.074
19599.0	57.95	14618.222	36120.535
17816.0	57.95	13848.694	37623.461
15879.0	57.95	13764.671	39228.441
14581.0	57.93	12950.422	39353.805
18497.0	57.93	14034.448	34758.703
14036.0	57.93	13052.021	33353.824
3190.0	57.92	8903.525	36271.34
7279.0	57.92	10616.478	38874.551
2194.0	57.9	8556.718	34771.332
10486.0	57.9	11425.346	34754.516
4838.0	57.9	9503.603	38004.633
12179.0	57.86	12107.558	38280.48
16111.0	57.84	13578.143	36367.301
2077.0	57.84	8578.261	36442.871
739.0	57.82	7674.07	39148.035
13835.0	57.8	12729.135	34850.922
17936.0	57.78	13984.688	39116.684
13679.0	57.78	12904.67	36543.66
5377.0	57.78	9917.765	35389.844
110.0	57.76	7762.944	33803.516
10083.0	57.74	11301.264	39980.34
12044.0	57.69	12166.057	36607.773
13318.0	57.69	12557.975	38332.02
1710.0	57.67	8354.048	37695.977
5390.0	57.67	9878.357	35250.746
3428.0	57.65	8939.202	33382.039
7247.0	57.65	10680.244	39176.324
9253.0	57.63	11149.257	37014.984
14447.0	57.59	12942.914	37420.352
1562.0	57.59	8238.157	35883.023
5626.0	57.59	10070.942	34154.797
17955.0	57.57	13811.814	39302.887
7527.0	57.57	10666.078	35571.648
144.0	57.55	7912.598	33925.813
4493.0	57.53	9567.879	33015.258
18176.0	57.51	14121.334	38305.672
12662.0	57.49	12479.877	35023.176
13733.0	57.46	12882.643	36023.934
3061.0	57.46	8964.302	38274.074
16179.0	57.46	13777.302	35506.789
18876.0	57.42	14422.993	35632.008
6720.0	57.4	10530.207	34218.063
5193.0	57.38	9907.26	37514.852
13339.0	57.36	12535.13	38595.5
9637.0	57.36	11349.559	33863.77
3012.0	57.34	8918.36	38793.0
2649.0	57.32	8685.455	36159.066
19605.0	57.26	14632.142	35903.363
17856.0	57.26	13824.865	38207.27
7006.0	57.24	10377.975	37606.789
1678.0	57.24	8392.593	37146.375
9412.0	57.23	11123.526	34778.922
7207.0	57.23	10754.851	39611.172
15820.0	57.23	13631.703	39696.238
5417.0	57.23	9767.907	34624.871
12442.0	57.21	12494.108	37760.188
15038.0	57.21	13225.667	34700.039
1192.0	57.19	8004.717	34737.148
2022.0	57.19	8587.99	37193.449
4978.0	57.17	9575.895	39762.254
19208.0	57.15	14254.646	39515.969
16020.0	57.13	13765.486	37651.301
8956.0	57.11	10881.055	39115.637
[truncated: 13,764 more rows]
