# Supplementary material for: Insights on the Control of Yeast Single-Cell Growth Variability by Members of the Trehalose Phosphate Synthase (TPS) Complex
Source: Front Cell Dev Biol. 2021 Jan 28;9:607628. doi: 10.3389/fcell.2021.607628 (PMC7876269; doi:10.3389/fcell.2021.607628)
Supplement: Supplementary file 3 [file Data_Sheet_2.ZIP › replicate2_delta_TPS1_t3.csv]

Id	Area(um^2)	Center_x_position	Center_y_position
15539.0	220.64	13356.989	34449.621
15628.0	213.28	13380.431	35192.547
10490.0	196.73	11493.608	35062.574
14309.0	189.0	13135.44	33918.086
4253.0	183.54	9412.409	39209.102
11278.0	180.19	11897.347	39787.449
5312.0	166.85	9880.938	39082.648
11318.0	159.92	11867.346	39534.684
9735.0	158.23	11355.385	35207.254
5314.0	157.81	9827.49	39089.156
2667.0	156.66	8660.937	34461.832
3323.0	155.25	9018.938	36571.715
5988.0	152.76	10096.057	34882.008
4822.0	151.36	9612.498	34513.789
14051.0	148.12	12712.71	33836.773
13340.0	145.8	12612.43	36808.055
9416.0	144.12	11077.005	34646.629
8790.0	143.56	10879.031	37403.691
8996.0	143.39	11165.389	39830.012
10885.0	142.8	11823.807	35803.207
99.0	142.11	7717.938	33722.449
17603.0	142.03	13941.954	37922.148
17567.0	140.19	13923.977	37455.016
4448.0	140.13	9460.411	36817.945
8111.0	139.23	10749.029	34118.16
18323.0	138.7	14207.281	33451.613
10408.0	137.95	11545.911	36053.898
13232.0	136.53	12604.612	35392.645
7563.0	136.51	10449.854	39363.016
6316.0	136.49	10123.087	38575.027
7681.0	135.52	10717.093	39383.32
6284.0	135.12	9988.384	38105.367
18206.0	134.25	14017.238	34903.707
6739.0	133.87	10146.678	36219.457
3545.0	132.78	8938.582	34217.664
4952.0	132.11	9493.372	36488.16
13027.0	131.99	12638.089	33077.934
13822.0	131.78	12913.529	36592.926
9105.0	130.58	11074.699	38310.586
8212.0	130.36	10788.037	33277.668
1727.0	130.36	8307.631	36712.164
15648.0	130.04	13546.465	35396.254
9174.0	129.75	11179.396	37694.449
11181.0	127.32	11771.889	39135.82
16331.0	127.03	13706.625	36630.98
3497.0	127.03	8966.432	34792.113
6636.0	126.97	10207.525	37484.203
14397.0	126.96	13012.182	34764.551
9424.0	126.94	11158.105	34761.441
2578.0	126.69	8644.756	33587.598
16428.0	126.3	13634.822	35471.988
17382.0	126.21	13792.319	35455.902
3834.0	126.17	9118.47	35518.152
14770.0	125.84	12958.981	39396.766
15714.0	125.83	13524.054	36147.156
11975.0	125.65	12250.073	34359.953
16142.0	124.71	13668.702	38900.57
18446.0	123.74	14214.15	34065.18
6848.0	123.64	10291.374	34948.598
10820.0	122.84	11737.15	35172.207
6335.0	122.82	10067.142	38781.457
17894.0	122.7	14124.871	38868.363
7633.0	122.59	10685.635	39608.188
17597.0	121.25	13814.619	37849.813
9585.0	121.11	11404.486	33365.586
9578.0	121.08	11390.908	33287.406
2836.0	120.79	8763.288	36848.492
2989.0	120.63	8697.429	38970.176
18525.0	119.96	14397.44	35117.652
6914.0	119.43	10300.103	34280.52
13322.0	119.39	12660.505	36389.605
11931.0	119.18	12198.807	33743.754
10970.0	119.08	11760.41	36928.887
19423.0	118.76	14602.857	34775.121
17760.0	118.72	13989.225	39719.574
10994.0	118.51	11675.181	37083.809
14096.0	118.49	12774.002	33171.246
15591.0	118.41	13502.328	34852.609
15210.0	118.32	13345.523	35046.547
13657.0	118.3	12762.625	38881.977
13123.0	118.24	12693.288	34283.09
13976.0	117.91	12917.641	34907.844
16491.0	117.76	13705.015	34706.836
605.0	117.38	7769.03	37713.207
3021.0	117.28	8716.529	39352.797
12363.0	116.88	12238.693	38967.047
4102.0	116.69	9114.983	39144.961
12753.0	116.65	12321.683	35581.852
16514.0	116.59	13678.949	34298.109
13028.0	116.42	12519.612	33085.336
13478.0	115.77	12631.394	38727.84
982.0	115.69	8112.96	38506.16
12207.0	115.19	12144.139	36916.969
10895.0	115.14	11717.484	35925.391
3990.0	115.08	9103.714	37730.281
5292.0	115.0	9878.413	39402.27
2920.0	114.83	8707.323	37981.547
7022.0	114.73	10432.418	33142.223
12493.0	114.52	12469.265	39194.031
5708.0	114.43	9837.633	34894.902
18425.0	114.37	14253.036	33848.117
1902.0	113.93	8229.143	39111.824
13644.0	113.83	12897.369	39003.949
13573.0	113.78	12735.108	39756.262
4041.0	113.26	9175.162	38373.422
5246.0	113.15	9870.795	39881.926
5877.0	113.11	9919.74	33380.879
14590.0	112.76	13126.851	37041.953
12542.0	112.42	12300.562	38565.504
12462.0	112.0	12292.695	39666.391
13492.0	111.69	12570.915	38908.539
6998.0	111.59	10160.433	33138.848
17437.0	111.56	13985.649	36177.234
14691.0	111.13	13107.872	38281.402
11254.0	110.88	11812.517	39830.32
11809.0	110.77	11893.453	33513.547
7694.0	110.14	10684.822	39220.965
17678.0	108.91	13881.25	38805.816
12183.0	108.62	12166.978	36659.668
18448.0	108.26	14345.979	34071.129
5431.0	108.26	9841.098	38113.523
506.0	107.42	7896.03	36751.496
6269.0	107.26	10022.615	37984.301
14154.0	107.17	13012.055	33183.375
11568.0	106.86	11927.178	36468.93
7749.0	106.65	10776.073	38517.086
1942.0	106.48	8294.945	39771.672
9176.0	105.71	10995.768	37722.258
2833.0	105.71	8667.144	36782.586
18703.0	105.39	14308.136	37455.016
13254.0	105.37	12695.541	35671.227
299.0	105.31	7979.198	34964.652
18565.0	105.31	14303.527	35746.285
17718.0	104.97	13804.57	39267.613
7819.0	104.91	10648.535	37735.16
3460.0	103.8	8848.817	35325.633
10815.0	103.72	11768.4	35145.641
18595.0	103.59	14355.409	36151.305
19245.0	103.57	14601.027	37261.301
15607.0	103.53	13551.542	35001.039
805.0	102.67	7927.183	39258.258
4865.0	102.5	9562.537	35237.105
6740.0	102.23	10284.655	35900.18
1724.0	102.15	8390.529	36694.32
15504.0	102.05	13355.354	34039.488
1075.0	101.82	8047.235	37086.879
5714.0	101.67	9871.441	34919.715
4705.0	101.67	9552.574	33039.383
17713.0	101.61	13885.373	39199.086
3770.0	101.44	9108.039	34688.242
13030.0	101.35	12506.8	33139.148
9701.0	101.17	11366.931	34849.711
10115.0	101.12	11579.518	39668.152
6787.0	101.04	10195.641	35670.57
5342.0	100.89	9901.432	38728.348
16089.0	100.85	13767.367	39389.332
4533.0	100.54	9297.097	35438.531
10520.0	100.33	11534.212	34529.352
12724.0	100.18	12364.466	35947.367
1461.0	100.08	8265.475	33486.488
3935.0	100.02	9096.345	36968.426
14555.0	99.95	12986.605	36625.16
7321.0	99.83	10538.354	36780.688
16618.0	99.72	13671.535	33465.137
13696.0	99.7	12875.492	38450.027
9452.0	99.68	11154.998	34400.469
1944.0	99.64	8202.46	39840.223
11615.0	99.35	11871.531	35740.426
16584.0	99.1	13653.722	33757.859
7091.0	99.01	10441.237	34036.207
13250.0	98.76	12631.476	35637.262
17362.0	98.74	13912.952	35070.164
18193.0	98.72	14145.44	35061.84
18796.0	98.72	14327.84	38498.902
16677.0	98.59	13911.232	33170.199
191.0	98.17	7878.409	34234.723
1261.0	98.17	8103.327	34717.484
18314.0	98.05	14048.794	33378.539
11206.0	98.03	11831.529	39266.98
2003.0	97.94	8570.781	39207.086
8598.0	97.9	10870.272	34890.207
19518.0	97.69	14453.738	33752.742
14515.0	97.69	12963.786	36109.816
438.0	97.63	7756.536	36225.199
13726.0	97.48	12896.977	37975.43
7847.0	97.46	10721.01	37643.203
15950.0	97.21	13554.808	38980.629
7614.0	96.94	10643.821	39824.965
3769.0	96.94	9158.239	34681.77
10693.0	96.88	11757.273	33583.281
8740.0	96.67	10949.385	36773.867
11911.0	96.63	12131.658	33479.902
17726.0	96.46	13869.633	39345.078
3840.0	96.1	9158.902	35592.801
9952.0	96.04	11357.36	38132.555
4969.0	95.94	9641.164	36721.793
4171.0	95.71	9135.768	39823.031
12107.0	95.66	12278.364	35755.07
2196.0	95.52	8442.501	36259.297
10855.0	95.37	11828.615	35483.727
19507.0	95.2	14570.544	33954.332
13074.0	95.14	12579.642	33770.223
11901.0	94.7	12085.254	33385.891
2129.0	94.68	8425.436	37188.145
15851.0	94.58	13430.648	37683.988
10862.0	94.55	11845.869	35554.855
6522.0	94.47	10282.097	38718.473
10010.0	94.37	11214.885	38821.84
14453.0	94.22	13036.178	35375.457
14605.0	94.12	12969.219	37196.762
596.0	94.09	7816.407	37595.449
15114.0	94.01	13336.495	35977.535
4974.0	93.97	9619.67	36769.0
11754.0	93.97	11919.039	34153.43
15509.0	93.97	13469.631	34094.469
14708.0	93.78	12972.501	38449.836
18438.0	93.61	14280.16	33980.191
8171.0	93.61	10640.954	33292.07
18028.0	93.53	14130.089	37129.5
11296.0	93.42	12000.071	39599.559
18669.0	93.34	14384.078	37005.805
12773.0	93.28	12373.288	35517.336
10176.0	93.13	11629.519	39027.453
18477.0	93.03	14264.741	34472.793
5075.0	92.92	9525.576	38185.293
5284.0	92.92	9871.999	39288.41
13576.0	92.88	12847.538	39846.707
4114.0	92.76	9247.48	39276.016
12468.0	92.32	12287.416	39467.848
2984.0	92.32	8796.131	38839.445
4456.0	92.27	9458.697	36623.039
2983.0	92.17	8835.55	38799.941
9641.0	92.17	11206.681	34108.477
2248.0	92.15	8513.441	35594.215
18044.0	92.11	14113.11	36936.934
19568.0	92.11	14497.63	33013.34
1143.0	91.73	8161.923	36515.859
4376.0	91.69	9354.083	37705.074
6129.0	91.56	9976.193	36422.723
12524.0	91.5	12394.066	38749.039
469.0	91.37	7791.975	36451.598
16536.0	91.31	13579.576	34257.508
8107.0	91.31	10667.392	34058.43
16550.0	91.25	13657.097	34076.578
4140.0	91.19	9256.286	39526.516
7150.0	91.19	10532.459	34873.906
4239.0	90.83	9467.12	39397.18
12953.0	90.83	12448.241	33522.375
2408.0	90.81	8588.909	33821.109
11698.0	90.77	11985.085	34816.949
416.0	90.75	7660.034	36084.777
16079.0	90.68	13703.923	39535.379
11052.0	90.66	11755.535	37864.605
16187.0	90.66	13612.39	38188.434
13593.0	90.58	12870.148	39998.41
18153.0	90.56	14086.097	35677.121
16754.0	90.52	13804.368	34014.664
18968.0	90.45	14435.414	39860.039
9458.0	90.37	11027.9	34447.848
15406.0	90.33	13344.974	33147.449
1900.0	90.31	8337.624	39086.727
4093.0	90.2	9201.099	39059.617
14728.0	90.01	13045.06	38697.113
16043.0	89.93	13736.436	39682.141
7236.0	89.89	10461.623	35717.23
9627.0	89.55	11258.602	33893.059
8869.0	89.53	10921.496	38419.313
16668.0	89.09	13990.831	33071.348
3819.0	89.07	9269.185	35319.379
13498.0	88.93	12671.348	38950.273
1147.0	88.84	8091.183	36241.77
12860.0	88.82	12446.095	34723.934
14744.0	88.76	12956.444	38953.246
16316.0	88.7	13569.076	36735.211
14323.0	88.36	13131.603	34002.078
353.0	88.3	7764.845	35506.047
18662.0	88.21	14354.211	36954.586
2100.0	88.19	8433.585	37698.988
10038.0	88.17	11319.069	39216.48
13468.0	88.03	12572.595	38595.211
921.0	88.0	8005.518	39546.48
12296.0	87.8	12066.262	38120.172
3810.0	87.71	9109.008	35094.512
3485.0	87.69	8956.407	34967.789
13729.0	87.69	12785.982	37676.871
7294.0	87.67	10402.548	36362.867
1506.0	87.52	8379.297	33785.906
11150.0	87.52	11697.791	38930.969
12842.0	87.48	12421.874	34890.754
8795.0	87.48	10925.132	37481.047
6124.0	87.42	10100.513	36307.395
9196.0	87.13	11063.413	37357.531
14568.0	87.06	12937.887	36800.914
14905.0	87.02	13260.778	38886.07
5325.0	87.02	9841.636	38844.285
3976.0	86.92	9078.657	37503.5
4928.0	86.88	9684.236	36114.328
16566.0	86.83	13669.364	33911.227
17427.0	86.73	13907.492	36006.121
19123.0	86.67	14550.179	38876.172
3513.0	86.6	8962.703	34670.789
6411.0	86.44	10061.22	39815.164
4477.0	86.39	9295.72	36298.148
3072.0	86.33	8699.404	39983.941
7821.0	86.29	10611.709	37748.695
7023.0	86.18	10547.521	33152.926
12114.0	86.08	12179.747	35798.488
1634.0	86.08	8340.9	35657.668
10703.0	86.02	11737.714	33733.762
916.0	85.91	8130.931	39745.059
13783.0	85.77	12866.106	37068.492
2087.0	85.64	8422.182	38034.445
11486.0	85.62	11894.143	37407.859
7625.0	85.43	10597.989	39915.129
3579.0	85.24	9002.755	33684.242
9496.0	85.1	11028.016	33900.438
3370.0	85.08	9011.032	36375.66
1873.0	85.06	8277.31	38675.332
2235.0	84.97	8611.679	35757.414
6017.0	84.95	10044.594	35234.648
13325.0	84.76	12677.747	36426.516
15375.0	84.74	13285.924	33449.457
16129.0	84.55	13771.78	38797.047
13853.0	84.53	12709.949	36074.258
18643.0	84.51	14404.507	36699.73
15189.0	84.47	13242.654	35149.09
7891.0	84.45	10756.686	36785.309
12649.0	84.39	12352.027	37166.258
3436.0	84.39	9040.653	35419.277
2646.0	84.16	8695.384	34272.801
3405.0	83.99	9015.208	35856.508
14856.0	83.88	13313.071	39499.98
4380.0	83.8	9344.054	37749.32
16371.0	83.8	13701.817	36168.301
5451.0	83.59	9764.162	37977.578
5010.0	83.46	9591.609	37311.621
2998.0	83.44	8643.075	39077.48
948.0	83.38	8117.011	39019.766
2135.0	83.28	8503.715	37252.949
9109.0	83.28	11194.813	38352.887
5499.0	83.11	9847.907	37459.859
12543.0	83.05	12408.182	38580.973
3172.0	83.03	8884.989	38880.531
14074.0	82.8	12895.275	33510.004
13610.0	82.79	12917.977	39447.152
14473.0	82.65	13122.319	35655.441
12807.0	82.52	12402.537	35183.602
15138.0	82.5	13225.083	35623.211
15843.0	82.36	13473.556	37630.609
7828.0	82.34	10704.151	37783.188
13606.0	82.34	12893.041	39717.438
16652.0	82.34	13612.379	33099.914
18094.0	82.13	14040.694	36110.879
4490.0	82.08	9446.128	36064.188
11853.0	82.04	11901.862	33247.703
12795.0	82.04	12421.168	35403.66
13820.0	82.04	12878.217	36575.809
8203.0	81.85	10813.957	33185.395
1628.0	81.73	8390.402	35533.711
5990.0	81.6	9971.305	34887.754
4819.0	81.5	9510.438	34472.969
12759.0	81.5	12401.473	35647.141
6324.0	81.46	9945.055	38658.66
2873.0	81.37	8774.245	37331.219
298.0	81.25	7652.263	34963.66
4987.0	81.18	9549.092	37004.309
10716.0	81.18	11659.76	33870.887
541.0	81.16	7819.86	37055.555
9262.0	81.14	11159.955	36461.129
4773.0	81.06	9628.329	33871.395
13029.0	81.04	12629.351	33101.852
8863.0	80.97	10980.762	38326.715
6703.0	80.95	10202.127	36429.242
18996.0	80.56	14637.661	39732.688
3522.0	80.49	8943.511	34459.684
17931.0	80.43	14039.686	38310.809
18682.0	80.28	14320.681	37194.254
19127.0	80.24	14584.782	38912.195
6715.0	80.07	10199.292	36327.738
218.0	80.07	7652.227	34483.32
19002.0	80.03	14423.861	39456.484
5298.0	80.01	9869.079	39234.801
19097.0	79.99	14614.891	39012.609
13190.0	79.99	12701.803	34876.879
9427.0	79.99	11011.778	34472.922
16665.0	79.85	13944.278	33050.113
1321.0	79.74	8115.132	33861.371
5217.0	79.59	9688.739	39668.805
4557.0	79.57	9288.003	35153.973
15906.0	79.57	13459.852	38430.688
14763.0	79.55	13003.018	39268.391
13638.0	79.53	12857.261	38960.531
15007.0	79.49	13331.335	37466.281
5511.0	79.45	9886.155	37099.223
12288.0	79.43	12217.018	37982.57
18958.0	79.41	14282.887	39969.93
17797.0	79.41	14114.699	39902.145
18559.0	79.2	14402.313	35649.309
13262.0	79.17	12595.55	35763.344
4216.0	79.13	9420.213	39744.637
17661.0	79.09	13848.721	38565.371
19010.0	79.03	14605.348	39575.637
1193.0	79.03	8088.152	35614.379
6171.0	78.99	9986.286	36949.531
8058.0	78.99	10726.755	34644.406
4877.0	78.99	9628.979	35388.035
601.0	78.97	7715.03	37680.285
3787.0	78.92	9226.879	34862.203
13408.0	78.92	12627.306	37846.16
17769.0	78.92	13993.35	39803.258
3634.0	78.86	9060.284	33070.891
6993.0	78.84	10282.475	33056.602
3589.0	78.8	8882.981	33524.527
3751.0	78.8	9087.761	34447.711
15975.0	78.78	13552.59	39273.777
16545.0	78.74	13571.144	34026.891
7676.0	78.61	10717.574	39317.738
6045.0	78.59	9953.597	35538.82
14681.0	78.49	13100.915	38105.836
1768.0	78.48	8314.387	37121.895
14617.0	78.34	13118.756	37397.656
8742.0	78.32	10969.132	36782.207
2986.0	78.17	8731.784	38877.477
13865.0	78.04	12920.038	35940.734
262.0	78.0	7728.108	34728.762
55.0	77.86	7871.012	33379.707
13571.0	77.81	12667.648	39990.027
17645.0	77.75	13811.537	38400.133
15637.0	77.75	13377.586	35280.559
12516.0	77.75	12375.503	38949.445
8205.0	77.67	10833.061	33203.039
18230.0	77.59	14122.006	34588.539
10576.0	77.56	11606.301	33689.645
3568.0	77.48	8951.38	33828.762
17859.0	77.44	14192.911	39198.379
4553.0	77.44	9426.508	35400.73
17400.0	77.4	13915.527	35660.309
7129.0	77.29	10487.73	34547.598
16446.0	77.25	13599.6	35395.109
619.0	77.23	7964.325	37789.84
12800.0	77.19	12384.092	35095.707
11268.0	77.19	11723.317	39949.285
7571.0	77.17	10384.108	39439.777
12349.0	77.15	12085.514	38721.578
10753.0	77.15	11772.16	34275.984
10302.0	77.12	11608.895	37113.289
15444.0	77.1	13434.139	33284.16
13033.0	77.1	12575.439	33190.98
13087.0	77.06	12520.348	33915.426
15035.0	77.06	13184.83	37177.336
18163.0	77.06	14147.115	35567.352
8857.0	77.02	10848.341	38228.664
3456.0	76.94	8906.931	35289.684
1645.0	76.94	8365.993	35854.781
15021.0	76.9	13236.747	37288.18
14992.0	76.89	13226.19	37362.984
5529.0	76.83	9886.183	36957.301
8132.0	76.69	10774.715	33705.453
13324.0	76.66	12634.152	36426.453
17511.0	76.6	13915.271	36958.207
12265.0	76.58	12137.255	37690.277
18031.0	76.45	14154.931	37167.605
4337.0	76.39	9478.621	38176.992
4605.0	76.37	9403.224	34388.738
5064.0	76.35	9657.796	38087.297
3339.0	76.31	8975.531	36431.148
1195.0	76.29	8073.674	35650.848
17889.0	76.25	14028.607	38842.367
8117.0	76.22	10717.114	33883.352
10782.0	76.18	11671.53	34680.023
7690.0	76.18	10653.539	39189.871
11916.0	76.16	12250.464	33516.734
18933.0	76.12	14222.151	39671.594
15844.0	76.1	13410.492	37629.734
81.0	76.06	7669.247	33567.723
10930.0	75.95	11795.615	36318.137
16366.0	75.93	13715.954	36113.145
15341.0	75.93	13307.664	33689.527
11532.0	75.91	11943.766	36908.02
3386.0	75.91	9051.11	35978.457
7155.0	75.87	10363.543	34910.57
6630.0	75.81	10321.812	37391.699
12936.0	75.74	12365.508	33739.781
7046.0	75.58	10523.485	33411.84
1545.0	75.56	8363.148	34371.637
12492.0	75.54	12421.418	39191.613
6197.0	75.41	9931.896	37307.602
1901.0	75.14	8247.61	39106.105
346.0	75.14	7940.891	35413.027
7888.0	75.05	10741.849	36761.258
11715.0	75.03	11885.004	34740.613
4890.0	75.01	9611.596	35521.73
10435.0	74.99	11484.0	35689.563
3487.0	74.93	9053.048	34996.145
8225.0	74.91	10897.777	33417.293
169.0	74.82	7722.095	34054.098
10444.0	74.68	11443.346	35435.016
15281.0	74.63	13310.76	34130.668
8866.0	74.53	10902.816	38353.98
6823.0	74.38	10295.04	35115.094
1874.0	74.38	8317.101	38682.043
5598.0	74.38	9756.476	36216.434
13486.0	74.36	12567.659	38829.352
9297.0	74.36	11088.264	35935.137
7611.0	74.34	10603.346	39789.168
5584.0	74.26	9773.07	36372.465
12334.0	74.26	12271.52	38479.973
10679.0	74.15	11819.566	33410.758
8956.0	74.13	10940.889	39530.543
15992.0	74.11	13473.421	39572.699
9068.0	73.88	11012.826	39062.137
6613.0	73.8	10295.575	37782.637
14097.0	73.78	12802.165	33217.316
2244.0	73.73	8619.275	35869.023
13080.0	73.71	12591.561	33864.738
11467.0	73.63	12048.248	37808.375
4776.0	73.57	9652.504	33935.672
9206.0	73.53	11153.355	37223.691
12617.0	73.53	12296.728	37664.383
13373.0	73.51	12600.349	37241.453
15115.0	73.32	13211.202	36016.988
743.0	73.28	7952.113	38726.801
1630.0	73.21	8401.705	35576.266
14788.0	73.21	13033.861	39627.695
13518.0	73.15	12691.906	39134.563
10272.0	73.09	11449.183	37653.672
1342.0	73.04	8040.291	33759.539
14631.0	73.04	13123.817	37513.422
10318.0	73.02	11543.511	37011.281
14573.0	73.0	13113.444	36879.184
19214.0	72.92	14586.18	37725.176
9073.0	72.84	11060.212	39103.84
12386.0	72.84	12170.874	39254.766
15662.0	72.81	13470.17	35540.895
5306.0	72.69	9904.015	38974.098
10962.0	72.63	11818.813	36821.766
7522.0	72.6	10413.799	38876.773
4845.0	72.58	9510.331	34861.129
9150.0	72.56	11125.018	37840.156
1332.0	72.48	8042.005	33951.059
11858.0	72.46	11866.125	33322.441
9093.0	72.42	11201.847	38776.742
1951.0	72.4	8222.694	39999.32
8978.0	72.35	10910.733	39859.211
2086.0	72.33	8467.021	38029.621
19271.0	72.29	14575.043	36927.641
12303.0	72.23	12231.955	38174.844
4853.0	72.02	9536.773	34998.93
1377.0	71.96	7988.881	33432.473
15538.0	71.91	13452.379	34433.637
17634.0	71.87	13902.228	38299.32
8175.0	71.87	10640.195	33003.043
2938.0	71.79	8696.112	38227.328
17783.0	71.77	13874.923	39999.648
4366.0	71.73	9306.858	37913.73
12777.0	71.69	12394.999	35540.383
5628.0	71.6	9774.291	35879.934
2231.0	71.56	8445.183	36004.137
18992.0	71.54	14579.294	39698.262
15181.0	71.48	13160.381	35340.121
8275.0	71.48	10929.011	34003.469
365.0	71.47	7842.814	35572.219
11427.0	71.45	12048.372	38228.336
6473.0	71.45	10303.534	39176.074
2919.0	71.45	8741.482	37970.602
14803.0	71.43	13106.42	39807.742
2268.0	71.41	8599.981	35507.207
9232.0	71.35	11062.697	36953.824
8214.0	71.35	10807.934	33318.414
6967.0	71.33	10237.832	33392.078
15202.0	71.27	13267.652	34994.797
5771.0	71.25	9861.18	34003.648
14842.0	71.22	13288.25	39680.078
9754.0	71.18	11275.213	35381.727
11232.0	71.12	11751.196	39533.914
19093.0	71.1	14612.215	38977.32
10118.0	71.08	11439.829	39722.797
16564.0	71.04	13774.187	33904.121
16670.0	71.02	13894.282	33088.383
19319.0	71.01	14500.188	36536.602
3102.0	71.01	8941.838	39684.781
10268.0	70.95	11426.565	37607.773
7568.0	70.95	10503.382	39421.996
12813.0	70.95	12431.414	35226.527
18645.0	70.95	14354.166	36747.066
19195.0	70.93	14564.925	38080.98
15248.0	70.89	13148.852	34473.656
518.0	70.85	7694.448	36864.766
12026.0	70.85	12071.844	35016.129
4271.0	70.85	9350.66	39036.898
5317.0	70.74	9887.811	38789.895
352.0	70.72	7674.399	35498.91
6781.0	70.72	10256.663	35589.125
18065.0	70.66	14170.605	36586.578
10624.0	70.6	11545.771	33302.098
4042.0	70.56	9250.705	38374.742
10729.0	70.47	11715.88	34042.953
8104.0	70.47	10712.18	33993.645
9479.0	70.45	11001.106	34074.309
11419.0	70.43	12028.689	38430.789
5057.0	70.43	9594.933	37983.965
9039.0	70.41	11170.179	39415.707
5078.0	70.39	9550.896	38189.668
6177.0	70.3	10055.198	37070.977
13776.0	70.3	12915.556	37298.652
10921.0	70.26	11709.301	36233.707
15903.0	70.24	13417.81	38389.547
12939.0	70.2	12487.652	33762.309
1272.0	70.18	8000.483	34480.578
18202.0	70.12	14029.292	34850.773
10897.0	70.09	11836.294	35950.422
18351.0	70.07	14163.233	33065.453
4640.0	70.07	9347.439	33694.207
3560.0	69.95	8897.431	34033.008
3041.0	69.95	8710.652	39717.91
17556.0	69.93	13832.678	37358.324
15150.0	69.91	13212.038	35726.52
11236.0	69.78	11791.849	39585.563
18000.0	69.7	14126.184	37345.758
6123.0	69.68	10125.572	36301.934
4669.0	69.59	9284.084	33391.047
16087.0	69.53	13566.437	39370.059
2761.0	69.51	8751.206	35793.813
18087.0	69.49	14048.596	36323.574
8794.0	69.4	10905.462	37450.863
17699.0	69.38	13834.83	39060.203
13070.0	69.36	12520.608	33641.77
1572.0	69.32	8372.356	34788.281
13594.0	69.28	12898.6	39594.629
11255.0	69.26	11639.288	39839.227
5203.0	69.2	9624.995	39461.156
18393.0	69.19	14262.019	33390.406
7435.0	69.13	10437.792	37867.93
15077.0	69.05	13144.866	36452.594
3554.0	69.01	9055.791	34277.949
5599.0	68.92	9817.12	35904.746
18141.0	68.88	14097.545	35855.41
2469.0	68.86	8569.993	33631.469
12867.0	68.65	12472.791	34483.34
6759.0	68.63	10306.709	35768.871
6279.0	68.63	10092.062	38070.121
15850.0	68.61	13481.986	37666.313
1898.0	68.59	8382.098	39065.559
14893.0	68.57	13187.113	39017.836
1269.0	68.55	8099.147	34451.625
15071.0	68.5	13160.033	36404.371
1666.0	68.44	8287.264	36063.086
2350.0	68.4	8486.832	34604.129
17405.0	68.38	13940.553	35690.313
13076.0	68.38	12634.559	33797.188
16578.0	68.32	13657.796	33714.605
3010.0	68.21	8678.391	39194.422
12902.0	68.19	12344.205	33977.172
3753.0	68.15	9090.916	34479.355
18106.0	68.09	14066.909	35933.113
4916.0	68.09	9652.405	35873.895
18270.0	68.0	14077.923	33896.914
18969.0	67.92	14554.422	39864.824
2390.0	67.9	8621.325	34021.984
15246.0	67.9	13226.705	34463.246
5645.0	67.86	9723.898	35417.551
15795.0	67.84	13511.658	37184.559
19161.0	67.83	14507.749	38381.27
8100.0	67.79	10762.823	34242.84
3726.0	67.77	9178.221	34046.551
18381.0	67.65	14397.478	33231.074
7300.0	67.6	10545.514	36461.613
4681.0	67.58	9292.886	33224.324
18086.0	67.58	14197.823	36316.73
881.0	67.56	7728.175	39960.18
1191.0	67.54	8131.674	35579.105
1308.0	67.52	8155.361	34085.207
1948.0	67.48	8282.316	39917.156
6429.0	67.48	10155.179	39781.402
19026.0	67.48	14542.831	39373.645
12154.0	67.46	12129.97	36274.145
7865.0	67.4	10652.259	37229.016
16459.0	67.37	13608.592	34936.406
9830.0	67.37	11326.654	36385.063
14589.0	67.31	13104.379	37037.129
1456.0	67.29	8243.603	33459.543
10849.0	67.23	11750.75	35412.152
11493.0	67.19	12051.985	37486.063
12723.0	67.19	12327.428	35945.008
13668.0	67.17	12832.798	38722.219
1160.0	67.17	8123.986	36180.027
15610.0	67.16	13498.432	35014.242
12022.0	67.12	12205.13	34975.535
335.0	67.1	7643.735	35300.602
2085.0	67.08	8511.728	38027.008
17550.0	67.02	13895.075	37270.98
9484.0	66.96	11175.321	34119.105
1861.0	66.94	8216.732	38503.684
2625.0	66.93	8669.393	33930.57
6527.0	66.89	10185.646	38776.684
13565.0	66.85	12514.851	39887.797
1658.0	66.85	8276.623	35984.539
10174.0	66.83	11608.629	39009.945
15495.0	66.83	13492.228	33911.184
11388.0	66.79	11935.065	38899.832
17646.0	66.77	13846.951	38409.18
10095.0	66.71	11505.912	39782.145
12784.0	66.71	12361.063	35306.484
1820.0	66.7	8399.306	37993.621
13754.0	66.7	12726.55	37393.238
4175.0	66.68	9212.558	39850.641
17857.0	66.6	14138.492	39185.074
17950.0	66.52	14084.968	38155.246
11459.0	66.52	11971.277	37718.742
2835.0	66.52	8639.076	36814.332
508.0	66.5	7784.345	36761.828
17409.0	66.48	13826.509	35748.203
7054.0	66.48	10489.864	33510.074
1841.0	66.45	8368.619	38266.215
17785.0	66.41	14022.509	39761.824
3893.0	66.39	9245.729	36293.316
16396.0	66.35	13767.74	35757.691
18249.0	66.35	14090.571	34167.188
2126.0	66.31	8497.112	37425.914
585.0	66.29	7709.661	37492.707
15617.0	66.29	13528.649	35102.395
19128.0	66.26	14616.727	38928.93
2786.0	66.26	8722.413	36141.992
17907.0	66.22	14056.435	38655.949
19436.0	66.18	14588.674	34914.059
5239.0	66.14	9881.342	39792.863
12686.0	66.1	12461.593	36493.836
3837.0	66.08	9175.584	35564.609
9287.0	66.06	11094.66	36130.203
7739.0	66.06	10754.867	38695.402
403.0	66.04	7851.367	35925.109
12521.0	66.04	12404.852	38679.559
7756.0	66.03	10593.643	38555.785
14880.0	65.99	13140.828	39193.039
15877.0	65.97	13472.807	38012.426
13797.0	65.93	12782.244	37181.781
14358.0	65.89	13009.204	34296.266
16673.0	65.85	13803.433	33134.742
17505.0	65.83	13910.715	36829.992
10282.0	65.7	11614.485	37467.941
13194.0	65.7	12536.663	34944.332
6632.0	65.68	10137.064	37412.707
14063.0	65.68	12848.539	33647.055
3873.0	65.64	9128.841	35930.891
18281.0	65.64	14159.807	33706.328
4292.0	65.64	9464.729	38675.648
7605.0	65.62	10380.337	39941.906
783.0	65.6	7951.911	39080.902
10987.0	65.55	11661.598	37022.613
5515.0	65.51	9715.549	37146.973
17566.0	65.47	13831.754	37445.641
19256.0	65.45	14473.944	37096.477
13223.0	65.45	12543.955	35283.438
1853.0	65.41	8243.522	38419.199
14796.0	65.37	13023.27	39725.316
8125.0	65.37	10612.513	33966.215
8992.0	65.37	11197.229	39771.324
8254.0	65.34	10852.987	33764.789
10614.0	65.32	11487.407	33467.848
8014.0	65.26	10674.251	35149.473
208.0	65.24	7774.137	34391.793
12942.0	65.22	12486.544	33781.191
13177.0	65.22	12655.127	34729.098
13454.0	65.18	12509.032	38449.797
4642.0	65.16	9437.26	33707.699
8968.0	65.11	10875.565	39734.609
7779.0	65.05	10571.708	38179.906
4233.0	65.03	9297.687	39318.289
18965.0	65.01	14475.644	39823.539
15669.0	65.01	13481.286	35638.469
5077.0	64.95	9679.999	38187.723
3526.0	64.93	9006.876	34541.625
5853.0	64.93	10132.35	33142.203
3558.0	64.93	8958.93	34013.219
18807.0	64.93	14260.847	38623.691
11033.0	64.91	11732.205	37584.223
10813.0	64.91	11709.949	35124.195
19335.0	64.88	14598.008	36082.906
12627.0	64.86	12445.428	37186.555
3304.0	64.84	8908.265	36981.563
12439.0	64.84	12233.753	39964.668
18015.0	64.76	14116.748	37246.301
3973.0	64.76	9247.366	37476.242
18286.0	64.74	14047.657	33771.355
10371.0	64.74	11631.617	36304.395
19498.0	64.74	14633.961	33842.426
5263.0	64.74	9797.265	39682.188
13999.0	64.7	12819.256	34545.789
12014.0	64.68	12115.655	34917.473
8218.0	64.67	10779.397	33355.785
7900.0	64.65	10620.78	36634.902
14116.0	64.53	12771.009	33143.363
2740.0	64.53	8824.955	35502.738
2395.0	64.45	8527.757	34092.121
11076.0	64.45	11738.405	38148.211
4457.0	64.45	9387.489	36627.152
2834.0	64.4	8679.367	36798.039
7996.0	64.36	10765.567	35322.504
17876.0	64.34	14155.764	39039.961
9439.0	64.32	11027.649	34302.672
14496.0	64.3	13111.913	35966.176
6796.0	64.3	10343.601	35725.699
14689.0	64.24	13079.952	38230.543
12048.0	64.24	12111.717	35225.676
1372.0	64.22	8050.618	33366.492
18772.0	64.17	14230.952	38273.664
19337.0	64.15	14636.388	36110.129
318.0	64.15	7943.424	35158.105
8793.0	64.13	10910.73	37443.207
7216.0	64.13	10382.073	35564.875
7414.0	64.09	10539.213	37683.859
14914.0	64.07	13342.688	38760.391
1683.0	64.05	8239.586	36262.789
9222.0	63.99	11066.793	37093.195
10295.0	63.99	11423.131	37321.199
1782.0	63.99	8258.678	37455.965
14007.0	63.99	12775.578	34587.43
8926.0	63.96	10803.055	39175.945
7794.0	63.94	10564.964	38040.566
2957.0	63.84	8847.325	38473.656
14677.0	63.82	13003.162	38004.781
735.0	63.82	7976.772	38687.246
4202.0	63.8	9332.516	39967.324
3717.0	63.8	9111.648	33992.621
13989.0	63.8	12825.407	34500.398
13292.0	63.78	12621.921	36070.102
5493.0	63.78	9709.708	37413.867
8071.0	63.71	10628.077	34519.227
6640.0	63.67	10330.759	37217.137
16086.0	63.65	13580.836	39361.828
3085.0	63.61	9034.871	39936.965
14747.0	63.59	13020.581	39030.906
10481.0	63.57	11632.518	34970.523
3167.0	63.52	8867.377	38816.652
4827.0	63.52	9654.093	34570.422
2264.0	63.5	8463.124	35480.734
807.0	63.5	7767.102	39268.629
14020.0	63.48	12777.432	34386.906
14032.0	63.46	12864.448	34228.754
13054.0	63.4	12662.689	33428.352
13341.0	63.4	12543.702	36850.398
4670.0	63.36	9316.821	33398.57
12485.0	63.34	12338.495	39367.383
8043.0	63.32	10563.019	34802.152
2556.0	63.31	8778.923	33413.344
838.0	63.29	7741.288	39539.941
16098.0	63.25	13753.668	39129.262
73.0	63.23	7883.476	33496.586
4630.0	63.21	9364.555	33845.641
4814.0	63.19	9648.92	34400.559
10323.0	63.19	11523.357	36774.414
9294.0	63.17	11118.655	35900.148
4649.0	63.17	9481.352	33781.531
14111.0	63.15	12846.994	33107.91
14954.0	63.13	13209.67	37842.105
1323.0	63.11	8038.432	33863.93
7915.0	63.11	10626.5	36227.02
7791.0	63.11	10585.671	37997.535
9086.0	63.09	11121.149	38649.395
3549.0	63.09	9060.469	34239.813
18165.0	63.08	14140.437	35275.879
2479.0	63.04	8571.073	33394.121
17552.0	63.04	13858.538	37300.695
13660.0	63.02	12842.129	38893.398
18344.0	63.02	14085.125	33008.477
4988.0	63.0	9605.086	37021.156
16038.0	63.0	13763.532	39633.723
13929.0	62.98	12749.553	35566.98
2320.0	62.96	8598.976	34866.152
18478.0	62.94	14236.948	34473.809
2155.0	62.92	8527.411	37170.637
9681.0	62.9	11358.855	34616.184
14300.0	62.88	13035.044	33856.875
17830.0	62.88	13996.93	39538.734
7296.0	62.86	10524.867	36381.777
2789.0	62.85	8652.396	36189.211
661.0	62.85	7807.931	38119.664
8040.0	62.83	10579.205	35088.375
18976.0	62.81	14637.759	39922.676
17542.0	62.79	13884.907	37225.301
10415.0	62.75	11583.542	35811.719
4342.0	62.75	9408.049	38262.969
2970.0	62.75	8811.244	38639.035
15786.0	62.71	13521.517	37052.172
1745.0	62.69	8248.674	36927.316
14259.0	62.67	13083.427	33604.988
210.0	62.65	7981.626	34401.332
15639.0	62.63	13495.943	35295.105
372.0	62.6	7951.936	35653.926
15091.0	62.56	13324.472	36333.352
18889.0	62.44	14264.789	39302.73
10985.0	62.44	11758.846	37002.102
9369.0	62.42	11187.877	35413.359
674.0	62.41	7904.434	38221.73
17951.0	62.41	14101.092	38155.719
12951.0	62.41	12305.694	33504.957
10141.0	62.39	11491.279	39313.328
4657.0	62.39	9338.518	33575.035
4383.0	62.31	9469.975	37510.949
13332.0	62.29	12602.918	36563.301
17491.0	62.29	13830.611	36665.098
15225.0	62.19	13213.988	34868.906
17887.0	62.16	14005.141	38829.836
19090.0	62.14	14443.326	38958.242
1430.0	62.14	8294.487	33260.586
854.0	62.12	7846.579	39698.879
4400.0	62.1	9435.328	37418.879
1474.0	62.08	8255.405	33565.063
12650.0	62.04	12298.712	37170.457
12801.0	61.98	12339.458	35107.359
18048.0	61.98	14095.838	36982.176
10069.0	61.95	11235.468	39651.719
14458.0	61.93	12952.118	35446.754
13260.0	61.93	12651.269	35748.668
10643.0	61.91	11837.979	33053.621
6009.0	61.89	9991.591	35162.18
16546.0	61.85	13605.519	34044.871
12693.0	61.85	12304.635	36228.551
12203.0	61.79	12275.104	36863.273
2373.0	61.79	8461.784	34435.156
1128.0	61.77	8171.033	36384.824
1459.0	61.75	8310.725	33474.688
14715.0	61.73	12940.458	38527.965
17749.0	61.72	13908.766	39613.461
12999.0	61.72	12369.733	33076.617
18667.0	61.72	14392.67	36995.605
12862.0	61.72	12296.209	34730.832
4909.0	61.7	9504.614	35780.875
9947.0	61.66	11272.038	38011.809
13925.0	61.64	12812.724	35530.543
18533.0	61.6	14367.954	35202.461
15195.0	61.58	13225.937	35227.359
12689.0	61.5	12363.208	36506.535
5211.0	61.49	9564.184	39611.574
17356.0	61.47	13963.73	34968.578
16575.0	61.43	13761.042	33683.844
18083.0	61.43	14181.667	36257.105
11453.0	61.39	11935.406	37986.293
6639.0	61.33	10303.578	37197.02
15191.0	61.27	13287.104	35190.672
305.0	61.24	7821.53	35013.262
18706.0	61.24	14275.682	37492.551
7376.0	61.2	10504.126	37305.078
18654.0	61.18	14224.581	36875.887
808.0	61.16	7913.647	39290.445
5416.0	61.12	9779.093	38027.777
7201.0	61.12	10419.506	35405.406
16205.0	61.12	13728.054	38041.113
10861.0	61.08	11676.567	35554.215
4118.0	61.01	9153.242	39327.645
4735.0	60.97	9588.751	33388.449
7519.0	60.93	10383.82	38782.629
5216.0	60.89	9513.326	39649.91
274.0	60.85	7645.834	34812.59
8621.0	60.82	10966.315	35231.219
19121.0	60.8	14426.958	38841.805
2005.0	60.78	8624.303	39221.43
19466.0	60.72	14445.744	34348.801
1353.0	60.68	8075.505	33555.504
7975.0	60.66	10760.98	35419.406
3668.0	60.64	9218.259	33340.082
12970.0	60.64	12286.541	33370.566
11317.0	60.64	12019.558	39529.227
1845.0	60.64	8284.923	38304.465
7671.0	60.62	10739.833	39586.813
18197.0	60.6	14133.207	34805.27
13119.0	60.57	12527.144	34241.832
13090.0	60.57	12585.208	33929.086
5797.0	60.57	9860.078	33712.18
17611.0	60.55	13908.304	38010.121
18311.0	60.53	14151.28	33359.488
10865.0	60.53	11708.686	35567.949
2201.0	60.53	8434.246	36321.402
10416.0	60.53	11521.954	35817.0
15860.0	60.51	13363.285	37835.758
6910.0	60.49	10332.824	34254.871
3006.0	60.49	8747.428	39145.887
796.0	60.47	7955.445	39201.547
1153.0	60.45	8029.778	36355.953
6979.0	60.39	10204.234	33468.766
14288.0	60.36	13089.272	33797.734
18806.0	60.36	14330.545	38615.598
10267.0	60.26	11472.238	37604.563
6727.0	60.24	10274.504	36137.551
5695.0	60.18	9867.81	35078.273
17874.0	60.18	14068.422	39013.969
12274.0	60.13	12206.529	37801.621
4257.0	60.13	9436.819	39234.738
18824.0	60.13	14407.051	38852.992
4986.0	60.09	9700.397	36982.074
3331.0	60.09	9001.13	36613.961
14388.0	60.07	13057.069	34650.629
14267.0	60.07	12974.583	33642.949
9274.0	60.07	11022.791	36285.695
9624.0	60.05	11394.281	33864.426
12956.0	60.01	12391.239	33548.855
14174.0	59.97	12950.43	33271.863
13854.0	59.97	12823.817	36087.809
523.0	59.97	7857.071	36919.922
18276.0	59.95	13995.72	33961.039
2994.0	59.93	8672.983	39010.805
17702.0	59.86	13938.572	39099.297
11242.0	59.86	11650.651	39651.07
9909.0	59.86	11302.99	37519.414
16174.0	59.84	13758.236	38375.613
17824.0	59.84	14090.766	39446.305
7488.0	59.82	10413.877	38482.125
704.0	59.76	7886.339	38439.391
1744.0	59.74	8331.377	36924.117
6143.0	59.72	10030.043	36594.492
10494.0	59.72	11455.758	34771.742
17484.0	59.7	13901.586	36600.438
9953.0	59.7	11237.679	38136.395
2132.0	59.69	8471.442	37230.875
5261.0	59.63	9826.002	39648.383
13539.0	59.59	12614.685	39534.66
539.0	59.59	7686.523	37033.168
9325.0	59.57	11160.283	35612.398
7594.0	59.55	10556.901	39740.984
10293.0	59.55	11583.292	37269.004
19537.0	59.55	14606.609	33591.891
11462.0	59.53	11871.306	37748.652
981.0	59.53	8150.354	38498.824
410.0	59.53	7918.313	36032.398
15037.0	59.51	13235.701	36866.852
3719.0	59.49	9107.459	34005.457
9419.0	59.49	11028.985	34698.531
13698.0	59.47	12838.441	38169.68
7358.0	59.4	10504.092	37176.738
14093.0	59.38	12866.933	33439.328
13945.0	59.36	12905.112	35120.184
5730.0	59.32	9772.903	34465.781
8041.0	59.3	10612.156	34774.125
15840.0	59.3	13395.176	37614.727
11691.0	59.28	11895.704	35070.195
16790.0	59.28	13915.366	34554.262
1458.0	59.24	8268.437	33469.871
6339.0	59.24	10005.273	38796.578
329.0	59.24	7938.83	35232.59
11598.0	59.24	11903.318	36208.367
15979.0	59.23	13435.814	39349.688
9776.0	59.21	11273.883	35708.809
14839.0	59.17	13302.399	39600.707
11687.0	59.15	12026.977	35054.496
12665.0	59.13	12381.389	36768.66
15557.0	59.09	13392.783	34600.395
10883.0	59.09	11724.679	35780.133
18240.0	59.09	14009.037	34389.277
18343.0	59.07	14017.118	33004.371
18918.0	59.0	14369.165	39559.207
8251.0	58.98	10874.769	33741.551
4547.0	58.9	9380.74	35318.586
15079.0	58.86	13290.956	36464.184
18057.0	58.84	14122.307	36800.699
14478.0	58.8	13007.6	35684.289
11857.0	58.78	11986.622	33296.746
12906.0	58.78	12459.575	34023.27
7917.0	58.78	10757.5	36245.84
6780.0	58.75	10162.428	35887.633
7199.0	58.73	10476.114	35374.539
12387.0	58.73	12196.263	39262.332
4357.0	58.71	9478.152	38138.246
8176.0	58.71	10607.218	33010.898
16539.0	58.67	13714.632	33967.625
3059.0	58.61	8704.17	39877.16
15574.0	58.59	13527.673	34745.137
3903.0	58.5	9266.413	36475.32
3197.0	58.46	8945.058	38406.895
9547.0	58.46	11003.048	33012.707
5784.0	58.42	9727.117	33866.742
5025.0	58.4	9533.117	37500.922
3939.0	58.4	9084.868	37062.586
19198.0	58.36	14490.147	38117.289
6228.0	58.36	10034.676	37698.191
17404.0	58.36	13859.092	35677.219
15238.0	58.34	13331.609	34726.492
2562.0	58.33	8822.471	33439.82
8009.0	58.33	10631.532	35093.5
13823.0	58.33	12800.728	36594.863
13145.0	58.33	12612.246	34407.793
8855.0	58.31	10926.325	38207.395
4566.0	58.29	9398.071	35226.289
6389.0	58.29	10105.685	39472.066
6478.0	58.29	10200.381	39236.684
9495.0	58.29	11099.633	33897.125
5884.0	58.27	10069.84	33493.703
14512.0	58.25	12985.631	36081.422
538.0	58.23	7879.795	37026.633
15543.0	58.23	13476.22	34459.941
3363.0	58.21	8979.454	36322.059
4532.0	58.21	9390.59	35428.793
13073.0	58.21	12548.198	33750.445
4997.0	58.19	9560.851	37131.289
10783.0	58.15	11782.934	34704.152
4082.0	58.15	9187.46	38920.984
11085.0	58.13	11840.075	38233.879
15061.0	58.13	13266.22	36582.086
5763.0	58.11	9805.529	34263.938
2340.0	58.11	8575.499	34524.336
12224.0	58.11	12121.135	37142.441
4747.0	58.11	9516.888	33493.246
9186.0	58.1	11010.979	37556.324
13443.0	58.1	12610.148	38323.453
1688.0	58.08	8207.697	36318.066
14428.0	58.08	12980.966	35081.586
2859.0	57.98	8690.071	37170.465
5744.0	57.96	9709.147	34358.109
19273.0	57.94	14555.519	36947.379
2739.0	57.92	8699.517	35501.824
6720.0	57.88	10202.17	36356.336
7416.0	57.88	10425.597	37706.578
18417.0	57.88	14405.818	33713.004
15161.0	57.87	13313.135	35461.496
7073.0	57.81	10389.77	33765.949
19420.0	57.81	14469.651	35251.477
4192.0	57.79	9339.795	39833.551
16458.0	57.75	13624.905	35234.047
11207.0	57.75	11759.084	39267.043
11556.0	57.65	11904.74	36824.453
9771.0	57.65	11234.446	35633.203
13037.0	57.65	12663.063	33210.801
7708.0	57.64	10682.585	39005.527
13148.0	57.58	12684.808	34444.168
1232.0	57.56	8093.693	35048.145
16593.0	57.54	13735.659	33552.641
2636.0	57.42	8760.157	34081.34
16601.0	57.39	13581.755	33619.801
1817.0	57.39	8273.97	37970.305
1080.0	57.39	8088.599	37098.742
4498.0	57.37	9328.209	36109.504
1487.0	57.37	8269.441	33624.68
1265.0	57.35	8006.211	34738.395
2083.0	57.33	8438.172	38017.914
18779.0	57.29	14416.333	38350.855
17994.0	57.29	14010.071	37578.465
2633.0	57.27	8749.156	34036.422
14500.0	57.27	13071.81	35987.34
15651.0	57.27	13562.108	35428.684
13184.0	57.25	12507.169	34814.676
8112.0	57.16	10724.114	33818.086
5257.0	57.12	9784.815	39617.539
15766.0	57.04	13483.38	36790.375
16488.0	57.02	13575.524	34682.316
11089.0	57.0	11841.383	38285.004
15800.0	56.98	13471.82	37237.891
4149.0	56.98	9098.985	39658.652
5323.0	56.95	9719.54	38831.945
1736.0	56.87	8416.47	36832.441
11326.0	56.85	11855.165	39304.195
12366.0	56.81	12250.111	39041.688
3125.0	56.79	8851.832	39355.805
6735.0	56.75	10294.88	36192.363
16423.0	56.75	13764.189	35730.676
3244.0	56.72	8986.292	37578.77
12987.0	56.68	12342.967	33284.266
12272.0	56.68	12148.746	37767.32
5859.0	56.66	10110.776	33218.023
1757.0	56.64	8406.82	36972.871
4633.0	56.6	9471.84	33907.898
12809.0	56.6	12343.123	35189.766
7238.0	56.6	10487.498	35729.313
6548.0	56.58	10277.711	38432.789
10997.0	56.54	11834.627	37119.227
6477.0	56.52	10187.306	39236.648
3375.0	56.52	8997.966	36136.297
19395.0	56.47	14591.101	35553.199
8162.0	56.45	10744.699	33192.176
9177.0	56.45	11116.116	37721.629
4806.0	56.39	9600.943	34332.246
13647.0	56.37	12870.263	39027.316
4930.0	56.33	9526.745	36185.105
1168.0	56.33	8052.994	35985.543
15642.0	56.31	13466.601	35331.914
18791.0	56.29	14422.486	38442.0
230.0	56.26	7934.125	34534.539
2194.0	56.24	8601.794	36514.199
16226.0	56.22	13619.483	37865.461
18203.0	56.16	14003.628	34863.348
6466.0	56.16	10212.994	39363.398
15650.0	56.16	13384.889	35411.32
328.0	56.14	7964.779	35224.395
10676.0	56.14	11693.75	33321.457
16658.0	56.1	13730.36	33135.23
15286.0	56.06	13224.593	34169.602
7103.0	55.97	10415.632	34229.141
879.0	55.93	7657.622	39937.848
8719.0	55.89	10852.118	36390.762
9845.0	55.87	11419.898	36512.699
18785.0	55.84	14338.303	38393.824
10058.0	55.82	11254.644	39544.625
4783.0	55.82	9523.203	34035.754
7047.0	55.8	10504.846	33420.891
7689.0	55.8	10682.441	39177.031
5671.0	55.76	9836.332	35396.242
2307.0	55.76	8430.162	34972.156
11465.0	55.74	11896.867	37770.094
5715.0	55.74	9769.712	34625.758
17462.0	55.74	13948.092	36437.406
2200.0	55.72	8481.285	36319.164
14971.0	55.7	13350.714	37731.406
13648.0	55.7	12753.61	39030.574
17899.0	55.68	14114.4	38917.77
10480.0	55.66	11604.613	34969.254
4702.0	55.66	9569.575	33016.223
8680.0	55.64	10991.425	35864.809
1194.0	55.62	8188.104	35638.355
12556.0	55.62	12328.577	38451.461
8142.0	55.62	10714.828	33538.02
15958.0	55.62	13413.024	39084.816
7401.0	55.61	10380.031	37607.738
2673.0	55.61	8845.503	34557.477
4461.0	55.59	9314.531	36658.824
15818.0	55.57	13532.875	37396.559
2104.0	55.55	8549.501	37745.434
4618.0	55.45	9287.5	33976.215
4113.0	55.45	9064.016	39265.707
4591.0	55.41	9444.753	34666.613
3836.0	55.38	9081.624	35548.816
1605.0	55.38	8413.925	35245.625
8986.0	55.36	10780.819	39944.656
12100.0	55.34	12277.631	35708.379
18074.0	55.34	14058.795	36462.309
5258.0	55.34	9866.62	39623.547
2192.0	55.3	8579.972	36443.965
1513.0	55.3	8254.681	33880.957
12541.0	55.26	12454.037	38541.992
2146.0	55.26	8598.342	37064.715
4451.0	55.24	9377.747	36844.457
3086.0	55.24	8994.815	39940.035
16254.0	55.22	13760.208	37786.688
16375.0	55.22	13567.184	36179.48
1306.0	55.2	8044.133	34060.594
18177.0	55.2	14209.014	35179.09
15887.0	55.15	13563.156	38093.668
6050.0	55.13	9933.389	35582.285
15508.0	55.11	13535.612	34069.23
4390.0	55.09	9421.487	37596.039
366.0	55.09	7927.645	35594.695
11996.0	55.09	12088.498	34601.508
1309.0	55.07	8130.119	34092.574
8739.0	55.05	10935.741	36724.164
13671.0	55.03	12789.263	38746.77
5266.0	54.99	9809.036	39713.316
7798.0	54.99	10769.426	38064.023
19324.0	54.95	14552.71	36316.91
7846.0	54.95	10626.837	37632.523
16702.0	54.92	13870.128	33354.727
17654.0	54.9	13836.327	38506.375
9518.0	54.9	11156.015	33602.23
17494.0	54.9	13961.36	36680.035
14769.0	54.9	13026.564	39391.098
18161.0	54.9	14100.451	35516.801
8116.0	54.9	10691.327	33880.816
17582.0	54.88	13850.992	37624.035
17926.0	54.86	14039.66	38573.836
10201.0	54.86	11482.6	38663.754
2117.0	54.86	8601.351	37648.023
4862.0	54.84	9660.754	35187.305
5685.0	54.78	9880.155	35251.203
16095.0	54.76	13591.104	39120.609
12297.0	54.74	12161.418	38120.977
11405.0	54.65	12035.986	38486.465
6358.0	54.63	9956.213	38986.473
6019.0	54.61	10116.961	35249.941
18023.0	54.59	14008.844	37039.57
15783.0	54.55	13449.478	37023.879
2391.0	54.53	8461.303	34030.48
4442.0	54.51	9427.562	36706.105
11932.0	54.51	12116.008	33753.344
8084.0	54.48	10695.538	34346.305
2720.0	54.46	8793.773	35197.57
19421.0	54.46	14565.662	34983.488
1266.0	54.46	8105.616	34738.539
13307.0	54.4	12513.577	36227.543
16259.0	54.38	13695.584	37550.34
9623.0	54.36	11351.654	33864.289
15817.0	54.36	13497.287	37385.633
4116.0	54.36	9166.88	39300.121
15005.0	54.36	13312.023	37458.355
10745.0	54.3	11686.133	34186.523
56.0	54.3	7798.097	33380.621
12167.0	54.3	12190.553	36474.758
10251.0	54.3	11593.761	37961.848
17675.0	54.26	13863.004	38739.875
16557.0	54.25	13667.061	33823.758
1834.0	54.19	8229.064	38185.809
11295.0	54.19	11861.267	40005.527
2814.0	54.19	8635.899	36550.563
1824.0	54.15	8207.366	38054.004
4179.0	54.13	9068.221	39872.465
2707.0	54.13	8824.473	35054.777
4403.0	54.13	9309.277	37468.188
12603.0	54.11	12435.313	37788.156
13923.0	54.07	12842.199	35502.359
13974.0	54.07	12731.022	34851.113
12433.0	54.05	12081.249	39894.746
15455.0	54.02	13455.712	33333.406
408.0	54.0	7721.618	36008.277
5678.0	54.0	9705.373	35144.238
2914.0	54.0	8709.239	37885.887
15084.0	54.0	13276.925	36217.945
307.0	53.94	7748.34	35043.301
2964.0	53.94	8703.436	38569.957
12826.0	53.9	12464.374	35023.004
7308.0	53.9	10538.436	36551.137
2103.0	53.9	8587.484	37732.656
10324.0	53.88	11556.104	36785.844
10873.0	53.8	11742.406	35691.43
1041.0	53.79	8031.688	37554.805
16268.0	53.79	13753.35	37345.598
1821.0	53.79	8233.972	38006.492
12220.0	53.77	12134.545	37080.141
5802.0	53.77	9816.229	33493.867
17416.0	53.75	13869.771	35889.789
12109.0	53.75	12095.495	35763.152
4554.0	53.75	9442.205	35105.242
16619.0	53.75	13752.452	33462.539
15636.0	53.73	13416.241	35279.195
1636.0	53.71	8412.483	35693.301
10588.0	53.67	11544.049	33502.566
3515.0	53.67	8993.617	34744.184
12481.0	53.63	12417.36	39310.633
10068.0	53.63	11320.968	39648.289
1839.0	53.61	8381.672	38251.957
4462.0	53.61	9448.501	36691.496
5604.0	53.61	9891.575	35967.133
18239.0	53.57	14165.827	34368.883
2080.0	53.57	8569.885	38270.016
11257.0	53.56	11822.813	39858.746
7499.0	53.56	10560.914	38571.961
4658.0	53.54	9479.984	33575.0
3767.0	53.52	9232.335	34638.859
3123.0	53.5	8972.578	39338.07
14050.0	53.5	12778.918	33830.844
16050.0	53.48	13631.446	39728.703
11929.0	53.48	12154.917	33741.102
9399.0	53.44	11090.841	35065.488
2360.0	53.44	8530.972	34351.926
1988.0	53.42	8596.067	39279.512
603.0	53.4	7969.853	37687.219
7953.0	53.4	10587.119	36022.387
543.0	53.4	7981.54	37065.738
1338.0	53.38	8177.934	33723.688
10704.0	53.35	11723.581	33757.895
3639.0	53.33	9005.177	33107.234
6517.0	53.33	10294.67	38677.938
1769.0	53.33	8394.386	37147.547
10574.0	53.31	11600.655	33665.066
5.0	53.29	7922.338	33026.895
17930.0	53.29	14210.404	38724.398
17924.0	53.29	14003.54	38546.781
3213.0	53.27	8983.074	38269.012
19163.0	53.27	14630.298	38386.832
4577.0	53.27	9320.193	34816.336
244.0	53.25	7971.231	34603.438
2130.0	53.25	8589.737	37194.512
10875.0	53.17	11710.032	35703.309
11259.0	53.15	11761.962	39878.426
6561.0	53.13	10261.168	38298.969
7562.0	53.12	10412.429	39311.91
18498.0	53.1	14330.347	34671.012
12774.0	53.08	12345.217	35515.297
12381.0	53.06	12216.627	39145.996
8222.0	53.06	10779.354	33387.176
6565.0	53.02	10262.545	37986.758
19356.0	53.02	14445.02	36030.148
93.0	53.0	7881.929	33668.863
9466.0	52.98	11042.195	34252.164
9236.0	52.94	11151.468	37015.789
8770.0	52.94	10948.533	37192.367
12660.0	52.92	12312.146	36982.031
7883.0	52.92	10650.089	36903.672
9389.0	52.92	11089.461	35016.184
9962.0	52.92	11289.06	38280.844
15742.0	52.9	13384.744	36510.316
765.0	52.9	7841.648	38930.758
13748.0	52.89	12803.257	37606.215
16482.0	52.89	13642.658	34929.57
14556.0	52.89	13015.722	36652.766
14969.0	52.89	13234.61	37711.117
9042.0	52.87	11202.386	39424.184
793.0	52.85	7675.828	39149.336
1742.0	52.83	8305.3	36865.594
3232.0	52.83	8882.65	37734.066
6599.0	52.79	10241.836	37974.141
6111.0	52.77	9933.108	36151.484
1199.0	52.73	8117.49	35687.57
1646.0	52.73	8399.383	35857.152
2299.0	52.71	8594.428	35179.086
11605.0	52.67	11995.562	35953.453
6750.0	52.66	10343.669	36055.691
13469.0	52.66	12537.009	38596.266
12407.0	52.62	12153.891	39550.758
10767.0	52.62	11768.395	34497.559
84.0	52.62	7954.766	33596.992
18614.0	52.62	14338.575	36409.641
553.0	52.62	7833.837	37133.105
18550.0	52.6	14351.067	35501.398
14963.0	52.6	13138.567	37982.668
4964.0	52.58	9577.729	36657.313
651.0	52.58	7647.241	38072.109
18762.0	52.56	14247.014	38042.512
11786.0	52.54	11859.079	33838.914
5917.0	52.54	10059.701	34024.879
17134.0	52.52	13912.206	34752.996
10793.0	52.5	11743.58	34881.691
10776.0	52.5	11720.157	34587.34
19141.0	52.46	14575.385	38468.695
3855.0	52.46	9230.233	35733.742
388.0	52.44	7815.789	35747.484
18392.0	52.43	14301.086	33383.309
1947.0	52.43	8338.591	39874.324
14029.0	52.43	12853.067	34193.176
421.0	52.43	7770.042	36130.105
11039.0	52.41	11846.198	37653.863
14620.0	52.33	12945.583	37421.07
2777.0	52.33	8769.313	36063.813
679.0	52.33	7946.079	38258.699
14766.0	52.31	12953.27	39354.285
5670.0	52.31	9919.654	35390.27
10073.0	52.29	11325.815	39713.832
10.0	52.29	7737.803	33071.5
16326.0	52.29	13641.543	36824.629
17145.0	52.29	13962.193	34854.211
8925.0	52.27	10809.038	39137.375
18194.0	52.27	14060.171	34776.383
5324.0	52.25	9832.979	38831.313
9887.0	52.21	11379.046	37277.813
4896.0	52.2	9615.022	35571.539
7316.0	52.2	10548.021	36666.246
16518.0	52.18	13580.12	34372.914
16216.0	52.18	13611.924	37835.715
15212.0	52.18	13252.292	35075.371
1698.0	52.16	8399.258	36440.59
1844.0	52.12	8366.554	38287.785
16448.0	52.12	13649.992	35402.789
2101.0	52.1	8594.595	37722.738
18056.0	52.08	14183.64	36778.043
9361.0	52.08	11089.046	35287.777
1045.0	52.08	8072.338	37644.371
15273.0	52.04	13217.603	34392.063
16012.0	52.02	13500.088	39914.801
9225.0	52.02	11123.606	36862.504
10818.0	52.02	11722.881	35159.797
7761.0	52.02	10657.749	38609.953
19150.0	52.02	14458.774	38615.203
18557.0	51.99	14425.041	35632.246
8629.0	51.99	10891.671	35318.863
6587.0	51.97	10220.45	37861.375
10894.0	51.95	11683.327	35919.867
4479.0	51.95	9304.94	36305.449
19202.0	51.93	14578.12	37850.328
1473.0	51.91	8386.546	33558.43
17417.0	51.91	13953.197	35908.77
6326.0	51.85	9957.931	38686.586
15603.0	51.85	13464.397	34960.645
4352.0	51.85	9463.697	38069.719
14095.0	51.83	12886.566	33475.742
16159.0	51.81	13767.182	38470.91
16112.0	51.81	13766.745	39228.887
11921.0	51.79	12177.917	33632.508
18641.0	51.77	14276.475	36691.602
10673.0	51.76	11718.591	33287.465
11375.0	51.76	12002.429	39066.297
19448.0	51.72	14525.262	34729.508
5062.0	51.68	9577.1	38049.664
14061.0	51.66	12741.521	33950.543
2417.0	51.64	8525.742	33891.527
7089.0	51.62	10501.498	33985.551
1462.0	51.62	8297.42	33490.246
18055.0	51.58	14149.815	36754.059
18991.0	51.54	14430.335	39695.203
13861.0	51.54	12858.02	35906.289
13318.0	51.53	12606.498	36300.539
5928.0	51.53	10094.726	34240.188
11288.0	51.51	11909.958	39877.234
13392.0	51.51	12705.922	37521.066
17767.0	51.51	13915.016	39779.797
18386.0	51.51	14330.502	33273.938
10050.0	51.49	11404.881	39303.871
253.0	51.45	7652.987	34668.281
17626.0	51.43	13827.18	38207.785
16282.0	51.43	13762.908	37210.824
16508.0	51.43	13674.28	34525.715
4529.0	51.41	9310.462	35711.832
7374.0	51.39	10517.242	37290.586
5005.0	51.39	9679.548	37190.707
19170.0	51.37	14518.141	38166.266
1533.0	51.33	8218.265	34123.598
5618.0	51.33	9779.694	35793.684
3884.0	51.31	9120.027	36128.246
1137.0	51.31	8014.666	36470.566
355.0	51.3	7794.637	35512.012
4034.0	51.28	9085.405	38319.598
12461.0	51.28	12304.051	39651.859
6593.0	51.26	10232.145	37934.48
606.0	51.26	7654.222	37708.27
16140.0	51.24	13730.118	38886.648
11770.0	51.24	12003.889	34013.305
17883.0	51.24	13995.933	39102.188
1164.0	51.2	8163.688	35947.449
2420.0	51.18	8515.87	33935.477
17429.0	51.16	13819.787	36036.633
18598.0	51.14	14292.241	36191.801
6283.0	51.12	9961.943	38098.684
16725.0	51.12	13961.278	33651.988
18411.0	51.1	14292.088	33652.48
14431.0	51.1	13135.877	35114.941
9856.0	51.1	11282.301	36705.648
5489.0	51.1	9860.933	37369.883
17144.0	51.1	13815.118	34854.973
4802.0	51.08	9520.881	34262.395
14791.0	51.08	13015.503	39656.363
1279.0	51.08	8075.086	34303.723
19353.0	51.05	14560.32	35990.629
2769.0	51.05	8817.582	35976.016
19412.0	51.01	14555.217	35092.762
5794.0	50.99	9884.148	33674.324
2542.0	50.97	8699.06	33282.281
13992.0	50.97	12812.4	34509.379
14567.0	50.93	12992.821	36777.848
17674.0	50.93	13828.592	38736.395
1737.0	50.93	8326.746	36839.441
17707.0	50.91	13910.54	39134.445
828.0	50.91	7869.503	39460.957
12409.0	50.87	12182.517	39579.031
12875.0	50.87	12384.952	34578.102
8610.0	50.85	10904.179	35033.344
10512.0	50.85	11427.857	34754.973
13851.0	50.84	12752.737	36371.027
11533.0	50.82	11874.206	36919.289
1930.0	50.8	8307.077	39658.531
16276.0	50.8	13678.984	37456.637
14331.0	50.78	12958.186	34056.012
2608.0	50.78	8806.064	33672.695
6359.0	50.78	10032.384	38991.488
4070.0	50.76	9225.531	38701.898
4817.0	50.76	9651.599	34424.766
4047.0	50.76	9264.93	38406.984
7703.0	50.76	10583.714	38989.387
18948.0	50.76	14228.006	39846.836
779.0	50.72	7970.063	39050.133
18698.0	50.72	14276.518	37367.988
3215.0	50.72	8967.015	38275.855
9956.0	50.7	11308.938	38174.598
17811.0	50.7	14155.272	40003.027
4332.0	50.68	9440.491	38411.727
10232.0	50.68	11635.202	38191.043
175.0	50.68	7912.445	34108.926
13654.0	50.66	12781.671	38814.57
168.0	50.64	7744.313	34042.809
9440.0	50.64	11166.761	34304.762
2311.0	50.63	8531.826	34993.195
2316.0	50.59	8558.766	34772.18
16750.0	50.59	13929.014	33964.91
209.0	50.59	7733.601	34393.832
9048.0	50.57	11026.247	39183.684
1221.0	50.57	8046.985	35182.367
2351.0	50.57	8429.97	34293.16
2832.0	50.55	8845.415	36777.543
4811.0	50.51	9515.265	34376.16
9632.0	50.51	11217.838	33991.848
12358.0	50.49	12240.236	38859.91
2429.0	50.47	8420.463	33691.73
18284.0	50.47	14017.391	33728.688
6042.0	50.47	9983.62	35510.453
13921.0	50.45	12847.595	35488.305
9587.0	50.43	11353.433	33413.504
5866.0	50.43	9952.057	33270.609
4679.0	50.4	9328.919	33177.105
11084.0	50.4	11753.647	38212.457
3054.0	50.38	8659.17	39837.711
149.0	50.36	7913.293	33927.145
505.0	50.36	7780.224	36740.672
753.0	50.34	7748.8	38829.68
6524.0	50.34	10206.153	38747.176
16190.0	50.32	13775.084	38212.957
6406.0	50.28	9927.192	39776.301
14019.0	50.28	12749.557	34377.238
17814.0	50.24	14043.255	39642.859
10093.0	50.24	11562.307	39778.449
14714.0	50.22	13046.965	38522.648
6601.0	50.22	10339.198	37682.926
17577.0	50.22	13895.588	37578.027
15046.0	50.18	13179.92	37017.031
10598.0	50.18	11543.739	33592.898
10049.0	50.15	11413.094	39300.391
3670.0	50.15	9238.138	33351.066
4150.0	50.13	9154.454	39656.695
950.0	50.11	8041.19	39032.836
9852.0	50.11	11240.813	36569.188
32.0	50.07	7645.698	33219.723
14923.0	50.07	13220.432	38547.34
11999.0	50.07	12140.192	34625.316
15785.0	50.07	13449.609	37050.191
17534.0	50.03	13921.307	37188.637
11856.0	50.03	11955.051	33294.652
3335.0	50.03	8983.364	36677.152
10102.0	50.01	11495.965	39884.063
13003.0	50.01	12412.883	33111.156
5883.0	49.99	10072.223	33467.875
5300.0	49.99	9889.434	39248.375
47.0	49.97	7816.032	33333.785
11162.0	49.97	11738.079	39026.84
6506.0	49.95	10143.453	38861.73
10325.0	49.95	11496.126	36793.516
2161.0	49.94	8425.587	36927.973
71.0	49.92	7948.287	33463.793
10554.0	49.92	11507.632	34028.754
9143.0	49.9	11078.448	38096.223
12852.0	49.9	12469.983	34673.316
4064.0	49.88	9092.684	38592.426
5212.0	49.88	9561.414	39632.695
18187.0	49.86	14087.566	34998.91
11271.0	49.86	11836.928	39973.199
14921.0	49.86	13239.004	38538.109
13956.0	49.86	12884.074	34969.578
1570.0	49.84	8311.086	34742.59
2024.0	49.84	8514.787	38857.906
12165.0	49.82	12115.804	36463.285
12858.0	49.8	12313.656	34715.336
14879.0	49.8	13230.822	39190.008
17922.0	49.8	14033.214	38504.379
15723.0	49.78	13531.148	36271.352
7923.0	49.76	10727.908	36331.109
9257.0	49.76	11087.262	36410.242
11681.0	49.76	11929.698	34951.383
12586.0	49.74	12368.079	37902.719
17610.0	49.72	13792.749	38003.195
10259.0	49.71	11634.103	37512.828
14760.0	49.71	13004.245	39176.516
19398.0	49.69	14493.623	35570.074
7993.0	49.69	10763.359	35299.375
10246.0	49.69	11474.663	37865.055
1293.0	49.69	8050.257	34183.934
7745.0	49.69	10631.907	38784.242
16404.0	49.67	13740.955	35812.668
4132.0	49.67	9152.776	39430.406
6285.0	49.67	10088.497	38132.355
3616.0	49.63	8914.488	33184.871
18577.0	49.63	14252.865	35844.699
7959.0	49.61	10636.563	35833.305
6678.0	49.61	10153.407	36739.398
7795.0	49.61	10588.576	38041.406
12846.0	49.55	12395.997	34618.422
1071.0	49.53	8033.439	37290.645
3861.0	49.53	9123.367	35804.594
5969.0	49.51	10125.467	34714.949
3066.0	49.49	8674.941	39940.098
10747.0	49.48	11803.169	34224.711
9123.0	49.48	11207.892	38158.613
13750.0	49.46	12770.132	37618.039
13890.0	49.46	12725.576	35868.0
1174.0	49.46	8119.331	36038.066
5806.0	49.46	9842.454	33535.063
19094.0	49.46	14445.528	38984.34
18005.0	49.44	14014.003	37424.875
7908.0	49.44	10662.08	36406.93
13387.0	49.42	12632.83	37453.137
6078.0	49.4	9961.111	35843.629
11454.0	49.4	11923.438	37668.598
8909.0	49.4	10948.137	38983.254
16489.0	49.4	13713.554	34683.324
9813.0	49.38	11337.88	36158.508
18715.0	49.38	14278.557	37591.055
2384.0	49.38	8464.26	33977.809
5795.0	49.38	9854.021	33701.305
1927.0	49.36	8247.337	39641.969
11684.0	49.36	11968.035	34982.098
18777.0	49.34	14374.707	38330.109
9745.0	49.32	11234.945	35319.52
15678.0	49.32	13504.035	35730.309
15875.0	49.32	13434.181	37995.527
7211.0	49.28	10464.939	35488.246
19266.0	49.27	14483.165	37173.629
15443.0	49.27	13503.77	33279.004
9435.0	49.25	10997.054	34610.496
537.0	49.23	7658.702	37022.137
10846.0	49.21	11804.274	35382.715
10183.0	49.19	11570.078	38835.414
17761.0	49.19	13839.452	39724.797
574.0	49.19	7807.364	37367.914
5331.0	49.19	9832.121	38629.109
3373.0	49.17	8927.102	36072.059
15670.0	49.17	13459.719	35650.699
11714.0	49.15	11950.607	34733.012
4304.0	49.15	9393.874	38494.66
19377.0	49.15	14492.553	35604.43
7588.0	49.13	10380.538	39696.02
6470.0	49.11	10256.333	39129.27
15413.0	49.11	13390.331	33020.297
9406.0	49.09	11001.85	34844.309
19004.0	49.09	14603.141	39497.613
926.0	49.09	8075.799	39305.297
6382.0	49.09	10118.556	39366.336
18144.0	49.07	14144.523	35892.813
13449.0	49.04	12699.209	38384.813
1703.0	49.04	8207.975	36501.32
5179.0	49.04	9613.215	39133.336
5401.0	49.04	9760.064	38240.926
18773.0	49.04	14408.084	38276.957
5531.0	49.02	9744.152	36955.77
14356.0	49.0	13020.151	34269.563
15117.0	49.0	13192.424	36043.199
7807.0	49.0	10754.465	37839.078
6501.0	49.0	10190.848	38807.859
493.0	48.98	7676.015	36643.895
2212.0	48.98	8600.586	36096.262
3928.0	48.98	9194.681	36896.363
3133.0	48.96	8915.435	39417.41
15575.0	48.94	13437.019	34746.625
9135.0	48.94	11153.505	38006.336
14347.0	48.92	13075.724	34133.078
14640.0	48.92	13046.377	37600.613
19224.0	48.9	14587.906	37522.832
11425.0	48.9	11962.211	38190.703
755.0	48.9	7708.758	38844.82
2096.0	48.88	8510.698	37963.543
1880.0	48.88	8299.791	38750.668
1081.0	48.88	8192.622	37104.055
2585.0	48.84	8840.981	33601.617
15722.0	48.82	13514.779	36272.211
1051.0	48.82	8159.968	37439.98
11227.0	48.82	11764.899	39451.656
10366.0	48.82	11505.188	36226.523
18326.0	48.82	14154.456	33473.387
2418.0	48.79	8569.895	33892.477
12375.0	48.79	12118.854	39109.207
2089.0	48.79	8465.442	38086.0
18220.0	48.75	14090.1	34702.551
12680.0	48.71	12394.038	36686.035
3993.0	48.71	9271.39	37756.438
12908.0	48.69	12376.915	34033.34
6642.0	48.69	10247.287	37323.363
8081.0	48.67	10586.718	34297.848
17565.0	48.67	13995.067	37434.797
18099.0	48.67	14104.452	36169.23
9237.0	48.65	11032.377	37014.414
6328.0	48.63	9982.487	38699.598
8029.0	48.61	10638.695	34983.469
15384.0	48.61	13268.316	33195.289
4734.0	48.61	9608.379	33374.066
16678.0	48.59	13957.389	33174.375
6310.0	48.59	9974.929	38414.203
15472.0	48.58	13552.914	33564.164
11258.0	48.58	11750.564	39865.039
297.0	48.56	7675.653	34958.398
6418.0	48.56	10026.786	39886.875
1262.0	48.52	8126.679	34719.613
12538.0	48.52	12282.366	38499.586
19281.0	48.52	14472.394	36711.992
11175.0	48.52	11669.138	39100.133
968.0	48.52	8202.905	38920.438
18364.0	48.52	14393.515	33047.477
18484.0	48.52	14379.951	34525.793
2820.0	48.5	8700.473	36656.934
5125.0	48.5	9511.563	38577.746
8325.0	48.5	10794.213	34703.395
10534.0	48.5	11526.855	34442.141
7976.0	48.5	10693.472	35440.82
15169.0	48.46	13267.076	35534.188
13743.0	48.46	12742.908	37816.68
14371.0	48.44	12989.312	34441.109
2175.0	48.44	8440.749	36750.711
15252.0	48.44	13189.551	34488.348
10226.0	48.44	11491.026	38334.477
18159.0	48.44	14031.635	35481.465
11416.0	48.42	11930.233	38388.238
19572.0	48.42	14605.141	33045.785
17910.0	48.4	14093.867	38698.262
12108.0	48.38	12133.177	35758.109
2398.0	48.38	8507.822	34109.031
1918.0	48.38	8350.765	39419.645
14048.0	48.38	12882.669	34107.031
3573.0	48.38	9037.175	33895.375
19203.0	48.35	14429.739	37857.34
8957.0	48.31	10953.44	39574.484
15097.0	48.31	13211.463	36066.723
11977.0	48.29	12069.487	34368.703
8158.0	48.29	10573.611	33454.012
15534.0	48.29	13541.75	34395.063
18567.0	48.29	14389.273	35760.43
3067.0	48.27	8665.081	39946.457
11777.0	48.27	12005.578	34082.809
10208.0	48.27	11508.01	38737.691
5138.0	48.27	9534.109	38778.531
7919.0	48.25	10765.772	36282.906
11570.0	48.25	12029.547	36516.488
11982.0	48.25	12235.161	34405.324
1759.0	48.25	8229.404	36991.305
9640.0	48.25	11215.521	34102.734
17523.0	48.23	13955.872	37079.035
13871.0	48.23	12890.428	36011.047
770.0	48.23	7647.568	38990.828
18788.0	48.21	14332.882	38421.734
3525.0	48.21	8857.389	34510.16
7102.0	48.19	10531.91	34218.496
16549.0	48.19	13734.664	34072.238
13955.0	48.17	12907.12	34949.641
12762.0	48.17	12455.118	35728.539
1311.0	48.15	8012.464	34094.168
4086.0	48.14	9084.887	38992.363
117.0	48.08	7763.64	33805.438
11415.0	48.08	11891.785	38375.426
14972.0	48.06	13309.443	37739.273
9402.0	48.04	11125.739	34779.777
15206.0	48.04	13289.149	35009.234
4784.0	48.02	9657.025	34071.219
16339.0	48.02	13598.954	36402.129
6280.0	48.02	9990.03	38082.262
2430.0	48.0	8440.787	33707.77
19254.0	48.0	14629.237	37081.285
7274.0	48.0	10507.305	36078.523
8852.0	47.98	10904.259	38199.297
7408.0	47.98	10355.936	37651.145
16336.0	47.98	13761.72	36681.004
14557.0	47.96	13042.446	36680.199
13022.0	47.96	12678.514	33037.379
5765.0	47.96	9895.292	34286.563
13181.0	47.96	12661.615	34764.383
12698.0	47.96	12441.775	36279.742
10439.0	47.96	11456.797	35716.555
4409.0	47.94	9447.933	37196.371
13158.0	47.94	12593.783	34583.922
376.0	47.94	7703.691	35672.145
19370.0	47.94	14568.182	35855.863
18004.0	47.94	14159.938	37418.32
8261.0	47.92	10841.859	33859.453
5473.0	47.91	9909.222	37515.953
14892.0	47.91	13272.631	39016.004
17370.0	47.91	13907.879	35275.715
6090.0	47.91	9984.229	36000.199
8103.0	47.89	10734.495	33986.141
16315.0	47.87	13638.074	36716.027
18367.0	47.87	14397.776	33077.934
7811.0	47.85	10697.073	37916.027
16663.0	47.83	13806.999	33019.484
10258.0	47.81	11567.542	37795.43
10452.0	47.77	11563.185	35533.574
15732.0	47.77	13389.434	36408.523
1234.0	47.75	8047.184	34773.168
13308.0	47.75	12650.223	36234.707
4263.0	47.75	9369.507	38965.215
18040.0	47.75	14062.443	36903.516
3119.0	47.73	8998.11	39272.09
11879.0	47.73	12082.445	33101.496
6150.0	47.73	9926.717	36715.016
19462.0	47.73	14637.412	34609.656
6546.0	47.71	10185.093	38370.57
15111.0	47.71	13210.136	35921.113
4714.0	47.71	9574.163	33121.117
2852.0	47.66	8640.557	37089.211
5738.0	47.66	9862.281	34291.617
19260.0	47.64	14577.339	37111.629
7758.0	47.64	10716.627	38594.008
6390.0	47.64	10010.801	39522.453
13665.0	47.62	12878.495	38663.801
2336.0	47.62	8428.008	34486.727
12099.0	47.62	12185.439	35707.781
6547.0	47.6	10154.37	38420.836
3384.0	47.58	8864.546	35951.402
9295.0	47.58	11166.331	35901.922
13730.0	47.58	12852.566	37682.113
1330.0	47.56	8045.861	33919.551
7862.0	47.56	10564.125	37211.625
4128.0	47.56	9255.701	39385.477
4901.0	47.56	9604.378	35651.184
14899.0	47.54	13332.816	39071.227
3261.0	47.54	8908.377	37203.324
4740.0	47.54	9609.67	33423.934
530.0	47.52	7819.338	36975.32
5709.0	47.52	9908.796	34901.48
12357.0	47.52	12200.951	38856.625
10460.0	47.52	11628.302	35305.375
13569.0	47.5	12672.265	39931.227
891.0	47.5	8030.608	39793.84
16147.0	47.48	13702.67	38686.473
10582.0	47.48	11519.314	33768.031
10335.0	47.48	11486.225	36600.277
13164.0	47.48	12498.337	34625.258
6792.0	47.45	10333.186	35688.039
3648.0	47.43	9104.023	33029.148
3913.0	47.41	9264.152	36655.684
15463.0	47.41	13536.489	33448.004
16343.0	47.41	13768.198	36486.906
3383.0	47.37	9019.212	35933.34
2716.0	47.35	8818.143	35144.762
5855.0	47.35	9926.919	33173.305
18119.0	47.33	14143.528	35738.309
5221.0	47.33	9578.597	39763.836
14838.0	47.33	13164.11	40003.215
14494.0	47.33	12929.034	35957.875
7452.0	47.31	10470.872	38014.805
8290.0	47.29	10886.933	34229.816
9182.0	47.25	11204.736	37515.391
10356.0	47.25	11617.182	36402.313
10059.0	47.25	11344.542	39548.742
2226.0	47.25	8553.908	35963.09
2216.0	47.23	8553.623	36116.059
11269.0	47.23	11832.311	39946.922
1188.0	47.23	8126.184	35865.605
15254.0	47.22	13307.087	34509.715
1021.0	47.22	8075.367	37843.355
2787.0	47.22	8687.543	36160.23
2007.0	47.2	8574.254	39228.93
4738.0	47.2	9550.064	33409.898
17703.0	47.2	13987.447	39117.203
8271.0	47.18	10930.789	33987.859
7782.0	47.18	10587.488	38204.66
9995.0	47.16	11379.355	38709.098
1341.0	47.16	8102.349	33751.543
6004.0	47.16	9944.879	35072.313
5303.0	47.16	9852.886	38956.371
16559.0	47.14	13666.619	33834.133
13948.0	47.12	12856.595	35158.035
4910.0	47.12	9691.396	35785.777
11179.0	47.1	11810.701	39121.43
12828.0	47.1	12392.519	35046.422
11969.0	47.08	12172.407	34292.543
595.0	47.06	7892.994	37593.273
9926.0	47.06	11422.12	37793.191
6545.0	47.04	10216.74	38351.352
10774.0	47.02	11818.874	34583.0
811.0	47.0	7661.468	39293.523
12790.0	47.0	12442.513	35363.965
17813.0	47.0	14123.88	39614.129
3628.0	47.0	8855.167	33287.426
16691.0	47.0	13933.756	33254.734
19497.0	46.99	14467.309	33837.172
1606.0	46.97	8387.929	35260.086
4835.0	46.97	9655.008	34692.309
12558.0	46.97	12419.09	38149.754
13677.0	46.95	12786.644	38481.262
16729.0	46.95	13895.78	33697.352
10057.0	46.93	11247.031	39467.695
16258.0	46.93	13637.813	37545.059
5346.0	46.93	9742.925	38490.035
641.0	46.93	7869.797	38014.063
10601.0	46.93	11502.821	33615.648
13018.0	46.91	12528.68	33015.414
4713.0	46.91	9631.568	33102.715
17775.0	46.91	13920.826	39873.328
8784.0	46.91	10922.742	37296.602
3576.0	46.91	9032.058	33953.406
4316.0	46.89	9479.798	38572.738
15898.0	46.85	13430.772	38272.973
625.0	46.85	7964.525	37821.777
12941.0	46.83	12454.995	33770.832
187.0	46.81	7828.722	34216.387
7350.0	46.81	10413.936	37117.129
10516.0	46.81	11489.016	34456.668
10762.0	46.79	11666.381	34404.801
7967.0	46.79	10679.284	35661.188
2842.0	46.79	8642.864	36882.195
3139.0	46.79	8876.35	39155.77
14442.0	46.78	12977.274	35271.176
16267.0	46.78	13767.684	37651.629
9628.0	46.78	11335.746	33907.82
2066.0	46.78	8467.659	38375.504
19362.0	46.76	14480.812	35775.488
4755.0	46.76	9653.678	33627.09
3412.0	46.76	9013.695	35589.738
11826.0	46.74	11886.042	33371.934
14732.0	46.74	13009.202	38727.785
5041.0	46.74	9651.29	37712.5
3461.0	46.74	8886.316	35335.027
7015.0	46.72	10464.568	33096.785
12144.0	46.7	12256.207	36094.785
2801.0	46.7	8715.112	36256.41
12893.0	46.7	12475.133	34161.371
2770.0	46.68	8766.021	35980.773
7635.0	46.68	10757.118	39611.855
14987.0	46.68	13324.546	37616.688
11332.0	46.68	11884.433	39347.117
13584.0	46.68	12766.166	39925.215
12161.0	46.68	12212.21	36423.332
4559.0	46.66	9311.152	35158.109
1970.0	46.66	8570.94	39948.754
12670.0	46.64	12302.329	36550.305
1802.0	46.64	8356.477	37697.539
10972.0	46.64	11804.037	36929.094
19185.0	46.62	14601.884	37996.984
4983.0	46.62	9522.347	36940.27
13553.0	46.6	12506.635	39707.211
13001.0	46.6	12326.628	33100.336
2751.0	46.6	8724.526	35642.453
7021.0	46.6	10369.875	33126.242
288.0	46.58	7657.307	34905.441
2049.0	46.58	8418.362	38507.855
3173.0	46.58	9009.269	38881.504
5788.0	46.56	9806.616	33917.656
17349.0	46.56	13931.468	34884.211
1728.0	46.56	8386.731	36718.777
710.0	46.56	7752.925	38489.063
19350.0	46.55	14568.461	35973.867
10816.0	46.55	11823.41	35143.871
11037.0	46.53	11740.661	37644.258
15769.0	46.53	13408.162	36797.117
5648.0	46.53	9750.906	35435.535
[truncated: 13,644 more rows]
