# Supplementary material for: Insights on the Control of Yeast Single-Cell Growth Variability by Members of the Trehalose Phosphate Synthase (TPS) Complex
Source: Front Cell Dev Biol. 2021 Jan 28;9:607628. doi: 10.3389/fcell.2021.607628 (PMC7876269; doi:10.3389/fcell.2021.607628)
Supplement: Supplementary file 3 [file Data_Sheet_2.ZIP › replicate2_delta_TPS1_t2.csv]

Id	Area(um^2)	Center_x_position	Center_y_position
15457.0	217.72	13379.568	35190.84
15368.0	202.87	13356.978	34448.691
3227.0	201.45	9017.88	36572.133
14176.0	180.78	13134.853	33916.016
4115.0	173.79	9412.881	39207.34
10453.0	172.1	11491.449	35060.762
5130.0	170.59	9879.805	39080.363
4671.0	153.02	9612.213	34512.168
19004.0	152.3	14386.934	36999.941
11227.0	148.22	11866.464	39532.211
11187.0	141.57	11895.027	39785.098
9024.0	141.09	11163.934	39827.27
7225.0	140.59	10448.982	39361.449
9153.0	139.98	11073.327	38309.184
4305.0	139.94	9460.26	36816.258
18510.0	139.6	14016.344	34901.875
8820.0	139.42	10877.865	37401.605
17841.0	137.01	13925.14	37452.379
6061.0	136.97	10122.857	38572.832
6025.0	136.57	9988.001	38103.188
4794.0	136.51	9492.651	36486.152
9192.0	135.34	11178.028	37692.816
13222.0	133.81	12611.487	36806.793
7727.0	133.66	10748.42	34116.734
5756.0	133.62	10096.259	34880.316
12876.0	132.93	12637.317	33075.906
13114.0	131.84	12603.647	35390.809
9737.0	131.8	11353.86	35205.5
13917.0	131.32	12711.375	33836.105
18628.0	131.13	14207.199	33449.324
16135.0	130.36	13706.171	36629.379
18154.0	130.34	14123.859	38866.762
97.0	129.96	7717.95	33722.289
9423.0	129.25	11076.938	34641.777
2602.0	129.0	8659.847	34459.348
16230.0	126.95	13634.192	35469.879
10922.0	126.65	11759.585	36927.102
17660.0	126.45	13791.729	35453.816
17873.0	125.78	13937.943	37917.387
10373.0	125.06	11543.739	36051.461
7827.0	123.75	10787.568	33275.934
13531.0	123.16	12761.327	38880.137
15051.0	123.12	13344.537	35044.684
10777.0	123.08	11736.371	35170.609
15954.0	122.55	13668.26	38897.879
3724.0	122.53	9117.877	35515.879
2919.0	122.28	8696.971	38967.645
13847.0	122.11	12916.875	34906.105
6554.0	121.42	10290.59	34946.922
3435.0	121.24	8936.551	34215.035
5111.0	120.17	9877.73	39401.145
16295.0	119.98	13704.398	34704.961
11816.0	119.9	12198.011	33741.945
6451.0	119.69	10145.012	36217.316
12235.0	119.33	12237.608	38965.797
18726.0	118.6	14251.714	33846.461
2766.0	118.58	8761.719	36844.09
5132.0	118.58	9826.675	39089.012
17867.0	118.56	13814.452	37848.898
12082.0	118.02	12143.291	36914.801
14547.0	117.78	13106.615	38279.363
15477.0	117.07	13545.464	35394.855
14450.0	116.65	13125.63	37040.078
12967.0	116.07	12692.864	34281.891
3870.0	115.92	9103.062	37728.363
6359.0	115.76	10207.696	37482.375
16318.0	115.75	13678.288	34295.457
15545.0	115.69	13522.026	36144.988
11114.0	115.13	11771.422	39134.313
5066.0	115.06	9870.076	39879.852
9431.0	113.96	11157.849	34759.172
13960.0	113.87	12773.076	33170.145
12877.0	113.48	12518.763	33083.25
18861.0	113.39	14396.15	35115.328
6617.0	113.16	10298.965	34278.895
13449.0	112.89	12733.925	39754.52
12357.0	112.8	12468.545	39192.242
17947.0	112.7	13880.93	38804.297
2524.0	111.89	8643.523	33585.398
11695.0	111.78	11892.611	33511.574
10851.0	111.78	11716.535	35923.512
291.0	111.63	7979.565	34962.023
3920.0	111.13	9174.111	38370.871
1701.0	111.05	8306.432	36710.121
13355.0	110.4	12630.355	38726.473
11165.0	110.0	11811.676	39828.316
19718.0	109.77	14603.95	34773.848
18027.0	109.65	13988.572	39719.035
17714.0	109.16	13985.747	36174.18
12400.0	108.83	12300.182	38564.492
14261.0	108.68	13011.768	34763.672
14626.0	108.37	12958.762	39395.426
18447.0	108.1	14144.318	35059.602
11859.0	107.72	12249.056	34358.176
3387.0	107.64	8967.102	34790.121
12601.0	107.47	12320.578	35580.781
15436.0	107.24	13550.499	34999.473
5478.0	107.07	9837.689	34892.707
12623.0	107.03	12373.033	35515.238
10943.0	106.88	11673.768	37081.957
7378.0	106.84	10774.749	38514.414
14583.0	106.82	13043.633	38696.664
5229.0	106.55	9840.723	38111.496
879.0	106.4	8201.374	39837.844
2763.0	105.9	8666.666	36779.914
14024.0	105.78	13011.55	33181.676
13864.0	105.57	12847.986	34517.281
19544.0	105.42	14599.752	37259.656
5156.0	105.34	9900.874	38726.23
9591.0	105.21	11404.905	33364.027
11461.0	105.09	11925.918	36467.043
18931.0	104.75	14354.133	36150.047
12060.0	104.46	12165.625	36656.797
963.0	104.14	8113.146	38503.777
11125.0	104.02	11830.576	39265.051
1437.0	104.02	8265.646	33484.938
6077.0	103.81	10065.516	38781.141
6725.0	103.81	10431.051	33138.809
2948.0	103.29	8716.221	39350.191
7326.0	103.01	10713.242	39376.961
5484.0	102.95	9871.118	34917.781
17989.0	102.6	13803.122	39266.602
1698.0	102.53	8390.087	36691.879
15420.0	102.47	13500.812	34850.883
1054.0	102.34	8046.998	37084.313
7369.0	101.99	10756.357	38693.969
13204.0	101.51	12659.73	36387.113
12574.0	101.28	12363.579	35945.594
14955.0	101.21	13335.74	35975.531
12879.0	101.01	12505.988	33137.152
10485.0	100.98	11533.424	34527.238
6701.0	100.55	10160.022	33136.723
16482.0	100.53	13910.779	33168.078
15942.0	100.44	13771.708	38795.273
4386.0	100.42	9296.628	35436.59
17980.0	100.34	13883.606	39197.77
10101.0	100.29	11578.623	39665.988
6853.0	100.25	10531.527	34871.934
8643.0	99.96	10869.41	34888.352
7284.0	99.92	10685.36	39608.176
9460.0	99.86	11153.912	34398.434
5649.0	99.85	9919.49	33378.781
19127.0	99.73	14326.201	38497.375
18745.0	99.58	14212.913	34061.965
6492.0	99.04	10195.11	35668.52
7444.0	98.98	10648.121	37732.77
14415.0	98.5	12985.624	36623.125
18619.0	98.45	14047.902	33376.785
13370.0	98.39	12569.183	38906.258
19800.0	98.16	14569.41	33952.703
14563.0	98.03	12971.026	38447.711
18306.0	97.93	14112.027	36935.508
18901.0	97.39	14302.596	35745.777
17997.0	97.39	13868.945	39342.762
5104.0	96.68	9871.212	39286.352
9489.0	96.45	11204.749	34106.484
1874.0	96.32	8227.827	39108.844
11505.0	96.22	11870.944	35738.578
15679.0	96.21	13429.627	37682.07
6011.0	96.13	10022.266	37982.359
13002.0	96.13	12658.146	34597.668
8772.0	95.86	10948.235	36771.461
791.0	95.82	7928.404	39256.602
2913.0	95.57	8835.211	38797.547
367.0	95.57	7765.361	35503.402
7785.0	95.57	10640.304	33289.754
10652.0	95.53	11756.583	33581.594
15339.0	95.5	13468.671	34092.781
6452.0	95.3	10282.474	35897.777
13654.0	95.27	12865.04	37066.902
16368.0	95.15	13666.595	33908.387
16473.0	95.08	13990.166	33069.074
4038.0	94.96	9134.813	39820.82
602.0	94.85	7768.962	37712.102
18746.0	94.77	14345.333	34070.027
6253.0	94.75	10281.638	38716.59
16340.0	94.63	13578.861	34255.508
15334.0	94.54	13355.306	34038.023
4312.0	94.46	9458.247	36620.84
16556.0	94.46	13805.177	34013.977
13376.0	94.35	12670.287	38948.199
13135.0	94.29	12694.358	35670.039
19863.0	94.16	14496.693	33011.504
186.0	94.1	7878.649	34232.195
3659.0	93.66	9107.145	34686.438
7331.0	93.26	10684.157	39217.652
19814.0	93.1	14452.497	33751.469
10163.0	92.83	11629.052	39025.242
2914.0	92.74	8796.072	38836.957
19039.0	92.7	14305.897	37453.098
593.0	92.64	7816.585	37593.047
3978.0	92.57	9113.008	39143.074
15237.0	92.49	13344.147	33145.355
431.0	92.3	7660.141	36082.02
15776.0	92.22	13553.329	38978.539
11642.0	92.22	11918.282	34151.559
3707.0	92.18	9268.826	35317.148
1911.0	92.07	8294.53	39769.984
1122.0	91.97	8090.886	36239.617
18409.0	91.76	14085.244	35675.184
11092.0	91.65	11696.589	38929.402
12920.0	91.63	12578.682	33767.98
2089.0	91.61	8425.163	37185.883
9466.0	91.38	11026.85	34445.77
9584.0	91.3	11392.544	33285.738
13572.0	91.19	12873.791	38448.598
14649.0	91.19	13025.128	39724.539
12327.0	91.19	12291.29	39663.707
9194.0	90.92	10995.08	37721.34
14375.0	90.67	12961.757	36107.84
2357.0	90.65	8588.837	33818.66
10811.0	90.57	11828.356	35482.164
14188.0	90.42	13130.672	34000.277
9946.0	89.81	11355.927	38130.766
7470.0	89.75	10720.963	37641.242
2849.0	89.75	8706.844	37979.871
403.0	89.54	7818.122	35747.902
4233.0	89.23	9353.679	37702.805
3329.0	89.12	9040.414	35416.891
9130.0	89.06	11193.608	38351.023
14754.0	88.96	13259.722	38884.363
9706.0	88.85	11365.696	34848.484
13598.0	88.6	12895.188	37973.555
4555.0	88.6	9550.897	33038.301
19421.0	88.58	14548.991	38874.574
7022.0	88.35	10537.934	36777.852
11798.0	88.18	12130.762	33478.699
18999.0	88.04	14352.884	36952.969
15906.0	88.03	13767.128	39387.262
4332.0	88.01	9295.104	36296.016
6937.0	87.91	10460.935	35715.301
19401.0	87.85	14613.904	39010.945
10772.0	87.81	11768.578	35143.539
14316.0	87.7	13034.239	35373.578
17704.0	87.7	13906.61	36004.012
11383.0	87.68	11893.369	37406.219
4710.0	87.58	9561.573	35235.48
19319.0	87.53	14422.932	39455.188
13469.0	87.47	12868.318	39996.602
14428.0	87.45	12936.936	36799.133
14706.0	87.41	13311.759	39498.211
3969.0	87.22	9200.555	39057.141
4504.0	87.13	9377.689	33554.242
14333.0	87.09	13121.348	35653.691
3352.0	86.97	8847.743	35321.398
1301.0	86.84	8114.999	33858.668
5886.0	86.51	10099.943	36305.539
15896.0	86.45	13703.447	39533.0
358.0	86.38	7941.068	35410.305
18775.0	86.28	14264.395	34471.352
3658.0	86.17	9159.11	34679.02
4853.0	86.13	9590.913	37309.5
7514.0	86.13	10755.471	36782.633
450.0	85.88	7756.708	36222.32
2803.0	85.86	8773.774	37328.852
3402.0	85.84	8962.365	34668.535
13452.0	85.84	12845.974	39845.133
3989.0	85.78	9246.519	39272.93
6995.0	85.73	10401.419	36360.016
4817.0	85.61	9619.191	36767.508
14599.0	85.5	12955.372	38952.035
10662.0	85.46	11737.205	33731.828
1969.0	85.44	8569.842	39204.059
14836.0	85.38	13224.848	37360.727
10997.0	85.38	11754.175	37862.852
4344.0	85.34	9445.702	36061.867
11205.0	85.29	11998.57	39597.992
4102.0	85.23	9466.918	39395.426
3857.0	84.98	9077.918	37501.477
13480.0	84.77	12891.782	39715.496
18346.0	84.67	14196.67	36315.492
19327.0	84.37	14604.101	39574.148
12333.0	84.33	12286.616	39465.195
14465.0	84.27	12967.491	37193.289
6152.0	84.17	10060.678	39813.172
16354.0	84.1	13658.885	34075.273
4182.0	83.98	9478.25	38174.496
11364.0	83.98	12047.719	37806.625
13689.0	83.96	12877.128	36574.285
2201.0	83.95	8512.499	35592.27
10882.0	83.91	11794.78	36316.449
15030.0	83.87	13241.776	35147.434
13722.0	83.83	12708.678	36072.461
9633.0	83.66	11257.284	33891.586
16457.0	83.62	13611.818	33097.867
7452.0	83.54	10703.311	37780.996
6068.0	83.45	9944.464	38656.699
13941.0	83.43	12894.436	33508.086
12401.0	83.33	12407.173	38579.293
11985.0	83.31	12278.42	35752.203
1119.0	83.18	8161.144	36511.461
17930.0	83.14	13848.054	38562.465
6794.0	83.12	10437.829	34032.68
12878.0	83.12	12628.464	33100.016
12645.0	83.04	12420.566	35401.801
10536.0	83.04	11605.719	33687.566
13734.0	83.03	12919.02	35938.797
13144.0	82.72	12594.716	35761.332
900.0	82.64	8130.655	39742.68
5298.0	82.6	9885.647	37097.016
5058.0	82.57	9781.208	39771.359
6428.0	82.57	10198.719	36325.781
10818.0	82.51	11845.584	35553.367
11336.0	82.47	12065.381	38119.094
4812.0	82.35	9640.358	36719.906
13132.0	82.34	12630.166	35634.961
1238.0	82.34	8102.924	34715.793
14477.0	82.32	13117.815	37395.535
18738.0	82.3	14279.037	33979.824
13520.0	82.28	12895.997	39000.844
13074.0	82.14	12700.611	34874.852
12381.0	81.99	12374.644	38948.027
5315.0	81.99	9885.628	36955.168
5124.0	81.9	9903.414	38971.879
9211.0	81.86	11062.188	37355.43
5242.0	81.78	9763.489	37975.543
1164.0	81.76	8087.89	35611.922
7273.0	81.7	10642.773	39823.535
12388.0	81.53	12393.949	38748.012
905.0	81.47	8004.408	39545.527
11179.0	81.47	11722.477	39947.281
2927.0	81.19	8642.419	39075.117
7817.0	81.07	10813.062	33183.34
18535.0	81.05	14121.211	34587.0
15865.0	80.69	13736.241	39680.367
13364.0	80.69	12566.526	38827.297
12710.0	80.65	12446.222	34720.996
18035.0	80.61	13991.963	39801.883
7724.0	80.55	10666.389	34055.258
509.0	80.54	7896.438	36749.305
290.0	80.52	7652.284	34961.129
13916.0	80.5	12779.729	33830.566
11738.0	80.42	11900.646	33245.5
10274.0	80.29	11608.131	37111.238
6353.0	80.29	10321.234	37389.773
16470.0	80.19	13943.614	33047.824
18293.0	80.06	14154.097	37165.398
13287.0	80.02	12626.308	37844.191
3729.0	79.9	9158.782	35590.109
11992.0	79.79	12179.103	35796.363
5038.0	79.75	9687.939	39666.758
10289.0	79.73	11542.824	37009.406
4623.0	79.71	9627.963	33869.117
18418.0	79.71	14146.386	35565.578
8897.0	79.69	10920.928	38418.684
13514.0	79.63	12856.02	38958.734
3412.0	79.5	8943.113	34457.301
4237.0	79.5	9343.281	37746.883
16386.0	79.5	13654.056	33754.453
11787.0	79.42	12084.759	33382.496
1741.0	79.37	8313.84	37119.305
15466.0	79.33	13376.655	35278.902
14813.0	79.27	13233.211	37705.508
13447.0	79.25	12666.702	39988.043
19254.0	78.98	14220.65	39670.086
19513.0	78.91	14585.16	37723.695
11389.0	78.72	12054.209	37483.703
12164.0	78.72	12216.14	37980.492
3698.0	78.58	9108.484	35091.574
4669.0	78.54	9509.881	34470.551
18506.0	78.49	14028.414	34849.047
13428.0	78.49	12502.969	39704.352
18895.0	78.47	14401.553	35647.031
15733.0	78.41	13458.778	38428.906
12882.0	78.33	12574.617	33189.039
12141.0	78.33	12136.4	37688.172
4770.0	78.22	9683.452	36113.176
12932.0	78.16	12519.523	33913.484
5890.0	78.12	9976.685	36421.574
7733.0	78.08	10716.328	33881.402
9434.0	78.04	11010.307	34470.688
16248.0	78.04	13598.821	35393.184
7322.0	77.87	10716.636	39315.395
15997.0	77.83	13608.785	38188.227
12650.0	77.83	12383.242	35093.805
6726.0	77.76	10547.391	33151.098
18980.0	77.68	14402.928	36699.441
13345.0	77.6	12571.242	38593.004
11803.0	77.58	12249.924	33514.914
4082.0	77.57	9419.493	39742.805
6858.0	77.49	10362.715	34908.637
15277.0	77.49	13431.993	33282.922
14642.0	77.39	13032.742	39625.957
8981.0	77.34	10939.689	39528.543
3457.0	77.3	8951.052	33826.387
5955.0	77.28	9931.53	37305.188
10002.0	77.2	11212.57	38820.027
2916.0	77.18	8731.107	38876.066
1483.0	77.05	8379.166	33783.09
9221.0	77.03	11152.231	37221.895
14655.0	76.99	13105.255	39805.871
10914.0	76.93	11818.036	36819.809
4758.0	76.93	9651.652	35872.184
17640.0	76.9	13912.414	35068.316
4906.0	76.84	9657.064	38085.371
1847.0	76.84	8316.273	38679.863
7279.0	76.76	10597.681	39911.957
18326.0	76.7	14169.52	36584.758
13396.0	76.68	12690.825	39132.445
6528.0	76.55	10294.452	35113.355
5932.0	76.49	9985.771	36947.391
11324.0	76.49	12047.221	38226.434
7271.0	76.45	10602.468	39787.238
3300.0	76.44	9013.702	35854.375
16421.0	76.44	13670.505	33464.008
13207.0	76.42	12676.211	36424.184
7721.0	76.4	10711.609	33991.855
3640.0	76.4	9087.213	34445.637
380.0	76.4	7843.069	35569.488
10739.0	76.28	11670.876	34678.184
3469.0	76.26	9004.013	33682.883
6696.0	76.24	10282.977	33054.707
15671.0	76.15	13472.056	37629.363
5139.0	76.15	9840.92	38840.891
15176.0	76.09	13306.645	33687.793
18149.0	76.07	14027.419	38840.215
8774.0	76.05	10968.647	36779.914
14537.0	75.94	13101.008	38104.156
520.0	75.84	7694.435	36862.602
9067.0	75.82	11168.699	39413.691
10710.0	75.75	11771.508	34273.922
3478.0	75.73	8882.115	33521.93
4732.0	75.69	9610.904	35519.715
12207.0	75.67	12269.91	38478.219
6832.0	75.61	10487.208	34544.816
7889.0	75.57	10928.116	34001.484
3821.0	75.54	9095.162	36967.063
5365.0	75.52	9772.618	36370.598
6862.0	75.48	10371.688	34938.926
3270.0	75.34	9010.375	36372.828
11425.0	75.32	11943.335	36906.539
212.0	75.32	7651.918	34480.246
3523.0	75.27	9060.084	33067.973
2093.0	75.21	8503.415	37251.051
8825.0	75.11	10923.246	37478.711
16175.0	75.04	13701.429	36166.887
3085.0	75.04	8884.322	38878.703
13484.0	75.02	12915.911	39445.785
81.0	74.96	7669.516	33565.109
18260.0	74.92	14125.016	37343.047
16366.0	74.86	13773.741	33902.258
15892.0	74.86	13588.234	39512.797
15670.0	74.85	13409.201	37627.766
11602.0	74.85	11884.028	34738.945
5938.0	74.81	10054.745	37068.598
3642.0	74.81	9090.509	34477.371
7329.0	74.71	10652.681	39187.773
18061.0	74.71	14112.753	39901.848
4830.0	74.65	9548.549	37002.168
12657.0	74.63	12399.685	35181.34
2047.0	74.6	8466.601	38026.91
1520.0	74.58	8363.019	34369.355
12474.0	74.42	12296.017	37662.277
18214.0	74.39	14038.793	38309.465
12717.0	74.29	12472.127	34481.477
12926.0	74.21	12590.87	33862.922
15731.0	74.21	13416.677	38387.813
15491.0	74.18	13469.27	35539.09
4692.0	74.12	9509.684	34858.848
19342.0	74.02	14541.508	39371.82
5378.0	73.96	9755.909	36214.34
11287.0	73.93	11934.37	38897.859
19288.0	73.93	14433.433	39857.832
13961.0	73.93	12801.147	33215.531
2049.0	73.89	8421.766	38030.262
19496.0	73.85	14563.761	38079.375
15446.0	73.72	13527.818	35100.68
19427.0	73.7	14615.465	38927.406
11144.0	73.68	11750.248	39531.836
14979.0	73.54	13224.651	35621.242
14956.0	73.5	13210.254	36015.141
15367.0	73.5	13451.46	34432.133
2221.0	73.45	8599.658	35504.781
10398.0	73.41	11483.492	35686.57
17903.0	73.41	13901.142	38297.469
12032.0	73.37	12129.428	36272.117
2582.0	73.35	8695.662	34270.008
2197.0	73.31	8619.09	35867.258
16120.0	73.29	13568.204	36733.375
2152.0	73.27	8441.254	36256.734
8884.0	73.26	10847.172	38226.957
5286.0	73.24	9847.094	37457.809
6671.0	73.12	10237.381	33389.75
12627.0	72.85	12394.545	35538.793
11907.0	72.83	12071.008	35014.457
14912.0	72.7	13159.023	36402.645
7446.0	72.7	10610.748	37747.363
4920.0	72.68	9550.165	38187.691
4721.0	72.62	9628.843	35385.855
2339.0	72.59	8620.994	34019.781
8894.0	72.55	10901.894	38352.184
18120.0	72.53	14191.278	39197.043
12505.0	72.47	12351.18	37162.734
18695.0	72.36	14260.956	33388.668
8892.0	72.36	10979.573	38325.809
10161.0	72.34	11607.797	39007.703
4626.0	72.3	9651.438	33933.195
18347.0	72.13	14047.466	36322.129
19634.0	72.11	14635.241	36108.289
4127.0	72.11	9350.177	39034.574
9303.0	72.03	11088.123	35933.617
4006.0	72.03	9256.697	39525.863
12801.0	71.88	12448.792	33520.488
3375.0	71.88	8954.772	34965.238
6470.0	71.76	10306.061	35766.832
1602.0	71.51	8389.943	35531.434
4223.0	71.47	9306.419	37911.164
18515.0	71.42	14183.856	34625.309
2060.0	71.36	8432.546	37697.535
18982.0	71.32	14352.75	36745.836
1315.0	71.3	8041.622	33948.836
1355.0	71.3	7988.578	33430.094
14694.0	71.28	13287.322	39678.195
9123.0	71.24	11083.121	38543.063
15904.0	71.22	13565.684	39368.133
14742.0	71.21	13185.902	39016.059
297.0	71.15	7821.448	35010.563
10873.0	71.13	11708.663	36231.945
3676.0	71.09	9226.606	34859.949
7675.0	70.86	10726.054	34642.992
3759.0	70.86	9128.214	35928.652
17916.0	70.8	13846.066	38407.238
18166.0	70.77	14055.399	38654.129
9503.0	70.71	11027.108	33898.188
4699.0	70.65	9536.285	34996.785
18684.0	70.57	14396.355	33229.184
5408.0	70.5	9773.871	35877.977
11587.0	70.34	11984.618	34815.578
17780.0	70.34	13909.942	36827.789
10675.0	70.21	11661.058	33868.813
5026.0	70.17	9624.305	39458.898
418.0	70.17	7851.679	35922.652
11126.0	70.13	11758.134	39265.465
2990.0	70.11	8698.84	39981.094
19461.0	70.09	14506.707	38379.738
16380.0	70.06	13657.094	33712.43
14618.0	70.06	13001.808	39266.094
14918.0	70.04	13143.752	36450.73
15678.0	70.02	13480.923	37664.449
310.0	69.88	7943.727	35155.43
7113.0	69.85	10436.952	37866.043
9275.0	69.81	11159.79	36460.574
2183.0	69.81	8445.097	36001.301
12634.0	69.71	12360.39	35304.617
15860.0	69.6	13762.652	39632.16
17786.0	69.58	13914.812	36955.988
6169.0	69.54	10154.504	39779.32
1325.0	69.54	8039.907	33757.41
12573.0	69.52	12326.68	35943.293
10336.0	69.52	11629.76	36301.879
3017.0	69.48	8941.183	39682.141
13441.0	69.46	12513.71	39885.805
15626.0	69.46	13510.54	37183.02
769.0	69.41	7951.71	39078.266
13542.0	69.33	12831.643	38720.621
3615.0	69.25	9177.904	34044.164
17681.0	69.25	13940.108	35688.426
16170.0	69.23	13714.899	36111.469
10026.0	69.21	11318.075	39215.555
18591.0	69.1	14046.758	33769.492
5785.0	69.1	10043.53	35232.93
15705.0	69.08	13471.834	38011.086
7488.0	69.04	10651.394	37226.902
5302.0	69.04	9715.014	37144.816
1166.0	69.02	8073.362	35648.684
5160.0	69.02	9887.061	38787.617
9296.0	68.98	11094.073	36128.094
2086.0	68.95	8496.882	37423.875
7829.0	68.81	10807.188	33316.629
13060.0	68.77	12654.224	34727.262
1288.0	68.77	8154.989	34082.707
2417.0	68.75	8569.853	33629.113
15083.0	68.68	13225.809	34461.469
1249.0	68.66	8000.142	34478.395
9093.0	68.66	11011.653	39060.758
12792.0	68.64	12485.886	33779.273
4490.0	68.58	9346.996	33692.184
1755.0	68.56	8257.562	37453.699
7657.0	68.54	10611.173	34772.012
4187.0	68.52	9407.787	38260.41
4240.0	68.52	9469.338	37508.297
1608.0	68.52	8342.669	35653.051
2868.0	68.5	8695.678	38225.113
12692.0	68.47	12422.113	34886.988
18354.0	68.43	14038.69	36109.426
13930.0	68.33	12847.652	33645.066
5380.0	68.33	9816.664	35902.773
597.0	68.31	7716.682	37678.098
13534.0	68.29	12840.784	38891.305
7267.0	68.27	10379.244	39940.102
19730.0	68.24	14587.596	34912.504
12539.0	68.24	12460.771	36492.293
11166.0	68.22	11638.516	39837.406
3285.0	68.22	9050.819	35975.379
6021.0	68.18	10091.438	38067.77
1871.0	68.12	8381.496	39063.039
1133.0	68.04	8123.681	36177.707
16197.0	68.04	13767.369	35755.613
5059.0	67.97	9881.108	39790.551
4099.0	67.83	9296.943	39316.246
14356.0	67.82	13110.872	35964.398
16478.0	67.82	13802.807	33132.688
7233.0	67.82	10383.217	39437.551
18289.0	67.78	14126.811	37128.383
1162.0	67.78	8131.442	35576.691
9300.0	67.72	11117.576	35898.152
15439.0	67.72	13497.555	35012.645
19570.0	67.68	14574.349	36927.133
15816.0	67.68	13472.585	39571.004
4899.0	67.66	9594.317	37982.098
14763.0	67.64	13341.591	38758.684
18420.0	67.62	14139.659	35274.035
931.0	67.53	8116.414	39016.992
11904.0	67.51	12204.465	34973.91
1812.0	67.41	8367.993	38263.656
14490.0	67.39	13122.2	37511.254
16475.0	67.34	13893.976	33086.574
19106.0	67.2	14229.467	38272.297
733.0	67.2	7952.208	38724.289
9007.0	67.18	10909.475	39857.211
11897.0	67.01	12114.811	34915.723
7596.0	66.9	10760.274	35417.238
9947.0	66.88	11236.45	38134.117
13078.0	66.86	12535.749	34942.574
5083.0	66.78	9796.354	39680.191
13206.0	66.76	12632.939	36424.066
9491.0	66.76	11174.265	34117.164
14991.0	66.74	13211.074	35724.695
1846.0	66.74	8276.918	38672.422
2303.0	66.74	8486.625	34601.727
7869.0	66.7	10852.247	33762.719
3349.0	66.68	8906.302	35288.398
19554.0	66.47	14472.774	37094.699
13601.0	66.47	12783.918	37673.41
16348.0	66.4	13570.275	34024.52
13333.0	66.38	12507.944	38447.98
366.0	66.38	7673.763	35495.594
7512.0	66.38	10740.696	36760.824
15036.0	66.32	13224.866	35225.504
2765.0	66.32	8638.73	36811.707
17966.0	66.26	13833.815	39058.938
18343.0	66.26	14180.268	36255.492
3449.0	66.26	8897.192	34030.391
2344.0	66.24	8527.523	34089.719
14433.0	66.22	13113.419	36878.492
17816.0	66.19	13884.159	37223.18
15915.0	66.15	13753.0	39127.988
17826.0	66.05	13857.786	37298.48
19285.0	65.98	14473.921	39822.145
17631.0	65.96	13963.057	34966.914
15497.0	65.96	13480.311	35636.816
204.0	65.92	7981.82	34398.984
2562.0	65.92	8669.098	33928.203
18366.0	65.84	14066.298	35930.957
18586.0	65.84	14159.106	33704.246
13174.0	65.82	12621.009	36068.363
583.0	65.78	7709.625	37490.473
13223.0	65.78	12542.621	36848.66
3416.0	65.75	9006.449	34539.297
6339.0	65.73	10294.502	37779.953
10444.0	65.73	11631.937	34968.262
14691.0	65.69	13301.162	39598.703
14876.0	65.69	13182.873	37173.906
12789.0	65.69	12487.113	33759.77
16377.0	65.67	13760.389	33681.73
7095.0	65.65	10538.316	37681.859
5624.0	65.57	10132.056	33139.605
3001.0	65.57	9034.078	39934.703
6258.0	65.55	10185.037	38774.656
4831.0	65.46	9604.461	37019.219
7741.0	65.42	10611.847	33964.262
1432.0	65.4	8243.494	33457.313
14545.0	65.36	13078.934	38228.547
1633.0	65.36	8276.422	35982.211
18310.0	65.34	14094.763	36980.66
14729.0	65.34	13139.056	39191.215
13817.0	65.31	12904.273	35118.215
4256.0	65.17	9434.889	37416.383
15043.0	65.17	13266.257	34993.055
4408.0	65.11	9288.066	35152.27
5384.0	65.08	9890.512	35965.414
13492.0	65.08	12896.981	39592.355
7186.0	65.08	10412.305	38875.367
15209.0	65.06	13285.631	33446.762
11350.0	65.02	11934.562	37984.309
13899.0	65.02	12863.481	34227.043
18208.0	65.0	14099.491	38153.402
2900.0	64.98	8810.882	38636.668
19616.0	64.94	14499.646	36534.613
7523.0	64.88	10620.157	36633.105
19716.0	64.86	14564.482	34981.438
1833.0	64.83	8216.056	38501.258
19315.0	64.81	14636.595	39729.961
13888.0	64.75	12776.467	34384.977
2966.0	64.69	8710.256	39715.52
12903.0	64.65	12661.906	33426.434
14849.0	64.44	13330.745	37463.246
14862.0	64.41	13235.695	37286.59
18048.0	64.39	13872.871	39998.676
3240.0	64.37	8974.457	36428.207
19290.0	64.37	14552.852	39863.672
6750.0	64.31	10522.945	33410.672
2721.0	64.29	8722.222	36139.645
15903.0	64.19	13580.466	39359.762
7419.0	64.19	10584.722	37995.543
8954.0	64.16	10801.928	39173.785
2724.0	64.08	8652.006	36186.906
1872.0	64.08	8336.778	39082.789
12349.0	64.08	12337.624	39365.387
3854.0	64.06	9246.513	37473.902
4499.0	64.02	9480.882	33779.355
14602.0	64.02	13019.569	39029.211
12545.0	64.0	12303.84	36226.773
18174.0	64.0	14209.222	38722.637
15688.0	63.98	13362.238	37833.891
4918.0	63.98	9679.343	38185.691
15667.0	63.96	13394.167	37612.715
1303.0	63.91	8037.983	33861.598
12177.0	63.89	12230.983	38172.133
2939.0	63.89	8677.478	39191.355
7256.0	63.83	10555.899	39739.164
2887.0	63.77	8846.973	38471.309
13860.0	63.77	12824.52	34498.586
12752.0	63.7	12342.925	33975.461
8823.0	63.7	10909.444	37440.516
11147.0	63.6	11790.536	39583.504
13795.0	63.54	12811.678	35528.617
7688.0	63.5	10627.364	34517.059
19278.0	63.49	14280.664	39968.91
7538.0	63.45	10625.659	36224.887
10805.0	63.35	11750.322	35410.422
5219.0	63.29	9778.563	38025.625
6758.0	63.27	10488.861	33507.781
6614.0	63.27	10332.168	34252.809
167.0	63.26	7722.227	34052.137
15468.0	63.2	13495.071	35293.387
12799.0	63.18	12305.061	33502.953
612.0	63.18	7964.297	37787.219
1658.0	63.1	8239.192	36260.246
15119.0	63.1	13310.006	34128.617
341.0	63.08	7938.969	35229.934
4664.0	63.08	9648.275	34398.191
9426.0	63.08	11028.136	34696.387
18869.0	63.06	14366.648	35200.422
10686.0	63.01	11715.736	34040.301
13105.0	62.91	12542.774	35280.102
3233.0	62.82	9000.558	36611.715
4552.0	62.8	9569.233	33014.047
3606.0	62.76	9111.376	33990.336
3726.0	62.7	9176.495	35562.984
15799.0	62.7	13549.782	39273.797
10057.0	62.7	11234.632	39649.758
6997.0	62.64	10524.048	36379.844
4506.0	62.64	9338.015	33572.504
5904.0	62.62	10029.613	36592.363
9246.0	62.57	11062.29	36951.637
3921.0	62.55	9250.892	38371.613
18545.0	62.51	14008.092	34387.586
7009.0	62.45	10537.486	36549.148
17761.0	62.41	13900.994	36598.508
9020.0	62.37	11195.233	39770.52
10063.0	62.37	11277.187	39747.141
15077.0	62.34	13330.725	34724.738
3992.0	62.34	9152.488	39325.508
18017.0	62.28	13906.884	39612.68
792.0	62.26	7766.986	39266.051
18449.0	62.22	14059.644	34775.023
823.0	62.18	7740.503	39536.605
10379.0	62.14	11521.272	35814.977
2273.0	62.11	8598.711	34863.602
17969.0	62.09	13937.509	39097.324
7747.0	62.09	10773.824	33702.598
9942.0	62.07	11270.662	38009.164
2673.0	62.03	8824.837	35500.445
15402.0	62.01	13526.754	34743.496
19312.0	61.97	14577.513	39695.906
7317.0	61.95	10739.183	39584.742
14901.0	61.95	13265.122	36580.324
4530.0	61.93	9292.948	33221.844
18776.0	61.93	14235.571	34472.09
347.0	61.93	7644.258	35298.066
4200.0	61.9	9477.703	38135.828
18507.0	61.86	14002.722	34861.387
6212.0	61.82	10302.391	39173.734
18086.0	61.82	14089.64	39444.828
12257.0	61.8	12195.173	39260.523
14136.0	61.78	12973.781	33641.117
5117.0	61.76	9866.651	39232.285
19791.0	61.76	14631.823	33840.652
10241.0	61.55	11426.489	37606.281
4404.0	61.55	9424.664	35399.234
14154.0	61.53	13088.399	33795.98
13142.0	61.51	12650.472	35747.055
11032.0	61.49	11840.47	38283.289
19118.0	61.49	14336.746	38392.52
15618.0	61.45	13520.688	37050.887
12356.0	61.45	12422.157	39189.426
525.0	61.45	7855.429	36918.223
5758.0	61.44	9971.407	34885.813
18952.0	61.4	14210.733	36411.945
4519.0	61.4	9316.43	33396.07
369.0	61.36	7794.748	35509.398
839.0	61.34	7846.613	39696.336
7406.0	61.32	10570.998	38178.328
14879.0	61.3	13234.795	36864.801
10104.0	61.28	11438.386	39721.5
6440.0	61.28	10273.868	36135.676
7840.0	61.26	10895.536	33415.656
1710.0	61.23	8416.138	36830.164
268.0	61.17	7646.001	34809.957
4455.0	61.17	9403.121	34387.273
387.0	61.13	7952.162	35651.301
16396.0	61.13	13734.988	33550.391
5446.0	61.09	9722.89	35413.938
7230.0	61.05	10501.476	39420.012
11576.0	61.01	12026.123	35052.809
2092.0	61.01	8471.051	37228.664
7422.0	61.01	10563.978	38038.672
6777.0	61.01	10389.011	33763.723
11316.0	60.98	12028.609	38428.395
653.0	60.96	7808.091	38117.484
10936.0	60.92	11758.182	37000.539
4656.0	60.88	9600.613	34330.047
19462.0	60.86	14629.133	38385.199
10245.0	60.78	11447.044	37651.422
17797.0	60.75	13955.011	37077.016
9285.0	60.75	11021.623	36283.727
19169.0	60.73	14274.297	38995.09
16071.0	60.63	13752.81	37344.035
13957.0	60.48	12866.147	33437.691
9485.0	60.44	11000.558	34072.586
12663.0	60.34	12431.598	35223.281
6276.0	60.31	10210.265	38337.199
19211.0	60.29	14263.713	39300.344
4146.0	60.25	9464.417	38673.586
7385.0	60.25	10593.416	38553.945
15372.0	60.17	13475.169	34458.395
9118.0	60.17	11200.828	38775.023
5568.0	60.15	9859.718	33710.0
2924.0	60.15	8672.592	39008.344
10255.0	60.11	11614.541	37465.699
2157.0	60.11	8433.918	36319.129
9448.0	60.11	11026.513	34300.344
14817.0	60.09	13349.435	37729.27
18431.0	60.08	14208.147	35177.336
7425.0	60.08	10768.582	38062.168
12385.0	60.06	12404.207	38677.77
543.0	60.04	7820.393	37051.645
13416.0	60.0	12613.799	39532.723
6130.0	59.98	10105.148	39470.121
7654.0	59.98	10578.368	35086.395
16259.0	59.94	13624.215	35232.008
1919.0	59.9	8223.068	39999.004
10937.0	59.9	11660.207	37020.555
13322.0	59.88	12609.187	38321.801
5033.0	59.86	9563.501	39609.699
10479.0	59.85	11454.907	34769.859
9203.0	59.85	11009.791	37554.941
1916.0	59.85	8282.494	39914.211
11743.0	59.85	11866.21	33319.664
10232.0	59.83	11633.884	37510.281
7728.0	59.81	10723.513	33816.055
9842.0	59.81	11419.053	36510.688
12848.0	59.79	12368.08	33075.797
11027.0	59.75	11839.075	38231.988
7086.0	59.73	10378.939	37605.484
19018.0	59.71	14319.245	37192.246
16374.0	59.71	13714.078	33965.559
2502.0	59.69	8779.194	33411.004
10817.0	59.69	11675.716	35552.16
12099.0	59.58	12119.534	37139.887
15715.0	59.58	13562.123	38092.039
12986.0	59.56	12611.836	34406.188
2935.0	59.56	8747.067	39143.586
1873.0	59.54	8246.923	39102.906
17769.0	59.52	13960.552	36677.781
11742.0	59.52	11985.905	33294.871
18554.0	59.48	14090.539	34165.137
696.0	59.44	7886.214	38436.898
12963.0	59.44	12526.236	34239.977
19498.0	59.42	14488.991	38115.684
5778.0	59.39	9991.227	35160.313
7050.0	59.37	10503.11	37174.766
13647.0	59.33	12914.113	37298.645
2508.0	59.29	8822.353	33437.656
8695.0	59.29	10872.782	35594.57
3263.0	59.25	8978.968	36320.059
14223.0	59.23	13008.187	34293.98
1336.0	59.23	8074.489	33552.602
2048.0	59.18	8511.009	38024.844
13875.0	59.18	12774.708	34585.32
16030.0	59.18	13618.954	37863.344
14920.0	59.18	13290.235	36463.309
3440.0	59.16	9060.327	34237.891
12935.0	59.16	12584.352	33927.184
425.0	59.14	7918.462	36029.898
9826.0	59.12	11325.552	36384.891
15338.0	59.12	13534.642	34067.711
7097.0	59.1	10424.737	37704.625
16292.0	59.06	13574.822	34680.527
7343.0	59.04	10681.66	39003.43
14502.0	59.04	12948.713	37630.898
2042.0	59.04	8569.538	38267.277
4068.0	59.0	9331.468	39966.023
8824.0	58.98	10905.374	37448.234
474.0	58.96	7792.519	36448.977
5885.0	58.83	10126.457	36300.016
19113.0	58.83	14414.904	38349.484
17676.0	58.79	13915.419	35658.762
1351.0	58.75	8050.272	33364.305
12542.0	58.73	12362.436	36504.949
18252.0	58.73	14008.686	37576.578
11449.0	58.72	11903.836	36822.77
19122.0	58.72	14421.158	38440.645
19632.0	58.68	14596.757	36080.125
14360.0	58.68	13071.023	35985.453
6363.0	58.66	10330.962	37216.285
17823.0	58.64	13893.263	37268.922
4597.0	58.64	9516.368	33491.102
18186.0	58.62	14038.654	38571.988
2979.0	58.58	8703.711	39874.781
15003.0	58.56	13311.825	35460.555
1954.0	58.56	8595.552	39277.414
5078.0	58.56	9784.09	39615.578
7166.0	58.52	10560.045	38570.031
4840.0	58.52	9560.174	37129.246
13523.0	58.5	12869.034	39025.469
7655.0	58.49	10630.681	35090.367
7790.0	58.49	10606.561	33008.977
12817.0	58.47	12285.529	33368.559
1106.0	58.45	8170.14	36382.523
15803.0	58.43	13434.778	39347.773
10534.0	58.43	11600.046	33663.137
18978.0	58.39	14275.17	36690.008
10639.0	58.39	11818.589	33409.66
15631.0	58.39	13470.788	37236.383
962.0	58.37	8150.102	38496.266
19239.0	58.27	14367.604	39557.652
17685.0	58.26	13824.951	35745.621
19833.0	58.24	14605.857	33590.594
13626.0	58.2	12725.046	37392.719
10424.0	58.2	11629.178	35303.77
1465.0	58.18	8269.218	33622.301
19621.0	58.16	14551.558	36315.168
2788.0	58.12	8689.771	37167.852
12238.0	58.1	12249.2	39040.18
4385.0	58.08	9389.786	35426.91
17970.0	58.08	13995.829	39100.496
5500.0	58.06	9772.461	34463.742
7629.0	58.05	10674.254	35148.609
19443.0	58.05	14574.159	38467.289
6806.0	58.05	10414.763	34227.148
17830.0	58.03	13830.649	37356.078
2695.0	58.01	8749.904	35791.793
9755.0	57.97	11274.314	35379.285
12305.0	57.93	12232.265	39961.199
10548.0	57.91	11543.358	33500.598
7328.0	57.91	10681.537	39175.023
18397.0	57.85	14097.096	35853.199
224.0	57.83	7934.474	34532.316
18616.0	57.83	14151.125	33357.734
9678.0	57.83	11401.326	34491.746
10206.0	57.82	11634.234	38188.922
866.0	57.82	7727.82	39958.867
11879.0	57.82	12087.662	34599.59
12659.0	57.82	12342.435	35187.809
12919.0	57.8	12547.53	33748.516
1581.0	57.78	8413.592	35243.145
18580.0	57.78	13994.913	33959.855
1548.0	57.76	8370.834	34784.781
15124.0	57.76	13223.748	34168.039
6215.0	57.76	10186.728	39234.527
5443.0	57.72	9836.009	35394.199
9907.0	57.72	11302.042	37517.574
9098.0	57.68	11060.109	39102.48
340.0	57.62	7965.168	35221.836
15471.0	57.59	13465.688	35330.18
5565.0	57.59	9884.287	33671.758
6751.0	57.59	10504.123	33418.887
17320.0	57.55	13961.622	34852.406
4772.0	57.45	9526.096	36183.125
2608.0	57.43	8845.311	34554.871
18656.0	57.43	14162.732	33063.605
1719.0	57.41	8248.406	36924.695
18318.0	57.41	14120.928	36799.008
10265.0	57.39	11581.941	37265.805
15782.0	57.36	13411.996	39082.852
3959.0	57.36	9186.592	38918.477
9393.0	57.36	11088.456	35014.32
13214.0	57.28	12601.498	36561.309
3377.0	57.28	9052.367	34994.852
11302.0	57.28	12035.122	38484.383
2147.0	57.24	8579.65	36441.809
18524.0	57.24	14088.906	34701.0
15912.0	57.24	13590.339	39118.859
15085.0	57.2	13146.313	34471.309
13574.0	57.18	12836.66	38167.809
19121.0	57.18	14411.485	38436.188
13253.0	57.18	12599.74	37238.355
2764.0	57.14	8678.959	36794.949
10443.0	57.11	11604.092	34967.168
19297.0	57.11	14636.811	39922.477
13189.0	57.09	12512.517	36225.621
3080.0	57.09	8867.045	38814.332
12786.0	57.07	12362.864	33739.008
6328.0	57.03	10338.431	37680.551
7469.0	56.99	10625.934	37630.555
15985.0	56.95	13756.86	38374.734
2573.0	56.93	8759.887	34079.047
12079.0	56.91	12273.261	36860.859
7615.0	56.9	10764.672	35321.328
5148.0	56.88	9763.799	38654.676
15999.0	56.88	13774.304	38210.879
864.0	56.86	7657.462	39935.426
5977.0	56.74	10034.13	37695.766
11233.0	56.68	11854.598	39302.688
540.0	56.67	7880.01	37024.203
5485.0	56.67	9769.299	34623.734
13981.0	56.65	12769.528	33141.73
1242.0	56.65	8005.824	34736.145
7776.0	56.63	10743.736	33189.945
15615.0	56.63	13448.435	37022.219
2090.0	56.63	8589.336	37192.254
19501.0	56.61	14577.115	37848.758
9630.0	56.57	11393.956	33862.223
19042.0	56.55	14273.617	37491.098
1825.0	56.55	8242.7	38415.648
18209.0	56.53	14083.822	38152.965
15648.0	56.47	13496.356	37384.0
15075.0	56.42	13226.714	34699.125
14165.0	56.4	13034.859	33856.008
14848.0	56.4	13311.014	37456.066
14931.0	56.4	13323.89	36332.055
12413.0	56.36	12327.229	38449.473
12150.0	56.34	12205.531	37799.449
1239.0	56.34	8126.396	34717.441
12922.0	56.28	12634.9	33794.641
5457.0	56.26	9879.735	35249.156
14802.0	56.24	13207.95	37839.141
391.0	56.21	7703.627	35669.605
18135.0	56.15	14067.52	39011.973
4117.0	56.13	9435.722	39232.699
5541.0	56.13	9859.438	34001.434
17854.0	56.09	13850.352	37621.828
16063.0	56.09	13694.855	37548.457
1059.0	56.05	8088.284	37096.145
13730.0	56.03	12857.067	35904.441
2259.0	56.0	8429.954	34969.852
511.0	55.98	7784.18	36758.727
10853.0	55.94	11834.903	35949.504
18283.0	55.92	14008.132	37037.355
2156.0	55.92	8481.014	36316.945
3779.0	55.88	9244.685	36291.703
19643.0	55.88	14633.195	35902.137
13976.0	55.86	12846.147	33106.535
16349.0	55.86	13604.341	34042.965
10829.0	55.82	11741.771	35689.398
4469.0	55.8	9287.139	33974.141
4675.0	55.8	9654.342	34568.816
1789.0	55.78	8273.501	37967.836
9236.0	55.78	11065.977	37091.434
1450.0	55.77	8254.685	33563.703
2848.0	55.77	8742.208	37969.348
9250.0	55.73	11150.388	37013.617
15065.0	55.73	13213.105	34867.336
4078.0	55.73	9417.287	39655.543
13845.0	55.67	12730.033	34849.375
18893.0	55.65	14423.775	35630.379
1972.0	55.65	8623.947	39218.402
14372.0	55.61	12984.296	36079.43
18718.0	55.61	14404.52	33711.285
1793.0	55.59	8233.301	38004.039
11987.0	55.57	12094.637	35761.191
18033.0	55.57	13913.611	39778.438
19154.0	55.57	14425.944	38841.32
14532.0	55.57	13138.689	37980.078
18076.0	55.55	14042.206	39640.703
10770.0	55.54	11708.991	35121.352
2654.0	55.54	8793.57	35195.297
11312.0	55.52	11890.678	38373.328
6462.0	55.48	10343.066	36053.875
18797.0	55.46	14329.099	34669.23
7674.0	55.44	10778.248	34639.766
13561.0	55.44	12888.462	38618.109
4195.0	55.42	9462.955	38067.453
10181.0	55.4	11481.911	38661.863
10225.0	55.38	11592.922	37959.438
9525.0	55.36	11154.948	33600.332
3988.0	55.34	9063.133	39263.5
9171.0	55.32	11122.764	37839.688
19393.0	55.32	14441.665	38955.996
9950.0	55.27	11307.87	38172.488
7183.0	55.27	10382.455	38780.543
14480.0	55.27	12944.467	37418.969
15928.0	55.21	13765.161	39227.227
19652.0	55.21	14443.83	36028.324
1286.0	55.19	8043.803	34058.105
11362.0	55.17	11896.073	37768.109
381.0	55.15	7927.8	35591.98
5280.0	55.15	9708.314	37411.137
15465.0	55.13	13415.265	35277.484
1810.0	55.09	8380.974	38249.504
14294.0	55.09	13134.902	35113.094
4313.0	55.08	9387.076	36625.602
9629.0	55.08	11351.004	33862.559
10740.0	55.06	11782.312	34702.379
10850.0	55.06	11682.648	35918.02
779.0	55.06	7675.658	39146.707
18049.0	55.04	14022.566	39759.555
13346.0	55.02	12536.001	38594.309
6486.0	55.0	10256.667	35586.957
7573.0	54.98	10586.297	36020.355
14449.0	54.96	13102.449	37034.895
1742.0	54.94	8393.861	37145.133
7757.0	54.94	10713.999	33535.891
5442.0	54.9	9919.256	35388.234
13524.0	54.88	12752.626	39028.297
15872.0	54.88	13630.664	39727.008
3157.0	54.88	8985.62	37575.852
9372.0	54.87	11186.064	35411.281
4738.0	54.87	9614.428	35569.555
8867.0	54.87	10990.5	38051.461
12484.0	54.83	12445.703	37184.074
6501.0	54.83	10344.457	35724.645
9156.0	54.79	11152.309	38004.406
15649.0	54.79	13532.017	37395.324
18073.0	54.79	14154.081	40001.285
13528.0	54.77	12780.542	38812.703
18264.0	54.75	14158.886	37415.711
12148.0	54.75	12147.936	37764.813
19234.0	54.75	14255.697	39514.355
3039.0	54.75	8850.861	39353.492
11929.0	54.65	12110.576	35224.516
7001.0	54.65	10545.507	36459.875
5787.0	54.62	10116.657	35247.926
15970.0	54.6	13766.55	38468.941
7789.0	54.58	10639.187	33000.785
10724.0	54.58	11767.781	34495.625
8442.0	54.58	10975.401	34746.945
6205.0	54.58	10212.308	39361.328
1620.0	54.56	8398.928	35854.945
12045.0	54.52	12189.587	36472.777
10663.0	54.5	11723.02	33756.387
3128.0	54.5	8982.328	38266.586
18934.0	54.48	14290.857	36190.238
19523.0	54.48	14586.824	37521.305
11277.0	54.46	12001.399	39064.465
4308.0	54.46	9377.17	36842.559
17894.0	54.44	13826.312	38205.84
4318.0	54.42	9448.026	36689.293
19107.0	54.41	14406.527	38275.523
6147.0	54.41	9926.496	39774.207
2311.0	54.39	8530.607	34349.617
7285.0	54.39	10756.25	39609.898
2061.0	54.37	8594.101	37720.285
10378.0	54.35	11583.104	35810.105
3656.0	54.35	9231.842	34636.598
11226.0	54.35	12018.339	39526.297
12251.0	54.31	12215.571	39144.277
19649.0	54.31	14559.175	35988.762
9409.0	54.29	11124.765	34777.684
13869.0	54.27	12817.649	34543.223
19138.0	54.27	14259.215	38621.363
13959.0	54.25	12885.696	33473.98
14044.0	54.23	12948.925	33270.258
16507.0	54.21	13869.656	33352.789
12611.0	54.21	12276.591	35707.188
2570.0	54.19	8748.961	34033.902
1816.0	54.14	8284.909	38301.988
7017.0	54.14	10546.994	36664.145
16552.0	54.12	13928.374	33963.195
9449.0	54.12	11165.749	34302.699
1731.0	54.06	8406.282	36970.824
4507.0	54.06	9479.612	33572.715
9775.0	54.04	11273.121	35706.586
10831.0	54.02	11709.314	35701.371
13692.0	54.0	12800.076	36592.41
9687.0	54.0	11358.11	34612.855
11815.0	54.0	12154.256	33739.281
9332.0	54.0	11159.621	35611.047
5137.0	53.98	9719.073	38829.691
12624.0	53.96	12344.543	35513.492
5138.0	53.95	9832.337	38829.27
4633.0	53.95	9522.36	34033.543
11658.0	53.91	12003.015	34011.316
1990.0	53.81	8514.188	38855.348
15617.0	53.77	13448.541	37048.5
1899.0	53.77	8246.844	39639.477
16013.0	53.77	13726.299	38040.719
14291.0	53.75	12980.064	35079.152
19572.0	53.72	14554.076	36945.844
11268.0	53.7	12049.823	38958.742
13004.0	53.68	12497.335	34623.609
2340.0	53.64	8461.153	34028.133
17766.0	53.64	13829.898	36662.43
7506.0	53.62	10649.456	36901.941
4481.0	53.6	9364.967	33844.887
644.0	53.6	7646.352	38070.121
5533.0	53.58	9805.135	34261.828
19741.0	53.56	14524.218	34727.996
16322.0	53.54	13579.307	34371.008
16250.0	53.54	13649.311	35400.934
19715.0	53.54	14468.1	35249.102
1792.0	53.54	8398.475	37992.227
17840.0	53.5	13830.342	37442.539
9163.0	53.5	11077.225	38094.609
16286.0	53.5	13641.97	34927.816
6916.0	53.47	10381.054	35562.195
14417.0	53.43	13041.625	36678.148
7700.0	53.43	10694.533	34343.805
3146.0	53.41	8882.033	37731.5
10821.0	53.39	11707.843	35565.879
7717.0	53.37	10763.134	34241.938
6099.0	53.35	9955.638	38984.566
8801.0	53.35	10947.581	37190.207
5037.0	53.33	9513.074	39648.27
15032.0	53.31	13285.746	35188.727
782.0	53.29	7955.415	39198.828
1936.0	53.29	8570.507	39946.324
17974.0	53.28	13909.439	39132.059
5261.0	53.28	9908.839	37513.512
4492.0	53.28	9436.88	33706.074
17160.0	53.26	13911.917	34751.574
18118.0	53.26	14136.651	39183.496
11196.0	53.24	11909.07	39875.348
17808.0	53.16	13920.509	37186.387
91.0	53.14	7882.255	33666.301
4164.0	53.05	9479.331	38570.313
4518.0	53.01	9283.108	33387.961
7250.0	52.99	10379.497	39694.133
18147.0	52.97	14003.767	38829.789
1605.0	52.97	8402.517	35574.305
9195.0	52.95	11115.743	37719.836
16130.0	52.95	13640.89	36822.898
17319.0	52.91	13814.444	34852.984
10037.0	52.91	11412.126	39298.336
18694.0	52.91	14299.952	33381.477
7540.0	52.91	10756.8	36242.754
14569.0	52.89	13045.726	38520.785
1915.0	52.82	8337.828	39871.93
5276.0	52.82	9860.344	37367.754
83.0	52.8	7955.087	33594.395
2077.0	52.76	8600.794	37645.691
3405.0	52.76	8993.073	34742.063
10515.0	52.74	11506.857	34026.672
5873.0	52.72	9932.595	36149.273
5086.0	52.72	9808.736	39712.086
11184.0	52.68	11767.41	39989.566
10573.0	52.64	11487.111	33467.352
13267.0	52.64	12631.81	37451.406
725.0	52.6	7976.346	38686.277
13740.0	52.59	12889.379	36009.223
15507.0	52.57	13503.097	35728.648
15598.0	52.57	13482.65	36788.574
436.0	52.55	7770.019	36127.613
1127.0	52.53	8030.116	36354.195
6792.0	52.53	10500.76	33983.551
18688.0	52.51	14329.431	33272.242
7065.0	52.51	10516.444	37288.586
2843.0	52.47	8708.574	37883.234
2187.0	52.45	8612.93	35750.77
16591.0	52.43	13914.736	34552.516
3941.0	52.43	9091.703	38590.117
1170.0	52.37	8117.176	35685.27
10200.0	52.36	11490.302	38332.23
14951.0	52.28	13275.869	36215.879
5095.0	52.28	9901.529	39464.969
53.0	52.26	7871.505	33378.004
3557.0	52.24	9217.647	33337.523
13791.0	52.22	12846.649	35486.367
8673.0	52.22	10890.82	35317.211
4.0	52.22	7922.739	33024.27
14533.0	52.2	13001.982	38002.156
16143.0	52.2	13598.69	36398.965
7224.0	52.2	10411.666	39310.027
1060.0	52.2	8192.337	37101.469
12399.0	52.18	12453.99	38539.969
13862.0	52.13	12811.428	34507.469
2251.0	52.09	8594.148	35176.617
2762.0	52.09	8845.063	36775.148
18334.0	52.07	14058.088	36460.973
19232.0	52.07	14382.546	39498.84
19618.0	52.07	14634.989	36258.109
18137.0	52.07	14155.958	39039.223
13799.0	52.07	12747.959	35565.848
18991.0	52.07	14224.083	36874.68
18913.0	52.07	14251.603	35843.125
17850.0	52.05	13894.78	37575.598
11356.0	52.05	11970.43	37716.66
4334.0	52.01	9304.285	36303.359
17880.0	51.99	13791.93	38000.984
19266.0	51.99	14226.354	39845.27
1716.0	51.93	8304.858	36863.301
72.0	51.93	7883.459	33492.711
4667.0	51.91	9651.041	34422.563
166.0	51.91	7744.577	34040.176
9887.0	51.9	11422.77	37318.723
6393.0	51.88	10152.779	36737.281
5566.0	51.88	9853.689	33699.035
19651.0	51.86	14634.63	35995.438
949.0	51.86	8202.423	38918.285
17971.0	51.84	13986.42	39115.281
13539.0	51.82	12877.436	38662.184
12744.0	51.8	12474.511	34159.824
19867.0	51.78	14604.218	33043.895
9364.0	51.78	11088.1	35286.027
1435.0	51.78	8310.732	33472.43
15574.0	51.76	13383.915	36508.375
4267.0	51.76	9447.387	37194.066
3207.0	51.76	8907.487	36978.34
12702.0	51.76	12469.279	34671.461
7091.0	51.76	10354.68	37649.027
5164.0	51.74	9888.378	38510.848
11322.0	51.72	11961.256	38188.785
2369.0	51.72	8515.61	33933.152
19759.0	51.7	14444.466	34346.203
4382.0	51.7	9309.951	35709.852
532.0	51.68	7819.634	36972.941
11570.0	51.68	11928.792	34949.602
1438.0	51.68	8297.229	33488.059
14570.0	51.68	12939.916	38525.297
15403.0	51.67	13436.12	34744.879
5079.0	51.65	9866.465	39621.688
12210.0	51.63	12281.171	38496.797
18317.0	51.63	14182.634	36776.211
12871.0	51.61	12677.595	33035.352
18668.0	51.61	14392.43	33045.586
18648.0	51.59	14016.623	33002.355
9553.0	51.57	11001.597	33010.516
12651.0	51.53	12338.638	35106.211
3990.0	51.53	9165.853	39298.02
2165.0	51.51	8600.199	36093.68
11436.0	51.51	12038.901	36992.871
15111.0	51.51	13216.735	34389.816
13460.0	51.49	12764.79	39923.387
7338.0	51.49	10582.792	38987.289
6209.0	51.47	10255.665	39127.098
10295.0	51.44	11555.227	36784.117
14621.0	51.4	12952.214	39352.516
5272.0	51.4	9904.491	37351.949
19558.0	51.4	14576.343	37109.891
10839.0	51.4	11723.176	35779.34
19673.0	51.38	14491.387	35602.668
13551.0	51.38	12785.286	38479.469
13602.0	51.36	12851.437	37680.297
1257.0	51.36	8074.729	34301.371
14772.0	51.34	13219.296	38545.398
12043.0	51.34	12114.973	36461.43
3947.0	51.32	9224.735	38699.797
13760.0	51.28	12724.643	35866.266
10056.0	51.23	11319.946	39646.344
12678.0	51.19	12391.743	35044.504
13914.0	51.17	12881.647	34105.512
2111.0	51.15	8527.473	37168.945
6069.0	51.15	9957.325	38684.758
10633.0	51.15	11718.037	33285.539
9637.0	51.15	11217.104	33989.852
15386.0	51.15	13392.165	34598.695
6899.0	51.13	10475.06	35372.801
10802.0	51.09	11803.756	35380.805
14958.0	51.09	13191.413	36041.273
18265.0	51.09	14012.808	37422.32
6362.0	51.09	10303.422	37195.566
17839.0	51.09	13994.307	37432.695
6248.0	51.09	10293.455	38676.148
6241.0	51.07	10142.782	38859.848
16070.0	51.07	13767.04	37649.48
14266.0	51.05	12941.892	34830.414
7423.0	51.05	10587.466	38039.688
5656.0	51.05	10068.818	33491.863
1113.0	51.03	8014.355	36468.223
13407.0	51.03	12676.719	39359.477
2805.0	51.01	8796.495	37347.129
5411.0	51.01	9858.831	35572.762
14690.0	51.01	13162.806	40001.473
14252.0	51.01	13056.13	34648.875
9404.0	51.01	11089.966	35063.719
2377.0	51.0	8420.308	33689.348
12916.0	51.0	12521.514	33640.574
3742.0	50.98	9229.706	35731.477
12520.0	50.96	12380.854	36765.09
13471.0	50.96	12713.06	39602.914
11882.0	50.96	12139.404	34623.367
13928.0	50.96	12740.645	33948.238
5034.0	50.96	9560.646	39630.945
19694.0	50.94	14492.571	35568.254
3462.0	50.92	9036.742	33893.02
1050.0	50.92	8033.306	37288.258
4017.0	50.92	9153.529	39654.566
9143.0	50.9	11206.993	38157.625
11741.0	50.88	11954.303	33292.828
11313.0	50.88	11929.191	38386.137
7546.0	50.84	10727.174	36328.938
13854.0	50.84	12906.515	34689.871
13064.0	50.84	12660.666	34762.555
14321.0	50.82	12951.521	35444.762
13530.0	50.82	12913.213	38864.578
6024.0	50.77	9961.406	38096.508
14741.0	50.73	13271.536	39014.316
19156.0	50.73	14406.407	38850.973
11866.0	50.71	12234.331	34403.473
11495.0	50.71	11994.488	35951.121
10558.0	50.71	11543.113	33591.156
10126.0	50.69	11489.243	39311.492
18441.0	50.69	14086.787	34997.102
18359.0	50.69	14103.362	36167.621
14338.0	50.69	13006.648	35682.656
12676.0	50.65	12464.192	35020.949
4829.0	50.65	9699.911	36978.984
15244.0	50.63	13389.355	33018.121
7720.0	50.63	10733.778	33984.156
6325.0	50.61	10241.052	37972.164
910.0	50.61	8075.418	39302.758
1673.0	50.61	8398.8	36438.27
336.0	50.59	7676.957	35200.215
18378.0	50.57	14142.598	35736.387
18594.0	50.57	14209.937	33490.523
7580.0	50.55	10635.707	35831.402
4585.0	50.55	9588.935	33385.789
8941.0	50.52	10800.723	39017.754
2367.0	50.52	8569.633	33890.258
12758.0	50.48	12376.162	34031.555
6355.0	50.48	10136.337	37410.391
14728.0	50.48	13229.62	39188.152
11937.0	50.46	12219.621	35318.98
5843.0	50.46	9960.677	35841.578
13544.0	50.46	12885.321	38740.246
1834.0	50.42	8417.826	38504.566
2545.0	50.4	8805.884	33670.5
19137.0	50.4	14330.029	38613.867
17706.0	50.36	13819.203	36034.434
13615.0	50.36	12741.463	37815.098
12326.0	50.32	12303.445	39649.891
12999.0	50.32	12592.842	34582.16
12708.0	50.31	12312.924	34713.48
2747.0	50.29	8635.995	36548.273
12172.0	50.29	12161.571	38118.703
5121.0	50.27	9852.305	38954.172
2304.0	50.25	8429.665	34290.734
17881.0	50.25	13906.933	38008.457
5515.0	50.25	9708.079	34358.016
9239.0	50.23	11122.419	36860.098
7833.0	50.23	10779.173	33353.887
10231.0	50.23	11566.859	37793.023
17693.0	50.19	13868.996	35887.867
13721.0	50.19	12751.666	36369.117
11359.0	50.17	11871.931	37747.316
12804.0	50.17	12390.228	33546.98
4904.0	50.17	9576.668	38047.73
2263.0	50.17	8531.702	34990.777
15703.0	50.15	13433.111	37993.855
1210.0	50.11	8092.198	35046.426
15363.0	50.11	13540.857	34393.512
9199.0	50.11	11203.516	37514.891
666.0	50.09	7904.947	38220.738
10240.0	50.09	11472.402	37602.43
10220.0	50.09	11473.869	37862.422
11860.0	50.06	12068.787	34366.996
12837.0	50.06	12342.055	33281.969
11180.0	50.04	11831.366	39945.008
18302.0	50.02	14061.173	36902.063
18631.0	50.02	14153.728	33471.621
8904.0	49.98	10817.351	38510.898
46.0	49.98	7816.332	33331.293
15089.0	49.94	13188.655	34486.527
743.0	49.94	7708.665	38842.27
15554.0	49.92	13513.845	36270.301
11663.0	49.9	11938.004	34081.012
9349.0	49.88	11041.155	35465.121
14615.0	49.88	13003.183	39174.637
18243.0	49.88	14209.239	37536.141
5810.0	49.87	9983.334	35508.238
1704.0	49.85	8225.46	36741.633
10331.0	49.85	11504.515	36224.723
1024.0	49.83	8072.037	37642.031
19191.0	49.81	14229.719	39185.172
3505.0	49.81	8914.158	33182.73
1291.0	49.81	8012.099	34091.734
13668.0	49.79	12781.125	37181.652
2065.0	49.79	8548.278	37743.18
17920.0	49.79	13869.058	38433.219
3608.0	49.79	9107.984	34002.621
4528.0	49.79	9328.479	33174.797
6278.0	49.77	10184.369	38368.543
496.0	49.75	7676.069	36641.465
11019.0	49.73	11736.976	38147.238
1663.0	49.73	8207.144	36314.676
11601.0	49.73	11949.67	34731.23
12119.0	49.73	12238.334	37342.555
17958.0	49.71	13964.651	38881.23
13445.0	49.71	12671.462	39929.121
18533.0	49.69	14179.339	34542.016
11238.0	49.69	11883.44	39345.117
11169.0	49.67	11749.718	39862.996
11153.0	49.67	11649.863	39649.57
18075.0	49.65	14122.541	39612.117
6405.0	49.64	10331.571	36548.699
6496.0	49.62	10332.582	35686.109
5577.0	49.6	9841.987	33532.801
18574.0	49.6	14077.533	33895.609
3748.0	49.56	9122.759	35802.176
7128.0	49.56	10469.868	38012.891
7158.0	49.56	10412.4	38480.949
16119.0	49.56	13637.333	36714.234
6100.0	49.54	10105.422	38982.352
18705.0	49.54	14350.869	33565.07
4398.0	49.52	9381.815	35315.375
4866.0	49.52	9687.087	37437.383
6683.0	49.52	10204.564	33467.293
15498.0	49.52	13458.781	35649.031
15836.0	49.52	13499.209	39912.555
5204.0	49.52	9901.14	38220.023
15601.0	49.52	13407.0	36795.438
7643.0	49.5	10637.826	34981.484
5535.0	49.48	9894.786	34284.523
12533.0	49.46	12393.244	36684.238
18158.0	49.46	14114.781	38915.691
19502.0	49.46	14428.57	37855.781
14222.0	49.44	13019.191	34267.676
7478.0	49.42	10753.506	37349.605
3282.0	49.42	9018.593	35931.387
19646.0	49.41	14567.311	35972.098
13793.0	49.37	12840.637	35500.223
18414.0	49.37	14030.725	35479.527
592.0	49.37	7893.107	37591.148
6194.0	49.35	10166.177	39497.188
5689.0	49.35	10059.731	34022.969
7066.0	49.33	10502.419	37303.109
6432.0	49.33	10199.934	36353.809
3236.0	49.31	8982.85	36675.121
15325.0	49.29	13490.68	33909.5
5002.0	49.29	9612.449	39131.113
15375.0	49.29	13517.084	34476.566
764.0	49.27	7642.404	39044.172
2347.0	49.25	8507.631	34106.699
813.0	49.25	7869.479	39458.406
1030.0	49.25	8159.687	37437.578
18400.0	49.23	14143.675	35890.82
17624.0	49.23	13930.759	34882.465
9923.0	49.23	11421.287	37791.156
10408.0	49.23	11442.449	35432.887
6131.0	49.23	10010.146	39520.359
1196.0	49.21	8046.739	35180.031
10636.0	49.21	11693.676	33319.227
18275.0	49.19	14115.089	37245.699
5119.0	49.19	9888.412	39246.266
16362.0	49.19	13665.91	33832.004
12607.0	49.19	12399.484	35642.109
2735.0	49.19	8714.927	36254.059
3777.0	49.18	9209.369	36260.426
7659.0	49.16	10563.842	34800.895
13820.0	49.16	12855.699	35156.063
3873.0	49.16	9270.604	37753.98
12867.0	49.16	12527.852	33013.508
19658.0	49.14	14479.591	35773.773
7486.0	49.14	10563.305	37209.57
14213.0	49.14	13075.082	34131.453
1796.0	49.12	8206.437	38052.207
9111.0	49.1	11120.384	38646.863
13190.0	49.1	12649.309	36232.836
16024.0	49.1	13611.206	37833.566
11858.0	49.08	12187.84	34356.984
12300.0	49.08	12080.167	39892.816
8995.0	49.08	10872.891	39732.895
1641.0	49.08	8286.511	36060.977
19630.0	49.06	14436.982	36069.863
15010.0	49.06	13266.221	35532.316
16204.0	49.06	13777.461	35798.023
11765.0	49.06	12081.817	33099.34
7819.0	49.02	10835.159	33199.781
7531.0	49.02	10661.065	36404.789
1449.0	49.02	8386.329	33556.355
16068.0	49.02	13770.695	37596.512
9770.0	49.0	11234.331	35629.844
2977.0	48.98	8658.84	39835.266
3825.0	48.95	9083.26	37060.332
3002.0	48.93	8994.491	39938.055
12989.0	48.93	12681.88	34440.531
12610.0	48.93	12282.207	35702.031
10402.0	48.89	11456.036	35714.559
11853.0	48.85	12171.698	34290.586
203.0	48.85	7733.75	34391.477
19398.0	48.83	14444.186	38982.617
17975.0	48.83	13927.995	39150.215
3308.0	48.83	9013.181	35587.512
2926.0	48.83	8823.595	39054.086
671.0	48.83	7945.878	38255.801
2239.0	48.83	8609.976	35345.773
202.0	48.81	7774.301	34389.801
18670.0	48.81	14423.827	33056.012
3770.0	48.81	9119.126	36126.059
3086.0	48.79	9008.552	38879.172
12415.0	48.79	12418.389	38147.781
5145.0	48.77	9890.969	38939.281
14831.0	48.77	13334.126	37575.773
16463.0	48.75	13729.537	33133.203
7387.0	48.73	10715.736	38592.027
10605.0	48.73	11838.369	33050.957
14309.0	48.72	13129.053	35333.68
18903.0	48.72	14388.035	35758.77
15781.0	48.72	13400.931	39069.676
7938.0	48.72	10793.146	34701.285
3415.0	48.7	8856.994	34507.84
14354.0	48.7	12928.104	35956.074
3814.0	48.7	9194.058	36894.363
6081.0	48.7	10005.969	38795.227
4266.0	48.68	9397.616	37182.988
13660.0	48.68	12854.81	37117.203
4682.0	48.68	9654.493	34690.035
8771.0	48.68	10934.648	36722.5
4041.0	48.68	9212.115	39846.246
19768.0	48.64	14449.4	34161.715
4405.0	48.64	9442.129	35101.129
17729.0	48.64	13989.48	36321.059
17943.0	48.64	13827.851	38734.488
1718.0	48.6	8330.685	36921.449
15286.0	48.6	13453.69	33331.504
16028.0	48.6	13582.634	37857.754
10045.0	48.6	11245.934	39465.973
1142.0	48.56	8053.143	35983.938
1805.0	48.56	8228.467	38184.676
12698.0	48.54	12425.041	34634.188
12506.0	48.54	12297.317	37167.16
18468.0	48.54	14011.971	34780.895
2023.0	48.54	8569.203	38308.254
18500.0	48.5	14131.752	34804.223
6805.0	48.5	10531.277	34216.574
12757.0	48.49	12458.556	34021.531
5853.0	48.49	9983.652	35998.051
4966.0	48.47	9533.37	38776.52
10349.0	48.45	11597.671	36120.844
12618.0	48.43	12464.871	35470.875
6290.0	48.43	10299.271	38256.086
7612.0	48.41	10762.204	35296.887
2323.0	48.39	8461.982	34433.207
17924.0	48.39	13835.921	38503.715
1268.0	48.39	8097.861	34447.27
19734.0	48.39	14620.009	34929.383
3913.0	48.37	9084.434	38316.914
2712.0	48.37	8769.693	36061.816
3559.0	48.35	9237.939	33348.707
2781.0	48.35	8640.288	37086.676
12039.0	48.33	12211.365	36421.41
18796.0	48.33	14244.504	34666.68
1973.0	48.33	8573.76	39226.574
8972.0	48.33	10831.242	39360.672
18182.0	48.29	14032.345	38502.656
4488.0	48.29	9375.733	33660.012
3283.0	48.29	8864.008	35949.453
8882.0	48.29	10925.181	38206.426
1137.0	48.28	8162.587	35943.809
18650.0	48.28	14082.881	33006.977
16496.0	48.28	13933.169	33252.73
1582.0	48.26	8387.589	35257.688
2378.0	48.26	8440.545	33705.406
17680.0	48.24	13858.74	35675.953
10416.0	48.24	11562.418	35531.73
2289.0	48.22	8427.732	34484.23
14129.0	48.22	13084.588	33603.336
19610.0	48.22	14582.836	36481.66
14805.0	48.22	13349.895	37856.41
16545.0	48.22	13983.914	33852.805
11170.0	48.2	11761.171	39876.719
16284.0	48.2	13584.227	34900.855
4916.0	48.18	9520.85	38181.059
17721.0	48.18	13868.619	36244.441
4018.0	48.16	9098.23	39658.109
6054.0	48.16	9974.299	38412.289
7409.0	48.16	10586.536	38202.566
4869.0	48.14	9532.436	37499.863
12524.0	48.14	12301.606	36548.59
6277.0	48.14	10216.039	38349.344
2149.0	48.14	8602.793	36511.523
19216.0	48.14	14235.622	39333.043
13010.0	48.12	12525.707	34664.371
19691.0	48.12	14591.317	35551.645
6975.0	48.1	10506.48	36076.496
4191.0	48.1	9330.938	38035.063
11978.0	48.1	12184.616	35705.797
12712.0	48.08	12293.754	34728.68
10980.0	48.06	11730.446	37583.707
18423.0	48.06	14204.435	35308.871
11158.0	48.06	11701.868	39676.254
10294.0	47.99	11522.109	36772.762
5573.0	47.99	9815.477	33491.621
5829.0	47.99	10114.806	35715.043
3963.0	47.97	9084.098	38989.973
16201.0	47.97	13622.722	35777.395
4183.0	47.95	9350.135	38204.742
6592.0	47.95	10156.193	34570.879
6158.0	47.93	10025.987	39884.52
9.0	47.93	7738.339	33068.543
12096.0	47.91	12133.062	37079.039
6280.0	47.91	10276.208	38430.766
6171.0	47.91	10153.888	39824.203
12462.0	47.89	12318.128	37515.445
6939.0	47.85	10486.436	35727.258
12566.0	47.85	12466.633	36190.945
16103.0	47.85	13634.879	37168.227
5813.0	47.83	9956.583	35535.063
13545.0	47.83	12788.65	38744.891
4590.0	47.82	9609.031	33421.734
10296.0	47.82	11495.534	36791.77
14995.0	47.8	13341.831	35418.008
3497.0	47.78	9060.011	33403.926
15201.0	47.78	13258.009	33385.781
12726.0	47.78	12384.335	34576.313
10476.0	47.76	11427.355	34752.617
6718.0	47.76	10463.811	33094.684
19097.0	47.74	14246.543	38039.883
18428.0	47.74	14173.951	35107.652
13737.0	47.72	12850.356	35986.18
2651.0	47.72	8817.89	35142.504
15549.0	47.72	13566.203	36177.602
7876.0	47.72	10841.177	33857.344
4116.0	47.72	9440.684	39209.965
18167.0	47.72	14199.193	38659.844
701.0	47.72	7752.844	38486.594
5721.0	47.7	10096.98	34519.543
1324.0	47.7	8101.958	33749.352
2269.0	47.68	8558.848	34769.813
1692.0	47.66	8370.591	36618.324
9128.0	47.66	11150.265	38308.367
4564.0	47.66	9573.53	33119.012
3537.0	47.66	9103.754	33026.832
12412.0	47.64	12477.408	38440.059
16483.0	47.64	13956.858	33172.402
10141.0	47.62	11472.053	39125.824
2057.0	47.6	8510.325	37961.121
10481.0	47.6	11488.365	34454.578
7410.0	47.6	10712.268	38232.738
1540.0	47.59	8297.113	34673.305
12886.0	47.57	12661.398	33208.969
796.0	47.57	7661.383	39291.012
19448.0	47.55	14606.967	38550.605
9955.0	47.53	11287.891	38278.5
12337.0	47.53	12409.756	39510.016
18970.0	47.53	14247.295	36577.375
15091.0	47.51	13306.361	34508.301
971.0	47.47	8195.841	38338.48
12993.0	47.47	12702.296	34512.891
5508.0	47.43	9861.689	34289.84
13285.0	47.43	12495.937	37758.93
7772.0	47.43	10572.947	33452.016
1983.0	47.41	8630.253	39051.535
18896.0	47.37	14325.233	35657.797
18104.0	47.36	14071.542	39306.836
14833.0	47.34	13323.234	37614.273
6279.0	47.34	10153.678	38418.813
2217.0	47.32	8461.307	35478.992
5626.0	47.32	9926.677	33170.758
13827.0	47.32	12906.342	34948.688
7313.0	47.3	10576.279	39555.551
13254.0	47.3	12555.752	37257.598
7543.0	47.3	10733.995	36279.652
4046.0	47.28	9067.121	39870.199
12345.0	47.28	12416.319	39309.172
15303.0	47.28	13552.124	33562.527
15564.0	47.26	13388.406	36406.949
5942.0	47.24	10135.405	37146.09
3181.0	47.24	8882.937	37308.117
19310.0	47.22	14428.956	39693.766
3925.0	47.2	9263.638	38405.723
12316.0	47.2	12307.871	39904.922
4417.0	47.18	9397.657	35223.508
15555.0	47.18	13529.607	36269.203
11926.0	47.16	12269.851	35190.949
15959.0	47.16	13701.844	38684.332
16216.0	47.16	13624.468	35611.277
10047.0	47.16	11343.564	39546.57
5818.0	47.16	9933.232	35580.449
4058.0	47.16	9338.378	39832.355
18097.0	47.14	14052.055	39577.629
7211.0	47.13	10368.537	39192.559
875.0	47.13	8030.175	39791.371
13007.0	47.11	12689.566	34641.07
15070.0	47.09	13142.166	34637.5
11132.0	47.09	11792.77	39339.09
299.0	47.09	7748.825	35039.977
4707.0	47.09	9660.312	35185.145
15843.0	47.09	13479.555	39993.375
14632.0	47.09	13075.889	39465.93
16057.0	47.07	13758.994	37784.07
2293.0	47.07	8575.354	34520.914
11761.0	47.05	12259.891	33041.695
13272.0	47.05	12704.759	37518.91
9283.0	47.03	11060.848	36238.984
12913.0	47.03	12611.722	33593.219
2168.0	47.03	8553.357	36113.469
2674.0	47.01	8697.807	35500.453
2214.0	47.01	8480.412	35420.391
5833.0	46.99	10086.173	35744.941
13302.0	46.99	12678.261	38101.719
2317.0	46.97	8516.928	34389.281
7437.0	46.93	10696.305	37914.004
7903.0	46.91	10886.174	34227.629
5815.0	46.9	10017.718	35557.965
18933.0	46.88	14336.303	36159.434
578.0	46.88	7672.89	37433.293
16279.0	46.86	13753.692	34829.027
5071.0	46.86	9855.025	39933.035
10702.0	46.84	11684.918	34184.309
9809.0	46.84	11363.263	36118.066
2704.0	46.84	8765.902	35978.504
1831.0	46.84	8383.194	38484.938
13896.0	46.84	12851.995	34191.563
5450.0	46.82	9705.283	35142.828
4902.0	46.82	9613.209	38030.297
19425.0	46.8	14582.369	38907.492
10750.0	46.8	11743.021	34878.867
13780.0	46.78	12809.578	35708.594
18375.0	46.78	14131.317	36022.57
10974.0	46.78	11778.913	37456.434
6485.0	46.76	10161.91	35884.676
1595.0	46.76	8334.367	35430.137
15379.0	46.76	13386.178	34491.527
1165.0	46.74	8188.612	35637.238
11340.0	46.74	12033.637	37860.441
2930.0	46.74	8806.568	39102.242
6815.0	46.74	10418.801	34320.867
634.0	46.74	7869.699	38011.699
10996.0	46.7	11841.539	37819.086
4428.0	46.7	9321.002	34813.66
6365.0	46.69	10246.525	37321.23
9664.0	46.69	11305.086	34359.375
5161.0	46.69	9742.506	38487.93
5081.0	46.69	9823.915	39646.805
9985.0	46.69	11249.634	38638.105
12460.0	46.69	12434.714	37784.332
7697.0	46.69	10585.443	34295.785
19512.0	46.69	14608.492	37706.387
9267.0	46.67	11021.059	36382.746
19548.0	46.67	14487.179	37288.703
6549.0	46.67	10239.446	35245.82
2642.0	46.63	8824.826	35053.41
19008.0	46.61	14349.134	37050.863
4042.0	46.61	9121.029	39847.992
16546.0	46.61	13927.816	33861.258
6911.0	46.61	10464.097	35486.246
9511.0	46.61	11119.377	33691.719
1001.0	46.59	8074.845	37840.359
19126.0	46.57	14356.733	38491.578
19862.0	46.55	14569.773	33007.641
11042.0	46.55	11670.442	38425.133
8753.0	46.55	10850.526	36387.188
7537.0	46.53	10747.056	36478.07
14736.0	46.53	13215.978	39254.625
2685.0	46.53	8724.33	35639.988
11112.0	46.53	11810.134	39119.215
31.0	46.51	7645.996	33217.203
2871.0	46.51	8648.352	38308.559
10719.0	46.51	11665.594	34402.719
6027.0	46.51	10088.086	38130.211
2234.0	46.49	8579.279	35291.785
13723.0	46.49	12822.086	36086.172
6216.0	46.49	10200.539	39234.086
2045.0	46.49	8438.581	38015.969
10731.0	46.47	11818.207	34581.117
1815.0	46.47	8365.854	38285.996
795.0	46.47	7827.907	39289.73
9806.0	46.46	11409.865	36042.137
13811.0	46.46	12895.829	35391.441
12852.0	46.46	12412.329	33109.113
15479.0	46.46	13383.081	35409.301
19707.0	46.42	14553.272	35090.609
1321.0	46.42	8178.152	33721.527
18416.0	46.42	14099.496	35514.891
12398.0	46.4	12378.106	38531.672
19441.0	46.4	14450.42	38789.355
5965.0	46.4	9963.296	37498.484
6406.0	46.38	10257.751	36567.574
11391.0	46.36	11983.305	37498.258
12308.0	46.36	12462.94	39762.059
10798.0	46.36	11665.028	35336.563
13848.0	46.34	12845.604	34911.07
183.0	46.34	7828.931	34213.824
2027.0	46.34	8467.335	38373.078
10775.0	46.34	11721.237	35158.023
4009.0	46.34	9217.211	39533.074
11343.0	46.34	11984.834	37898.793
10224.0	46.34	11612.068	37929.145
10250.0	46.34	11595.267	37422.055
16225.0	46.34	13762.829	35727.957
4885.0	46.32	9662.025	37712.891
9015.0	46.3	10778.829	39942.516
19499.0	46.3	14565.788	37836.148
4234.0	46.3	9462.73	37715.477
11415.0	46.28	12017.242	37106.445
5400.0	46.28	9894.963	35796.574
13294.0	46.24	12602.975	37997.258
19595.0	46.24	14590.144	36584.754
1020.0	46.23	8031.104	37552.691
14328.0	46.23	13122.386	35600.602
5466.0	46.21	9866.896	35076.336
4588.0	46.21	9549.497	33407.914
10272.0	46.21	11443.242	37095.91
12459.0	46.19	12484.416	37773.809
9690.0	46.19	11317.259	34671.816
3484.0	46.17	9023.779	33573.691
1546.0	46.17	8310.991	34739.527
14026.0	46.17	12935.161	33198.336
9080.0	46.15	11150.823	39215.648
1610.0	46.15	8412.464	35691.336
3130.0	46.15	8966.773	38273.098
10819.0	46.13	11829.537	35552.902
10090.0	46.11	11616.577	39956.23
10783.0	46.11	11769.612	35224.27
539.0	46.11	7659.025	37019.813
11035.0	46.09	11774.379	38327.016
5823.0	46.07	9925.352	35634.281
19698.0	46.07	14576.53	35281.66
3058.0	46.07	8938.65	39202.063
12015.0	46.05	12162.575	36004.355
9628.0	46.05	11390.935	33846.262
6053.0	46.05	10001.663	38401.66
281.0	46.05	7657.541	34902.902
7372.0	46.03	10612.638	38759.129
13478.0	46.01	12904.812	39664.77
17781.0	46.01	13806.198	36845.406
6724.0	46.01	10369.049	33124.16
6502.0	46.0	10269.089	35730.219
554.0	46.0	7833.745	37130.711
4743.0	46.0	9603.925	35649.496
6720.0	46.0	10554.694	33101.906
5692.0	45.98	10123.005	34091.906
2554.0	45.96	8809.194	33805.066
15432.0	45.96	13463.34	34959.734
11490.0	45.94	11902.182	36206.949
18072.0	45.94	14096.434	39995.289
4317.0	45.92	9312.739	36655.746
13775.0	45.9	12726.594	35662.352
9251.0	45.9	11031.142	37012.152
9414.0	45.9	11194.72	34818.07
14671.0	45.9	13316.093	39755.852
19145.0	45.86	14398.429	38676.984
11463.0	45.84	12029.4	36514.895
16108.0	45.84	13615.363	36868.473
15409.0	45.82	13454.371	34805.449
4907.0	45.82	9593.319	38093.523
5352.0	45.8	9827.574	36260.02
16077.0	45.8	13664.2	37422.949
8791.0	45.8	10817.473	37047.395
17661.0	45.78	13816.956	35452.848
18237.0	45.77	14070.982	37706.66
1903.0	45.77	8306.658	39667.043
4452.0	45.73	9473.957	34351.703
12036.0	45.73	12225.553	36309.324
16258.0	45.73	13640.598	35213.93
17739.0	45.71	13947.754	36436.125
5887.0	45.71	10041.861	36350.875
6994.0	45.69	10384.764	36344.758
12176.0	45.69	12241.883	38167.309
9270.0	45.67	11086.654	36408.914
16147.0	45.67	13767.555	36485.77
9853.0	45.67	11355.229	36725.434
7837.0	45.67	10779.224	33385.461
11580.0	45.67	11896.43	35067.652
1434.0	45.65	8268.02	33467.648
6797.0	45.65	10397.507	34070.664
18712.0	45.65	14290.191	33650.297
1678.0	45.61	8207.307	36499.332
10878.0	45.59	11748.374	36288.961
19580.0	45.59	14470.845	36710.277
13058.0	45.57	12707.621	34708.066
19517.0	45.57	14582.374	37743.27
13242.0	45.55	12549.632	37120.637
19790.0	45.55	14466.144	33835.281
11274.0	45.54	11962.428	39039.934
15264.0	45.54	13426.978	33207.551
54.0	45.54	7797.724	33378.117
10137.0	45.54	11635.069	39430.086
5165.0	45.52	9727.336	38528.043
10081.0	45.52	11502.324	39780.594
2666.0	45.52	8658.272	35377.238
17690.0	45.52	13937.937	35830.23
1671.0	45.5	8249.923	36390.039
6447.0	45.5	10294.054	36190.523
19038.0	45.48	14294.86	37442.012
4441.0	45.48	9442.461	34664.738
19683.0	45.46	14472.384	35704.203
10733.0	45.44	11719.179	34586.176
10975.0	45.44	11659.647	37514.988
3725.0	45.44	9082.386	35546.719
17694.0	45.44	13952.071	35906.637
3781.0	45.44	9154.483	36341.441
5555.0	45.42	9725.841	33864.438
7510.0	45.42	10737.885	36727.707
14644.0	45.4	13013.372	39653.719
5277.0	45.4	9731.675	37377.004
4646.0	45.4	9556.835	34202.613
10210.0	45.4	11585.017	38269.762
15001.0	45.38	13178.375	35450.578
5025.0	45.38	9656.796	39451.895
2753.0	45.38	8699.411	36654.707
12279.0	45.36	12182.005	39576.984
1691.0	45.36	8407.835	36611.363
8937.0	45.36	10946.365	38981.559
17796.0	45.32	13926.757	37065.559
599.0	45.31	7969.831	37685.309
[truncated: 13,737 more rows]
