# Supplementary material for: Insights on the Control of Yeast Single-Cell Growth Variability by Members of the Trehalose Phosphate Synthase (TPS) Complex
Source: Front Cell Dev Biol. 2021 Jan 28;9:607628. doi: 10.3389/fcell.2021.607628 (PMC7876269; doi:10.3389/fcell.2021.607628)
Supplement: Supplementary file 3 [file Data_Sheet_2.ZIP › replicate2_delta_TPS1_t1.csv]

Id	Area(um^2)	Center_x_position	Center_y_position
16379.0	213.7	13381.834	35189.762
16285.0	199.21	13359.428	34447.723
3345.0	185.48	9019.711	36570.988
11099.0	165.9	11493.969	35059.957
5370.0	164.31	9881.88	39078.813
15036.0	164.08	13137.038	33915.586
4285.0	153.07	9413.844	39204.832
11960.0	138.42	11868.713	39530.762
4864.0	138.09	9614.707	34511.352
19481.0	133.19	14018.536	34900.922
9545.0	132.65	11165.914	39826.285
6364.0	132.55	9990.098	38101.988
13948.0	131.88	12605.892	35389.535
14057.0	130.95	12613.964	36805.957
13719.0	130.43	12639.707	33075.227
7706.0	130.01	10451.822	39359.934
6402.0	129.11	10125.09	38571.395
99.0	128.11	7720.242	33721.43
9680.0	127.29	11075.535	38307.852
8271.0	127.1	10750.13	34116.133
4996.0	126.88	9494.873	36484.16
17214.0	125.47	13636.186	35469.387
19605.0	124.13	14209.09	33448.262
6057.0	123.7	10098.848	34879.375
18621.0	123.13	13794.031	35453.016
17115.0	122.88	13707.904	36628.414
9334.0	121.5	10878.895	37399.777
11427.0	121.12	11738.695	35169.375
3010.0	120.33	8699.072	38966.5
16913.0	120.16	13670.251	38896.672
17283.0	119.95	13706.468	34704.215
11582.0	118.78	11762.176	36925.363
14376.0	118.59	12763.891	38878.883
9984.0	118.48	11078.47	34640.867
19707.0	117.81	14254.099	33845.781
18846.0	117.08	13940.123	37916.313
4020.0	116.89	9105.17	37726.879
14700.0	116.77	12919.063	34905.105
11918.0	116.44	11895.545	39784.543
18808.0	115.97	13927.206	37450.973
14788.0	115.81	12713.422	33836.051
4488.0	115.54	9463.86	36815.375
11020.0	115.3	11545.715	36050.535
8375.0	114.51	10790.326	33274.324
12587.0	114.3	12200.396	33741.152
2688.0	114.2	8661.006	34457.738
15964.0	114.15	13347.001	35043.648
6844.0	113.78	10147.215	36215.102
13034.0	113.42	12240.122	38963.992
12869.0	113.32	12145.299	36913.801
13720.0	113.07	12521.279	33082.391
14325.0	112.96	12736.189	39751.883
19151.0	112.36	14127.17	38865.852
7022.0	111.23	10301.188	34278.246
5351.0	110.6	9879.861	39399.891
17307.0	110.41	13680.182	34294.82
12463.0	110.28	11894.783	33510.871
4073.0	110.18	9176.469	38369.734
6731.0	109.99	10210.142	37481.621
3566.0	109.99	8937.451	34214.402
15426.0	109.8	13108.985	38278.305
15317.0	109.47	13128.117	37038.922
14192.0	108.63	12632.732	38725.359
11503.0	108.63	11718.645	35922.102
5773.0	107.31	9839.724	34891.813
18925.0	106.91	13883.223	38802.977
5302.0	106.85	9872.343	39878.695
14829.0	106.56	12774.89	33169.785
11897.0	106.2	11813.908	39826.742
16466.0	105.47	13524.004	36143.992
18840.0	105.33	13816.812	37847.844
3857.0	105.24	9117.843	35513.625
16398.0	104.95	13548.056	35394.293
5372.0	104.74	9828.538	39087.176
308.0	104.59	7981.563	34961.137
10319.0	104.26	11355.299	35204.648
11607.0	104.17	11676.166	37080.594
13818.0	103.96	12695.21	34281.121
5491.0	103.86	9842.615	38110.246
14540.0	102.98	12913.683	36591.867
1485.0	102.96	8267.581	33483.93
13163.0	102.81	12471.103	39190.633
14885.0	102.44	13013.644	33180.609
6419.0	101.29	10066.662	38780.555
1091.0	101.16	8049.126	37083.547
2850.0	101.12	8668.677	36778.68
5779.0	101.1	9872.949	34916.957
1748.0	100.95	8392.137	36690.465
6955.0	100.78	10292.409	34946.879
7129.0	100.78	10433.202	33137.402
20586.0	100.72	14602.018	37258.645
13215.0	100.7	12302.332	38563.574
20765.0	100.7	14606.724	34773.277
15467.0	100.64	13045.746	38695.598
19893.0	100.62	14356.515	36148.711
5398.0	100.26	9902.762	38725.043
13722.0	99.76	12508.377	33136.371
4570.0	99.3	9298.833	35435.301
16358.0	99.26	13553.013	34998.184
10718.0	99.07	11581.0	39664.691
10027.0	98.98	11156.142	34397.633
10160.0	98.94	11406.771	33363.168
12633.0	98.92	12250.757	34357.965
3516.0	98.61	8969.201	34789.563
12219.0	98.46	11928.004	36466.078
17466.0	98.29	13912.834	33167.25
20100.0	97.86	14328.913	38496.117
2856.0	97.73	8762.806	36843.441
7975.0	97.23	10650.119	37731.766
6892.0	96.85	10197.425	35667.352
15282.0	96.77	12987.856	36622.297
19596.0	96.77	14050.09	33375.914
11840.0	96.6	11833.068	39263.551
18968.0	95.99	13805.692	39265.121
1750.0	95.3	8307.717	36706.68
9993.0	95.3	11160.698	34759.035
7257.0	95.09	10533.902	34870.785
16255.0	95.07	13470.83	34091.891
16612.0	94.91	13432.005	37680.98
9130.0	94.8	10871.401	34887.172
20849.0	94.72	14571.659	33952.207
11129.0	94.49	11535.798	34525.848
19011.0	94.44	13991.423	39717.105
196.0	94.36	7880.534	34231.051
14723.0	94.34	12850.409	34516.383
17540.0	94.28	13807.469	34013.129
15444.0	94.26	12973.602	38446.742
8333.0	94.17	10642.121	33289.09
12266.0	94.01	11872.977	35737.434
13406.0	93.94	12365.86	35944.492
9283.0	93.65	10950.277	36770.48
15510.0	93.44	12962.52	39395.258
4201.0	93.42	9137.133	39819.605
19862.0	93.21	14305.224	35744.66
2157.0	93.09	8427.334	37184.609
7905.0	92.96	10776.808	38513.16
13458.0	92.9	12375.493	35513.816
10219.0	92.79	11207.961	34105.465
6350.0	92.79	10025.254	37981.57
6606.0	92.63	10283.957	38715.223
19822.0	92.52	14400.464	35114.125
15866.0	92.33	13337.968	35974.953
17329.0	92.16	13580.856	34254.785
905.0	92.1	8203.222	39835.867
815.0	92.1	7930.703	39255.664
4134.0	92.04	9118.06	39142.906
7830.0	91.83	10715.649	39375.348
19306.0	91.77	14114.411	36934.102
1970.0	91.73	8296.923	39768.367
7779.0	91.62	10687.608	39607.039
20908.0	91.41	14498.807	33010.762
19456.0	91.41	14146.09	35058.926
18679.0	91.37	13987.666	36172.742
5343.0	91.26	9873.312	39285.281
4495.0	91.18	9460.237	36619.969
3003.0	91.05	8837.155	38796.078
16250.0	90.51	13357.872	34037.465
19419.0	90.39	14087.472	35674.348
10033.0	90.3	11028.901	34444.938
3791.0	90.22	9109.297	34685.598
3004.0	90.01	8798.03	38835.652
11492.0	89.74	11827.802	35798.91
4415.0	89.74	9355.65	37701.449
991.0	89.7	8115.991	38502.449
603.0	89.07	7818.754	37591.742
13969.0	89.01	12696.877	35668.945
16148.0	88.9	13346.321	33144.539
16342.0	88.65	13503.668	34850.434
14214.0	88.38	12672.765	38946.852
12408.0	88.34	11920.569	34150.469
14208.0	88.29	12571.099	38904.395
6885.0	87.75	10284.9	35896.363
11300.0	87.6	11758.336	33581.051
12845.0	87.52	12166.76	36656.066
15051.0	87.27	13132.833	33999.5
15243.0	87.16	12963.839	36106.496
3841.0	87.08	9270.697	35315.875
15647.0	86.6	13262.125	38883.008
8003.0	86.56	10723.004	37640.875
14039.0	86.47	12661.486	36384.469
18963.0	86.41	13887.176	39197.16
20458.0	86.41	14551.29	38873.297
15296.0	86.33	12939.148	36798.043
19962.0	86.31	14355.552	36951.875
7843.0	86.29	10685.979	39216.227
6193.0	86.14	10102.308	36304.336
15128.0	85.83	13016.222	34764.176
18976.0	85.83	13871.386	39340.813
3533.0	85.8	8964.293	34667.434
14504.0	85.76	12867.444	37065.973
12133.0	85.72	11895.588	37404.973
1163.0	85.66	8092.923	36238.449
11309.0	85.57	11739.145	33730.781
4515.0	85.57	9297.19	36294.996
19726.0	85.49	14347.901	34068.73
5944.0	85.38	9922.831	33378.172
13769.0	85.18	12580.841	33766.402
424.0	84.7	7662.404	36080.855
7409.0	84.34	10403.994	36358.742
13135.0	84.11	12293.035	39662.379
7106.0	83.8	10160.543	33135.789
12568.0	83.79	12132.843	33477.945
13435.0	83.46	12321.132	35578.66
1158.0	83.06	8162.729	36509.98
17443.0	83.02	13613.766	33097.012
15594.0	82.92	13314.408	39496.828
3790.0	82.87	9161.125	34677.813
15483.0	82.83	12957.616	38950.645
10779.0	82.79	11631.644	39023.758
11769.0	82.64	11699.818	38927.727
4746.0	82.56	9553.375	33037.188
5054.0	82.52	9593.092	37308.527
20861.0	82.43	14453.66	33751.805
18669.0	82.33	13908.655	36003.34
13216.0	82.33	12409.474	38577.898
11664.0	82.23	11756.376	37861.438
2283.0	82.2	8514.388	35591.363
14321.0	82.08	12894.3	39714.27
1928.0	81.98	8230.554	39107.531
14415.0	81.93	12875.712	38447.816
5513.0	81.77	9765.547	37974.227
7344.0	81.72	10463.518	35713.66
20005.0	81.52	14308.76	37451.391
17360.0	81.26	13669.797	33907.848
6408.0	81.24	9946.759	38655.355
15202.0	81.22	13123.565	35652.422
6498.0	81.2	10062.888	39812.207
15942.0	81.05	13244.607	35146.902
13721.0	80.99	12630.851	33099.141
19756.0	80.89	14266.692	34470.434
13479.0	80.87	12422.712	35400.848
16900.0	80.84	13773.044	38793.805
14309.0	80.72	12870.471	39994.227
8365.0	80.7	10815.507	33182.418
9656.0	80.61	11195.934	38349.785
10069.0	80.57	11031.728	33899.078
6820.0	80.53	10200.944	36324.727
2892.0	80.43	8775.908	37327.746
3043.0	80.3	8717.885	39351.332
444.0	80.2	7758.361	36221.578
4006.0	80.15	9079.656	37500.695
19969.0	80.09	14386.642	37003.281
926.0	79.72	8132.988	39741.707
7985.0	79.71	10705.31	37780.051
4814.0	79.63	9629.966	33868.113
13188.0	79.59	12377.079	38946.438
307.0	79.44	7654.492	34960.063
19725.0	79.4	14215.724	34060.699
4527.0	79.36	9447.799	36060.695
3454.0	79.15	9042.272	35416.145
9752.0	79.15	11064.386	37353.867
5272.0	79.0	9690.267	39665.445
5575.0	78.75	9887.55	37095.844
4419.0	78.73	9345.263	37745.785
613.0	78.57	7771.239	37710.227
3020.0	78.56	8644.494	39073.965
14123.0	78.48	12628.848	37842.93
3542.0	78.42	8944.874	34456.387
4146.0	78.38	9248.516	39272.086
18906.0	78.25	13850.245	38561.395
13978.0	78.08	12597.115	35760.32
14808.0	78.0	12896.928	33507.102
16716.0	77.87	13556.23	38978.266
13782.0	77.85	12521.778	33912.473
8268.0	77.85	10668.36	34054.281
12957.0	77.75	12218.401	37979.387
19512.0	77.73	14123.263	34586.027
4270.0	77.71	9469.325	39394.039
4862.0	77.69	9511.882	34469.629
10543.0	77.69	11357.016	38128.957
13725.0	77.67	12576.982	33188.211
10927.0	77.58	11544.988	37008.535
15345.0	77.52	13120.135	37394.602
11359.0	77.43	11773.606	34273.18
4246.0	77.41	9421.84	39741.23
1209.0	77.31	8089.914	35610.883
9995.0	77.23	11012.467	34469.395
15182.0	77.21	13035.746	35372.57
10285.0	77.2	11367.477	34847.926
13546.0	77.2	12448.346	34719.926
17232.0	77.12	13600.971	35392.52
11460.0	77.08	11831.152	35481.387
17454.0	77.04	13945.656	33047.031
16668.0	76.97	13461.273	38427.48
15738.0	76.89	13227.644	37359.832
15332.0	76.79	12969.533	37192.266
3774.0	76.76	9092.333	34476.266
16851.0	76.7	13705.77	39531.391
11911.0	76.66	11724.854	39945.82
3006.0	76.66	8733.213	38875.102
14446.0	76.6	12897.083	37972.133
931.0	76.58	8006.137	39545.105
12933.0	76.51	12138.587	37687.184
3587.0	76.51	8952.972	33825.484
19429.0	76.37	14148.58	35564.648
10911.0	76.26	11610.444	37110.496
4125.0	76.14	9203.656	39055.773
12112.0	76.1	12049.66	37805.16
4905.0	76.1	9562.958	35235.246
5593.0	76.08	9887.628	36954.168
7767.0	75.95	10599.611	39910.605
13484.0	75.93	12385.505	35092.785
5032.0	75.87	9550.773	37000.777
2939.0	75.85	8708.474	37980.195
13907.0	75.84	12703.237	34873.594
3479.0	75.82	8850.079	35320.586
3831.0	75.76	9110.388	35090.441
8277.0	75.7	10718.184	33880.539
4931.0	75.64	9613.084	35518.469
11468.0	75.55	11847.767	35552.48
9285.0	75.53	10970.543	36778.855
7198.0	75.36	10440.07	34031.902
361.0	75.36	7766.298	35502.133
12366.0	75.28	11886.422	34737.785
11937.0	75.17	12000.558	39596.758
11540.0	75.17	11796.969	36314.949
19146.0	75.13	14029.643	38839.414
9728.0	75.03	10997.565	37720.09
14042.0	74.76	12678.572	36423.172
6242.0	74.72	9988.018	36946.262
20433.0	74.69	14615.913	39009.734
14292.0	74.67	12850.527	39844.23
14356.0	74.59	12858.406	38957.52
7753.0	74.57	10604.563	39786.0
7825.0	74.53	10718.684	39314.258
82.0	74.49	7671.465	33564.438
5382.0	74.48	9842.836	38839.332
7839.0	74.48	10654.732	39186.637
19293.0	74.48	14156.239	37164.754
20325.0	74.46	14606.693	39572.836
354.0	74.46	7943.195	35409.305
12573.0	74.44	12251.925	33514.207
5647.0	74.4	9774.49	36369.453
15867.0	74.4	13212.617	36014.426
14538.0	74.36	12879.103	36573.422
19349.0	74.34	14199.264	36314.055
19020.0	74.3	13994.876	39800.035
227.0	74.3	7653.958	34479.02
14288.0	74.25	12669.186	39986.602
1900.0	74.23	8318.67	38678.313
6199.0	74.23	9978.959	36420.578
7261.0	74.19	10365.237	34907.742
17344.0	74.07	13660.255	34074.984
14572.0	74.0	12711.262	36071.598
9413.0	73.73	10923.256	38417.434
14235.0	73.61	12693.405	39131.297
11422.0	73.61	11770.3	35141.297
10153.0	73.56	11394.072	33285.246
13775.0	73.54	12593.224	33861.965
1569.0	73.46	8364.962	34368.152
10205.0	73.42	11258.128	33890.992
6724.0	73.4	10323.56	37388.664
13292.0	73.23	12298.072	37661.52
9410.0	73.13	10904.022	38350.891
16284.0	73.13	13453.69	34431.027
5660.0	73.1	9757.802	36213.41
14830.0	73.08	12803.681	33214.734
12814.0	72.98	12131.653	36271.031
16387.0	72.96	13378.836	35277.828
14585.0	72.89	12921.367	35937.859
7235.0	72.87	10489.555	34543.707
19718.0	72.83	14282.123	33978.273
20251.0	72.73	14223.389	39668.766
8049.0	72.66	10757.306	36780.824
8439.0	72.62	10930.328	34000.602
5126.0	72.5	9552.339	38186.453
7435.0	72.46	10540.316	36776.422
9761.0	72.43	11154.534	37220.828
8265.0	72.41	10713.399	33990.879
3772.0	72.39	9088.837	34444.367
15526.0	72.33	13035.144	39624.629
2444.0	72.29	8591.284	33816.766
5018.0	72.27	9622.369	36767.359
5364.0	72.25	9905.462	38970.551
4368.0	72.2	9480.385	38173.531
2115.0	72.14	8423.886	38029.102
7130.0	72.1	10549.784	33150.047
1791.0	72.08	8315.865	37117.617
19943.0	72.08	14405.564	36698.551
9589.0	72.06	11171.284	39412.137
16605.0	72.02	13474.276	37628.254
12072.0	71.99	12049.77	38225.496
14201.0	71.95	12568.979	38826.203
16098.0	71.87	13308.971	33687.008
4405.0	71.83	9308.418	37910.16
18753.0	71.79	13917.001	36955.0
5111.0	71.7	9659.346	38083.902
11044.0	71.6	11485.73	35685.488
11574.0	71.58	11820.285	36818.402
1365.0	71.43	8041.984	33756.063
1399.0	71.43	7990.61	33429.137
16962.0	71.3	13608.53	38185.473
11871.0	71.28	11752.762	39530.398
19350.0	71.24	14049.943	36320.809
6268.0	71.14	9933.786	37304.063
2113.0	71.12	8468.635	38025.883
15541.0	71.09	13107.613	39804.434
16412.0	70.99	13471.613	35538.086
3607.0	70.72	8883.764	33520.953
20534.0	70.63	14565.989	38078.281
9502.0	70.63	10942.144	39527.0
16604.0	70.57	13411.604	37626.535
7756.0	70.55	10644.589	39822.754
7101.0	70.38	10285.2	33053.703
7077.0	70.36	10239.58	33389.195
4885.0	70.34	9511.79	34857.93
2303.0	70.28	8601.83	35503.59
16859.0	70.22	13567.819	39366.906
2032.0	70.17	8571.259	39201.313
19856.0	70.11	14404.42	35645.727
18877.0	70.09	13903.516	38296.344
3863.0	70.05	9159.954	35588.047
11531.0	69.88	11710.839	36230.461
5691.0	69.84	9775.861	35876.684
16665.0	69.76	13419.084	38386.309
6932.0	69.73	10296.727	35112.156
16611.0	69.67	13483.421	37663.324
10604.0	69.57	11213.7	38818.84
20554.0	69.53	14587.454	37722.613
12686.0	69.51	12073.373	35013.293
13966.0	69.46	12631.722	35632.762
1354.0	69.44	8043.981	33947.496
4302.0	69.42	9352.223	39033.473
373.0	69.42	7845.196	35568.598
19477.0	69.4	14030.687	34848.027
4893.0	69.36	9538.475	34995.766
15828.0	69.17	13146.047	36449.715
2279.0	69.15	8621.115	35866.086
5104.0	69.13	9596.55	37980.695
4971.0	69.11	9685.382	36112.414
5561.0	69.05	9849.307	37456.367
19673.0	68.88	14263.294	33387.715
7561.0	68.84	10439.433	37864.645
13140.0	68.82	12290.593	39462.391
3194.0	68.5	8886.602	38878.352
1925.0	68.4	8383.741	39061.828
13553.0	68.37	12474.181	34480.496
3574.0	68.29	9057.313	34274.926
6863.0	68.27	10308.46	35765.656
2507.0	68.23	8571.797	33628.141
6248.0	68.21	10056.858	37067.566
19662.0	68.19	14398.675	33228.191
9400.0	68.17	10849.101	38225.797
2163.0	68.17	8505.345	37251.273
3420.0	68.14	9015.271	35853.219
17372.0	68.12	13659.125	33711.824
15822.0	68.08	13161.242	36401.512
4817.0	68.06	9653.23	33932.004
12507.0	68.02	11902.963	33243.859
11184.0	67.81	11607.415	33686.734
5258.0	67.66	9626.661	39457.473
11815.0	67.66	11776.896	39136.09
14387.0	67.62	12833.993	38719.402
1289.0	67.39	8002.201	34477.367
19328.0	67.39	14171.872	36583.785
1328.0	67.39	8157.033	34081.707
3745.0	67.37	9179.732	34043.285
19282.0	67.35	14127.504	37342.691
13468.0	67.35	12362.592	35303.578
2959.0	67.33	8697.697	38223.848
11841.0	67.33	11760.438	39263.871
9856.0	67.33	11090.354	35932.605
8020.0	67.31	10653.376	37225.891
18645.0	67.25	13942.295	35687.512
2426.0	67.24	8622.933	34018.746
753.0	67.24	7954.437	38722.996
9617.0	67.04	11014.132	39059.324
13405.0	67.02	12328.783	35942.141
9845.0	67.01	11096.335	36127.121
18892.0	66.95	13848.311	38406.074
13195.0	66.93	12396.257	38746.996
1211.0	66.93	8075.504	35647.586
16001.0	66.91	13228.024	34460.398
793.0	66.89	7953.964	39077.145
1805.0	66.89	8259.683	37452.5
6516.0	66.85	10156.803	39777.898
15634.0	66.76	13188.429	39014.816
19570.0	66.74	14048.847	33768.836
12681.0	66.7	12206.636	34972.695
16552.0	66.7	13513.044	37181.758
12766.0	66.64	12281.139	35750.602
8377.0	66.56	10809.357	33315.699
12029.0	66.55	11936.545	38896.848
12774.0	66.53	12182.406	35795.375
17358.0	66.53	13775.632	33901.465
5013.0	66.53	9641.044	36719.547
2386.0	66.49	8488.406	34600.805
1888.0	66.45	8218.29	38500.066
19107.0	66.37	14193.873	39195.699
16361.0	66.35	13499.935	35011.355
15535.0	66.32	13024.614	39721.914
14282.0	66.32	12516.399	39884.445
17457.0	66.3	13991.573	33069.836
2154.0	66.16	8498.813	37422.492
19164.0	66.14	14057.773	38653.086
1864.0	66.05	8370.211	38262.672
20499.0	65.91	14508.836	38378.656
15902.0	65.91	13213.554	35723.699
10544.0	65.89	11238.666	38133.008
2855.0	65.82	8640.626	36810.438
18747.0	65.7	13912.687	36827.086
14169.0	65.66	12510.399	38446.59
9340.0	65.65	10924.394	37477.738
7977.0	65.63	10612.848	37747.695
6611.0	65.63	10187.263	38773.246
1480.0	65.61	8245.491	33456.465
4679.0	65.55	9349.009	33691.215
17462.0	65.53	13804.983	33131.836
19047.0	65.51	14114.929	39900.563
13641.0	65.51	12450.837	33519.73
8228.0	65.45	10612.957	34771.059
5579.0	65.42	9716.98	37143.695
17459.0	65.42	13896.179	33085.586
20777.0	65.38	14589.8	34911.637
2127.0	65.32	8434.749	37696.438
1277.0	65.3	8105.654	34714.641
13461.0	65.26	12396.925	35537.543
16368.0	65.26	13529.972	35099.559
10059.0	65.26	11176.49	34116.223
3120.0	65.19	8943.325	39680.656
411.0	65.19	7853.666	35921.504
2431.0	65.11	8529.451	34088.82
8418.0	65.07	10854.347	33761.77
20597.0	64.99	14475.109	37093.793
20283.0	64.96	14474.724	39820.891
10777.0	64.96	11610.218	39006.344
3580.0	64.86	8899.08	34029.57
20340.0	64.82	14543.877	39370.922
14182.0	64.67	12573.379	38591.387
7749.0	64.67	10381.739	39938.66
1682.0	64.67	8278.474	35981.125
5662.0	64.63	9818.511	35901.891
16419.0	64.61	13482.664	35635.703
707.0	64.59	7641.028	38421.559
5294.0	64.57	9882.871	39789.465
20762.0	64.53	14566.714	34980.625
6359.0	64.5	10093.566	38066.652
5322.0	64.5	9798.577	39678.707
219.0	64.46	7984.109	34397.766
15424.0	64.44	13081.193	38227.234
1651.0	64.4	8392.161	35530.426
3387.0	64.38	9011.91	36370.141
8286.0	64.34	10613.612	33963.375
3670.0	64.34	9061.722	33066.762
2264.0	64.27	8447.155	36000.207
17378.0	64.23	13655.326	33753.121
13912.0	64.19	12538.204	34941.262
14817.0	64.15	12849.964	33644.305
3503.0	64.07	8956.738	34963.957
4917.0	64.06	9631.955	35384.617
13632.0	64.02	12488.098	33778.551
9853.0	63.98	11119.856	35897.098
5402.0	63.96	9889.142	38786.328
20075.0	63.9	14232.104	38270.953
15581.0	63.9	13290.163	39676.848
13895.0	63.9	12656.641	34726.16
2647.0	63.9	8671.177	33927.164
9823.0	63.9	11162.029	36459.754
593.0	63.88	7711.876	37489.063
9408.0	63.86	10982.031	38324.871
14058.0	63.86	12545.114	36847.457
15224.0	63.79	13113.181	35963.156
9474.0	63.73	10804.216	39172.441
12557.0	63.73	12087.207	33380.473
17152.0	63.69	13716.856	36110.73
19369.0	63.58	14068.417	35930.277
11898.0	63.58	11641.028	39836.0
5033.0	63.52	9606.572	37017.816
20286.0	63.48	14435.856	39855.672
4265.0	63.46	9299.329	39314.789
5124.0	63.44	9681.122	38184.195
7308.0	63.38	10421.146	35402.164
2990.0	63.35	8812.828	38635.273
527.0	63.27	7696.57	36860.926
1707.0	63.25	8241.264	36259.148
13155.0	63.23	12339.921	39363.793
13528.0	63.15	12424.502	34885.98
1628.0	63.15	8378.589	35228.629
7896.0	63.12	10755.913	38692.195
17158.0	63.06	13703.233	36166.957
18793.0	63.02	13860.035	37297.777
3546.0	63.0	9008.345	34538.316
11322.0	62.96	11663.48	33868.246
4374.0	62.96	9409.744	38259.449
8058.0	62.94	10622.068	36632.047
3359.0	62.91	8976.478	36426.93
4697.0	62.87	9339.946	33571.73
4688.0	62.87	9482.818	33778.313
15502.0	62.85	13003.919	39264.227
19357.0	62.79	14040.915	36108.734
16639.0	62.79	13474.091	38009.578
14008.0	62.58	12623.446	36067.23
8233.0	62.56	10629.118	34516.32
16861.0	62.54	13770.819	39386.551
20678.0	62.52	14637.492	36107.32
2758.0	62.5	8826.845	35499.098
20660.0	62.5	14501.875	36533.703
20613.0	62.39	14576.602	36926.176
17369.0	62.31	13762.594	33681.121
4438.0	62.24	9436.867	37415.547
19310.0	62.22	14097.221	36979.387
3964.0	62.18	9097.426	36966.27
4003.0	62.12	9248.691	37472.605
3736.0	62.1	9113.275	33989.449
2668.0	62.1	8697.548	34268.605
15486.0	62.04	13021.742	39027.961
18595.0	62.02	13965.336	34966.098
13746.0	62.01	12664.269	33425.688
19431.0	62.01	14141.917	35273.043
816.0	61.93	7769.206	39264.949
15656.0	61.93	13344.048	38757.238
1657.0	61.93	8344.174	35651.727
863.0	61.91	7848.738	39695.266
14768.0	61.79	12865.823	34226.055
13591.0	61.74	12344.983	33974.652
16817.0	61.68	13737.677	39677.801
12098.0	61.66	11936.726	37983.043
18783.0	61.58	13886.264	37222.262
13639.0	61.55	12307.136	33502.277
8074.0	61.53	10627.577	36224.105
13373.0	61.51	12305.956	36225.793
4422.0	61.49	9471.52	37507.422
1344.0	61.49	8040.122	33860.352
2805.0	61.41	8724.057	36138.328
5266.0	61.41	9565.677	39608.328
7536.0	61.41	10540.822	37680.688
5476.0	61.39	9780.557	38024.484
15783.0	61.34	13185.172	37172.707
14647.0	61.3	12814.157	35527.656
847.0	61.24	7742.17	39534.676
5920.0	61.2	10134.121	33138.684
1207.0	61.18	8133.391	35575.441
15622.0	61.11	13141.785	39189.91
7162.0	61.09	10490.97	33506.816
13058.0	61.05	12197.591	39259.211
11025.0	61.03	11523.538	35813.805
13367.0	60.97	12462.847	36491.254
16389.0	60.88	13497.371	35292.344
16812.0	60.84	13764.755	39630.676
19289.0	60.84	14128.811	37127.906
327.0	60.82	7945.608	35154.301
283.0	60.68	7648.148	34808.988
13976.0	60.63	12652.856	35745.973
19187.0	60.57	14041.419	38309.625
13003.0	60.55	12271.62	38476.797
7948.0	60.55	10586.614	37994.398
1530.0	60.53	8381.502	33781.754
10669.0	60.53	11236.852	39648.113
4857.0	60.51	9650.364	34397.258
9833.0	60.49	11023.934	36282.527
4149.0	60.49	9154.721	39324.242
3599.0	60.42	9005.208	33681.809
14994.0	60.38	12975.802	33640.23
15015.0	60.32	13090.487	33795.195
3032.0	60.32	8679.6	39190.063
4710.0	60.28	9318.431	33395.012
14717.0	60.26	12826.764	34497.641
18728.0	60.22	13903.069	36597.781
5356.0	60.17	9868.565	39230.855
8136.0	60.11	10762.039	35416.449
19830.0	60.11	14369.292	35199.445
608.0	59.96	7718.935	37676.469
6213.0	59.96	10031.76	36591.344
13939.0	59.92	12544.904	35278.242
19757.0	59.88	14238.031	34471.238
380.0	59.84	7954.299	35650.219
9726.0	59.73	11179.656	37695.652
17412.0	59.71	13672.762	33464.168
19346.0	59.69	14183.104	36254.297
2231.0	59.65	8435.948	36318.035
712.0	59.63	7888.391	38435.836
7738.0	59.59	10558.314	39737.637
314.0	59.57	7823.688	35009.664
16320.0	59.55	13529.065	34742.348
3351.0	59.53	9002.621	36610.449
7018.0	59.53	10334.344	34252.113
11597.0	59.5	11760.438	36999.055
4596.0	59.48	9289.719	35151.191
14379.0	59.48	12843.543	38890.383
13162.0	59.46	12424.241	39188.004
15767.0	59.4	13238.139	37286.074
15578.0	59.4	13303.775	39597.336
3105.0	59.36	9036.323	39933.777
14826.0	59.3	12868.374	33436.746
3028.0	59.3	8749.114	39142.371
2160.0	59.23	8473.237	37227.496
4074.0	59.21	9252.967	38370.453
14669.0	59.21	12906.544	35117.23
3015.0	59.19	8674.625	39007.086
16289.0	59.19	13477.511	34457.32
9338.0	59.07	10911.914	37438.996
18950.0	59.02	13939.959	39095.875
16601.0	59.0	13396.48	37611.484
15301.0	58.98	13116.187	36877.902
20537.0	58.94	14491.248	38114.496
6078.0	58.94	9993.307	35159.238
867.0	58.85	7642.702	39739.113
6306.0	58.83	10036.378	37694.707
5796.0	58.83	9774.248	34462.883
8199.0	58.81	10580.156	35085.004
12966.0	58.77	12066.408	38119.129
10538.0	58.77	11272.975	38008.215
626.0	58.69	7966.314	37785.719
547.0	58.69	7882.113	37022.98
13785.0	58.48	12586.697	33926.191
7411.0	58.46	10526.438	36378.367
7821.0	58.44	10740.973	39583.434
14326.0	58.42	12917.657	39444.141
12340.0	58.35	12028.405	35051.676
19524.0	58.35	14010.465	34386.805
1393.0	58.31	8052.456	33363.297
6831.0	58.31	10276.195	36134.688
19074.0	58.23	14092.249	39443.293
14334.0	58.19	12899.38	39590.961
5738.0	58.17	9724.727	35413.055
7538.0	58.1	10427.202	37703.383
11124.0	58.02	11457.214	34768.801
19945.0	57.94	14355.525	36744.816
17244.0	57.94	13626.287	35231.121
2225.0	57.93	8442.877	36254.922
13370.0	57.87	12364.599	36504.008
14158.0	57.85	12611.656	38320.41
16858.0	57.75	13582.563	39358.746
11466.0	57.73	11678.028	35551.004
3403.0	57.73	9052.681	35973.59
12511.0	57.71	11988.085	33294.215
8272.0	57.7	10725.343	33815.203
9740.0	57.7	11012.156	37553.359
5667.0	57.7	9892.523	35964.281
15890.0	57.66	13227.855	35621.586
15359.0	57.62	13124.457	37510.063
7181.0	57.6	10391.269	33763.004
8200.0	57.58	10632.624	35089.203
1975.0	57.58	8284.986	39912.879
11454.0	57.54	11752.764	35409.129
11698.0	57.5	11841.51	38230.754
5316.0	57.39	9786.195	39614.109
5041.0	57.37	9562.465	37128.0
7475.0	57.37	10505.601	37173.688
1511.0	57.35	8271.168	33621.293
7858.0	57.35	10683.754	39002.41
3380.0	57.33	8980.982	36318.84
15786.0	57.29	13237.05	36863.773
4849.0	57.27	9602.437	34329.188
2878.0	57.26	8691.697	37166.617
13493.0	57.24	12344.496	35186.652
6476.0	57.22	10107.298	39468.855
15992.0	57.22	13332.964	34723.465
15955.0	57.2	13268.251	34992.379
14256.0	57.16	12616.353	39531.473
3081.0	57.14	8705.836	39873.578
10880.0	57.08	11449.172	37650.773
176.0	57.04	7724.48	34050.949
18947.0	57.03	13836.396	39058.578
11196.0	57.03	11545.631	33499.574
12206.0	56.93	11905.98	36821.668
7153.0	56.91	10525.317	33410.508
18601.0	56.89	13914.021	35065.566
4569.0	56.81	9391.794	35425.711
20083.0	56.8	14417.441	38348.086
16746.0	56.78	13437.214	39346.449
7422.0	56.76	10539.9	36548.039
5864.0	56.76	9861.539	33709.102
4114.0	56.76	9188.764	38917.5
4389.0	56.76	9479.729	38134.621
16041.0	56.74	13226.008	34166.93
4743.0	56.72	9570.686	33013.078
418.0	56.66	7920.603	36028.703
1281.0	56.64	8007.919	34735.035
1096.0	56.64	8090.495	37095.539
17280.0	56.6	13576.788	34679.621
667.0	56.6	7810.372	38116.293
13814.0	56.57	12528.631	34238.824
513.0	56.53	7900.376	36748.102
10982.0	56.51	11632.26	36300.609
13037.0	56.49	12251.462	39038.594
17387.0	56.41	13737.082	33549.707
8337.0	56.41	10608.375	33007.926
1840.0	56.37	8275.667	37966.664
6563.0	56.37	10189.006	39233.336
3898.0	56.35	9129.709	35927.164
2599.0	56.32	8824.272	33436.609
16542.0	56.32	13523.203	37049.723
532.0	56.32	7858.063	36916.734
10638.0	56.3	11320.19	39214.707
3206.0	56.22	8849.298	38471.316
13839.0	56.2	12613.885	34405.07
3094.0	56.11	8701.277	39977.988
17099.0	56.09	13571.144	36732.531
16723.0	56.03	13414.343	39081.586
8047.0	55.99	10742.577	36760.227
4958.0	55.97	9653.166	35869.832
19478.0	55.9	14005.088	34860.586
15416.0	55.88	13102.807	38100.691
1768.0	55.86	8250.653	36923.336
7951.0	55.84	10565.839	38037.625
17183.0	55.8	13769.432	35754.727
4973.0	55.78	9528.346	36181.742
10431.0	55.74	11421.249	36509.387
239.0	55.7	7936.455	34530.98
13768.0	55.7	12549.95	33747.504
14362.0	55.65	12899.397	38998.141
2658.0	55.63	8761.911	34077.949
4788.0	55.61	9518.434	33489.77
703.0	55.61	7641.942	38412.188
4232.0	55.61	9333.787	39964.512
17366.0	55.55	13716.019	33965.09
17002.0	55.53	13620.715	37862.441
7154.0	55.53	10506.342	33417.887
3808.0	55.51	9227.535	34858.625
16557.0	55.49	13473.15	37235.016
15228.0	55.47	13073.225	35984.355
990.0	55.38	8152.206	38495.094
5734.0	55.36	9837.838	35393.527
7714.0	55.34	10385.569	39435.363
9787.0	55.34	11065.438	36950.945
12110.0	55.34	11898.342	37766.852
12943.0	55.32	12207.872	37798.289
15810.0	55.32	13267.602	36579.32
1926.0	55.3	8338.413	39082.027
16392.0	55.28	13467.894	35329.227
4591.0	55.26	9426.341	35398.145
14365.0	55.24	12871.525	39024.137
6059.0	55.24	9974.035	34884.449
7210.0	55.22	10417.132	34226.18
2780.0	55.13	8751.781	35790.766
2230.0	55.11	8483.032	36315.961
2221.0	55.09	8581.635	36440.723
12759.0	55.09	12279.079	35705.273
10416.0	55.09	11327.517	36383.613
7838.0	55.01	10683.556	39173.813
4145.0	54.99	9065.446	39262.32
9988.0	54.9	11030.278	34695.602
6086.0	54.82	10044.157	35232.789
20276.0	54.8	14282.698	39967.395
13690.0	54.78	12369.86	33075.273
19319.0	54.78	14123.337	36797.621
5780.0	54.78	9771.209	34622.813
20089.0	54.76	14339.413	38391.137
338.0	54.75	7941.137	35228.539
11090.0	54.75	11634.193	34967.172
13497.0	54.71	12433.942	35221.82
1629.0	54.69	8415.649	35242.113
18824.0	54.59	13852.568	37620.969
14785.0	54.52	12780.228	33828.047
16649.0	54.46	13564.523	38090.695
20235.0	54.42	14370.304	39556.121
1978.0	54.42	8225.332	39997.883
2427.0	54.32	8462.972	34027.102
1278.0	54.29	8128.449	34716.184
2740.0	54.27	8795.664	35194.047
19033.0	54.27	13874.029	39997.523
20310.0	54.23	14579.761	39694.742
6443.0	54.21	9957.815	38983.273
19284.0	54.21	14010.334	37036.734
12654.0	54.21	12089.852	34598.695
16191.0	54.19	13435.544	33280.598
13858.0	54.19	12499.544	34622.617
15240.0	54.17	12986.792	36078.293
12972.0	54.13	12233.305	38170.16
374.0	54.13	7929.969	35591.035
16386.0	54.09	13417.68	35276.539
13629.0	54.09	12490.455	33758.23
5749.0	54.06	9881.664	35248.371
19442.0	54.06	14210.495	35176.313
20665.0	54.04	14553.711	36314.234
19183.0	54.04	14040.939	38570.969
11285.0	54.02	11820.456	33409.293
16867.0	54.02	13592.366	39117.633
16575.0	54.02	13498.735	37382.641
4659.0	54.0	9289.026	33973.285
2340.0	53.98	8431.949	34968.688
16254.0	53.94	13536.944	34066.594
20879.0	53.92	14608.042	33589.895
10807.0	53.75	11484.124	38660.402
18797.0	53.73	13832.858	37355.309
2395.0	53.71	8532.529	34348.453
1844.0	53.71	8235.638	38002.879
16036.0	53.71	13312.406	34127.551
9643.0	53.69	11203.377	38774.711
8219.0	53.67	10729.058	34643.094
2206.0	53.65	8418.077	36829.414
16824.0	53.65	13632.722	39725.676
17491.0	53.65	13871.689	33352.109
13111.0	53.63	12234.638	39959.547
11480.0	53.62	11711.641	35700.035
15751.0	53.6	13313.36	37455.297
8303.0	53.58	10715.868	33535.215
18956.0	53.54	13911.609	39130.547
17037.0	53.48	13696.851	37547.527
11182.0	53.46	11602.222	33662.234
15714.0	53.46	13350.924	37729.398
16539.0	53.46	13450.844	37021.043
20122.0	53.39	14213.491	38721.664
1326.0	53.39	8045.803	34057.035
4491.0	53.37	9379.308	36841.539
15118.0	53.35	13057.905	34648.309
2655.0	53.33	8750.621	34032.676
18736.0	53.31	13962.872	36677.016
18765.0	53.29	13957.527	37076.078
7955.0	53.23	10770.436	38060.922
515.0	53.21	7786.553	36757.453
12941.0	53.18	12150.232	37763.77
8113.0	53.18	10588.174	36019.43
1862.0	53.18	8383.257	38248.391
1498.0	53.18	8256.343	33562.941
14041.0	53.16	12635.555	36421.41
889.0	53.14	7659.928	39934.152
4501.0	53.14	9450.019	36688.391
15830.0	53.1	13293.178	36463.137
12827.0	53.06	12191.816	36471.754
19778.0	53.02	14331.57	34668.336
19249.0	52.96	14011.133	37575.816
958.0	52.96	8119.323	39016.555
15711.0	52.93	13235.993	37708.047
20008.0	52.91	14276.217	37489.953
14183.0	52.91	12538.326	38593.102
10858.0	52.89	11595.081	37958.766
2158.0	52.87	8591.585	37191.16
9313.0	52.79	10949.852	37189.0
7632.0	52.75	10562.408	38568.668
16871.0	52.73	13754.945	39127.059
8174.0	52.73	10676.435	35147.629
4937.0	52.73	9616.628	35568.266
14698.0	52.73	12732.455	34848.422
11478.0	52.73	11743.976	35688.238
803.0	52.73	7677.954	39145.539
10201.0	52.66	11352.94	33861.281
2108.0	52.6	8571.553	38266.152
10092.0	52.6	11157.28	33599.363
1376.0	52.58	8075.989	33551.594
12064.0	52.56	12030.984	38426.898
13457.0	52.52	12346.69	35512.406
19854.0	52.52	14426.406	35629.414
8041.0	52.52	10651.242	36900.77
7704.0	52.5	10413.881	39308.676
1879.0	52.5	8244.991	38414.301
10015.0	52.5	11028.824	34299.34
14417.0	52.47	12839.055	38166.891
20697.0	52.43	14446.096	36027.285
93.0	52.43	7884.269	33665.359
9953.0	52.39	11090.408	35012.816
6854.0	52.37	10345.36	36052.652
5861.0	52.35	9886.017	33671.27
3787.0	52.31	9233.718	34635.602
1869.0	52.31	8287.128	38300.914
17110.0	52.27	13642.725	36822.0
3547.0	52.27	8847.399	34554.289
14449.0	52.22	12785.905	37672.68
10721.0	52.2	11440.991	39719.898
8002.0	52.2	10628.0	37629.645
3235.0	52.16	8984.527	38265.504
9383.0	52.16	10992.655	38050.52
12586.0	52.08	12156.432	33738.617
5271.0	52.08	9515.111	39647.313
5381.0	52.08	9834.366	38827.984
17311.0	52.06	13581.446	34370.234
12708.0	52.01	12112.865	35223.348
14024.0	51.99	12515.086	36224.543
4517.0	51.97	9306.409	36302.242
13052.0	51.97	12217.979	39142.871
11310.0	51.95	11725.041	33755.516
14738.0	51.93	12776.922	34584.34
3145.0	51.91	8853.042	39352.281
9791.0	51.91	11152.59	37012.746
6410.0	51.89	9959.557	38683.367
2128.0	51.89	8596.401	37719.133
1669.0	51.89	8401.231	35853.684
84.0	51.87	7957.114	33593.469
15705.0	51.85	13139.79	37979.637
2593.0	51.85	8781.359	33409.707
7937.0	51.83	10573.027	38176.52
4384.0	51.83	9465.24	38066.203
3063.0	51.8	8711.191	39716.004
3255.0	51.8	8884.196	37730.5
6363.0	51.76	9963.546	38095.258
363.0	51.76	7796.922	35508.152
14474.0	51.74	12727.424	37392.098
12049.0	51.74	12037.31	38482.988
1974.0	51.72	8340.234	39870.531
12768.0	51.7	12096.945	35760.047
17047.0	51.7	13754.773	37343.117
11928.0	51.68	11911.325	39873.707
4825.0	51.66	9524.503	34032.422
1779.0	51.64	8408.443	36969.34
11420.0	51.64	11711.099	35120.07
7430.0	51.62	10549.523	36662.891
19458.0	51.62	14061.61	34773.82
10501.0	51.6	11303.948	37516.625
17274.0	51.6	13644.038	34927.074
2017.0	51.6	8597.837	39275.656
550.0	51.59	7822.638	37049.527
15088.0	51.59	13010.312	34292.625
8323.0	51.55	10745.586	33189.098
6181.0	51.55	9934.928	36148.238
11373.0	51.53	11769.882	34494.5
18869.0	51.49	13828.596	38204.906
20789.0	51.49	14526.443	34727.188
15752.0	51.47	13333.062	37461.957
20694.0	51.47	14561.415	35987.801
15348.0	51.47	12946.905	37418.137
1765.0	51.45	8307.018	36861.934
19666.0	51.43	14331.824	33271.398
12016.0	51.41	12003.745	39063.176
14366.0	51.41	12755.001	39027.148
11162.0	51.39	11509.063	34025.902
19967.0	51.37	14393.132	36992.164
17536.0	51.34	13930.545	33962.219
12425.0	51.34	12005.241	34010.402
19138.0	51.32	13997.284	39099.016
17234.0	51.3	13651.345	35400.199
13327.0	51.3	12352.955	37161.133
11089.0	51.3	11606.349	34966.105
1792.0	51.28	8396.13	37143.789
15915.0	51.22	13314.105	35459.504
20095.0	51.2	14423.778	38439.379
1152.0	51.16	8016.429	36467.324
19406.0	51.13	14099.223	35852.156
12513.0	51.07	11868.927	33318.406
6702.0	51.07	10295.185	37777.957
15505.0	51.05	12954.559	39351.266
20500.0	51.05	14631.262	38384.191
2456.0	51.03	8517.476	33932.063
14643.0	51.03	12849.069	35485.438
3266.0	51.03	8987.775	37575.031
7196.0	51.01	10502.964	33982.789
5733.0	50.99	9921.128	35387.527
14581.0	50.97	12859.456	35903.445
175.0	50.95	7746.521	34039.125
10547.0	50.93	11310.291	38171.426
19896.0	50.88	14293.494	36189.234
1215.0	50.88	8119.271	35684.039
19941.0	50.86	14277.698	36688.969
9541.0	50.86	11197.767	39769.156
16576.0	50.84	13534.3	37394.211
14541.0	50.82	12802.438	36591.504
4566.0	50.8	9312.016	35708.492
18776.0	50.8	13922.8	37185.688
936.0	50.76	8077.537	39301.664
5380.0	50.74	9721.183	38828.32
16741.0	50.74	13552.375	39272.656
5555.0	50.7	9710.159	37409.449
17529.0	50.7	13985.977	33852.039
14049.0	50.67	12603.496	36559.863
6493.0	50.65	9928.729	39773.043
5325.0	50.65	9810.645	39710.68
15284.0	50.63	13043.754	36677.219
19559.0	50.63	13997.318	33958.641
20840.0	50.61	14633.683	33840.0
14721.0	50.61	12813.744	34506.598
20288.0	50.61	14555.756	39861.145
4496.0	50.59	9389.406	36624.883
1899.0	50.57	8279.739	38672.113
6191.0	50.57	10112.912	36243.27
3860.0	50.57	9178.638	35562.234
18265.0	50.57	13963.779	34851.59
10900.0	50.57	11584.247	37265.348
15869.0	50.57	13193.749	36040.398
5109.0	50.55	9578.74	38046.34
7711.0	50.53	10504.286	39418.234
13230.0	50.51	12329.297	38448.305
19129.0	50.51	14069.96	39010.445
7853.0	50.51	10584.866	38986.199
2465.0	50.49	8422.202	33688.422
19063.0	50.47	14044.621	39639.746
18791.0	50.42	13895.849	37268.031
891.0	50.42	7729.924	39958.254
10361.0	50.4	11275.126	35705.449
16494.0	50.38	13386.304	36507.512
20761.0	50.38	14471.896	35250.648
6777.0	50.36	10155.153	36736.422
1097.0	50.36	8194.397	37100.691
4721.0	50.32	9295.272	33220.844
19672.0	50.32	14302.358	33380.531
3334.0	50.32	8847.271	36773.988
20508.0	50.32	14576.28	38465.391
7523.0	50.3	10381.354	37604.008
7493.0	50.24	10518.923	37287.387
9921.0	50.24	11090.187	35285.035
18816.0	50.21	13897.167	37574.965
837.0	50.17	7871.641	39457.289
1927.0	50.17	8250.049	39101.371
14373.0	50.17	12782.899	38811.441
337.0	50.17	7967.502	35220.707
2344.0	50.17	8533.644	34989.668
13492.0	50.17	12403.883	35181.246
1060.0	50.15	8074.16	37640.875
16541.0	50.11	13450.998	37047.309
11280.0	50.11	11720.165	33284.801
1238.0	50.11	8048.773	35179.168
8157.0	50.07	10766.441	35320.398
12334.0	50.03	11931.139	34948.508
7732.0	49.98	10381.972	39692.672
19698.0	49.96	14406.655	33710.188
2052.0	49.94	8516.399	38853.813
3075.0	49.94	8660.838	39834.105
5829.0	49.94	9807.202	34261.152
428.0	49.86	7772.207	36126.516
3535.0	49.84	8994.988	34740.832
4147.0	49.82	9167.969	39296.672
2144.0	49.82	8602.977	37644.617
12657.0	49.78	12141.537	34622.453
15450.0	49.78	13048.186	38519.551
19874.0	49.73	14254.188	35842.066
16157.0	49.73	13391.575	33017.391
4180.0	49.71	9155.849	39653.238
4860.0	49.69	9653.069	34421.598
12510.0	49.69	11956.444	33292.199
14497.0	49.63	12916.302	37298.254
5862.0	49.63	9855.592	33698.145
15162.0	49.63	13137.147	35111.996
9693.0	49.61	11079.582	38093.117
4776.0	49.61	9591.095	33383.773
17337.0	49.59	13571.886	34023.91
20718.0	49.55	14493.729	35601.84
47.0	49.54	7818.312	33330.422
11502.0	49.52	11684.933	35916.668
20739.0	49.52	14494.812	35567.527
2933.0	49.5	8710.61	37882.059
13543.0	49.46	12315.065	34712.434
11024.0	49.46	11585.561	35809.207
1086.0	49.46	8035.3	37287.398
5.0	49.46	7924.771	33023.422
8245.0	49.44	10696.305	34343.133
8120.0	49.4	10637.688	35830.336
15977.0	49.4	13215.677	34867.07
19450.0	49.4	14089.06	34996.227
1297.0	49.36	8076.77	34300.305
19565.0	49.36	14160.122	33703.188
2630.0	49.36	8807.855	33669.402
15665.0	49.36	13221.66	38544.211
14102.0	49.34	12634.347	37450.09
15159.0	49.32	12982.273	35077.902
10675.0	49.32	11279.142	39745.223
10648.0	49.31	11414.57	39296.875
1342.0	49.31	8120.217	33854.785
11206.0	49.27	11545.391	33590.0
1843.0	49.27	8400.588	37991.094
396.0	49.27	7818.037	35743.836
16429.0	49.25	13505.465	35727.465
5267.0	49.21	9562.856	39629.648
15026.0	49.19	13036.572	33855.469
10016.0	49.19	11167.949	34301.836
10264.0	49.15	11360.119	34611.789
4670.0	49.13	9366.987	33844.004
1953.0	49.13	8248.977	39638.109
9162.0	49.11	10893.106	35315.898
9339.0	49.1	10907.951	37446.465
16981.0	49.1	13728.357	38039.473
6148.0	49.08	9962.835	35840.391
19018.0	49.06	13916.482	39776.605
9684.0	49.06	11154.563	38003.105
15621.0	49.02	13232.186	39186.789
2387.0	49.02	8431.512	34289.762
17480.0	49.0	13935.336	33251.836
16474.0	48.96	13516.114	36269.375
19593.0	48.96	14153.325	33356.855
4645.0	48.96	9405.622	34387.809
20313.0	48.94	14638.512	39727.672
8082.0	48.92	10729.032	36328.254
18264.0	48.92	13816.642	34852.098
2454.0	48.92	8571.485	33889.105
539.0	48.92	7821.512	36971.867
12825.0	48.87	12117.171	36460.398
6735.0	48.87	10333.578	37215.344
12365.0	48.85	11951.895	34729.992
9725.0	48.81	11180.514	37686.344
20266.0	48.79	14229.033	39843.945
11959.0	48.79	12020.689	39524.93
6552.0	48.77	10214.729	39360.094
5873.0	48.75	9843.967	33531.754
14025.0	48.73	12651.732	36231.727
20676.0	48.73	14598.992	36079.176
19131.0	48.71	14158.437	39038.035
16321.0	48.71	13438.436	34743.813
2434.0	48.71	8509.48	34105.699
19425.0	48.69	14033.117	35478.73
14591.0	48.69	12891.711	36008.18
9964.0	48.69	11092.274	35062.703
4118.0	48.69	9086.17	38988.902
3887.0	48.67	9124.86	35801.098
10053.0	48.67	11003.25	34071.559
3355.0	48.67	8984.933	36673.664
19263.0	48.65	14015.398	37421.855
3761.0	48.65	9062.426	34237.211
10210.0	48.6	11219.102	33988.727
15862.0	48.58	13278.112	36215.188
3633.0	48.56	8916.05	33181.707
6685.0	48.54	10243.24	37970.977
12059.0	48.52	11893.301	38371.891
4698.0	48.5	9481.61	33571.723
12060.0	48.48	11931.431	38385.055
1486.0	48.48	8299.551	33487.18
9929.0	48.46	11188.318	35410.27
14612.0	48.46	12726.964	35865.293
12640.0	48.42	12236.528	34402.504
766.0	48.42	7710.783	38841.164
8188.0	48.41	10639.821	34980.305
6688.0	48.39	10340.859	37679.223
20077.0	48.39	14409.28	38274.223
13513.0	48.39	12394.161	35043.371
13852.0	48.35	12595.257	34581.125
4095.0	48.35	9093.986	38588.953
12070.0	48.33	11963.513	38187.758
20541.0	48.33	14579.114	37847.645
13359.0	48.33	12395.391	36683.18
11599.0	48.29	11661.679	37018.055
10668.0	48.29	11322.359	39644.656
20425.0	48.27	14443.453	38954.512
3688.0	48.25	9219.295	33336.355
19060.0	48.25	14156.695	39999.984
1143.0	48.25	8171.766	36381.258
14395.0	48.25	12787.812	38478.258
16965.0	48.25	13776.458	38210.039
19983.0	48.23	14321.849	37191.539
12351.0	48.23	11987.808	34813.848
16003.0	48.23	13148.956	34471.07
19533.0	48.23	14093.34	34164.949
14796.0	48.21	12743.203	33946.883
11506.0	48.21	11836.893	35948.594
13597.0	48.19	12378.278	34030.754
18957.0	48.16	13930.315	39148.867
17338.0	48.16	13605.538	34042.434
10876.0	48.12	11429.921	37605.258
15944.0	48.1	13288.022	35187.93
10338.0	48.1	11276.238	35377.727
9188.0	48.1	10874.207	35592.844
2331.0	48.1	8596.085	35175.273
16637.0	48.08	13435.548	37992.559
11047.0	48.06	11458.156	35713.555
18853.0	48.06	13794.22	38000.18
3956.0	48.06	9196.186	36892.797
16007.0	48.06	13190.783	34485.512
2242.0	48.04	8602.275	36092.633
680.0	48.02	7907.153	38219.938
9777.0	48.0	11068.653	37090.746
11388.0	47.96	11673.864	34674.129
10977.0	47.96	11506.659	36223.602
4868.0	47.95	9657.307	34568.789
14828.0	47.91	12887.963	33472.801
2269.0	47.87	8614.917	35749.672
14903.0	47.85	12950.65	33269.133
13211.0	47.83	12283.499	38496.465
6160.0	47.83	9985.957	35997.063
6633.0	47.83	10155.913	38417.578
4875.0	47.83	9656.427	34689.141
1644.0	47.83	8336.508	35429.0
4719.0	47.81	9330.431	33173.609
5551.0	47.81	9862.178	37366.531
17098.0	47.81	13639.42	36713.336
6114.0	47.79	9958.661	35534.203
18951.0	47.79	13988.938	39113.77
12142.0	47.79	12052.218	37483.551
10890.0	47.79	11618.178	37464.867
6556.0	47.77	10258.035	39125.977
20601.0	47.77	14578.088	37109.137
3878.0	47.75	9231.727	35730.375
4755.0	47.75	9575.655	33117.836
19362.0	47.73	14105.615	36166.785
10834.0	47.7	11492.425	38331.305
500.0	47.7	7678.241	36640.27
14571.0	47.66	12754.009	36367.965
11967.0	47.64	11856.92	39300.992
6559.0	47.64	10304.52	39172.395
11901.0	47.64	11752.095	39861.563
6593.0	47.64	10145.153	38858.559
6477.0	47.62	10012.512	39519.223
20565.0	47.58	14589.047	37520.281
2124.0	47.58	8512.472	37959.926
4023.0	47.56	9272.828	37752.797
685.0	47.51	7947.96	38254.527
20205.0	47.49	14266.136	39299.367
11069.0	47.45	11629.87	35302.512
3917.0	47.43	9211.339	36259.512
1066.0	47.43	8161.792	37436.574
15922.0	47.41	13268.477	35531.316
14450.0	47.41	12853.886	37679.289
12627.0	47.41	12173.818	34289.773
5831.0	47.39	9896.627	34283.805
7912.0	47.39	10595.458	38552.656
19302.0	47.39	14063.814	36900.801
13899.0	47.39	12663.161	34761.504
17352.0	47.35	13667.942	33831.457
20912.0	47.33	14606.43	33043.129
10866.0	47.31	11569.014	37792.379
19646.0	47.28	14394.742	33044.57
16420.0	47.26	13461.138	35648.086
20703.0	47.26	14481.924	35772.855
4448.0	47.24	9449.456	37193.121
14783.0	47.2	12883.937	34104.258
3592.0	47.2	9038.765	33892.09
15577.0	47.18	13165.441	39999.867
11974.0	47.18	11885.711	39343.605
1997.0	47.16	8572.743	39944.941
3545.0	47.14	8858.882	34506.828
218.0	47.12	7735.883	34390.285
900.0	47.12	8032.268	39790.184
3909.0	47.12	9121.161	36124.906
13771.0	47.1	12637.788	33793.012
727.0	47.08	7641.289	38581.164
3401.0	47.08	8866.05	35948.137
18806.0	47.06	13996.639	37431.938
6393.0	47.03	9976.464	38410.973
12758.0	47.03	12186.901	35704.734
5985.0	46.97	10061.727	34022.125
4289.0	46.95	9437.261	39231.738
5722.0	46.95	9860.725	35571.832
3322.0	46.93	8909.455	36976.641
19499.0	46.93	14091.492	34699.848
4346.0	46.91	9481.25	38569.32
14672.0	46.89	12858.089	35155.113
19262.0	46.89	14161.308	37415.355
15087.0	46.89	13021.173	34266.852
9967.0	46.89	11127.023	34776.52
4593.0	46.87	9444.164	35099.543
11126.0	46.87	11490.462	34453.621
7579.0	46.87	10472.402	38011.664
11061.0	46.87	11564.677	35530.797
11877.0	46.85	11791.87	39581.648
13714.0	46.83	12680.046	33034.563
2871.0	46.83	8642.298	37085.34
19337.0	46.82	14060.628	36459.906
11912.0	46.82	11833.861	39943.449
5232.0	46.82	9614.733	39129.777
15222.0	46.8	12930.364	35954.863
20131.0	46.8	14408.841	38849.77
19383.0	46.78	14144.882	35735.664
5536.0	46.76	9910.705	37512.5
11451.0	46.68	11805.979	35379.516
2466.0	46.68	8442.45	33704.48
7915.0	46.68	10717.739	38590.855
20542.0	46.66	14430.859	37854.676
15078.0	46.66	13077.234	34130.625
4677.0	46.66	9377.719	33659.086
2372.0	46.66	8429.681	34483.426
19409.0	46.62	14145.937	35890.027
6903.0	46.59	10271.381	35728.973
17187.0	46.55	13624.663	35776.652
20430.0	46.55	14446.583	38981.379
10122.0	46.55	11003.82	33009.574
5951.0	46.53	10070.724	33490.855
3475.0	46.51	8909.092	35289.121
13134.0	46.51	12305.736	39648.57
20295.0	46.49	14639.286	39921.387
6630.0	46.49	10186.685	38367.398
2114.0	46.49	8511.521	38023.613
8018.0	46.49	10565.206	37208.48
745.0	46.47	7978.024	38685.629
7122.0	46.47	10466.067	33093.574
13710.0	46.45	12530.176	33012.66
2074.0	46.43	8420.068	38503.773
19062.0	46.43	14125.26	39611.066
13763.0	46.41	12524.342	33639.754
2132.0	46.41	8550.255	37741.93
19864.0	46.41	14390.574	35757.621
12535.0	46.39	12083.787	33098.695
6897.0	46.39	10334.861	35684.793
9636.0	46.37	11122.859	38645.441
6111.0	46.37	9985.543	35507.262
12821.0	46.36	12213.613	36420.379
18657.0	46.32	13871.496	35887.324
384.0	46.3	7705.941	35668.539
7619.0	46.26	10414.445	38479.953
12965.0	46.26	12163.727	38117.551
3738.0	46.26	9109.691	34001.18
13192.0	46.24	12407.0	38676.441
14300.0	46.22	12767.307	39921.871
820.0	46.2	7663.616	39289.863
12193.0	46.2	12041.118	36991.766
6994.0	46.2	10158.517	34569.887
7952.0	46.18	10589.676	38038.469
10853.0	46.18	11476.198	37861.746
17272.0	46.18	13586.255	34899.91
20808.0	46.18	14446.564	34345.332
20183.0	46.16	14232.705	39183.691
19207.0	46.16	14101.762	38153.055
648.0	46.15	7871.966	38010.383
17082.0	46.15	13636.861	37167.168
8456.0	46.15	10888.334	34226.727
13232.0	46.13	12420.408	38146.746
12107.0	46.11	11874.392	37746.156
12635.0	46.11	12070.901	34366.086
2736.0	46.09	8819.931	35141.262
18671.0	46.07	13821.52	36033.566
7780.0	46.07	10758.354	39608.617
13214.0	46.07	12456.35	38538.566
17467.0	46.05	13959.105	33171.676
2789.0	46.03	8767.761	35977.191
8264.0	46.03	10735.57	33983.344
9420.0	46.01	10819.693	38509.039
3922.0	45.97	9156.654	36340.309
14312.0	45.97	12715.689	39601.656
10867.0	45.95	11635.377	37510.285
3667.0	45.95	9105.55	33025.902
5122.0	45.93	9523.16	38179.68
1722.0	45.93	8400.855	36437.113
18588.0	45.92	13933.124	34881.602
1186.0	45.92	8055.313	35982.719
3690.0	45.9	9239.731	33347.656
16525.0	45.9	13409.399	36794.473
6020.0	45.9	10099.063	34518.605
6137.0	45.88	10088.284	35743.652
19179.0	45.86	14034.767	38501.594
7940.0	45.86	10588.375	38201.492
1630.0	45.84	8389.658	35256.555
15633.0	45.82	13274.042	39012.824
193.0	45.8	7830.993	34212.824
2403.0	45.78	8518.844	34388.449
1364.0	45.78	8104.005	33748.051
19510.0	45.78	14181.58	34540.93
13578.0	45.78	12476.615	34158.828
9459.0	45.76	10803.047	39016.496
7968.0	45.76	10698.238	37912.926
7479.0	45.76	10415.397	37190.254
6117.0	45.76	10020.006	35557.145
13538.0	45.72	12471.315	34670.477
10932.0	45.7	11524.34	36771.719
20691.0	45.7	14569.623	35971.059
4447.0	45.69	9399.74	37182.066
5191.0	45.67	9535.556	38775.039
16292.0	45.67	13519.262	34475.551
8242.0	45.65	10587.436	34295.328
4584.0	45.65	9383.994	35314.27
18921.0	45.65	13830.35	38733.363
14728.0	45.65	12819.701	34541.68
20674.0	45.65	14439.202	36068.883
10.0	45.63	7740.316	33067.684
7387.0	45.63	10508.883	36075.277
4205.0	45.61	9123.4	39846.57
4221.0	45.59	9340.632	39830.824
18896.0	45.59	13871.628	38432.055
718.0	45.59	7754.951	38485.371
20817.0	45.57	14451.545	34161.039
4101.0	45.57	9226.76	38698.723
14651.0	45.55	12750.067	35565.176
9701.0	45.55	11125.116	37839.168
2962.0	45.55	8650.361	38307.348
5922.0	45.53	9928.684	33169.934
19155.0	45.53	14117.396	38914.836
16201.0	45.51	13455.766	33330.711
10585.0	45.51	11251.932	38636.762
10994.0	45.49	11599.879	36119.914
4322.0	45.49	9466.027	38672.988
15499.0	45.47	13005.754	39173.254
11714.0	45.46	11672.814	38423.809
2036.0	45.46	8576.042	39225.055
13345.0	45.46	12383.027	36763.922
13349.0	45.42	12303.748	36547.492
755.0	45.42	7872.901	38761.102
5406.0	45.4	9890.33	38509.672
6518.0	45.4	10156.297	39822.785
5071.0	45.4	9534.742	37498.742
11390.0	45.38	11784.046	34701.785
10267.0	45.36	11319.173	34670.848
333.0	45.36	7679.188	35199.293
5361.0	45.32	9854.349	38952.883
20113.0	45.32	14261.819	38620.133
9885.0	45.32	11161.143	35609.309
7691.0	45.32	10371.039	39191.18
5358.0	45.3	9890.532	39244.938
10757.0	45.28	11474.453	39124.613
20696.0	45.26	14636.88	35994.461
8495.0	45.26	10795.335	34700.449
4169.0	45.26	9259.944	39523.512
6737.0	45.26	10248.914	37320.102
6195.0	45.26	10043.961	36349.926
16789.0	45.24	13482.023	39992.066
13857.0	45.24	12662.735	34600.09
15842.0	45.24	13326.334	36331.227
6824.0	45.23	10202.152	36352.891
14462.0	45.23	12743.725	37814.105
8426.0	45.21	10843.4	33856.195
5276.0	45.21	9580.475	39760.328
20615.0	45.21	14555.491	36945.074
20590.0	45.19	14489.459	37287.875
20688.0	45.19	14635.347	35901.023
6629.0	45.17	10218.355	38348.027
14384.0	45.17	12879.888	38660.883
4779.0	45.15	9551.576	33406.512
19608.0	45.15	14155.531	33470.789
19857.0	45.15	14327.806	35656.766
1770.0	45.15	8415.915	36925.973
12908.0	45.13	12240.582	37341.496
344.0	45.13	7647.247	35297.262
788.0	45.13	7644.761	39042.859
10935.0	45.13	11497.902	36790.723
14269.0	45.13	12508.032	39703.953
1168.0	45.13	8032.411	36352.336
3400.0	45.11	9020.796	35930.051
14090.0	45.11	12558.249	37256.469
8066.0	45.09	10662.951	36403.973
9830.0	45.09	11063.128	36237.844
17447.0	45.07	13731.688	33132.344
1957.0	45.07	8308.899	39665.625
7209.0	45.07	10533.458	34215.574
19895.0	45.05	14338.98	36158.457
14645.0	45.03	12842.844	35499.02
5088.0	45.03	9664.21	37711.68
19000.0	45.03	13909.991	39610.801
3428.0	45.01	9015.273	35586.531
11639.0	45.01	11661.782	37513.398
1248.0	45.01	8094.416	35045.453
5403.0	45.0	9744.37	38486.668
819.0	45.0	7829.916	39288.684
18936.0	44.98	13967.014	38880.074
10552.0	44.98	11290.113	38277.461
2770.0	44.98	8726.372	35638.707
5067.0	44.98	9689.478	37436.125
7128.0	44.96	10371.357	33123.117
11335.0	44.96	11716.261	34040.551
18807.0	44.94	13832.7	37441.895
15206.0	44.94	13008.371	35682.063
19572.0	44.94	14212.217	33489.664
6088.0	44.94	10118.458	35247.016
2093.0	44.94	8469.291	38371.676
2089.0	44.92	8571.333	38306.781
2111.0	44.9	8528.649	38015.809
17530.0	44.88	13929.987	33860.371
13511.0	44.88	12466.521	35019.824
17201.0	44.86	13626.528	35610.941
8388.0	44.82	10898.25	33415.816
3195.0	44.82	9010.712	38877.824
20456.0	44.8	14427.725	38840.816
19092.0	44.77	14074.004	39305.758
20210.0	44.75	14238.387	39331.602
18622.0	44.75	13819.341	35452.262
20654.0	44.75	14585.101	36480.816
5552.0	44.73	9733.764	37375.574
3189.0	44.73	8870.775	38812.16
11471.0	44.73	11709.993	35564.504
10397.0	44.73	11365.396	36116.824
12256.0	44.71	11996.679	35949.988
6133.0	44.71	10117.012	35714.113
11380.0	44.69	11820.322	34579.996
13864.0	44.69	12528.114	34663.223
17053.0	44.67	13666.237	37422.02
18654.0	44.67	13940.18	35829.508
17243.0	44.65	13642.656	35213.07
16718.0	44.63	13433.842	39018.0
14701.0	44.63	12847.983	34910.102
7089.0	44.63	10207.011	33467.172
7662.0	44.61	10415.853	38876.172
1331.0	44.61	8013.83	34090.66
9811.0	44.61	11023.297	36381.957
6282.0	44.59	9965.544	37497.223
6601.0	44.59	10295.594	38674.961
7817.0	44.57	10578.293	39554.32
1856.0	44.57	8230.653	38183.695
12889.0	44.57	12120.532	37138.254
7218.0	44.56	10421.099	34319.855
5407.0	44.56	9729.268	38526.883
2246.0	44.56	8555.342	36112.406
73.0	44.56	7886.179	33492.746
16280.0	44.56	13543.066	34392.457
6543.0	44.56	10168.529	39495.887
13562.0	44.56	12386.441	34575.398
20004.0	44.54	14297.503	37440.754
16028.0	44.54	13218.9	34388.746
11448.0	44.54	11667.304	35335.5
5112.0	44.54	9595.529	38092.133
12431.0	44.52	11940.0	34079.723
1594.0	44.52	8313.02	34738.328
18167.0	44.5	13914.311	34750.621
11638.0	44.48	11781.248	37454.844
2796.0	44.48	8771.939	36061.008
1767.0	44.46	8333.4	36920.277
4781.0	44.46	9611.469	33420.625
20099.0	44.44	14359.331	38490.246
7941.0	44.44	10714.187	38231.621
14130.0	44.44	12605.499	37995.801
298.0	44.42	7659.605	34901.852
11695.0	44.42	11636.038	38187.875
6734.0	44.4	10305.647	37194.207
10206.0	44.38	11337.217	33903.723
2296.0	44.36	8482.45	35419.363
1588.0	44.36	8299.082	34672.078
19035.0	44.34	14024.77	39757.293
9905.0	44.33	11043.476	35463.684
3919.0	44.31	9246.419	36291.242
13657.0	44.29	12288.075	33367.598
18733.0	44.27	13832.405	36661.34
5030.0	44.27	9535.234	36973.586
4066.0	44.27	9086.589	38315.848
16296.0	44.27	13388.596	34490.52
19206.0	44.27	14085.374	38152.281
6646.0	44.25	10301.577	38254.871
10076.0	44.25	11121.583	33690.875
16118.0	44.25	13260.176	33385.055
5334.0	44.23	9903.699	39463.652
18686.0	44.23	13870.782	36243.703
18900.0	44.21	13838.243	38502.504
7201.0	44.21	10399.826	34069.746
726.0	44.19	7965.251	38557.809
3193.0	44.17	8876.191	38866.094
9398.0	44.17	10927.367	38204.863
16325.0	44.15	13456.713	34804.32
16690.0	44.15	13493.786	38696.445
14588.0	44.15	12852.664	35985.156
10705.0	44.15	11619.148	39954.605
18748.0	44.13	13808.49	36844.434
8319.0	44.13	10574.63	33451.129
9517.0	44.13	10874.977	39731.668
19059.0	44.11	14098.827	39993.766
10202.0	44.1	11397.169	33861.781
14510.0	44.1	12857.089	37116.039
15316.0	44.08	13104.142	37033.465
13396.0	44.08	12468.772	36190.027
1690.0	44.08	8288.798	36060.195
1596.0	44.08	8371.774	34782.715
5547.0	44.08	9906.572	37350.555
7530.0	44.04	10357.018	37647.91
1720.0	44.04	8252.111	36389.121
15516.0	44.02	13078.355	39464.344
20227.0	44.0	14385.322	39497.496
6564.0	44.0	10202.878	39232.648
13534.0	44.0	12427.297	34633.059
6125.0	43.98	9927.455	35633.469
14286.0	43.98	12673.918	39927.758
14246.0	43.96	12679.128	39357.828
15982.0	43.96	13144.406	34636.203
2314.0	43.96	8581.375	35290.488
13280.0	43.94	12320.286	37514.785
16122.0	43.94	13286.837	33445.773
3613.0	43.94	9025.73	33572.734
1916.0	43.92	8204.483	38916.984
10658.0	43.92	11345.926	39545.16
14886.0	43.92	12937.244	33197.262
6796.0	43.92	10260.034	36566.816
17046.0	43.9	13769.074	37648.555
18764.0	43.9	13929.178	37064.68
2047.0	43.88	8574.464	38801.961
11368.0	43.88	11667.777	34401.645
11490.0	43.88	11725.126	35778.688
4695.0	43.88	9383.95	33554.43
1727.0	43.87	8209.277	36498.336
3625.0	43.85	9061.901	33403.145
2839.0	43.85	8701.491	36653.324
6392.0	43.83	10003.827	38400.461
2759.0	43.83	8699.657	35499.348
19763.0	43.83	14381.076	34523.254
10933.0	43.83	11557.39	36782.934
7408.0	43.83	10387.171	36343.379
7900.0	43.83	10614.55	38757.98
19235.0	43.81	14073.378	37706.0
1741.0	43.81	8409.955	36610.113
4286.0	43.79	9443.036	39208.57
6505.0	43.79	10028.209	39882.922
3023.0	43.77	8808.559	39100.965
5838.0	43.75	9861.182	34000.574
3166.0	43.73	8940.667	39200.848
3019.0	43.71	8825.557	39052.875
3068.0	43.69	8733.814	39753.871
12143.0	43.67	11985.55	37497.168
11365.0	43.67	11753.291	34340.422
1654.0	43.65	8404.618	35574.188
11854.0	43.65	11795.024	39337.727
4605.0	43.64	9399.975	35222.352
16722.0	43.62	13403.368	39068.23
12971.0	43.62	12244.003	38166.086
1497.0	43.62	8388.125	33555.68
19779.0	43.6	14246.83	34665.828
14389.0	43.6	12887.65	38739.055
15696.0	43.6	13209.75	37836.984
12091.0	43.58	11987.044	37897.734
5107.0	43.58	9615.439	38028.898
749.0	43.56	7984.733	38710.148
10239.0	43.56	11307.156	34358.387
4991.0	43.56	9672.6	36384.41
4709.0	43.56	9284.261	33386.914
4681.0	43.56	9438.713	33705.559
17044.0	43.54	13772.675	37595.293
16475.0	43.52	13531.944	36268.027
2319.0	43.52	8612.027	35344.531
1203.0	43.5	8117.766	35813.469
13626.0	43.5	12364.922	33737.301
5633.0	43.48	9829.537	36258.957
2034.0	43.48	8627.121	39215.879
5768.0	43.48	9774.629	34832.602
16949.0	43.48	13759.25	38373.406
11433.0	43.48	11771.837	35223.129
7217.0	43.46	10412.544	34315.797
8291.0	43.46	10597.921	33676.059
11121.0	43.46	11429.534	34751.574
13548.0	43.44	12295.916	34727.875
2938.0	43.43	8743.885	37969.344
6050.0	43.43	9942.862	34783.836
11707.0	43.43	11776.737	38325.727
20907.0	43.41	14572.05	33006.852
10733.0	43.41	11459.445	39538.52
11536.0	43.39	11750.788	36287.383
16920.0	43.39	13704.106	38683.23
588.0	43.39	7675.506	37431.668
13729.0	43.39	12663.605	33208.09
4942.0	43.39	9606.108	35648.234
5204.0	43.37	9560.229	38864.008
9786.0	43.37	11035.368	36946.031
32.0	43.37	7647.824	33216.285
4951.0	43.37	9506.675	35778.457
2145.0	43.37	8470.885	37655.816
2376.0	43.35	8577.16	34519.945
13841.0	43.35	12684.091	34439.445
7658.0	43.33	10385.725	38777.531
3889.0	43.33	9262.749	35808.477
10393.0	43.33	11411.935	36041.0
14120.0	43.31	12498.655	37757.68
15133.0	43.31	12943.905	34829.227
10909.0	43.31	11445.476	37095.125
3727.0	43.31	9186.426	33826.902
1754.0	43.29	8227.653	36740.641
20345.0	43.27	14460.852	39399.766
10449.0	43.27	11357.406	36724.004
14627.0	43.27	12729.026	35661.496
12189.0	43.27	11952.831	36973.203
16218.0	43.25	13554.359	33561.777
14009.0	43.25	12569.456	36069.344
2453.0	43.21	8528.287	33889.016
6071.0	43.21	10081.949	35039.246
12990.0	43.18	12245.085	38342.688
2608.0	43.16	8815.565	33547.715
7497.0	43.16	10505.091	37301.723
10823.0	43.16	11425.778	38560.781
20479.0	43.16	14452.734	38788.223
12840.0	43.14	12137.604	36603.984
10200.0	43.14	11392.904	33845.008
10473.0	43.12	11317.969	37093.129
15913.0	43.12	13180.746	35449.57
6060.0	43.12	9988.839	34916.688
15176.0	43.1	13131.367	35332.402
10146.0	43.1	11281.486	33194.539
11400.0	43.04	11745.207	34877.617
5976.0	43.04	10101.997	33894.578
4029.0	43.04	9233.022	37869.824
1627.0	43.02	8256.79	35214.785
11103.0	43.02	11529.974	34789.094
8378.0	43.0	10834.083	33321.121
12168.0	43.0	12019.491	37105.207
2820.0	42.98	8716.145	36252.379
2752.0	42.98	8660.4	35376.059
4182.0	42.98	9100.589	39656.867
16426.0	42.95	13426.613	35706.328
6822.0	42.95	10208.611	36331.18
12531.0	42.93	12261.699	33041.105
503.0	42.93	7892.266	36686.367
15732.0	42.93	13325.853	37613.836
6886.0	42.93	10258.212	35585.633
2656.0	42.91	8779.353	34054.73
13106.0	42.91	12082.441	39891.172
16992.0	42.91	13613.293	37832.586
1035.0	42.87	8076.972	37839.277
12818.0	42.87	12227.766	36308.391
9738.0	42.85	11077.121	37524.199
16648.0	42.85	13563.56	38075.59
556.0	42.85	7694.158	37076.516
7415.0	42.85	10548.587	36458.449
19648.0	42.85	14426.191	33055.176
19954.0	42.83	14227.152	36873.305
17411.0	42.83	13752.602	33460.453
14138.0	42.83	12680.732	38100.262
13452.0	42.83	12467.035	35469.641
18694.0	42.83	13991.841	36320.281
3569.0	42.81	8901.844	34221.402
11663.0	42.79	11843.778	37817.629
5988.0	42.79	10124.991	34090.973
20781.0	42.75	14622.223	34928.52
8293.0	42.75	10776.627	33700.949
12986.0	42.74	12069.825	38292.113
3260.0	42.74	8978.426	37813.262
13840.0	42.72	12514.051	34430.758
19810.0	42.72	14344.04	34857.672
5307.0	42.72	9857.155	39931.902
360.0	42.7	7675.294	35493.965
2833.0	42.7	8638.329	36546.68
3237.0	42.7	8969.11	38271.949
6.0	42.7	7756.259	33041.816
16354.0	42.66	13465.497	34958.578
13229.0	42.66	12479.676	38438.836
8488.0	42.64	10780.822	34639.086
5921.0	42.62	10051.188	33156.027
1742.0	42.62	8372.758	36617.039
19027.0	42.6	13812.536	39904.633
7306.0	42.6	10476.678	35371.539
13731.0	42.6	12593.97	33231.824
11484.0	42.6	11813.931	35725.262
18852.0	42.6	13821.77	37990.051
8458.0	42.58	10842.796	34260.547
17119.0	42.56	13626.356	36664.281
9343.0	42.56	10847.611	37506.992
16847.0	42.56	13590.878	39514.801
14845.0	42.54	12850.183	33105.922
10865.0	42.52	11422.494	37790.668
3073.0	42.49	8729.328	39810.254
19318.0	42.49	14184.98	36774.645
4053.0	42.49	9068.155	38186.047
17434.0	42.49	13752.016	33298.926
19144.0	42.49	14006.173	38829.574
16982.0	42.47	13676.293	38045.301
4392.0	42.47	9279.784	37834.301
14125.0	42.47	12628.747	37885.191
7620.0	42.47	10361.628	38484.371
16443.0	42.47	13484.115	35879.883
13213.0	42.47	12380.258	38530.359
12865.0	42.45	12273.867	36859.621
14089.0	42.43	12601.901	37237.441
4733.0	42.43	9462.36	33106.605
19380.0	42.43	14133.524	36021.809
6202.0	42.43	10054.293	36453.996
19626.0	42.41	14019.471	33001.422
14708.0	42.41	12908.687	34688.684
9565.0	42.39	11010.598	39436.922
3615.0	42.39	8988.74	33634.133
3845.0	42.37	9244.523	35358.836
14850.0	42.37	12771.169	33140.141
6423.0	42.35	10008.77	38794.383
1712.0	42.35	8209.401	36312.289
20727.0	42.35	14474.654	35703.531
9603.0	42.35	11153.221	39214.207
9729.0	42.35	11118.56	37718.188
16884.0	42.33	13767.549	39226.289
6198.0	42.33	10023.709	36387.984
16681.0	42.33	13525.003	38582.078
1002.0	42.33	8198.156	38337.191
7490.0	42.33	10395.256	37261.66
20744.0	42.33	14578.959	35280.855
12879.0	42.31	12189.897	36983.766
2129.0	42.29	8517.874	37719.055
10843.0	42.28	11587.271	38268.734
14079.0	42.28	12552.185	37119.434
20573.0	42.28	14494.553	37349.102
10885.0	42.26	11597.535	37421.59
13277.0	42.26	12486.581	37772.949
9261.0	42.26	10852.644	36385.871
5683.0	42.26	9896.94	35795.184
13845.0	42.26	12704.625	34511.762
20081.0	42.24	14376.738	38326.48
14308.0	42.24	12845.912	39975.785
12007.0	42.2	12052.232	38957.52
5037.0	42.2	9495.386	37078.973
1104.0	42.18	8041.702	36922.016
19933.0	42.18	14249.817	36576.688
14375.0	42.18	12915.57	38863.484
8010.0	42.18	10755.462	37348.785
546.0	42.18	7661.109	37018.48
2367.0	42.18	8560.94	34768.617
252.0	42.16	7866.126	34584.289
1197.0	42.14	8038.558	35767.43
15012.0	42.12	13092.014	33782.0
20662.0	42.12	14637.311	36257.184
3836.0	42.1	9153.663	35177.871
20539.0	42.1	14568.106	37835.129
7710.0	42.1	10538.509	39413.328
1848.0	42.1	8208.51	38051.355
15681.0	42.08	13277.799	38304.191
1482.0	42.07	8270.218	33466.961
1059.0	42.07	8089.047	37635.496
852.0	42.05	7897.512	39583.984
12291.0	42.05	11938.668	35459.355
17143.0	42.05	13704.569	36294.262
19606.0	42.05	14172.053	33448.48
9302.0	42.03	10819.699	37045.973
4172.0	42.01	9219.451	39531.938
806.0	42.01	7956.259	39197.32
10967.0	41.99	11501.64	36406.973
6884.0	41.99	10163.976	35883.371
15197.0	41.97	13124.731	35599.352
16316.0	41.97	13381.297	34708.129
77.0	41.97	7704.493	33522.906
17087.0	41.93	13617.458	36867.512
2085.0	41.93	8495.317	38605.301
10356.0	41.91	11236.491	35627.785
4429.0	41.91	9461.88	37590.273
5060.0	41.89	9560.147	37374.594
6950.0	41.89	10241.938	35244.52
18593.0	41.87	13802.603	34922.543
61.0	41.87	7944.624	33419.988
20462.0	41.85	14584.571	38905.742
8223.0	41.85	10594.649	34693.836
4416.0	41.84	9465.054	37714.395
12013.0	41.84	11964.737	39038.625
17321.0	41.84	13618.462	34208.578
20010.0	41.82	14352.415	37494.566
10472.0	41.78	11364.679	37091.34
5803.0	41.78	9863.205	34289.203
10857.0	41.78	11614.293	37928.742
19066.0	41.76	14074.391	39662.156
8079.0	41.76	10735.693	36279.012
14133.0	41.76	12572.782	38016.113
20559.0	41.76	14584.72	37742.281
1891.0	41.76	8398.157	38535.176
16933.0	41.76	13768.402	38467.551
5454.0	41.74	9903.254	38219.02
652.0	41.72	7860.782	38033.109
4655.0	41.7	9453.031	34206.063
12838.0	41.68	12104.672	36573.027
3046.0	41.68	8707.222	39386.277
5742.0	41.66	9707.014	35142.254
17125.0	41.66	13600.044	36398.789
7427.0	41.64	10499.418	36597.508
10656.0	41.64	11248.161	39463.934
13788.0	41.61	12655.208	33937.055
1708.0	41.61	8260.384	36258.773
6442.0	41.61	10107.661	38980.988
11311.0	41.59	11668.498	33772.578
19427.0	41.59	14100.899	35515.602
7324.0	41.59	10383.733	35558.902
3687.0	41.59	9243.329	33321.336
4807.0	41.57	9641.145	33762.254
16303.0	41.57	13394.443	34598.191
18649.0	41.55	13827.392	35742.824
12883.0	41.53	12135.428	37078.352
562.0	41.51	7835.909	37129.465
16009.0	41.51	13308.616	34507.277
476.0	41.51	7795.939	36447.465
4217.0	41.51	9387.537	39759.887
20308.0	41.51	14431.33	39692.496
14682.0	41.51	12812.203	34976.59
5257.0	41.51	9658.825	39450.5
11501.0	41.49	11797.953	35911.402
9299.0	41.49	10860.883	37021.645
15226.0	41.49	13029.713	35968.793
4078.0	41.47	9265.729	38404.84
13089.0	41.47	12169.331	39728.117
13694.0	41.45	12414.568	33108.332
3505.0	41.43	9053.535	34993.309
3106.0	41.41	8997.711	39937.211
12634.0	41.39	12189.383	34357.094
1177.0	41.39	8123.65	36179.188
4067.0	41.39	9254.164	38315.258
4616.0	41.39	9323.116	34812.73
7060.0	41.39	10320.686	33798.598
19837.0	41.38	14360.827	35293.34
19633.0	41.38	14164.327	33063.531
8260.0	41.38	10764.768	34241.703
7124.0	41.38	10556.978	33100.727
14663.0	41.36	12898.036	35390.598
16484.0	41.36	13390.776	36406.305
10886.0	41.36	11488.732	37428.668
2261.0	41.34	8487.13	35973.133
5782.0	41.32	9719.89	34649.668
6058.0	41.32	9939.548	34881.301
13278.0	41.32	12436.909	37783.109
2112.0	41.32	8441.165	38015.117
14797.0	41.3	12723.183	33948.816
18607.0	41.3	13913.302	35198.223
6385.0	41.24	10060.836	38334.883
14931.0	41.24	13074.016	33394.891
2001.0	41.22	8491.088	40009.848
18882.0	41.22	13930.995	38335.441
19439.0	41.22	14176.555	35106.574
9622.0	41.2	11064.482	39099.715
10422.0	41.2	11231.264	36440.258
13793.0	41.2	12641.64	33972.609
11889.0	41.18	11704.344	39674.715
13866.0	41.16	12584.152	34676.805
16782.0	41.16	13502.206	39910.465
8080.0	41.15	10687.424	36283.313
8053.0	41.15	10754.401	36841.902
13689.0	41.15	12455.57	33058.957
13441.0	41.13	12401.898	35640.063
16405.0	41.13	13384.624	35449.375
14725.0	41.13	12805.91	34531.773
13144.0	41.13	12412.06	39508.477
11226.0	41.11	11455.71	33204.5
16391.0	41.11	13523.89	35314.27
15261.0	41.11	13078.881	36341.977
7544.0	41.09	10546.286	37746.125
11282.0	41.09	11696.244	33318.676
6365.0	41.09	10090.24	38128.941
14084.0	41.07	12588.254	37204.914
8203.0	41.07	10566.674	34799.414
8019.0	41.07	10601.626	37213.605
3239.0	41.07	8903.687	38307.223
15366.0	41.07	13134.207	37585.098
8381.0	41.05	10781.903	33353.711
5680.0	41.05	9795.735	35751.031
4500.0	41.05	9314.314	36654.469
14546.0	41.05	12782.04	36648.113
5113.0	41.05	9593.134	38104.941
7307.0	41.03	10447.847	35373.535
4960.0	41.03	9534.768	35891.469
12441.0	40.99	11859.177	33836.648
1608.0	40.99	8326.648	35009.152
6120.0	40.99	9936.205	35579.344
11067.0	40.99	11549.49	35298.754
10751.0	40.99	11547.677	39410.777
2727.0	40.99	8827.101	35052.531
996.0	40.97	8042.458	38528.113
7895.0	40.97	10748.49	38670.699
9484.0	40.95	10822.401	39288.734
15214.0	40.95	12928.423	35867.723
2153.0	40.95	8612.744	37418.117
3416.0	40.93	8976.962	35786.262
13290.0	40.93	12303.306	37642.434
20515.0	40.93	14488.952	38226.578
8929.0	40.93	10868.021	34713.191
13861.0	40.93	12691.81	34639.992
3958.0	40.92	9083.324	36924.313
17190.0	40.92	13779.409	35797.266
5577.0	40.92	9860.631	37122.211
720.0	40.92	7732.317	38496.27
[truncated: 13,574 more rows]
