# Supplementary material for: Insights on the Control of Yeast Single-Cell Growth Variability by Members of the Trehalose Phosphate Synthase (TPS) Complex
Source: Front Cell Dev Biol. 2021 Jan 28;9:607628. doi: 10.3389/fcell.2021.607628 (PMC7876269; doi:10.3389/fcell.2021.607628)
Supplement: Supplementary file 3 [file Data_Sheet_2.ZIP › replicate1_TPS1_glc_t5.csv]

Id	Area(um^2)	Center_x_position	Center_y_position
2083.0	811.99	9045.786	38551.328
10991.0	755.75	14051.33	35415.016
7469.0	678.86	12113.618	34216.797
4998.0	663.05	10645.77	39904.543
10469.0	658.15	13967.904	36577.996
5751.0	620.1	10914.58	37239.578
9969.0	619.53	13746.013	39436.82
11077.0	613.49	14187.565	33233.285
3258.0	601.92	9394.592	33526.18
6576.0	592.92	11543.488	35794.996
10653.0	555.75	13985.468	39543.242
4826.0	554.72	10545.031	36720.133
2476.0	546.77	8898.561	33045.906
3343.0	543.48	9533.989	34198.113
7242.0	542.46	11867.906	36167.887
8795.0	542.17	12769.898	33404.375
11657.0	532.63	14500.621	38531.34
1509.0	532.56	8569.235	35800.77
9286.0	528.02	13216.965	37665.34
7615.0	524.97	12061.277	37423.844
9455.0	520.54	13194.827	34313.32
2741.0	516.62	9253.281	37878.5
203.0	512.58	7705.075	35876.836
7714.0	510.41	12166.074	39796.98
2873.0	508.51	9181.782	39508.148
5550.0	508.48	10804.147	39153.699
11237.0	507.9	14385.703	35882.383
7403.0	494.65	12259.426	33016.555
8385.0	493.96	12510.491	38955.535
1104.0	493.04	8398.709	36267.676
6280.0	492.08	11344.534	38326.305
6645.0	491.66	11517.604	34544.609
4686.0	490.85	10440.792	33698.879
3225.0	490.85	9468.713	34090.457
11723.0	489.88	14418.227	38102.309
6343.0	488.67	11363.733	39873.953
9023.0	487.61	13122.281	37419.309
8511.0	481.68	12835.687	37932.219
10499.0	479.55	13858.719	36913.313
2110.0	478.5	9005.674	38328.566
5852.0	477.88	11160.428	34964.281
1151.0	474.13	8214.021	37276.863
6488.0	474.11	11593.058	37590.625
9316.0	473.69	13319.863	37099.898
11265.0	472.79	14291.474	36751.078
2208.0	472.71	9027.917	36892.008
11797.0	472.21	14557.831	37042.086
6328.0	470.81	11381.978	39602.867
6548.0	470.05	11545.347	36264.637
405.0	466.29	7828.056	38155.227
9544.0	466.18	13445.088	33659.402
8302.0	464.63	12506.729	37554.059
6069.0	463.36	11276.473	34604.313
1758.0	461.16	8775.948	36248.078
1418.0	460.57	8596.893	37718.043
1985.0	460.18	9020.125	39834.102
6579.0	458.82	11621.956	35636.066
1140.0	455.66	8395.095	37069.414
9330.0	451.41	13289.303	37003.84
7413.0	450.47	12166.799	33116.609
7853.0	449.26	12339.261	37318.824
9759.0	448.69	13410.44	36400.664
5994.0	448.36	11392.109	33035.066
3570.0	447.9	9528.641	38373.992
8017.0	446.47	12353.508	34188.063
1707.0	444.38	8761.444	35022.141
7614.0	442.94	12158.054	37418.543
6705.0	441.33	11439.456	33301.313
6979.0	440.7	11733.011	37973.184
7131.0	440.68	11857.853	39201.473
7050.0	437.75	11657.653	39354.461
1715.0	436.43	8815.395	35221.789
3024.0	434.32	9431.468	37687.27
6214.0	432.86	11408.514	37239.859
10481.0	431.83	13849.907	36758.645
2996.0	431.18	9402.543	38383.055
1206.0	430.14	8382.907	37771.746
6559.0	426.45	11603.268	36132.117
7271.0	423.73	11851.455	35736.637
7891.0	422.88	12458.065	36669.934
2455.0	421.87	8910.867	33488.512
9535.0	420.2	13448.062	33303.773
7052.0	419.67	11733.476	39422.129
9868.0	417.71	13434.622	38598.367
8676.0	415.24	12773.724	35262.863
11719.0	414.32	14526.107	38082.492
6026.0	412.71	11255.731	33864.324
4221.0	411.95	9923.787	38178.641
374.0	409.67	7981.224	37793.098
1026.0	405.68	8323.511	34931.844
5783.0	405.03	11069.866	36850.844
2002.0	404.26	8847.495	39508.363
7591.0	403.98	12228.644	36659.707
1527.0	403.75	8554.994	35425.219
2661.0	403.59	8970.507	36191.922
2660.0	400.93	9198.115	36166.035
4938.0	400.85	10549.935	38863.461
8471.0	399.99	12745.831	38872.832
4236.0	398.71	9916.762	38461.211
11531.0	398.21	14232.902	39438.66
9486.0	396.6	13259.386	33727.57
838.0	395.16	7979.39	35197.867
7808.0	393.73	12293.558	38229.289
11917.0	393.52	14444.557	33989.707
10014.0	392.62	13674.284	38187.301
3202.0	392.48	9378.283	34137.539
11882.0	392.18	14446.748	34959.172
11202.0	392.0	14352.713	35209.438
3847.0	390.64	9836.122	35762.855
4024.0	390.28	10038.091	33705.66
8400.0	389.61	12520.413	39373.715
5952.0	389.24	11059.243	33759.266
1324.0	388.0	8618.388	39715.246
5717.0	387.04	11088.899	37903.031
8857.0	386.51	13118.316	33587.258
9056.0	386.31	12957.408	38036.086
7638.0	386.14	12229.09	38039.262
7993.0	385.34	12400.176	34636.734
5158.0	384.21	10756.882	36858.668
815.0	384.05	8000.012	35687.703
2755.0	383.79	9164.95	38134.902
11939.0	383.73	14539.382	33367.887
3892.0	383.13	9700.883	35217.867
6984.0	382.58	11636.038	38018.723
9448.0	382.52	13208.036	34677.137
11169.0	381.85	14409.343	34487.391
10599.0	381.05	13867.085	38041.57
1882.0	376.05	8746.74	38347.438
9239.0	374.71	13205.741	38399.676
831.0	374.44	8089.742	35386.648
10094.0	374.34	13650.371	37023.961
5619.0	373.77	11074.13	39726.715
8476.0	373.56	12819.515	38731.668
9801.0	373.29	13483.02	36923.293
5476.0	373.29	10922.272	37245.73
5070.0	371.98	10745.618	38398.449
8201.0	371.89	12677.806	35888.637
4134.0	371.72	10104.511	36259.902
2664.0	371.56	9133.502	36234.164
2722.0	370.28	9211.972	37550.426
7446.0	370.2	12239.715	33846.234
10958.0	370.13	14184.14	35995.238
155.0	369.8	7710.704	35078.922
7276.0	368.56	12045.971	35303.078
2631.0	367.71	9194.423	35536.324
7016.0	367.43	11831.576	38666.863
5557.0	366.28	10945.835	39251.484
1583.0	365.91	8563.526	34033.727
4628.0	365.43	10302.044	33568.039
2733.0	365.38	9141.42	37652.574
1198.0	364.28	8242.781	37653.563
618.0	364.17	8172.405	38831.555
8859.0	361.16	12991.497	33628.973
7643.0	359.99	12141.243	38185.09
8356.0	359.11	12581.601	38405.398
5702.0	359.07	11045.961	38263.465
5328.0	359.0	10810.15	33777.473
9982.0	358.9	13594.342	39026.453
7753.0	356.12	12350.928	39349.375
10692.0	355.53	14156.188	39977.559
4685.0	355.22	10373.192	33699.668
6996.0	355.01	11780.624	38261.539
5612.0	354.28	11156.428	39624.867
8669.0	353.33	12876.978	35527.68
2851.0	353.02	9194.424	39107.949
5970.0	351.97	11067.302	33218.656
9424.0	351.47	13164.529	35373.199
837.0	351.31	8118.668	35203.164
3793.0	348.94	9872.634	37238.512
10112.0	348.44	13592.723	36643.992
5799.0	348.19	11186.404	36368.281
4512.0	347.46	10240.337	36161.559
10283.0	347.04	13698.787	33836.313
8170.0	346.58	12653.637	34932.527
2595.0	346.56	9141.083	34682.051
10464.0	346.28	13901.659	36380.422
9533.0	345.57	13460.24	33208.23
4229.0	345.01	10066.936	38390.715
867.0	344.4	8134.868	34619.695
11102.0	344.34	14270.228	33223.18
8020.0	344.11	12374.138	34229.164
10121.0	343.48	13705.664	36309.715
9588.0	343.31	13497.786	34508.109
6602.0	343.12	11585.156	34946.777
9579.0	343.1	13459.71	34368.352
9480.0	342.96	13173.243	33958.699
10239.0	341.74	13688.842	34756.906
5537.0	341.53	10843.358	38724.605
10427.0	341.45	13897.076	35275.625
2870.0	340.89	9200.494	39467.094
5714.0	340.86	11169.001	37871.91
9301.0	340.36	13257.569	37288.84
3174.0	340.26	9438.171	35070.074
8375.0	340.22	12573.926	38792.766
7921.0	340.15	12292.08	35909.633
9011.0	339.63	13069.489	37184.961
7343.0	338.98	11917.052	34380.406
2502.0	338.86	9260.842	33293.293
6480.0	338.79	11459.292	37736.789
4817.0	338.08	10480.196	36549.133
5136.0	337.35	10642.107	36926.254
5805.0	337.2	11188.44	36103.148
2172.0	337.18	8872.286	37883.074
11634.0	337.1	14534.011	38976.176
7137.0	336.56	11953.997	38961.746
7470.0	336.51	12181.91	34230.719
568.0	335.07	8063.392	39827.82
3393.0	334.78	9647.178	35137.387
786.0	334.46	8123.207	36071.859
2871.0	334.02	9173.033	39507.832
4573.0	333.9	10333.244	34514.844
10311.0	333.56	13661.909	33426.453
1813.0	333.48	8746.291	37406.77
6064.0	333.06	11396.843	34543.617
10405.0	332.98	13774.719	34644.336
9157.0	331.74	13146.48	39913.309
6723.0	331.72	11693.02	33218.922
11130.0	331.6	14336.67	33896.555
2306.0	331.53	8886.656	35287.77
1937.0	330.68	8644.127	39041.477
9837.0	330.4	13395.577	37606.777
7069.0	330.17	11658.02	39787.613
3632.0	330.15	9543.355	39740.898
2695.0	329.13	9153.259	36900.898
3715.0	329.04	9732.465	38642.613
7445.0	328.12	12113.33	33840.063
3353.0	328.1	9618.307	34284.719
4718.0	328.08	10517.576	34549.688
8127.0	326.81	12670.043	33986.203
8316.0	325.74	12637.673	37680.875
11154.0	325.07	14238.601	34230.832
9740.0	324.76	13462.956	36162.379
10962.0	324.05	14108.713	35747.09
3799.0	323.92	9736.503	37039.535
5948.0	323.82	10989.182	33951.953
9022.0	322.56	12996.596	37398.938
4058.0	322.48	9981.234	34458.801
835.0	322.0	8172.83	35124.445
5215.0	321.7	10730.84	35508.664
11695.0	321.22	14560.374	38294.648
6860.0	320.84	11791.242	35441.309
5962.0	320.38	11071.292	33361.234
11224.0	320.22	14413.734	35575.152
2625.0	320.15	9266.05	35498.371
8067.0	319.82	12418.21	33249.324
4033.0	319.73	9917.068	33947.852
945.0	319.69	8164.17	33094.121
10001.0	319.67	13589.051	38703.48
2241.0	319.51	8999.402	36384.824
4495.0	318.67	10127.425	36437.008
425.0	317.35	7862.025	38550.93
7022.0	317.31	11783.332	38893.262
6701.0	316.28	11619.798	33239.309
9742.0	315.87	13470.406	36192.219
4147.0	314.71	10097.265	36539.004
10126.0	314.4	13597.212	36114.039
1280.0	313.69	8232.584	39279.656
3108.0	313.52	9380.201	36073.961
11873.0	313.21	14456.661	35310.508
4937.0	312.96	10348.835	38852.027
10138.0	311.93	13740.022	35881.105
6469.0	311.55	11501.628	37934.566
4971.0	311.43	10541.098	39617.688
10321.0	311.18	13719.477	33283.23
1998.0	310.76	8855.456	39692.313
7404.0	310.09	12088.494	33031.32
9584.0	309.51	13526.92	34429.012
6556.0	309.42	11602.716	36065.598
9387.0	309.23	13183.186	35760.555
4900.0	309.23	10371.59	38417.512
364.0	309.11	7662.587	37703.445
1105.0	308.81	8361.936	36320.793
7236.0	308.35	12048.842	36479.66
2548.0	308.12	9068.844	33983.242
3320.0	307.94	9684.057	33622.516
142.0	307.75	7647.021	34937.805
11905.0	307.66	14423.661	34407.801
11259.0	306.37	14202.666	36624.953
9067.0	305.91	13084.594	38319.598
6534.0	304.63	11528.447	36612.359
11280.0	304.57	14354.917	36998.133
4099.0	304.4	10087.742	35402.684
2209.0	304.4	8924.992	36897.344
1629.0	304.09	8480.686	33287.992
11134.0	303.88	14261.648	33914.77
1693.0	303.23	8762.447	34770.227
9438.0	303.21	13254.202	35074.871
4850.0	303.14	10446.842	37293.383
4361.0	302.96	10338.463	39521.301
6557.0	302.69	11527.469	36074.277
4468.0	302.64	10183.976	37146.59
5568.0	302.47	10934.425	39476.258
4614.0	302.37	10239.955	33770.797
4220.0	302.24	10062.458	38164.285
175.0	302.08	7736.166	35331.969
2197.0	301.72	8986.532	37449.707
6703.0	301.14	11619.738	33284.41
7341.0	300.72	11951.969	34347.117
3461.0	300.47	9569.29	36472.328
11811.0	299.78	14540.591	36712.102
8794.0	299.5	12739.59	33368.578
11155.0	299.25	14357.644	34260.109
8261.0	298.83	12616.727	36803.695
6370.0	298.81	11451.287	39700.078
6250.0	298.29	11216.971	37914.73
219.0	298.21	7725.472	36076.242
454.0	298.17	7828.554	39020.313
7523.0	298.0	12072.58	35261.391
8964.0	297.68	13042.981	36136.398
9129.0	297.66	12925.323	39743.281
3629.0	297.47	9669.703	39685.16
5538.0	297.37	10926.55	38795.668
388.0	297.25	7877.544	37936.473
8890.0	297.14	12978.68	34347.113
10975.0	296.89	14058.453	35610.887
6775.0	296.7	11841.062	34060.012
2808.0	296.41	9184.131	38792.703
1462.0	295.49	8573.588	37299.91
3740.0	295.43	9763.847	38220.973
7150.0	295.34	12008.928	38878.48
5543.0	294.61	10965.452	39008.945
7600.0	294.19	12206.162	36926.41
7895.0	294.19	12316.919	36419.707
2501.0	294.15	9160.875	33263.637
11230.0	293.63	14411.172	35707.973
9888.0	293.38	13543.402	39116.809
762.0	293.19	8119.101	36811.16
5668.0	293.06	11070.143	38680.152
7762.0	292.45	12474.021	39248.574
10069.0	292.43	13738.922	37035.535
109.0	292.25	7906.588	34495.961
5909.0	292.2	11187.755	34299.281
7194.0	292.02	11870.064	37186.316
4307.0	291.95	9986.485	39672.781
5524.0	291.09	10879.168	38456.141
4447.0	291.09	10159.289	37945.332
8070.0	290.66	12391.418	33323.313
9882.0	290.49	13499.043	38914.555
3012.0	290.28	9439.657	38089.863
10354.0	289.84	13792.81	33421.488
11809.0	289.09	14554.761	37035.125
11032.0	288.54	14100.025	34376.23
1328.0	288.29	8559.533	39301.629
8505.0	288.19	12744.839	38116.219
6342.0	288.04	11263.875	39850.121
8504.0	287.75	12883.462	38087.414
6908.0	287.73	11833.889	36550.879
6994.0	287.58	11647.694	38234.309
11595.0	287.24	14596.633	39696.336
10738.0	287.22	14002.81	38915.18
9817.0	287.08	13521.665	37184.172
6914.0	287.06	11839.068	36728.891
5381.0	286.87	10864.284	35058.32
2275.0	286.85	9033.526	36044.668
3688.0	286.83	9722.814	39552.789
860.0	286.49	8102.096	34703.309
1540.0	286.39	8517.396	35412.141
3352.0	285.63	9540.978	34277.656
10678.0	285.4	13968.964	39980.984
8749.0	285.15	12789.25	34238.16
2312.0	285.13	8995.258	35122.379
4768.0	284.96	10360.031	35816.223
5520.0	284.84	10813.137	38428.598
1286.0	284.8	8351.578	39557.102
3015.0	284.53	9413.886	37833.445
682.0	284.46	8036.505	37702.648
10050.0	284.42	13585.844	37630.461
1595.0	284.13	8475.263	33929.297
11451.0	284.11	14247.193	38948.141
3421.0	283.92	9545.094	35848.703
7564.0	283.9	12236.187	36137.473
9595.0	283.63	13526.057	34554.844
8800.0	283.04	12694.808	33456.531
8523.0	282.89	12885.45	37509.414
10141.0	282.75	13771.098	35892.484
6748.0	282.52	11806.488	33554.672
8152.0	282.33	12632.344	34478.145
7331.0	281.97	11994.214	34743.23
6777.0	281.83	11839.788	34094.176
6864.0	281.78	11782.762	35490.859
9586.0	281.6	13387.527	34462.02
623.0	281.6	8091.937	38890.938
4993.0	281.35	10555.217	39827.887
9983.0	281.32	13740.724	39030.996
8895.0	280.88	13007.203	34510.23
7508.0	280.74	12235.38	34994.805
9038.0	280.72	13113.451	37661.352
2162.0	280.32	8965.128	38103.609
5126.0	280.3	10767.375	37102.836
6952.0	280.21	11791.367	37554.957
4939.0	280.17	10456.467	38948.496
2190.0	279.8	8998.421	37599.727
1315.0	279.78	8441.299	39840.648
5399.0	279.5	10959.042	35463.715
8668.0	279.32	12915.022	35489.52
4012.0	279.09	10120.686	33471.266
1893.0	278.56	8774.425	38527.289
8761.0	277.93	12787.453	34124.492
6225.0	277.89	11322.011	37330.473
1037.0	277.81	8321.272	35277.406
9867.0	277.71	13430.816	38570.715
11453.0	277.27	14222.464	38981.035
9849.0	277.22	13456.818	37964.406
854.0	277.01	8151.772	34884.363
3987.0	276.93	9877.897	33307.68
7031.0	276.89	11713.655	39032.832
10964.0	276.62	14165.79	35806.559
1978.0	275.97	8690.742	39949.926
3047.0	275.95	9353.401	37459.324
1866.0	275.49	8799.506	38151.457
1709.0	275.32	8745.739	35046.852
91.0	275.28	7657.119	34132.508
458.0	275.22	7732.476	39048.723
11603.0	275.07	14532.661	39574.469
4476.0	274.98	10326.27	36982.855
5770.0	274.98	11147.317	36908.449
2876.0	274.94	9149.589	39573.676
5028.0	274.76	10622.236	39153.852
5697.0	274.75	11169.902	38174.727
2713.0	274.75	9148.729	37322.395
4647.0	274.71	10330.635	33234.477
9815.0	274.55	13554.961	37148.441
1340.0	274.53	8495.72	38961.762
5549.0	274.15	10863.649	39113.492
11644.0	273.88	14551.55	38881.434
4775.0	273.85	10540.829	35853.031
7900.0	273.42	12297.989	36467.906
444.0	273.33	7762.816	38926.988
2159.0	273.08	9004.572	38337.066
2594.0	273.02	9175.976	34676.102
3255.0	272.96	9295.569	33506.391
10819.0	272.91	14071.386	37548.641
8033.0	272.87	12387.286	33864.867
5390.0	272.81	10930.591	35262.746
7085.0	272.25	11849.761	39798.004
8390.0	272.16	12506.93	39104.984
10115.0	271.47	13716.396	36402.93
8764.0	271.09	12889.311	33838.68
10936.0	270.82	14127.774	36519.895
10268.0	270.8	13602.286	34250.957
4487.0	270.76	10202.414	36617.383
10788.0	270.38	14181.377	37699.367
1567.0	270.24	8598.574	34544.715
7874.0	270.15	12425.04	36724.516
11643.0	269.98	14614.092	38828.988
3781.0	269.86	9911.019	37663.547
10031.0	269.73	13610.362	37875.191
5711.0	269.73	11101.509	37850.965
10264.0	269.71	13773.732	34202.141
2269.0	269.25	8970.619	36199.211
10593.0	269.21	13813.571	37864.266
6223.0	269.07	11305.007	37294.281
2199.0	269.04	8869.423	37287.691
10072.0	268.63	13728.506	37075.539
3511.0	268.4	9634.294	37238.668
7038.0	268.33	11824.042	39094.043
8738.0	267.81	12709.839	34452.832
10802.0	267.77	14012.505	37511.109
7995.0	267.37	12430.183	34705.941
7689.0	267.27	12238.332	39177.266
4924.0	267.01	10491.02	38681.941
2890.0	266.91	9174.623	39935.711
1465.0	266.89	8526.684	37062.398
640.0	266.74	7992.359	38767.328
267.0	266.58	7837.453	36722.688
3766.0	266.57	9825.773	37750.074
9601.0	266.45	13455.713	34605.77
2453.0	266.11	9052.433	33416.648
3816.0	266.03	9869.686	36565.773
3584.0	265.88	9664.709	38636.215
8066.0	265.76	12351.114	33222.945
8143.0	265.76	12661.206	34283.457
4595.0	265.67	10204.217	34066.199
7863.0	265.26	12453.541	37163.375
1683.0	264.78	8629.798	34561.719
78.0	264.78	7734.663	33917.742
8541.0	264.52	12909.149	37259.508
9854.0	264.38	13558.344	38190.469
8566.0	264.3	12831.751	36762.336
10099.0	264.3	13737.194	36763.258
10758.0	264.21	14113.115	38612.699
8389.0	263.54	12605.44	39092.742
9582.0	263.48	13476.598	34385.035
9261.0	263.08	13140.983	37912.832
10155.0	262.56	13731.189	35263.832
4205.0	262.52	10001.445	37800.824
5267.0	262.1	10634.394	34294.527
5207.0	261.91	10604.168	35604.098
3664.0	261.87	9760.686	39765.266
8230.0	261.72	12703.897	36259.32
6252.0	261.58	11350.755	37955.523
3386.0	261.57	9513.196	34994.133
3717.0	261.35	9867.749	38707.762
1352.0	261.18	8532.499	38881.215
3889.0	261.07	9905.613	35180.102
952.0	260.67	8314.516	33013.297
669.0	260.67	8183.861	37885.094
6184.0	260.53	11266.371	36344.355
7969.0	260.34	12276.499	35148.461
10003.0	260.26	13749.211	38763.934
9462.0	260.15	13269.509	34439.535
1048.0	259.99	8334.365	35520.324
8430.0	259.94	12714.147	39926.203
10443.0	259.78	13879.084	35600.789
877.0	259.73	8075.751	34157.449
10350.0	259.71	13834.228	33359.613
8273.0	259.27	12491.683	37107.895
11511.0	259.19	14327.358	39257.227
10608.0	259.09	13959.058	38276.426
7747.0	259.04	12453.081	39541.047
11185.0	258.75	14330.656	34777.82
3925.0	258.58	9841.742	34573.297
5192.0	258.52	10744.129	36208.246
5956.0	258.5	11079.608	33527.094
3480.0	258.35	9535.812	36729.547
7063.0	258.31	11684.738	39623.746
5955.0	258.1	11029.092	33518.859
2706.0	257.96	9222.292	37194.176
46.0	257.94	7855.448	33618.395
56.0	257.87	7814.33	33723.094
847.0	257.64	8074.408	35062.82
10895.0	257.26	14125.298	37042.121
4964.0	257.24	10459.495	39488.137
5914.0	256.83	11121.343	34399.66
6951.0	256.72	11674.488	37551.543
8724.0	256.7	12736.73	34500.0
6387.0	256.68	11464.464	39313.629
3723.0	256.68	9738.171	38499.141
11661.0	256.6	14595.704	38555.914
8295.0	256.3	12562.065	37447.121
1278.0	256.28	8400.408	39268.16
3179.0	256.2	9323.066	34913.922
10498.0	255.82	13985.581	36847.723
1538.0	255.67	8558.246	35393.293
716.0	255.59	8010.983	37441.203
1101.0	255.55	8407.431	36263.762
11304.0	255.49	14360.299	37383.52
2602.0	255.4	9235.8	34899.09
1433.0	255.36	8608.559	37614.023
7164.0	255.32	11857.029	38420.145
7712.0	255.26	12093.962	39699.887
3589.0	255.26	9484.947	38791.211
5996.0	255.26	11356.544	33078.68
10718.0	255.24	13997.704	39366.152
5393.0	255.24	10981.058	35334.195
4032.0	255.15	10123.092	33779.016
1582.0	255.03	8582.078	34009.309
2853.0	254.8	9123.285	39141.699
11137.0	254.52	14417.611	33978.961
8082.0	254.42	12685.247	33098.691
10068.0	254.38	13674.53	37323.805
7201.0	254.17	12008.196	37120.652
7479.0	254.13	12207.676	34384.855
1961.0	254.13	8637.523	39518.742
11575.0	254.11	14455.721	39911.066
7743.0	254.11	12482.36	39482.637
2993.0	253.65	9424.48	38632.813
3089.0	253.52	9275.506	36443.895
6416.0	253.06	11620.985	38690.551
3114.0	253.06	9442.661	36159.113
676.0	252.98	8051.05	37968.457
5340.0	252.89	10892.125	34059.641
7371.0	252.72	11854.864	33807.285
3786.0	252.64	9765.473	37435.5
7374.0	252.41	11914.91	33508.59
5637.0	252.35	11065.067	39432.121
5809.0	252.31	11179.78	36183.609
11047.0	252.16	14108.335	34082.844
4312.0	252.1	9978.009	39764.93
1823.0	251.81	8703.946	37662.449
1789.0	251.64	8759.288	36696.844
10016.0	251.47	13618.902	38004.77
5902.0	251.32	11113.877	34550.734
6155.0	251.24	11352.657	35602.5
5106.0	251.07	10760.49	37387.695
8112.0	250.93	12550.615	33717.836
575.0	250.68	8147.328	39677.309
4541.0	250.61	10238.757	35520.602
6163.0	250.47	11378.083	35903.617
6761.0	250.28	11788.605	33720.824
5788.0	250.19	11108.665	36648.785
11274.0	250.15	14299.842	36880.684
4525.0	250.09	10144.909	36063.32
7406.0	250.03	12137.349	33034.219
9893.0	249.9	13515.613	39273.367
5333.0	249.42	10825.624	33977.406
991.0	249.27	8250.536	33991.664
7149.0	249.21	11893.657	38874.008
10693.0	249.08	14040.957	39982.727
5051.0	248.85	10745.272	39073.523
5606.0	248.77	11197.223	39925.301
6585.0	248.54	11556.255	35471.395
1731.0	248.48	8630.889	35661.871
11582.0	248.4	14595.48	39963.426
2760.0	248.33	9185.468	38192.352
7563.0	248.25	12269.815	36095.293
5806.0	248.02	11065.915	36107.363
1141.0	247.96	8292.683	37069.078
10108.0	247.85	13592.136	36560.285
4611.0	247.79	10166.539	33713.816
10067.0	247.72	13702.607	37314.023
9689.0	247.64	13522.375	35451.641
11072.0	247.58	14075.228	33400.516
2596.0	247.56	9068.607	34690.102
2924.0	247.43	9277.928	39474.293
10392.0	247.31	13902.688	34273.281
1788.0	247.29	8789.835	36689.492
4433.0	247.12	10261.879	37999.895
6895.0	247.12	11808.926	36119.152
10699.0	247.08	14008.577	39720.777
8552.0	247.06	12713.368	36883.848
3558.0	246.99	9605.66	38233.664
3054.0	246.91	9413.142	37265.141
4637.0	246.87	10320.581	33375.754
5802.0	246.85	11065.638	36062.875
7958.0	246.7	12432.203	35530.402
2027.0	246.64	8919.671	39260.016
4636.0	246.41	10147.62	33371.074
7956.0	246.37	12473.43	35464.246
3771.0	246.36	9791.538	37790.129
5573.0	246.36	10782.282	39516.625
9042.0	246.28	13104.76	37755.273
8817.0	246.2	12889.296	33037.02
9310.0	246.2	13212.172	37058.789
1992.0	246.13	9046.583	39928.203
7444.0	246.11	12181.023	33805.164
5115.0	246.11	10640.589	37224.914
8469.0	245.91	12779.247	39114.809
8708.0	245.91	12750.53	34877.977
3068.0	245.91	9482.584	36972.84
1552.0	245.84	8601.311	34827.074
9494.0	245.74	13219.261	33561.762
3624.0	245.74	9594.721	39556.0
11586.0	245.38	14550.123	40000.895
10724.0	245.19	14092.599	39212.734
3188.0	245.19	9289.759	34534.734
9674.0	244.69	13453.13	35204.551
2868.0	244.61	9173.382	39447.629
7640.0	244.46	12168.898	38067.168
10345.0	244.27	13970.772	33177.441
2256.0	244.21	8950.974	36351.906
6513.0	244.11	11510.544	37093.973
1576.0	243.98	8627.056	34157.477
8751.0	243.81	12774.305	34272.156
4591.0	243.69	10161.787	34262.07
6204.0	243.65	11287.119	37008.102
3168.0	243.56	9340.5	35250.578
6718.0	243.42	11672.847	33097.457
3039.0	243.19	9441.793	37401.887
9779.0	243.08	13559.804	36760.613
9323.0	242.98	13336.118	36901.086
4884.0	242.91	10342.998	37957.453
2258.0	242.85	8867.485	36087.391
5359.0	242.75	10842.206	34597.539
8062.0	242.43	12370.485	33405.797
11457.0	242.39	14343.473	39014.352
278.0	242.35	7701.23	36813.031
217.0	242.33	7970.902	36062.602
2745.0	242.22	9054.399	37946.305
3436.0	242.14	9503.188	36026.969
153.0	242.04	7941.539	35074.379
7862.0	241.72	12314.396	37155.789
3217.0	241.66	9275.605	33974.895
8125.0	241.62	12687.051	33968.254
6421.0	241.57	11562.494	38770.371
10019.0	241.53	13749.955	38031.238
11621.0	241.47	14592.618	39218.344
8347.0	241.43	12628.33	38254.129
57.0	241.43	7758.59	33729.004
268.0	241.39	7719.297	36730.574
6533.0	241.28	11526.614	36565.668
2351.0	241.22	8949.813	34441.727
10595.0	241.18	13981.319	37905.707
11553.0	240.91	14354.99	39824.051
4422.0	240.8	10155.373	38420.652
7060.0	240.63	11827.588	39588.18
5196.0	240.57	10710.464	35956.953
9559.0	240.55	13428.316	33845.195
9128.0	240.49	12939.164	39711.234
4776.0	240.4	10387.764	35878.18
888.0	240.36	8111.758	34009.926
4563.0	239.98	10139.768	34884.746
2667.0	239.96	9143.055	36297.227
7235.0	239.96	12006.561	36472.813
4420.0	239.94	10206.073	38371.289
9046.0	239.88	12969.819	37866.98
363.0	239.82	7648.317	37655.715
3676.0	239.8	9889.365	39608.328
11817.0	239.73	14612.958	36842.371
2546.0	239.71	9088.675	33969.016
5765.0	239.69	11095.295	36868.723
3854.0	239.69	9896.466	35867.133
8536.0	239.67	12803.997	37482.625
3090.0	239.67	9416.904	36461.109
1710.0	239.63	8721.327	35079.156
8825.0	239.57	12774.401	33132.84
8183.0	239.52	12537.321	35433.125
2018.0	239.42	8877.051	39381.355
2640.0	239.36	9254.417	35750.863
7176.0	239.32	11875.429	38054.363
6785.0	239.17	11646.208	34292.57
9006.0	239.06	13102.548	37012.645
5762.0	239.02	11173.237	37084.805
1911.0	238.96	8642.542	38682.934
1139.0	238.96	8356.649	37055.234
8487.0	238.92	12899.331	38425.848
9762.0	238.9	13381.185	36514.805
8.0	238.85	7785.1	33160.184
10720.0	238.81	14112.157	39386.273
493.0	238.69	7890.759	39562.0
11709.0	238.69	14493.703	38045.91
873.0	238.62	8174.854	34394.703
9041.0	238.54	13070.875	37746.785
3975.0	238.54	9870.066	33389.727
157.0	238.46	7760.22	35101.949
11385.0	238.41	14250.123	37867.668
4798.0	238.1	10412.942	36200.98
1234.0	238.1	8301.788	38285.051
8699.0	238.0	12736.223	34791.102
11842.0	237.98	14469.357	35939.559
5275.0	237.98	10614.951	34125.027
11602.0	237.72	14460.57	39554.363
8539.0	237.68	12874.156	37187.672
2971.0	237.56	9270.227	38983.109
5085.0	237.49	10597.493	37919.73
8401.0	237.31	12552.052	39386.547
1726.0	237.26	8625.337	35490.137
8205.0	237.16	12521.011	35992.363
10117.0	236.97	13595.142	36470.434
7817.0	236.91	12411.309	38065.957
3563.0	236.87	9534.78	38369.965
11310.0	236.87	14378.629	37463.223
2513.0	236.85	9178.474	33544.875
9031.0	236.82	12990.385	37519.254
1126.0	236.66	8359.381	36863.781
3478.0	236.59	9507.449	36718.098
5824.0	236.47	11195.791	35783.223
4457.0	236.45	10136.469	37506.953
10961.0	236.2	14151.46	36039.793
1114.0	236.11	8228.454	36530.355
4284.0	236.03	9935.538	39410.211
4729.0	235.95	10457.707	34729.195
8079.0	235.7	12604.046	33013.184
7021.0	235.7	11827.985	38878.18
2575.0	235.65	9113.665	34215.949
7091.0	235.57	12022.102	39919.031
1518.0	235.44	8487.106	35616.043
8739.0	235.32	12814.694	34142.414
1077.0	235.13	8325.793	35972.445
2682.0	235.13	9100.835	36748.836
9374.0	235.01	13192.93	36283.164
3981.0	234.98	9725.381	33177.488
4797.0	234.82	10532.92	36172.063
1507.0	234.82	8566.157	35758.809
380.0	234.69	7967.417	37872.789
7800.0	234.67	12353.704	38394.871
780.0	234.59	8013.354	36542.117
6712.0	234.46	11585.005	33080.301
7616.0	234.21	12104.178	37417.762
5208.0	234.08	10643.531	35722.508
7007.0	233.96	11774.01	38497.266
5825.0	233.94	11164.692	35788.621
10439.0	233.86	13902.106	35547.98
3087.0	233.85	9405.136	36417.242
11833.0	233.79	14485.866	36341.441
3512.0	233.79	9594.444	37243.207
10192.0	233.69	13747.411	35234.941
8439.0	233.67	12791.727	39695.16
6324.0	233.58	11301.949	39397.055
2692.0	233.48	9236.987	36851.199
2034.0	233.39	9023.894	39010.133
8970.0	233.37	12927.531	36298.23
9994.0	233.29	13644.226	38955.953
2723.0	233.21	9252.636	37558.984
2857.0	233.16	9266.952	39252.145
4408.0	233.14	10251.363	38580.402
8893.0	233.08	13031.507	34490.48
4959.0	233.0	10477.611	39389.93
7114.0	232.89	11897.577	39587.148
2170.0	232.73	9024.275	37869.133
6831.0	232.66	11657.307	34935.813
2672.0	232.66	9228.811	36388.105
7858.0	232.43	12276.151	37074.035
8028.0	232.39	12362.378	33821.383
9907.0	232.37	13390.89	39567.699
12.0	232.33	7932.327	33215.035
11195.0	232.31	14399.907	35127.73
9247.0	232.22	13268.408	38241.031
1560.0	232.06	8434.923	34667.906
9061.0	231.95	13065.853	38103.68
5614.0	231.87	11029.6	39668.363
3451.0	231.85	9683.951	36253.57
9407.0	231.59	13232.579	35460.387
2508.0	231.57	9200.702	33458.902
5066.0	231.57	10703.158	38560.34
8191.0	231.36	12571.119	35650.633
8568.0	231.24	12880.09	36782.109
1825.0	231.18	8772.337	37686.762
3836.0	231.14	9720.477	36335.648
3135.0	231.09	9317.289	35614.391
10932.0	230.95	13992.639	36421.875
5290.0	230.82	10711.167	33377.379
5428.0	230.74	10821.132	36146.602
3004.0	230.67	9369.14	38219.875
395.0	230.38	7900.275	38039.629
5168.0	230.3	10631.719	36516.742
3857.0	230.15	9722.696	35879.773
9208.0	230.15	13147.761	38887.34
4568.0	230.0	10286.525	34692.902
9434.0	229.92	13316.728	34965.656
6261.0	229.78	11322.894	38101.074
10063.0	229.77	13737.132	37253.535
460.0	229.73	7946.401	39112.301
1494.0	229.71	8532.771	36270.215
6068.0	229.61	11304.618	34605.461
10979.0	229.55	14010.863	35683.273
6898.0	229.5	11657.883	36187.332
6279.0	229.44	11323.597	38307.34
7687.0	229.4	12112.437	39168.66
7230.0	229.17	12040.341	36678.742
5615.0	229.13	11130.216	39675.254
5475.0	229.08	10902.451	37230.313
1624.0	229.08	8485.136	33175.426
9883.0	229.0	13369.315	38957.652
10715.0	228.98	14153.239	39329.34
4243.0	228.94	9939.834	38624.664
1943.0	228.94	8802.68	39178.43
10648.0	228.87	13838.7	39439.664
171.0	228.87	7721.191	35274.305
1075.0	228.79	8264.449	35952.426
3080.0	228.58	9411.119	36609.961
8147.0	228.46	12497.129	34334.293
10249.0	228.41	13613.525	34356.977
7955.0	228.33	12455.242	35445.227
3959.0	228.27	9711.504	33908.949
4862.0	228.23	10503.851	37511.484
11791.0	228.18	14547.386	37271.395
9988.0	228.12	13706.024	38813.262
5219.0	228.08	10680.661	35566.262
11220.0	228.04	14233.223	35539.922
633.0	227.93	8153.595	38678.395
4291.0	227.81	10068.352	39492.895
10612.0	227.73	13886.085	38367.535
5054.0	227.68	10637.79	38903.504
235.0	227.64	7664.89	36425.039
4237.0	227.39	10050.084	38507.488
11128.0	227.2	14234.313	33799.605
3915.0	226.89	9769.471	34722.754
8188.0	226.8	12501.979	35621.855
1422.0	226.72	8517.826	37743.961
1783.0	226.72	8695.52	36612.203
3532.0	226.57	9575.725	37683.871
8703.0	226.57	12829.563	34827.355
168.0	226.47	7833.858	35196.07
4000.0	226.28	10114.012	33267.523
1374.0	226.22	8458.401	38345.652
3075.0	226.22	9423.043	36774.441
10780.0	226.18	14130.684	37834.719
1533.0	226.01	8436.699	35563.758
3937.0	226.01	9759.356	34133.73
6350.0	226.01	11251.522	39932.781
10153.0	225.97	13704.477	35526.277
11361.0	225.78	14315.703	37797.934
4403.0	225.74	10192.153	38484.547
2278.0	225.69	8966.304	35790.031
11876.0	225.61	14612.46	35110.629
5907.0	225.59	11128.242	34606.559
7664.0	225.51	12219.351	38666.59
10751.0	225.49	14054.333	38728.613
1266.0	225.28	8255.383	39038.043
5369.0	225.17	10785.024	34830.453
473.0	225.07	7958.73	39390.605
8506.0	225.03	12860.28	38140.09
3092.0	225.01	9381.738	36483.43
8346.0	224.94	12696.053	38251.488
10322.0	224.88	13644.474	33300.121
5415.0	224.78	10865.634	35828.609
11588.0	224.73	14508.455	39609.785
9043.0	224.63	12942.203	37815.047
2057.0	224.61	9033.509	38656.453
4159.0	224.59	9945.896	36752.336
8874.0	224.54	12959.553	33977.133
10568.0	224.52	13783.453	37331.043
3076.0	224.36	9455.378	36781.023
4426.0	224.36	10208.519	38182.836
2748.0	224.27	9092.439	38041.023
4889.0	224.23	10434.056	38123.105
791.0	224.15	8032.651	36092.32
7880.0	224.11	12463.827	36824.641
4121.0	224.1	10021.241	36022.313
1268.0	224.04	8215.564	39039.285
1470.0	223.98	8572.586	36925.77
134.0	223.98	7856.004	34869.223
1115.0	223.96	8322.24	36536.461
4793.0	223.79	10501.138	36121.883
8463.0	223.75	12909.901	39276.613
4569.0	223.73	10228.379	34740.629
3940.0	223.67	9783.538	34222.316
2792.0	223.62	9126.109	38680.426
3829.0	223.46	9732.566	36510.996
5250.0	223.44	10757.716	34522.336
6998.0	223.42	11696.921	38275.449
7529.0	223.37	12099.721	35324.266
10148.0	223.23	13714.65	35728.23
1729.0	223.21	8777.391	35548.98
11124.0	223.08	14235.66	33745.48
10385.0	223.0	13931.204	34148.465
8451.0	222.93	12740.05	39582.621
5301.0	222.81	10856.085	33075.016
10591.0	222.77	13833.524	37730.773
7847.0	222.75	12301.827	37260.879
7398.0	222.73	11882.878	33080.359
6849.0	222.62	11788.765	35239.238
10136.0	222.6	13623.865	35830.98
8107.0	222.56	12691.39	33545.316
1099.0	222.54	8272.856	36213.246
608.0	222.49	8071.861	39020.586
4130.0	222.31	10099.733	36211.035
19.0	222.18	7663.785	33310.246
390.0	222.18	7825.074	37973.723
11814.0	222.12	14598.844	36750.27
6909.0	222.1	11717.754	36579.824
4580.0	222.1	10316.327	34340.188
10517.0	222.08	13971.235	37068.699
7278.0	222.03	11877.677	35331.129
9989.0	221.99	13651.838	38817.828
11090.0	221.89	13998.609	33141.578
11213.0	221.78	14365.722	35410.57
1564.0	221.74	8585.517	34751.578
1727.0	221.62	8702.878	35519.488
1655.0	221.59	8712.071	33537.898
1178.0	221.34	8221.078	37491.316
3115.0	221.3	9281.782	36207.656
974.0	221.28	8233.455	33583.707
9884.0	221.26	13476.106	38968.551
4648.0	221.22	10237.709	33295.488
6231.0	221.11	11379.072	37445.258
8880.0	220.99	13083.434	34066.027
9110.0	220.93	12934.378	39278.465
7337.0	220.84	11946.169	34529.227
3504.0	220.8	9555.538	37142.008
3471.0	220.78	9554.592	36639.848
10423.0	220.7	13911.073	35193.668
4659.0	220.7	10255.448	33158.293
9166.0	220.61	13200.243	39674.379
7387.0	220.46	11996.605	33457.891
2991.0	220.38	9444.99	38627.832
2777.0	220.23	9185.737	38465.148
6313.0	220.19	11226.419	39116.023
8433.0	220.15	12758.3	39966.379
23.0	219.94	7901.838	33319.469
9052.0	219.92	13049.523	37945.938
9222.0	219.73	13342.176	38751.371
1319.0	219.71	8497.2	39859.648
7488.0	219.46	12090.274	34631.5
3149.0	219.34	9429.489	35571.148
5533.0	218.98	10949.929	38624.57
4167.0	218.98	10004.276	36976.043
2657.0	218.98	9272.778	36071.137
5274.0	218.96	10764.297	34120.133
8656.0	218.9	12868.345	35823.254
9942.0	218.9	13626.921	39621.805
6160.0	218.88	11410.44	35790.258
9956.0	218.71	13569.967	39553.539
5092.0	218.67	10640.906	37830.457
9975.0	218.58	13592.688	39221.781
1508.0	218.42	8478.344	35792.281
10800.0	218.41	14028.976	37820.738
5112.0	218.37	10630.145	37495.414
6331.0	218.16	11372.56	39645.199
782.0	218.12	8137.017	36328.953
9923.0	218.12	13516.382	39956.227
9235.0	218.02	13161.942	38628.281
8934.0	217.83	13127.284	35428.578
8998.0	217.77	13099.749	36825.121
2005.0	217.68	8888.417	39541.539
8509.0	217.51	12891.569	37883.043
11884.0	217.39	14546.966	34965.332
3628.0	217.37	9638.588	39604.57
2297.0	217.33	8986.966	35485.848
1370.0	217.33	8505.528	38569.855
10652.0	217.31	13837.722	39534.281
9193.0	217.29	13287.12	39212.496
2615.0	217.24	9110.545	35254.309
7764.0	217.12	12311.026	39017.406
5737.0	217.03	11113.604	37551.625
5289.0	216.99	10635.826	33364.73
560.0	216.91	7963.711	39975.934
8129.0	216.89	12649.121	34020.527
10949.0	216.85	14109.799	36161.465
2383.0	216.85	8999.308	34005.777
10237.0	216.85	13739.985	34687.84
8372.0	216.72	12627.93	38776.359
5869.0	216.59	11168.116	34808.039
6888.0	216.51	11644.59	35938.578
6327.0	216.47	11239.99	39512.305
7037.0	216.28	11717.715	39078.441
8117.0	216.28	12612.529	33742.883
9495.0	216.2	13294.99	33564.504
7312.0	216.2	11963.301	35063.188
3412.0	216.16	9501.371	35687.57
3705.0	216.09	9805.738	39084.887
3936.0	216.09	9771.07	34426.441
7540.0	215.9	12183.133	35606.23
10797.0	215.76	14018.073	37777.422
5441.0	215.76	10917.555	36667.84
3144.0	215.7	9280.722	35464.457
1915.0	215.61	8804.399	38739.004
996.0	215.59	8229.41	34118.215
7240.0	215.57	11929.785	36060.391
5090.0	215.19	10672.384	37712.746
186.0	215.11	7953.009	35561.027
9328.0	215.07	13323.916	36968.434
4828.0	215.05	10428.093	36847.156
1009.0	215.01	8331.126	34368.793
5491.0	215.0	10820.935	37557.945
6432.0	214.98	11549.86	38365.266
55.0	214.86	7682.26	33714.961
9055.0	214.84	13018.938	37980.391
4093.0	214.8	10073.656	35206.93
2220.0	214.73	9049.831	36794.531
5059.0	214.73	10683.08	38691.465
3164.0	214.71	9303.884	35155.84
6960.0	214.63	11759.868	37644.52
4215.0	214.57	9999.512	37957.926
4180.0	214.57	10083.283	37111.469
8441.0	214.52	12832.985	39439.16
2487.0	214.48	9211.111	33066.195
5782.0	214.27	11010.162	36769.703
7699.0	214.0	12272.641	39392.344
10998.0	213.92	14200.293	35243.391
813.0	213.9	8024.479	35673.41
4321.0	213.79	9984.326	39900.133
3576.0	213.77	9648.452	38547.156
6942.0	213.64	11791.636	37353.633
5723.0	213.6	11080.619	37693.93
3997.0	213.54	10012.276	33138.27
9151.0	213.48	13161.818	39887.805
11557.0	213.41	14213.986	39902.961
6614.0	213.23	11460.865	34838.648
8737.0	213.23	12757.13	34447.625
4278.0	213.18	10057.932	39342.195
10815.0	213.0	14015.617	37538.449
5835.0	212.89	11156.798	35515.246
7997.0	212.56	12313.483	34465.867
8153.0	212.49	12561.447	34536.285
11936.0	212.45	14459.9	33649.078
10482.0	212.35	13861.762	36777.957
3795.0	212.33	9770.21	37315.938
10276.0	212.28	13699.105	34048.82
6615.0	212.24	11616.003	34842.996
5632.0	212.22	11067.541	39311.711
8087.0	212.12	12528.848	33151.656
8012.0	212.1	12402.713	34383.273
10646.0	212.1	13871.936	39290.395
4893.0	212.06	10527.962	38170.59
10613.0	212.03	13943.028	38398.059
6361.0	211.95	11574.809	39885.297
7822.0	211.93	12274.3	38146.391
7875.0	211.91	12380.679	36745.914
10604.0	211.76	13817.106	38125.402
6282.0	211.7	11216.701	38374.797
7272.0	211.66	11864.741	35455.074
7965.0	211.66	12478.233	35314.855
11436.0	211.55	14225.346	38567.797
8849.0	211.55	12957.4	33445.398
6011.0	211.53	11294.964	33518.891
10473.0	211.47	13874.389	36640.105
5487.0	211.45	10820.59	37522.98
3044.0	211.39	9422.83	37424.277
9802.0	211.34	13478.359	36947.488
7252.0	211.26	11961.003	36028.262
5308.0	211.26	10901.21	33258.027
6283.0	211.26	11295.728	38386.102
2131.0	211.18	9042.945	38414.238
11088.0	210.97	14140.11	33077.281
16.0	210.92	7833.84	33268.816
4094.0	210.88	9931.834	35213.23
4209.0	210.84	9930.053	37894.32
10111.0	210.84	13641.41	36596.578
7941.0	210.82	12397.713	35766.605
9007.0	210.76	12994.24	37034.527
2192.0	210.7	9041.297	37629.535
72.0	210.69	7808.336	33899.906
8455.0	210.67	12816.333	39150.531
11765.0	210.49	14529.539	37552.336
2155.0	210.47	8861.643	38257.734
691.0	210.42	8187.659	37805.148
2700.0	210.38	9267.83	37008.785
6678.0	210.32	11575.035	33760.633
26.0	210.26	7784.371	33358.539
5593.0	210.13	10898.935	39856.188
11256.0	210.11	14395.054	36498.047
11158.0	210.01	14351.347	34327.883
7766.0	209.86	12391.674	39035.141
10002.0	209.77	13700.298	38743.777
3171.0	209.65	9337.306	35010.781
7386.0	209.63	12028.094	33454.555
9447.0	209.57	13326.212	34934.703
7274.0	209.56	11963.347	35548.543
4931.0	209.56	10368.933	38719.621
10034.0	209.54	13576.469	37958.793
8363.0	209.5	12696.615	38502.816
9226.0	209.48	13167.149	38473.836
6405.0	209.36	11508.325	38813.227
8727.0	209.36	12738.234	34551.727
4538.0	209.27	10260.673	35467.203
1002.0	209.25	8345.468	34224.484
2610.0	209.23	9069.485	35117.512
10364.0	209.17	13814.451	33576.563
1743.0	209.13	8725.821	35931.578
6887.0	209.1	11841.829	35888.566
1811.0	209.0	8643.713	37121.301
5904.0	208.87	11163.321	34583.598
11750.0	208.85	14492.061	37913.813
2490.0	208.79	9157.171	33109.801
10931.0	208.73	14120.442	36392.66
4136.0	208.67	9946.57	36287.422
10421.0	208.48	13859.157	35142.605
1293.0	208.48	8388.71	39660.473
11278.0	208.27	14371.534	36963.777
4149.0	208.21	10019.842	36583.43
11942.0	208.21	14432.082	33420.379
3387.0	208.16	9619.788	34999.457
10407.0	208.16	13959.408	34699.328
3547.0	208.1	9526.657	37967.852
7610.0	208.04	12080.475	37280.645
7344.0	208.02	12033.691	34387.207
565.0	207.91	8189.658	39814.391
5050.0	207.85	10772.532	39071.438
8050.0	207.85	12482.376	33757.391
582.0	207.85	8117.737	39463.641
8264.0	207.83	12547.155	36844.234
167.0	207.81	7782.304	35185.949
10400.0	207.77	13856.805	34537.891
1728.0	207.77	8642.067	35532.539
11238.0	207.75	14298.152	35905.207
5661.0	207.64	11128.727	38877.602
3062.0	207.6	9313.977	37104.535
11508.0	207.56	14379.58	39247.086
10135.0	207.49	13752.037	35817.848
5725.0	207.49	11201.696	37722.477
10918.0	207.43	14108.642	36790.375
3832.0	207.41	9722.093	36262.016
4462.0	207.37	10263.78	37301.098
3098.0	207.33	9449.227	36250.191
3680.0	207.14	9858.428	39673.473
11097.0	207.08	14405.041	33080.414
2829.0	207.01	9215.755	38967.77
4953.0	206.95	10368.816	39333.34
3005.0	206.93	9332.808	38258.957
4759.0	206.89	10405.56	35739.266
392.0	206.85	7931.452	37995.168
5726.0	206.82	11077.055	37726.039
3342.0	206.68	9605.689	34191.84
6832.0	206.53	11741.346	34969.754
9895.0	206.39	13357.57	39305.531
7365.0	206.38	11995.012	33768.305
6549.0	206.34	11623.23	36274.648
5457.0	206.3	10811.411	36953.039
4021.0	206.28	10032.921	33682.031
7158.0	206.26	11985.157	38550.703
2293.0	206.2	8856.497	35696.078
8397.0	206.2	12515.347	39225.887
459.0	206.18	7742.356	39070.879
8550.0	206.18	12734.697	37177.762
11881.0	206.16	14573.217	34950.82
5846.0	206.09	11046.915	35412.008
3227.0	206.01	9462.818	33840.285
3133.0	205.84	9471.362	35843.758
33.0	205.8	7822.157	33455.957
4150.0	205.8	9939.298	36597.836
6144.0	205.74	11393.5	35416.875
3949.0	205.69	9869.256	34071.539
7032.0	205.59	11672.248	39048.395
7658.0	205.55	12206.236	38497.414
10508.0	205.55	13943.698	36984.426
7704.0	205.46	12111.192	39492.09
1295.0	205.44	8405.158	39684.152
7433.0	205.44	12148.24	33433.898
5818.0	205.42	11034.226	36038.711
2347.0	205.36	8924.266	34298.621
911.0	205.36	8161.24	33775.934
9847.0	205.36	13353.991	37942.215
1890.0	205.17	8722.851	38460.547
4233.0	205.13	10026.229	38406.023
10338.0	205.05	13829.132	33011.859
254.0	204.96	7921.751	36666.43
2627.0	204.96	9096.643	35503.066
11001.0	204.86	14166.702	34953.586
9539.0	204.86	13561.807	33399.375
9777.0	204.73	13433.483	36753.121
4836.0	204.67	10463.928	37081.469
1691.0	204.63	8833.55	34730.828
4188.0	204.59	10104.102	37263.453
5281.0	204.56	10746.956	33673.656
2291.0	204.52	8946.708	35675.434
1458.0	204.48	8587.205	37189.535
3517.0	204.31	9628.471	37445.949
975.0	204.29	8277.414	33588.348
10020.0	204.25	13762.021	38083.004
3442.0	204.13	9581.663	36106.328
6512.0	204.11	11596.453	37056.688
3324.0	204.1	9697.036	33771.414
4859.0	204.1	10399.733	37464.074
9943.0	203.98	13594.059	39619.004
2483.0	203.9	9130.822	33015.336
9243.0	203.88	13276.243	38172.957
688.0	203.83	8026.207	37746.766
893.0	203.81	8022.715	34121.578
6356.0	203.6	11526.91	39760.051
7742.0	203.6	12470.43	39451.473
7534.0	203.56	12112.508	35457.223
11898.0	203.52	14610.826	34488.605
3592.0	203.41	9571.03	38815.336
349.0	203.41	7755.403	37465.719
6486.0	203.35	11481.741	37533.492
2930.0	203.27	9312.954	39538.645
10144.0	203.14	13606.95	35598.723
8777.0	203.04	12751.924	33712.188
2539.0	203.02	9059.994	33929.699
10231.0	202.95	13653.716	34896.77
3919.0	202.89	9776.917	34511.488
10580.0	202.87	13855.486	37535.168
5945.0	202.81	11036.257	33903.988
9317.0	202.79	13241.016	37097.402
5727.0	202.74	11144.965	37752.914
3277.0	202.66	9287.077	33456.785
6672.0	202.45	11586.099	33937.93
4268.0	202.41	9941.229	39166.996
3457.0	202.35	9601.377	36419.199
2589.0	202.29	9226.059	34602.695
11822.0	202.26	14623.429	36699.047
7707.0	202.2	12070.793	39562.016
8721.0	202.14	12789.267	34769.297
7560.0	201.82	12126.311	36026.777
7920.0	201.76	12342.724	36174.508
2290.0	201.68	8966.443	35660.383
6652.0	201.66	11446.149	34328.66
7202.0	201.61	12058.459	37152.738
5234.0	201.61	10686.631	35219.371
11784.0	201.59	14505.926	37190.387
5795.0	201.53	11116.669	36233.793
8912.0	201.51	13129.545	34956.871
5886.0	201.51	11000.531	34717.512
4773.0	201.49	10382.521	35842.129
11753.0	201.43	14598.313	37968.27
6357.0	201.39	11621.56	39795.836
7051.0	201.39	11695.207	39383.609
11418.0	201.36	14292.935	37976.414
10152.0	201.34	13601.803	35516.973
2499.0	201.32	9138.712	33243.395
7572.0	201.32	12216.975	36258.039
1081.0	201.22	8284.908	35987.254
4588.0	201.13	10176.601	34230.527
1670.0	201.07	8771.912	34125.969
10683.0	201.05	14076.746	39876.996
1034.0	201.01	8345.258	35133.594
7528.0	200.99	12081.35	35314.289
1476.0	200.97	8607.021	36845.309
3762.0	200.92	9827.403	37973.832
9089.0	200.82	12936.928	38927.613
2715.0	200.8	9267.276	37339.859
3350.0	200.78	9650.692	34269.992
1950.0	200.74	8650.729	39304.266
5608.0	200.7	11161.559	39955.035
7698.0	200.67	12090.425	39379.789
5209.0	200.67	10734.777	35418.352
138.0	200.65	7901.679	34889.902
1620.0	200.65	8437.419	33479.547
3924.0	200.55	9719.78	34573.383
2571.0	200.53	9162.459	34150.52
8882.0	200.53	12964.234	34098.781
5232.0	200.36	10683.665	35183.758
6784.0	200.3	11787.522	34201.977
4234.0	200.26	9945.827	38434.902
1782.0	200.19	8757.968	36606.5
1750.0	200.17	8807.873	36139.422
18.0	200.11	7662.647	33286.113
10987.0	200.05	14121.109	35265.367
10347.0	200.03	13844.012	33232.887
2327.0	199.98	8866.492	34816.914
3942.0	199.71	9758.785	34268.074
399.0	199.69	7701.833	38083.031
9478.0	199.59	13190.746	33933.922
11110.0	199.57	14286.363	33464.813
7843.0	199.57	12428.355	37441.176
588.0	199.54	8009.506	39556.484
8305.0	199.52	12668.996	37589.52
8030.0	199.5	12361.223	33845.594
5373.0	199.42	10971.903	34897.699
9113.0	199.38	13038.077	39365.305
60.0	199.04	7925.271	33751.609
4444.0	199.0	10282.345	37896.715
4837.0	198.98	10544.458	37110.781
7989.0	198.94	12278.503	34840.0
5847.0	198.9	11094.703	35102.422
9085.0	198.85	13052.952	38848.77
7167.0	198.81	11924.054	38184.203
10994.0	198.81	14207.216	35166.578
10951.0	198.67	14023.212	36183.934
2032.0	198.58	8844.956	39265.434
11869.0	198.46	14589.677	35564.891
9186.0	198.41	13275.297	39367.121
5705.0	198.41	11015.618	38033.84
10280.0	198.35	13716.397	34104.535
10723.0	198.33	14066.16	39422.102
942.0	198.31	8075.933	33008.961
6587.0	198.29	11573.311	35566.563
8776.0	198.27	12764.729	33941.406
5579.0	198.14	10850.356	39588.578
5005.0	198.0	10698.204	39652.43
9292.0	197.97	13223.308	37408.555
4057.0	197.95	10125.422	34455.516
7671.0	197.91	12002.315	38881.656
11909.0	197.85	14565.44	34170.789
8915.0	197.79	13041.143	35030.672
5756.0	197.79	11178.934	37305.633
7027.0	197.75	11789.469	38984.227
1020.0	197.64	8375.388	34598.59
801.0	197.62	8025.68	35959.996
1723.0	197.6	8776.309	35394.695
11143.0	197.45	14321.153	34118.414
667.0	197.39	8118.402	38137.324
11227.0	197.39	14370.822	35606.316
3908.0	197.39	9809.065	34662.863
10710.0	197.28	14086.733	39595.746
5676.0	197.12	11129.674	38751.086
4858.0	197.1	10450.852	37447.34
9636.0	196.97	13375.757	35045.426
10035.0	196.85	13635.768	37985.152
645.0	196.84	8043.047	38628.203
6634.0	196.72	11422.42	34670.035
4650.0	196.72	10191.573	33007.094
5523.0	196.66	10954.659	38444.016
6407.0	196.49	11548.161	38836.551
10866.0	196.49	14200.913	37193.273
8100.0	196.39	12589.29	33421.203
722.0	196.38	8162.355	37272.539
7330.0	196.34	11861.486	34727.875
2978.0	196.3	9289.583	38798.863
9464.0	195.97	13184.91	34176.656
8217.0	195.97	12515.066	36129.965
4163.0	195.95	10055.003	36875.34
7029.0	195.92	11808.452	39022.625
8398.0	195.86	12662.718	39281.641
532.0	195.8	7764.033	39727.906
562.0	195.76	8151.234	39769.754
826.0	195.76	8045.273	35263.762
9307.0	195.65	13261.494	37332.098
9039.0	195.61	13082.925	37666.008
2616.0	195.59	9117.728	35276.176
7355.0	195.57	11993.984	34033.719
11815.0	195.49	14467.021	36751.457
6042.0	195.47	11295.238	34230.941
6567.0	195.44	11606.626	35950.203
10970.0	195.38	14110.951	35854.32
9267.0	195.34	13258.523	37690.441
7872.0	195.32	12396.069	36706.152
5906.0	195.23	11022.769	34602.594
11452.0	195.17	14356.704	38962.234
7660.0	195.15	12276.814	38518.148
7101.0	195.07	11871.31	39679.98
11131.0	195.03	14399.818	33903.004
5201.0	195.02	10677.14	35863.156
6128.0	195.02	11385.549	35184.016
5990.0	194.92	11060.58	33077.867
9564.0	194.8	13418.79	33903.992
603.0	194.77	8101.083	39201.156
4109.0	194.71	10055.532	35629.23
8047.0	194.69	12413.118	33665.035
4832.0	194.52	10486.892	36983.414
4711.0	194.48	10555.852	34235.152
4869.0	194.36	10414.695	37652.113
4528.0	194.17	10274.146	35835.805
5382.0	194.11	10798.627	35081.332
11000.0	194.08	14110.584	34939.852
239.0	194.08	7894.41	36542.141
6072.0	194.04	11343.962	34634.609
2671.0	194.04	9125.047	36376.703
6125.0	193.96	11299.551	35067.945
917.0	193.92	8145.31	33509.906
2600.0	193.9	9218.677	34850.813
10167.0	193.88	13769.224	35319.57
3568.0	193.85	9519.784	38379.117
1717.0	193.71	8645.897	35269.805
8524.0	193.71	12782.421	37524.262
6143.0	193.56	11334.375	35396.055
2206.0	193.54	9054.899	37163.039
7759.0	193.5	12377.83	39147.316
3183.0	193.46	9364.368	34473.453
613.0	193.44	8100.144	39048.313
8061.0	193.44	12333.0	33382.262
581.0	193.39	8162.228	39444.727
1309.0	193.37	8507.31	39790.094
10689.0	193.35	14063.933	39961.301
4067.0	193.33	10007.276	34701.688
8713.0	193.25	12901.642	34659.156
777.0	193.21	8097.438	36521.441
8666.0	193.21	12894.194	35707.484
1472.0	193.18	8594.532	36987.301
3424.0	193.16	9532.176	35909.949
8348.0	193.08	12578.443	38266.926
11285.0	192.95	14349.154	37051.406
7273.0	192.95	12049.46	35489.711
10640.0	192.91	13827.603	39117.316
1648.0	192.89	8658.192	33363.07
4732.0	192.81	10431.187	34825.695
11934.0	192.79	14457.651	33599.617
4111.0	192.75	9943.606	35676.0
1561.0	192.74	8586.856	34672.074
5506.0	192.72	10869.639	37881.047
10985.0	192.68	14041.732	35568.52
2693.0	192.68	9259.897	36856.313
9704.0	192.64	13401.782	35510.02
2482.0	192.62	9008.467	33147.176
6021.0	192.6	11405.542	33803.441
1063.0	192.6	8201.809	35749.242
8146.0	192.52	12544.259	34323.332
5427.0	192.43	10849.699	36132.117
8208.0	192.39	12677.612	36049.93
2898.0	192.35	9406.878	39843.184
7153.0	192.31	11868.387	38681.801
1587.0	192.31	8425.723	34080.715
9440.0	192.26	13195.213	34859.719
5989.0	192.2	11162.37	33074.773
4485.0	192.16	10209.159	36571.066
4610.0	192.1	10327.394	33686.207
7048.0	192.08	11808.729	39320.676
8249.0	192.03	12538.886	36500.574
3893.0	192.01	9843.42	34936.762
5647.0	191.91	11193.586	39263.133
1271.0	191.84	8219.834	39081.219
4120.0	191.68	10062.893	36013.246
11292.0	191.43	14389.258	37171.617
6547.0	191.3	11498.371	36254.078
2881.0	191.26	9245.641	39649.523
11309.0	191.26	14350.746	37459.773
6449.0	191.24	11483.835	38263.215
5873.0	191.11	11044.97	34869.633
3784.0	191.07	9725.433	37392.133
4712.0	190.92	10433.879	34257.027
6023.0	190.9	11386.668	33812.461
3126.0	190.88	9289.145	36056.625
11157.0	190.84	14234.293	34299.313
359.0	190.8	7882.805	37631.586
3728.0	190.8	9762.944	38632.457
5736.0	190.78	11040.178	37545.098
4064.0	190.74	10023.698	34608.613
3706.0	190.74	9846.254	39091.844
4173.0	190.61	10097.246	37039.488
6959.0	190.59	11841.513	37628.266
3619.0	190.51	9591.78	39489.977
6390.0	190.44	11490.562	39129.867
8529.0	190.42	12821.07	37578.18
7245.0	190.42	11980.27	36195.605
1815.0	190.4	8766.168	37423.035
10503.0	190.4	13926.227	36943.902
1681.0	190.38	8746.816	34491.934
4597.0	190.19	10133.998	34070.574
10891.0	190.15	14079.684	37027.176
2771.0	190.11	9196.409	38371.547
2302.0	190.09	9003.552	35566.43
3321.0	190.07	9554.868	33680.164
1578.0	190.03	8462.117	34168.711
8222.0	190.02	12640.65	36161.488
120.0	190.02	7708.167	34652.969
1362.0	190.0	8594.185	38792.504
595.0	189.98	8100.675	39361.719
8307.0	189.94	12603.061	37627.883
4335.0	189.92	10183.443	39916.914
8089.0	189.88	12648.233	33193.586
10516.0	189.84	13795.7	37067.09
11573.0	189.82	14534.046	39869.336
4266.0	189.67	10086.544	39164.09
7328.0	189.67	12000.161	34681.227
4694.0	189.63	10459.253	33905.621
11907.0	189.56	14447.314	34443.34
7086.0	189.5	11932.294	39833.336
11540.0	189.48	14397.537	39536.023
4477.0	189.46	10182.304	36978.449
2507.0	189.34	9110.711	33452.828
7893.0	189.34	12340.193	36411.496
3377.0	189.21	9555.647	34766.531
9890.0	189.17	13543.519	39181.297
9634.0	189.17	13517.02	35027.051
1523.0	189.15	8609.758	35683.879
1088.0	189.13	8406.68	36062.512
5410.0	189.04	10897.442	35700.027
3083.0	188.9	9451.625	36668.051
1765.0	188.89	8638.774	36384.102
10749.0	188.85	14099.822	38719.395
6114.0	188.85	11264.418	34867.59
1095.0	188.83	8228.02	36146.348
1408.0	188.77	8619.069	37951.551
4035.0	188.73	10036.573	34028.293
8647.0	188.71	12744.901	36035.973
7217.0	188.54	11937.534	36783.203
3065.0	188.48	9397.861	36915.852
8114.0	188.43	12675.13	33734.043
5552.0	188.43	10885.759	39159.176
11255.0	188.27	14398.843	36474.172
818.0	188.25	8022.739	35423.625
9692.0	188.23	13415.0	35461.48
8113.0	188.23	12701.052	33721.445
11832.0	188.23	14444.19	36338.219
6912.0	188.16	11817.774	36676.676
10100.0	188.0	13622.418	36789.98
2191.0	187.89	8946.187	37603.516
9254.0	187.87	13283.093	38034.258
7439.0	187.85	12149.013	33669.18
5432.0	187.83	10923.529	36286.883
1771.0	187.81	8767.525	36467.125
161.0	187.79	7911.623	35138.934
6670.0	187.77	11559.391	33878.973
6685.0	187.75	11485.753	33548.34
7130.0	187.7	11880.32	39168.703
10387.0	187.7	13826.582	34185.516
11026.0	187.52	14185.377	34698.211
1720.0	187.51	8698.994	35378.336
9242.0	187.39	13318.375	38158.363
108.0	187.35	7757.777	34483.406
4865.0	187.33	10416.298	37558.426
8446.0	187.22	12829.145	39499.371
1558.0	187.16	8579.973	34918.059
9850.0	187.1	13490.293	38031.273
11334.0	186.99	14277.91	37676.152
8437.0	186.99	12892.933	39641.215
6713.0	186.95	11507.726	33129.715
9033.0	186.91	13011.011	37542.102
191.0	186.87	7852.77	35646.469
6344.0	186.78	11323.475	39887.539
2899.0	186.74	9349.098	39921.344
9430.0	186.64	13303.771	35209.867
4423.0	186.62	10291.474	38462.281
8985.0	186.45	13046.202	36595.855
7726.0	186.41	12459.778	39806.465
5798.0	186.38	11139.961	36343.781
8999.0	186.38	12999.323	36891.555
1346.0	186.32	8434.082	38828.949
8459.0	186.28	12890.002	39237.043
944.0	186.24	8147.097	33070.77
3520.0	186.2	9578.943	37547.105
4337.0	186.18	10274.636	39931.223
7731.0	186.16	12414.549	40002.98
1373.0	186.16	8557.284	38614.637
8365.0	186.16	12697.51	38584.422
2691.0	186.13	9199.017	36836.902
5677.0	186.11	11156.318	38770.02
8973.0	186.05	13084.237	36395.449
7512.0	186.01	12158.39	35055.395
2617.0	185.93	9110.404	35300.305
9321.0	185.9	13255.072	36880.059
9583.0	185.86	13552.623	34412.383
6925.0	185.84	11722.779	37067.328
9420.0	185.71	13310.315	35278.348
4161.0	185.69	10042.831	36820.961
7606.0	185.69	12088.854	37101.82
1724.0	185.57	8744.876	35430.5
8689.0	185.55	12790.989	35164.414
7870.0	185.55	12342.81	36959.957
9214.0	185.53	13150.717	38921.629
345.0	185.49	7805.134	37428.758
6169.0	185.48	11353.04	35985.309
2883.0	185.46	9154.011	39745.52
4584.0	185.42	10219.682	34431.57
4255.0	185.36	10009.309	38870.746
5268.0	185.34	10690.284	33971.758
11286.0	185.26	14326.88	37089.016
9259.0	185.26	13212.808	37870.719
4042.0	185.21	10123.509	34222.266
8745.0	185.11	12726.925	34198.125
10440.0	185.09	13818.376	35544.238
3399.0	185.07	9543.55	35323.477
1835.0	185.05	8711.742	37853.457
3396.0	185.02	9527.667	35248.961
5999.0	185.02	11332.325	33188.684
868.0	184.98	8197.884	34293.039
768.0	184.96	8136.652	36557.457
11080.0	184.96	14133.458	33294.402
11438.0	184.96	14234.706	38588.215
8941.0	184.92	12973.098	35681.117
2171.0	184.9	8980.158	37872.273
8518.0	184.88	12806.887	37761.734
5823.0	184.86	11081.709	35782.359
9456.0	184.84	13229.327	34312.625
6751.0	184.82	11715.015	33605.836
9093.0	184.65	12936.061	39024.125
8155.0	184.4	12517.923	34603.926
9467.0	184.33	13338.547	33985.652
9865.0	184.27	13442.218	38460.973
3573.0	184.27	9671.577	38492.496
7279.0	184.17	11987.357	35343.387
805.0	184.13	8168.188	35762.855
1022.0	184.1	8272.365	34718.777
1759.0	184.08	8730.842	36246.137
10372.0	184.04	13984.957	33816.012
3454.0	184.04	9651.966	36294.125
5175.0	183.98	10690.212	36263.598
6477.0	183.94	11599.799	37684.309
8546.0	183.9	12837.857	37084.789
9099.0	183.71	13083.595	39180.41
3825.0	183.71	9856.458	36445.906
9927.0	183.67	13660.482	39831.531
8237.0	183.66	12649.603	36335.992
4819.0	183.56	10358.38	36602.672
9155.0	183.54	13330.944	39904.18
2895.0	183.54	9403.679	39777.34
289.0	183.52	7896.321	36869.262
476.0	183.5	7885.875	39420.902
8383.0	183.44	12565.505	38948.93
3500.0	183.44	9601.792	37089.859
2198.0	183.39	8974.434	37472.102
8055.0	183.35	12377.257	33530.758
10644.0	183.31	13825.455	39237.414
11264.0	183.25	14398.112	36706.941
1892.0	183.21	8688.474	38478.238
9571.0	183.21	13409.633	34022.449
606.0	183.2	8008.593	39252.914
1601.0	183.18	8416.414	33737.82
11900.0	183.16	14450.015	34573.566
2309.0	183.14	8918.986	35383.66
8571.0	183.14	12819.56	36845.633
8342.0	183.08	12667.527	38183.988
4952.0	183.06	10483.709	39291.063
9206.0	182.89	13212.678	38846.926
9339.0	182.83	13162.419	36772.867
6570.0	182.72	11419.204	36019.863
5311.0	182.66	10797.008	33301.777
10767.0	182.62	14101.825	38404.578
10106.0	182.6	13692.664	36852.027
538.0	182.54	7738.342	39783.957
6907.0	182.54	11747.296	36543.824
3180.0	182.53	9437.662	34627.336
11222.0	182.53	14313.27	35556.559
11071.0	182.49	14029.972	33357.254
7457.0	182.41	12195.745	34011.184
6939.0	182.35	11727.403	37280.016
6289.0	182.24	11281.301	38505.492
9050.0	182.18	13027.155	37924.344
4264.0	182.18	10033.061	39135.121
10033.0	182.16	13652.05	37937.348
3021.0	182.16	9397.435	37912.246
3490.0	182.12	9565.787	36808.305
1013.0	182.07	8285.507	34448.949
1713.0	181.95	8759.27	35169.785
9514.0	181.95	13324.707	33299.457
5749.0	181.89	11074.057	37494.938
4016.0	181.84	10100.529	33546.848
2921.0	181.82	9346.328	39454.695
9892.0	181.72	13408.18	39246.973
9700.0	181.64	13473.372	35503.527
2378.0	181.59	8868.9	33991.672
2163.0	181.53	9052.152	38108.152
1692.0	181.53	8808.542	34739.645
8027.0	181.51	12435.49	33819.535
10912.0	181.43	14089.222	36983.262
2630.0	181.34	9071.749	35513.289
6362.0	181.24	11447.907	39897.602
6.0	181.03	7802.306	33084.656
3472.0	181.03	9663.947	36643.961
8392.0	181.01	12495.186	39151.594
3990.0	180.95	9739.207	33018.523
2665.0	180.94	9212.457	36239.0
10889.0	180.9	14002.104	37342.441
9319.0	180.88	13253.727	37150.285
4383.0	180.88	10132.695	39019.277
1532.0	180.88	8534.075	35547.664
8587.0	180.84	12858.226	36406.652
5043.0	180.84	10571.203	39033.852
1103.0	180.76	8388.91	36273.219
4047.0	180.74	10022.573	34275.488
7088.0	180.74	11954.422	39856.18
2251.0	180.65	9040.241	36274.297
4227.0	180.63	9963.234	38341.313
9626.0	180.55	13545.574	35005.43
11831.0	180.55	14455.135	36310.934
189.0	180.55	7919.933	35607.656
3938.0	180.55	9796.064	34174.961
7555.0	180.49	12164.649	35875.074
9124.0	180.44	13052.301	39684.457
8445.0	180.38	12865.931	39493.559
1263.0	180.28	8293.206	38923.559
10379.0	180.26	13972.145	33936.551
9376.0	180.21	13333.976	36327.551
4753.0	180.21	10385.749	35376.824
4574.0	180.17	10251.911	34542.0
5519.0	180.07	10862.273	38369.113
1270.0	180.05	8236.965	39047.941
135.0	180.03	7945.729	34869.66
6711.0	179.98	11615.41	33061.0
9677.0	179.94	13505.749	35226.113
8785.0	179.94	12905.953	33567.938
4299.0	179.82	10108.264	39564.465
4131.0	179.8	9959.5	36211.98
9880.0	179.79	13504.536	38895.66
7289.0	179.71	11999.738	35159.996
10600.0	179.63	13805.37	38074.066
2953.0	179.61	9352.75	39366.699
5763.0	179.57	11059.317	37105.559
7147.0	179.52	12046.927	38829.172
2646.0	179.48	9230.476	35836.152
10784.0	179.44	14149.478	37917.426
1015.0	179.44	8388.479	34476.547
3196.0	179.42	9475.14	34332.188
6233.0	179.42	11404.107	37489.168
1885.0	179.38	8644.634	38357.605
7757.0	179.35	12447.955	39420.926
648.0	179.35	8002.639	38366.852
2578.0	179.15	9144.218	34301.637
3509.0	179.13	9618.443	37209.848
6884.0	179.0	11713.918	35838.992
6598.0	178.96	11500.732	35177.508
6962.0	178.92	11686.779	37649.031
2323.0	178.92	8981.475	35014.266
4589.0	178.92	10142.931	34246.66
9121.0	178.89	13127.136	39555.734
7402.0	178.85	11895.053	33163.23
4508.0	178.81	10139.059	36107.195
7720.0	178.81	12094.727	39944.012
10058.0	178.79	13566.58	37456.422
11427.0	178.75	14378.09	38237.684
3053.0	178.73	9285.351	37235.109
5298.0	178.69	10847.957	33029.105
9276.0	178.66	13157.884	37543.684
7208.0	178.6	11885.93	36967.063
3867.0	178.56	9727.985	35676.773
3956.0	178.56	9860.596	33882.164
5144.0	178.56	10589.639	36704.797
2033.0	178.56	9048.054	38983.621
8754.0	178.54	12723.656	34056.613
4311.0	178.54	10054.129	39701.375
7827.0	178.52	12298.759	37689.352
11641.0	178.5	14438.651	38799.746
6599.0	178.48	11458.356	35224.934
7839.0	178.37	12394.739	37632.727
4046.0	178.33	10089.733	34273.023
9862.0	178.31	13500.014	38370.672
3690.0	178.29	9880.605	39369.258
3340.0	178.21	9560.685	34169.289
9502.0	178.2	13164.798	33356.598
1218.0	178.18	8345.885	38029.695
717.0	178.06	8021.801	37475.012
2799.0	178.0	9265.579	38713.926
2662.0	178.0	9130.556	36192.773
4259.0	177.98	10081.156	38952.367
6583.0	177.97	11546.889	35681.078
6829.0	177.97	11781.766	34929.609
9978.0	177.95	13578.322	38955.637
3923.0	177.91	9868.384	34570.645
8025.0	177.89	12287.287	34013.809
3748.0	177.89	9713.554	38029.477
3427.0	177.79	9677.534	35948.539
4022.0	177.7	10013.547	33691.801
9505.0	177.68	13220.952	33414.473
7303.0	177.68	11911.453	34979.5
9499.0	177.66	13281.55	33613.219
3691.0	177.64	9881.922	39399.996
6150.0	177.62	11242.749	35516.348
4854.0	177.62	10399.252	37390.129
1498.0	177.62	8480.831	36363.402
10207.0	177.6	13586.256	35012.48
5314.0	177.56	10959.653	33389.473
6696.0	177.45	11594.37	33174.848
8955.0	177.45	13094.565	35977.52
3971.0	177.43	9777.118	33554.238
4424.0	177.41	10164.888	38156.445
11437.0	177.41	14313.151	38578.625
3907.0	177.39	9769.048	34637.348
4241.0	177.33	10043.104	38578.387
2179.0	177.3	9028.552	37682.785
1884.0	177.26	8819.28	38356.215
8834.0	177.24	12920.797	33123.516
7581.0	177.22	12114.273	36443.879
10747.0	177.22	14113.652	38685.656
8259.0	177.14	12703.123	36764.176
7483.0	177.12	12173.334	34495.922
6376.0	177.07	11601.977	39738.93
5483.0	177.05	10858.8	37394.703
2315.0	177.05	8894.11	35177.813
1051.0	177.01	8388.231	35554.074
7627.0	176.99	12073.979	37727.57
10062.0	176.97	13645.504	37248.926
10647.0	176.87	13916.433	39324.598
1098.0	176.85	8243.814	36198.672
6658.0	176.82	11484.83	34152.625
3853.0	176.68	9859.909	35852.129
4049.0	176.66	9923.865	34302.758
10955.0	176.64	14133.866	35959.922
6121.0	176.62	11258.512	34934.266
5259.0	176.59	10678.51	34368.578
7976.0	176.39	12426.88	35212.492
518.0	176.38	7764.124	39677.66
5064.0	176.38	10691.338	38483.965
8166.0	176.28	12642.579	34876.43
10460.0	176.24	13783.178	36059.496
5255.0	176.11	10740.274	34597.766
6644.0	176.09	11468.952	34532.168
9160.0	175.97	13303.775	39977.723
4235.0	175.97	9964.658	38450.91
5326.0	175.97	10849.528	33676.32
10218.0	175.94	13739.915	35067.449
3404.0	175.69	9623.051	35453.199
6172.0	175.65	11394.612	36131.305
4171.0	175.59	10101.652	37006.039
9139.0	175.57	12948.74	39977.832
9237.0	175.49	13339.948	38367.223
2744.0	175.46	9221.723	37939.117
8362.0	175.44	12509.457	38483.539
71.0	175.42	7675.371	33886.445
1698.0	175.42	8722.716	34807.738
11764.0	175.36	14509.476	37820.238
435.0	175.26	7921.619	38721.215
4515.0	175.25	10294.514	36200.285
238.0	175.23	7854.582	36474.504
2091.0	175.23	8896.953	38553.066
800.0	175.19	8187.977	35940.172
4463.0	175.17	10344.74	37383.035
9924.0	175.15	13689.048	39764.234
9585.0	175.15	13415.107	34433.047
4693.0	175.15	10487.155	33893.484
11147.0	175.15	14413.067	34170.77
7700.0	175.15	12073.525	39431.789
2265.0	175.13	8940.57	36173.297
9851.0	175.13	13519.059	38048.137
8945.0	175.07	13103.001	35810.484
180.0	175.07	7653.095	35406.16
4075.0	175.03	9993.134	34842.297
139.0	175.03	7697.445	34893.766
7169.0	175.02	11894.751	38230.168
3689.0	175.02	9835.084	39551.871
11424.0	175.0	14395.522	38152.145
2633.0	175.0	9176.395	35610.176
9901.0	174.98	13440.284	39397.68
9300.0	174.96	13163.586	37243.133
1121.0	174.88	8312.883	36789.016
10210.0	174.88	13705.535	35038.551
1636.0	174.84	8476.992	33124.703
6537.0	174.82	11562.159	36634.793
3804.0	174.8	9798.307	36875.387
5067.0	174.77	10679.423	38592.5
7811.0	174.75	12453.181	38249.605
5912.0	174.73	11190.18	34338.41
10305.0	174.69	13632.14	33539.023
10026.0	174.67	13678.667	37852.93
5424.0	174.59	10795.608	36114.785
9123.0	174.59	12950.477	39565.723
2045.0	174.57	8959.788	38869.641
7637.0	174.56	12099.141	37994.359
1952.0	174.56	8821.848	39345.277
2158.0	174.44	9007.574	38315.309
574.0	174.38	8024.443	39622.266
1862.0	174.29	8739.471	38124.656
11642.0	174.23	14456.314	38803.375
5819.0	174.04	11032.6	36058.223
11825.0	174.02	14466.979	36461.301
4696.0	173.98	10532.889	33981.965
8266.0	173.92	12673.597	36858.43
5372.0	173.9	10789.868	34893.344
987.0	173.85	8354.979	33898.207
1529.0	173.81	8527.865	35490.449
3456.0	173.79	9675.558	36377.684
2626.0	173.77	9185.513	35493.223
941.0	173.66	8129.462	33317.578
10913.0	173.48	14049.597	37008.121
4506.0	173.46	10228.977	36090.539
2353.0	173.41	9027.299	34136.332
784.0	173.33	8070.762	36371.555
8149.0	173.33	12664.73	34348.742
10222.0	173.31	13573.516	34801.547
5202.0	173.31	10587.946	35865.887
10375.0	173.29	13788.53	33893.688
8382.0	173.25	12597.694	38932.148
7613.0	173.23	12186.899	37305.523
3569.0	173.2	9487.989	38399.23
1094.0	173.16	8268.43	36142.344
150.0	173.08	7905.131	35043.449
8341.0	173.06	12621.422	38153.184
9688.0	173.0	13450.951	35441.859
3470.0	172.89	9577.62	36613.047
4381.0	172.85	10175.102	39005.828
6466.0	172.85	11425.933	37906.445
5545.0	172.76	10888.032	39023.734
11893.0	172.7	14560.925	34915.719
1130.0	172.68	8398.744	36923.359
393.0	172.62	7798.591	38014.461
617.0	172.6	8118.675	38807.625
3815.0	172.58	9732.104	36563.891
6656.0	172.56	11491.06	34380.598
1920.0	172.53	8679.08	38817.039
3850.0	172.41	9808.084	35791.961
4961.0	172.39	10376.075	39442.656
11593.0	172.37	14577.003	39677.348
11478.0	172.26	14258.096	39112.266
2336.0	172.24	8965.94	34764.336
2522.0	172.2	9141.72	33643.648
869.0	172.14	8137.193	34316.457
3772.0	172.12	9713.764	37789.23
5787.0	172.1	11177.448	36556.824
2945.0	172.08	9374.913	39577.07
760.0	172.08	8091.255	36797.957
3249.0	172.05	9483.606	33739.559
6181.0	172.05	11324.395	36282.055
2015.0	172.03	8952.98	39339.965
8434.0	172.03	12854.532	39970.344
1289.0	172.01	8251.403	39571.234
5294.0	171.91	10731.507	33319.426
5740.0	171.89	11063.654	37580.996
6966.0	171.85	11723.926	37703.172
7860.0	171.85	12292.228	37094.199
7499.0	171.76	12071.27	34851.219
9613.0	171.68	13411.623	34836.801
632.0	171.66	8185.477	38665.113
6010.0	171.64	11239.566	33475.707
3091.0	171.61	9482.374	36480.238
7909.0	171.55	12401.209	36266.727
10384.0	171.55	13925.712	34119.953
141.0	171.53	7684.258	34932.512
7040.0	171.51	11728.597	39129.426
6178.0	171.49	11202.589	36217.648
10976.0	171.49	14108.194	35610.445
2579.0	171.45	9077.93	34353.309
11231.0	171.45	14414.651	35764.117
4926.0	171.43	10549.142	38708.344
4280.0	171.43	10112.36	39362.805
549.0	171.36	7963.819	39851.488
3566.0	171.32	9665.406	38374.777
1749.0	171.24	8641.957	36127.242
10631.0	171.17	13959.372	39000.176
222.0	171.13	7823.231	36142.184
11921.0	171.11	14421.602	33841.211
4084.0	171.09	10119.692	34998.98
4769.0	171.09	10473.845	35820.172
3134.0	171.05	9298.027	35852.266
8763.0	171.03	12881.39	33814.629
11317.0	170.99	14283.161	37592.152
2475.0	170.94	8883.625	33301.824
908.0	170.9	8076.53	33680.301
11812.0	170.86	14430.631	36736.27
5438.0	170.86	10906.063	36528.113
3522.0	170.76	9497.313	37594.625
6828.0	170.74	11692.402	34878.426
4008.0	170.74	10083.834	33441.844
11246.0	170.74	14277.652	36148.727
2807.0	170.67	9100.976	38766.605
4615.0	170.63	10314.844	33769.738
5131.0	170.61	10729.814	36869.316
9421.0	170.53	13314.318	35307.477
7496.0	170.44	12176.768	34780.773
7667.0	170.42	12134.098	38709.211
7856.0	170.36	12487.761	37343.41
115.0	170.32	7834.199	34574.34
3860.0	170.32	9884.71	35617.438
7503.0	170.3	12092.958	34880.414
1124.0	170.3	8311.056	36830.566
4877.0	170.28	10454.837	37779.117
3982.0	170.28	9729.396	33211.602
7525.0	170.28	12275.434	35276.324
5516.0	170.25	10861.647	38236.742
9233.0	170.23	13153.177	38609.578
1742.0	170.23	8665.958	35922.238
7028.0	170.17	11696.749	38991.273
6385.0	170.17	11527.648	39565.66
1930.0	170.15	8667.877	38930.953
6790.0	170.15	11835.677	34538.152
9929.0	170.15	13683.324	39864.656
11221.0	170.13	14379.171	35553.852
9707.0	170.13	13480.756	35563.723
9841.0	170.11	13509.021	37712.754
4626.0	170.09	10173.625	33535.199
2772.0	170.09	9209.375	38446.195
3559.0	170.05	9641.091	38266.387
6893.0	170.05	11840.187	36079.387
3896.0	170.0	9737.097	34990.375
1548.0	170.0	8479.303	35071.535
9232.0	169.96	13323.074	38579.297
7127.0	169.88	12006.841	39131.473
8839.0	169.86	12952.029	33254.027
3983.0	169.82	9766.748	33229.188
6671.0	169.77	11631.821	33901.996
4396.0	169.75	10317.254	38720.688
6234.0	169.75	11388.135	37551.391
6562.0	169.71	11599.038	36202.57
7285.0	169.69	12016.35	35136.531
7770.0	169.61	12458.595	39094.805
4124.0	169.59	9944.097	36092.098
5252.0	169.48	10722.005	34581.758
6972.0	169.48	11789.578	37793.227
5053.0	169.46	10721.736	38838.863
4005.0	169.42	10107.291	33371.176
10247.0	169.36	13691.706	34607.203
10766.0	169.36	14034.279	38395.301
6936.0	169.35	11641.366	37249.711
5305.0	169.33	10947.136	33116.188
5850.0	169.33	11087.718	35219.906
9855.0	169.33	13514.351	38202.398
30.0	169.31	7794.11	33442.875
1341.0	169.27	8596.712	39021.887
1490.0	169.19	8617.788	36409.031
[truncated: 4,871 more rows]
