# Supplementary material for: Insights on the Control of Yeast Single-Cell Growth Variability by Members of the Trehalose Phosphate Synthase (TPS) Complex
Source: Front Cell Dev Biol. 2021 Jan 28;9:607628. doi: 10.3389/fcell.2021.607628 (PMC7876269; doi:10.3389/fcell.2021.607628)
Supplement: Supplementary file 3 [file Data_Sheet_2.ZIP › replicate1_TPS1_glc_t4.csv]

Id	Area(um^2)	Center_x_position	Center_y_position
2022.0	389.72	9047.494	38555.84
6112.0	377.83	11547.021	35795.59
9461.0	363.65	13969.355	36575.391
7658.0	363.19	12639.285	37678.441
6908.0	354.74	12118.414	34215.539
3111.0	348.26	9395.03	33529.242
2068.0	344.13	8909.904	38158.426
2167.0	331.23	8905.552	36534.727
8059.0	328.6	12769.058	33406.215
9965.0	318.37	14191.663	33230.152
10120.0	315.59	14295.146	36750.813
8607.0	313.92	13197.02	34314.746
2446.0	312.58	9071.342	33983.941
5850.0	310.7	11345.198	38329.059
10512.0	309.48	14420.977	38102.383
4566.0	308.23	10546.358	36721.43
409.0	308.0	7827.84	38154.914
9613.0	302.44	13987.111	39544.824
4724.0	300.49	10652.131	39903.984
6699.0	295.39	11869.331	36167.602
6134.0	295.35	11587.969	34949.789
220.0	294.78	7705.045	35880.605
2131.0	289.24	9033.049	36891.031
10508.0	287.46	14530.111	38081.023
5212.0	287.23	10806.335	39153.57
6041.0	284.45	11601.449	37594.176
8263.0	283.84	13125.227	37420.551
6856.0	280.94	12169.246	33115.363
9023.0	280.52	13753.19	39444.742
2864.0	280.31	9404.088	38385.332
2377.0	278.22	8901.127	33048.371
3079.0	277.34	9471.741	34091.598
779.0	276.34	8124.67	36075.387
6848.0	265.86	12264.387	33016.746
6532.0	265.0	11736.292	39420.184
2362.0	264.0	8911.946	33487.258
2892.0	263.98	9433.494	37689.914
1867.0	259.79	8644.333	38683.207
2633.0	259.42	9255.606	37881.188
6599.0	258.44	11857.849	39198.258
6115.0	256.41	11621.363	35638.102
8489.0	255.89	13322.26	37101.313
7141.0	255.72	12164.863	39798.652
10681.0	255.51	14445.889	33992.496
5600.0	255.01	11395.344	33037.348
4430.0	250.89	10440.168	33700.172
7705.0	248.11	12575.687	38792.844
5788.0	247.83	11410.405	37242.27
4380.0	247.18	10149.937	33371.867
5430.0	246.16	11190.533	36103.422
4667.0	244.07	10551.963	38864.168
6090.0	243.65	11548.387	36265.816
8500.0	243.61	13293.332	37002.086
10500.0	243.55	14495.787	38046.777
6035.0	243.34	11461.735	37737.371
2217.0	242.37	8885.857	35291.949
10068.0	241.58	14355.185	35208.648
1781.0	240.22	8750.687	37409.406
7800.0	239.99	12822.117	38731.645
1491.0	239.68	8567.195	35799.574
561.0	239.39	8064.475	39827.387
3128.0	239.26	9338.53	33482.184
8430.0	239.2	13208.807	38401.898
1680.0	239.07	8765.32	35022.035
5563.0	238.19	11061.219	33761.52
6466.0	236.9	11736.93	37971.844
6098.0	236.77	11608.251	36133.441
5354.0	235.73	11090.378	37905.68
4020.0	235.12	9918.863	38462.738
3695.0	234.8	9704.552	35217.402
5662.0	233.86	11276.475	34598.945
1185.0	233.19	8243.843	37653.074
8893.0	232.04	13482.205	36924.434
5408.0	231.94	11075.735	36851.055
803.0	231.69	8031.947	35671.941
8684.0	229.39	13447.395	33660.84
3320.0	229.14	9533.658	36735.141
9784.0	228.2	14014.008	37507.059
7399.0	227.55	12352.306	34189.988
8118.0	227.17	13118.684	33586.723
828.0	227.01	8117.209	35206.074
3458.0	226.75	9547.567	39742.777
9295.0	226.11	13461.223	34369.375
9857.0	226.06	14185.981	35998.063
8290.0	225.65	12960.35	38037.016
1687.0	223.93	8818.673	35220.664
5262.0	223.64	11156.538	39625.648
8635.0	223.28	13260.19	33727.801
8676.0	223.11	13449.686	33304.828
6226.0	222.89	11440.4	33302.0
7378.0	222.78	12398.965	34636.691
8251.0	222.57	13073.596	37183.5
9429.0	222.24	13897.069	35276.852
9264.0	222.11	13776.21	34645.891
4786.0	221.63	10749.376	38397.02
4008.0	221.3	9924.183	38179.637
6485.0	221.25	11697.588	38279.699
1305.0	220.33	8622.767	39717.445
8119.0	220.27	12991.46	33627.922
9305.0	220.08	13699.424	33838.043
2555.0	219.79	9198.604	36168.828
2731.0	219.0	9198.722	39107.363
5340.0	218.99	11047.968	38266.605
5026.0	218.81	10894.476	34061.938
6483.0	218.03	11783.201	38261.043
3823.0	217.8	10042.108	33707.145
2288.0	217.32	9000.188	34007.125
5218.0	216.59	10949.148	39252.98
2558.0	216.59	9135.183	36233.586
8574.0	216.3	13166.601	35374.184
610.0	215.75	8173.437	38833.754
7823.0	215.71	12836.563	37933.02
1017.0	215.21	8322.329	34933.887
6500.0	215.13	11833.421	38667.613
3030.0	214.21	9439.791	35070.465
9561.0	214.16	13870.419	38044.586
4912.0	213.98	10735.318	35506.398
4861.0	212.66	10761.982	36860.34
10339.0	212.55	14234.658	39438.379
1399.0	212.05	8600.084	37721.434
10653.0	211.3	14448.752	34959.875
9162.0	211.13	13597.506	36644.941
4749.0	211.07	10626.473	39154.621
168.0	210.84	7712.501	35081.359
5147.0	209.54	10926.436	37249.785
6723.0	209.17	11853.593	35737.781
10040.0	208.79	14412.711	34487.652
8513.0	208.73	13176.372	36624.832
5626.0	207.22	11259.438	33863.844
3658.0	206.93	9839.118	35765.828
7729.0	206.89	12525.968	39375.652
7572.0	206.15	12678.882	35889.211
9078.0	206.11	13677.027	38185.648
1508.0	206.05	8557.021	35425.504
5267.0	205.61	11074.842	39727.895
9065.0	204.92	13591.942	38704.809
6885.0	204.86	12243.671	33845.117
6029.0	204.44	11503.031	37935.223
6096.0	203.71	11530.105	36074.871
4784.0	203.27	10676.731	38594.965
2587.0	203.18	9155.904	36902.785
8598.0	203.08	13209.898	34677.348
1308.0	201.81	8561.531	39303.027
8480.0	201.51	13258.256	37289.199
2645.0	201.43	9166.87	38134.184
6548.0	201.39	11663.517	39791.297
1944.0	200.99	8858.42	39693.988
10700.0	200.53	14541.949	33368.113
2183.0	199.74	8973.588	36195.277
7794.0	199.71	12747.351	38872.207
6167.0	199.55	11516.496	34543.348
7297.0	198.82	12459.44	36672.078
3058.0	198.19	9382.003	34138.227
10011.0	197.46	14334.997	33897.027
3300.0	196.83	9568.243	36475.484
6351.0	195.82	11792.668	35441.426
6692.0	195.76	12049.115	36480.602
8713.0	195.61	13500.018	34510.332
5573.0	195.28	11072.636	33361.48
4372.0	195.28	10305.809	33567.793
7062.0	195.24	12227.852	38039.945
1733.0	193.71	8775.186	36251.871
4621.0	193.69	10346.432	37959.98
4638.0	193.63	10373.699	38418.543
9294.0	193.59	13603.854	34248.984
4431.0	193.4	10372.333	33701.676
9651.0	193.4	14159.858	39977.578
5581.0	193.08	11067.684	33218.781
5020.0	192.83	10990.095	33951.648
2746.0	192.75	9177.524	39507.063
10385.0	192.35	14602.195	39962.145
1841.0	192.19	8749.336	38347.77
6909.0	192.14	12185.165	34229.109
6603.0	191.24	11955.334	38962.488
3812.0	191.14	10119.441	33470.57
941.0	191.1	8164.671	33096.848
393.0	190.95	7878.919	37937.211
7325.0	190.49	12295.076	35908.504
10674.0	190.09	14425.963	34408.813
9047.0	188.36	13645.928	38955.109
3606.0	188.0	9875.897	37239.07
6241.0	187.84	11695.009	33216.848
8632.0	187.75	13172.18	33959.504
3802.0	187.59	9958.646	33261.293
1190.0	187.25	8393.02	37771.859
8543.0	186.89	13185.631	35761.602
9469.0	186.43	13848.552	36757.652
6789.0	186.02	11918.519	34383.125
543.0	186.0	7962.333	39846.398
824.0	185.93	8173.607	35125.965
8922.0	185.93	13397.859	37605.867
3452.0	185.47	9671.79	39688.367
5227.0	184.95	10936.848	39475.262
2745.0	184.53	9203.692	39467.031
4666.0	182.55	10350.064	38854.723
10431.0	182.42	14535.696	38978.102
1561.0	181.9	8564.322	34033.793
1887.0	181.79	8645.73	39041.676
7447.0	181.29	12419.448	33250.18
7401.0	181.19	12375.224	34228.0
6728.0	180.95	12049.923	35304.555
3241.0	180.85	9646.634	35138.727
10029.0	180.6	14241.934	34228.719
9861.0	180.54	14112.419	35747.613
8967.0	180.29	13543.219	39118.445
8709.0	180.27	13529.408	34428.984
6655.0	180.06	11873.8	37187.492
463.0	179.93	7732.651	39049.223
5350.0	179.74	11169.802	37869.402
5902.0	179.57	11388.844	39607.766
155.0	179.43	7648.711	34937.902
5188.0	179.39	10881.078	38459.863
676.0	179.39	7981.018	37798.434
8962.0	179.3	13501.79	38915.379
804.0	179.09	8003.34	35685.316
4906.0	178.8	10606.193	35605.203
8149.0	178.7	13010.252	34509.508
5649.0	178.68	11233.617	34339.727
9832.0	178.53	14204.458	36626.816
2881.0	178.3	9416.599	37834.563
9639.0	178.24	13968.034	39981.902
10455.0	177.74	14505.715	38525.094
1654.0	177.71	8632.095	34562.273
2162.0	177.53	8999.694	36386.379
8370.0	177.38	13148.178	39912.172
5916.0	177.32	11357.238	39881.301
7068.0	177.23	12142.613	38188.43
8348.0	177.13	12928.958	39743.699
8058.0	177.05	12741.276	33370.148
7851.0	176.79	12840.012	37078.121
6095.0	176.46	11604.407	36066.281
6503.0	176.38	11786.103	38893.855
8862.0	176.23	13417.373	36399.859
9456.0	176.04	13904.311	36381.676
8850.0	175.43	13471.495	36192.535
263.0	175.39	7756.729	36634.422
8720.0	175.33	13528.887	34555.93
10089.0	175.31	14416.029	35574.367
3931.0	175.12	10104.853	36260.188
8300.0	175.08	13085.331	38319.734
1521.0	174.24	8519.384	35410.93
6437.0	174.22	11794.285	37554.266
7949.0	174.18	12878.887	35528.883
121.0	173.45	7908.975	34496.148
6849.0	173.39	12092.588	33030.316
3204.0	173.38	9619.656	34286.285
5529.0	173.26	11190.313	34300.863
1598.0	172.88	8485.19	33287.039
3343.0	172.24	9636.531	37240.734
1437.0	171.94	8574.345	37301.598
5396.0	171.84	11149.629	36910.473
9053.0	171.67	13745.503	39032.746
460.0	171.61	7829.618	39022.488
1261.0	171.38	8232.627	39278.488
8373.0	171.31	13299.875	39976.316
1599.0	171.06	8619.188	33011.676
10278.0	170.85	14249.002	38947.973
9322.0	170.81	13663.753	33426.438
2120.0	170.6	8988.934	37452.438
7030.0	170.33	12205.289	36926.688
9107.0	170.23	13588.548	37628.84
9985.0	170.17	14270.751	33224.32
1091.0	170.12	8408.746	36262.891
4007.0	169.83	10062.637	38168.879
820.0	169.43	8086.829	35385.672
1850.0	169.29	8776.384	38528.289
9739.0	169.08	14181.643	37700.793
7543.0	169.06	12652.224	34934.063
2526.0	169.01	9193.231	35538.195
7681.0	168.89	12645.393	38218.945
8726.0	168.62	13457.507	34604.988
4462.0	168.53	10518.503	34549.969
4517.0	168.49	10539.423	35855.395
8529.0	168.3	13194.811	36285.977
9359.0	168.05	13792.93	33423.531
2876.0	167.99	9442.07	38092.422
2504.0	167.78	9070.468	35121.012
3203.0	167.17	9545.421	34280.453
8012.0	166.97	12819.79	34143.121
6961.0	166.82	12077.541	35258.691
8589.0	166.71	13253.922	35075.164
2603.0	166.63	9154.148	37320.961
6619.0	166.61	11871.983	38686.289
7818.0	166.32	12885.526	38088.41
3109.0	166.27	9296.57	33506.066
2041.0	165.88	9005.664	38338.922
3612.0	165.61	9738.29	37042.906
7517.0	165.54	12663.778	34285.086
371.0	165.48	7663.907	37704.371
6787.0	165.35	11955.314	34347.27
9333.0	165.31	13723.535	33284.758
5818.0	165.17	11217.358	37915.387
8950.0	165.17	13431.525	38570.824
5202.0	164.94	10929.069	38794.82
3942.0	164.75	10096.717	36540.68
9871.0	164.48	14062.342	35611.754
3627.0	164.43	9871.666	36567.148
1168.0	164.39	8224.31	37494.266
10101.0	164.33	14382.716	35887.879
8801.0	164.18	13525.595	35451.965
5071.0	164.18	10983.149	35335.496
1951.0	164.16	8890.288	39543.059
4268.0	164.06	10242.903	36163.648
632.0	164.02	7995.792	38769.563
1027.0	163.89	8324.492	35276.93
3507.0	163.81	9723.906	39554.441
2444.0	163.68	9092.721	33970.344
4322.0	163.66	10340.171	34513.336
9169.0	163.64	13710.109	36312.371
8674.0	163.58	13457.144	33212.141
7505.0	163.51	12672.603	33987.234
8164.0	163.41	13135.345	34955.414
100.0	163.35	7657.063	34134.883
6998.0	163.35	12235.132	36139.922
7446.0	162.93	12352.201	33222.004
8952.0	162.66	13434.126	38600.125
5210.0	162.47	10867.501	39114.992
2850.0	162.34	9425.634	38633.234
6777.0	162.18	11995.418	34743.27
4230.0	162.11	10326.725	36983.742
10562.0	162.11	14507.336	37187.18
1095.0	162.11	8364.286	36321.668
2401.0	161.84	9162.115	33262.746
8273.0	161.63	13115.479	37661.676
9334.0	161.61	13646.547	33300.48
10487.0	161.21	14560.948	38296.234
5567.0	161.03	11080.469	33527.887
4559.0	160.96	10480.979	36544.105
6813.0	160.9	11993.373	33770.879
4699.0	160.73	10543.514	39617.746
1318.0	160.38	8496.58	38961.039
10587.0	160.34	14541.885	36710.441
4844.0	160.29	10646.702	36924.887
7819.0	160.25	12745.682	38117.672
10280.0	160.21	14222.915	38980.164
4014.0	160.15	10067.123	38393.348
6284.0	160.11	11842.286	34059.426
4361.0	160.04	10241.859	33773.348
10128.0	159.86	14300.795	36882.559
626.0	159.79	8154.762	38681.336
10415.0	159.5	14637.586	39180.289
3487.0	159.48	9763.939	39767.441
2359.0	159.25	9052.916	33416.527
1788.0	159.12	8705.743	37663.012
5912.0	158.94	11264.586	39851.543
5759.0	158.85	11267.25	36348.168
2402.0	158.81	9264.842	33294.23
3396.0	158.66	9525.179	38378.367
670.0	158.33	8036.723	37704.129
4510.0	158.2	10361.547	35816.27
8934.0	158.08	13457.642	37964.586
6354.0	158.03	11785.789	35490.441
4818.0	157.93	10763.276	37387.859
4345.0	157.89	10208.832	34067.074
2123.0	157.7	8869.062	37286.949
7957.0	157.66	12768.465	35260.133
5798.0	157.35	11324.786	37330.395
8035.0	157.22	12890.258	33840.074
6691.0	157.12	12006.272	36474.934
7719.0	157.03	12606.192	39093.785
9292.0	156.74	13777.117	34202.105
1953.0	156.65	8867.212	39568.324
4061.0	156.65	9938.784	39409.105
2955.0	156.61	9418.449	36460.18
1069.0	156.55	8327.864	35972.602
7261.0	156.55	12347.986	37314.191
9352.0	156.49	13973.624	33177.66
1555.0	156.22	8628.313	34160.246
210.0	156.2	7852.685	35652.434
5945.0	155.84	11454.929	39700.883
9695.0	155.73	14006.208	38916.266
4836.0	155.71	10768.829	37104.383
2915.0	155.65	9353.674	37458.813
2095.0	155.59	8874.999	37883.551
9057.0	155.15	13708.272	38814.879
9924.0	155.15	14102.128	34375.785
10013.0	155.09	14262.664	33915.754
8711.0	155.0	13390.212	34461.563
3337.0	154.94	9554.413	37138.344
30.0	154.77	7824.123	33458.586
1444.0	154.63	8574.272	36927.066
7450.0	154.46	12393.074	33324.676
4026.0	153.94	9940.995	38626.195
8411.0	153.9	13148.771	38888.813
5160.0	153.87	10819.93	37558.438
4094.0	153.87	9986.056	39901.398
8078.0	153.52	12689.656	33007.441
5659.0	153.21	11397.997	34543.824
7091.0	153.2	12220.033	38666.863
3640.0	153.1	9733.656	36511.688
5104.0	153.06	10821.474	36145.602
615.0	152.89	8094.867	38891.414
4392.0	152.79	10333.313	33235.969
8614.0	152.77	13273.406	34439.406
6614.0	152.74	11895.482	38874.227
2497.0	152.72	9239.276	34900.883
1571.0	152.68	8479.413	33933.395
4180.0	152.66	10158.155	38419.41
2659.0	152.62	9199.727	38371.949
7614.0	152.49	12615.966	36804.238
2624.0	152.41	9139.657	37654.09
9841.0	152.33	14129.882	36521.805
3544.0	152.31	9740.61	38499.309
9150.0	152.08	13739.344	36763.234
5960.0	152.08	11467.993	39314.914
2113.0	152.07	8999.546	37600.215
6653.0	151.8	12056.86	37417.398
708.0	151.78	8012.02	37442.426
5309.0	151.72	11069.078	38680.406
451.0	151.62	7764.077	38930.613
1128.0	151.3	8294.745	37070.453
7183.0	151.26	12476.788	39247.785
10030.0	151.22	14358.804	34260.414
5445.0	151.07	11082.682	35779.902
6586.0	150.97	11899.108	39588.691
9714.0	150.51	14115.979	38612.215
6459.0	150.47	11683.464	37855.723
3855.0	150.38	9982.369	34456.473
9367.0	150.32	13817.802	33577.02
1933.0	150.15	9026.862	39834.645
5478.0	149.98	11159.318	34973.059
5740.0	149.8	11379.123	35904.211
6481.0	149.8	11650.849	38236.309
9555.0	149.77	13817.448	37865.324
5372.0	149.63	11059.846	37576.867
2257.0	149.59	8951.253	34443.266
5717.0	149.44	11397.104	35278.91
7579.0	149.42	12617.059	36106.176
7044.0	149.31	12070.453	37433.66
10394.0	149.27	14600.22	39695.813
1102.0	149.19	8228.902	36533.008
10642.0	149.15	14459.927	35307.969
2732.0	149.02	9124.389	39139.793
2954.0	148.94	9276.883	36444.215
3035.0	148.81	9326.744	34915.957
3908.0	148.75	9945.083	35675.836
7827.0	148.73	12808.264	37762.391
2935.0	148.58	9482.874	36973.523
4240.0	148.54	10204.278	36617.297
8469.0	148.42	13224.676	37662.164
9758.0	148.31	14074.319	37550.246
2132.0	148.25	8925.377	36897.973
7459.0	148.12	12685.548	33097.828
6446.0	147.98	11763.179	37642.863
5185.0	147.94	10816.183	38426.23
1927.0	147.91	8695.081	39950.238
9270.0	147.87	13691.47	34759.0
7043.0	147.83	12161.405	37426.449
7363.0	147.79	12278.523	35147.93
3787.0	147.79	9880.961	33310.336
7846.0	147.66	12875.855	37187.699
10199.0	147.56	14316.546	37799.258
2175.0	147.37	8869.636	36089.0
4661.0	147.33	10547.954	38716.57
9484.0	147.2	13864.39	36909.066
10093.0	146.97	14412.828	35708.855
9976.0	146.85	14184.902	33232.59
10459.0	146.8	14598.476	38555.602
2521.0	146.64	9269.674	35500.449
2922.0	146.6	9415.736	37264.586
1126.0	146.6	8393.479	37065.016
7215.0	146.39	12355.254	38396.539
2972.0	146.28	9381.628	36073.844
1298.0	146.24	8441.565	39842.094
4313.0	146.24	10141.796	34887.781
5822.0	146.11	11354.106	37956.969
4907.0	145.97	10646.543	35724.512
7139.0	145.84	12096.946	39698.461
3264.0	145.68	9546.535	35849.719
7683.0	145.68	12698.955	38252.305
553.0	145.66	7965.229	39974.941
9278.0	145.65	13615.754	34357.664
4894.0	145.61	10744.111	36207.82
3693.0	145.61	9907.127	35180.195
4518.0	145.57	10388.053	35878.746
5733.0	145.55	11354.589	35602.836
8643.0	145.53	13219.929	33560.578
1757.0	145.43	8696.447	36614.555
10442.0	145.43	14616.607	38830.934
2761.0	145.34	9177.094	39937.359
6381.0	145.28	11809.741	36120.145
9678.0	145.26	13999.923	39366.184
6626.0	145.26	11859.882	38422.844
5796.0	145.26	11307.048	37297.621
2584.0	145.09	9239.662	36852.043
10320.0	145.05	14379.555	39248.355
3593.0	144.88	9914.551	37662.691
8848.0	144.88	13465.128	36157.633
5849.0	144.86	11325.567	38307.902
4021.0	144.82	10050.832	38507.926
9127.0	144.82	13740.504	37035.887
7440.0	144.76	12334.112	33382.559
661.0	144.74	8185.686	37885.703
4687.0	144.74	10479.216	39390.27
5532.0	144.67	11191.856	34339.805
7777.0	144.65	12742.256	39585.469
6509.0	144.59	11811.303	39021.734
4294.0	144.57	10240.673	35522.477
2690.0	144.44	9185.172	38792.813
57.0	144.44	7761.349	33730.363
9961.0	144.34	14077.578	33400.637
5778.0	144.17	11288.436	37008.66
10591.0	144.13	14615.096	36842.613
4204.0	144.13	10185.366	37670.527
8276.0	144.09	13073.897	37748.457
8148.0	144.07	13033.395	34491.031
4668.0	144.02	10458.865	38951.941
8261.0	144.0	12996.662	37399.566
3448.0	143.9	9596.344	39560.527
5069.0	143.79	10929.083	35263.344
21.0	143.69	7902.82	33318.508
4317.0	143.67	10288.708	34694.758
8033.0	143.65	12786.699	34122.816
1291.0	143.59	8360.006	40004.898
10084.0	143.5	14233.79	35539.777
204.0	143.48	7953.423	35561.484
836.0	143.44	8075.126	35063.773
2977.0	143.42	9444.454	36159.039
9018.0	143.38	13629.93	39620.598
5964.0	143.31	11490.105	39134.285
9174.0	143.23	13598.773	36117.469
5348.0	143.19	11104.511	37851.586
7350.0	143.13	12474.628	35463.645
8792.0	143.08	13454.045	35204.031
3072.0	143.06	9277.091	33976.207
7947.0	143.02	12914.899	35490.855
8268.0	143.02	12992.224	37519.891
1266.0	142.98	8352.645	39555.645
6393.0	142.92	11835.756	36549.574
3716.0	142.77	9773.386	34724.609
6518.0	142.77	11826.75	39094.563
559.0	142.71	8192.527	39814.828
7807.0	142.54	12898.103	38428.266
7832.0	142.54	12887.169	37509.469
7271.0	142.5	12454.464	37163.535
235.0	142.46	7727.886	36076.199
7284.0	142.41	12425.203	36725.602
7624.0	142.41	12493.638	37107.691
1547.0	142.41	8601.24	34546.688
9210.0	142.35	13716.313	35313.52
3580.0	142.33	9828.084	37750.992
10091.0	142.31	14371.174	35605.078
2174.0	142.31	8954.985	36351.773
6660.0	142.25	12012.374	37119.039
7715.0	142.2	12517.263	38959.254
752.0	142.14	8120.208	36812.168
10377.0	142.12	14459.618	39912.496
6286.0	142.04	11844.28	34095.559
8080.0	142.02	12891.809	33037.156
9807.0	141.93	13997.59	37079.086
1433.0	141.79	8587.905	37189.766
19.0	141.72	7664.558	33310.203
5986.0	141.45	11563.515	38771.121
3415.0	141.43	9486.909	38791.289
3664.0	141.43	9723.977	35880.512
7503.0	141.39	12688.832	33970.855
2115.0	141.39	9042.594	37630.941
9123.0	141.35	13675.032	37324.004
7998.0	141.33	12736.947	34500.484
8129.0	141.12	12962.998	33977.09
5602.0	140.93	11357.893	33079.559
6883.0	140.82	12184.265	33806.605
5062.0	140.68	10865.013	35060.523
6383.0	140.62	11662.181	36188.809
1219.0	140.59	8303.8	38285.195
874.0	140.38	8112.725	34011.883
288.0	140.34	7698.267	36815.789
5434.0	140.32	11180.941	36185.969
6637.0	140.22	11876.429	38058.125
370.0	140.18	7648.892	37657.359
9860.0	140.16	14154.436	36039.172
5566.0	140.15	11029.882	33519.516
8212.0	140.11	12928.737	36297.066
7165.0	140.03	12473.662	39454.211
3927.0	139.95	10100.526	36210.926
3027.0	139.95	9341.687	35250.5
277.0	139.93	7838.469	36724.098
5534.0	139.93	11123.555	34400.469
667.0	139.92	8051.472	37970.336
9806.0	139.88	14124.583	37043.574
6121.0	139.84	11559.339	35475.094
5895.0	139.7	11302.991	39398.031
2221.0	139.7	8995.821	35122.832
4659.0	139.69	10491.675	38681.633
8136.0	139.63	13085.02	34066.848
1668.0	139.51	8765.995	34772.367
9128.0	139.46	13730.529	37077.984
3724.0	139.44	9841.122	34571.32
8286.0	139.38	13050.17	37947.172
6229.0	139.36	11585.382	33077.852
6223.0	139.11	11619.708	33281.383
10534.0	139.11	14638.417	37861.629
2596.0	139.05	9226.346	37192.0
1251.0	139.0	8257.828	39039.895
4987.0	138.94	10853.282	33028.867
278.0	138.88	7722.394	36732.516
5427.0	138.86	11066.551	36063.57
1895.0	138.75	8801.722	39179.02
6270.0	138.57	11791.297	33722.258
2995.0	138.54	9319.834	35614.68
8145.0	138.38	12981.039	34347.391
7416.0	138.38	12388.19	33865.234
2677.0	138.34	9128.065	38680.863
7479.0	138.31	12698.207	33454.695
6832.0	138.27	11998.497	33460.84
678.0	138.23	8188.78	37805.805
7441.0	138.11	12371.357	33405.367
2529.0	138.08	9180.184	35610.012
2744.0	138.08	9175.807	39447.199
5257.0	138.02	11198.437	39926.82
8024.0	137.96	12776.453	34272.477
6260.0	137.92	11811.034	33557.777
2489.0	137.9	9178.662	34677.801
8318.0	137.85	12939.624	38927.523
9388.0	137.69	13931.529	34149.398
4797.0	137.65	10641.57	37831.344
1625.0	137.6	8714.493	33538.605
4393.0	137.54	10241.732	33295.824
6394.0	137.5	11720.002	36579.77
10156.0	137.33	14360.701	37383.859
3310.0	137.27	9557.198	36640.766
7997.0	137.12	12713.468	34452.195
8053.0	137.0	12915.574	33595.188
7713.0	136.96	12502.717	38950.531
7848.0	136.96	12909.678	37261.0
4768.0	136.93	10749.409	39074.141
5233.0	136.87	10783.173	39516.453
24.0	136.81	7787.782	33360.957
7167.0	136.81	12484.438	39484.855
7290.0	136.79	12466.408	36826.715
3598.0	136.73	9766.086	37436.719
10421.0	136.71	14594.952	39219.324
9188.0	136.7	13772.69	35892.094
6373.0	136.68	11646.606	35940.934
8904.0	136.64	13554.726	37149.867
7112.0	136.64	12116.362	39168.543
3280.0	136.58	9506.495	36025.879
4896.0	136.58	10714.028	35958.836
9166.0	136.58	13599.07	36470.949
7307.0	136.45	12301.581	36466.824
7766.0	136.37	12894.541	39641.66
7353.0	136.35	12432.872	35530.809
757.0	136.35	8015.609	36543.973
4475.0	136.29	10459.094	34728.578
9662.0	136.27	14011.843	39722.473
1595.0	136.16	8484.866	33174.723
2492.0	136.12	9069.65	34689.047
850.0	136.1	8106.311	34704.742
5127.0	136.1	10812.001	36954.719
494.0	136.06	7893.918	39562.793
5904.0	136.04	11376.179	39645.105
5882.0	135.95	11229.373	39119.828
3608.0	135.87	9773.286	37316.664
2993.0	135.8	9473.859	35844.57
7024.0	135.8	12233.339	36667.621
6817.0	135.74	11916.213	33508.578
9081.0	135.7	13752.568	38032.98
5360.0	135.64	11082.062	37692.613
4505.0	135.62	10408.12	35740.797
1994.0	135.6	9035.561	38658.16
6565.0	135.6	11853.63	39797.234
3539.0	135.53	9868.62	38708.816
8449.0	135.43	13143.559	37915.336
6492.0	135.37	11777.494	38496.773
1704.0	135.34	8634.127	35664.59
6997.0	135.3	12270.497	36096.941
4381.0	135.28	10321.807	33374.254
1971.0	135.22	8847.108	39265.586
782.0	135.18	8035.115	36092.566
6016.0	135.16	11629.292	38023.145
5471.0	135.16	11047.861	35412.645
9863.0	135.12	14171.135	35804.516
6081.0	134.99	11529.521	36613.246
5852.0	134.86	11219.17	38375.777
5264.0	134.84	11031.538	39672.035
7644.0	134.82	12565.72	37448.281
5663.0	134.74	11305.096	34604.941
10639.0	134.66	14591.363	35565.895
7234.0	134.51	12413.983	38068.805
9535.0	134.51	13786.082	37331.031
9017.0	134.42	13594.474	39620.305
2561.0	134.26	9143.559	36299.488
5370.0	134.24	11115.81	37553.129
7488.0	134.2	12551.149	33715.793
4692.0	134.19	10465.01	39488.176
7605.0	134.15	12541.942	36500.512
7990.0	134.03	12903.326	34660.723
7704.0	133.97	12629.963	38776.523
866.0	133.9	8078.125	34157.727
9183.0	133.9	13625.085	35832.387
6540.0	133.86	11686.715	39626.363
7778.0	133.74	12912.959	39275.242
3830.0	133.71	10125.174	33778.77
3045.0	133.63	9287.953	34535.133
8865.0	133.63	13382.499	36514.629
1682.0	133.63	8747.125	35048.988
6947.0	133.53	12237.674	34998.461
5206.0	133.46	10965.948	39008.621
8939.0	133.46	13559.265	38193.184
2905.0	133.44	9443.33	37402.777
1762.0	133.42	8762.559	36699.102
6538.0	133.32	11828.428	39590.316
249.0	133.32	7882.569	36399.176
1129.0	133.25	8403.913	37081.785
5115.0	133.15	10919.498	36669.223
9787.0	133.11	14202.377	37193.848
10444.0	133.11	14552.51	38883.836
3953.0	133.09	9946.039	36752.648
10016.0	133.09	14418.788	33981.699
2188.0	133.07	9035.863	36042.699
4067.0	133.05	10070.329	39491.02
4767.0	133.0	10775.65	39072.363
4804.0	132.96	10675.38	37712.906
3499.0	132.96	9861.816	39676.289
5521.0	132.9	11115.933	34545.527
4710.0	132.9	10556.001	39827.219
2860.0	132.82	9447.221	38629.445
9675.0	132.79	14156.745	39331.027
77.0	132.79	7809.594	33901.836
9576.0	132.69	13944.503	38398.145
842.0	132.67	8153.516	34888.262
7561.0	132.59	12572.116	35652.172
3972.0	132.52	10084.832	37114.188
1274.0	132.46	8391.591	39660.438
10387.0	132.46	14552.507	39998.84
2871.0	132.38	9333.643	38260.445
7380.0	132.38	12432.794	34706.176
4211.0	132.36	10139.019	37511.355
7349.0	132.35	12456.073	35445.574
4941.0	132.31	10761.9	34522.324
6926.0	132.31	12092.592	34631.797
7135.0	132.31	12072.825	39562.691
10005.0	132.27	14235.168	33745.441
400.0	132.27	7901.772	38041.609
9992.0	132.25	14284.58	33466.227
233.0	132.23	7973.708	36062.168
6805.0	132.1	11856.65	33808.867
7042.0	132.04	12103.727	37417.457
1520.0	132.02	8558.86	35391.938
5527.0	132.02	11128.606	34605.699
8494.0	131.94	13338.228	36900.434
7575.0	131.94	12522.331	35991.004
3258.0	131.94	9503.533	35688.195
9571.0	131.9	13962.542	38278.336
9376.0	131.87	13789.359	33891.488
7506.0	131.67	12651.707	34020.531
9609.0	131.66	13838.775	39437.406
1039.0	131.62	8336.599	35520.965
10617.0	131.58	14471.919	35939.609
2970.0	131.52	9273.852	36071.867
3918.0	131.5	10025.233	36022.133
7525.0	131.5	12635.416	34479.477
4130.0	131.44	10341.448	39522.102
5723.0	131.31	11336.67	35396.883
8206.0	131.29	13049.474	36137.305
5281.0	131.21	11067.236	39431.879
2640.0	131.2	9094.409	38041.762
5923.0	131.18	11254.574	39933.34
9229.0	131.1	13747.063	35234.586
4822.0	131.0	10632.649	37496.707
4081.0	130.95	9990.638	39673.102
7285.0	130.95	12382.108	36747.578
7067.0	130.83	12276.201	38146.094
3994.0	130.77	10003.994	37803.332
7302.0	130.75	12321.556	36420.566
985.0	130.75	8253.441	33993.148
9937.0	130.75	14106.439	34084.301
8972.0	130.74	13520.058	39275.645
7833.0	130.7	12782.905	37524.73
8581.0	130.66	13327.907	34937.004
4799.0	130.66	10600.482	37923.219
1277.0	130.6	8404.837	39686.391
7769.0	130.49	12834.608	39441.379
2414.0	130.47	9179.634	33547.035
8418.0	130.47	13344.018	38751.207
9683.0	130.47	14094.358	39212.355
6686.0	130.45	12043.542	36678.754
4534.0	130.45	10501.556	36123.008
9165.0	130.2	13718.074	36402.801
9975.0	130.12	14198.488	33228.402
3403.0	130.03	9649.53	38548.305
5431.0	129.97	11065.767	36107.758
791.0	129.97	8028.644	35961.586
2650.0	129.95	9186.28	38192.813
1071.0	129.87	8286.577	35987.27
166.0	129.84	7945.113	35073.664
6995.0	129.66	12128.892	36028.219
5830.0	129.66	11324.837	38103.043
7064.0	129.51	12171.081	38068.234
1932.0	129.49	9012.48	39831.559
10594.0	129.41	14625.988	36698.449
2575.0	129.39	9102.022	36749.766
4318.0	129.34	10230.583	34741.871
7456.0	129.24	12603.114	33012.316
10572.0	129.24	14548.518	37273.469
8463.0	129.16	13159.967	37542.457
10080.0	129.13	14412.351	35495.371
7720.0	129.01	12508.028	39106.695
6233.0	128.92	11674.021	33098.652
6971.0	128.92	12112.363	35458.453
9002.0	128.9	13519.185	39955.578
2192.0	128.9	8965.757	35789.668
9067.0	128.88	13752.229	38761.977
4947.0	128.86	10639.673	34295.672
9437.0	128.86	13905.262	35548.531
4175.0	128.84	10253.45	38577.879
6517.0	128.76	11720.072	39079.66
170.0	128.7	7761.059	35105.988
1515.0	128.61	8440.041	35564.586
1085.0	128.59	8228.501	36147.844
1114.0	128.57	8361.793	36867.512
9080.0	128.57	13622.727	38006.059
3663.0	128.57	9896.811	35866.176
9040.0	128.47	13741.198	39424.988
1533.0	128.38	8604.452	34830.371
1080.0	128.34	8407.512	36062.82
7986.0	128.32	12752.153	34881.414
1937.0	128.3	9048.658	39927.824
675.0	128.24	8028.901	37748.742
10158.0	128.21	14381.158	37462.348
9457.0	128.21	13994.128	36420.707
6729.0	128.17	11878.571	35329.871
4989.0	128.17	10857.988	33075.504
3781.0	128.17	9728.067	33179.891
6776.0	128.09	11863.674	34729.078
1718.0	128.07	8728.636	35931.746
7521.0	128.07	12498.18	34334.297
3584.0	128.03	9797.319	37792.172
7845.0	128.03	12806.006	37485.027
568.0	128.01	8146.301	39677.422
1351.0	127.88	8507.691	38570.977
6143.0	127.77	11619.827	34843.672
397.0	127.77	7932.892	37996.266
9652.0	127.77	14043.187	39984.195
7127.0	127.71	12274.031	39391.781
5200.0	127.71	10843.241	38715.945
10145.0	127.69	14391.037	37171.875
5392.0	127.67	11098.702	36870.113
8277.0	127.57	13105.963	37755.715
5101.0	127.57	10798.5	36114.18
9554.0	127.55	13837.959	37732.484
10401.0	127.55	14465.9	39556.199
1560.0	127.48	8583.919	34009.973
10540.0	127.46	14600.126	37969.535
5040.0	127.34	10841.016	34599.012
8246.0	127.34	13107.285	37012.688
1416.0	127.19	8607.956	37614.707
7595.0	127.11	12652.259	36337.5
4238.0	127.04	10211.511	36571.566
1748.0	127.02	8769.546	36467.797
6850.0	127.0	12138.319	33034.418
7867.0	127.0	12832.648	36762.605
7767.0	126.92	12793.584	39696.387
5446.0	126.92	11197.343	35782.648
5013.0	126.83	10849.648	33677.379
3888.0	126.77	10076.062	35207.406
1756.0	126.67	8760.605	36605.559
1761.0	126.65	8790.458	36689.008
4961.0	126.63	10766.539	34120.973
2768.0	126.62	9407.359	39843.59
1782.0	126.52	8768.892	37423.191
10549.0	126.44	14533.513	37552.828
10647.0	126.42	14613.099	35109.098
2473.0	126.42	9117.329	34216.141
6427.0	126.39	11794.998	37355.211
82.0	126.35	7736.666	33917.129
2509.0	126.25	9111.825	35255.023
8692.0	126.23	13429.221	33845.145
10357.0	126.21	14359.052	39825.543
6967.0	126.21	12101.222	35323.02
9483.0	126.17	13988.927	36846.973
5426.0	126.14	11192.888	36375.281
6292.0	126.04	11648.694	34297.059
9350.0	125.93	13846.598	33080.879
9981.0	125.91	14406.414	33080.313
7170.0	125.91	12455.604	39544.117
4179.0	125.79	10209.927	38372.176
7526.0	125.75	12562.699	34536.207
6790.0	125.73	12034.639	34387.539
1489.0	125.73	8567.855	35757.289
1058.0	125.64	8314.262	35792.844
3792.0	125.54	9701.855	33032.594
604.0	125.54	8100.191	39048.852
4327.0	125.5	10319.259	34341.539
10133.0	125.45	14372.048	36964.047
1701.0	125.41	8644.465	35534.035
3008.0	125.39	9428.994	35571.727
188.0	125.37	7721.258	35274.832
8894.0	125.37	13481.335	36949.914
9567.0	125.33	13820.045	38127.0
7186.0	125.31	12394.162	39037.434
3197.0	125.29	9552.407	34199.527
3782.0	125.25	9731.971	33211.684
2989.0	125.22	9290.606	36057.145
8281.0	125.22	12971.752	37868.445
5700.0	125.2	11267.515	34870.27
8243.0	125.14	13003.0	36959.012
968.0	125.08	8236.155	33583.609
7761.0	125.06	12760.074	39966.301
2100.0	125.06	9058.431	37949.676
2612.0	125.04	9218.284	37545.559
421.0	125.01	7945.645	38414.402
8586.0	124.97	13317.578	34968.141
2210.0	124.93	8987.351	35486.957
8314.0	124.89	13053.745	38849.496
2962.0	124.79	9450.492	36251.816
3451.0	124.79	9640.691	39606.145
2565.0	124.76	9232.654	36391.656
2388.0	124.76	9211.686	33068.938
6262.0	124.76	11715.745	33605.488
9971.0	124.74	14140.221	33079.25
1089.0	124.7	8275.491	36213.98
5853.0	124.64	11296.608	38388.367
3285.0	124.64	9583.82	36106.406
2613.0	124.57	9254.914	37559.844
5390.0	124.51	11175.168	37085.926
7977.0	124.45	12738.096	34793.949
3260.0	124.39	9613.153	35733.227
8088.0	124.37	12765.206	33132.555
9471.0	124.37	13863.784	36778.48
184.0	124.34	7832.074	35197.703
8198.0	124.34	12997.722	35947.285
1356.0	124.26	8460.134	38347.051
8166.0	124.22	13043.055	35031.141
8680.0	124.18	13562.551	33400.313
7980.0	124.03	12832.924	34825.059
7222.0	123.97	12302.154	38225.066
989.0	123.95	8230.476	34120.762
251.0	123.91	7667.259	36426.605
6502.0	123.84	11828.815	38880.313
4538.0	123.72	10534.678	36173.766
1961.0	123.68	8879.958	39383.043
7410.0	123.68	12366.5	33822.68
6198.0	123.68	11575.562	33761.977
8278.0	123.66	12946.657	37812.281
7854.0	123.65	12738.61	37178.961
1683.0	123.63	8722.084	35082.566
6527.0	123.63	11668.066	39355.137
1847.0	123.57	8724.646	38462.184
8485.0	123.57	13214.558	37059.238
5336.0	123.55	11173.517	38179.031
8426.0	123.51	13158.185	38610.945
5386.0	123.49	11181.455	37305.77
8398.0	123.43	13287.519	39212.883
2535.0	123.42	9257.774	35751.402
3956.0	123.38	10057.067	36876.309
147.0	123.34	7857.773	34872.406
8341.0	123.24	13128.5	39556.781
2130.0	123.15	9057.456	37164.344
4293.0	123.01	10263.233	35468.395
5051.0	122.94	10785.546	34831.203
8662.0	122.94	13252.594	33082.574
9096.0	122.92	13639.862	37986.902
9158.0	122.82	13591.826	36560.809
7781.0	122.76	12819.341	39152.266
7822.0	122.74	12893.224	37885.156
185.0	122.73	7972.918	35198.164
10344.0	122.71	14398.047	39537.074
9440.0	122.71	13881.217	35601.992
3907.0	122.63	10056.354	35630.422
9268.0	122.55	13741.069	34689.414
9058.0	122.53	13652.798	38817.344
2092.0	122.51	9023.8	37869.496
479.0	122.5	7960.62	39392.855
8333.0	122.5	12936.927	39279.855
6059.0	122.42	11511.68	37096.516
3789.0	122.36	9843.52	33004.059
9819.0	122.3	14010.165	36982.43
8021.0	122.27	12790.475	34237.449
5157.0	122.21	10820.582	37526.438
4567.0	122.17	10429.67	36847.492
9404.0	122.17	13858.155	34538.73
4057.0	122.04	10060.317	39342.484
1440.0	122.02	8526.651	37058.816
5103.0	122.02	10851.596	36133.738
3395.0	122.0	9540.135	38369.836
10113.0	121.94	14398.105	36498.438
10253.0	121.9	14379.348	38239.727
1973.0	121.84	9024.804	39010.102
3227.0	121.79	9560.332	34766.969
4630.0	121.71	10529.304	38172.199
9733.0	121.69	14132.375	37835.371
8948.0	121.65	13444.176	38461.316
8906.0	121.65	13520.366	37184.957
8616.0	121.54	13186.901	34177.809
5248.0	121.52	10898.586	39857.211
8498.0	121.44	13326.788	36968.777
9680.0	121.42	14115.347	39388.207
10284.0	121.38	14344.455	39017.496
5558.0	121.38	11037.994	33904.543
2114.0	121.36	8947.305	37604.949
1702.0	121.35	8780.978	35548.934
9246.0	121.31	13741.012	35067.797
6860.0	121.25	12140.536	33235.75
6091.0	121.21	11625.538	36278.758
1664.0	121.13	8836.211	34733.98
2080.0	121.12	8863.763	38258.988
5476.0	121.1	11165.772	34952.07
6872.0	121.1	12149.164	33435.203
193.0	121.1	7740.018	35332.957
9187.0	121.08	13741.99	35888.988
9426.0	121.02	13914.287	35194.707
6330.0	121.02	11743.7	34971.227
4825.0	120.98	10643.739	37222.949
7178.0	120.9	12449.907	39421.09
8366.0	120.9	13165.464	39885.844
4915.0	120.87	10682.707	35568.93
6706.0	120.71	11963.786	36028.02
5260.0	120.66	11163.785	39957.285
5898.0	120.66	11241.952	39510.781
1138.0	120.6	8213.416	37275.52
1067.0	120.54	8266.554	35951.445
2644.0	120.52	9240.996	38124.68
7836.0	120.5	12824.85	37579.898
8238.0	120.46	13001.648	36892.902
5913.0	120.41	11371.172	39867.766
2921.0	120.31	9286.813	37235.926
8707.0	120.31	13481.139	34384.574
3291.0	120.23	9685.66	36253.359
8925.0	120.18	13509.474	37714.594
594.0	120.16	8103.51	39200.961
152.0	120.14	7699.526	34894.832
3831.0	120.08	9920.946	33945.398
7429.0	119.97	12483.751	33756.922
2795.0	119.95	9313.878	39539.836
5276.0	119.95	11070.886	39312.922
4039.0	119.93	10014.338	38868.5
6917.0	119.89	12210.113	34386.277
3497.0	119.81	9889.654	39609.789
8578.0	119.79	13306.702	35209.48
6726.0	119.77	11965.389	35549.285
3998.0	119.74	9929.873	37896.102
7340.0	119.64	12399.419	35768.77
7483.0	119.62	12692.62	33545.895
4336.0	119.54	10179.915	34231.551
2591.0	119.54	9270.935	37009.973
4539.0	119.51	10413.77	36202.984
3028.0	119.41	9337.58	35011.883
10402.0	119.39	14536.899	39572.656
5021.0	119.31	10824.744	33978.996
10021.0	119.29	14322.386	34118.508
10607.0	119.29	14490.129	36342.594
1591.0	119.28	8439.48	33481.211
1472.0	119.22	8534.369	36274.695
3508.0	119.2	9838.039	39553.496
7650.0	119.16	12499.548	37552.164
8320.0	119.16	12937.525	39025.742
4200.0	119.14	10284.067	37896.996
8932.0	119.14	13356.288	37945.379
5930.0	119.12	11622.028	39797.125
9118.0	119.1	13738.042	37253.699
3646.0	119.1	9721.357	36336.113
9092.0	119.08	13610.365	37876.398
5803.0	119.08	11381.093	37446.414
7396.0	119.07	12404.372	34383.266
6026.0	119.07	11427.516	37907.23
7871.0	119.05	12823.244	36847.27
2957.0	119.05	9382.17	36485.039
9546.0	119.03	13858.327	37534.492
5187.0	119.03	10955.297	38444.828
8963.0	118.99	13370.544	38961.004
10008.0	118.87	14235.268	33797.559
7996.0	118.87	12788.738	34770.098
10033.0	118.85	14353.38	34328.805
1344.0	118.84	8596.359	38792.77
993.0	118.8	8346.816	34226.703
2932.0	118.78	9399.244	36916.0
3642.0	118.78	9725.03	36263.629
7684.0	118.74	12627.996	38253.672
3737.0	118.72	9761.712	34134.172
3801.0	118.68	10008.741	33140.379
8334.0	118.66	13040.675	39365.375
10652.0	118.61	14576.128	34949.668
5419.0	118.61	11202.5	36219.746
969.0	118.57	8276.783	33589.984
2204.0	118.55	8966.162	35661.676
6340.0	118.51	11730.764	35138.035
5982.0	118.45	11622.859	38692.363
7463.0	118.43	12531.6	33151.496
9877.0	118.43	14012.588	35687.656
2710.0	118.43	9216.798	38970.035
2753.0	118.41	9248.808	39648.328
3822.0	118.39	10015.491	33691.133
6622.0	118.38	11985.912	38551.516
7780.0	118.36	12784.204	39117.766
388.0	118.3	7966.746	37875.012
2522.0	118.26	9100.67	35504.426
2911.0	118.15	9423.397	37423.66
5265.0	118.15	11131.899	39676.699
1724.0	118.07	8810.734	36139.883
8427.0	118.05	13164.442	38629.766
7590.0	117.97	12706.68	36261.785
9095.0	117.9	13576.523	37958.992
2945.0	117.84	9411.679	36610.852
6342.0	117.72	11791.696	35238.723
1556.0	117.69	8463.427	34171.188
3169.0	117.69	9683.965	33625.836
2789.0	117.55	9278.866	39477.184
6610.0	117.44	12049.111	38830.285
7315.0	117.44	12403.512	36269.047
4946.0	117.42	10742.9	34599.223
5369.0	117.4	11042.842	37547.047
2978.0	117.38	9284.063	36209.648
4597.0	117.32	10452.75	37448.199
5624.0	117.3	11406.712	33805.574
7477.0	117.3	12590.152	33421.992
5379.0	117.28	11076.458	37495.926
7654.0	117.24	12605.175	37627.824
8878.0	117.24	13435.385	36752.859
7184.0	117.21	12314.613	39019.043
8434.0	117.17	13277.315	38175.656
848.0	117.15	8140.105	34627.902
395.0	117.11	7827.42	37975.332
3636.0	117.09	9858.586	36448.141
4346.0	117.09	10136.273	34072.504
5412.0	117.07	11110.81	36652.609
7934.0	117.01	12744.124	36036.309
5022.0	116.98	10887.733	33996.289
9754.0	116.96	14018.417	37538.367
8185.0	116.94	13130.501	35429.262
6940.0	116.94	12145.046	34857.793
2662.0	116.88	9186.543	38465.336
10343.0	116.8	14405.902	39490.543
7685.0	116.71	12580.422	38267.16
4926.0	116.67	10687.621	35182.641
4402.0	116.65	10256.291	33157.316
150.0	116.63	7903.031	34890.891
9260.0	116.59	13657.724	34898.148
6291.0	116.55	11790.554	34201.715
5724.0	116.54	11394.136	35419.559
7156.0	116.46	12415.695	40004.477
6507.0	116.46	11791.872	38985.066
4983.0	116.38	10733.571	33321.457
7041.0	116.38	12156.272	37409.09
9045.0	116.38	13597.56	39222.816
10066.0	116.36	14399.487	35129.289
9354.0	116.32	13844.607	33234.035
10322.0	116.29	14326.968	39255.41
8294.0	116.29	13067.952	38104.098
3775.0	116.27	9869.557	33391.16
1259.0	116.21	8284.217	39239.887
8376.0	116.19	13200.842	39674.461
8802.0	116.17	13417.167	35461.402
9974.0	116.17	14001.35	33142.527
3932.0	116.17	9945.671	36289.078
556.0	116.09	8155.439	39769.996
4872.0	116.06	10633.396	36515.043
6089.0	116.06	11499.739	36257.203
4729.0	115.98	10703.509	39653.926
1386.0	115.94	8621.011	37950.035
5091.0	115.94	10866.059	35828.164
3833.0	115.92	10037.41	34029.063
2436.0	115.86	9224.892	33906.137
2469.0	115.85	9163.58	34152.266
2400.0	115.85	9140.915	33246.105
1948.0	115.79	8846.356	39503.895
207.0	115.75	7645.004	35610.84
10245.0	115.71	14294.786	37977.453
5213.0	115.65	10885.604	39160.781
7651.0	115.62	12516.248	37560.078
5493.0	115.6	11171.3	34807.59
2520.0	115.6	9186.556	35493.621
3352.0	115.6	9580.927	37549.293
4979.0	115.56	10710.348	33377.82
10359.0	115.56	14213.766	39901.641
3821.0	115.56	10030.682	33680.867
581.0	115.56	8012.461	39556.313
5407.0	115.5	11012.316	36768.148
6011.0	115.42	11485.248	38265.328
3317.0	115.4	9511.74	36717.348
2251.0	115.39	9007.619	34590.926
3442.0	115.37	9594.328	39489.668
9395.0	115.35	13905.487	34272.348
4203.0	115.33	10164.948	37946.293
7772.0	115.33	12831.399	39500.73
4662.0	115.31	10371.37	38718.051
6281.0	115.25	11721.097	34047.813
573.0	115.23	8166.135	39444.086
10536.0	115.23	14493.851	37915.559
3003.0	115.21	9281.671	35467.641
9194.0	115.19	13715.576	35730.758
7945.0	115.12	12895.335	35707.176
7266.0	115.1	12282.068	37072.098
6079.0	115.04	11530.257	36564.906
10668.0	115.02	14613.743	34488.539
6570.0	115.0	12025.548	39917.875
10333.0	115.0	14239.658	39332.539
7147.0	114.96	12096.461	39945.359
1109.0	114.96	8315.367	36790.852
750.0	114.93	8092.983	36798.816
29.0	114.91	7876.414	33449.359
7730.0	114.91	12554.068	39386.914
7257.0	114.89	12302.368	37260.563
3757.0	114.87	9715.863	33911.809
8247.0	114.81	12994.491	37036.102
9612.0	114.75	13838.932	39537.629
3616.0	114.75	9762.822	36930.637
8438.0	114.75	13268.547	38242.324
1260.0	114.75	8402.34	39267.289
4602.0	114.71	10506.887	37511.941
2255.0	114.68	8924.829	34300.879
9029.0	114.68	13571.711	39554.949
3741.0	114.66	9785.144	34222.289
7003.0	114.66	12219.676	36258.754
3725.0	114.64	9721.495	34574.375
9298.0	114.6	13699.571	34048.68
10264.0	114.6	14227.093	38566.441
10704.0	114.56	14436.385	33420.559
1299.0	114.54	8501.244	39859.422
7864.0	114.54	12811.999	37021.629
2383.0	114.52	9008.528	33149.352
535.0	114.52	7740.164	39785.238
2870.0	114.52	9371.989	38219.699
2408.0	114.5	9204.193	33460.957
5735.0	114.48	11356.211	35709.668
8971.0	114.48	13408.647	39247.734
6695.0	114.48	11931.487	36060.602
930.0	114.48	8037.778	33244.625
1872.0	114.45	8806.205	38739.801
3389.0	114.43	9609.274	38235.035
10061.0	114.43	14236.441	35044.773
8110.0	114.39	12961.876	33447.414
7653.0	114.37	12669.93	37588.277
10686.0	114.35	14463.056	33648.723
8881.0	114.2	13563.293	36760.961
8536.0	114.18	13300.733	35901.793
5859.0	114.12	11282.555	38505.637
3053.0	114.1	9476.043	34333.82
10076.0	114.08	14368.035	35410.602
671.0	114.08	8132.128	37715.258
2929.0	114.04	9315.817	37104.137
6119.0	114.04	11548.23	35683.602
7365.0	113.97	12428.053	35211.637
9838.0	113.97	14121.827	36396.566
596.0	113.93	8010.627	39252.148
7427.0	113.91	12414.574	33666.871
6566.0	113.85	11934.852	39832.891
7382.0	113.81	12316.98	34466.363
6520.0	113.81	11731.222	39130.641
5447.0	113.72	11168.622	35786.188
7264.0	113.72	12491.078	37341.758
530.0	113.7	7763.75	39725.375
3198.0	113.68	9519.273	34203.477
796.0	113.68	8172.744	35762.469
8644.0	113.62	13297.335	33565.313
3378.0	113.62	9528.392	37968.801
1640.0	113.58	8773.875	34126.586
775.0	113.55	8138.614	36331.516
7558.0	113.45	12499.154	35622.16
4224.0	113.43	10180.564	37148.465
8705.0	113.37	13466.645	34362.406
5616.0	113.32	11294.902	33518.367
3710.0	113.28	9810.919	34665.559
1528.0	113.28	8483.017	35073.617
4171.0	113.2	10197.255	38485.828
1446.0	113.18	8596.7	36987.871
383.0	113.18	7643.327	37830.047
5363.0	113.11	11147.082	37754.617
4908.0	113.09	10737.049	35419.711
8493.0	113.05	13259.7	36881.93
5737.0	113.01	11412.306	35791.953
4629.0	112.97	10437.48	38133.672
8347.0	112.89	12943.387	39712.176
2476.0	112.86	9144.928	34303.523
6230.0	112.8	11508.626	33132.625
6228.0	112.68	11617.133	33061.707
6084.0	112.68	11564.04	36637.047
4478.0	112.66	10434.139	34827.793
3401.0	112.65	9674.504	38495.965
7131.0	112.59	12113.713	39492.59
1843.0	112.57	8646.773	38358.5
1780.0	112.57	8643.993	37123.465
10279.0	112.49	14358.001	38965.004
3235.0	112.47	9623.55	34999.859
5442.0	112.4	11036.082	36039.48
3202.0	112.38	9653.532	34271.555
4609.0	112.34	10417.515	37653.836
3736.0	112.28	9773.681	34429.859
3344.0	112.26	9598.013	37245.316
7727.0	112.26	12665.222	39281.836
55.0	112.17	7685.646	33715.961
4019.0	112.17	9965.786	38451.641
6399.0	112.17	11821.693	36677.383
10012.0	112.15	14404.616	33905.82
10266.0	112.13	14235.901	38589.516
1103.0	112.13	8325.307	36535.578
9199.0	112.11	13707.913	35527.207
10655.0	112.09	14549.02	34969.758
9182.0	112.07	13755.926	35817.195
9125.0	112.07	13646.321	37030.707
9122.0	112.03	13705.313	37316.113
4574.0	112.01	10463.985	37085.02
465.0	111.96	7949.036	39115.559
6988.0	111.88	12105.18	35811.953
7616.0	111.86	12549.252	36844.297
7760.0	111.84	12884.148	39940.313
5708.0	111.82	11302.912	35069.855
1970.0	111.82	8924.274	39261.344
2086.0	111.8	8974.173	38107.137
10265.0	111.76	14315.372	38577.781
940.0	111.74	8148.996	33070.809
73.0	111.73	7676.495	33888.168
6730.0	111.71	11989.979	35344.059
3418.0	111.69	9574.614	38815.332
6578.0	111.69	11871.569	39681.926
4576.0	111.67	10547.96	37110.488
1189.0	111.65	8265.649	37724.176
8964.0	111.59	13475.184	38969.512
6372.0	111.57	11843.029	35889.434
10112.0	111.55	14402.594	36475.547
6191.0	111.48	11560.786	33879.91
863.0	111.4	8177.402	34395.344
5362.0	111.38	11079.098	37727.941
2059.0	111.34	9044.634	38414.828
2205.0	111.32	8946.562	35679.289
10667.0	111.3	14572.952	34718.121
7277.0	111.28	12344.625	36960.551
4429.0	111.21	10431.02	33596.664
9357.0	111.21	13837.767	33360.352
3889.0	111.19	9936.853	35212.645
3363.0	111.15	9575.391	37681.52
9801.0	111.11	14003.153	37343.133
9424.0	111.09	13860.114	35141.563
9302.0	111.09	13718.542	34106.82
8419.0	111.05	13166.46	38474.699
2215.0	111.04	9005.281	35568.652
8010.0	110.98	12761.321	34448.23
9211.0	110.98	13771.593	35318.77
4269.0	110.92	10298.543	36199.23
9890.0	110.92	14210.587	35166.961
164.0	110.9	7906.698	35046.328
907.0	110.86	8163.91	33778.371
9492.0	110.79	13946.169	36986.383
758.0	110.75	8139.048	36558.223
3573.0	110.71	9915.684	37887.406
7001.0	110.71	12202.284	36208.754
180.0	110.65	7781.556	35185.688
3743.0	110.58	9761.033	34269.625
4682.0	110.58	10486.552	39291.82
1742.0	110.54	8638.701	36385.398
6977.0	110.48	12184.871	35609.227
9706.0	110.48	14057.195	38732.188
9604.0	110.48	13826.968	39237.957
6897.0	110.4	12198.749	34012.652
6827.0	110.4	11949.832	33428.313
1958.0	110.36	8954.676	39341.598
2614.0	110.35	9210.31	37560.07
4978.0	110.35	10636.957	33366.938
10057.0	110.33	14227.977	34977.594
3946.0	110.31	9939.964	36598.191
7699.0	110.25	12700.706	38503.137
6216.0	110.25	11594.324	33175.723
5318.0	110.23	11172.499	38782.133
4339.0	110.12	10163.936	34263.824
4761.0	110.12	10573.403	39036.035
2384.0	110.06	9134.196	33017.414
4192.0	110.02	10263.639	37999.66
3917.0	110.02	10065.582	36015.57
3816.0	110.0	10100.159	33547.734
8018.0	109.98	12729.366	34200.496
5804.0	109.96	11405.801	37489.629
3326.0	109.87	9567.41	36807.73
6774.0	109.85	12001.892	34682.723
1586.0	109.83	8430.984	33361.953
7771.0	109.77	12868.089	39495.066
4050.0	109.77	10086.448	39165.051
6725.0	109.73	12050.983	35489.211
3659.0	109.71	9810.313	35793.652
8571.0	109.69	13310.579	35276.91
8710.0	109.69	13416.082	34434.164
7703.0	109.64	12673.064	38749.941
4840.0	109.64	10733.481	36871.059
7227.0	109.64	12454.878	38251.379
1849.0	109.62	8690.99	38479.969
6424.0	109.62	11728.799	37282.441
7585.0	109.6	12642.642	36162.121
2142.0	109.6	9053.585	36794.996
1011.0	109.58	8377.814	34598.402
7553.0	109.56	12539.242	35434.434
4182.0	109.56	10168.277	38157.324
7868.0	109.52	12883.524	36783.922
3127.0	109.52	9288.432	33455.348
9893.0	109.5	14202.072	35242.898
5316.0	109.5	11129.289	38753.387
5929.0	109.5	11529.009	39761.105
8199.0	109.5	13095.894	35979.012
352.0	109.48	7808.159	37428.895
6158.0	109.37	11424.253	34670.355
2510.0	109.37	9120.672	35274.914
5472.0	109.35	11096.386	35101.328
7571.0	109.35	12688.833	35872.496
5643.0	109.33	11297.194	34230.801
3390.0	109.33	9643.813	38267.328
7465.0	109.31	12648.821	33194.406
3596.0	109.29	9729.11	37391.855
7855.0	109.29	12711.352	36884.191
2583.0	109.27	9203.019	36840.188
2093.0	109.25	8984.314	37872.137
7174.0	109.2	12356.496	39342.793
28.0	109.18	7796.564	33443.789
5055.0	109.16	10973.94	34899.156
4395.0	109.14	10194.514	33007.613
9824.0	109.08	14193.775	36735.078
880.0	109.06	8025.985	34124.32
6174.0	109.04	11447.609	34330.098
10376.0	109.02	14536.453	39868.781
1606.0	108.98	8478.898	33126.332
1972.0	108.97	9048.731	38982.957
9744.0	108.97	14019.914	37778.34
4560.0	108.95	10423.352	36599.813
1146.0	108.95	8257.343	37333.746
9746.0	108.93	14034.789	37824.063
3537.0	108.87	9741.598	38646.164
8026.0	108.83	12809.17	34050.473
8391.0	108.81	13277.664	39364.355
7180.0	108.81	12381.986	39146.43
2038.0	108.75	9008.232	38315.574
1773.0	108.72	8749.994	37064.008
7967.0	108.68	12793.002	35164.559
3081.0	108.66	9463.358	33841.254
2420.0	108.66	9142.125	33647.32
4012.0	108.64	9966.109	38343.32
9438.0	108.62	13819.125	35545.832
6884.0	108.62	12121.694	33841.031
3040.0	108.6	9364.45	34471.363
4956.0	108.58	10693.283	33972.191
4052.0	108.58	9944.314	39166.219
3856.0	108.47	10127.402	34456.879
4561.0	108.47	10357.907	36602.34
9705.0	108.45	14103.947	38721.395
10086.0	108.39	14315.245	35557.234
2967.0	108.35	9428.052	36292.422
2238.0	108.33	8867.461	34818.141
9960.0	108.28	14032.151	33359.082
10157.0	108.24	14352.604	37457.539
3803.0	108.24	10116.693	33266.414
7414.0	108.22	12361.757	33846.957
6991.0	108.2	12167.694	35876.621
8979.0	108.2	13440.929	39398.965
1247.0	108.14	8294.418	38924.344
3195.0	108.08	9611.517	34190.637
5526.0	108.06	11023.625	34600.766
5317.0	108.05	11158.032	38771.738
7820.0	108.05	12863.148	38141.449
7664.0	107.95	12588.159	37767.738
9066.0	107.93	13701.116	38743.758
10389.0	107.91	14508.033	39610.027
2736.0	107.89	9267.975	39249.91
9028.0	107.83	13596.578	39548.094
8608.0	107.82	13231.317	34312.375
6531.0	107.78	11697.341	39381.781
1578.0	107.78	8418.132	33739.859
6418.0	107.76	11723.888	37146.754
3296.0	107.74	9677.818	36380.105
254.0	107.74	7895.057	36543.586
1700.0	107.72	8703.1	35520.07
5391.0	107.7	11060.896	37107.516
9719.0	107.7	14035.275	38396.098
367.0	107.68	7883.638	37631.152
8561.0	107.66	13236.418	35461.836
5498.0	107.66	11047.108	34871.668
5288.0	107.64	11040.563	39238.191
6034.0	107.62	11600.91	37683.152
8458.0	107.61	13258.591	37691.102
2511.0	107.55	9112.001	35300.934
2940.0	107.53	9425.304	36773.383
8034.0	107.47	12883.311	33815.719
2819.0	107.47	9354.288	39366.258
747.0	107.45	8100.337	36744.465
429.0	107.41	7856.253	38546.773
4771.0	107.41	10640.431	38903.73
2477.0	107.41	9079.04	34353.609
464.0	107.39	7745.446	39072.613
714.0	107.36	8164.101	37276.434
9033.0	107.36	13765.339	39321.355
1088.0	107.34	8246.68	36199.684
10670.0	107.32	14452.565	34573.223
9499.0	107.26	13975.456	37069.531
3723.0	107.26	9871.276	34572.262
4003.0	107.24	10001.053	37964.605
4442.0	107.22	10534.704	33982.031
9409.0	107.16	13962.648	34701.262
1188.0	107.15	8391.062	37713.324
4140.0	107.11	10346.531	39115.066
10499.0	107.11	14614.194	38042.543
5958.0	107.09	11529.883	39568.746
8935.0	107.05	13491.43	38032.824
6616.0	107.03	12007.003	38882.461
8940.0	106.93	13516.58	38201.109
9347.0	106.93	13830.402	33012.055
7835.0	106.92	12730.733	37563.438
1935.0	106.9	9038.569	39879.801
7324.0	106.82	12345.922	36175.293
1544.0	106.8	8586.678	34754.926
1539.0	106.78	8438.302	34667.949
2559.0	106.72	9214.459	36239.426
2641.0	106.72	9100.117	38063.352
5343.0	106.7	11017.818	38033.727
5184.0	106.69	10863.487	38370.781
6094.0	106.61	11533.306	36359.68
4017.0	106.61	10028.361	38407.078
1007.0	106.57	8371.912	34542.258
2124.0	106.57	8890.84	37293.238
2765.0	106.55	9404.567	39776.758
8482.0	106.49	13261.404	37331.984
3024.0	106.47	9306.102	35157.816
2121.0	106.42	8976.125	37471.551
1688.0	106.38	8647.495	35271.195
4928.0	106.38	10687.502	35220.086
1789.0	106.36	8774.153	37688.004
7489.0	106.34	12703.105	33721.359
2941.0	106.32	9454.783	36780.707
4571.0	106.3	10489.75	36983.445
6181.0	106.3	11607.339	34178.629
3193.0	106.28	9563.139	34169.684
18.0	106.17	7666.546	33288.867
4108.0	106.15	10184.415	39918.289
3510.0	106.13	9882.061	39370.391
7329.0	106.11	12413.674	35981.168
2889.0	106.09	9397.826	37913.387
4782.0	106.07	10709.899	38558.535
2099.0	106.07	8987.599	37937.566
10393.0	106.03	14580.271	39678.102
3525.0	106.03	9848.595	39092.898
1537.0	106.03	8581.412	34920.547
5901.0	106.01	11381.374	39596.832
8234.0	106.0	13044.013	36734.031
6039.0	105.98	11481.842	37533.309
7492.0	105.94	12617.299	33742.492
8043.0	105.84	12753.474	33710.629
4776.0	105.82	10686.071	38691.902
9198.0	105.78	13605.276	35519.141
4073.0	105.78	10109.132	39566.004
7188.0	105.78	12460.77	39095.063
3903.0	105.75	10068.441	35527.594
406.0	105.73	7813.43	38125.977
9919.0	105.69	14187.197	34699.227
4600.0	105.67	10402.797	37464.945
10297.0	105.63	14258.986	39113.641
3029.0	105.63	9315.364	35022.563
2206.0	105.63	8857.285	35697.281
2844.0	105.61	9292.111	38799.945
3865.0	105.61	10006.721	34703.43
7253.0	105.57	12431.486	37440.992
5978.0	105.57	11548.724	38837.617
31.0	105.55	7674.351	33463.383
3928.0	105.52	9962.442	36212.953
6508.0	105.5	11699.54	38991.227
9489.0	105.5	13928.079	36944.258
7940.0	105.48	12868.945	35823.5
1490.0	105.48	8479.875	35791.871
5128.0	105.48	10912.008	36959.016
1952.0	105.46	9043.908	39562.586
8447.0	105.44	13212.413	37869.176
3001.0	105.44	9447.955	35431.824
5197.0	105.42	10951.819	38627.723
5107.0	105.36	10922.422	36287.637
9048.0	105.29	13581.365	38958.297
8327.0	105.29	13083.572	39181.254
2082.0	105.27	8862.033	38292.508
1450.0	105.27	8607.341	36846.891
10606.0	105.25	14446.603	36339.836
8955.0	105.25	13354.956	38737.266
6966.0	105.21	12081.597	35312.867
7962.0	105.21	12812.952	35327.527
8974.0	105.21	13361.255	39306.297
5925.0	105.21	11255.616	39991.23
809.0	105.19	8093.355	35432.273
10590.0	105.11	14603.399	36749.395
5423.0	105.11	11140.348	36345.902
1563.0	105.08	8423.686	34078.309
9704.0	105.08	14142.094	38720.035
3980.0	105.04	10106.136	37264.84
6598.0	105.04	11881.183	39169.602
7270.0	105.02	12320.195	37154.961
10589.0	104.98	14470.555	36750.504
3398.0	104.92	9490.748	38400.586
1821.0	104.92	8741.424	38125.898
4025.0	104.88	10043.566	38578.555
5810.0	104.83	11205.247	37724.133
1695.0	104.75	8778.655	35394.668
1717.0	104.71	8667.715	35922.758
8708.0	104.63	13555.957	34412.867
3350.0	104.63	9631.394	37445.52
5799.0	104.6	11340.805	37348.754
554.0	104.6	7779.037	39975.219
7546.0	104.58	12645.281	35193.523
8226.0	104.58	13049.831	36596.875
9656.0	104.54	14089.309	39596.848
404.0	104.54	7704.228	38084.59
120.0	104.5	7760.142	34483.488
9968.0	104.5	14134.636	33294.336
198.0	104.48	7656.524	35408.602
2589.0	104.48	9093.585	36960.047
3514.0	104.46	9768.513	39177.98
6027.0	104.46	11467.553	37910.676
5016.0	104.46	10808.456	33786.477
3597.0	104.44	9876.377	37429.609
5596.0	104.42	11060.51	33077.57
10588.0	104.42	14433.054	36738.156
3336.0	104.4	9605.551	37089.727
6749.0	104.4	11912.405	34980.824
8414.0	104.31	13151.94	38923.328
5421.0	104.27	11120.486	36234.523
10140.0	104.25	14349.094	37052.828
625.0	104.23	8189.286	38666.109
3248.0	104.21	9543.216	35326.207
639.0	104.19	8005.371	38367.266
2585.0	104.17	9261.297	36856.242
2542.0	104.17	9234.307	35836.383
10458.0	104.17	14498.833	38544.449
9082.0	104.14	13764.109	38082.395
2485.0	104.1	9230.155	34604.0
8274.0	104.1	13084.192	37664.355
9113.0	104.1	13571.242	37457.555
7037.0	104.06	12084.296	37280.035
6594.0	104.04	12000.057	39413.793
8833.0	104.04	13399.01	35805.785
4191.0	104.02	10199.627	38304.047
2712.0	104.02	9269.278	38983.688
7577.0	104.02	12681.158	36052.348
3577.0	104.0	9831.09	37974.129
1949.0	103.98	8855.658	39520.988
8488.0	103.96	13242.35	37096.18
1505.0	103.91	8611.633	35686.813
3397.0	103.91	9668.438	38374.785
7757.0	103.91	12717.911	39917.477
5172.0	103.89	10871.984	37882.141
7239.0	103.79	12301.699	37690.063
8694.0	103.73	13423.141	33906.375
10697.0	103.7	14459.244	33602.813
5606.0	103.68	11334.431	33189.391
1451.0	103.62	8513.695	36855.59
9562.0	103.62	13806.088	38074.309
7712.0	103.6	12568.476	38950.703
718.0	103.6	8185.018	37026.719
4498.0	103.58	10385.93	35376.855
9124.0	103.54	13659.211	37023.441
579.0	103.54	8155.387	39528.527
10600.0	103.54	14469.311	36463.844
8042.0	103.52	12765.279	33941.879
4770.0	103.52	10724.448	38839.094
3535.0	103.52	9766.73	38633.02
2787.0	103.5	9346.143	39457.0
6456.0	103.47	11729.243	37768.375
10440.0	103.47	14440.129	38802.246
9642.0	103.43	14079.651	39878.73
8630.0	103.41	13192.485	33933.742
6963.0	103.41	12275.591	35278.215
9959.0	103.41	14132.182	33323.445
5087.0	103.39	10897.677	35700.254
1672.0	103.37	8723.006	34810.176
9498.0	103.37	13795.068	37065.391
486.0	103.35	7691.52	39484.172
4139.0	103.33	10259.531	39427.199
567.0	103.29	8028.654	39621.691
5509.0	103.25	11003.27	34719.02
3691.0	103.25	9770.717	35134.688
4184.0	103.22	10210.959	38184.293
242.0	103.18	7652.607	36213.449
3025.0	103.14	9345.198	35211.027
9151.0	103.14	13626.49	36787.531
298.0	103.14	7898.353	36868.777
1252.0	103.08	8215.787	39042.289
4249.0	103.06	10136.068	36434.316
8193.0	103.06	13105.119	35809.48
1248.0	103.04	8371.132	38928.207
6103.0	103.04	11609.947	35948.363
1723.0	103.02	8644.18	36128.09
6783.0	103.02	11951.177	34529.313
8945.0	103.02	13503.046	38371.184
7706.0	102.99	12592.91	38803.383
4058.0	102.97	10112.28	39363.066
9803.0	102.97	14078.55	37028.254
3171.0	102.95	9698.705	33771.176
3719.0	102.91	9778.875	34510.988
9387.0	102.91	13927.668	34120.938
7033.0	102.87	12090.539	37101.676
574.0	102.79	8119.707	39467.168
6526.0	102.78	11812.195	39320.461
9190.0	102.76	13609.381	35598.871
2636.0	102.74	9224.466	37940.578
1802.0	102.68	8682.311	37914.707
1042.0	102.64	8390.439	35554.777
3338.0	102.62	9489.894	37159.219
7632.0	102.62	12665.305	37212.668
6218.0	102.58	11499.318	33200.402
1902.0	102.56	8654.01	39305.27
6631.0	102.53	11895.671	38231.293
10024.0	102.49	14413.01	34173.105
8793.0	102.45	13506.682	35226.348
8409.0	102.45	13213.456	38848.02
5975.0	102.43	11509.056	38814.074
8579.0	102.41	13204.712	35215.449
4606.0	102.28	10539.385	37568.242
7726.0	102.26	12514.826	39227.957
483.0	102.24	7888.85	39421.094
2811.0	102.2	9376.011	39579.598
9094.0	102.18	13654.291	37938.254
128.0	102.16	7835.983	34576.195
937.0	102.09	8130.788	33320.137
8539.0	102.09	13167.335	35932.477
5768.0	102.07	11420.003	36715.727
1691.0	102.07	8739.636	35363.086
9487.0	102.05	13856.499	36925.406
2683.0	101.99	9266.37	38713.73
1293.0	101.99	8509.804	39786.242
3267.0	101.97	9533.631	35908.102
6700.0	101.95	11983.774	36196.039
6673.0	101.95	12011.48	36743.832
2655.0	101.93	9095.966	38291.813
137.0	101.91	7789.517	34760.914
6513.0	101.89	11676.403	39049.961
8506.0	101.88	13304.042	36737.691
10150.0	101.88	14365.327	37288.398
10106.0	101.86	14279.619	36150.512
2399.0	101.86	9174.002	33173.793
3147.0	101.84	9672.497	33104.621
8362.0	101.84	13328.997	39802.078
6802.0	101.8	11995.067	34034.172
7083.0	101.8	12207.128	38498.891
5389.0	101.78	11188.504	37026.414
5113.0	101.74	10905.861	36530.031
7124.0	101.74	12265.802	39343.504
3107.0	101.7	9317.145	33802.898
2390.0	101.66	9161.685	33110.707
4018.0	101.61	9947.486	38438.262
7666.0	101.59	12557.602	37839.523
6810.0	101.55	11852.739	33746.977
658.0	101.51	8119.006	38138.434
9385.0	101.47	13950.651	34046.461
2525.0	101.47	9072.231	35515.191
2770.0	101.45	9349.607	39920.875
7073.0	101.43	12181.189	38353.82
2495.0	101.4	9223.009	34853.754
2752.0	101.4	9159.231	39578.414
9826.0	101.38	14106.612	36793.777
7951.0	101.34	12917.877	35558.668
4164.0	101.32	10319.381	38720.605
5665.0	101.32	11347.153	34633.594
2223.0	101.3	8894.593	35177.641
9885.0	101.28	14123.571	35264.672
10100.0	101.26	14394.517	35875.277
2407.0	101.24	9112.156	33453.34
2923.0	101.22	9430.361	37297.566
9154.0	101.22	13694.994	36851.531
3784.0	101.2	9726.057	33270.168
6296.0	101.2	11840.858	34536.945
1540.0	101.19	8590.363	34672.125
10183.0	101.19	14350.224	37739.809
637.0	101.17	8046.119	38630.09
859.0	101.13	8139.538	34318.883
6123.0	101.03	11573.444	35567.695
3886.0	101.03	9929.968	35147.965
6126.0	100.99	11502.297	35370.145
10605.0	100.99	14455.896	36311.453
3790.0	100.99	9739.917	33018.652
5713.0	100.92	11386.11	35185.754
4337.0	100.92	10146.472	34246.059
8237.0	100.86	13102.843	36825.473
8491.0	100.86	13254.47	37150.922
2169.0	100.86	8906.653	36225.234
938.0	100.82	8076.386	33011.734
8094.0	100.82	12924.597	33120.641
1652.0	100.82	8749.909	34494.242
1217.0	100.78	8243.103	38241.375
3955.0	100.78	10045.304	36822.746
5085.0	100.74	10810.911	35636.285
10085.0	100.74	14380.466	35554.27
9608.0	100.61	13918.519	39326.32
3662.0	100.61	9862.105	35851.098
858.0	100.53	8198.207	34294.016
4457.0	100.48	10432.589	34259.473
7991.0	100.48	12830.794	34665.246
4511.0	100.46	10474.943	35820.926
7617.0	100.46	12676.159	36856.758
9390.0	100.44	13831.027	34188.371
6193.0	100.44	11589.767	33936.961
1057.0	100.32	8293.484	35785.426
8531.0	100.32	13336.411	36329.039
4853.0	100.32	10655.556	36751.109
7591.0	100.32	12596.155	36281.445
3896.0	100.3	9937.04	35455.82
6567.0	100.28	11957.37	39855.383
5388.0	100.27	11151.831	37339.488
392.0	100.21	7874.4	37918.234
3748.0	100.19	9871.464	34072.645
6452.0	100.19	11726.692	37704.793
7785.0	100.17	12892.454	39236.453
9757.0	100.13	14184.654	37542.113
6823.0	100.07	12038.693	33395.695
8000.0	100.07	12740.829	34551.691
8004.0	100.07	12812.147	34331.871
7268.0	100.07	12293.782	37094.828
3224.0	100.05	9683.927	34664.813
9676.0	100.05	14039.846	39343.719
7151.0	100.04	12461.921	39806.844
6458.0	100.0	11791.526	37794.656
1814.0	100.0	8779.076	38071.078
7193.0	100.0	12442.418	38843.84
3978.0	99.98	9962.295	37208.602
5.0	99.94	7803.468	33087.555
9868.0	99.88	14113.587	35856.434
6422.0	99.88	11643.165	37250.656
3667.0	99.86	9885.33	35619.023
7884.0	99.86	12859.489	36405.078
4905.0	99.81	10606.137	35579.609
5152.0	99.81	10859.275	37393.523
6528.0	99.79	11652.493	39351.211
9849.0	99.79	14109.365	36162.254
8051.0	99.77	12908.596	33567.758
3807.0	99.77	10107.792	33373.934
8027.0	99.77	12725.483	34056.961
3868.0	99.75	9998.948	34722.77
5349.0	99.73	11204.156	37858.316
6661.0	99.71	12060.577	37152.738
5782.0	99.71	11221.918	37064.715
8961.0	99.71	13507.256	38894.934
4516.0	99.67	10382.169	35842.797
790.0	99.63	8191.021	35938.953
6718.0	99.59	11871.865	35886.137
6597.0	99.54	12008.866	39131.633
5458.0	99.52	11160.36	35514.961
3386.0	99.52	9545.382	38201.488
356.0	99.5	7755.409	37468.375
9330.0	99.5	13764.379	33180.559
4084.0	99.48	10054.053	39701.641
7084.0	99.46	12279.69	38520.043
8428.0	99.46	13343.796	38366.527
4360.0	99.46	10316.5	33770.813
5303.0	99.44	11131.548	38879.566
7531.0	99.44	12706.178	34657.762
4922.0	99.42	10724.188	35378.945
808.0	99.42	8022.67	35422.152
4683.0	99.4	10368.973	39328.359
9309.0	99.38	13766.914	33733.711
4421.0	99.38	10478.327	33520.133
8591.0	99.35	13197.573	34859.441
3615.0	99.35	9799.748	36877.609
7321.0	99.33	12437.642	36339.402
6951.0	99.25	12158.897	35058.199
1493.0	99.21	8469.346	35843.586
3297.0	99.19	9603.831	36420.293
2605.0	99.19	9268.038	37339.945
10094.0	99.17	14418.002	35764.941
2750.0	99.17	9099.006	39568.523
10023.0	99.13	14338.612	34155.93
8620.0	99.12	13320.522	33999.172
3843.0	99.04	10088.776	34273.516
3755.0	99.04	9862.808	33881.547
7195.0	99.04	12492.086	38880.945
3311.0	99.02	9684.323	36646.641
6412.0	99.02	11724.972	37066.539
4689.0	99.0	10375.717	39439.859
3102.0	98.98	9483.716	33738.289
9813.0	98.98	14106.837	37135.605
8572.0	98.96	13316.603	35307.234
9319.0	98.96	13632.921	33538.633
770.0	98.92	8098.729	36521.719
5181.0	98.87	10862.984	38236.414
4806.0	98.85	10671.918	37549.703
2756.0	98.85	9157.527	39746.621
7408.0	98.83	12288.424	34015.879
1254.0	98.83	8222.512	39083.566
2532.0	98.81	9199.002	35638.09
8800.0	98.79	13451.684	35443.645
585.0	98.79	8046.167	39313.426
11.0	98.77	7934.102	33215.816
3468.0	98.75	9667.322	39847.676
4924.0	98.75	10566.426	35110.047
6101.0	98.75	11601.624	36203.617
4205.0	98.73	10288.467	37695.848
5950.0	98.71	11603.913	39739.07
3897.0	98.67	10130.223	35471.652
6339.0	98.66	11656.462	35138.504
2209.0	98.64	8999.487	35445.664
9380.0	98.64	13973.074	33938.875
8815.0	98.62	13444.095	35526.684
2286.0	98.6	8869.851	33995.996
5141.0	98.56	10890.813	37194.844
7442.0	98.48	12352.256	33454.488
10703.0	98.48	14581.6	33418.074
4588.0	98.44	10449.354	37288.758
6205.0	98.44	11485.001	33545.625
7116.0	98.44	12245.138	39180.641
8730.0	98.44	13387.399	34674.141
7072.0	98.44	12174.382	38308.23
8751.0	98.39	13546.326	35008.672
1323.0	98.37	8629.938	39103.441
7793.0	98.35	12882.901	38823.223
1514.0	98.33	8535.675	35547.875
9682.0	98.31	14068.803	39423.859
1084.0	98.31	8268.409	36143.395
4358.0	98.31	10167.929	33718.609
358.0	98.29	7738.042	37485.301
5704.0	98.27	11259.912	34934.965
1665.0	98.25	8811.636	34738.953
7524.0	98.23	12598.028	34424.027
6440.0	98.23	11818.861	37566.363
2479.0	98.2	9208.67	34383.676
6066.0	98.2	11496.564	36867.613
990.0	98.16	8370.726	34132.359
10677.0	98.14	14567.844	34171.527
9850.0	98.12	14025.761	36184.238
3732.0	98.1	9812.721	34342.188
9973.0	98.08	14025.949	33142.09
10672.0	98.08	14618.436	34346.566
7740.0	98.06	12563.662	39612.863
9870.0	98.04	14131.099	35594.426
8456.0	98.04	13219.314	37672.797
1224.0	98.0	8252.889	38347.887
10219.0	97.98	14252.179	37865.684
10078.0	97.98	14398.454	35422.27
3096.0	97.97	9287.489	33675.5
4992.0	97.97	10901.11	33258.43
7126.0	97.95	12091.227	39378.199
518.0	97.95	7766.168	39678.23
1253.0	97.93	8238.348	39051.293
9464.0	97.93	13877.205	36638.211
5443.0	97.93	11036.626	36057.637
7764.0	97.93	12780.512	40010.879
9117.0	97.91	13646.858	37250.5
3126.0	97.87	9307.041	33441.203
5808.0	97.85	11288.206	37720.934
2232.0	97.83	8982.612	35016.348
847.0	97.81	8134.093	34613.355
1133.0	97.79	8409.077	37186.703
279.0	97.77	7838.266	36775.352
8647.0	97.77	13167.659	33356.141
6651.0	97.75	12056.401	37809.609
991.0	97.74	8301.336	34172.156
9285.0	97.74	13572.971	34416.301
1354.0	97.74	8559.813	38615.555
8646.0	97.7	13282.917	33611.754
4639.0	97.64	10384.341	38443.996
3459.0	97.62	9591.945	39745.98
8090.0	97.6	13094.036	33081.754
5622.0	97.6	11411.062	33729.973
10102.0	97.54	14297.435	35904.938
10696.0	97.54	14544.452	33553.641
6058.0	97.52	11596.394	37055.887
1005.0	97.49	8391.571	34476.516
7520.0	97.43	12547.754	34322.141
4901.0	97.43	10589.237	35866.508
9254.0	97.41	13708.518	34825.066
10678.0	97.39	14571.253	34184.852
7206.0	97.39	12486.316	38321.941
5824.0	97.35	11310.75	38033.715
4086.0	97.31	9966.894	39766.637
1156.0	97.31	8324.999	37397.496
10115.0	97.26	14298.706	36622.027
4332.0	97.26	10222.685	34430.172
2087.0	97.24	9055.106	38109.262
1500.0	97.24	8491.029	35619.684
1024.0	97.22	8346.023	35135.973
3846.0	97.2	10024.156	34276.18
6831.0	97.16	12030.369	33451.965
8810.0	97.16	13403.174	35509.004
1287.0	97.14	8294.184	39901.09
10141.0	97.14	14328.02	37090.734
6893.0	97.12	12256.457	33967.348
6328.0	97.12	11784.393	34933.473
8284.0	97.12	13029.715	37926.566
6021.0	97.08	11482.264	37826.039
4878.0	97.06	10692.279	36266.52
608.0	97.05	8064.825	38793.395
6739.0	97.03	12004.78	35160.637
3234.0	96.97	9510.808	34991.945
6259.0	96.97	11774.583	33555.406
3873.0	96.95	9995.14	34842.891
5001.0	96.93	10959.939	33391.027
4592.0	96.91	10401.008	37390.555
6724.0	96.91	11866.119	35456.359
7128.0	96.89	12074.927	39433.836
5543.0	96.89	11007.312	34280.523
1759.0	96.87	8775.508	36664.504
9215.0	96.85	13778.285	35358.016
1813.0	96.83	8837.656	38042.484
8343.0	96.82	12951.541	39566.379
2406.0	96.82	9091.009	33449.727
2557.0	96.82	9134.062	36193.641
3270.0	96.76	9679.205	35949.484
2689.0	96.76	9100.918	38769.855
8744.0	96.72	13479.741	34963.68
7040.0	96.7	12190.054	37307.352
8215.0	96.66	13085.635	36397.445
5292.0	96.62	11197.491	39265.91
148.0	96.62	7960.793	34869.434
7359.0	96.62	12481.166	35315.094
6878.0	96.62	12150.75	33667.516
154.0	96.6	7684.417	34932.527
7722.0	96.57	12496.369	39150.273
4156.0	96.57	10297.493	38801.898
394.0	96.57	7926.877	37939.398
2219.0	96.55	8919.972	35386.242
9551.0	96.55	13972.965	37621.699
7529.0	96.53	12520.292	34602.188
5236.0	96.53	10849.84	39592.641
4850.0	96.53	10592.327	36704.313
[truncated: 4,650 more rows]
