# Supplementary material for: Insights on the Control of Yeast Single-Cell Growth Variability by Members of the Trehalose Phosphate Synthase (TPS) Complex
Source: Front Cell Dev Biol. 2021 Jan 28;9:607628. doi: 10.3389/fcell.2021.607628 (PMC7876269; doi:10.3389/fcell.2021.607628)
Supplement: Supplementary file 3 [file Data_Sheet_2.ZIP › replicate1_TPS1_glc_t3.csv]

Id	Area(um^2)	Center_x_position	Center_y_position
3897.0	205.02	9393.396	33528.141
6074.0	202.59	10646.632	39906.094
7612.0	201.19	11342.332	38328.527
8835.0	198.36	11869.478	36163.902
9117.0	196.54	12116.618	34214.613
12879.0	194.18	13969.699	36573.449
2522.0	193.13	9046.869	38553.906
3617.0	176.56	9433.928	37687.988
11625.0	176.37	13197.428	34313.438
2663.0	174.9	9033.423	36890.723
10256.0	174.42	12574.624	38790.609
13879.0	171.89	14295.089	36749.551
7346.0	171.1	11273.118	34598.008
3919.0	167.92	9338.62	33480.973
12226.0	166.79	13752.591	39443.902
228.0	164.38	7704.405	35878.336
910.0	159.94	8123.4	36070.598
9045.0	159.88	12264.891	33016.074
11446.0	159.86	13294.611	36998.883
453.0	159.28	7826.3	38150.059
13557.0	159.04	14052.128	35415.051
9056.0	158.92	12169.22	33114.355
8600.0	156.74	11735.882	39419.617
8019.0	153.92	11544.934	35791.992
3591.0	153.69	9406.046	38385.438
9790.0	152.49	12397.778	34636.313
10782.0	152.2	12770.985	33404.988
8100.0	149.29	11520.278	34541.5
8501.0	148.64	11682.218	37854.129
3860.0	148.35	9472.589	34090.184
11431.0	147.58	13320.759	37099.91
13112.0	147.54	13982.708	39542.16
6161.0	146.09	10749.172	38395.336
11064.0	143.02	13122.825	37419.07
2961.0	143.02	8899.369	33046.145
7066.0	139.02	11191.365	36104.191
3182.0	138.91	9133.895	36234.887
1855.0	138.75	8565.22	35796.398
1433.0	137.72	8241.084	37651.855
2587.0	137.12	8908.559	38159.625
10397.0	136.3	12820.468	38727.805
5153.0	135.88	9919.686	38461.156
8047.0	135.25	11587.112	34945.602
2708.0	134.46	8909.188	36531.617
12029.0	134.1	13483.021	36923.023
8696.0	133.31	11854.178	39196.344
5138.0	132.99	9924.33	38176.961
710.0	132.83	8173.389	38830.168
8533.0	132.66	11697.136	38277.449
13814.0	132.41	14356.076	35207.422
14635.0	132.39	14449.08	34956.938
968.0	131.95	8115.667	35203.559
424.0	130.86	7982.318	37795.176
1723.0	130.04	8598.887	37719.273
5986.0	129.5	10552.355	38861.648
11369.0	129.35	13222.867	37665.859
7993.0	129.04	11549.08	36264.602
8554.0	127.66	11832.273	38666.043
14202.0	127.55	14234.975	39436.699
6932.0	127.53	11047.957	38262.813
12269.0	127.22	13744.427	39032.305
4604.0	127.2	9837.627	35764.023
7517.0	126.93	11410.32	37238.574
5678.0	126.91	10439.619	33698.113
2083.0	126.51	8816.804	35219.949
4914.0	125.92	10040.011	33705.813
7040.0	125.04	11075.033	36849.402
6647.0	124.9	10925.255	37250.211
1441.0	124.48	8395.499	37770.559
11656.0	124.19	13259.59	33726.086
10441.0	123.87	12836.113	37932.102
7269.0	123.58	11396.055	33035.691
7897.0	123.14	11501.871	37933.695
1208.0	122.83	8322.713	34932.336
11504.0	122.18	13194.815	36282.168
8172.0	121.99	11439.609	33299.133
10858.0	121.4	12990.766	33624.648
1593.0	121.3	8619.931	39714.492
3290.0	121.28	9165.484	38131.828
6947.0	121.28	11089.985	37906.246
9816.0	121.25	12352.965	34187.426
5940.0	121.25	10373.37	38415.621
8785.0	121.09	11873.964	37185.625
13035.0	120.54	13867.486	38042.746
1117.0	120.46	8164.005	33095.262
11330.0	120.31	13209.984	38398.703
14436.0	120.27	14525.56	38078.563
12284.0	119.41	13591.567	38702.73
11767.0	119.41	13529.39	34425.711
10392.0	119.12	12748.011	38869.07
4155.0	119.06	9534.843	36732.664
14674.0	118.45	14444.993	33990.813
11117.0	118.43	13084.755	38319.473
12659.0	118.03	13697.2	33836.73
14695.0	117.91	14539.944	33367.348
3043.0	117.61	9093.141	33969.355
11611.0	117.43	13209.531	34676.0
11652.0	116.99	13170.838	33958.387
2765.0	116.74	8888.326	35292.383
8023.0	116.69	11622.243	35636.484
3215.0	116.38	9154.851	36901.02
8532.0	116.23	11781.231	38259.758
5620.0	116.05	10305.246	33566.527
3806.0	115.9	9438.549	35068.832
12134.0	115.79	13500.453	38912.992
11724.0	115.02	13445.998	33658.391
11415.0	114.91	13257.386	37287.383
6720.0	114.89	10929.469	38792.199
12424.0	114.69	13596.947	36644.059
5789.0	114.52	10538.738	35854.07
6335.0	114.43	10734.886	35504.773
8003.0	114.27	11611.515	36131.203
9892.0	114.16	12688.191	33006.66
7909.0	113.81	11460.481	37733.852
13152.0	113.68	14158.63	39974.113
12821.0	113.55	13897.324	35276.93
4053.0	113.2	9700.642	35215.402
13138.0	112.7	13966.72	39980.793
5679.0	112.7	10371.711	33701.902
6495.0	112.68	10896.905	34061.191
8828.0	112.57	12005.73	36474.734
11047.0	112.36	13071.42	37182.73
6944.0	112.05	11167.424	37872.469
3420.0	111.51	9176.979	39505.738
11530.0	111.13	13186.69	35759.93
12564.0	111.02	13775.482	34644.02
11711.0	110.79	13446.136	33305.039
6748.0	110.77	10947.643	39254.539
11591.0	110.48	13134.166	34955.176
8340.0	110.4	11791.585	35440.641
10293.0	110.35	12521.84	39371.887
7303.0	109.75	11260.755	33864.184
3419.0	109.35	9201.752	39466.398
6823.0	109.16	11158.36	39621.977
3138.0	109.02	9192.861	35536.051
4239.0	109.02	9523.947	38377.258
9178.0	108.93	12075.831	35258.68
162.0	108.51	7645.617	34936.41
13469.0	108.3	14203.302	36625.32
9328.0	108.09	12226.667	38037.93
5034.0	108.05	10105.495	36259.262
14253.0	107.97	14600.261	39961.504
2137.0	107.38	8775.71	36248.934
4510.0	107.21	9913.687	37660.652
12609.0	107.05	13603.542	34248.805
4177.0	106.44	9635.655	37239.563
7083.0	106.21	11082.019	35779.332
1322.0	105.85	8228.515	36532.637
11943.0	105.79	13469.41	36191.266
7228.0	105.71	11062.07	33764.047
9682.0	105.6	12458.745	36670.41
11595.0	105.56	13252.454	35073.844
13836.0	105.06	14416.53	35572.762
6763.0	105.0	10934.932	39473.047
1946.0	105.0	8563.158	34032.207
8471.0	104.89	11792.882	37552.805
6492.0	104.87	10887.559	33994.715
14330.0	104.85	14532.669	38976.313
11960.0	104.72	13415.603	36396.145
2410.0	104.52	8889.939	39540.922
9988.0	104.52	12663.012	34284.348
2402.0	104.39	8859.751	39692.41
1408.0	104.24	8223.517	37492.426
8971.0	104.16	11917.804	34381.211
9375.0	104.16	12219.69	38665.246
2330.0	103.85	8644.775	39038.879
3401.0	103.7	9195.413	39102.656
13513.0	103.7	14182.497	35995.941
14056.0	103.53	14423.185	38096.098
12733.0	103.49	13790.764	33422.125
7241.0	102.95	11071.127	33361.023
1892.0	102.93	8517.77	35410.117
2289.0	102.84	8775.634	38526.238
12304.0	102.72	13675.746	38183.629
10488.0	102.55	12713.543	36884.055
1473.0	102.53	8242.342	38239.199
6700.0	102.44	10813.376	38425.254
7182.0	102.26	11190.828	34298.313
9004.0	102.17	11991.723	33770.0
11889.0	102.0	13524.552	35451.117
7999.0	101.94	11604.421	36065.633
11771.0	101.86	13499.53	34508.977
725.0	101.84	8154.215	38678.742
6260.0	101.75	10762.824	36855.637
4051.0	101.57	9646.593	35135.574
4002.0	101.27	9544.25	34279.289
3113.0	101.27	9069.916	35120.238
2146.0	101.15	8638.152	36383.078
521.0	101.11	7731.011	39047.0
13310.0	101.06	14012.759	37509.906
13763.0	101.04	14240.846	34228.883
1542.0	100.81	8233.832	39274.965
3838.0	100.75	9384.459	34137.488
11227.0	100.56	13148.448	39911.262
10016.0	100.39	12650.986	34931.758
3812.0	100.37	9326.575	34915.188
6831.0	100.27	11074.329	39727.656
10658.0	100.21	12767.632	35258.633
13892.0	99.85	14355.664	36998.258
10895.0	99.72	13009.121	34506.387
8872.0	99.56	12049.581	35302.816
13707.0	99.47	14271.415	33221.461
13741.0	99.47	14331.902	33895.52
1782.0	99.41	8573.87	37298.898
7186.0	99.24	11192.554	34338.641
12694.0	99.12	13662.653	33425.637
9712.0	99.01	12294.102	35905.43
5058.0	98.97	10094.95	36538.637
7715.0	98.78	11263.888	39850.637
10227.0	98.74	12698.518	38249.711
11790.0	98.72	13456.757	34603.477
13680.0	98.64	14077.543	33397.367
7687.0	98.59	11389.381	39603.234
6490.0	98.3	10989.653	33949.824
966.0	98.11	8173.343	35123.684
13848.0	98.09	14382.468	35886.805
731.0	97.99	7994.178	38764.957
2727.0	97.9	8974.746	36197.191
9965.0	97.7	12669.239	33985.859
8344.0	97.67	11782.706	35487.504
2643.0	97.4	9042.419	37628.727
7719.0	97.3	11354.334	39882.711
12377.0	97.28	13727.908	37077.309
12892.0	97.25	13845.495	36757.328
12070.0	97.17	13395.956	37605.961
9276.0	97.13	12204.791	36924.832
3227.0	97.13	9230.636	37189.668
12489.0	97.0	13714.501	35312.031
5137.0	97.0	10061.186	38165.855
5782.0	96.88	10360.98	35813.797
5253.0	96.69	9985.275	39901.906
8829.0	96.5	12049.501	36479.898
4398.0	96.46	9720.118	39553.566
8407.0	96.44	11716.687	36577.641
5455.0	96.44	10202.908	36616.047
14057.0	96.36	14418.635	38108.48
945.0	96.29	8001.956	35685.016
8196.0	96.29	11692.028	33212.699
10650.0	96.15	12878.371	35525.66
2204.0	96.1	8702.884	37659.043
3235.0	96.06	9152.689	37320.992
7568.0	95.96	11215.292	37912.934
4554.0	95.89	9870.582	36565.727
4673.0	95.75	9772.201	34724.152
4890.0	95.73	9957.171	33262.035
2396.0	95.71	9049.885	39927.387
10226.0	95.5	12645.259	38215.934
9664.0	95.29	12425.499	36723.742
518.0	95.08	7828.258	39018.492
1626.0	95.08	8596.148	38790.836
10060.0	95.08	12677.617	35888.008
1937.0	95.04	8627.514	34158.633
14299.0	94.89	14636.579	39179.137
1776.0	94.87	8586.652	37187.289
4524.0	94.47	9876.03	37238.141
1273.0	94.43	8312.159	35790.77
12261.0	94.39	13645.466	38955.738
9118.0	94.22	12185.477	34226.43
1529.0	94.07	8257.813	39035.961
3212.0	94.05	9238.525	36850.066
1984.0	94.03	8481.29	33287.887
779.0	93.97	8036.986	37702.867
6323.0	93.95	10604.547	35602.164
6211.0	93.91	10762.444	37388.211
14092.0	93.89	14248.161	38945.52
13619.0	93.87	14099.574	34374.379
10856.0	93.84	13118.652	33585.176
4003.0	93.66	9620.612	34284.117
2194.0	93.64	8750.89	37406.531
2653.0	93.61	8868.734	37285.836
5160.0	93.53	9940.314	38624.887
958.0	93.47	8086.93	35384.789
11664.0	93.43	13218.408	33559.305
6034.0	93.43	10542.592	39615.277
5847.0	93.41	10553.906	36724.848
2933.0	93.3	9053.073	33415.672
9157.0	93.24	12237.436	34995.664
1566.0	93.22	8403.595	39684.801
6897.0	93.11	11069.016	38678.934
7331.0	92.9	11232.794	34336.492
6702.0	92.82	10879.379	38457.852
11229.0	92.76	13302.179	39974.293
2650.0	92.65	8989.489	37450.957
4901.0	92.53	10120.322	33468.781
1879.0	92.51	8553.186	35423.355
8526.0	92.51	11649.618	38233.258
10432.0	92.48	12745.869	38114.23
13521.0	92.25	14111.453	35748.309
4648.0	92.17	9905.709	35178.504
8782.0	91.88	12056.702	37415.977
14364.0	91.79	14503.806	38523.891
6735.0	91.73	10801.641	39153.934
3186.0	91.71	9142.075	36298.797
175.0	91.46	7714.626	35077.477
3177.0	91.35	9199.102	36166.117
6230.0	91.31	10768.25	37103.234
7526.0	91.27	11306.248	37297.125
13327.0	91.19	14070.325	37549.012
12705.0	91.15	13723.267	33284.535
3650.0	91.12	9354.683	37459.355
10279.0	90.98	12605.814	39089.961
2715.0	90.81	8955.796	36349.656
7428.0	90.81	11336.607	35396.238
2014.0	90.66	8713.241	33536.883
3307.0	90.52	9199.674	38368.523
2641.0	90.5	8999.571	37598.934
3604.0	90.29	9441.71	38089.758
5440.0	90.25	10325.105	36980.852
2171.0	90.22	8762.052	36699.441
10780.0	90.18	12742.181	33369.305
9755.0	90.08	12432.567	35530.301
2384.0	90.02	8695.826	39948.902
9228.0	89.93	12232.225	36139.695
12114.0	89.89	13428.655	38568.98
5638.0	89.81	10331.709	33235.344
11769.0	89.81	13389.091	34459.246
12045.0	89.79	13555.805	37147.734
9818.0	89.79	12374.928	34226.457
1313.0	89.64	8363.114	36319.176
8057.0	89.6	11461.585	34834.934
1219.0	89.55	8323.265	35277.277
2279.0	89.51	8750.073	38345.863
1586.0	89.51	8439.87	39840.258
12433.0	89.49	13710.183	36310.23
12217.0	89.39	13595.217	39619.035
7119.0	89.3	11162.525	34970.449
11785.0	89.24	13526.808	34553.234
14408.0	89.18	14558.072	38293.406
8793.0	89.12	12011.72	37117.895
11709.0	88.93	13458.785	33211.59
5144.0	88.87	10065.784	38389.957
14662.0	88.87	14425.347	34405.82
4872.0	88.78	9729.489	33209.125
14557.0	88.76	14539.305	36707.176
6970.0	88.72	11114.407	37552.832
23.0	88.61	7666.637	33308.398
5974.0	88.43	10547.866	38718.195
11632.0	88.38	13273.099	34438.352
9897.0	88.36	12685.02	33095.016
4087.0	88.28	9544.95	35848.172
8866.0	88.22	11852.292	35735.012
13248.0	87.99	14113.092	38612.547
14097.0	87.97	14220.757	38977.695
6973.0	87.92	11060.057	37575.285
1928.0	87.84	8600.087	34543.891
1956.0	87.57	8480.217	33931.977
1985.0	87.57	8619.268	33010.184
2057.0	87.48	8762.839	34770.941
9688.0	87.46	12320.672	36419.242
5556.0	87.44	10340.603	34515.547
2702.0	87.42	9001.194	36384.098
14620.0	87.38	14590.537	35563.441
10879.0	87.3	13084.536	34067.879
14568.0	87.25	14625.164	36697.586
13436.0	87.17	14123.29	37042.281
10812.0	87.07	12890.287	33035.352
245.0	87.02	7728.959	36072.984
12910.0	86.96	13863.624	36907.375
9875.0	86.94	12417.234	33248.73
4582.0	86.92	9734.041	36510.535
714.0	86.9	8093.849	38889.176
649.0	86.86	8192.196	39813.559
3895.0	86.83	9295.786	33503.77
7757.0	86.77	11454.489	39697.203
2994.0	86.77	9161.264	33262.777
2926.0	86.61	8917.006	33487.484
11190.0	86.61	12928.559	39741.234
13993.0	86.6	14317.841	37799.148
3079.0	86.52	9144.661	34301.691
9748.0	86.5	12456.15	35443.781
8675.0	86.33	11899.988	39586.227
12098.0	86.29	13557.758	38188.238
4530.0	86.25	9735.498	37043.215
12570.0	86.08	13690.215	34757.262
1308.0	86.08	8411.089	36264.414
5370.0	86.06	10155.447	38417.281
103.0	85.98	7656.059	34132.426
9567.0	85.94	12355.59	38394.059
10475.0	85.92	12803.848	37484.055
6240.0	85.89	10646.17	36924.008
3733.0	85.85	9382.915	36072.027
10368.0	85.79	12912.762	39274.895
8215.0	85.75	11808.101	33557.926
9168.0	85.73	12276.143	35144.516
199.0	85.7	7736.667	35332.98
58.0	85.66	7762.425	33727.594
1620.0	85.62	8496.037	38959.887
5836.0	85.56	10482.341	36543.016
10131.0	85.48	12614.723	36803.406
9047.0	85.25	12089.589	33028.391
12376.0	85.24	13741.355	37034.758
6626.0	85.22	10811.818	36953.383
819.0	85.12	8012.205	37439.797
5280.0	85.02	10277.099	39928.703
7107.0	85.01	11047.141	35411.82
8969.0	84.91	11956.881	34344.453
11435.0	84.91	13259.382	36880.086
3326.0	84.76	9127.1	38679.879
153.0	84.74	7960.101	34868.578
5716.0	84.66	10516.847	34548.387
14480.0	84.6	14599.761	37969.012
8395.0	84.57	11659.915	36188.215
10712.0	84.55	12734.137	34500.957
10487.0	84.53	12737.997	37177.074
13685.0	84.53	14184.121	33233.211
10484.0	84.45	12840.282	37078.66
13744.0	84.45	14262.978	33914.867
5092.0	84.43	10084.193	37112.648
14342.0	84.43	14614.632	38828.355
9434.0	84.39	12096.37	39696.84
4314.0	84.37	9594.807	39560.07
8393.0	84.34	11807.372	36119.406
2366.0	84.32	8845.574	39501.992
8957.0	84.3	11863.853	34727.473
10410.0	84.24	12896.473	38425.453
47.0	84.22	7853.322	33616.645
5060.0	84.18	10019.858	36582.855
9919.0	84.18	12624.578	33364.52
14624.0	84.07	14459.881	35307.52
6955.0	84.03	11082.634	37689.477
7343.0	84.03	11395.905	34542.664
9094.0	83.99	12239.416	33848.52
6215.0	83.86	10629.876	37494.535
7181.0	83.76	11127.713	34605.137
7614.0	83.74	11219.36	38372.629
6046.0	83.74	10553.874	39823.488
8406.0	83.74	11834.55	36547.008
8578.0	83.72	11825.353	39092.137
7875.0	83.68	11629.524	38021.309
3258.0	83.65	9139.23	37652.719
10710.0	83.63	12712.59	34450.613
3713.0	83.63	9277.82	36441.426
7020.0	83.59	11149.224	36908.629
4127.0	83.59	9566.129	36471.105
10728.0	83.55	12821.276	34141.992
10267.0	83.51	12502.621	38954.863
1362.0	83.45	8294.36	37069.109
10478.0	83.4	12874.879	37186.293
4370.0	83.32	9762.316	39766.313
12990.0	83.24	13785.337	37329.949
7776.0	83.01	11468.011	39314.355
8958.0	82.98	11995.263	34742.91
12814.0	82.98	13858.482	35139.43
9874.0	82.92	12351.468	33222.828
3714.0	82.86	9420.112	36456.68
12117.0	82.82	13434.061	38598.566
297.0	82.78	7838.42	36722.188
3131.0	82.76	9270.942	35497.996
7188.0	82.76	11124.088	34398.875
1553.0	82.73	8352.251	39552.566
1702.0	82.65	8613.653	37902.633
4171.0	82.53	9554.443	37134.535
9558.0	82.52	12485.63	38319.91
8482.0	82.5	11762.437	37640.957
13886.0	82.48	14303.34	36881.32
9518.0	82.46	12477.465	39247.117
8244.0	82.46	11789.034	34199.188
13534.0	82.44	14062.331	35608.445
1007.0	82.09	8078.022	34157.434
8177.0	82.02	11585.619	33075.996
434.0	81.92	7878.797	37936.297
12325.0	81.9	13638.061	37985.383
24.0	81.83	7901.261	33316.738
9089.0	81.77	12183.737	33804.426
6551.0	81.75	10929.433	35262.609
1598.0	81.73	8558.238	39300.465
7449.0	81.73	11410.985	35790.148
10178.0	81.69	12499.018	37550.617
2342.0	81.65	8803.071	39176.234
3851.0	81.63	9275.53	33975.727
2391.0	81.6	9026.924	39832.863
13163.0	81.5	14011.128	39720.43
7070.0	81.4	11179.939	36184.598
2995.0	81.29	9263.456	33290.77
7454.0	81.25	11378.964	35902.043
13007.0	81.25	13858.431	37532.82
8239.0	81.19	11842.11	34093.371
14278.0	81.19	14466.572	39553.457
11069.0	81.16	12992.549	37520.949
3802.0	81.06	9339.946	35249.711
5360.0	80.96	10252.236	38576.152
12706.0	80.87	13644.339	33299.504
14310.0	80.87	14594.084	39218.059
9136.0	80.87	12091.501	34631.906
5591.0	80.79	10209.155	34068.434
314.0	80.77	7700.308	36814.926
11080.0	80.75	13111.481	37661.914
10873.0	80.73	12958.887	33975.324
13295.0	80.73	14181.565	37700.379
6378.0	80.66	10761.613	34521.879
7589.0	80.66	11324.085	38100.391
7057.0	80.62	11193.49	36373.152
2664.0	80.56	8925.921	36897.484
7820.0	80.49	11563.674	38768.691
5791.0	80.27	10387.18	35878.922
9671.0	80.2	12468.926	36825.629
12146.0	80.2	13408.743	39246.129
12725.0	80.14	13973.833	33176.207
5610.0	80.14	10242.885	33773.766
6445.0	80.08	10853.088	33026.516
509.0	80.08	7764.166	38926.168
10648.0	80.03	12913.256	35489.102
7692.0	79.97	11376.819	39641.844
12428.0	79.97	13717.616	36401.273
12441.0	79.87	13597.238	36115.855
992.0	79.83	8106.499	34702.621
13840.0	79.8	14411.973	35705.809
570.0	79.72	7894.028	39562.875
913.0	79.7	8035.121	36092.121
10740.0	79.66	12775.328	34270.461
10075.0	79.64	12615.586	36107.004
4955.0	79.6	9980.952	34453.863
6770.0	79.6	10782.851	39513.992
8644.0	79.53	11852.481	39797.309
9646.0	79.45	12490.971	37339.996
3439.0	79.41	9175.69	39935.891
3106.0	79.37	9240.241	34898.063
4384.0	79.32	9889.454	39607.461
12216.0	79.32	13628.863	39616.754
6411.0	79.3	10765.418	34118.609
10354.0	79.24	12833.283	39438.746
2617.0	79.24	8876.086	37880.324
3094.0	79.2	9176.948	34675.977
2195.0	79.16	8768.622	37421.359
9993.0	79.14	12527.535	34343.711
8560.0	79.11	11781.646	38892.695
614.0	79.05	7764.9	39723.352
12558.0	79.05	13656.784	34897.137
13109.0	79.01	13838.774	39535.773
8704.0	78.99	11956.917	38962.617
14019.0	78.99	14251.228	37869.539
5639.0	78.99	10241.832	33295.207
10100.0	78.97	12653.766	36336.277
413.0	78.93	7664.606	37703.578
12277.0	78.9	13707.935	38812.691
9437.0	78.8	12156.887	39795.367
258.0	78.78	7880.474	36396.148
14268.0	78.72	14599.095	39694.438
7175.0	78.7	11114.157	34544.859
6140.0	78.68	10748.225	39073.473
6942.0	78.65	11104.48	37849.32
4878.0	78.55	9881.002	33308.777
5806.0	78.53	10438.742	36119.598
12743.0	78.51	13815.213	33575.801
780.0	78.44	8131.352	37711.785
4493.0	78.4	9827.602	37749.199
4527.0	78.38	9772.164	37315.285
13735.0	78.32	14235.619	33743.832
1886.0	78.3	8438.376	35562.277
11173.0	78.19	13039.77	39364.32
3599.0	78.15	9332.306	38258.039
7232.0	78.11	11084.492	33524.891
10894.0	78.11	13030.58	34489.711
5991.0	78.09	10459.673	38949.496
5029.0	78.01	10101.525	36209.0
11302.0	78.0	13150.702	38884.555
13831.0	77.94	14233.521	35537.063
10697.0	77.86	12752.721	34878.652
5552.0	77.86	10228.678	34740.926
33.0	77.84	7822.974	33455.484
5737.0	77.82	10456.786	34726.938
5394.0	77.8	10282.567	37894.551
5547.0	77.77	10141.356	34886.867
9880.0	77.75	12394.331	33323.563
13218.0	77.67	14004.676	38915.199
11062.0	77.67	12999.581	37397.051
4924.0	77.67	9920.736	33943.113
7058.0	77.63	11066.155	36062.68
14594.0	77.52	14470.335	35936.445
12727.0	77.5	13794.917	33220.23
14699.0	77.5	14435.001	33419.824
4117.0	77.5	9683.748	36251.188
7050.0	77.42	11202.38	36217.758
178.0	77.42	7759.203	35102.621
11101.0	77.42	13049.093	37944.504
10065.0	77.34	12519.861	35988.816
10044.0	77.31	12497.052	35620.086
653.0	77.23	8062.821	39822.996
75.0	77.19	7809.32	33900.211
147.0	77.19	7805.568	34854.109
8739.0	77.15	11858.209	38416.313
10375.0	77.13	12818.436	39152.566
1299.0	77.11	8227.467	36147.359
12306.0	77.11	13622.116	38003.813
775.0	77.09	8050.496	37968.617
6477.0	77.02	10851.561	33677.383
5408.0	77.02	10136.599	37509.059
4540.0	77.02	9764.119	36928.965
6491.0	76.94	10824.583	33976.785
12142.0	76.92	13541.602	39115.676
3410.0	76.9	9119.889	39331.344
4199.0	76.9	9575.457	37679.703
4237.0	76.87	9539.131	38367.539
9865.0	76.79	12372.385	33405.672
216.0	76.71	7851.904	35649.805
10821.0	76.69	12764.939	33129.98
3578.0	76.69	9485.12	38789.281
9485.0	76.69	12473.721	39451.172
10047.0	76.69	12570.37	35651.273
5551.0	76.65	10287.697	34690.34
8559.0	76.58	11827.059	38877.977
7143.0	76.58	11171.934	34805.789
5400.0	76.58	10182.796	37667.742
6592.0	76.56	10823.773	36146.543
3566.0	76.56	9425.615	38630.605
9126.0	76.54	12210.319	34385.129
2473.0	76.52	9037.13	38656.863
8542.0	76.48	11776.668	38495.031
5214.0	76.48	9938.312	39408.313
13694.0	76.41	14138.204	33079.855
2769.0	76.39	8995.087	35123.379
787.0	76.37	8190.356	37803.547
14175.0	76.35	14328.946	39254.258
7680.0	76.33	11240.57	39508.852
12460.0	76.31	13771.724	35890.227
10755.0	76.29	12892.435	33842.039
9999.0	76.29	12561.304	34534.598
8412.0	76.27	11819.55	36675.008
3375.0	76.25	9215.536	38968.531
8133.0	76.25	11575.454	33760.516
7920.0	76.21	11593.194	37585.711
12047.0	76.19	13519.328	37182.711
7572.0	76.19	11352.441	37956.141
7441.0	76.16	11353.972	35600.711
210.0	76.1	7950.865	35560.133
3346.0	76.06	9185.081	38790.508
1670.0	76.04	8458.684	38344.324
6926.0	76.0	11177.208	38176.469
9768.0	75.98	12428.128	35210.863
14564.0	75.96	14614.17	36841.504
10502.0	75.96	12810.103	37020.34
13684.0	75.95	14198.557	33225.695
7893.0	75.93	11427.922	37904.84
2661.0	75.91	9055.994	37163.973
9792.0	75.89	12431.978	34704.531
7180.0	75.81	11022.823	34599.371
4926.0	75.79	10133.573	34071.336
4122.0	75.77	9677.903	36377.07
4108.0	75.75	9582.013	36105.633
9906.0	75.72	12586.128	33244.156
3528.0	75.66	9299.309	39422.68
3997.0	75.66	9518.264	34200.715
8610.0	75.64	11830.75	39589.043
9941.0	75.64	12552.521	33714.586
11344.0	75.62	13268.283	38239.859
10185.0	75.6	12604.817	37626.445
2917.0	75.58	8884.938	33961.926
13828.0	75.56	14410.956	35495.547
1910.0	75.56	8602.921	34827.285
7475.0	75.51	11267.28	36344.301
2759.0	75.51	8985.661	35485.547
6667.0	75.39	10821.802	37556.73
2107.0	75.37	8634.491	35663.195
14471.0	75.31	14638.052	37858.133
13903.0	75.22	14393.443	37170.293
11084.0	75.16	13072.573	37748.301
9893.0	75.16	12600.259	33011.813
4326.0	75.06	9635.025	39716.945
6459.0	75.05	10798.167	33301.91
6733.0	75.03	10869.146	39113.004
6609.0	75.01	10920.45	36668.816
6817.0	74.93	11196.325	39924.895
5562.0	74.93	10318.681	34339.961
12767.0	74.91	13949.928	34045.727
10367.0	74.91	12741.358	39585.262
4448.0	74.89	9741.54	38497.254
6553.0	74.82	10982.017	35334.262
883.0	74.8	8118.86	36814.48
3130.0	74.78	9185.3	35492.785
12417.0	74.7	13590.105	36560.395
3213.0	74.7	9259.232	36854.453
6717.0	74.66	10841.813	38715.77
6728.0	74.64	10965.723	39005.566
9992.0	74.64	12497.525	34332.867
13046.0	74.62	13963.698	38274.813
10775.0	74.6	12915.11	33591.438
11364.0	74.59	13144.408	37913.137
1018.0	74.57	8111.74	34009.078
8029.0	74.57	11560.233	35475.395
2550.0	74.55	9007.277	38334.398
7979.0	74.49	11530.405	36613.477
8875.0	74.47	11878.818	35330.238
11168.0	74.39	12935.67	39278.949
1234.0	74.34	8337.557	35518.488
3739.0	74.34	9445.045	36157.805
12290.0	74.24	13737.739	38478.793
1360.0	74.22	8394.85	37063.316
10257.0	74.18	12591.264	38801.305
7501.0	74.15	11287.933	37007.328
6148.0	74.13	10686.786	38686.984
13190.0	74.09	13999.186	39364.324
5985.0	74.09	10351.942	38853.676
27.0	74.07	7786.609	33358.922
10268.0	74.03	12516.569	38954.434
1364.0	74.01	8404.332	37080.234
676.0	73.95	8012.754	39553.762
4921.0	73.88	10125.924	33776.316
986.0	73.86	8155.139	34886.074
10703.0	73.86	12901.952	34659.32
9847.0	73.84	12413.302	33667.809
2990.0	73.84	9172.737	33172.121
412.0	73.82	7648.367	37655.848
14369.0	73.8	14599.934	38554.336
3008.0	73.78	9178.073	33546.484
1180.0	73.78	8228.273	34117.469
4906.0	73.76	10099.589	33545.621
12518.0	73.74	13745.221	35231.766
8223.0	73.69	11789.685	33720.402
11105.0	73.69	12961.09	38029.344
1981.0	73.65	8485.961	33171.801
13696.0	73.63	14026.049	33141.441
6847.0	73.61	11071.33	39311.586
1734.0	73.61	8587.426	37800.266
10989.0	73.59	12928.872	36295.754
3996.0	73.57	9552.468	34196.402
2936.0	73.55	8904.109	33484.789
3429.0	73.55	9247.52	39644.793
8564.0	73.53	11790.488	38983.586
6139.0	73.51	10774.654	39069.813
767.0	73.47	8198.121	37846.07
7529.0	73.47	11327.081	37332.07
8593.0	73.46	11809.396	39319.398
8306.0	73.38	11739.512	34969.625
298.0	73.38	7722.196	36731.035
8577.0	73.36	11717.757	39077.91
4613.0	73.32	9724.927	35878.504
7906.0	73.3	11601.359	37681.715
1374.0	73.28	8213.481	37272.684
13488.0	73.23	14127.404	36519.051
619.0	73.15	7741.134	39782.152
11764.0	73.13	13479.149	34382.578
4575.0	73.11	9856.195	36447.16
12147.0	73.11	13520.685	39276.113
12771.0	73.07	13930.145	34149.867
4247.0	73.05	9650.247	38545.938
10960.0	73.03	13103.993	35808.328
12606.0	73.03	13775.874	34199.477
3750.0	73.02	9289.903	36056.707
6628.0	73.02	10912.042	36956.805
764.0	72.96	8118.645	38132.551
13890.0	72.96	14375.133	36964.348
3716.0	72.92	9383.12	36483.895
3402.0	72.9	9126.032	39135.406
469.0	72.88	7864.499	38397.395
5061.0	72.84	9940.56	36596.113
13738.0	72.82	14234.912	33795.844
8730.0	72.82	11871.271	38683.027
3766.0	72.82	9447.589	35430.379
9832.0	72.8	12388.373	33863.766
934.0	72.79	8172.963	35759.57
8510.0	72.75	11732.897	37971.051
13770.0	72.71	14353.275	34326.871
11941.0	72.69	13462.074	36157.402
5811.0	72.67	10413.08	36199.559
9010.0	72.65	11913.482	33508.465
11222.0	72.65	13164.495	39883.371
8869.0	72.61	11966.915	35546.348
2170.0	72.57	8790.095	36688.328
213.0	72.57	7644.318	35608.824
11592.0	72.56	13318.699	34967.527
73.0	72.52	7676.239	33887.652
10169.0	72.5	12564.181	37446.266
7009.0	72.48	11174.519	37084.773
9927.0	72.44	12695.064	33452.969
10059.0	72.4	12689.214	35871.336
2855.0	72.38	9030.821	34006.457
8746.0	72.34	11894.621	38229.59
13647.0	72.34	14104.768	34082.152
10727.0	72.31	12760.7	34447.359
14422.0	72.31	14612.729	38041.375
12278.0	72.29	13650.689	38815.051
5306.0	72.21	10339.805	39522.723
13103.0	72.15	13837.724	39434.242
12798.0	72.1	13962.92	34700.465
8725.0	72.1	11895.689	38873.859
3248.0	72.06	9253.917	37557.16
7782.0	72.02	11490.773	39130.984
6441.0	71.96	10732.686	33318.98
11576.0	71.94	13172.691	35379.48
7084.0	71.92	11199.226	35783.23
12568.0	71.92	13738.276	34688.461
13479.0	71.92	14119.511	36395.574
10450.0	71.9	12806.531	37762.023
11325.0	71.9	13163.81	38628.168
10280.0	71.89	12506.835	39102.668
8237.0	71.87	11837.583	34055.461
6578.0	71.87	10865.333	35826.898
7043.0	71.87	11110.986	36651.602
13926.0	71.79	14380.968	37461.949
4881.0	71.79	9738.184	33017.492
5152.0	71.77	9964.428	38447.961
9026.0	71.75	11996.288	33461.527
1945.0	71.69	8584.729	34008.496
12840.0	71.67	13879.986	35599.367
13922.0	71.67	14360.098	37383.133
2390.0	71.66	9012.988	39832.895
978.0	71.64	8073.504	35063.02
11027.0	71.64	13044.222	36732.898
2755.0	71.62	8946.478	35676.773
3721.0	71.62	9451.555	36248.867
14279.0	71.62	14536.339	39571.477
12370.0	71.58	13703.82	37315.992
11324.0	71.56	13157.697	38609.262
12459.0	71.56	13740.383	35888.043
11691.0	71.54	13252.371	33081.988
12252.0	71.5	13741.407	39423.508
243.0	71.46	7974.975	36059.23
9635.0	71.44	12301.09	37258.441
12409.0	71.44	13738.48	36764.52
7272.0	71.43	11357.606	33077.293
4189.0	71.43	9580.269	37548.109
14344.0	71.41	14551.935	38879.883
2054.0	71.41	8836.703	34730.789
10350.0	71.41	12896.337	39637.793
933.0	71.37	8201.604	35748.828
3817.0	71.35	9362.956	34470.262
13307.0	71.35	14034.592	37820.648
2076.0	71.33	8746.017	35045.688
12286.0	71.33	13750.322	38759.297
10204.0	71.31	12558.386	37838.176
11474.0	71.31	13180.703	36623.328
5846.0	71.23	10539.814	36717.91
10457.0	71.23	12888.124	37507.289
14527.0	71.2	14504.644	37185.813
3608.0	71.2	9412.185	37832.074
10255.0	71.2	12629.444	38774.156
13838.0	71.2	14372.594	35602.922
9525.0	71.18	12395.087	39034.379
12365.0	71.12	13738.628	37251.543
6736.0	71.1	10811.891	39151.375
2437.0	71.08	8924.32	39259.488
3840.0	71.04	9392.348	34158.68
13430.0	71.04	14001.867	37342.52
6828.0	71.04	11031.868	39669.992
9920.0	71.0	12589.058	33420.254
9227.0	71.0	12270.179	36094.887
6026.0	70.98	10464.791	39486.762
9438.0	70.95	12172.422	39798.297
14655.0	70.95	14572.083	34717.195
8253.0	70.93	11838.562	34535.688
3647.0	70.89	9422.921	37421.801
11109.0	70.87	13066.966	38101.609
3491.0	70.85	9314.786	39537.098
3741.0	70.83	9284.054	36208.539
2285.0	70.83	8721.869	38461.738
3757.0	70.81	9320.163	35612.387
14050.0	70.79	14296.116	37976.203
1578.0	70.77	8360.583	40002.672
12371.0	70.77	13674.35	37324.277
2615.0	70.77	9025.398	37868.184
6820.0	70.75	11163.196	39955.805
1336.0	70.72	8314.566	36790.469
4517.0	70.7	9768.63	37435.004
260.0	70.66	7667.196	36423.746
7067.0	70.66	11065.872	36108.523
13398.0	70.64	14202.593	37193.379
14619.0	70.64	14508.133	35544.242
11521.0	70.6	13166.144	35930.195
12755.0	70.58	13788.857	33892.809
7994.0	70.58	11626.055	36278.383
9508.0	70.56	12447.735	39418.945
7922.0	70.51	11607.629	37595.016
834.0	70.51	8183.305	37026.035
3192.0	70.51	9231.972	36386.719
8217.0	70.49	11714.152	33604.277
3823.0	70.39	9289.628	34531.941
14189.0	70.37	14241.977	39330.367
10752.0	70.37	12784.48	34122.375
13811.0	70.33	14399.887	35127.625
10295.0	70.26	12554.43	39385.188
5073.0	70.26	10056.184	36874.801
1198.0	70.26	8370.358	34542.078
2571.0	70.26	9042.388	38411.832
14255.0	70.22	14553.251	39996.871
5776.0	70.22	10406.401	35738.23
3289.0	70.22	9239.624	38122.52
9693.0	70.18	12300.593	36465.492
12032.0	70.16	13480.865	36947.934
7321.0	70.16	11296.964	34229.371
2441.0	70.14	9049.846	38981.223
12233.0	70.12	13570.901	39552.461
14475.0	70.1	14492.396	37913.594
8086.0	70.1	11424.044	34668.352
543.0	70.08	7959.522	39390.641
6797.0	70.07	10899.431	39856.375
13824.0	70.05	14368.535	35409.27
5740.0	70.05	10435.109	34827.344
7397.0	70.01	11267.08	34868.852
6913.0	69.99	11019.656	38576.41
3269.0	69.99	9260.95	37874.023
11741.0	69.99	13429.742	33845.914
11042.0	69.99	13106.809	37011.891
9933.0	69.97	12691.839	33544.516
5068.0	69.95	9947.885	36750.836
5975.0	69.93	10371.734	38717.645
3803.0	69.93	9336.439	35010.059
3598.0	69.93	9372.045	38216.68
3001.0	69.89	9204.138	33459.145
8566.0	69.87	11809.851	39021.242
4082.0	69.84	9611.575	35732.648
2104.0	69.84	8781.303	35545.914
6969.0	69.78	11044.446	37545.031
6447.0	69.78	10858.681	33074.891
10146.0	69.78	12494.174	37106.059
12165.0	69.76	13392.34	39563.949
9864.0	69.72	12334.359	33383.523
10462.0	69.72	12730.36	37560.238
11966.0	69.72	13384.248	36514.742
9183.0	69.7	12081.158	35311.891
10738.0	69.68	12790.242	34236.105
2717.0	69.66	8869.796	36086.055
1829.0	69.64	8533.527	36272.898
7727.0	69.64	11255.318	39932.211
5630.0	69.62	10319.432	33374.715
11381.0	69.57	13159.703	37541.414
429.0	69.55	7970.095	37875.688
3642.0	69.55	9442.295	37400.895
3296.0	69.53	9185.897	38190.332
9998.0	69.49	12634.002	34477.605
3249.0	69.45	9208.49	37557.684
4871.0	69.45	9728.542	33178.078
2046.0	69.4	8633.836	34562.43
5243.0	69.4	10052.98	39698.82
6300.0	69.38	10741.013	36207.063
12455.0	69.34	13623.11	35832.121
9605.0	69.34	12392.845	37848.785
8733.0	69.32	11985.698	38549.168
7815.0	69.32	11622.002	38690.215
12193.0	69.32	13520.473	39954.27
5397.0	69.3	10164.029	37946.605
9702.0	69.28	12403.339	36267.09
4143.0	69.26	9683.955	36644.086
12111.0	69.26	13443.304	38458.008
4103.0	69.26	9505.569	36026.48
12926.0	69.26	13974.816	37068.316
173.0	69.24	7942.547	35072.332
7250.0	69.22	11063.808	33211.621
7610.0	69.22	11329.617	38302.988
8169.0	69.2	11619.014	33279.105
6325.0	69.2	10645.327	35720.543
3773.0	69.18	9279.211	35465.488
11038.0	69.18	13001.501	36959.578
14627.0	69.18	14612.768	35108.352
6548.0	69.18	10931.84	35128.078
14580.0	69.18	14445.771	36336.637
2754.0	69.13	8967.264	35659.734
14228.0	69.13	14213.97	39899.355
881.0	69.13	8091.152	36796.973
10946.0	69.13	13129.094	35429.035
2280.0	69.11	8647.053	38355.047
2030.0	69.11	8773.848	34125.633
13749.0	69.11	14419.486	33982.117
9225.0	69.09	12127.685	36026.82
906.0	69.09	8138.132	36329.785
13847.0	69.07	14395.478	35873.008
13461.0	69.01	14191.704	36733.289
5891.0	68.99	10506.687	37509.523
10970.0	68.97	12997.859	35946.727
6738.0	68.97	10886.972	39159.023
5488.0	68.95	10297.267	36197.801
693.0	68.95	8104.068	39199.266
10153.0	68.94	12664.969	37210.008
8582.0	68.92	11729.249	39128.621
11872.0	68.9	13451.154	35204.461
11436.0	68.9	13338.638	36898.188
2974.0	68.9	9210.667	33069.039
10505.0	68.88	12832.39	36761.457
8163.0	68.88	11498.989	33199.57
13524.0	68.86	14169.59	35801.859
13021.0	68.8	13837.241	37730.836
3937.0	68.78	9701.024	33030.598
8058.0	68.78	11620.688	34841.051
8878.0	68.76	11990.411	35343.801
12907.0	68.76	13986.386	36844.977
4590.0	68.74	9719.97	36334.27
10480.0	68.72	12911.589	37259.488
1562.0	68.71	8393.591	39659.406
10982.0	68.67	13048.309	36138.191
9902.0	68.65	12530.509	33151.656
1853.0	68.63	8565.135	35756.934
3781.0	68.61	9427.966	35570.688
13782.0	68.57	14421.132	34489.492
9811.0	68.53	12402.106	34380.156
5209.0	68.51	10113.213	39361.004
126.0	68.49	7977.471	34508.379
12232.0	68.49	13595.541	39545.277
991.0	68.46	8139.627	34627.938
10440.0	68.42	12893.576	37883.801
8000.0	68.42	11532.079	36068.0
11032.0	68.38	12998.698	36892.621
4875.0	68.34	9724.756	33268.949
9827.0	68.32	12366.579	33822.715
6701.0	68.3	10954.49	38443.461
11181.0	68.3	13128.514	39554.023
7954.0	68.28	11511.494	37095.781
7422.0	68.25	11395.808	35280.223
3450.0	68.23	9406.379	39843.746
190.0	68.21	7830.246	35198.93
2816.0	68.21	8953.884	34436.938
9500.0	68.19	12356.305	39341.348
186.0	68.19	7780.416	35183.43
4683.0	68.13	9839.819	34569.887
8178.0	68.13	11507.32	33131.855
7117.0	68.09	11165.196	34950.457
9428.0	68.04	12072.257	39560.543
80.0	68.0	7735.309	33915.109
2423.0	68.0	8881.341	39381.82
3675.0	67.96	9399.293	36913.941
887.0	67.92	8016.981	36543.977
4913.0	67.92	10015.982	33688.734
4925.0	67.92	10036.902	34028.773
7793.0	67.92	11447.299	38993.688
6645.0	67.92	10904.172	37228.172
2101.0	67.86	8644.429	35532.484
10229.0	67.84	12580.808	38264.367
14322.0	67.84	14638.823	39256.078
450.0	67.84	7812.626	38123.516
5922.0	67.84	10507.638	37977.242
3694.0	67.84	9471.744	36575.273
9491.0	67.81	12456.071	39540.059
12869.0	67.81	13907.56	36378.191
13193.0	67.81	14113.58	39386.48
13766.0	67.79	14355.079	34261.668
194.0	67.79	7719.924	35272.441
11092.0	67.79	12971.353	37866.324
2189.0	67.73	8643.257	37122.293
5807.0	67.69	10500.668	36121.539
2809.0	67.69	9007.502	34588.711
11314.0	67.67	13343.6	38747.246
12789.0	67.67	13858.049	34537.785
9582.0	67.65	12301.491	38223.477
7002.0	67.63	11181.387	37301.777
5810.0	67.63	10534.558	36173.594
3678.0	67.61	9482.443	36968.379
6957.0	67.59	11201.371	37723.633
6305.0	67.59	10714.741	35957.223
3418.0	67.58	9175.325	39444.098
14062.0	67.54	14380.17	38237.168
2616.0	67.52	8983.564	37870.883
12429.0	67.52	13598.428	36471.219
8833.0	67.48	11931.973	36059.594
8570.0	67.46	11673.83	39045.629
11085.0	67.42	13105.74	37754.266
14256.0	67.4	14632.675	39594.93
9750.0	67.38	12474.312	35465.145
9654.0	67.38	12452.572	37161.332
9048.0	67.38	12138.867	33033.684
7012.0	67.38	11061.09	37106.145
9333.0	67.36	12274.489	38144.012
9330.0	67.36	12169.283	38065.496
7673.0	67.36	11411.348	39296.078
10341.0	67.35	12883.194	39939.297
12307.0	67.35	13751.576	38030.137
9063.0	67.31	12140.875	33234.391
9149.0	67.31	12277.498	34839.387
3220.0	67.31	9270.052	37008.32
12125.0	67.29	13355.795	38735.832
6959.0	67.29	11145.829	37750.836
13186.0	67.29	14157.519	39330.766
4686.0	67.27	9721.38	34573.121
4406.0	67.27	9768.414	39176.699
1324.0	67.25	8325.608	36533.328
10358.0	67.23	12829.984	39498.281
10179.0	67.21	12514.934	37558.813
9945.0	67.21	12616.953	33740.613
6192.0	67.21	10670.904	37547.848
769.0	67.19	8187.77	37882.738
9199.0	67.17	12182.761	35609.117
13153.0	67.15	14042.171	39983.898
4230.0	67.15	9607.324	38233.234
12731.0	67.15	13837.323	33359.934
9020.0	67.12	11949.333	33426.723
8480.0	67.1	11686.617	37623.762
5346.0	67.1	10317.997	38717.719
4090.0	67.08	9531.536	35906.676
6155.0	67.06	10709.015	38557.891
14106.0	67.02	14343.641	39013.684
1587.0	67.02	8500.981	39860.402
2164.0	67.02	8695.178	36613.793
5401.0	67.0	10285.867	37694.707
3170.0	66.92	9274.216	36071.039
5354.0	66.91	10196.593	38484.105
13756.0	66.85	14322.297	34116.973
12324.0	66.81	13575.472	37957.855
5237.0	66.77	9989.68	39670.613
6178.0	66.75	10644.039	37831.426
9216.0	66.73	12166.136	35874.117
3246.0	66.71	9218.256	37544.926
4691.0	66.69	9811.908	34339.188
8755.0	66.66	11876.43	38053.988
13456.0	66.62	14009.779	36981.313
444.0	66.6	7704.274	38082.105
5486.0	66.6	10241.655	36158.352
5021.0	66.58	10023.404	36024.141
6186.0	66.56	10674.329	37711.641
3311.0	66.56	9186.156	38463.773
2980.0	66.52	9161.065	33110.547
13283.0	66.5	14131.056	37833.547
13041.0	66.5	13818.863	38125.832
2813.0	66.48	8923.981	34297.434
13720.0	66.46	14286.912	33465.922
438.0	66.43	7932.097	37992.535
4080.0	66.39	9503.065	35685.648
8844.0	66.39	11961.762	36027.238
3118.0	66.37	9118.82	35274.09
10510.0	66.35	12820.372	36845.129
14230.0	66.35	14314.386	39911.902
1786.0	66.35	8525.637	37057.805
2596.0	66.35	8864.352	38256.383
2624.0	66.29	9058.914	37947.023
13323.0	66.29	14015.34	37535.91
5383.0	66.29	10263.042	37999.938
9454.0	66.25	12461.829	39806.137
1393.0	66.25	8324.358	37397.941
9235.0	66.23	12202.85	36207.508
4684.0	66.23	9869.97	34570.789
10992.0	66.22	12986.685	36366.699
3255.0	66.22	9075.642	37631.586
14678.0	66.2	14462.877	33648.441
14508.0	66.16	14529.946	37552.117
14656.0	66.16	14611.025	34487.609
1182.0	66.16	8301.201	34169.152
4891.0	66.16	10115.963	33265.09
8451.0	66.12	11727.684	37282.309
10228.0	66.12	12627.499	38250.816
12137.0	66.1	13474.724	38967.82
4865.0	66.1	9868.766	33389.988
8906.0	66.1	11908.947	35226.285
8990.0	66.1	11857.359	33807.188
3478.0	66.02	9279.422	39473.316
14634.0	66.02	14575.118	34948.355
11571.0	66.0	13311.95	35275.184
3585.0	65.99	9446.447	38626.594
5931.0	65.99	10436.415	38131.906
8617.0	65.99	11642.594	39749.996
4045.0	65.99	9624.381	34998.359
8028.0	65.93	11546.835	35681.391
10919.0	65.87	13043.108	35030.047
9296.0	65.87	12102.663	37416.285
3132.0	65.87	9099.506	35503.336
5431.0	65.87	10181.292	37147.543
2319.0	65.87	8754.063	38783.289
8972.0	65.85	12033.68	34387.148
13697.0	65.83	14001.543	33142.68
10514.0	65.77	12856.636	36584.328
2128.0	65.77	8811.621	36137.668
11147.0	65.74	12938.902	38925.766
3688.0	65.72	9427.103	36771.051
4442.0	65.72	9866.469	38707.621
6855.0	65.72	11065.899	39430.563
7347.0	65.7	11306.118	34601.668
5009.0	65.7	9944.484	35673.492
12474.0	65.7	13707.889	35526.602
6219.0	65.7	10641.979	37221.906
6235.0	65.66	10732.355	36867.738
2463.0	65.66	8887.659	38887.027
5318.0	65.64	10344.061	39113.289
8647.0	65.64	11957.265	39853.57
2163.0	65.64	8761.84	36604.168
9541.0	65.62	12494.097	38654.992
11888.0	65.6	13451.662	35443.867
10642.0	65.6	12895.313	35705.242
9292.0	65.58	12188.043	37307.508
4484.0	65.56	9915.661	37884.664
948.0	65.53	8091.333	35430.367
4990.0	65.53	10076.492	35206.063
11506.0	65.53	13336.503	36326.855
10342.0	65.51	12758.685	39965.008
10092.0	65.51	12705.385	36258.117
4889.0	65.47	10008.573	33135.797
3408.0	65.47	9265.972	39249.43
659.0	65.47	8142.581	39673.613
5102.0	65.45	10106.981	37262.863
3072.0	65.45	9162.46	34150.59
5545.0	65.37	10313.916	34846.227
4217.0	65.35	9527.992	37968.328
13501.0	65.33	14024.325	36183.496
14247.0	65.32	14457.069	39908.328
7061.0	65.32	10998.96	36092.613
14095.0	65.3	14359.736	38962.152
9522.0	65.3	12313.349	39017.422
6907.0	65.28	11173.139	38779.914
2078.0	65.26	8721.662	35080.473
10373.0	65.26	12784.188	39115.73
11599.0	65.24	13196.888	34857.605
11420.0	65.24	13261.533	37330.215
4880.0	65.22	9842.046	33003.645
998.0	65.2	8197.823	34290.988
6574.0	65.18	10898.253	35696.344
11216.0	65.18	13328.288	39800.773
171.0	65.16	7906.158	35045.496
14688.0	65.16	14522.79	33539.141
11118.0	65.14	13077.894	38385.508
1639.0	65.14	8537.903	38877.863
4514.0	65.1	9728.368	37390.824
265.0	65.1	7894.043	36542.191
9708.0	65.1	12437.087	36338.234
9106.0	65.07	12199.957	34008.16
3945.0	65.05	9671.299	33101.633
14367.0	65.03	14497.384	38543.121
11891.0	64.99	13416.355	35460.262
2756.0	64.99	8856.988	35694.934
9092.0	64.99	12120.869	33840.957
4142.0	64.97	9555.355	36638.102
9242.0	64.95	12074.006	36318.414
1624.0	64.95	8628.564	39100.914
7408.0	64.95	11299.626	35066.465
4991.0	64.93	9937.011	35211.215
10463.0	64.87	12824.492	37577.164
9991.0	64.86	12546.498	34320.391
10357.0	64.84	12866.832	39492.953
4585.0	64.84	9724.41	36261.199
2651.0	64.82	8975.367	37470.047
5463.0	64.8	10134.409	36432.402
2585.0	64.76	8915.583	38147.605
5142.0	64.76	9966.175	38341.676
1524.0	64.74	8294.189	38920.48
152.0	64.72	7857.131	34868.711
1304.0	64.72	8248.087	36197.313
5332.0	64.72	10296.152	38799.707
8188.0	64.7	11671.43	33097.07
12654.0	64.66	13717.499	34106.773
3443.0	64.64	9404.125	39773.633
2735.0	64.63	8964.378	35788.688
5517.0	64.63	10263.36	35467.203
5228.0	64.63	10108.875	39563.902
10378.0	64.63	12891.792	39236.953
13061.0	64.61	13821.402	38625.844
14084.0	64.59	14313.894	38819.441
2763.0	64.57	9005.099	35567.574
12781.0	64.57	13903.156	34272.227
13053.0	64.57	13887.868	38368.695
10024.0	64.55	12644.929	35193.031
4956.0	64.53	10127.724	34454.82
7051.0	64.53	11120.413	36231.719
828.0	64.53	8163.984	37274.605
12545.0	64.51	13740.612	35066.086
12650.0	64.51	13698.561	34049.742
4304.0	64.47	9594.297	39488.961
1580.0	64.47	8509.488	39783.66
2642.0	64.45	8946.732	37603.762
7536.0	64.43	11405.719	37487.871
9151.0	64.42	12143.929	34854.473
13054.0	64.4	13944.432	38395.777
13897.0	64.38	14327.422	37089.375
5398.0	64.38	10337.918	37956.234
5451.0	64.36	10210.741	36568.879
12702.0	64.36	13762.594	33178.691
7429.0	64.32	11394.257	35417.348
5369.0	64.28	10208.251	38373.152
2421.0	64.24	8954.608	39338.277
11161.0	64.22	13082.787	39178.406
1938.0	64.2	8464.484	34170.246
3283.0	64.2	9100.008	38059.84
3167.0	64.2	9250.206	36003.398
3689.0	64.17	9454.805	36779.703
4961.0	64.17	10023.403	34576.824
13157.0	64.15	14087.738	39594.176
12491.0	64.15	13771.097	35316.645
4435.0	64.13	9766.332	38630.996
31.0	64.11	7796.356	33442.422
13807.0	64.11	14236.303	35042.664
627.0	64.11	7959.784	39841.48
14075.0	64.09	14227.562	38564.266
7506.0	64.09	11223.016	37064.566
7265.0	64.05	11058.266	33078.219
9598.0	64.03	12414.554	38066.762
9468.0	63.99	12414.888	40004.273
9417.0	63.99	12273.523	39390.59
14637.0	63.97	14547.163	34964.832
14581.0	63.97	14487.389	36342.656
4317.0	63.96	9639.872	39601.805
11588.0	63.96	13327.314	34935.617
6180.0	63.96	10600.466	37921.133
716.0	63.96	8198.517	38898.543
2584.0	63.96	9059.503	38465.254
10301.0	63.92	12650.684	39494.109
11235.0	63.92	13200.347	39672.43
5784.0	63.88	10474.504	35819.383
5008.0	63.88	10055.496	35628.461
12133.0	63.86	13505.968	38892.539
11142.0	63.86	13053.571	38846.348
10889.0	63.84	12977.598	34345.316
1541.0	63.84	8401.477	39265.125
10828.0	63.82	12922.917	33119.824
13258.0	63.82	14033.249	38395.02
3148.0	63.82	9255.13	35748.844
3075.0	63.8	9116.085	34214.523
5932.0	63.8	10528.702	38169.609
1891.0	63.8	8558.221	35392.094
8868.0	63.8	12051.231	35488.043
3010.0	63.78	9167.856	33573.723
6593.0	63.78	10798.812	36172.629
3089.0	63.76	9236.809	34564.719
6389.0	63.76	10639.204	34296.016
6663.0	63.73	10818.356	37522.645
5036.0	63.67	9944.196	36286.816
1343.0	63.65	8363.003	36866.297
5159.0	63.65	10042.781	38578.238
7676.0	63.61	11305.3	39395.988
12257.0	63.59	13596.848	39222.027
403.0	63.59	7818.216	37538.215
1954.0	63.5	8626.455	33840.023
692.0	63.44	8067.152	39164.672
2999.0	63.44	9090.502	33448.496
5126.0	63.44	9930.563	37894.906
4178.0	63.4	9598.3	37244.273
1797.0	63.38	8571.396	36924.664
14689.0	63.38	14543.291	33553.461
9363.0	63.36	12206.001	38496.723
1294.0	63.36	8408.333	36061.184
10330.0	63.36	12819.247	39883.223
10208.0	63.36	12640.077	37912.887
11716.0	63.32	13563.991	33397.73
11307.0	63.32	13152.634	38921.18
12587.0	63.3	13613.505	34357.688
8457.0	63.3	11793.371	37352.59
9511.0	63.3	12381.028	39143.746
9271.0	63.3	12149.275	36857.691
14206.0	63.3	14405.161	39489.715
1923.0	63.3	8585.278	34752.227
14266.0	63.27	14578.113	39675.766
12722.0	63.23	13847.252	33082.18
10459.0	63.21	12781.802	37520.602
642.0	63.19	7964.988	39976.473
6340.0	63.19	10680.522	35566.656
8318.0	63.19	11730.319	35134.887
10035.0	63.19	12537.496	35435.777
2153.0	63.17	8766.5	36466.094
8596.0	63.17	11667.014	39353.215
13568.0	63.15	14200.689	35241.695
11335.0	63.15	13276.933	38173.309
3918.0	63.15	9288.423	33453.402
1914.0	63.13	8580.382	34918.695
6943.0	63.13	11203.51	37856.207
9076.0	63.13	12148.406	33435.094
3658.0	63.13	9286.599	37234.797
8965.0	63.11	11951.55	34529.406
13305.0	63.11	14019.374	37776.93
5372.0	63.09	10166.985	38155.988
6519.0	63.07	10842.453	34600.074
6829.0	63.07	11132.185	39674.602
1952.0	63.02	8451.331	33817.602
410.0	63.0	7883.879	37629.016
8954.0	62.94	11956.769	34688.055
1854.0	62.92	8480.156	35790.535
1155.0	62.9	8236.362	33580.465
6544.0	62.9	10862.58	35056.367
14561.0	62.88	14468.736	36749.078
191.0	62.86	7970.931	35197.27
2093.0	62.84	8779.089	35393.711
7464.0	62.83	11396.457	36127.68
2408.0	62.83	8854.639	39519.305
13676.0	62.83	14065.025	33605.035
5090.0	62.79	10060.649	37053.234
41.0	62.77	7881.489	33547.32
2678.0	62.77	9052.635	36793.742
7094.0	62.75	11160.521	35513.188
441.0	62.73	7902.816	38039.039
9904.0	62.73	12648.091	33193.242
1746.0	62.73	8606.386	37614.211
703.0	62.71	8100.063	39047.43
11276.0	62.69	13287.017	39212.281
7659.0	62.6	11230.743	39121.922
2073.0	62.58	8760.667	35013.547
3179.0	62.56	9134.83	36191.492
6012.0	62.54	10369.536	39328.98
2808.0	62.52	8943.911	34544.223
736.0	62.52	8045.813	38628.824
13545.0	62.52	14123.719	35263.574
11655.0	62.5	13327.37	33704.5
12550.0	62.5	13707.543	34823.535
6678.0	62.48	10871.721	37879.566
9282.0	62.46	12090.065	37100.934
1156.0	62.46	8274.964	33588.387
12704.0	62.44	13572.16	33260.398
7034.0	62.44	11013.763	36766.262
6776.0	62.42	10849.45	39589.344
3986.0	62.42	9697.739	33963.703
5670.0	62.42	10476.893	33517.832
11766.0	62.42	13554.138	34409.52
9184.0	62.4	12102.038	35322.73
2992.0	62.4	9135.558	33244.414
1078.0	62.38	8164.005	33777.152
10332.0	62.38	12718.493	39916.613
708.0	62.35	8063.167	38791.07
13149.0	62.35	14203.431	39949.578
10201.0	62.35	12588.45	37766.613
10134.0	62.33	12548.272	36843.938
7981.0	62.33	11563.915	36635.641
12320.0	62.33	13609.874	37873.813
13445.0	62.31	14105.604	37134.023
9968.0	62.31	12651.043	34020.531
2685.0	62.31	8898.733	36538.398
3333.0	62.29	9266.261	38711.906
8612.0	62.29	11684.87	39622.863
10671.0	62.29	12794.333	35162.535
1917.0	62.27	8437.483	34665.531
8303.0	62.23	11783.012	34931.84
39.0	62.23	7825.331	33528.5
12473.0	62.23	13603.765	35516.98
7077.0	62.23	11035.681	36036.484
666.0	62.23	8118.181	39464.273
5583.0	62.23	10162.888	34263.621
9335.0	62.23	12135.269	38188.836
924.0	62.21	8192.128	35938.41
3740.0	62.19	9480.469	36205.086
6589.0	62.19	10795.422	36110.523
11315.0	62.19	13165.703	38474.238
7231.0	62.17	11030.879	33520.227
9267.0	62.15	12234.236	36670.543
7732.0	62.15	11256.277	39989.375
4432.0	62.15	9851.752	38906.617
4498.0	62.14	9793.929	37788.523
9732.0	62.14	12399.775	35768.145
14559.0	62.1	14433.304	36736.648
4667.0	62.1	9810.657	34662.816
1448.0	62.1	8301.112	37816.984
4265.0	62.1	9571.507	38816.051
4611.0	62.08	9860.789	35850.176
9196.0	62.08	12080.324	35503.695
6590.0	62.08	10825.743	36124.543
14630.0	62.08	14639.839	35150.457
8597.0	62.04	11696.052	39380.793
12136.0	62.04	13369.577	38957.184
1106.0	62.04	8039.145	33243.004
3275.0	62.02	9223.84	37937.508
11634.0	62.02	13187.266	34175.406
6360.0	62.0	10688.519	35219.695
5006.0	62.0	10067.486	35527.434
12741.0	62.0	13930.188	33523.086
3558.0	62.0	9291.446	38797.598
1282.0	61.96	8265.912	35949.301
7804.0	61.96	11508.152	38811.301
3421.0	61.96	9197.681	39505.855
11874.0	61.92	13507.729	35224.723
11622.0	61.92	13213.472	34599.379
2205.0	61.91	8772.982	37686.508
11401.0	61.91	13222.597	37406.813
12372.0	61.91	13656.643	37022.145
5121.0	61.91	10003.321	37800.578
12241.0	61.89	13763.516	39322.344
658.0	61.87	8027.186	39619.906
4612.0	61.85	9896.072	35864.914
5080.0	61.85	10007.321	36975.523
1079.0	61.83	8170.555	33489.285
11923.0	61.79	13397.85	35804.016
12894.0	61.79	13865.578	36776.203
3090.0	61.77	9229.603	34603.805
6010.0	61.75	10561.279	39266.797
7738.0	61.73	11621.364	39794.273
7538.0	61.71	11416.44	37547.484
6535.0	61.71	10974.176	34896.836
141.0	61.7	7787.887	34758.574
2549.0	61.68	8909.67	38332.984
12454.0	61.68	13755.779	35816.18
10837.0	61.68	12987.55	33274.125
2303.0	61.66	8700.622	38625.188
13679.0	61.66	14031.604	33360.164
6941.0	61.66	11180.18	37847.281
10246.0	61.64	12698.782	38585.402
9018.0	61.6	12036.173	33394.32
15.0	61.6	7932.693	33214.406
8719.0	61.58	12050.615	38827.246
3523.0	61.58	9355.593	39365.047
8434.0	61.54	11674.753	37038.184
5173.0	61.52	10018.752	38767.965
14579.0	61.52	14454.431	36308.805
10013.0	61.52	12647.133	34873.574
10743.0	61.48	12808.018	34048.242
7447.0	61.47	11356.017	35707.395
6697.0	61.47	10863.192	38367.941
7623.0	61.47	11282.372	38503.176
9660.0	61.47	12345.063	36958.43
4696.0	61.45	9763.783	34132.406
262.0	61.45	7858.673	36475.934
10773.0	61.43	12908.982	33566.105
11150.0	61.43	12937.992	39022.875
1941.0	61.43	8539.988	34278.172
7085.0	61.41	11167.82	35785.055
9297.0	61.41	12162.219	37424.109
12773.0	61.41	13829.519	34187.012
13562.0	61.39	14208.745	35164.398
3917.0	61.33	9307.103	33440.426
9488.0	61.33	12484.627	39478.563
12768.0	61.31	13926.673	34119.219
4160.0	61.31	9565.084	36804.699
10762.0	61.31	12752.131	33709.184
4387.0	61.31	9862.563	39671.922
12410.0	61.29	13625.389	36786.645
10753.0	61.27	12882.863	33814.758
5889.0	61.27	10403.523	37465.137
10084.0	61.25	12641.647	36161.422
8325.0	61.25	11789.944	35237.82
12720.0	61.25	13829.063	33008.789
2905.0	61.24	9058.512	33838.563
6529.0	61.24	10784.466	34827.988
9404.0	61.24	12116.693	39164.434
5864.0	61.22	10547.154	37109.586
2844.0	61.22	8947.129	33978.098
2623.0	61.2	8989.648	37934.902
8794.0	61.2	12060.0	37151.711
6958.0	61.2	11079.202	37726.723
8380.0	61.18	11644.628	35938.949
8056.0	61.16	11473.173	34827.48
12099.0	61.16	13516.659	38197.5
1870.0	61.14	8490.68	35619.512
5851.0	61.08	10429.468	36846.91
8896.0	61.08	12003.616	35159.363
4031.0	61.06	9561.851	34764.934
5024.0	61.04	9945.441	36088.098
12912.0	61.02	13855.699	36922.055
10690.0	61.02	12831.503	34823.324
14340.0	61.02	14440.322	38800.52
14542.0	61.01	14560.31	37036.977
6990.0	61.01	11075.341	37494.539
5764.0	60.99	10386.411	35375.598
4420.0	60.97	9849.91	39089.273
13435.0	60.95	14065.432	37036.848
4622.0	60.95	9751.729	35627.512
12728.0	60.95	13843.386	33233.043
8992.0	60.93	12037.932	33888.645
878.0	60.91	8099.575	36743.238
14544.0	60.89	14567.192	37047.605
2353.0	60.89	8846.934	39268.902
4646.0	60.89	9768.889	35133.543
10116.0	60.87	12542.152	36496.809
999.0	60.87	8139.095	34316.164
9294.0	60.85	12154.058	37407.922
6484.0	60.85	10809.791	33786.285
13802.0	60.85	14227.663	34974.637
14707.0	60.83	14536.824	33298.309
6353.0	60.81	10564.93	35109.078
2074.0	60.81	8765.581	35026.219
6713.0	60.74	10952.481	38626.039
1023.0	60.74	8025.933	34122.668
6275.0	60.72	10634.548	36513.063
2015.0	60.7	8738.63	33555.762
1333.0	60.7	8394.868	36723.043
61.0	60.68	7927.54	33750.219
2967.0	60.66	9005.022	33149.281
11031.0	60.66	13100.82	36825.387
9424.0	60.66	12113.179	39492.844
3271.0	60.66	9250.236	37883.66
11551.0	60.66	13338.675	35688.449
9213.0	60.66	12105.676	35808.359
4874.0	60.64	9770.038	33230.02
9711.0	60.64	12344.459	36174.391
9599.0	60.62	12382.378	38107.543
3614.0	60.6	9396.46	37911.723
5193.0	60.6	10031.975	39133.969
11583.0	60.57	13204.213	35213.816
159.0	60.55	7698.497	34890.738
4969.0	60.55	9998.078	34721.281
8726.0	60.55	12005.011	38880.527
4835.0	60.53	9898.133	33877.055
8193.0	60.53	11781.813	33189.242
1003.0	60.53	8175.688	34393.793
436.0	60.51	7828.003	37971.66
6274.0	60.51	10642.653	36460.324
11334.0	60.49	13320.85	38158.652
4456.0	60.47	9737.927	38344.656
10709.0	60.47	12789.284	34769.848
4967.0	60.47	10006.655	34702.207
656.0	60.47	7992.801	39990.855
11034.0	60.45	13017.809	36953.625
13143.0	60.45	14079.219	39877.797
7159.0	60.45	11003.489	34717.074
5131.0	60.45	10000.559	37962.973
11516.0	60.43	13301.063	35900.719
3798.0	60.43	9306.693	35156.875
8809.0	60.43	12009.139	36742.113
8771.0	60.43	11852.467	37750.66
8124.0	60.43	11561.035	33876.223
12084.0	60.41	13355.615	37943.863
820.0	60.41	8022.217	37472.176
8824.0	60.41	12043.083	36679.766
4346.0	60.39	9667.215	39844.84
550.0	60.39	7690.675	39482.305
4151.0	60.39	9509.389	36714.668
4331.0	60.37	9591.016	39743.254
5686.0	60.37	10458.213	33906.797
11582.0	60.37	13308.115	35209.41
2122.0	60.35	8726.366	35926.984
3593.0	60.35	9383.545	38150.59
119.0	60.35	7759.354	34482.262
8174.0	60.34	11618.757	33062.156
10761.0	60.34	12765.06	33940.145
5677.0	60.34	10430.65	33595.289
4170.0	60.34	9606.214	37087.871
8565.0	60.32	11697.857	38989.664
12680.0	60.3	13630.333	33539.047
11328.0	60.3	13344.038	38364.988
722.0	60.28	8188.057	38662.293
12880.0	60.28	13805.99	36579.012
11665.0	60.26	13296.347	33562.988
10744.0	60.26	12724.923	34055.043
14245.0	60.26	14535.218	39866.207
4212.0	60.26	9538.44	37908.555
13870.0	60.24	14397.799	36500.152
13895.0	60.24	14226.725	37029.805
3862.0	60.24	9462.021	33841.617
1651.0	60.24	8474.117	38762.383
3117.0	60.22	9111.696	35254.715
5888.0	60.2	10451.144	37446.473
6591.0	60.2	10852.701	36133.18
7549.0	60.2	11276.845	37736.305
11559.0	60.16	13236.752	35460.961
12285.0	60.16	13699.643	38741.359
3109.0	60.14	9086.636	34992.059
5403.0	60.14	10346.782	37732.523
6904.0	60.12	11126.707	38749.949
6158.0	60.12	10670.418	38596.277
5123.0	60.09	9968.592	37824.91
4695.0	60.07	9773.088	34428.172
12667.0	60.07	13766.27	33731.566
2442.0	60.07	9021.469	39005.289
7301.0	60.07	11406.158	33802.188
14208.0	60.07	14396.733	39535.781
5636.0	60.07	10327.126	33219.309
4094.0	60.05	9678.159	35946.883
2969.0	60.05	9130.397	33015.477
10621.0	60.03	12745.111	36037.66
7917.0	60.03	11480.557	37532.441
10266.0	60.03	12569.116	38948.871
14690.0	60.01	14457.756	33603.832
13867.0	59.99	14402.555	36473.113
12817.0	59.99	13912.464	35191.652
9414.0	59.95	12266.021	39342.109
11768.0	59.95	13414.793	34431.793
14353.0	59.95	14496.501	38469.715
4238.0	59.91	9666.182	38372.602
1197.0	59.89	8304.905	34533.051
4320.0	59.89	9671.238	39679.637
11762.0	59.89	13468.802	34363.453
1437.0	59.86	8389.993	37711.398
9666.0	59.84	12380.245	36747.652
330.0	59.84	7897.929	36866.797
12834.0	59.82	13817.196	35544.496
11745.0	59.82	13423.082	33905.648
9763.0	59.82	12481.678	35314.133
5581.0	59.82	10145.37	34244.156
12268.0	59.8	13601.402	39025.734
13758.0	59.8	14338.928	34154.453
229.0	59.8	7723.426	35900.664
5208.0	59.78	10057.518	39341.266
7535.0	59.76	11380.86	37443.535
3737.0	59.76	9483.391	36120.043
8001.0	59.76	11528.516	36078.742
11070.0	59.74	13011.558	37540.273
5606.0	59.74	10166.477	33716.945
8561.0	59.72	11667.163	38894.629
2167.0	59.72	8775.459	36663.539
9194.0	59.72	12109.343	35456.246
9534.0	59.68	12442.458	38841.813
9446.0	59.68	12097.667	39942.262
1438.0	59.66	8264.647	37721.559
14658.0	59.65	14449.727	34571.199
3081.0	59.63	9078.659	34350.23
11600.0	59.63	13287.795	34861.559
13432.0	59.61	14077.063	37027.762
12464.0	59.59	13608.68	35598.309
3141.0	59.59	9177.249	35608.559
7403.0	59.59	11259.045	34932.34
13036.0	59.55	13804.839	38073.113
10687.0	59.53	12738.253	34791.691
3282.0	59.51	9096.028	38038.277
7895.0	59.49	11466.634	37910.359
12157.0	59.49	13440.502	39399.012
9309.0	59.47	12183.332	37723.246
9586.0	59.47	12454.938	38249.047
2127.0	59.45	8644.064	36123.793
13086.0	59.45	13961.622	38997.871
1530.0	59.43	8216.098	39039.66
5788.0	59.42	10381.64	35842.32
432.0	59.38	7874.527	37918.488
6304.0	59.36	10774.505	35954.406
641.0	59.36	7779.765	39973.43
13162.0	59.36	14130.735	39660.602
11043.0	59.34	12994.427	37034.773
9754.0	59.34	12372.755	35529.602
5483.0	59.32	10139.679	36107.266
8651.0	59.32	12022.779	39913.281
5902.0	59.32	10417.968	37652.566
10290.0	59.3	12663.439	39278.738
4380.0	59.3	9774.552	39971.734
12469.0	59.28	13714.824	35728.977
5569.0	59.28	10220.621	34427.574
9536.0	59.26	12491.552	38879.234
9583.0	59.26	12289.525	38232.176
7615.0	59.24	11297.015	38386.879
8448.0	59.24	11641.763	37249.941
394.0	59.22	7807.873	37427.316
13801.0	59.22	14273.575	34974.961
7221.0	59.22	11037.125	33904.762
2628.0	59.21	9030.8	37684.145
8234.0	59.19	11717.754	34049.297
13507.0	59.19	14135.603	35961.047
8662.0	59.19	11871.375	39679.625
12236.0	59.17	13656.824	39283.078
1978.0	59.17	8439.301	33479.664
9645.0	59.15	12331.264	37322.199
11188.0	59.15	12941.505	39710.734
4401.0	59.13	9880.566	39368.969
7016.0	59.07	11097.804	36871.172
13863.0	59.05	14264.672	36252.863
13575.0	59.03	14178.221	34974.844
3971.0	59.03	9557.047	33677.867
2100.0	59.03	8702.123	35517.613
12076.0	59.01	13508.137	37710.262
1296.0	58.99	8412.629	36078.684
646.0	58.99	8156.842	39769.563
90.0	58.98	7819.348	33942.406
7465.0	58.98	11298.903	36145.188
2721.0	58.98	8994.254	36134.57
5327.0	58.98	10173.128	39003.797
3208.0	58.96	9159.904	36767.32
5227.0	58.96	9999.05	39543.684
5085.0	58.96	10101.008	37039.535
13520.0	58.96	14153.014	36040.578
4701.0	58.96	9758.331	34268.684
11904.0	58.94	13444.012	35525.473
12267.0	58.94	13585.961	39021.883
7992.0	58.92	11501.33	36255.074
8952.0	58.92	12001.581	34681.313
471.0	58.9	7945.15	38412.129
6434.0	58.88	10636.094	33363.801
13538.0	58.88	14012.114	35684.723
13712.0	58.88	14331.993	33328.574
3103.0	58.88	9222.756	34851.742
5222.0	58.86	10071.585	39489.695
663.0	58.86	8166.533	39442.035
2710.0	58.84	8906.779	36223.539
7735.0	58.84	11528.591	39758.711
695.0	58.82	8009.368	39250.352
14383.0	58.82	14609.076	38437.5
9234.0	58.8	12253.16	36188.121
2222.0	58.8	8682.446	37912.984
7054.0	58.78	11139.029	36344.465
8645.0	58.76	11934.361	39830.695
12359.0	58.76	13570.5	37456.129
11298.0	58.76	13213.069	38844.949
12925.0	58.75	13794.116	37063.43
7575.0	58.75	11309.257	38033.109
7766.0	58.73	11604.212	39736.684
4588.0	58.73	9846.742	36300.914
2094.0	58.71	8747.873	35427.824
6096.0	58.71	10739.396	39471.746
3453.0	58.69	9349.246	39918.297
14667.0	58.69	14568.003	34184.781
12090.0	58.65	13490.662	38031.16
8246.0	58.63	11646.726	34297.852
6928.0	58.61	11165.992	38191.215
9653.0	58.59	12319.562	37152.523
13188.0	58.59	14037.007	39343.199
5151.0	58.57	9947.518	38436.648
8695.0	58.53	11881.488	39169.609
5688.0	58.52	10533.16	33980.504
5374.0	58.5	10209.183	38182.555
13925.0	58.46	14351.344	37457.074
14133.0	58.46	14258.765	39110.316
1918.0	58.46	8589.457	34670.129
11372.0	58.42	13257.747	37688.777
7213.0	58.4	11131.472	34053.016
5897.0	58.4	10412.995	37556.684
3848.0	58.4	9403.48	34249.039
5709.0	58.4	10430.281	34255.949
13702.0	58.38	14405.409	33080.141
1573.0	58.36	8293.788	39899.676
9281.0	58.36	12279.692	37070.445
523.0	58.36	7948.255	39113.434
12462.0	58.32	13625.234	35581.426
1621.0	58.32	8598.533	39022.27
1874.0	58.32	8610.352	35686.488
4181.0	58.3	9619.102	37358.141
5254.0	58.3	9919.389	39912.145
1309.0	58.29	8391.034	36272.117
13841.0	58.29	14418.471	35763.207
56.0	58.27	7684.3	33714.934
7148.0	58.27	11046.234	34870.527
1390.0	58.25	8243.314	37381.551
2084.0	58.25	8646.081	35269.578
1950.0	58.23	8422.724	34076.711
9299.0	58.19	12071.488	37431.805
7865.0	58.19	11487.051	38265.125
5481.0	58.19	10229.986	36090.816
8686.0	58.19	12000.006	39412.746
3804.0	58.17	9313.883	35020.027
12412.0	58.17	13693.371	36850.734
9416.0	58.15	12090.717	39377.043
6101.0	58.15	10758.817	39541.102
989.0	58.15	8134.521	34611.961
13505.0	58.13	14024.765	35931.945
7825.0	58.11	11499.607	38521.289
9830.0	58.11	12361.068	33844.254
13012.0	58.11	13825.991	37617.676
12918.0	58.11	13945.862	36986.781
13476.0	58.09	14003.859	36691.695
6327.0	58.09	10735.277	35417.77
3281.0	58.09	9114.024	37987.852
366.0	58.06	7926.731	37080.91
4697.0	58.06	9798.641	34176.91
4976.0	58.06	9994.224	34842.215
7290.0	58.06	11293.843	33516.531
7005.0	58.04	11151.792	37339.938
14578.0	58.04	14529.337	36252.855
1992.0	58.02	8475.3	33123.434
5839.0	58.02	10356.923	36601.172
13860.0	58.02	14279.596	36149.852
5708.0	58.0	10557.481	34235.207
6906.0	57.98	11155.692	38768.902
4960.0	57.98	10092.875	34565.367
3695.0	57.98	9414.234	36608.801
9589.0	57.98	12356.701	38032.316
2497.0	57.94	8978.966	38476.531
3137.0	57.94	9069.807	35512.402
3670.0	57.9	9316.823	37103.93
7316.0	57.88	11362.763	34163.137
9501.0	57.86	12350.817	39354.938
10489.0	57.86	12891.832	36884.48
6377.0	57.86	10659.232	34517.379
7.0	57.86	7803.312	33086.938
13533.0	57.85	14130.426	35591.793
13213.0	57.83	14005.002	39063.41
11657.0	57.83	13168.198	33728.457
6119.0	57.83	10620.983	39157.965
5681.0	57.81	10394.057	33763.207
5305.0	57.81	10304.05	39472.328
6453.0	57.81	10899.836	33256.977
8595.0	57.81	11651.711	39349.535
12254.0	57.81	13577.513	39128.012
11349.0	57.79	13284.233	38034.883
3973.0	57.79	9699.807	33770.543
6500.0	57.77	10931.41	34129.715
3082.0	57.77	9208.203	34380.762
11816.0	57.77	13478.613	34962.715
9336.0	57.75	12233.367	38209.961
3038.0	57.75	9062.547	33928.555
11900.0	57.73	13401.957	35507.676
13499.0	57.71	14108.144	36161.09
9629.0	57.71	12430.492	37439.848
7686.0	57.71	11383.886	39592.848
8442.0	57.69	11721.206	37144.891
1298.0	57.67	8265.406	36141.93
9238.0	57.65	12219.617	36256.914
4464.0	57.65	9756.729	38225.887
7744.0	57.63	11577.354	39883.555
5877.0	57.62	10449.492	37287.43
4044.0	57.62	9510.168	34989.875
13150.0	57.62	14068.475	39959.113
3726.0	57.62	9430.123	36288.563
3896.0	57.6	9343.468	33514.957
11647.0	57.6	13343.18	33831.441
1127.0	57.58	8311.303	33006.172
9348.0	57.56	12180.832	38352.285
11430.0	57.56	13242.112	37096.203
909.0	57.54	8068.003	36369.754
4190.0	57.52	9500.286	37591.363
14077.0	57.5	14314.802	38578.125
5541.0	57.5	10312.043	35029.012
10971.0	57.5	13094.764	35978.363
11343.0	57.5	13311.257	38231.707
9851.0	57.5	12485.969	33756.121
1843.0	57.48	8591.314	35912.109
4443.0	57.48	9884.934	38714.672
5177.0	57.48	10014.128	38862.609
11444.0	57.46	13328.231	36969.203
7006.0	57.42	11188.019	37025.242
11687.0	57.42	13159.491	33297.273
4939.0	57.4	10023.865	34273.141
4251.0	57.4	9514.202	38571.781
746.0	57.4	8009.351	38439.902
8149.0	57.4	11509.021	33424.102
12872.0	57.39	13993.304	36418.176
4186.0	57.39	9630.384	37445.09
8299.0	57.39	11693.182	34874.18
10352.0	57.37	12792.35	39691.984
4232.0	57.35	9643.877	38264.695
4175.0	57.31	9619.383	37208.23
4988.0	57.31	9927.725	35146.074
35.0	57.29	7674.329	33460.684
6132.0	57.27	10573.908	39034.117
480.0	57.27	7853.999	38545.488
10430.0	57.27	12879.672	38085.023
6384.0	57.25	10661.059	34594.793
8435.0	57.25	11722.522	37064.469
13736.0	57.25	14302.096	33772.016
11093.0	57.25	13001.874	37887.348
4397.0	57.23	9837.125	39550.527
2185.0	57.23	8751.465	37062.41
6350.0	57.23	10723.35	35379.73
6143.0	57.23	10637.025	38900.039
11129.0	57.21	13072.457	38579.84
4840.0	57.21	9862.374	33881.109
8101.0	57.21	11633.598	34580.207
13043.0	57.17	13908.757	38159.273
5278.0	57.17	10183.352	39914.73
4940.0	57.16	10087.743	34272.797
11081.0	57.14	13081.616	37663.035
683.0	57.14	8103.45	39357.793
7805.0	57.14	11571.446	38825.402
6454.0	57.14	10880.247	33260.566
741.0	57.14	8004.498	38364.68
6221.0	57.14	10674.862	37233.207
2430.0	57.12	8977.075	39170.977
9289.0	57.12	12083.476	37279.82
4284.0	57.12	9617.781	39237.074
10705.0	57.1	12807.804	34679.91
9650.0	57.06	12293.587	37094.309
2089.0	57.06	8739.902	35360.477
3603.0	57.04	9408.328	38002.328
6356.0	57.04	10686.887	35183.742
2243.0	57.04	8822.728	38107.043
4932.0	57.02	10086.273	34202.691
13742.0	57.02	14404.204	33906.035
7716.0	56.98	11369.642	39866.426
2654.0	56.98	8890.083	37291.422
10433.0	56.98	12860.78	38138.828
2247.0	56.98	8739.904	38124.598
5882.0	56.98	10401.465	37387.852
13689.0	56.96	14133.269	33293.98
8660.0	56.96	11966.107	39655.355
3707.0	56.94	9355.134	36679.668
2316.0	56.94	8806.549	38737.656
11099.0	56.93	13028.64	37924.629
8382.0	56.93	11692.373	35953.914
3810.0	56.93	9331.568	34828.207
2820.0	56.93	9027.742	34135.34
8369.0	56.93	11782.83	35739.23
12914.0	56.91	13926.611	36942.0
3191.0	56.91	9126.115	36374.031
12308.0	56.91	13763.797	38080.473
8379.0	56.91	11838.834	35888.02
5359.0	56.85	10171.38	38556.27
54.0	56.85	7852.258	33702.355
522.0	56.83	7743.072	39069.18
4846.0	56.83	9714.756	33908.836
674.0	56.83	8155.269	39525.758
11251.0	56.81	13179.092	39517.652
10383.0	56.81	12829.35	38962.613
11113.0	56.81	12977.938	38218.078
4665.0	56.79	9772.68	34637.852
6890.0	56.79	11131.24	38877.652
13598.0	56.79	14188.052	34699.398
6865.0	56.79	11040.532	39239.293
11675.0	56.77	13221.663	33414.488
2120.0	56.75	8774.038	35915.051
131.0	56.75	7835.17	34574.496
1927.0	56.73	8469.27	34510.027
11626.0	56.73	13232.736	34310.293
14341.0	56.73	14455.423	38800.137
3384.0	56.73	9234.019	39018.137
14631.0	56.73	14623.385	35193.734
8509.0	56.72	11741.782	37965.426
3019.0	56.72	9140.555	33680.172
8500.0	56.72	11790.316	37793.625
2018.0	56.72	8839.9	33814.078
3994.0	56.7	9611.647	34189.117
3992.0	56.68	9561.986	34167.422
3203.0	56.68	9103.756	36746.293
10181.0	56.68	12668.77	37588.039
8042.0	56.68	11501.641	35176.234
10507.0	56.68	12881.556	36782.988
5609.0	56.68	10315.077	33769.891
13013.0	56.66	13972.309	37622.527
6246.0	56.64	10584.359	37017.945
4460.0	56.64	9866.881	38463.102
2757.0	56.64	8942.088	35723.551
227.0	56.62	7847.974	35868.77
1779.0	56.62	8468.73	37217.031
13691.0	56.6	14129.395	33320.32
14078.0	56.6	14237.172	38587.488
7977.0	56.56	11529.022	36562.129
14392.0	56.56	14521.997	38170.859
9163.0	56.54	12158.198	35058.43
1678.0	56.54	8492.835	38442.117
8845.0	56.54	11887.604	36029.105
11329.0	56.52	13313.059	38372.387
8802.0	56.52	11887.81	36965.465
8657.0	56.52	11900.492	39624.363
5149.0	56.52	10027.528	38407.406
4173.0	56.5	9490.122	37157.637
2798.0	56.5	8966.44	34722.98
1989.0	56.5	8488.682	33051.012
3904.0	56.49	9416.854	33590.809
13459.0	56.47	14048.315	37008.117
5019.0	56.47	10064.272	36015.578
2382.0	56.45	8796.283	39920.988
9566.0	56.45	12392.201	38388.09
1823.0	56.43	8617.545	36409.113
5603.0	56.41	10328.637	33683.891
8416.0	56.41	11844.17	36731.594
11475.0	56.41	13170.446	36621.801
12596.0	56.41	13570.368	34414.691
11457.0	56.39	13163.078	36773.746
13463.0	56.39	14105.223	36792.0
13832.0	56.37	14314.692	35555.305
9084.0	56.35	12151.338	33666.258
6435.0	56.35	10707.682	33374.707
[truncated: 4,503 more rows]
