# Supplementary material for: Insights on the Control of Yeast Single-Cell Growth Variability by Members of the Trehalose Phosphate Synthase (TPS) Complex
Source: Front Cell Dev Biol. 2021 Jan 28;9:607628. doi: 10.3389/fcell.2021.607628 (PMC7876269; doi:10.3389/fcell.2021.607628)
Supplement: Supplementary file 3 [file Data_Sheet_2.ZIP › replicate1_TPS1_glc_t2.csv]

Id	Area(um^2)	Center_x_position	Center_y_position
9331.0	139.86	11684.475	37853.938
2736.0	125.55	9050.628	38553.191
4310.0	125.28	9394.496	33527.754
15362.0	122.04	14296.843	36749.809
10001.0	121.1	12118.48	34214.336
8331.0	118.36	11344.565	38328.066
6607.0	114.07	10648.017	39904.422
8018.0	106.89	11272.309	34598.254
10715.0	106.83	12399.415	34635.945
11249.0	104.74	12575.663	38790.824
9689.0	104.65	11871.647	36163.145
14228.0	101.72	13971.877	36572.699
4332.0	100.7	9338.138	33480.293
8806.0	100.05	11545.699	35790.809
15017.0	97.6	14055.733	35415.309
12598.0	97.6	13299.017	37000.344
3503.0	97.04	9134.939	36234.707
2911.0	95.09	9033.78	36891.559
12829.0	94.94	13199.136	34315.438
9929.0	94.23	12267.095	33017.336
766.0	93.92	8175.747	38828.301
9537.0	93.6	11854.462	39196.348
7571.0	92.48	11092.465	37904.273
11260.0	92.48	12513.356	38954.035
8906.0	89.9	11520.18	34538.668
8981.0	89.52	11439.359	33296.113
11289.0	89.06	12527.555	39377.324
491.0	88.69	7829.004	38150.43
3343.0	88.23	9096.093	33969.219
7939.0	87.81	11399.931	33035.059
461.0	86.91	7984.267	37794.348
12583.0	86.49	13322.745	37097.988
13516.0	86.07	13754.505	39442.496
12161.0	85.55	13124.55	37416.914
3252.0	85.55	8900.628	33043.242
6503.0	84.86	10552.695	38862.426
10832.0	84.38	12689.74	33006.73
1681.0	84.23	8622.34	39714.055
14501.0	83.9	13987.742	39542.051
1510.0	83.71	8241.819	37652.426
7066.0	83.54	10889.325	33994.188
11833.0	83.19	12772.41	33403.191
1797.0	83.04	8615.345	37902.195
9365.0	82.6	11700.162	38276.637
13309.0	82.14	13482.575	36922.383
1823.0	82.1	8601.093	37720.008
2823.0	81.39	8908.337	38160.379
7565.0	81.22	11169.296	37872.473
15298.0	81.12	14357.824	35207.094
3998.0	80.74	9440.911	37684.816
5355.0	80.36	10041.319	33705.199
14986.0	79.98	14184.374	35995.078
1015.0	79.75	8033.307	35670.488
2953.0	79.67	8912.909	36532.043
8840.0	79.63	11588.673	34946.484
7702.0	79.06	11192.22	36101.809
2284.0	79.0	8637.872	36381.441
12146.0	78.83	13072.818	37180.867
3970.0	78.21	9410.611	38382.105
9436.0	78.06	11734.515	39418.523
14062.0	77.83	13791.692	33420.84
7674.0	77.14	11077.553	36848.82
14546.0	77.08	14160.463	39974.633
10930.0	76.87	12529.131	34343.402
12860.0	76.81	13262.602	33724.078
6830.0	75.9	10764.788	36855.23
8811.0	75.88	11625.591	35635.645
186.0	75.67	7714.626	35078.156
8772.0	75.24	11549.305	36263.246
11391.0	75.15	12749.279	38868.098
11397.0	75.09	12823.628	38728.078
12511.0	74.42	13224.544	37664.457
16252.0	74.42	14451.841	34957.844
13985.0	74.38	13699.217	33836.625
9364.0	74.31	11784.292	38259.035
10751.0	74.23	12355.781	34186.492
7975.0	73.27	11262.341	33863.594
9639.0	72.18	12013.402	37117.648
13192.0	71.97	13471.045	36190.672
3623.0	71.55	9165.46	38131.863
1962.0	71.37	8563.3	35796.223
8787.0	71.36	11612.237	36129.551
6170.0	71.32	10440.218	33697.902
3023.0	71.28	8890.29	35289.57
5057.0	70.88	9839.25	35765.047
6710.0	70.86	10753.319	38397.289
3777.0	70.84	9204.169	39465.523
1154.0	70.76	8164.391	33094.371
8669.0	70.59	11502.396	37934.82
6797.0	70.42	10769.064	37102.988
11915.0	70.36	12992.474	33623.516
10621.0	70.3	12296.542	35904.617
11445.0	70.09	12837.047	37932.098
6113.0	70.05	10306.806	33566.492
12984.0	69.82	13531.361	34426.73
12722.0	69.78	13188.726	35759.926
164.0	69.75	7961.597	34868.629
10544.0	69.69	12349.294	37311.996
4214.0	69.63	9327.701	34914.383
9888.0	69.34	11994.216	33768.789
4480.0	69.23	9701.614	35214.48
7361.0	69.13	10935.914	39474.125
7844.0	69.0	11195.024	34339.043
9294.0	68.98	11794.297	37551.898
5489.0	68.92	10106.985	36258.551
5606.0	68.9	9923.119	38458.82
4958.0	68.85	9915.586	37659.367
2575.0	68.62	8861.414	39692.574
8681.0	68.48	11461.884	37733.492
173.0	68.48	7648.245	34936.625
2348.0	68.46	8704.155	37657.164
2004.0	68.35	8519.535	35411.031
6046.0	68.29	10342.266	34515.668
13552.0	68.21	13649.902	38955.188
16290.0	68.1	14446.3	33989.125
3499.0	68.06	9201.059	36165.555
3768.0	67.89	9122.08	39331.008
13738.0	67.83	13601.034	36645.453
3778.0	67.81	9177.644	39506.203
14420.0	67.58	13869.915	38044.703
2585.0	67.26	8891.367	39540.578
13575.0	66.57	13591.922	38701.961
14164.0	66.53	13899.711	35276.355
4592.0	66.43	9534.11	36733.359
10124.0	66.14	12232.752	36139.621
14897.0	66.09	14124.83	37041.004
5839.0	65.86	10157.305	38416.637
2100.0	65.74	8482.485	33287.32
8436.0	65.65	11392.212	39601.805
1263.0	65.59	8325.139	35277.215
7238.0	65.55	10929.108	37252.105
15320.0	65.53	14416.935	35574.207
5590.0	65.47	10063.475	38165.758
2275.0	65.24	8777.468	36247.926
10595.0	65.23	12459.439	36668.5
12938.0	65.13	13448.549	33657.723
7551.0	65.03	11048.498	38263.59
10234.0	65.03	12226.184	38037.508
7435.0	64.9	11075.557	39727.027
7839.0	64.88	11191.982	34296.086
14031.0	64.73	13725.836	33282.625
11217.0	64.65	12646.068	38215.461
1017.0	64.65	8003.026	35685.258
11218.0	64.61	12702.903	38249.02
3559.0	64.44	9234.68	37190.098
1252.0	64.33	8323.651	34931.965
8998.0	64.25	11694.021	33211.344
12816.0	64.19	13211.416	34676.605
13895.0	64.11	13777.326	34644.02
12465.0	64.1	13212.489	38397.711
9857.0	64.08	11919.681	34379.84
9735.0	64.02	12051.278	35299.91
982.0	63.83	8129.042	36073.539
4999.0	63.62	9871.942	36565.328
4972.0	63.62	9878.454	37237.211
8223.0	63.5	11412.47	37236.914
843.0	63.39	8133.124	37710.934
12316.0	63.37	12929.878	39741.375
7343.0	63.37	10948.733	39254.359
8005.0	63.31	11234.538	34335.371
10465.0	63.14	12487.919	38319.637
6908.0	62.91	10735.682	35506.902
16236.0	62.77	14592.418	35561.871
15244.0	62.75	14243.594	34228.887
2132.0	62.68	8713.538	33535.633
7068.0	62.62	10896.789	34060.785
2041.0	62.6	8601.314	34543.574
8471.0	62.58	11354.74	39881.742
15646.0	62.56	14221.365	38975.609
12987.0	62.41	13390.364	34457.656
15509.0	62.37	14317.202	37799.391
6896.0	62.14	10607.283	35600.379
15831.0	61.93	14600.688	39959.352
15771.0	61.78	14236.132	39435.559
1472.0	61.76	8223.919	37492.473
15096.0	61.74	14100.788	34373.141
13593.0	61.62	13676.291	38183.254
12989.0	61.43	13501.535	34508.395
15185.0	61.43	14272.493	33221.41
14645.0	61.24	14114.066	38612.66
15156.0	61.16	14078.115	33396.742
3423.0	61.03	9071.501	35118.176
2059.0	60.92	8566.077	34028.711
5340.0	60.88	10122.606	33469.309
2439.0	60.86	8751.927	38343.633
9682.0	60.67	12008.027	36474.281
8233.0	60.42	11308.983	37296.398
1986.0	60.42	8554.955	35422.211
472.0	60.42	7879.605	37934.281
1041.0	60.4	8119.981	35206.527
5507.0	60.36	10096.725	36538.34
12565.0	60.36	13259.784	37285.852
11496.0	60.24	12843.242	37078.039
4426.0	60.19	9623.13	34282.984
1372.0	60.19	8230.621	36530.332
14020.0	60.15	13664.813	33422.715
4847.0	60.11	9720.877	39551.109
12586.0	60.11	13261.049	36880.641
9231.0	60.09	11718.467	36577.262
3507.0	59.98	9143.607	36299.32
2976.0	59.98	8975.968	36198.73
3644.0	59.94	9201.543	38367.832
6286.0	59.92	10540.714	35850.086
10067.0	59.84	12080.678	35259.172
9931.0	59.8	12091.576	33027.883
8277.0	59.79	11215.866	37914.367
6347.0	59.73	10556.613	36724.121
16041.0	59.69	14528.593	38077.004
5028.0	59.61	9735.426	36510.148
10202.0	59.56	12163.992	37423.609
12923.0	59.5	13448.017	33304.008
16001.0	59.36	14560.167	38293.16
16050.0	59.27	14424.563	38096.203
2449.0	59.11	8776.684	38524.691
15918.0	58.9	14532.628	38977.68
13753.0	58.83	13711.706	36310.547
9165.0	58.79	11792.839	35442.094
10902.0	58.77	12669.864	33982.953
7292.0	58.75	10881.413	38457.973
9626.0	58.75	11874.576	37183.047
4205.0	58.73	9438.859	35070.035
1313.0	58.69	8313.756	35789.195
12353.0	58.69	13150.77	39911.93
2310.0	58.64	8763.126	36699.336
6555.0	58.64	10544.349	39613.977
2499.0	58.6	8645.969	39039.277
108.0	58.6	7657.355	34131.633
3985.0	58.52	9444.83	38089.121
9683.0	58.5	12051.212	36480.52
2336.0	58.44	8750.975	37405.855
842.0	58.43	8038.643	37702.188
4776.0	58.39	9546.404	39742.145
6337.0	58.31	10484.731	36542.543
6770.0	58.18	10762.58	37387.848
15592.0	58.18	14420.129	38106.906
2050.0	58.16	8630.45	34158.746
10866.0	58.12	12696.318	33452.418
4244.0	58.1	9384.742	34137.031
26.0	58.1	7903.223	33316.18
13216.0	58.1	13419.342	36395.379
2961.0	58.02	8957.586	36350.012
12355.0	58.0	13305.694	39973.699
10753.0	58.0	12376.251	34225.18
2894.0	57.89	8990.376	37450.762
1608.0	57.72	8260.183	39035.629
10002.0	57.47	12186.613	34225.535
11692.0	57.43	12879.791	35525.523
13581.0	57.39	13738.438	38477.547
11699.0	57.31	12768.657	35258.398
13400.0	57.26	13434.737	38597.598
10573.0	57.24	12426.321	36724.637
8815.0	57.24	11546.857	35681.371
3545.0	57.1	9157.636	36899.305
2216.0	57.1	8819.745	35216.586
10475.0	56.99	12357.993	38392.492
1623.0	56.89	8237.245	39274.176
10959.0	56.76	12653.402	34930.598
8783.0	56.61	11608.142	36064.266
7064.0	56.55	10990.219	33953.328
11366.0	56.45	12742.502	39584.648
13130.0	56.43	13528.097	35449.086
7578.0	56.41	11084.75	37690.102
14936.0	56.38	14202.477	36624.953
3289.0	56.34	9265.674	33289.605
7426.0	56.3	11161.239	39622.777
12802.0	56.13	13254.155	35071.039
11485.0	56.07	12804.425	37485.469
13379.0	56.01	13558.487	38187.074
561.0	55.99	7830.07	39017.168
3591.0	55.93	9077.687	37631.012
11068.0	55.93	12655.115	36335.766
13672.0	55.93	13743.232	37033.934
2534.0	55.92	8847.883	39501.652
14054.0	55.92	13797.021	33220.23
14071.0	55.86	13816.684	33574.746
2947.0	55.82	9002.619	36383.906
10045.0	55.82	12239.696	34994.859
8459.0	55.72	11266.49	39849.039
14996.0	55.61	14111.743	35748.48
14390.0	55.57	13860.195	37532.211
7751.0	55.48	11049.335	35410.531
8984.0	55.38	11587.135	33075.797
16097.0	55.36	14600.751	37968.832
7893.0	55.34	11087.34	33525.34
14377.0	55.26	13787.029	37330.348
13005.0	55.25	13457.86	34602.426
6277.0	55.21	10363.102	35813.48
11911.0	55.11	13120.73	33585.152
1881.0	55.09	8588.709	37188.922
8170.0	55.07	11269.836	36343.934
3594.0	55.03	9141.891	37652.074
16171.0	55.03	14539.836	36706.395
13000.0	54.98	13527.177	34549.57
5368.0	54.94	10134.368	34070.797
7723.0	54.88	11083.884	35781.445
12159.0	54.86	13002.714	37395.613
16183.0	54.84	14627.039	36699.004
10677.0	54.82	12434.511	35529.676
4200.0	54.71	9341.683	35249.094
7134.0	54.69	10931.361	35262.699
4520.0	54.5	9546.941	35848.473
1428.0	54.5	8215.491	37271.551
3754.0	54.46	9198.204	39101.551
2885.0	54.46	9045.162	37627.109
5599.0	54.46	10067.711	38390.66
5712.0	54.44	9987.522	39901.199
10180.0	54.42	12208.589	36925.738
5310.0	54.33	9883.024	33307.016
1685.0	54.29	8560.138	39299.355
563.0	54.25	7729.625	39047.332
10815.0	54.21	12419.611	33248.77
9702.0	54.19	11854.322	35735.285
3567.0	54.19	9155.254	37319.941
6209.0	54.17	10516.517	34549.754
15380.0	54.04	14357.368	36993.617
13814.0	53.98	13715.345	35309.449
14698.0	53.98	14182.747	37700.043
9215.0	53.98	11809.817	36118.18
15930.0	53.96	14615.709	38828.012
7691.0	53.96	11195.206	36372.461
1521.0	53.94	8393.895	37772.566
11773.0	53.89	12823.327	34141.008
11861.0	53.89	12894.055	33037.207
11888.0	53.77	12989.241	33273.906
15011.0	53.73	14063.888	35605.992
884.0	53.69	8014.96	37439.371
11501.0	53.66	12718.313	36883.113
7322.0	53.66	10967.771	39005.59
13325.0	53.62	13557.592	37148.676
2102.0	53.58	8620.608	33008.727
4227.0	53.56	9292.025	34530.945
4425.0	53.52	9547.081	34278.441
2510.0	53.48	8803.528	39175.695
13902.0	53.44	13692.899	34756.125
11931.0	53.41	12959.613	33974.355
13354.0	53.37	13397.776	37607.07
692.0	53.37	7962.876	39971.262
7014.0	53.33	10735.254	33317.797
9041.0	53.23	11839.18	34053.527
8333.0	53.18	11221.57	38371.195
2659.0	53.16	9039.914	38655.914
13398.0	53.16	13431.877	38568.512
15161.0	53.14	14185.617	33232.113
5329.0	53.12	9957.839	33262.289
2568.0	52.98	9051.512	39927.145
4690.0	52.98	9523.649	38376.23
15332.0	52.97	14386.005	35887.348
7600.0	52.97	11062.835	37574.668
9236.0	52.95	11820.917	36674.699
10819.0	52.93	12395.398	33323.313
5931.0	52.91	10204.533	36613.598
4814.0	52.89	9765.411	39765.027
7528.0	52.87	11021.596	38574.945
3581.0	52.85	9210.43	37557.246
11956.0	52.85	13010.043	34507.398
5509.0	52.79	10021.341	36582.602
9016.0	52.76	11809.407	33557.055
5395.0	52.74	9982.494	34453.148
15844.0	52.72	14600.973	39694.293
3448.0	52.64	9273.055	35498.449
9622.0	52.64	12057.902	37414.527
12293.0	52.58	12937.387	39278.207
8691.0	52.58	11594.439	37585.348
8692.0	52.51	11609.455	37594.645
9380.0	52.47	11779.226	38494.563
10281.0	52.43	12219.727	38666.641
2250.0	52.43	8837.14	35851.063
7889.0	52.37	11064.559	33764.289
11757.0	52.31	12737.358	34501.781
6131.0	52.3	10330.704	33233.559
13507.0	52.3	13597.964	39619.09
6101.0	52.26	10244.371	33773.789
5366.0	52.26	9922.962	33942.285
15953.0	52.24	14505.226	38521.715
5866.0	52.24	10284.438	37892.766
2070.0	52.24	8482.217	33933.02
10603.0	52.2	12302.787	36465.164
12170.0	52.16	12994.553	37520.051
10833.0	52.12	12603.269	33011.789
133.0	52.12	7979.663	34508.313
11877.0	52.08	12925.224	33120.199
12684.0	52.07	13198.571	36281.484
2182.0	52.05	8838.394	34729.371
2909.0	52.05	9055.978	37162.477
11351.0	52.03	12834.198	39437.551
5135.0	52.01	9772.841	34724.332
2190.0	52.01	8764.149	34769.637
13190.0	51.99	13463.185	36156.301
10814.0	51.99	12355.029	33220.414
7724.0	51.99	11201.425	35782.941
14032.0	51.97	13645.553	33298.445
611.0	51.95	7896.534	39562.703
1411.0	51.93	8297.689	37070.73
11414.0	51.91	12898.565	38425.496
2561.0	51.89	9027.937	39831.371
1673.0	51.87	8441.069	39838.938
11488.0	51.85	12876.782	37186.109
11436.0	51.84	12749.047	38113.336
769.0	51.76	8095.927	38888.43
672.0	51.72	7742.311	39780.984
7163.0	51.7	10866.66	35827.332
6171.0	51.68	10374.455	33700.867
8538.0	51.66	11448.953	38992.609
15220.0	51.64	14333.854	33893.563
3455.0	51.61	9196.192	35537.207
15160.0	51.59	14199.903	33224.711
3010.0	51.57	8969.157	35660.277
7508.0	51.57	11070.473	38678.352
13560.0	51.55	13746.573	39028.035
11785.0	51.53	12777.145	34270.199
6809.0	51.51	10647.888	36924.137
7653.0	51.49	11150.793	36909.676
10836.0	51.47	12687.004	33095.133
6037.0	51.47	10142.636	34887.02
4101.0	51.43	9279.937	36439.887
3403.0	51.41	9178.735	34676.41
2883.0	51.38	9001.182	37599.371
2309.0	51.34	8791.77	36688.039
276.0	51.34	7882.444	36397.992
3755.0	51.34	9127.465	39135.383
13673.0	51.32	13731.146	37077.375
15378.0	51.28	14377.518	36964.816
4565.0	51.28	9569.091	36470.434
4102.0	51.28	9420.999	36456.266
7596.0	51.26	11046.847	37544.344
1083.0	51.24	8081.664	34157.512
2775.0	51.24	9009.772	38333.422
14498.0	51.24	13841.59	39535.164
7309.0	51.22	10842.716	38715.91
9219.0	51.22	11663.157	36187.613
10348.0	51.17	12098.352	39696.668
2337.0	51.17	8769.575	37419.855
10599.0	51.15	12324.206	36420.395
3287.0	51.09	9163.167	33263.039
1038.0	51.07	8174.811	35123.887
13417.0	51.05	13505.547	38908.535
4126.0	51.03	9382.905	36070.926
12835.0	51.03	13273.416	34436.609
15655.0	51.01	14344.948	39012.133
9855.0	50.99	11958.68	34343.207
10411.0	50.97	12358.651	39340.828
15744.0	50.95	14331.187	39254.281
334.0	50.94	7700.973	36814.23
11009.0	50.92	12683.363	35886.719
7846.0	50.92	11125.23	34397.469
12982.0	50.9	13480.317	34382.078
12644.0	50.86	13182.216	36624.504
13888.0	50.8	13661.688	34896.695
4911.0	50.78	9919.582	38171.422
9256.0	50.74	11676.199	37037.18
1240.0	50.72	8372.284	34541.516
6953.0	50.71	10763.642	34521.195
5304.0	50.69	9731.932	33209.176
16139.0	50.69	14506.85	37185.066
5482.0	50.67	10102.655	36208.211
5545.0	50.65	10086.41	37110.992
3542.0	50.63	9240.032	36849.758
11109.0	50.59	12616.444	36803.688
10351.0	50.57	12159.267	39794.266
8148.0	50.55	11381.206	35900.406
9839.0	50.51	11997.075	34743.223
4539.0	50.51	9506.339	36025.465
1355.0	50.51	8413.663	36261.156
7837.0	50.49	11024.039	34599.742
14892.0	50.48	14003.987	37341.496
262.0	50.28	7730.721	36071.723
13426.0	50.26	13543.177	39114.707
3752.0	50.25	9232.448	39082.922
4987.0	50.17	9765.304	36927.664
10429.0	50.07	12479.894	39243.551
3688.0	50.03	9186.779	38790.449
9359.0	50.0	11652.015	38232.953
7458.0	49.98	11073.24	39311.359
9049.0	49.98	11790.073	34197.836
8572.0	49.96	11565.962	38768.383
1361.0	49.86	8364.486	36318.508
14579.0	49.86	14000.637	39363.754
3206.0	49.82	8918.383	33487.535
11345.0	49.79	12898.221	39636.969
3582.0	49.77	9256.347	37557.387
5769.0	49.77	10341.293	39521.637
14243.0	49.75	13846.751	36758.109
6569.0	49.75	10555.542	39822.992
4582.0	49.69	9685.028	36642.879
15127.0	49.63	14106.042	34080.523
12189.0	49.61	13074.804	37747.781
7027.0	49.56	10882.087	33260.152
1058.0	49.48	8156.729	34884.852
2562.0	49.48	9014.903	39831.813
7838.0	49.48	11128.653	34606.574
1002.0	49.46	8175.045	35758.031
13666.0	49.42	13675.571	37324.438
4832.0	49.4	9892.071	39606.438
4895.0	49.36	9743.012	38495.035
11531.0	49.35	12858.398	36583.941
15957.0	49.33	14601.694	38553.117
11444.0	49.33	12895.03	37883.379
954.0	49.29	8120.212	36814.273
2096.0	49.27	8487.152	33171.113
782.0	49.27	8155.744	38678.375
5605.0	49.23	9966.471	38447.453
5068.0	49.23	9727.17	35877.629
9025.0	49.23	11792.064	33721.242
3543.0	49.19	9260.941	36854.293
1705.0	49.19	8498.992	38959.949
1030.0	49.12	8088.226	35384.281
8817.0	49.12	11562.811	35476.555
7330.0	49.1	10803.392	39152.695
11340.0	49.1	12760.645	39963.867
1712.0	49.04	8595.969	38789.09
9444.0	48.96	11833.127	39588.254
3303.0	48.96	9179.923	33547.992
6488.0	48.85	10550.874	38717.125
10580.0	48.79	12469.934	36825.754
3388.0	48.75	9147.29	34299.797
16235.0	48.71	14509.989	35543.18
10352.0	48.71	12175.308	39798.16
9414.0	48.71	11827.156	39091.375
13482.0	48.69	13522.313	39953.559
11800.0	48.67	12893.151	33841.727
6985.0	48.66	10616.691	34122.469
65.0	48.66	7763.41	33728.031
12522.0	48.66	13161.445	37539.816
3930.0	48.58	9485.828	38788.566
4221.0	48.56	9363.369	34469.703
706.0	48.54	8065.271	39823.289
16240.0	48.52	14461.863	35307.043
10672.0	48.5	12458.212	35442.703
148.0	48.48	7789.041	34758.164
9515.0	48.46	11901.52	39586.09
1065.0	48.45	8108.17	34702.301
16243.0	48.45	14614.333	35107.578
551.0	48.43	7766.824	38923.496
4978.0	48.39	9735.689	37041.836
2058.0	48.39	8587.728	34009.121
6289.0	48.39	10389.63	35877.137
228.0	48.37	7854.174	35648.848
12481.0	48.35	13270.668	38238.828
14614.0	48.31	14005.451	38915.629
319.0	48.29	7722.521	36730.895
7175.0	48.27	10824.749	36146.129
712.0	48.25	8143.708	39673.781
16211.0	48.23	14471.84	35935.906
14739.0	48.22	14072.669	37547.914
7054.0	48.2	10854.65	33676.305
10928.0	48.2	12499.576	34332.488
9397.0	48.18	11781.805	38891.395
9978.0	48.18	12241.313	33848.309
9575.0	48.16	11873.448	38682.547
1409.0	48.16	8397.47	37061.395
12296.0	48.12	13042.952	39363.613
5327.0	48.1	10010.06	33134.973
3415.0	48.1	9241.693	34897.551
12226.0	48.06	13085.538	38314.809
10991.0	48.02	12499.358	35619.848
11057.0	48.02	12707.382	36255.801
1998.0	48.02	8439.968	35561.371
11367.0	48.0	12914.379	39274.457
8524.0	47.99	11468.537	39314.156
6507.0	47.95	10462.406	38949.461
240.0	47.95	7707.311	35874.406
9578.0	47.93	11987.218	38548.059
5440.0	47.91	9939.611	35210.949
15853.0	47.91	14467.469	39551.906
703.0	47.89	8194.85	39811.887
15414.0	47.89	14382.316	37460.305
11829.0	47.87	12742.77	33369.207
3012.0	47.85	8858.492	35694.703
9700.0	47.83	11962.748	36026.316
9875.0	47.83	11859.218	33806.73
14707.0	47.81	14035.925	37819.242
8979.0	47.79	11621.025	33277.762
15372.0	47.79	14304.808	36880.484
1020.0	47.77	8092.419	35429.41
7211.0	47.77	10813.154	36951.508
6054.0	47.77	10319.998	34339.289
1413.0	47.74	8407.483	37080.574
984.0	47.7	8036.892	36091.961
11938.0	47.68	13088.561	34068.02
9972.0	47.68	12184.766	33804.031
4133.0	47.66	9444.907	36158.344
585.0	47.66	7960.933	39389.938
15173.0	47.66	14028.094	33140.82
6697.0	47.64	10689.196	38685.738
9838.0	47.62	11865.262	34726.891
12588.0	47.58	13340.368	36898.613
13327.0	47.54	13520.669	37183.176
4886.0	47.53	9867.919	38706.605
15313.0	47.49	14413.264	35495.66
11163.0	47.47	12500.701	37550.781
15826.0	47.45	14458.096	39907.348
11273.0	47.45	12608.728	39089.414
1064.0	47.43	8140.551	34628.641
11797.0	47.43	12786.48	34122.117
11008.0	47.41	12690.854	35870.395
14433.0	47.41	13966.041	38274.629
8115.0	47.39	11397.827	35279.254
3430.0	47.39	9120.29	35273.184
15322.0	47.37	14374.014	35601.855
10923.0	47.33	12665.658	34284.172
3214.0	47.31	9055.757	33412.652
5943.0	47.26	10135.315	36431.656
332.0	47.26	7868.893	36805.074
6501.0	47.26	10353.664	38854.156
15201.0	47.24	14288.527	33465.047
10994.0	47.2	12571.757	35651.613
11135.0	47.18	12666.849	37210.148
4260.0	47.14	9276.969	33975.855
6346.0	47.12	10541.493	36716.355
2203.0	47.12	8691.799	34968.785
447.0	47.1	7665.977	37701.695
3664.0	47.08	9130.504	38680.398
10500.0	47.08	12417.032	38065.801
7432.0	47.08	11034.005	39669.059
1960.0	47.03	8567.332	35755.676
3940.0	47.01	9426.697	38629.738
726.0	46.99	8014.265	39552.723
9124.0	46.99	11740.751	34969.207
9416.0	46.99	11731.048	39127.656
15641.0	46.99	14252.716	38944.551
210.0	46.97	7738.651	35333.551
12070.0	46.97	12989.642	36367.105
14259.0	46.97	13864.868	36906.355
2486.0	46.95	8754.899	38783.992
7597.0	46.95	11117.447	37551.68
10805.0	46.93	12335.56	33383.066
11955.0	46.93	13033.707	34490.863
7032.0	46.93	10799.258	33301.52
12126.0	46.93	13000.07	36891.645
1887.0	46.91	8577.457	37299.152
15294.0	46.89	14402.285	35127.633
12307.0	46.89	13130.153	39552.59
4066.0	46.87	9483.679	36967.832
3272.0	46.87	9163.44	33110.316
3800.0	46.86	9177.225	39936.504
4615.0	46.76	9556.382	37135.375
12955.0	46.74	13432.093	33845.008
16024.0	46.74	14613.093	38040.922
5396.0	46.74	10128.717	34454.16
2021.0	46.72	8603.562	34827.984
16156.0	46.72	14569.515	37046.891
16330.0	46.68	14437.04	33419.605
13900.0	46.68	13740.76	34688.992
13567.0	46.68	13652.47	38814.051
902.0	46.66	8184.57	37025.984
4418.0	46.63	9519.217	34199.82
14216.0	46.61	13909.526	36377.402
8285.0	46.57	11353.428	37955.449
4975.0	46.57	9774.069	37313.883
5313.0	46.55	9739.551	33016.973
15174.0	46.55	14003.266	33142.387
8756.0	46.51	11532.283	36614.48
7693.0	46.49	11069.332	36061.238
3776.0	46.47	9177.773	39443.113
2226.0	46.43	8781.43	35393.266
8443.0	46.43	11378.97	39641.348
7684.0	46.43	11205.329	36217.465
10547.0	46.43	12492.492	37338.469
5954.0	46.41	10292.941	36317.285
9307.0	46.41	11764.792	37640.477
15897.0	46.38	14593.311	39217.16
10331.0	46.36	12274.655	39389.828
5822.0	46.36	10198.258	38484.047
7709.0	46.36	11181.052	36185.609
10674.0	46.32	12474.275	35463.488
3011.0	46.32	8948.228	35676.535
2646.0	46.32	8888.777	38885.734
8015.0	46.3	11400.405	34543.543
4933.0	46.28	9916.907	37884.141
8985.0	46.28	11508.995	33131.813
4079.0	46.26	9429.035	36770.887
7791.0	46.24	11172.208	34803.547
4167.0	46.15	9280.58	35466.051
15545.0	46.15	14253.515	37869.043
6729.0	46.09	10645.728	37831.363
7738.0	46.05	11162.477	35511.723
11290.0	46.05	12555.592	39385.133
3067.0	46.03	8944.539	34543.922
10507.0	46.03	12395.344	37847.547
14547.0	46.03	14043.731	39982.684
260.0	46.01	7976.774	36058.535
16251.0	46.01	14577.119	34946.941
5713.0	46.01	9921.189	39911.906
12870.0	46.01	13218.641	33560.531
6231.0	45.99	10439.449	34828.883
9412.0	45.99	11718.898	39078.391
8740.0	45.97	11424.934	36882.289
4698.0	45.95	9651.897	38545.051
5354.0	45.94	10018.218	33688.137
10341.0	45.94	12074.026	39559.043
14131.0	45.94	13964.169	34699.688
10717.0	45.92	12435.564	34703.469
13847.0	45.92	13747.292	35231.008
12035.0	45.92	12999.334	35945.34
4688.0	45.86	9538.951	38368.188
10435.0	45.86	12396.59	39033.832
9481.0	45.84	11853.905	39797.195
11468.0	45.82	12731.513	37561.234
885.0	45.82	8024.912	37471.211
2986.0	45.82	8965.931	35788.27
7019.0	45.82	10854.691	33024.82
222.0	45.82	7952.489	35560.039
188.0	45.82	7760.982	35102.699
5523.0	45.8	10057.182	36874.941
12211.0	45.8	12963.481	38028.793
8121.0	45.78	11338.472	35394.84
3281.0	45.78	9174.09	33172.055
14490.0	45.76	13839.762	39434.871
4904.0	45.76	9739.741	38343.301
10770.0	45.76	12391.683	33862.277
1635.0	45.74	8356.445	39551.746
15854.0	45.74	14539.839	39570.277
7892.0	45.72	11033.388	33521.145
9230.0	45.72	11835.84	36545.488
2446.0	45.69	8722.562	38461.836
14428.0	45.69	13820.17	38125.434
1725.0	45.69	8538.505	38876.773
13597.0	45.67	13624.586	38004.406
7583.0	45.65	11147.344	37751.172
11499.0	45.61	12739.358	37178.363
745.0	45.61	8105.76	39197.984
14100.0	45.59	13932.106	34146.375
6123.0	45.57	10321.687	33374.324
9738.0	45.55	11880.607	35330.301
10368.0	45.55	12463.512	39805.777
8019.0	45.55	11307.745	34601.668
11015.0	45.53	12521.033	35988.074
2622.0	45.51	9023.299	39004.09
7904.0	45.51	11073.868	33362.16
847.0	45.5	8033.175	37746.551
3219.0	45.48	8907.64	33483.496
13941.0	45.48	13777.452	34198.938
9598.0	45.46	11877.984	38053.813
11248.0	45.44	12631.364	38774.051
7212.0	45.42	10912.143	36956.168
837.0	45.42	8052.85	37968.738
9545.0	45.4	11958.671	38961.969
8301.0	45.38	11324.095	38100.711
9589.0	45.38	11895.38	38227.512
7913.0	45.32	11065.726	33210.676
10009.0	45.32	12211.081	34383.887
11495.0	45.28	12812.187	37021.348
829.0	45.28	8200.93	37844.84
12262.0	45.28	13055.161	38845.656
225.0	45.27	7646.936	35607.125
46.0	45.27	7826.84	33529.711
11490.0	45.27	12912.597	37259.406
11689.0	45.25	12915.11	35488.063
3615.0	45.23	9102.192	38058.633
11869.0	45.21	12765.326	33129.164
12800.0	45.19	13320.498	34967.168
15628.0	45.19	14315.675	38818.23
5855.0	45.17	10265.856	37998.949
5510.0	45.15	9942.929	36594.836
39.0	45.15	7822.722	33454.293
14254.0	45.15	13988.607	36844.742
11524.0	45.15	12821.809	36845.004
6082.0	45.13	10208.479	34068.957
15155.0	45.11	14033.218	33358.629
4271.0	45.09	9470.289	34094.609
5597.0	45.07	9969.563	38340.703
13731.0	45.05	13590.161	36558.57
4471.0	45.04	9626.335	34996.848
11824.0	45.04	12916.969	33589.895
9858.0	45.02	12035.676	34387.43
14841.0	45.0	14203.985	37193.703
3072.0	44.98	8925.189	34296.16
7193.0	44.98	10920.637	36667.527
2294.0	44.96	8768.58	36464.961
2850.0	44.94	9027.736	37867.449
3607.0	44.94	9251.157	37882.246
14556.0	44.94	14012.796	39719.398
8504.0	44.9	11454.648	39697.844
3196.0	44.86	8887.1	33961.496
5780.0	44.86	10344.988	39113.063
13782.0	44.82	13773.41	35888.332
7236.0	44.81	10904.89	37228.336
3296.0	44.79	9206.51	33459.152
13781.0	44.77	13742.412	35887.527
3978.0	44.75	9373.718	38215.586
13429.0	44.73	13411.616	39245.754
7685.0	44.71	11123.053	36231.184
9962.0	44.71	12150.368	33434.227
10559.0	44.71	12454.746	37161.254
9407.0	44.71	11675.611	39045.91
11755.0	44.71	12711.926	34450.391
10973.0	44.69	12646.649	35192.402
15833.0	44.69	14554.576	39996.816
13103.0	44.67	13454.639	35203.641
10338.0	44.65	12115.374	39491.855
1001.0	44.65	8204.035	35749.457
6689.0	44.63	10775.894	39069.809
13566.0	44.63	13710.245	38811.598
11357.0	44.61	12831.418	39496.895
7546.0	44.61	11177.984	38176.391
4763.0	44.61	9596.426	39560.844
12232.0	44.59	13081.456	38418.098
11783.0	44.59	12792.014	34235.238
5294.0	44.59	9871.165	33389.078
3385.0	44.58	9117.36	34214.273
7290.0	44.56	10815.788	38422.543
7677.0	44.54	11113.234	36650.629
3076.0	44.52	8955.415	34434.316
9740.0	44.5	11992.906	35341.816
9019.0	44.5	11716.18	33604.008
5666.0	44.5	10116.044	39361.102
10494.0	44.48	12358.501	38031.82
14907.0	44.48	14107.234	37133.289
185.0	44.48	7944.57	35072.34
12120.0	44.48	13045.511	36731.402
2168.0	44.46	8634.73	34561.367
12364.0	44.46	13201.666	39671.375
2003.0	44.44	8559.155	35391.734
16316.0	44.38	14524.531	33539.473
16279.0	44.38	14427.527	34403.996
16300.0	44.36	14464.265	33648.547
8479.0	44.36	11257.757	39929.066
1932.0	44.36	8535.232	36272.137
13618.0	44.35	13641.56	37983.266
7831.0	44.33	11115.805	34544.715
12506.0	44.33	13144.784	37914.047
10879.0	44.33	12555.957	33714.629
2210.0	44.31	8723.802	35080.086
508.0	44.27	7865.958	38396.66
12181.0	44.25	13115.006	37660.563
2328.0	44.25	8753.117	37061.777
8258.0	44.25	11278.861	37735.914
9877.0	44.25	12039.713	33886.957
14998.0	44.23	14172.03	35800.887
3153.0	44.23	9033.598	34068.586
16084.0	44.21	14640.03	37857.898
1644.0	44.21	8395.294	39658.684
3449.0	44.21	9101.659	35503.492
11374.0	44.19	12821.426	39151.938
7114.0	44.19	10975.828	34896.055
9989.0	44.19	12202.908	34006.449
4965.0	44.17	9770.771	37433.984
3027.0	44.17	8997.457	35123.844
13747.0	44.15	13601.002	36470.91
113.0	44.13	7915.093	34279.383
10691.0	44.12	12430.216	35210.852
11661.0	44.1	12746.501	36036.93
15834.0	44.08	14634.47	39594.145
15214.0	44.08	14237.523	33743.156
3548.0	44.08	9096.868	36957.996
13796.0	44.06	13710.719	35525.707
16317.0	44.06	14544.505	33553.715
1337.0	44.06	8409.017	36060.102
13718.0	44.04	13739.983	36764.977
11748.0	44.04	12903.958	34658.738
13523.0	44.04	13595.857	39543.824
8484.0	44.02	11259.021	39988.258
5330.0	44.02	10118.583	33264.07
6226.0	44.0	10395.27	34720.684
2596.0	44.0	8955.975	39337.52
9044.0	44.0	11845.111	34095.18
13313.0	43.98	13482.921	36946.262
3605.0	43.98	9262.381	37873.285
3500.0	43.98	9136.1	36191.238
12856.0	43.96	13168.413	33957.547
2521.0	43.96	8848.42	39267.719
2209.0	43.96	8748.004	35045.695
7944.0	43.96	11359.67	33077.488
8968.0	43.96	11597.191	33173.887
7419.0	43.94	11198.221	39924.465
11950.0	43.91	12980.087	34345.094
11297.0	43.91	12652.827	39494.195
5905.0	43.87	10183.963	37146.441
201.0	43.87	7832.401	35196.848
5363.0	43.85	10127.666	33775.801
3808.0	43.85	9405.519	39773.133
8097.0	43.81	11301.688	35065.992
5577.0	43.81	9931.922	37895.883
2964.0	43.79	8872.571	36085.465
6775.0	43.79	10634.483	37493.512
5915.0	43.79	10328.326	36982.227
1195.0	43.77	8276.235	33588.547
8530.0	43.77	11492.094	39129.086
10123.0	43.77	12272.783	36094.859
7433.0	43.77	11134.673	39674.164
4647.0	43.73	9576.428	37682.563
8785.0	43.73	11530.429	36077.879
2912.0	43.71	8930.388	36896.355
7327.0	43.71	10870.481	39111.484
5150.0	43.69	9812.781	34338.801
2554.0	43.69	8698.445	39949.336
7582.0	43.68	11080.56	37726.613
2011.0	43.64	8425.722	35185.855
13430.0	43.62	13522.392	39275.98
9976.0	43.62	12122.851	33840.656
9835.0	43.6	11959.474	34687.898
7562.0	43.58	11107.181	37849.258
4681.0	43.58	9607.893	38232.449
12460.0	43.58	13165.701	38627.602
10402.0	43.56	12458.811	39539.176
14280.0	43.56	13795.74	37061.426
10121.0	43.54	12129.271	36025.145
6132.0	43.54	10240.776	33295.844
8330.0	43.54	11331.661	38302.84
1052.0	43.52	8073.891	35063.621
213.0	43.52	7854.0	35394.93
6392.0	43.52	10507.893	37509.773
6963.0	43.5	10641.237	34295.957
1281.0	43.5	8340.144	35517.648
12502.0	43.5	13211.017	37868.629
13719.0	43.48	13627.566	36785.48
81.0	43.48	7677.258	33886.063
7629.0	43.46	11183.33	37301.266
11043.0	43.45	12643.603	36161.043
9240.0	43.45	11845.622	36730.797
2237.0	43.45	8781.416	35545.625
3898.0	43.43	9356.422	39365.184
4270.0	43.41	9475.405	34084.852
4309.0	43.41	9344.65	33514.105
4947.0	43.41	9794.88	37787.863
12899.0	43.41	13253.624	33082.598
5402.0	43.39	10095.061	34564.32
12928.0	43.39	13565.872	33396.203
11274.0	43.39	12510.221	39101.781
14654.0	43.37	14034.248	38394.426
2026.0	43.37	8582.164	34918.973
3454.0	43.37	9071.899	35511.547
7521.0	43.35	11174.632	38779.672
8143.0	43.33	11411.104	35791.672
446.0	43.33	7650.585	37656.684
10904.0	43.33	12653.167	34020.039
6279.0	43.33	10477.025	35818.891
2820.0	43.31	8916.158	38147.469
89.0	43.29	7736.728	33915.281
3259.0	43.27	9006.76	33149.977
3722.0	43.27	9218.138	38968.547
1760.0	43.27	8460.729	38344.047
9583.0	43.25	11859.377	38415.832
8430.0	43.23	11243.343	39509.488
8784.0	43.23	11534.407	36067.164
6306.0	43.23	10503.007	36120.605
4063.0	43.23	9401.73	36913.535
482.0	43.23	7705.789	38081.984
6913.0	43.22	10682.441	35566.68
2598.0	43.2	8882.922	39381.113
2303.0	43.2	8762.285	36603.344
8991.0	43.18	11672.833	33096.883
14575.0	43.18	14159.261	39330.879
1901.0	43.18	8572.968	36925.598
61.0	43.14	7854.333	33702.367
3514.0	43.14	9233.875	36386.508
1709.0	43.14	8630.083	39100.988
5462.0	43.12	9947.026	35673.066
15284.0	43.12	14276.491	34974.047
10648.0	43.1	12401.965	35766.66
2621.0	43.1	9051.669	38980.742
10399.0	43.1	12486.663	39477.211
6042.0	43.08	10228.951	34739.211
14970.0	43.06	14025.477	36183.594
2895.0	43.04	8976.811	37469.605
7136.0	43.04	10982.762	35333.746
6390.0	43.04	10405.714	37464.176
9394.0	43.04	11827.836	38877.699
15644.0	43.04	14360.797	38960.371
9567.0	43.02	12006.379	38880.355
10787.0	43.02	12414.723	33667.609
10095.0	43.0	12183.976	35608.504
7760.0	42.97	11167.688	34950.785
10610.0	42.97	12406.563	36265.523
7395.0	42.97	10901.831	39855.785
8422.0	42.97	11411.599	39295.457
4083.0	42.93	9472.561	36575.977
6530.0	42.91	10371.653	39328.512
16193.0	42.91	14455.011	36309.742
8566.0	42.91	11621.633	38689.914
10422.0	42.89	12382.52	39142.449
5128.0	42.87	9812.822	34662.496
1384.0	42.87	8317.204	36791.27
15615.0	42.85	14229.492	38563.277
3382.0	42.85	9164.215	34150.465
10169.0	42.83	12235.307	36668.449
1674.0	42.81	8502.677	39860.754
5403.0	42.81	10026.604	34576.055
5870.0	42.81	10338.631	37955.766
748.0	42.79	8010.269	39250.535
11685.0	42.79	12897.473	35704.016
8940.0	42.77	11577.307	33760.277
10021.0	42.77	12093.302	34633.016
12160.0	42.77	13072.839	37411.18
13359.0	42.76	13509.947	37708.762
9566.0	42.72	11896.875	38874.133
12004.0	42.72	13130.575	35428.098
15324.0	42.72	14413.174	35706.605
10871.0	42.72	12693.868	33543.262
9403.0	42.7	11811.088	39020.477
12350.0	42.7	13165.967	39882.785
7329.0	42.7	10813.007	39150.906
14896.0	42.7	14067.734	37035.676
5312.0	42.7	9843.381	33002.336
11788.0	42.68	12810.545	34047.848
9218.0	42.68	11766.836	36172.145
12463.0	42.66	13345.925	38364.867
13541.0	42.66	13743.8	39422.164
4856.0	42.66	9770.614	39175.434
7315.0	42.64	10929.006	38795.754
13508.0	42.64	13630.959	39618.586
10806.0	42.62	12375.466	33406.867
6898.0	42.62	10646.078	35720.348
9903.0	42.62	11951.317	33426.703
4877.0	42.6	9852.413	38906.02
12859.0	42.6	13328.899	33704.238
5591.0	42.6	9932.789	38180.73
6745.0	42.6	10671.721	37546.586
13598.0	42.6	13754.416	38030.012
3965.0	42.58	9448.141	38624.953
2051.0	42.58	8466.111	34170.793
7127.0	42.58	10863.328	35055.078
5303.0	42.58	9730.038	33177.504
6489.0	42.58	10373.634	38717.695
13373.0	42.58	13491.718	38031.984
4588.0	42.56	9511.174	36714.398
3857.0	42.56	9316.259	39537.172
4045.0	42.55	9419.606	37262.824
7065.0	42.51	10827.153	33977.551
4177.0	42.51	9428.852	35570.313
14281.0	42.49	13976.429	37066.805
5143.0	42.49	9841.259	34569.094
3535.0	42.49	9163.132	36767.227
137.0	42.47	7836.853	34573.508
2852.0	42.47	8878.36	37879.613
25.0	42.45	7671.17	33305.727
5038.0	42.45	9722.279	36333.77
5161.0	42.45	9760.015	34268.461
7517.0	42.45	11127.401	38749.074
13395.0	42.45	13444.954	38457.492
5033.0	42.45	9727.653	36260.273
10199.0	42.43	12155.242	37407.797
318.0	42.43	7840.104	36721.848
5553.0	42.43	10108.993	37261.836
13224.0	42.41	13385.233	36513.484
11464.0	42.39	12889.436	37507.383
13665.0	42.39	13706.604	37316.633
8435.0	42.39	11385.699	39592.531
10619.0	42.37	12346.242	36174.012
15051.0	42.37	14202.695	35241.137
4598.0	42.33	9566.607	36804.145
14542.0	42.33	14203.573	39948.293
10174.0	42.33	12150.549	36855.152
4938.0	42.33	9754.689	37675.832
3579.0	42.32	9219.722	37544.594
3779.0	42.32	9198.872	39504.715
10036.0	42.3	12279.697	34838.965
13409.0	42.3	13357.813	38734.066
163.0	42.3	7858.515	34868.27
6690.0	42.28	10749.458	39072.23
14102.0	42.26	13831.768	34186.012
5519.0	42.26	9947.878	36750.012
3337.0	42.26	9064.117	33928.41
8641.0	42.26	11630.379	38021.281
9305.0	42.24	11688.216	37623.258
14732.0	42.24	14017.463	37533.945
13922.0	42.18	13615.074	34357.66
5490.0	42.18	9945.983	36285.875
5800.0	42.18	10298.829	38798.406
6351.0	42.16	10431.614	36845.762
6310.0	42.16	10415.027	36198.973
953.0	42.14	8093.658	36797.691
3905.0	42.14	9300.627	39420.629
3610.0	42.12	9224.884	37936.223
6129.0	42.12	10328.611	33218.715
9939.0	42.12	12169.169	33110.438
4624.0	42.1	9599.908	37242.047
4406.0	42.09	9700.45	33962.746
182.0	42.09	7907.254	35045.59
1622.0	42.07	8403.025	39263.98
1326.0	42.07	8328.618	35975.352
9932.0	42.05	12140.343	33032.426
14027.0	42.03	13765.11	33178.316
3466.0	42.03	9255.692	35749.66
5268.0	42.01	9900.291	33876.488
14945.0	42.01	14121.446	36394.324
2239.0	42.01	8636.221	35662.637
10077.0	42.01	12105.51	35321.473
6802.0	42.01	10734.166	36867.305
11754.0	42.01	12762.44	34448.258
8083.0	41.99	11269.386	34868.594
6445.0	41.99	10377.611	38417.035
10111.0	41.95	12167.223	35873.5
5572.0	41.93	10005.226	37800.477
14954.0	41.93	14129.337	36519.242
7468.0	41.93	11066.868	39429.723
15984.0	41.93	14523.844	38170.07
16178.0	41.93	14616.369	36840.34
15974.0	41.93	14610.743	38434.93
2440.0	41.91	8648.157	38353.973
4348.0	41.89	9702.734	33030.855
4718.0	41.87	9574.464	38816.031
9483.0	41.87	11958.247	39852.605
13617.0	41.87	13577.415	37957.363
11196.0	41.87	12560.041	37838.152
10859.0	41.86	12591.306	33418.867
4202.0	41.86	9337.976	35008.977
6527.0	41.86	10562.346	39266.254
4024.0	41.82	9445.107	37400.363
2851.0	41.82	8985.067	37871.109
6309.0	41.82	10537.418	36173.875
5881.0	41.8	10139.122	37507.727
14439.0	41.8	13946.528	38394.414
15779.0	41.76	14398.446	39535.359
10448.0	41.76	12496.086	38654.441
3651.0	41.74	9187.452	38462.871
11171.0	41.74	12607.71	37625.133
11220.0	41.74	12582.513	38263.82
11200.0	41.74	12642.721	37912.457
16173.0	41.74	14433.804	36735.895
6040.0	41.7	10290.048	34688.449
4752.0	41.68	9597.331	39489.77
241.0	41.66	7704.877	35884.488
1666.0	41.66	8511.557	39782.402
763.0	41.66	8065.637	38789.512
12139.0	41.64	13108.377	37011.406
10486.0	41.64	12303.134	38222.063
771.0	41.63	8199.942	38898.211
14059.0	41.63	13838.995	33358.934
14968.0	41.59	14110.117	36160.738
1143.0	41.59	8040.258	33243.328
16194.0	41.57	14446.461	36337.188
4942.0	41.57	9829.067	37747.891
9391.0	41.57	11829.532	38667.395
12769.0	41.55	13314.598	35274.492
5155.0	41.53	9766.627	34131.969
15289.0	41.53	14238.455	35041.609
1515.0	41.53	8392.222	37711.777
8141.0	41.53	11356.842	35707.359
10489.0	41.53	12389.662	38245.855
2349.0	41.49	8774.661	37686.84
5869.0	41.49	10164.676	37947.438
10053.0	41.47	12279.944	35145.77
9940.0	41.47	12171.04	33118.629
5074.0	41.45	9752.84	35626.227
11025.0	41.43	12620.812	36107.184
12217.0	41.43	13068.447	38102.773
6874.0	41.41	10741.966	36206.547
897.0	41.4	8165.895	37274.895
12805.0	41.4	13198.059	34857.738
14184.0	41.4	13883.018	35598.836
11086.0	41.38	12544.525	36497.277
1373.0	41.38	8326.978	36534.441
11470.0	41.38	12825.861	37576.836
15410.0	41.36	14361.944	37381.824
15582.0	41.36	14298.23	37975.168
5458.0	41.36	10068.335	35526.168
15171.0	41.36	14138.668	33079.52
11372.0	41.36	12787.116	39113.855
2063.0	41.36	8424.065	34076.637
8489.0	41.36	11621.99	39793.746
7614.0	41.34	11077.067	37493.957
14640.0	41.34	14063.25	38786.801
7249.0	41.34	10819.657	37521.766
205.0	41.34	7721.586	35271.738
4950.0	41.3	9733.528	37541.633
2333.0	41.3	8645.078	37120.738
6423.0	41.3	10509.375	37976.402
4203.0	41.28	9315.367	35019.969
4581.0	41.26	9556.552	36638.594
8401.0	41.26	11231.763	39121.035
1077.0	41.26	8177.747	34393.504
8581.0	41.22	11500.318	38520.137
4359.0	41.22	9673.36	33099.961
9446.0	41.22	11685.892	39622.285
1664.0	41.22	8362.997	40002.227
826.0	41.22	8120.73	38133.594
8996.0	41.2	11784.187	33190.23
12789.0	41.18	13205.143	35213.195
5873.0	41.17	10287.011	37694.453
7283.0	41.17	10864.913	38233.551
1603.0	41.15	8295.981	38918.859
5306.0	41.15	9772.438	33229.902
5768.0	41.15	10305.052	39472.613
10360.0	41.13	12097.826	39942.391
4031.0	41.13	9423.733	37420.18
4121.0	41.13	9291.184	36056.813
1758.0	41.13	8560.991	38615.383
13730.0	41.09	13738.152	36555.023
12052.0	41.07	13049.269	36137.395
12449.0	41.07	13166.789	38473.848
9727.0	41.07	12052.546	35487.566
681.0	41.05	7960.82	39840.359
15354.0	41.03	14399.486	36500.609
12190.0	41.01	13107.672	37753.555
4043.0	41.01	9287.467	37234.379
1095.0	41.01	8114.099	34008.309
12036.0	40.99	13096.675	35977.711
3104.0	40.99	8949.244	33976.719
11519.0	40.99	12835.083	36758.438
14053.0	40.99	13975.718	33176.063
2518.0	40.96	8761.183	39232.328
6389.0	40.96	10453.238	37445.535
6072.0	40.96	10165.171	34263.996
5276.0	40.96	9717.184	33907.484
15027.0	40.94	14124.508	35262.551
7669.0	40.94	11015.87	36765.578
13612.0	40.94	13611.345	37873.754
5661.0	40.92	9943.839	39244.715
15392.0	40.92	14395.966	37171.816
16274.0	40.92	14450.462	34570.52
31.0	40.92	7789.959	33359.758
8243.0	40.92	11383.152	37443.52
8161.0	40.9	11300.019	36144.414
5928.0	40.9	10212.04	36568.301
3784.0	40.9	9159.297	39573.207
8891.0	40.9	11425.674	34668.465
694.0	40.9	7780.691	39973.008
86.0	40.88	7810.364	33900.984
5625.0	40.88	10020.51	38767.27
3551.0	40.86	9273.251	37007.66
1659.0	40.86	8294.319	39898.875
5531.0	40.86	10008.684	36975.895
3399.0	40.86	9230.825	34602.984
8288.0	40.86	11310.74	38032.941
7700.0	40.84	11000.104	36093.07
8235.0	40.84	11329.211	37330.848
489.0	40.84	7814.167	38123.719
16271.0	40.84	14574.498	34716.5
718.0	40.82	8119.284	39463.996
8851.0	40.82	11622.974	34840.727
6879.0	40.82	10776.379	35952.742
15191.0	40.8	14333.634	33327.93
14098.0	40.78	13952.522	34045.113
4274.0	40.78	9462.909	33840.148
14113.0	40.78	13906.146	34272.531
780.0	40.76	8188.801	38662.313
5665.0	40.76	10058.219	39341.578
16254.0	40.76	14549.293	34964.887
6739.0	40.76	10676.357	37710.762
7369.0	40.74	10786.284	39515.32
12131.0	40.74	13002.982	36959.063
2151.0	40.74	8776.278	34125.781
4667.0	40.74	9529.672	37965.363
4330.0	40.74	9307.481	33439.855
13577.0	40.73	13751.616	38759.461
5670.0	40.71	9939.72	39406.531
15776.0	40.71	14406.731	39489.254
10252.0	40.71	12182.81	38351.449
10241.0	40.69	12277.079	38144.191
8983.0	40.69	11621.155	33061.344
3016.0	40.67	8989.472	35484.324
7646.0	40.67	11100.05	36871.012
11332.0	40.65	12821.373	39882.977
11521.0	40.65	12883.233	36783.547
9429.0	40.65	11810.32	39319.016
1121.0	40.65	8166.0	33777.34
3266.0	40.65	9212.332	33069.934
3541.0	40.63	9201.774	36836.18
7059.0	40.63	10811.51	33785.559
8491.0	40.63	11579.169	39882.023
9487.0	40.63	12024.552	39913.852
14921.0	40.63	14049.722	37007.57
9451.0	40.61	11643.705	39749.598
3992.0	40.59	9416.491	37832.738
10552.0	40.59	12281.566	37071.73
698.0	40.57	8158.958	39769.289
1904.0	40.57	8595.102	36984.383
11152.0	40.57	12566.224	37445.023
6396.0	40.57	10414.626	37555.969
9148.0	40.57	11792.31	35236.785
6880.0	40.55	10715.182	35957.141
8758.0	40.55	11565.683	36635.07
5843.0	40.53	10168.369	38154.945
15248.0	40.51	14355.944	34262.973
9761.0	40.51	12005.743	35158.949
1706.0	40.5	8601.206	39021.324
7096.0	40.5	10843.508	34599.879
8136.0	40.48	11358.046	35600.961
12806.0	40.48	13289.414	34861.191
16272.0	40.48	14612.818	34485.996
1342.0	40.48	8266.571	36142.922
9120.0	40.46	11784.203	34930.52
12472.0	40.46	13278.676	38173.129
2930.0	40.46	8900.393	36537.359
4648.0	40.46	9528.125	37742.914
9947.0	40.44	12142.898	33233.684
3284.0	40.44	9136.905	33243.656
7972.0	40.44	11407.607	33801.508
14244.0	40.4	13868.428	36775.711
12571.0	40.4	13264.198	37329.047
11453.0	40.4	12808.288	37762.48
6271.0	40.4	10407.989	35739.637
5067.0	40.38	9897.432	35864.262
9187.0	40.38	11829.531	35764.965
6542.0	40.38	10379.268	39440.988
8665.0	40.36	11427.645	37905.477
4511.0	40.34	9504.302	35685.938
14229.0	40.34	13807.533	36578.105
3765.0	40.34	9267.827	39249.035
3489.0	40.34	9275.743	36071.402
7725.0	40.34	11169.312	35784.117
13524.0	40.34	13573.626	39552.055
976.0	40.34	8070.204	36369.703
10490.0	40.32	12457.293	38247.547
2483.0	40.32	8808.425	38737.645
10445.0	40.32	12493.053	38878.105
5697.0	40.32	9990.956	39671.395
10570.0	40.32	12496.189	37105.941
7869.0	40.32	11008.875	34277.344
1517.0	40.32	8267.098	37720.547
10236.0	40.3	12171.165	38065.02
11286.0	40.3	12664.274	39277.727
9772.0	40.3	11910.053	35224.801
38.0	40.28	7879.267	33445.813
6285.0	40.28	10383.159	35841.367
10443.0	40.25	12444.078	38840.824
12711.0	40.23	13169.951	35927.773
3614.0	40.23	9097.247	38037.137
2774.0	40.23	8911.371	38331.73
10269.0	40.23	12208.287	38496.555
10768.0	40.23	12363.301	33843.473
5872.0	40.21	10184.82	37667.078
12199.0	40.21	12974.01	37866.352
13776.0	40.19	13757.564	35816.102
9343.0	40.19	11734.5	37969.754
1357.0	40.17	8393.591	36272.27
10432.0	40.17	12314.938	39016.895
3028.0	40.17	8965.742	35125.723
2605.0	40.15	8979.142	39170.637
7109.0	40.15	10785.637	34826.668
16222.0	40.15	14504.578	35796.992
4234.0	40.13	9434.998	34605.066
467.0	40.13	7971.226	37875.18
4135.0	40.09	9285.617	36208.516
11123.0	40.09	12520.044	37005.008
1391.0	40.07	8365.032	36866.555
180.0	40.07	7653.726	35032.383
14679.0	40.07	14132.585	37832.977
16154.0	40.05	14562.431	37035.254
14261.0	40.05	13856.746	36921.762
5474.0	40.05	10026.509	36023.656
13878.0	40.05	13709.355	34823.008
470.0	40.04	7876.428	37918.867
1948.0	40.04	8593.461	35912.02
1912.0	40.04	8610.927	36844.238
7688.0	40.04	11140.081	36342.656
14705.0	40.04	14021.211	37776.551
13576.0	40.04	13701.265	38739.703
11807.0	40.0	12767.732	33938.703
2137.0	40.0	8840.897	33813.332
1072.0	40.0	8201.056	34290.773
10197.0	40.0	12188.086	37308.344
14009.0	39.98	13631.91	33538.09
12752.0	39.98	13237.701	35460.656
8931.0	39.98	11562.078	33874.051
5652.0	39.98	9945.07	39162.797
7934.0	39.96	11059.354	33077.117
4634.0	39.94	9582.209	37547.547
4635.0	39.94	9502.027	37590.086
16087.0	39.94	14492.918	37912.551
3814.0	39.94	9407.741	39843.004
11731.0	39.94	12739.543	34791.504
10684.0	39.9	12483.805	35313.895
11749.0	39.9	12833.159	34662.309
9137.0	39.9	11731.275	35133.309
2800.0	39.9	9044.273	38411.883
3926.0	39.86	9389.96	38953.227
832.0	39.86	8190.845	37882.289
5680.0	39.86	10073.83	39490.281
6203.0	39.86	10432.388	34254.051
12315.0	39.86	12942.997	39708.898
993.0	39.86	8193.996	35938.73
5439.0	39.82	10078.508	35205.746
12487.0	39.82	13285.621	38034.793
14122.0	39.82	13858.531	34536.84
3630.0	39.81	9187.688	38189.551
8729.0	39.81	11527.528	37022.344
6635.0	39.81	10740.989	39470.73
5460.0	39.79	10057.982	35627.281
13531.0	39.79	13765.396	39322.766
15168.0	39.77	14130.873	33319.465
6731.0	39.75	10602.281	37920.762
10130.0	39.75	12204.785	36207.676
5346.0	39.73	10101.818	33544.77
7177.0	39.71	10801.006	36170.988
12444.0	39.71	13345.254	38747.066
9785.0	39.71	11913.54	34980.094
3180.0	39.69	9061.444	33837.629
12408.0	39.69	13289.532	39210.371
10935.0	39.67	12636.683	34476.352
4391.0	39.67	9558.794	33677.633
13401.0	39.67	13452.722	38595.996
8687.0	39.67	11482.841	37532.578
4739.0	39.67	9620.298	39237.645
14887.0	39.65	14099.976	37328.707
4393.0	39.63	9701.805	33770.102
14716.0	39.63	14017.658	37510.219
6926.0	39.61	10566.579	35108.805
5017.0	39.61	9857.712	36446.453
4836.0	39.61	9864.083	39671.043
14924.0	39.61	14193.94	36731.973
3844.0	39.61	9280.921	39472.473
2205.0	39.61	8761.328	35013.227
6928.0	39.6	10688.991	35182.668
1892.0	39.6	8526.808	37059.203
15842.0	39.6	14579.664	39675.395
4459.0	39.6	9563.286	34763.594
15267.0	39.58	14422.605	34489.336
2262.0	39.56	8813.43	36136.934
11348.0	39.56	12794.291	39690.832
479.0	39.56	7905.456	38039.203
9401.0	39.52	11790.984	38981.887
10049.0	39.52	12160.497	35057.953
15251.0	39.52	14353.545	34326.152
10537.0	39.5	12303.219	37257.375
12063.0	39.48	12931.728	36296.328
14577.0	39.48	14038.844	39342.254
4152.0	39.46	9474.342	35844.141
3932.0	39.46	9292.146	38796.77
8771.0	39.44	11503.372	36254.297
13786.0	39.44	13611.151	35598.309
15133.0	39.44	14031.842	33841.234
3398.0	39.44	9238.499	34563.984
11193.0	39.4	12590.124	37765.816
12344.0	39.4	13329.684	39801.773
958.0	39.4	8018.623	36543.664
11214.0	39.4	12623.551	38151.48
13660.0	39.4	13741.146	37249.496
8205.0	39.38	11224.743	37063.953
4559.0	39.38	9678.079	36376.895
13380.0	39.37	13519.293	38195.691
13599.0	39.37	13764.72	38079.824
3790.0	39.37	9158.432	39744.543
15929.0	39.35	14442.69	38800.258
12794.0	39.35	13328.524	34935.68
12458.0	39.35	13159.605	38609.551
2091.0	39.35	8538.665	33403.371
12828.0	39.35	13234.577	34309.414
850.0	39.35	8191.292	37803.23
283.0	39.35	7896.343	36542.371
6227.0	39.33	10459.628	34727.293
10793.0	39.33	12488.167	33754.977
5307.0	39.33	9725.57	33268.813
2227.0	39.33	8749.596	35426.707
3506.0	39.33	9080.261	36296.832
37.0	39.31	7798.023	33443.145
4915.0	39.29	9758.673	38225.539
13745.0	39.29	13721.237	36400.309
14537.0	39.27	14080.416	39876.953
8160.0	39.27	11397.225	36127.906
10844.0	39.27	12650.519	33193.906
12075.0	39.25	13070.099	36497.512
980.0	39.25	8121.109	36064.445
7422.0	39.25	11164.275	39955.168
5409.0	39.25	10008.56	34701.117
10038.0	39.25	12145.073	34853.605
11238.0	39.25	12700.897	38584.727
4417.0	39.23	9554.862	34193.133
4318.0	39.23	9418.637	33590.703
13943.0	39.23	13605.442	34244.863
11741.0	39.23	12755.621	34876.035
959.0	39.23	8142.217	36553.719
6436.0	39.21	10530.777	38170.098
10936.0	39.21	12565.177	34536.395
7541.0	39.21	11194.87	38416.715
2448.0	39.21	8694.673	38476.422
14158.0	39.21	13914.166	35190.262
15223.0	39.19	14263.399	33913.063
15802.0	39.17	14215.528	39898.449
10743.0	39.17	12405.137	34376.438
14942.0	39.14	14004.459	36691.293
16121.0	39.14	14532.049	37550.879
12245.0	39.12	13074.214	38578.328
10983.0	39.12	12539.418	35435.734
6692.0	39.12	10637.991	38898.637
12429.0	39.12	13214.91	38844.324
7564.0	39.12	11205.975	37855.77
9266.0	39.12	11723.034	37144.375
2695.0	39.1	8982.034	38475.367
10243.0	39.1	12138.098	38186.59
14894.0	39.1	14078.481	37025.355
4523.0	39.08	9532.914	35905.504
4081.0	39.08	9434.136	36797.832
6169.0	39.08	10432.576	33595.363
1975.0	39.08	8491.542	35618.348
717.0	39.08	8167.014	39441.824
15015.0	39.06	14012.196	35683.855
9559.0	39.06	12053.085	38826.523
10763.0	39.06	12435.632	33820.617
5105.0	39.06	9770.644	35133.551
5272.0	39.06	9863.998	33880.723
7548.0	39.06	11167.656	38191.832
10956.0	39.06	12694.457	34882.656
12479.0	39.04	13312.959	38231.383
10954.0	39.04	12649.881	34874.496
2369.0	39.04	8682.871	37912.785
9675.0	39.04	12044.448	36680.117
10418.0	39.04	12449.403	39418.629
10676.0	39.02	12374.863	35529.543
2093.0	39.02	8442.011	33479.227
4544.0	39.02	9584.568	36105.148
11874.0	39.02	12976.056	33095.621
361.0	39.02	7899.997	36867.117
1194.0	39.02	8238.622	33579.172
12349.0	39.0	13208.756	39883.609
5412.0	39.0	10000.044	34722.031
8677.0	39.0	11602.893	37682.34
7637.0	38.98	11177.511	37085.027
8199.0	38.98	11292.492	37005.234
8468.0	38.98	11370.856	39865.055
10616.0	38.98	12438.085	36337.598
10883.0	38.96	12620.835	33739.676
10330.0	38.96	12091.968	39376.266
4767.0	38.96	9672.794	39679.676
15836.0	38.94	14506.713	39607.023
6383.0	38.94	10403.504	37388.441
4215.0	38.94	9443.645	34628.969
13791.0	38.92	13716.482	35729.391
13994.0	38.91	13768.368	33731.676
4703.0	38.91	9517.05	38571.422
8123.0	38.89	11396.145	35416.926
10554.0	38.89	12295.419	37092.91
12825.0	38.89	13215.062	34599.027
9526.0	38.89	12001.049	39411.199
12548.0	38.89	13224.451	37405.848
8012.0	38.87	11329.031	34457.746
1926.0	38.87	8619.719	36408.633
5829.0	38.87	10256.342	38577.664
126.0	38.85	7761.708	34482.648
9853.0	38.85	11958.171	34287.328
1426.0	38.85	8261.592	37213.949
10396.0	38.83	12476.654	39450.563
15805.0	38.83	14316.106	39912.113
1961.0	38.83	8482.277	35790.66
1451.0	38.81	8327.138	37398.715
6028.0	38.81	10339.553	35017.398
9342.0	38.81	11743.396	37963.836
12614.0	38.81	13303.721	36735.883
7881.0	38.81	11039.405	33904.902
10135.0	38.79	12221.697	36255.484
11789.0	38.77	12726.731	34054.52
7007.0	38.77	10709.193	33374.785
1352.0	38.75	8249.978	36198.203
13795.0	38.75	13605.17	35515.922
3261.0	38.75	9132.706	33014.516
7873.0	38.75	11131.338	34052.711
1884.0	38.73	8470.065	37217.441
12596.0	38.71	13329.291	36968.066
6035.0	38.71	10317.281	34845.789
14180.0	38.71	13906.959	35548.703
13669.0	38.69	13643.552	37025.73
4084.0	38.69	9416.313	36609.266
6952.0	38.69	10660.375	34517.832
6900.0	38.68	10737.659	35416.773
5966.0	38.68	10141.628	36107.18
192.0	38.68	7913.553	35138.406
2253.0	38.66	8728.623	35927.191
76.0	38.66	7892.557	33857.742
4389.0	38.66	9683.816	33623.609
14221.0	38.66	13994.51	36417.859
11433.0	38.66	12881.213	38083.875
7172.0	38.64	10797.558	36110.371
6691.0	38.64	10726.705	38837.891
7718.0	38.64	11037.675	36036.0
6958.0	38.64	10662.198	34593.938
6094.0	38.62	10329.831	33683.621
6528.0	38.62	10487.372	39290.633
9402.0	38.62	11699.522	38988.453
2106.0	38.62	8526.247	33117.043
13368.0	38.6	13356.836	37942.695
12464.0	38.6	13315.087	38372.641
8835.0	38.58	11504.058	35175.973
6422.0	38.58	10356.571	37961.137
10532.0	38.58	12433.398	37438.719
7690.0	38.56	11181.945	36363.547
16334.0	38.56	14585.287	33223.086
2035.0	38.56	8587.791	34752.555
12851.0	38.56	13345.797	33831.539
759.0	38.56	8100.492	39046.574
4808.0	38.56	9550.133	39984.441
16284.0	38.56	14570.743	34184.203
444.0	38.56	7884.587	37629.402
5552.0	38.54	9965.046	37207.227
5613.0	38.54	9945.251	38623.109
15935.0	38.54	14543.038	38930.965
11113.0	38.54	12550.019	36844.402
7021.0	38.54	10859.98	33076.555
3841.0	38.52	9346.548	39453.633
13257.0	38.5	13436.091	36749.27
14130.0	38.5	13930.923	34677.129
11381.0	38.5	12830.143	38960.379
6784.0	38.5	10676.229	37232.594
2054.0	38.48	8542.347	34278.016
8343.0	38.48	11285.266	38502.477
2968.0	38.48	8996.29	36134.402
2402.0	38.46	8740.447	38123.234
5737.0	38.46	10183.777	39914.621
12838.0	38.45	13190.448	34174.281
12337.0	38.45	12953.392	39979.684
9200.0	38.45	11645.411	35938.879
7026.0	38.43	10901.471	33255.828
3406.0	38.43	9068.012	34685.414
15179.0	38.43	14406.985	33080.602
4869.0	38.41	9852.312	39088.906
15383.0	38.41	14227.285	37028.941
7305.0	38.41	10953.507	38624.926
63.0	38.41	7685.502	33714.625
6781.0	38.41	10645.324	37221.227
3995.0	38.39	9399.164	37910.52
3014.0	38.39	9003.52	35443.824
7131.0	38.39	10932.978	35127.156
13608.0	38.39	13681.285	37853.477
14086.0	38.39	13789.757	33891.145
10764.0	38.37	12368.397	33821.512
3021.0	38.35	9006.921	35566.668
4134.0	38.35	9481.782	36203.938
4561.0	38.35	9605.862	36416.238
4115.0	38.35	9432.045	36288.027
5405.0	38.35	10027.288	34605.586
13166.0	38.35	13399.542	35803.43
14569.0	38.35	14114.452	39281.855
12875.0	38.33	13282.782	33609.77
591.0	38.33	7821.152	39437.039
5146.0	38.31	9722.463	34572.477
13032.0	38.31	13480.897	34962.605
3391.0	38.29	9209.576	34381.398
5651.0	38.27	10086.278	39159.289
13133.0	38.27	13417.76	35460.301
12894.0	38.27	13326.165	33296.262
12980.0	38.25	13470.776	34362.684
7291.0	38.25	10956.023	38441.973
15229.0	38.25	14418.961	33981.645
476.0	38.25	7933.609	37992.402
9040.0	38.23	11719.735	34049.371
6705.0	38.23	10710.293	38557.367
5838.0	38.23	10210.018	38372.473
13817.0	38.22	13773.173	35314.223
1755.0	38.22	8507.005	38571.738
3091.0	38.22	8861.015	34251.625
8426.0	38.2	11306.699	39394.199
6664.0	38.2	10622.74	39158.047
5701.0	38.2	10054.291	39698.66
5968.0	38.2	10243.645	36157.676
4513.0	38.18	9532.476	35725.973
4631.0	38.18	9631.282	37443.602
474.0	38.18	7829.849	37970.094
1609.0	38.18	8217.232	39040.02
14403.0	38.16	13837.924	37730.973
4487.0	38.14	9528.455	35247.371
4851.0	38.14	9881.851	39367.988
4608.0	38.14	9545.844	37027.816
11980.0	38.12	13044.374	35030.16
4986.0	38.12	9801.57	36877.426
15618.0	38.12	14316.353	38577.496
7798.0	38.12	11048.897	34870.691
6208.0	38.12	10498.176	34450.332
12771.0	38.12	13317.546	35306.305
12130.0	38.1	13019.169	36952.996
15928.0	38.1	14456.535	38799.109
10201.0	38.1	12104.258	37415.629
9536.0	38.1	11882.752	39169.633
13548.0	38.1	13598.755	39221.5
14437.0	38.1	13889.185	38366.785
9328.0	38.08	11791.823	37792.82
13926.0	38.08	13588.925	34370.93
6004.0	38.08	10175.421	35458.883
7183.0	38.08	10892.936	36309.164
10841.0	38.08	12532.707	33149.219
5897.0	38.06	10266.539	37300.836
16175.0	38.06	14469.704	36748.723
11734.0	38.04	12833.467	34823.426
15315.0	38.04	14315.644	35554.559
2028.0	38.04	8439.478	34664.637
8961.0	38.04	11510.747	33423.547
12643.0	38.02	13170.633	36619.648
11810.0	38.02	12752.527	33706.527
7333.0	38.02	10888.703	39157.574
15959.0	38.02	14518.518	38569.43
6960.0	38.01	10742.374	34597.996
3621.0	38.01	9241.887	38120.973
12900.0	38.01	13215.041	33097.059
2222.0	38.01	8741.667	35359.551
4131.0	37.99	9484.846	36119.18
4247.0	37.97	9392.365	34157.648
7752.0	37.97	11097.065	35100.035
13421.0	37.97	13474.393	38967.699
11779.0	37.95	12733.758	34195.949
12854.0	37.95	13192.569	33931.457
13141.0	37.93	13403.304	35506.824
10734.0	37.93	12465.66	34605.559
12165.0	37.93	12933.009	37471.797
1220.0	37.91	8231.318	34115.23
12283.0	37.91	13085.225	39177.48
6340.0	37.91	10358.433	36599.977
12105.0	37.91	13050.225	36593.801
12881.0	37.89	13223.631	33414.266
6957.0	37.89	10729.346	34583.074
12273.0	37.89	12940.632	39022.762
2251.0	37.89	8775.586	35915.031
5166.0	37.89	9871.726	34070.285
4163.0	37.87	9449.405	35426.938
5963.0	37.85	10232.282	36089.625
8913.0	37.85	11448.753	34326.305
3984.0	37.85	9410.19	38002.379
9655.0	37.85	12010.064	36741.824
14082.0	37.85	13984.875	33816.195
6135.0	37.85	10193.849	33005.91
2234.0	37.83	8704.082	35516.227
9948.0	37.83	12188.821	33260.289
1597.0	37.83	8350.407	38869.285
11164.0	37.83	12516.912	37558.383
2107.0	37.83	8477.831	33122.426
12228.0	37.83	13080.816	38387.285
3294.0	37.81	9091.796	33448.445
15137.0	37.81	14150.158	33699.629
15696.0	37.81	14260.206	39109.137
2861.0	37.81	9059.085	37945.598
13527.0	37.81	13659.065	39281.043
424.0	37.81	7809.99	37426.844
15006.0	37.81	14113.937	35855.32
6813.0	37.81	10586.319	37017.504
16326.0	37.81	14539.386	33370.895
1062.0	37.81	8136.784	34611.832
15217.0	37.79	14235.299	33798.629
12270.0	37.79	12940.756	38923.227
462.0	37.78	7642.749	37830.566
8547.0	37.78	11509.842	38809.305
15236.0	37.76	14325.416	34116.457
5472.0	37.76	10065.929	36014.871
68.0	37.76	7928.355	33751.391
10546.0	37.74	12333.919	37322.797
12979.0	37.74	13460.13	34299.852
8630.0	37.74	11488.672	38264.625
13420.0	37.72	13371.682	38956.188
12274.0	37.7	13004.735	39028.941
3556.0	37.7	9266.605	37107.973
12471.0	37.7	13321.08	38158.676
1340.0	37.68	8414.936	36079.023
13485.0	37.68	13691.79	39763.23
8848.0	37.68	11475.078	34826.836
4946.0	37.66	9718.303	37785.57
3025.0	37.66	8921.748	35384.883
667.0	37.66	7767.78	39724.148
3305.0	37.66	9169.572	33572.051
3817.0	37.66	9351.111	39917.875
9895.0	37.66	11915.98	33506.398
7950.0	37.64	11336.14	33185.941
9270.0	37.64	11643.139	37249.523
804.0	37.62	8009.678	38440.004
13977.0	37.62	13699.905	34048.539
12222.0	37.62	12979.278	38216.063
14550.0	37.6	14088.669	39593.766
3046.0	37.6	8870.014	34816.32
8730.0	37.6	11596.145	37055.387
10037.0	37.6	12076.991	34847.18
9116.0	37.6	11694.119	34874.539
14231.0	37.58	13878.048	36635.195
9687.0	37.58	11933.321	36058.5
15395.0	37.58	14215.834	37245.73
2236.0	37.58	8645.897	35531.859
6545.0	37.58	10469.065	39486.496
14179.0	37.58	13818.689	35544.863
2884.0	37.56	8949.125	37602.98
14152.0	37.56	13860.188	35136.398
6844.0	37.55	10636.226	36512.656
10074.0	37.55	12083.332	35310.574
8487.0	37.55	11530.694	39759.012
15008.0	37.55	14132.989	35590.977
11058.0	37.55	12598.101	36278.574
5630.0	37.53	10014.861	38861.551
11219.0	37.53	12630.387	38248.973
15215.0	37.53	14303.233	33771.188
16186.0	37.53	14469.181	36461.684
12203.0	37.53	13030.166	37922.344
15308.0	37.53	14370.208	35409.965
9901.0	37.53	12038.151	33394.453
15385.0	37.51	14328.183	37088.887
5856.0	37.51	10157.498	38005.453
14430.0	37.51	13910.104	38159.031
14471.0	37.51	13964.168	38996.484
9059.0	37.51	11838.64	34535.906
10980.0	37.51	12660.603	35368.922
14055.0	37.51	13844.908	33232.602
15059.0	37.49	14179.793	34974.855
4331.0	37.49	9290.864	33452.293
2040.0	37.49	8470.574	34509.805
566.0	37.49	7744.97	39068.48
12871.0	37.49	13297.402	33561.813
2771.0	37.47	9009.231	38313.754
15333.0	37.47	14297.462	35901.98
8908.0	37.45	11634.646	34579.637
12513.0	37.45	13258.683	37687.871
4196.0	37.45	9308.928	35155.461
791.0	37.45	7998.839	38768.121
4678.0	37.43	9548.787	38197.254
7173.0	37.43	10826.242	36124.941
4772.0	37.43	9637.366	39716.387
9279.0	37.43	11794.633	37350.59
278.0	37.43	7669.578	36421.07
14927.0	37.41	14106.396	36791.977
1519.0	37.39	8371.917	37768.949
10474.0	37.37	12393.421	38386.98
237.0	37.37	7973.048	35838.797
1019.0	37.35	8021.996	35420.07
14050.0	37.35	13849.141	33081.934
2304.0	37.35	8696.85	36612.84
11822.0	37.35	12911.352	33564.945
12125.0	37.35	13102.232	36825.734
1913.0	37.35	8514.336	36854.629
7058.0	37.33	10819.054	33768.184
10723.0	37.33	12318.178	34464.883
9808.0	37.33	12055.375	34822.18
6202.0	37.33	10559.034	34234.93
4080.0	37.33	9456.742	36780.031
7090.0	37.32	10904.365	34512.895
5831.0	37.32	10194.514	38310.168
15331.0	37.32	14395.749	35872.598
280.0	37.32	7861.825	36474.746
9907.0	37.3	12031.755	33450.488
7158.0	37.28	10901.041	35696.398
435.0	37.28	7820.12	37537.289
198.0	37.28	7782.08	35183.777
14977.0	37.28	14027.305	35932.055
9641.0	37.26	12061.44	37151.258
5932.0	37.26	10319.704	36624.574
1782.0	37.26	8593.018	37987.129
11694.0	37.24	12917.008	35556.496
974.0	37.24	8140.628	36329.445
10412.0	37.24	12353.302	39353.453
14980.0	37.24	14137.517	35960.523
10512.0	37.24	12303.363	37691.02
3068.0	37.24	9007.58	34590.156
1523.0	37.24	8302.857	37816.801
16325.0	37.24	14544.692	33364.051
10055.0	37.24	12086.862	35153.453
3405.0	37.22	9151.585	34680.695
12983.0	37.22	13554.452	34408.156
12687.0	37.2	13338.308	36327.707
13455.0	37.2	13393.827	39562.465
11713.0	37.2	12795.289	35161.98
4107.0	37.2	9393.441	36499.57
6984.0	37.2	10764.944	34119.145
510.0	37.2	7946.258	38411.867
16318.0	37.2	14458.772	33602.188
5154.0	37.18	9774.004	34428.203
8824.0	37.18	11576.383	35564.914
6256.0	37.16	10386.852	35374.293
2832.0	37.14	8866.444	38256.297
4623.0	37.14	9641.573	37240.043
7479.0	37.14	11043.419	39238.754
12507.0	37.14	13192.331	37939.594
11339.0	37.12	12884.012	39937.859
14064.0	37.12	13795.738	33445.445
13105.0	37.1	13510.405	35223.613
14918.0	37.1	14012.291	36980.203
4618.0	37.1	9492.209	37156.734
6435.0	37.1	10437.901	38130.508
2583.0	37.09	8857.022	39517.789
8236.0	37.09	11343.009	37347.426
1166.0	37.07	8322.503	33019.617
11547.0	37.07	12861.307	36402.695
11356.0	37.07	12868.679	39492.625
2067.0	37.07	8628.53	33839.262
14555.0	37.07	14131.721	39660.355
10315.0	37.05	12117.892	39164.223
8187.0	37.05	11408.587	36782.73
14359.0	37.05	13806.771	37263.129
9562.0	37.05	11853.843	38853.273
48.0	37.05	7883.499	33546.523
4493.0	37.03	9543.248	35321.047
12745.0	37.03	13340.144	35687.734
2869.0	37.03	9031.735	37683.336
6624.0	37.03	10703.078	39651.742
7640.0	37.03	11063.811	37105.512
9398.0	37.03	11668.193	38893.227
15346.0	37.01	14267.335	36252.195
8021.0	37.01	11348.077	34632.191
3650.0	36.99	9213.613	38445.57
11334.0	36.99	12719.932	39916.199
15330.0	36.99	14316.025	35868.199
10244.0	36.99	12234.542	38209.105
5704.0	36.99	9969.002	39763.289
2218.0	36.99	8646.147	35268.5
13805.0	36.97	13738.958	35262.652
1851.0	36.97	8608.755	37614.574
2587.0	36.97	8869.814	39566.465
3055.0	36.97	8968.024	34722.41
9833.0	36.95	12002.402	34680.676
2844.0	36.95	9057.759	38105.234
272.0	36.95	7895.164	36276.688
15327.0	36.95	14339.1	35778.027
9432.0	36.93	11668.511	39352.559
15314.0	36.93	14233.483	35539.309
6931.0	36.93	10689.436	35218.207
15285.0	36.91	14228.025	34973.969
13389.0	36.91	13504.446	38369.398
5687.0	36.91	10109.876	39564.297
6975.0	36.89	10694.084	33969.578
8972.0	36.89	11503.169	33197.855
14681.0	36.87	14045.498	37853.359
14488.0	36.87	13919.037	39324.652
2465.0	36.87	8785.629	38600.785
5603.0	36.87	10029.371	38406.621
3310.0	36.87	9144.406	33643.801
5970.0	36.87	10296.548	36197.391
14029.0	36.86	13573.618	33260.148
6179.0	36.86	10460.776	33906.301
2818.0	36.84	9061.184	38464.195
10899.0	36.84	12693.829	33967.262
6615.0	36.82	10766.578	40011.301
12071.0	36.82	13086.649	36394.164
9482.0	36.82	11935.419	39828.977
8731.0	36.8	11513.161	37093.645
16338.0	36.78	14537.996	33297.313
7501.0	36.78	11131.985	38878.035
1122.0	36.78	8171.667	33489.273
11259.0	36.78	12570.996	38947.922
14035.0	36.78	13601.397	33053.043
7812.0	36.78	11004.806	34716.332
2088.0	36.76	8433.02	33362.938
5066.0	36.76	9862.467	35849.383
12878.0	36.74	13168.592	33355.238
680.0	36.74	7934.369	39826.73
2564.0	36.74	9038.821	39878.68
2487.0	36.74	8683.523	38819.523
3685.0	36.74	9101.74	38768.316
11021.0	36.72	12682.385	36046.793
14582.0	36.72	14114.956	39387.094
9886.0	36.72	11856.372	33744.613
12198.0	36.72	13100.549	37853.066
5845.0	36.72	10210.516	38181.754
7531.0	36.72	11168.997	38592.141
6100.0	36.7	10316.651	33769.398
4853.0	36.7	9873.811	39129.906
8933.0	36.7	11633.571	33900.82
4846.0	36.7	9838.333	39549.758
14421.0	36.7	13806.297	38072.684
1151.0	36.7	8077.214	33010.285
15956.0	36.7	14500.293	38541.672
2494.0	36.7	8668.995	38928.754
1770.0	36.68	8494.528	38441.754
3431.0	36.68	9114.158	35298.594
14632.0	36.68	14103.937	38718.766
9717.0	36.66	11872.395	35883.551
14633.0	36.66	14057.266	38731.676
15238.0	36.66	14340.145	34153.965
15325.0	36.66	14420.76	35762.645
12832.0	36.65	13259.201	34368.313
14272.0	36.65	13947.791	36986.766
7962.0	36.65	11296.024	33516.047
8551.0	36.65	11550.886	38836.707
10574.0	36.65	12381.002	36746.473
9928.0	36.65	11897.79	33161.148
11750.0	36.61	12809.544	34679.887
10110.0	36.61	12109.403	35805.945
6869.0	36.61	10648.955	36153.824
1209.0	36.61	8327.471	33861.977
5792.0	36.59	10175.123	39002.969
711.0	36.59	8029.072	39619.434
1226.0	36.57	8347.9	34225.145
9967.0	36.57	12153.676	33665.098
15619.0	36.55	14239.044	38586.82
2552.0	36.55	8798.072	39921.641
4683.0	36.55	9645.325	38264.059
732.0	36.55	8106.012	39357.039
1353.0	36.53	8274.938	36212.332
7990.0	36.53	11364.006	34162.648
8474.0	36.53	11329.101	39884.047
9273.0	36.51	11729.555	37282.121
4673.0	36.49	9569.832	38070.547
1322.0	36.49	8268.102	35948.414
7951.0	36.49	11228.894	33189.191
7376.0	36.49	10850.259	39588.121
7231.0	36.47	10892.697	37191.531
1171.0	36.47	8416.542	33241.02
5382.0	36.47	10089.583	34272.723
12967.0	36.47	13411.384	34022.098
6049.0	36.47	10252.771	34543.199
8093.0	36.47	11260.147	34932.293
6782.0	36.45	10597.066	37224.813
5653.0	36.45	9927.188	39207.813
5001.0	36.45	9835.647	36601.047
10333.0	36.45	12074.78	39430.223
12585.0	36.45	13255.826	37149.621
14230.0	36.45	13982.71	36594.613
835.0	36.45	8172.149	37915.953
6097.0	36.45	10166.971	33715.996
2124.0	36.43	8663.852	33362.18
11157.0	36.43	12574.873	37495.945
12474.0	36.43	13203.67	38203.742
15328.0	36.42	14230.92	35817.156
2955.0	36.42	8908.654	36222.52
9997.0	36.42	12206.028	34112.566
7113.0	36.42	10791.702	34893.07
12432.0	36.42	13150.921	38886.215
5581.0	36.4	10001.64	37961.691
10251.0	36.4	12177.428	38304.344
9202.0	36.4	11695.13	35953.555
15054.0	36.4	14111.222	34938.898
9587.0	36.4	11929.65	38181.887
10203.0	36.4	12072.355	37431.859
9664.0	36.38	11894.54	36572.695
6173.0	36.38	10395.837	33763.602
11737.0	36.38	12791.531	34857.438
521.0	36.36	7855.297	38545.965
969.0	36.36	8100.309	36521.316
7520.0	36.36	11158.365	38768.211
16281.0	36.36	14452.859	34443.887
[truncated: 4,441 more rows]
