# Supplementary material for: Insights on the Control of Yeast Single-Cell Growth Variability by Members of the Trehalose Phosphate Synthase (TPS) Complex
Source: Front Cell Dev Biol. 2021 Jan 28;9:607628. doi: 10.3389/fcell.2021.607628 (PMC7876269; doi:10.3389/fcell.2021.607628)
Supplement: Supplementary file 3 [file Data_Sheet_2.ZIP › replicate1_TPS1_glc_t1.csv]

Id	Area(um^2)	Center_x_position	Center_y_position
7444.0	131.17	11686.392	37851.297
5502.0	96.45	10651.869	39899.586
6758.0	86.28	11346.123	38324.406
7933.0	85.65	12121.386	34211.32
8429.0	80.44	12401.157	34631.379
9910.0	79.71	13200.623	34314.605
2369.0	76.78	9052.714	38549.559
7867.0	74.77	12268.682	33013.578
10979.0	73.91	13974.184	36570.219
3722.0	73.85	9397.807	33524.461
3749.0	73.43	9340.336	33476.645
3111.0	71.47	9136.998	36229.473
6507.0	71.42	11273.845	34595.543
7073.0	69.83	11520.584	34533.531
2489.0	69.69	9035.382	36889.18
8858.0	68.16	12515.153	38950.043
7140.0	67.95	11440.966	33291.871
10459.0	67.26	13756.478	39438.238
8874.0	66.09	12530.391	39374.465
723.0	65.08	8177.36	38825.309
9771.0	65.0	13300.219	36996.195
8851.0	64.21	12578.002	38786.23
5842.0	63.08	10891.618	33991.004
11733.0	62.72	14299.82	36745.285
6050.0	62.39	10809.299	39148.234
6982.0	62.34	11548.279	35784.734
6233.0	61.65	11193.177	36098.977
526.0	61.61	7830.774	38146.297
4511.0	61.28	10043.768	33701.898
9761.0	60.82	13324.321	37094.566
2851.0	60.17	8903.931	33040.039
2527.0	59.46	8915.547	36528.363
11485.0	59.41	14060.302	35409.941
6159.0	58.93	11170.765	37867.469
781.0	58.49	8134.625	37707.277
7663.0	58.37	11874.301	36160.332
6161.0	57.45	11094.352	37900.516
1921.0	57.11	8715.501	33531.563
7468.0	57.01	11703.398	38273.395
10937.0	56.44	13901.454	35273.32
1405.0	56.15	8241.778	37648.84
9241.0	55.57	12774.716	33396.48
11175.0	55.44	13989.07	39538.578
7008.0	55.36	11590.056	34942.645
2417.0	55.36	8909.835	38157.867
11674.0	55.04	14361.895	35204.02
8936.0	54.58	12826.252	38724.48
10846.0	54.44	13794.005	33416.477
3320.0	54.23	9124.745	39327.672
7509.0	54.21	11737.016	39415.66
4762.0	54.21	9924.932	38455.102
7567.0	54.16	11855.95	39191.34
498.0	53.96	7984.62	37790.09
3419.0	53.95	9411.493	38379.445
6211.0	53.89	11079.341	36845.441
7466.0	53.66	11786.225	38252.73
2947.0	53.54	9100.774	33966.387
11444.0	53.14	14185.329	35991.742
3229.0	52.97	9203.34	38362.875
8330.0	52.87	12461.215	36664.988
8961.0	52.83	12838.565	37929.539
10483.0	52.76	13652.667	38952.445
930.0	52.47	8004.819	35681.344
169.0	52.43	7962.643	34865.316
9523.0	52.3	13073.506	37175.746
3442.0	51.93	9444.466	37680.574
7155.0	51.63	11695.618	33207.309
1551.0	51.61	8623.933	39710.047
2113.0	51.55	8705.171	37653.668
6913.0	51.49	11463.583	37729.961
10612.0	51.3	13603.105	36641.43
1636.0	51.17	8604.16	37716.461
10779.0	51.11	13702.135	33832.934
8131.0	50.82	12226.544	38033.109
6987.0	50.55	11627.375	35631.895
5452.0	50.54	10553.967	38857.746
2053.0	50.4	8779.329	36243.125
3435.0	50.0	9447.222	38085.41
11691.0	49.65	14418.121	35571.184
9940.0	49.6	13264.507	33719.859
10323.0	49.6	13485.155	36918.758
12338.0	49.56	14454.093	34954.109
1755.0	49.42	8564.95	35792.496
8455.0	49.42	12358.54	34184.105
11199.0	49.35	14162.278	39971.375
8930.0	49.18	12750.649	38864.973
11374.0	49.16	14126.486	37037.066
9702.0	49.02	13213.939	38394.371
9634.0	48.95	12931.752	39736.566
5589.0	48.75	10764.09	37384.027
7424.0	48.58	11795.962	37548.297
8158.0	48.49	12221.592	38662.727
587.0	48.24	7831.738	39013.328
8007.0	48.12	12083.46	35254.906
10733.0	48.06	13779.536	34639.953
6063.0	48.01	10936.962	39470.641
2596.0	47.87	8891.007	35284.77
6960.0	47.82	11550.257	36258.996
4664.0	47.8	10108.793	36255.379
6971.0	47.72	11613.774	36125.98
3623.0	47.72	9331.042	34909.789
6147.0	47.62	11050.376	38259.855
6437.0	47.6	11399.944	33030.223
8982.0	47.49	12805.665	37483.0
10506.0	47.3	13739.964	38474.313
6470.0	47.05	11262.668	33860.508
6028.0	47.03	10883.57	38453.781
4251.0	46.99	9880.299	37234.117
6093.0	46.91	11077.486	39723.773
6359.0	46.88	11196.824	34335.605
6491.0	46.8	11235.933	34331.199
5558.0	46.72	10755.035	38393.719
5110.0	46.72	10308.565	33562.633
12099.0	46.7	14534.285	38973.977
10501.0	46.67	13592.698	38698.82
6906.0	46.65	11503.1	37931.969
11958.0	46.57	14223.259	38970.984
3163.0	46.51	9238.073	37186.465
955.0	46.47	8121.787	35202.664
3900.0	46.44	9702.274	35211.129
6802.0	46.4	11392.829	39598.832
3212.0	46.24	9166.696	38127.875
197.0	46.19	7716.871	35075.598
8988.0	46.13	12844.875	37074.969
4015.0	46.07	9536.012	36728.98
6810.0	46.01	11357.55	39878.508
8199.0	45.82	12177.148	39795.262
4036.0	45.57	9559.722	37130.707
7806.0	45.55	11921.721	34375.059
9303.0	45.54	12994.673	33619.84
12030.0	45.48	14238.562	39431.977
12059.0	45.38	14603.412	39955.367
9905.0	45.34	13212.429	34673.398
8830.0	45.19	12705.535	38244.078
5605.0	45.1	10773.232	37098.633
9750.0	45.04	13261.934	37282.594
5689.0	44.92	10737.034	35502.426
9845.0	44.9	13191.735	35754.59
11858.0	44.9	14319.565	37796.039
9170.0	44.88	12739.3	34498.57
10215.0	44.77	13474.45	36187.039
8060.0	44.75	12233.338	36136.949
6057.0	44.73	10950.005	39251.367
11128.0	44.71	13871.213	38041.363
180.0	44.71	7649.314	34932.742
589.0	44.67	7731.458	39043.211
11106.0	44.56	13861.695	37528.355
4313.0	44.39	9840.848	35760.926
1068.0	44.19	8164.657	33091.703
10044.0	44.14	13502.727	34504.359
9648.0	44.04	13153.736	39908.047
1791.0	43.91	8521.766	35407.82
10357.0	43.83	13398.487	37604.762
1371.0	43.73	8224.955	37489.77
3150.0	43.7	9159.505	36896.512
4974.0	43.62	10294.511	36313.578
6714.0	43.58	11413.403	37234.027
5179.0	43.37	10441.344	33692.953
11370.0	43.28	14006.928	37337.516
5983.0	43.26	10930.117	37248.191
2286.0	43.1	8867.126	40009.711
619.0	43.01	7898.073	39559.043
6806.0	42.91	11268.014	39844.867
9738.0	42.85	13225.11	37660.652
8573.0	42.68	12671.951	33979.215
12177.0	42.57	14531.032	38074.656
12370.0	42.51	14447.542	33985.297
11540.0	42.47	14107.847	34076.809
2088.0	42.43	8764.805	36696.871
7831.0	42.43	11997.165	33764.297
11629.0	42.39	14244.435	34225.285
2105.0	42.36	8752.301	37403.289
6133.0	42.36	11022.894	38570.59
11099.0	42.13	13788.632	37326.828
1211.0	41.99	8314.206	35785.629
658.0	41.82	7743.734	39777.031
2173.0	41.78	8753.819	38339.168
10839.0	41.7	13798.556	33216.809
4888.0	41.57	10160.892	38413.738
3338.0	41.53	9179.008	39932.43
8955.0	41.49	12750.892	38109.152
9894.0	41.47	13255.865	35068.008
11587.0	41.46	14273.376	33217.715
4483.0	41.42	9959.49	33259.305
224.0	41.4	7739.537	35329.871
3070.0	41.34	9198.456	35533.117
8506.0	41.32	12421.145	33245.188
1274.0	41.26	8231.55	36525.613
4240.0	41.24	9917.974	37656.508
5336.0	41.24	10485.607	36538.504
6844.0	41.15	11470.19	39310.414
10816.0	41.13	13726.913	33278.836
5844.0	41.07	10898.014	34056.965
4142.0	41.05	9547.803	39738.957
4254.0	41.01	9775.091	37311.063
8252.0	40.98	12489.254	38316.27
3613.0	40.96	9441.614	35066.492
11449.0	40.96	14113.12	35744.457
8258.0	40.82	12360.026	38388.906
4688.0	40.8	10097.819	36534.91
8704.0	40.73	12708.941	36252.262
1160.0	40.69	8324.164	34927.891
7328.0	40.67	11794.525	35438.723
6175.0	40.67	11048.283	37540.5
11612.0	40.67	14336.111	33889.484
6273.0	40.63	11051.502	35406.313
3313.0	40.63	9201.047	39096.633
9124.0	40.59	12882.198	35521.359
9447.0	40.55	12991.511	36363.449
10489.0	40.55	13749.539	39024.754
9650.0	40.52	13307.999	39970.215
5053.0	40.5	10342.686	34512.027
7868.0	40.46	12093.696	33024.363
10209.0	40.38	13465.311	36152.215
7628.0	40.38	11876.574	37178.957
4292.0	40.38	9736.332	36507.07
117.0	40.36	7916.82	34275.699
5807.0	40.29	10884.251	33256.887
4156.0	40.27	9766.03	39761.328
1518.0	40.23	8238.677	39269.434
7696.0	40.21	12052.243	35296.258
9995.0	40.17	13449.502	33299.742
5085.0	40.17	10135.032	34067.098
10513.0	40.08	13677.44	38179.02
6991.0	40.02	11549.736	35677.48
1560.0	39.98	8502.988	38956.379
9823.0	39.94	13200.239	36278.348
12143.0	39.92	14561.213	38289.633
7804.0	39.88	11960.136	34338.781
7657.0	39.85	12051.793	36476.473
10855.0	39.75	13817.717	33571.23
5291.0	39.75	10541.841	35847.875
6045.0	39.71	10970.111	39001.453
9764.0	39.65	13261.843	36876.133
7174.0	39.65	11810.878	33552.738
274.0	39.64	7978.376	36054.371
8623.0	39.6	12655.239	34925.781
9530.0	39.58	13004.429	37389.82
8914.0	39.5	12744.261	39581.801
4272.0	39.5	9872.636	36562.801
29.0	39.46	7905.142	33311.777
11525.0	39.39	14101.375	34368.445
10387.0	39.39	13433.034	38563.609
1849.0	39.27	8567.196	34025.801
11259.0	39.27	14116.215	38607.973
2549.0	39.27	8976.78	36194.316
12183.0	39.23	14425.929	38093.199
3653.0	39.23	9386.371	34134.137
11926.0	39.21	14423.152	38104.367
10005.0	39.19	13450.863	33655.836
10399.0	39.19	13507.178	38904.297
508.0	39.18	7880.154	37932.41
6355.0	39.14	11192.962	34291.816
9531.0	39.14	13074.531	37407.133
6741.0	39.12	11218.046	37910.355
4321.0	39.06	9730.609	35874.27
7484.0	39.02	11783.523	38887.586
2235.0	39.0	8648.073	39036.266
726.0	38.93	8097.556	38883.676
3635.0	38.87	9293.319	34526.941
11169.0	38.87	13841.428	39431.203
276.0	38.77	7732.863	36067.191
3990.0	38.73	9570.819	36466.543
3115.0	38.68	9145.821	36295.59
10374.0	38.68	13560.952	38183.906
10804.0	38.66	13665.469	33418.59
7834.0	38.66	11861.028	33801.352
11953.0	38.64	14253.235	38941.07
12301.0	38.58	14474.314	35932.746
8908.0	38.52	12835.985	39434.414
5794.0	38.52	10736.262	33313.348
2522.0	38.52	9004.429	36380.336
8457.0	38.52	12377.972	34220.258
11596.0	38.51	14290.718	33460.867
1891.0	38.47	8482.815	33283.09
11133.0	38.41	13821.649	38121.715
6721.0	38.41	11311.44	37293.074
6968.0	38.33	11609.971	36061.996
929.0	38.28	8036.114	35667.309
1254.0	38.26	8415.954	36256.941
8114.0	38.22	12166.978	37419.871
7376.0	38.16	11719.46	36573.285
3935.0	38.14	9548.627	35844.926
5135.0	38.12	10332.201	33229.707
12104.0	38.1	14617.695	38824.551
5348.0	38.08	10558.697	36720.191
1507.0	38.05	8261.514	39032.223
10237.0	37.99	13420.385	36390.977
1414.0	37.91	8396.018	37769.129
5838.0	37.91	10992.302	33949.09
6090.0	37.87	11163.468	39618.012
10572.0	37.85	13734.415	37073.398
6920.0	37.83	11612.088	37591.496
6406.0	37.66	11075.306	33357.727
2185.0	37.6	8779.213	38522.156
12270.0	37.53	14541.089	36703.293
1862.0	37.53	8483.897	33928.801
4750.0	37.53	10067.58	38161.152
10620.0	37.53	13713.673	36308.27
5684.0	37.51	10609.085	35595.508
4207.0	37.49	9921.581	38167.297
2467.0	37.41	9003.682	37595.57
10037.0	37.41	13482.483	34378.012
7617.0	37.36	12060.355	37410.715
10495.0	37.34	13654.664	38810.59
6395.0	37.32	11065.66	33761.281
2027.0	37.3	8837.709	35847.262
1777.0	37.16	8555.078	35418.836
255.0	37.14	7708.893	35870.758
5482.0	37.13	10546.052	39609.652
7656.0	37.11	12008.92	36472.07
1315.0	37.01	8299.758	37066.641
1172.0	36.97	8326.544	35274.449
7934.0	36.93	12187.294	34221.391
7336.0	36.93	11786.648	35483.523
6229.0	36.86	11071.2	36057.754
2649.0	36.84	8957.058	34430.047
8316.0	36.82	12427.637	36722.137
9580.0	36.8	13083.037	38414.551
5730.0	36.78	10765.151	34517.707
4262.0	36.76	9766.619	36923.977
12215.0	36.72	14603.309	37965.938
10039.0	36.69	13534.803	34423.395
4460.0	36.53	9883.653	33302.984
9104.0	36.53	12747.993	36033.289
11964.0	36.47	14346.966	39009.102
1553.0	36.47	8561.966	39295.078
5918.0	36.36	10868.534	35824.375
5899.0	36.34	10984.498	35329.387
8993.0	36.32	12720.743	36878.953
3037.0	36.3	9073.403	35111.773
780.0	36.26	8038.239	37699.965
12325.0	36.19	14464.098	35303.484
10643.0	36.19	13744.179	35883.852
9184.0	36.15	12712.785	34445.906
4756.0	36.07	10070.316	38386.332
6743.0	36.0	11354.483	37952.371
5216.0	35.94	10518.813	34545.293
5930.0	35.88	10827.05	36142.664
215.0	35.88	7833.767	35192.953
4163.0	35.8	9894.303	39602.18
971.0	35.77	8157.975	34880.691
6166.0	35.77	11086.192	37686.199
5043.0	35.75	10145.119	34883.82
8334.0	35.73	12325.719	36417.117
9617.0	35.73	12938.018	39274.5
4910.0	35.71	10285.572	37888.871
10451.0	35.67	13600.84	39614.484
2278.0	35.65	9028.411	39827.832
7366.0	35.61	11768.238	36168.168
10644.0	35.57	13774.902	35884.359
5490.0	35.55	10556.721	39818.105
10669.0	35.52	13717.653	35304.008
12244.0	35.48	14508.381	37181.477
8196.0	35.46	12099.234	39692.859
5180.0	35.46	10376.235	33696.336
9536.0	35.42	12995.022	37515.773
6847.0	35.4	11493.856	39125.031
48.0	35.4	7828.394	33525.629
8198.0	35.36	12161.965	39790.527
9792.0	35.34	13184.296	36621.559
2536.0	35.33	8959.517	36347.867
9577.0	35.33	13086.773	38310.801
2291.0	35.31	8850.099	39499.832
7592.0	35.27	11861.41	38412.09
2008.0	35.25	8783.73	35388.762
8097.0	35.23	12211.134	36922.344
4257.0	35.23	9737.938	37038.07
12282.0	35.21	14628.251	36696.066
1970.0	35.21	8839.71	34725.051
2450.0	35.1	8880.285	37876.063
6354.0	35.08	11129.989	34603.395
11406.0	35.04	14202.747	36620.719
6399.0	35.02	11089.343	33520.535
6853.0	34.98	11450.411	38988.234
4191.0	34.96	9869.315	38701.938
2328.0	34.94	8889.606	38881.742
9288.0	34.94	12991.735	33268.977
8646.0	34.92	12573.014	35647.234
11308.0	34.9	14074.364	37543.215
8657.0	34.9	12693.094	35866.68
6176.0	34.88	11119.618	37548.367
7895.0	34.87	12151.994	33429.859
4090.0	34.85	9540.786	38364.809
3679.0	34.85	9471.846	34093.98
8227.0	34.83	12384.61	39138.758
7367.0	34.81	11665.288	36183.406
9645.0	34.81	13168.377	39878.977
3064.0	34.81	9274.301	35493.672
6674.0	34.73	11272.795	36341.141
12360.0	34.73	14430.172	34398.832
1334.0	34.69	8217.323	37268.977
7201.0	34.69	11841.16	34049.965
8039.0	34.65	12185.772	35604.305
4481.0	34.64	10011.522	33131.828
12113.0	34.62	14507.015	38516.738
141.0	34.6	7838.206	34569.406
11006.0	34.6	13866.23	36902.668
2340.0	34.58	8983.626	38471.707
1257.0	34.58	8366.221	36313.957
12159.0	34.56	14614.887	38037.457
9214.0	34.54	12894.396	33837.766
3148.0	34.54	9262.56	36850.363
8338.0	34.54	12305.241	36461.676
6645.0	34.52	11358.653	35703.781
8972.0	34.48	12891.306	37503.684
4964.0	34.35	10136.768	36428.313
9240.0	34.35	12745.211	33364.844
1150.0	34.33	8374.8	34536.84
10375.0	34.31	13520.981	38191.852
10739.0	34.29	13696.735	34753.781
6831.0	34.29	11455.832	39694.559
978.0	34.29	8109.589	34698.371
5445.0	34.29	10552.933	38711.891
10993.0	34.27	13849.913	36753.895
3582.0	34.27	9282.959	35462.141
12290.0	34.25	14448.539	36332.176
10370.0	34.25	13493.694	38027.992
2272.0	34.25	8700.094	39946.047
12067.0	34.23	14602.275	39691.629
8322.0	34.21	12471.269	36823.105
686.0	34.19	8066.768	39819.172
2087.0	34.16	8793.078	36684.387
3186.0	34.16	9081.233	37627.039
5890.0	34.14	10865.359	35050.68
1522.0	34.12	8358.384	39547.578
994.0	34.12	8083.305	34153.301
6202.0	34.1	11152.165	36906.508
507.0	34.06	7877.762	37915.387
1537.0	34.04	8364.514	39998.238
5284.0	34.02	10363.813	35811.137
3846.0	34.02	9546.894	34274.383
7365.0	34.02	11811.464	36115.289
2807.0	34.0	8919.729	33483.52
8658.0	33.96	12686.106	35882.695
9897.0	33.95	13291.272	34857.32
2242.0	33.93	8805.489	39172.289
7699.0	33.91	11994.536	35338.051
805.0	33.91	8016.252	37434.992
1227.0	33.91	8330.112	35970.922
1313.0	33.87	8397.86	37058.785
9711.0	33.87	13272.766	38235.766
11566.0	33.85	14202.683	33221.059
6000.0	33.83	10821.07	37518.195
12319.0	33.83	14512.237	35538.793
11462.0	33.79	14065.492	35601.465
5897.0	33.77	10934.097	35259.68
136.0	33.75	7980.578	34505.863
606.0	33.74	7962.368	39386.203
11139.0	33.7	13891.935	38364.547
7473.0	33.66	11779.548	38490.703
290.0	33.66	7884.443	36393.574
3314.0	33.64	9128.23	39131.676
8546.0	33.6	12698.192	33448.938
10048.0	33.51	13528.497	34544.992
10503.0	33.51	13753.665	38755.758
2600.0	33.49	8999.113	35120.078
11282.0	33.49	14183.663	37695.453
9340.0	33.47	13035.839	34486.961
7688.0	33.45	11857.191	35732.063
2584.0	33.45	8860.781	35690.797
3962.0	33.45	9507.0	36021.188
6503.0	33.43	11402.341	34539.0
9534.0	33.43	12934.919	37468.094
10389.0	33.41	13437.602	38594.691
10597.0	33.37	13742.032	36761.605
10435.0	33.35	13523.716	39950.391
3294.0	33.35	9219.775	38965.063
1525.0	33.33	8396.532	39656.047
4754.0	33.33	9972.019	38336.625
9318.0	33.33	12959.943	33969.262
6869.0	33.33	11568.069	38765.43
3848.0	33.29	9622.466	34280.438
4623.0	33.29	10069.782	35521.898
9532.0	33.28	13125.047	37410.297
1985.0	33.2	8693.429	34964.836
6373.0	33.18	11010.243	34273.328
9280.0	33.12	12926.078	33116.121
4121.0	33.1	9621.647	39234.195
6305.0	33.08	11173.545	34799.43
486.0	33.06	7667.353	37697.102
8905.0	33.06	12900.362	39634.242
6760.0	33.05	11225.156	38368.59
3535.0	33.05	9385.187	36066.91
1999.0	33.05	8822.742	35214.637
4172.0	33.03	9721.572	39548.488
5948.0	33.01	10923.179	36663.488
345.0	33.01	7723.616	36726.523
9196.0	32.99	12779.846	34266.422
10452.0	32.97	13633.666	39614.23
683.0	32.97	8195.657	39808.258
3147.0	32.97	9241.731	36846.977
9566.0	32.97	12965.179	38025.902
2221.0	32.93	8756.741	38781.188
1545.0	32.91	8443.796	39835.105
9411.0	32.91	13107.351	35803.703
4496.0	32.91	10124.601	33465.184
112.0	32.87	7659.269	34128.297
10727.0	32.87	13664.122	34891.637
10463.0	32.85	13597.44	39541.156
7980.0	32.85	12241.029	34990.848
1848.0	32.82	8588.964	34005.789
9728.0	32.82	13162.883	37536.402
7913.0	32.82	12242.574	33844.211
9209.0	32.8	12787.909	34118.828
4916.0	32.8	10186.732	37663.055
7203.0	32.78	11846.476	34091.363
2816.0	32.76	9058.759	33408.645
2469.0	32.76	9047.459	37623.223
2824.0	32.68	8909.495	33480.426
6260.0	32.64	11163.052	35507.586
1991.0	32.6	8724.902	35074.66
5762.0	32.6	10618.546	34119.707
10728.0	32.59	13672.957	34925.734
8991.0	32.59	12741.248	37174.871
4761.0	32.55	9968.476	38444.07
242.0	32.53	7856.728	35645.441
11200.0	32.51	14045.039	39978.145
11243.0	32.49	14007.615	38912.629
2486.0	32.49	9056.047	37158.402
5537.0	32.49	10576.594	39029.094
1974.0	32.49	8765.207	34767.0
9916.0	32.49	13276.009	34434.133
9552.0	32.49	13076.319	37743.816
3436.0	32.49	9417.937	37828.871
3401.0	32.43	9391.511	38949.02
8574.0	32.43	12655.5	34016.844
4196.0	32.41	9745.312	38491.129
3629.0	32.41	9364.05	34465.773
9655.0	32.39	13202.935	39666.512
3180.0	32.39	9257.533	37553.848
7487.0	32.39	11792.702	38977.738
6048.0	32.39	10871.852	39107.113
365.0	32.39	7701.938	36810.648
4186.0	32.37	9853.977	38901.773
4815.0	32.37	9992.42	39666.895
11351.0	32.37	14205.947	37190.473
5878.0	32.36	10787.736	34822.184
2538.0	32.36	8874.205	36080.625
1573.0	32.28	8539.971	38873.727
8911.0	32.24	12832.984	39492.691
893.0	32.22	8132.593	36069.0
8680.0	32.22	12622.078	36104.219
8715.0	32.2	12654.537	36331.813
12057.0	32.2	14460.459	39902.422
6345.0	32.18	11116.882	34539.895
6105.0	32.18	11068.446	39425.438
8873.0	32.16	12666.147	39273.703
8518.0	32.16	12604.751	33009.965
12093.0	32.16	14596.501	39213.109
10737.0	32.16	13743.391	34685.152
485.0	32.15	7652.015	37653.453
702.0	32.15	8017.026	39549.02
6628.0	32.15	11341.067	35391.031
2582.0	32.13	8973.013	35655.938
6227.0	32.13	11197.582	36369.191
7375.0	32.11	11837.632	36540.898
3643.0	32.11	9436.669	34601.504
9719.0	32.09	13213.174	37864.676
8268.0	32.05	12391.645	38241.578
11171.0	32.03	13845.897	39530.715
3025.0	32.03	9242.236	34892.973
5347.0	32.03	10542.995	36712.598
2405.0	31.99	8901.937	38402.289
865.0	31.99	8121.67	36809.078
2390.0	31.97	9010.358	38330.297
2099.0	31.95	8755.296	37058.227
7464.0	31.93	11654.784	38229.0
10566.0	31.93	13677.867	37320.277
1584.0	31.92	8596.718	38785.926
11577.0	31.9	14030.713	33137.371
9130.0	31.9	12768.528	35255.352
6951.0	31.9	11533.095	36611.063
6647.0	31.9	11412.706	35788.301
8899.0	31.88	12761.764	39959.09
8221.0	31.88	12360.113	39335.953
2106.0	31.86	8772.061	37415.852
12321.0	31.84	14593.095	35558.902
7590.0	31.84	11988.302	38543.797
12208.0	31.82	14495.387	37908.395
1676.0	31.8	8590.771	37185.363
8943.0	31.8	12899.59	38421.559
7498.0	31.76	11720.432	39074.941
7184.0	31.74	11792.76	33718.609
8742.0	31.72	12616.763	36659.09
8985.0	31.7	12913.961	37256.035
7514.0	31.69	11834.973	39584.738
3169.0	31.69	9158.901	37316.914
742.0	31.69	8000.463	38764.742
9154.0	31.69	12757.215	34872.563
3416.0	31.67	9429.173	38626.535
10042.0	31.67	13390.965	34455.191
256.0	31.65	7706.825	35881.293
8113.0	31.65	12105.324	37411.094
7397.0	31.63	11677.108	37032.883
4880.0	31.63	10199.753	38481.313
6026.0	31.63	10817.765	38419.316
7501.0	31.61	11733.757	39124.441
8115.0	31.59	12073.742	37428.211
6992.0	31.57	11565.604	35472.645
4836.0	31.55	10185.093	39910.469
11304.0	31.55	14020.127	37530.953
9284.0	31.55	13080.088	33234.715
4903.0	31.55	10269.123	37995.477
4099.0	31.53	9652.561	38540.867
11222.0	31.53	14003.142	39361.84
5963.0	31.53	10913.516	36953.457
946.0	31.51	8089.709	35379.566
9015.0	31.49	12859.121	36581.148
6102.0	31.49	11074.627	39307.703
3114.0	31.49	9082.492	36292.848
4176.0	31.49	9773.167	39172.063
711.0	31.47	8107.98	39194.117
2474.0	31.47	8993.598	37448.293
7452.0	31.46	11737.371	37963.789
3677.0	31.44	9476.997	34081.43
6246.0	31.44	11085.784	35777.773
12330.0	31.42	14615.512	35103.652
11289.0	31.4	14038.247	37815.246
9944.0	31.38	13221.426	33557.871
1071.0	31.38	8093.752	33109.957
228.0	31.36	7855.32	35390.555
4388.0	31.36	9772.572	34720.098
4718.0	31.36	10087.049	37108.641
9919.0	31.34	13191.569	34170.398
5061.0	31.32	10321.447	34336.227
1502.0	31.32	8296.528	38914.82
10406.0	31.3	13544.622	39109.305
9721.0	31.3	13146.668	37909.895
9006.0	31.28	12836.543	36755.098
9265.0	31.28	12895.5	33033.18
7876.0	31.26	12171.242	33106.645
5568.0	31.26	10647.784	37828.605
12337.0	31.26	14578.866	34942.781
9627.0	31.24	13133.051	39548.203
8271.0	31.23	12419.249	38062.176
9300.0	31.21	13123.175	33582.668
4870.0	31.19	10300.606	38793.941
10394.0	31.19	13359.021	38729.922
5549.0	31.17	10692.012	38680.48
1961.0	31.09	8636.375	34557.289
676.0	31.09	7964.499	39967.883
8770.0	31.09	12668.594	37205.602
6815.0	31.07	11259.211	39925.023
8589.0	31.05	12668.14	34280.746
11759.0	31.03	14397.63	37168.484
11956.0	31.03	14362.571	38956.516
6643.0	31.03	11360.272	35597.105
2277.0	31.03	9017.474	39827.461
6745.0	31.01	11312.774	38028.555
1942.0	30.98	8778.384	34121.98
5544.0	30.98	10640.387	38894.094
9341.0	30.98	13011.593	34504.059
7381.0	30.96	11820.366	36671.477
7143.0	30.94	11587.366	33070.516
7433.0	30.92	11766.469	37635.543
5451.0	30.9	10354.685	38851.043
8353.0	30.9	12348.092	36169.813
4701.0	30.9	10059.586	36871.617
5105.0	30.9	10246.15	33770.348
1790.0	30.88	8559.71	35386.574
6751.0	30.88	11324.279	38096.863
4606.0	30.86	9939.531	35206.887
1317.0	30.86	8408.853	37076.375
9257.0	30.86	12886.689	33253.148
8510.0	30.86	12396.269	33317.258
4063.0	30.86	9578.66	37678.527
12061.0	30.84	14557.032	39991.5
11419.0	30.82	14131.443	36514.93
8276.0	30.8	12304.864	37686.836
9200.0	30.78	12813.048	34043.578
915.0	30.78	8177.208	35752.836
12394.0	30.73	14439.852	33415.441
6904.0	30.73	11429.154	37901.66
10606.0	30.73	13592.514	36554.445
806.0	30.73	8026.694	37467.363
10817.0	30.73	13646.446	33294.844
10388.0	30.71	13454.088	38592.789
10516.0	30.69	13626.885	38001.793
752.0	30.69	8010.788	38436.609
2899.0	30.69	9208.925	33455.543
10482.0	30.69	13581.018	38951.152
4796.0	30.67	10118.278	39357.965
1841.0	30.67	8632.227	34155.176
10034.0	30.65	13461.924	34295.914
8960.0	30.65	12897.684	37880.98
6919.0	30.63	11598.362	37582.242
5612.0	30.63	10649.239	36922.09
10971.0	30.63	13911.137	36372.465
773.0	30.59	8173.325	37912.848
976.0	30.59	8142.143	34624.426
33.0	30.59	7791.428	33355.273
3192.0	30.57	9145.772	37649.273
4237.0	30.57	9735.375	37537.723
5237.0	30.56	10461.166	34723.203
8090.0	30.56	12236.733	36665.23
4852.0	30.54	10305.421	39468.863
11430.0	30.54	14111.474	36156.055
11703.0	30.54	14386.698	35883.504
3929.0	30.52	9533.807	35721.867
6154.0	30.5	11108.766	38106.949
239.0	30.48	7647.659	35602.238
12377.0	30.46	14466.379	33645.43
5733.0	30.42	10731.172	34578.871
7908.0	30.4	12185.923	33799.949
5403.0	30.4	10358.227	37957.0
9595.0	30.4	13057.297	38841.289
6865.0	30.4	11623.885	38686.621
654.0	30.38	7768.906	39720.285
10241.0	30.38	13386.88	36510.0
3489.0	30.36	9485.021	36963.145
10016.0	30.36	13433.097	33841.719
5839.0	30.36	10829.367	33973.535
9325.0	30.34	13091.362	34063.176
4824.0	30.34	9989.296	39898.23
1241.0	30.33	8267.951	36138.578
6248.0	30.33	11203.548	35781.172
3389.0	30.31	9302.118	39416.215
2297.0	30.31	8871.066	39563.125
2642.0	30.31	8946.301	34540.305
3608.0	30.29	9343.701	35245.66
4627.0	30.29	9949.554	35668.781
7588.0	30.27	11876.839	38679.523
4113.0	30.27	9575.552	38812.867
5741.0	30.25	10642.643	34292.504
8265.0	30.25	12304.689	38219.23
6817.0	30.23	11259.597	39983.492
8619.0	30.23	12651.952	34870.336
1893.0	30.23	8622.13	33004.836
3198.0	30.21	9263.586	37869.785
7936.0	30.21	12282.339	34176.824
7790.0	30.21	11997.459	34739.594
11750.0	30.21	14360.05	36988.656
11431.0	30.19	14027.519	36179.168
5453.0	30.17	10464.705	38945.836
8344.0	30.13	12407.926	36262.266
3160.0	30.11	9268.645	37104.375
8875.0	30.11	12556.483	39381.352
3464.0	30.1	9425.442	37416.145
344.0	30.1	7841.693	36718.449
4655.0	30.08	10104.322	36206.797
1408.0	30.06	8393.7	37708.215
154.0	30.04	7792.153	34753.945
816.0	30.02	8185.763	37022.277
504.0	30.02	7972.29	37871.391
10367.0	30.02	13357.933	37938.406
11197.0	30.02	14204.213	39943.891
8205.0	29.98	12463.83	39800.719
10899.0	29.98	13859.942	34532.504
11215.0	29.98	14090.092	39590.055
79.0	29.98	7893.599	33853.469
8505.0	29.96	12355.51	33216.148
4456.0	29.96	9774.222	33226.945
4381.0	29.94	9814.141	34658.313
3181.0	29.94	9211.322	37554.879
4554.0	29.92	10128.869	34450.855
1681.0	29.92	8579.841	37295.145
11784.0	29.92	14384.039	37455.223
10529.0	29.9	13613.91	37870.355
12311.0	29.9	14506.742	35793.527
6178.0	29.88	11066.176	37570.051
3499.0	29.88	9418.471	36605.629
248.0	29.88	7948.269	35787.609
4935.0	29.88	10186.557	37142.883
4453.0	29.88	9731.361	33174.215
3322.0	29.88	9179.931	39440.434
11671.0	29.83	14404.017	35123.684
10673.0	29.81	13775.084	35309.668
11263.0	29.79	14036.758	38390.414
10974.0	29.79	13996.13	36414.328
9685.0	29.79	13152.462	38882.145
4792.0	29.79	9946.54	39242.039
11748.0	29.79	14377.732	36962.727
5665.0	29.79	10650.92	36150.277
7604.0	29.77	11879.391	38050.699
7570.0	29.75	11958.903	38958.656
10190.0	29.73	13401.142	35799.484
6735.0	29.73	11279.544	37732.664
12356.0	29.71	14451.539	34566.797
6416.0	29.69	11066.534	33207.605
7414.0	29.69	11796.644	37346.973
784.0	29.69	8034.082	37743.668
4133.0	29.67	9598.822	39557.367
10565.0	29.67	13709.097	37312.875
5685.0	29.65	10646.708	35716.797
5047.0	29.65	10292.529	34684.82
7869.0	29.64	12143.099	33028.84
2908.0	29.64	9182.318	33543.223
8643.0	29.64	12502.658	35615.629
8787.0	29.64	12502.716	37548.621
7985.0	29.64	12162.204	35053.793
4895.0	29.62	10212.379	38178.008
1799.0	29.6	8427.508	35181.031
9336.0	29.6	12981.401	34341.086
7968.0	29.58	12281.639	34835.309
5290.0	29.58	10384.144	35837.5
7883.0	29.56	12190.542	33256.375
8300.0	29.54	12281.868	37067.93
4005.0	29.54	9685.929	36640.32
3425.0	29.52	9375.766	38210.289
775.0	29.52	8054.53	37963.441
4523.0	29.5	9924.382	33937.402
9510.0	29.48	13021.092	36949.727
12097.0	29.46	14640.631	39250.965
3013.0	29.44	9180.397	34672.699
4021.0	29.44	9567.602	36800.594
7302.0	29.44	11741.586	34966.09
5931.0	29.42	10802.626	36167.168
4825.0	29.42	9924.327	39909.387
10361.0	29.41	13512.64	37704.313
5575.0	29.41	10673.979	37541.172
130.0	29.41	7763.85	34478.887
11685.0	29.39	14413.983	35493.094
12013.0	29.37	14332.975	39249.824
3045.0	29.37	9123.288	35267.461
766.0	29.35	8120.917	38128.961
10766.0	29.33	13607.192	34242.324
11413.0	29.33	14124.13	36391.457
4320.0	29.33	9899.306	35860.293
6193.0	29.31	11155.142	37335.551
5505.0	29.31	10704.325	39648.133
1694.0	29.31	8596.873	36980.91
9716.0	29.29	13287.246	38031.434
7578.0	29.27	12054.853	38822.703
7123.0	29.27	11512.395	33420.074
768.0	29.25	8203.201	37841.125
5241.0	29.25	10439.988	34825.355
5136.0	29.25	10243.198	33293.078
11488.0	29.23	14149.403	35180.324
10838.0	29.23	13977.506	33171.887
9544.0	29.21	13117.59	37657.035
4913.0	29.21	10166.775	37944.27
2874.0	29.19	9167.304	33106.539
5812.0	29.16	10800.823	33299.395
8399.0	29.16	12435.558	35525.715
3986.0	29.16	9607.695	36412.73
694.0	29.14	8146.553	39669.492
8865.0	29.12	12610.649	39084.375
4175.0	29.1	9875.542	39125.949
65.0	29.08	7686.848	33710.742
11567.0	29.08	14187.307	33229.156
2468.0	29.08	8950.766	37599.266
12396.0	29.08	14587.848	33218.309
8915.0	29.08	12917.354	39272.203
12385.0	29.08	14527.458	33537.234
3411.0	29.06	9487.739	38783.828
7616.0	29.06	11926.833	37632.234
933.0	29.06	8095.828	35424.816
4853.0	29.04	10340.796	39517.188
6170.0	29.04	11146.994	37747.547
4799.0	29.04	9942.262	39401.734
4691.0	29.04	9944.521	36591.781
3207.0	29.02	9103.716	38054.629
7555.0	29.02	11903.022	39581.914
2281.0	29.02	9053.715	39924.035
11738.0	29.0	14237.279	36823.371
8750.0	29.0	12618.012	36800.605
1275.0	29.0	8328.779	36531.82
6969.0	28.97	11532.263	36073.973
577.0	28.95	7770.361	38918.953
11608.0	28.95	14262.284	33785.84
2454.0	28.93	8995.01	37929.773
1753.0	28.91	8568.761	35751.137
9420.0	28.91	13000.618	35941.043
6947.0	28.89	11619.084	36784.242
7807.0	28.89	12037.682	34384.137
6035.0	28.89	10955.417	38620.23
2490.0	28.87	8932.238	36893.211
1561.0	28.87	8603.439	39017.129
3984.0	28.87	9679.538	36373.414
1897.0	28.87	8527.403	33112.906
3539.0	28.87	9486.929	36115.824
6939.0	28.87	11426.903	36878.465
11549.0	28.85	14151.769	33695.156
11381.0	28.85	14110.336	37128.48
2222.0	28.85	8685.562	38816.051
7789.0	28.85	11867.357	34722.457
70.0	28.83	7929.971	33747.801
689.0	28.83	7995.34	39986.754
4462.0	28.83	9741.926	33014.906
1004.0	28.79	8116.706	34004.473
5084.0	28.79	10209.768	34064.746
2888.0	28.77	9165.587	33260.645
727.0	28.75	8200.793	38894.191
10905.0	28.75	13966.12	34695.68
9185.0	28.75	12822.992	34137.551
12065.0	28.74	14581.199	39672.367
8879.0	28.74	12654.104	39489.164
6361.0	28.74	11124.856	34393.801
8593.0	28.74	12503.441	34328.383
11716.0	28.74	14309.217	36167.684
188.0	28.74	7785.685	35026.141
3326.0	28.74	9200.456	39499.992
4409.0	28.7	9768.452	34129.41
4092.0	28.68	9524.889	38372.121
1785.0	28.68	8440.54	35556.539
2893.0	28.68	9266.195	33286.773
9633.0	28.66	12943.874	39704.492
10381.0	28.66	13505.389	38365.902
11137.0	28.66	13966.436	38271.059
10157.0	28.66	13529.667	35444.457
6085.0	28.66	11200.615	39920.008
7598.0	28.64	11896.143	38223.074
4690.0	28.64	10021.416	36578.594
10332.0	28.62	13560.896	37144.762
9618.0	28.62	13045.252	39360.715
11220.0	28.62	14041.387	39337.852
12118.0	28.6	14605.86	38549.719
9502.0	28.6	13046.684	36726.922
4294.0	28.58	9729.255	36256.766
2645.0	28.56	8928.113	34291.363
1118.0	28.56	8328.73	33857.781
11118.0	28.56	13839.469	37726.906
4230.0	28.54	9831.095	37744.93
9533.0	28.54	13129.244	37416.449
10571.0	28.54	13744.335	37030.039
2868.0	28.52	9214.099	33066.281
4484.0	28.52	10120.404	33261.07
2074.0	28.52	8769.917	36460.555
3110.0	28.52	9137.766	36185.98
9613.0	28.49	13087.133	39173.574
9010.0	28.49	12824.154	36841.867
1508.0	28.49	8219.619	39036.227
6237.0	28.49	11182.375	36182.133
3515.0	28.49	9281.63	36436.438
12289.0	28.47	14455.756	36306.051
3496.0	28.47	9435.582	36794.578
6121.0	28.45	11072.086	38674.57
5789.0	28.45	10710.611	33370.395
4127.0	28.45	9599.153	39485.434
4954.0	28.45	10206.783	36608.695
5825.0	28.45	10940.579	33577.496
12353.0	28.43	14577.092	34712.234
6800.0	28.43	11245.678	39505.984
84.0	28.43	7677.793	33880.836
697.0	28.43	8168.539	39438.07
10822.0	28.41	13604.127	33048.984
12128.0	28.41	14612.88	38430.797
1701.0	28.39	8612.629	36841.441
8624.0	28.39	12625.15	35098.996
3610.0	28.39	9340.153	35005.246
4084.0	28.37	9610.136	38230.535
2601.0	28.37	8968.165	35120.879
4785.0	28.35	10033.209	39127.723
8188.0	28.35	12118.585	39487.211
9558.0	28.35	13004.645	37883.668
7499.0	28.35	11828.352	39086.816
3122.0	28.33	9235.106	36381.785
9743.0	28.31	13199.725	37401.328
6192.0	28.31	11184.981	37296.945
10614.0	28.31	13722.665	36397.074
3261.0	28.29	9133.69	38675.242
5830.0	28.28	10856.448	33670.922
11701.0	28.26	14317.644	35864.16
8602.0	28.26	12566.875	34533.645
6198.0	28.26	11102.2	36866.98
1757.0	28.24	8471.96	35840.465
12340.0	28.24	14552.55	34961.641
4893.0	28.24	10169.138	38150.488
6038.0	28.24	10845.257	38714.125
2300.0	28.22	8956.296	39334.941
5508.0	28.22	10741.997	39466.887
8231.0	28.22	12481.289	39238.383
743.0	28.2	8065.748	38785.586
5331.0	28.2	10554.99	36462.773
4073.0	28.2	9530.065	37961.887
3201.0	28.2	9225.738	37932.879
4884.0	28.2	10259.24	38573.406
10062.0	28.18	13459.405	34597.742
9501.0	28.18	13002.632	36686.656
8266.0	28.18	12291.79	38229.641
6608.0	28.18	11303.626	35060.324
4914.0	28.18	10340.78	37952.953
10949.0	28.16	13883.132	35595.793
9236.0	28.16	12919.011	33584.961
1898.0	28.16	8480.242	33119.008
8451.0	28.14	12406.598	34373.734
2081.0	28.14	8764.267	36600.258
5542.0	28.14	10752.648	39066.984
8273.0	28.12	12397.947	37844.148
5294.0	28.12	10389.895	35872.723
5673.0	28.12	10716.549	35954.211
7208.0	28.12	11791.96	34194.266
289.0	28.08	7645.663	36301.258
6091.0	28.06	11037.671	39666.055
5351.0	28.06	10434.121	36842.059
7755.0	28.06	12057.105	34818.355
12070.0	28.05	14468.732	39548.555
2017.0	28.01	8637.343	35658.379
3146.0	28.01	9204.092	36831.988
3366.0	27.99	9281.363	39469.695
952.0	27.99	8176.038	35122.219
6143.0	27.97	11178.09	38172.211
2181.0	27.97	8724.691	38458.164
5381.0	27.97	10455.698	37442.887
12034.0	27.95	14399.795	39532.578
9511.0	27.95	13003.839	36955.0
10763.0	27.95	13778.332	34196.305
4233.0	27.93	9795.111	37782.926
3409.0	27.93	9381.983	38705.199
9435.0	27.93	13052.283	36133.594
9646.0	27.89	13210.924	39880.977
4748.0	27.89	10003.877	37957.832
7142.0	27.87	11623.349	33057.086
7517.0	27.87	11645.565	39746.559
8233.0	27.87	12397.134	39029.148
8551.0	27.85	12524.356	33556.078
8397.0	27.83	12476.241	35459.316
6067.0	27.82	10789.22	39510.168
6803.0	27.82	11382.923	39637.695
6041.0	27.82	10930.708	38793.398
27.0	27.8	7671.935	33301.84
7668.0	27.8	11965.28	36020.605
5382.0	27.78	10406.12	37460.301
2529.0	27.76	8901.92	36533.629
10333.0	27.76	13503.022	37154.457
4574.0	27.76	10002.041	34718.234
3663.0	27.74	9406.926	34243.438
9421.0	27.74	13097.721	35973.199
8975.0	27.74	12733.519	37557.508
7697.0	27.7	11882.301	35326.648
12049.0	27.66	14318.015	39909.051
7128.0	27.64	11599.498	33169.988
6892.0	27.64	11491.664	38261.121
737.0	27.64	8157.037	38674.207
5311.0	27.64	10505.238	36116.945
6125.0	27.64	11015.263	38729.633
519.0	27.64	7705.891	38079.242
9887.0	27.64	13330.453	34931.563
5570.0	27.62	10603.956	37915.484
6622.0	27.62	11397.523	35274.547
5466.0	27.62	10373.972	39326.063
5703.0	27.6	10682.104	35103.645
6226.0	27.6	11183.215	36359.813
1691.0	27.6	8573.128	36921.879
9273.0	27.59	12766.572	33124.527
10035.0	27.59	13473.401	34358.113
12386.0	27.57	14548.044	33551.234
8688.0	27.57	12645.851	36156.438
2449.0	27.57	8985.979	37866.953
11461.0	27.57	14134.462	35586.887
2558.0	27.55	9040.753	36037.563
870.0	27.55	8143.752	36549.277
9651.0	27.55	13292.498	39621.398
10653.0	27.55	13719.109	35725.539
3747.0	27.55	9309.031	33436.879
706.0	27.55	8049.23	39309.398
11660.0	27.53	14334.8	34776.07
9656.0	27.53	13315.478	39668.82
6433.0	27.51	11060.793	33072.094
11615.0	27.51	14264.872	33909.098
6222.0	27.49	11123.568	36228.938
9122.0	27.49	12915.808	35483.199
2996.0	27.49	9149.021	34295.555
7599.0	27.47	11865.067	38225.496
8270.0	27.47	12358.389	38027.133
298.0	27.47	7898.885	36538.805
895.0	27.47	8037.662	36088.156
11578.0	27.47	14003.0	33138.488
3545.0	27.45	9286.603	36204.398
1660.0	27.45	8610.956	37610.34
1723.0	27.43	8536.219	36270.289
1256.0	27.41	8395.041	36267.828
8558.0	27.41	12557.772	33712.223
11719.0	27.41	14269.291	36248.504
2823.0	27.39	8968.37	33478.188
3565.0	27.39	9479.971	35833.285
8984.0	27.39	12878.841	37182.289
7651.0	27.38	12045.517	36675.957
7945.0	27.38	12211.492	34381.664
9945.0	27.38	13298.605	33557.848
9862.0	27.36	13239.933	35458.363
5533.0	27.36	10579.114	38958.898
1130.0	27.36	8232.212	34110.699
11743.0	27.34	14306.755	36877.344
6022.0	27.34	10868.546	38229.82
7485.0	27.32	11669.757	38888.824
12071.0	27.32	14541.937	39566.301
10598.0	27.32	13629.025	36781.891
8844.0	27.32	12704.504	38495.227
10574.0	27.32	13659.506	37159.297
6967.0	27.32	11536.004	36062.59
8057.0	27.3	12130.015	36021.332
2541.0	27.3	8997.556	36130.734
3153.0	27.3	9099.574	36954.109
3340.0	27.3	9117.811	40008.387
11572.0	27.3	14132.459	33316.078
6158.0	27.28	11207.891	37852.055
11633.0	27.26	14358.1	34259.699
12117.0	27.26	14503.375	38538.266
3282.0	27.24	9187.925	38786.785
10427.0	27.24	13445.428	39672.02
12256.0	27.24	14563.257	37031.438
4744.0	27.22	9933.473	37891.004
3498.0	27.22	9473.825	36573.195
8900.0	27.22	12859.136	39962.488
6703.0	27.2	11294.196	37002.684
8214.0	27.2	12488.806	39473.125
2530.0	27.18	8910.297	36218.961
9105.0	27.18	12775.337	36034.305
1990.0	27.18	8748.512	35041.926
8970.0	27.18	12884.176	37814.422
9508.0	27.18	13003.728	36888.121
3516.0	27.15	9422.191	36452.641
94.0	27.15	7738.492	33910.09
11698.0	27.13	14339.573	35774.934
9883.0	27.13	13206.708	35209.633
11601.0	27.11	14353.704	33536.734
5962.0	27.11	10815.976	36948.867
10881.0	27.11	13933.697	34142.496
11590.0	27.09	14334.195	33323.637
8413.0	27.09	12432.352	35207.59
10494.0	27.09	13712.557	38808.387
5799.0	27.09	10856.676	33021.758
5801.0	27.09	10862.056	33072.508
11776.0	27.09	14284.17	37377.137
8815.0	27.09	12644.797	37906.664
9626.0	27.07	12989.488	39539.957
7493.0	27.07	11676.747	39042.859
3666.0	27.05	9277.756	33973.801
6046.0	27.05	10927.784	39013.348
3334.0	27.05	9159.172	39740.91
7608.0	27.03	12028.585	37869.203
4941.0	27.03	10331.047	36979.871
4201.0	27.03	9739.266	38338.527
2292.0	27.01	8889.491	39512.398
11219.0	27.01	14162.53	39328.523
5982.0	26.99	10905.841	37224.34
11668.0	26.97	14241.725	35038.574
67.0	26.95	7764.987	33723.324
12258.0	26.95	14569.786	37043.996
10334.0	26.95	13524.197	37180.52
1815.0	26.95	8583.757	34915.316
5707.0	26.95	10691.77	35213.523
7527.0	26.95	11852.524	39791.473
8471.0	26.93	12393.813	33856.711
3472.0	26.93	9420.489	37260.215
4860.0	26.93	10285.538	39194.84
9710.0	26.93	13313.935	38228.789
8.0	26.93	7750.158	33088.457
9570.0	26.93	13069.352	38100.125
6788.0	26.93	11233.918	39116.02
887.0	26.92	8142.0	36326.844
10947.0	26.92	13908.608	35545.297
3605.0	26.9	9311.299	35151.824
4440.0	26.9	9910.447	33761.16
7386.0	26.9	11846.113	36726.906
4564.0	26.9	10029.383	34601.07
5526.0	26.9	10632.768	39149.145
8849.0	26.9	12676.847	38741.688
4064.0	26.9	9530.833	37738.57
7734.0	26.88	11915.068	34976.441
7581.0	26.88	11899.424	38869.82
11252.0	26.88	14058.721	38726.754
8808.0	26.88	12593.462	37762.305
4298.0	26.88	9723.623	36331.219
6807.0	26.86	11373.489	39861.695
41.0	26.86	7824.439	33450.438
7200.0	26.86	11721.951	34045.688
9138.0	26.86	12797.588	35158.625
1887.0	26.86	8490.841	33166.734
2500.0	26.84	9057.196	36789.852
1197.0	26.84	8320.602	35588.211
1065.0	26.84	8078.703	33007.0
3889.0	26.82	9626.088	34994.246
8850.0	26.82	12633.159	38770.113
40.0	26.8	7881.654	33441.867
12364.0	26.8	14573.26	34180.523
4728.0	26.8	9957.888	37466.285
3968.0	26.78	9585.698	36099.793
8917.0	26.78	12787.686	39110.355
10648.0	26.78	13614.437	35594.82
3473.0	26.78	9431.82	37293.578
11438.0	26.76	14029.327	35928.102
8942.0	26.76	12858.923	38398.387
4155.0	26.74	9550.894	39981.711
8895.0	26.74	12823.479	39878.336
8356.0	26.72	12301.156	35899.617
1972.0	26.72	8642.047	34758.43
9446.0	26.7	12932.735	36292.938
812.0	26.7	8167.504	37272.137
8681.0	26.7	12662.086	36123.133
11193.0	26.7	14080.653	39872.281
11208.0	26.7	14014.65	39717.313
2998.0	26.7	9083.781	34345.102
63.0	26.7	7856.695	33697.301
4707.0	26.69	10009.459	36971.863
9765.0	26.69	13342.65	36892.695
292.0	26.69	7670.69	36417.711
4210.0	26.67	9760.064	38220.316
5635.0	26.67	10592.044	36698.594
199.0	26.67	7762.353	35098.289
12272.0	26.67	14435.235	36730.395
6398.0	26.67	11036.497	33516.883
7144.0	26.67	11509.023	33129.523
10400.0	26.67	13500.291	38911.246
10658.0	26.65	13711.443	35520.383
869.0	26.65	8019.224	36539.816
11271.0	26.63	14187.838	38024.543
8192.0	26.63	12075.914	39555.168
8898.0	26.61	12885.384	39933.672
3542.0	26.61	9446.145	36156.836
4641.0	26.59	10028.11	36018.871
11520.0	26.59	14191.001	34695.156
6508.0	26.57	11309.371	34597.336
5421.0	26.57	10380.106	38413.402
9366.0	26.55	13045.88	35027.313
604.0	26.53	7909.956	39335.301
3323.0	26.53	9202.944	39461.941
11889.0	26.53	14255.615	37865.523
294.0	26.53	7863.621	36470.543
524.0	26.51	7814.89	38120.039
8520.0	26.51	12689.025	33091.238
5860.0	26.51	10967.389	34271.215
510.0	26.51	7832.486	37966.43
4140.0	26.49	9639.169	39711.797
1476.0	26.49	8249.251	38427.195
6350.0	26.49	11168.645	34582.34
11946.0	26.49	14315.513	38815.227
8788.0	26.47	12520.624	37553.852
9126.0	26.47	12919.524	35552.797
8919.0	26.47	12822.952	39148.609
1304.0	26.47	8402.422	36919.926
236.0	26.47	7953.887	35554.523
8866.0	26.47	12513.252	39096.555
1066.0	26.47	8195.439	33025.406
1818.0	26.47	8440.365	34660.57
4746.0	26.47	10108.183	37931.277
8811.0	26.46	12562.275	37836.105
6214.0	26.46	11115.005	36647.344
46.0	26.44	7936.375	33502.387
770.0	26.44	8193.598	37879.086
7664.0	26.4	11984.521	36189.074
3878.0	26.38	9563.906	34758.367
9003.0	26.38	12814.405	37016.316
10470.0	26.36	13767.736	39320.133
2414.0	26.34	8917.902	38144.707
2588.0	26.34	8991.301	35480.238
10694.0	26.34	13747.207	35226.496
4431.0	26.32	9718.74	33904.852
5388.0	26.32	10416.659	37551.246
6730.0	26.32	11420.435	37542.617
5424.0	26.32	10358.949	38496.902
11451.0	26.3	14174.478	35797.922
8052.0	26.3	12168.312	35871.086
3440.0	26.3	9400.05	37906.91
8777.0	26.3	12568.095	37440.066
5473.0	26.3	10379.479	39437.863
9699.0	26.3	13166.81	38621.762
5609.0	26.3	10737.215	36862.586
10412.0	26.28	13524.217	39272.637
5598.0	26.28	10677.878	37228.48
5014.0	26.28	10267.187	35462.555
10980.0	26.28	13808.677	36573.992
4665.0	26.26	9946.931	36281.91
4423.0	26.24	9765.824	34104.379
3220.0	26.24	9190.429	38185.086
6911.0	26.24	11604.273	37678.422
8021.0	26.24	12106.594	35318.465
1523.0	26.24	8258.647	39567.875
3905.0	26.23	9530.329	35243.215
7483.0	26.23	11829.175	38873.227
4940.0	26.21	10185.389	36974.672
4856.0	26.21	10288.297	39562.641
11373.0	26.21	14070.41	37030.336
1236.0	26.21	8411.938	36057.977
12223.0	26.19	14468.007	37670.07
4922.0	26.19	10141.918	37502.836
11693.0	26.19	14377.653	35596.824
8407.0	26.17	12485.422	35309.621
2204.0	26.15	8786.606	38597.313
8953.0	26.15	12883.334	38079.883
9643.0	26.15	13330.647	39797.906
1332.0	26.15	8262.403	37208.715
8667.0	26.15	12522.645	35984.051
8499.0	26.15	12337.225	33378.969
11198.0	26.15	14070.741	39955.02
2014.0	26.15	8782.839	35540.148
4572.0	26.15	10011.085	34696.551
8067.0	26.13	12224.032	36251.313
3347.0	26.13	9405.506	39768.523
12391.0	26.13	14541.877	33366.172
4404.0	26.13	9812.801	34336.355
11695.0	26.13	14414.179	35703.508
10410.0	26.13	13411.358	39240.598
906.0	26.13	8029.687	35957.188
6663.0	26.13	11398.68	36123.621
8126.0	26.11	12238.81	37890.621
5413.0	26.11	10531.886	38167.449
8469.0	26.09	12366.03	33839.199
8048.0	26.09	12110.221	35802.719
11257.0	26.09	14066.389	38781.523
11623.0	26.09	14328.231	34112.629
9537.0	26.09	13016.129	37535.691
2479.0	26.09	8892.593	37286.355
1359.0	26.09	8329.728	37396.324
219.0	26.07	7723.48	35267.254
2910.0	26.07	9171.279	33566.949
4887.0	26.05	10211.617	38368.375
553.0	26.05	7856.562	38542.066
8396.0	26.03	12460.576	35437.859
7358.0	26.01	11697.098	35949.809
1410.0	26.01	8269.319	37716.504
5378.0	26.01	10429.134	37386.102
3204.0	26.01	9117.156	37982.656
10749.0	26.0	13615.399	34354.645
6092.0	26.0	11135.776	39668.34
8306.0	25.98	12455.715	37159.129
2075.0	25.98	8812.033	36462.242
7396.0	25.98	11757.482	36998.336
1708.0	25.96	8498.027	36631.656
6169.0	25.96	11080.265	37721.871
8297.0	25.94	12493.592	37332.922
4245.0	25.94	9772.274	37432.691
3494.0	25.94	9428.724	36768.445
5476.0	25.94	10469.907	39483.703
4510.0	25.94	10019.571	33684.379
6905.0	25.92	11470.996	37905.445
9148.0	25.92	12742.428	34787.738
1131.0	25.92	8371.863	34128.551
2564.0	25.92	8969.471	35782.941
10281.0	25.9	13564.047	36758.246
11559.0	25.9	14070.083	33599.398
10638.0	25.9	13758.395	35812.84
3838.0	25.9	9518.295	34196.219
11941.0	25.9	14271.592	38615.438
2001.0	25.9	8647.486	35264.453
18.0	25.88	7934.156	33210.016
6801.0	25.88	11389.122	39587.773
11560.0	25.88	14034.162	33355.352
543.0	25.86	7948.59	38408.656
4232.0	25.86	9770.308	37768.191
7989.0	25.86	12281.758	35141.207
6654.0	25.86	11383.718	35898.727
7848.0	25.86	12032.598	33446.664
698.0	25.86	8122.307	39459.629
9700.0	25.84	13349.105	38361.914
8560.0	25.84	12676.872	33730.309
8561.0	25.84	12623.698	33734.77
3415.0	25.84	9448.043	38620.836
3559.0	25.84	9291.68	36053.527
11164.0	25.82	13831.215	39234.426
7097.0	25.82	11564.831	33868.652
6388.0	25.82	11090.499	33888.215
6686.0	25.82	11422.001	36711.086
7147.0	25.8	11673.326	33094.594
1590.0	25.8	8509.699	38567.055
9125.0	25.8	12807.159	35524.449
8973.0	25.8	12787.426	37517.223
2302.0	25.78	8882.19	39377.316
7402.0	25.78	11725.892	37140.211
3331.0	25.77	9162.188	39569.129
7625.0	25.77	12018.936	37114.891
4998.0	25.77	10340.828	35953.133
10502.0	25.77	13703.58	38735.816
4228.0	25.77	9757.438	37673.766
3140.0	25.75	9165.378	36761.367
6724.0	25.75	11331.16	37327.34
8484.0	25.75	12415.822	33664.949
11927.0	25.75	14399.865	38146.641
10690.0	25.75	13604.971	35200.629
7176.0	25.73	11718.912	33599.508
3173.0	25.73	9187.214	37390.934
5133.0	25.73	10330.279	33215.434
6128.0	25.73	11177.014	38777.406
8431.0	25.73	12436.154	34701.504
5305.0	25.71	10499.549	36003.711
7958.0	25.71	12094.458	34629.941
3109.0	25.69	9204.162	36164.957
3199.0	25.69	9253.589	37876.629
4773.0	25.69	10020.886	38764.52
2583.0	25.67	8949.605	35671.258
10486.0	25.67	13699.762	39014.176
476.0	25.67	7821.692	37533.367
965.0	25.65	8074.927	35061.758
10853.0	25.65	13933.665	33517.473
7004.0	25.65	11507.028	35171.496
10772.0	25.65	13700.738	34045.457
4217.0	25.63	9765.495	38080.133
6874.0	25.63	11609.085	38591.117
4751.0	25.63	9934.939	38176.961
2315.0	25.63	9053.489	38975.672
6440.0	25.63	11360.657	33075.805
12073.0	25.63	14634.749	39589.563
3826.0	25.61	9701.575	33959.176
11190.0	25.61	13967.57	39974.031
8880.0	25.59	12592.307	39541.621
4795.0	25.59	10058.717	39336.055
10518.0	25.59	13765.993	38077.0
4929.0	25.59	10267.53	37296.715
8174.0	25.57	12119.899	39160.676
1540.0	25.57	8512.339	39777.32
8112.0	25.57	12155.805	37403.211
6799.0	25.57	11307.077	39390.156
4864.0	25.57	10177.672	38998.906
3574.0	25.57	9306.754	35413.145
10616.0	25.56	13603.911	36467.352
8305.0	25.56	12321.865	37148.391
4223.0	25.56	9918.643	37882.895
11401.0	25.56	14106.975	36788.422
5363.0	25.56	10549.254	37105.332
5268.0	25.56	10387.592	35370.387
12062.0	25.54	14508.257	39601.691
2114.0	25.54	8776.269	37683.535
9999.0	25.54	13569.059	33393.656
9389.0	25.54	12943.413	35222.844
8601.0	25.54	12638.142	34472.176
717.0	25.54	8101.843	39044.41
4444.0	25.54	9781.273	33548.816
6076.0	25.52	10905.034	39852.105
11837.0	25.52	14357.0	37733.852
4952.0	25.52	10211.881	36565.004
8185.0	25.52	12275.186	39383.914
10536.0	25.52	13644.645	37978.941
8209.0	25.5	12418.929	39999.211
469.0	25.5	7658.812	37429.77
712.0	25.5	8012.484	39246.227
3363.0	25.5	9348.236	39451.18
6207.0	25.5	11176.328	37013.523
1103.0	25.48	8239.006	33575.039
39.0	25.48	7800.204	33439.406
4173.0	25.48	9883.943	39365.305
2313.0	25.48	8850.187	39261.863
663.0	25.48	7838.43	39810.094
3024.0	25.48	9220.262	34874.68
11225.0	25.46	14116.055	39383.336
9958.0	25.46	13141.756	33441.598
4031.0	25.46	9548.49	37023.398
4141.0	25.46	9592.218	39737.121
1058.0	25.46	8041.302	33241.133
5236.0	25.46	10397.31	34715.195
4904.0	25.44	10160.171	38001.711
8222.0	25.44	12356.049	39348.188
6796.0	25.44	11413.799	39292.0
9563.0	25.44	13053.431	37937.148
7015.0	25.44	11461.913	34826.73
9698.0	25.44	13161.522	38605.41
8500.0	25.44	12376.921	33403.523
3065.0	25.42	9102.82	35499.469
8632.0	25.42	12661.192	35365.004
4788.0	25.42	9946.1	39159.793
889.0	25.42	8071.619	36365.523
2316.0	25.42	9026.951	39000.98
7920.0	25.42	12204.707	34002.781
10477.0	25.4	13745.392	39419.242
11645.0	25.4	14404.501	34479.203
8136.0	25.38	12280.332	38140.422
10040.0	25.38	13417.301	34428.883
8302.0	25.38	12298.248	37088.348
7882.0	25.38	12144.34	33228.875
2797.0	25.36	8888.484	33957.555
4398.0	25.36	9843.982	34565.609
7877.0	25.36	12171.049	33115.684
10832.0	25.34	13831.698	33007.551
9118.0	25.34	12897.371	35700.477
8213.0	25.33	12478.998	39447.805
9762.0	25.33	13258.633	37145.098
4042.0	25.33	9602.506	37237.141
5393.0	25.33	10421.575	37648.977
863.0	25.33	8094.863	36794.961
177.0	25.33	7700.759	34887.938
397.0	25.33	7902.877	36864.402
4040.0	25.33	9622.042	37204.656
6127.0	25.33	11160.923	38763.867
2206.0	25.33	8702.887	38620.969
8203.0	25.29	12157.468	39878.941
6757.0	25.29	11331.649	38299.902
3350.0	25.29	9408.384	39838.008
11606.0	25.29	14240.015	33738.816
4430.0	25.29	9805.146	33886.531
10889.0	25.29	13907.362	34269.137
9890.0	25.29	13322.306	34961.434
1252.0	25.27	8277.428	36208.781
11752.0	25.27	14414.665	36996.867
11821.0	25.27	14279.54	37671.469
168.0	25.25	7946.279	34864.148
11597.0	25.25	14296.726	33501.551
7105.0	25.25	11578.865	33756.297
7723.0	25.25	11911.271	35220.934
6234.0	25.25	11067.72	36103.348
8217.0	25.25	12461.788	39536.414
186.0	25.25	7955.379	35008.41
4725.0	25.23	10111.262	37257.266
10866.0	25.23	13790.57	33886.828
10964.0	25.23	13790.181	36055.348
7431.0	25.21	11690.037	37618.848
5210.0	25.21	10435.021	34250.07
6051.0	25.21	10891.801	39152.539
9554.0	25.21	12950.939	37805.441
170.0	25.21	7858.82	34866.223
1076.0	25.21	8316.247	33000.305
5122.0	25.21	10322.973	33372.625
12387.0	25.19	14460.802	33597.352
1251.0	25.17	8250.923	36194.492
4739.0	25.17	10005.291	37798.129
11554.0	25.17	14133.558	33489.012
7911.0	25.17	12125.178	33836.992
12106.0	25.15	14556.858	38875.605
8184.0	25.15	12094.603	39371.367
10330.0	25.13	13370.735	37051.055
9692.0	25.13	13347.301	38743.543
4455.0	25.11	9733.602	33206.414
6934.0	25.11	11515.802	37089.789
3655.0	25.11	9392.632	34154.047
5278.0	25.11	10411.319	35735.781
5594.0	25.11	10635.815	37490.184
855.0	25.1	8006.994	36995.504
666.0	25.1	7961.063	39835.039
6879.0	25.1	11553.248	38358.953
515.0	25.1	7907.211	38037.445
7836.0	25.1	11918.023	33502.73
3369.0	25.1	9316.765	39533.254
2475.0	25.1	8978.588	37464.684
8821.0	25.1	12581.337	38103.191
9628.0	25.1	12933.221	39554.344
5049.0	25.08	10229.58	34733.738
11491.0	25.08	14204.179	35237.832
9194.0	25.08	12793.354	34232.109
5770.0	25.08	10752.606	33664.059
5541.0	25.08	10776.79	39065.164
3348.0	25.06	9476.017	39780.293
11680.0	25.06	14372.723	35407.098
5384.0	25.06	10508.638	37506.281
5573.0	25.06	10678.753	37705.496
8867.0	25.04	12691.911	39116.805
3484.0	25.04	9403.945	36909.699
6599.0	25.02	11309.728	34913.477
2859.0	25.02	9009.391	33146.59
11937.0	25.02	14231.004	38560.598
1125.0	25.02	8259.613	33981.461
5098.0	25.02	10331.256	33678.871
4982.0	25.02	10235.14	36085.285
4804.0	25.0	10073.983	39486.227
9693.0	25.0	13169.915	38468.34
11035.0	25.0	13955.341	37094.691
3170.0	25.0	9270.055	37335.289
3837.0	24.98	9557.044	34189.637
10084.0	24.98	13482.564	34959.402
7489.0	24.96	11812.457	39016.449
4165.0	24.96	9864.446	39668.059
12056.0	24.96	14539.065	39860.656
8177.0	24.94	12245.591	39173.375
7583.0	24.94	12007.48	38876.445
10517.0	24.94	13756.876	38028.234
522.0	24.94	7941.789	38109.754
9935.0	24.94	13170.733	33952.422
4561.0	24.94	10096.78	34560.273
12402.0	24.94	14450.92	33044.367
2389.0	24.94	8912.235	38329.422
7538.0	24.94	12026.567	39909.672
6126.0	24.94	11130.385	38745.52
4724.0	24.92	9967.327	37203.457
1687.0	24.92	8529.59	37054.668
6391.0	24.92	11027.38	33906.5
9559.0	24.92	13097.879	37909.566
11482.0	24.92	14138.918	35293.383
4787.0	24.9	10089.534	39154.945
1136.0	24.9	8349.354	34220.566
2936.0	24.9	9227.641	33901.934
7536.0	24.88	11959.836	39847.676
193.0	24.88	7907.762	35040.641
7901.0	24.87	12155.557	33659.469
2457.0	24.87	9060.338	37942.773
4777.0	24.87	10016.279	38859.168
5621.0	24.87	10657.796	36747.855
6215.0	24.87	11130.207	36669.438
610.0	24.87	7822.616	39433.559
5882.0	24.85	10978.351	34889.926
974.0	24.85	8139.424	34608.531
4136.0	24.85	9673.003	39675.516
11394.0	24.85	14014.649	36976.164
7822.0	24.83	12041.238	33883.488
7014.0	24.83	11476.225	34824.055
11397.0	24.83	14052.69	37002.52
2183.0	24.83	8696.904	38471.957
8824.0	24.83	12623.913	38146.527
7348.0	24.81	11831.249	35763.047
2448.0	24.81	9029.54	37863.965
5997.0	24.81	10859.343	37387.621
12332.0	24.81	14628.6	35189.684
3521.0	24.81	9394.411	36495.328
252.0	24.81	7973.384	35835.414
10605.0	24.81	13738.504	36551.91
8161.0	24.79	12137.383	38704.906
3067.0	24.79	9075.182	35509.238
9769.0	24.79	13332.084	36963.906
9976.0	24.79	13212.215	33138.262
7566.0	24.79	11884.217	39166.125
10676.0	24.79	13600.591	35351.727
4054.0	24.79	9502.417	37587.621
6477.0	24.77	11248.126	34127.293
1928.0	24.77	8843.768	33808.262
9752.0	24.77	13267.453	37326.211
237.0	24.75	7845.881	35573.469
2307.0	24.75	8982.589	39167.012
5387.0	24.75	10475.946	37535.66
6895.0	24.75	11631.216	38017.133
5788.0	24.75	10640.577	33358.809
2120.0	24.73	8770.189	37731.91
3721.0	24.73	9344.841	33509.563
10475.0	24.73	13654.155	39405.266
6916.0	24.73	11484.55	37529.695
9639.0	24.73	12956.105	39975.633
1451.0	24.73	8253.323	38205.973
5446.0	24.71	10376.18	38713.246
3792.0	24.71	9587.802	33420.922
1546.0	24.71	8506.563	39856.746
10568.0	24.69	13646.936	37022.934
5631.0	24.69	10765.793	36848.813
8093.0	24.69	12150.214	36852.488
6396.0	24.69	11109.459	33765.676
11575.0	24.69	14140.731	33077.113
6664.0	24.67	11301.943	36140.035
196.0	24.67	7946.857	35070.273
5869.0	24.65	10846.35	34594.684
991.0	24.65	8180.404	34390.73
2334.0	24.65	9039.425	38650.434
1534.0	24.64	8296.55	39892.793
7526.0	24.64	11658.674	39787.012
2885.0	24.64	9174.629	33168.766
3778.0	24.64	9673.129	33096.867
7060.0	24.62	11426.65	34662.941
7481.0	24.62	11838.19	38663.141
8550.0	24.62	12695.046	33536.996
4205.0	24.62	9869.457	38458.273
8400.0	24.62	12376.014	35526.461
10551.0	24.6	13610.368	37644.016
9939.0	24.6	13331.991	33700.867
2989.0	24.58	9164.697	34146.559
10534.0	24.58	13578.751	37954.203
7788.0	24.58	11960.931	34686.168
8149.0	24.58	12209.298	38492.508
138.0	24.58	7952.377	34530.0
10146.0	24.58	13455.463	35201.77
1190.0	24.58	8341.149	35513.535
12358.0	24.56	14620.743	34341.695
4719.0	24.56	9929.199	37156.859
2129.0	24.56	8683.098	37909.734
258.0	24.56	7725.664	35897.766
10490.0	24.56	13748.303	39031.633
6823.0	24.56	11582.602	39879.332
6168.0	24.54	11204.424	37717.414
8324.0	24.54	12335.235	36562.648
5285.0	24.54	10479.846	35814.473
5693.0	24.54	10684.987	35562.922
1811.0	24.54	8605.316	34823.652
10840.0	24.54	13846.098	33229.73
9553.0	24.54	13108.191	37750.234
5679.0	24.52	10680.237	35860.609
6718.0	24.52	11237.953	37265.313
7318.0	24.52	11794.76	35231.457
4698.0	24.52	9949.391	36745.574
1564.0	24.52	8632.842	39098.172
6156.0	24.5	11107.272	37844.066
6141.0	24.5	11197.748	38412.121
12047.0	24.5	14216.53	39893.164
11003.0	24.48	13989.392	36841.473
11028.0	24.48	13799.703	37058.086
10883.0	24.48	13834.871	34183.488
11477.0	24.46	14042.849	35562.133
9896.0	24.46	13200.628	34855.105
1965.0	24.46	8726.795	34622.258
9864.0	24.46	13160.658	35475.281
11468.0	24.44	14015.686	35679.594
8831.0	24.44	12585.159	38257.727
4447.0	24.44	9874.158	33386.801
105.0	24.44	7683.87	34040.344
4651.0	24.44	10057.914	36135.566
7505.0	24.44	11811.2	39314.48
9456.0	24.44	13072.584	36494.66
4532.0	24.42	10129.973	34213.527
9969.0	24.42	13254.472	33078.633
5420.0	24.41	10371.494	38406.566
591.0	24.41	7949.063	39109.109
11609.0	24.41	14238.53	33795.555
11551.0	24.41	14188.852	33772.391
983.0	24.39	8102.592	34499.93
2082.0	24.39	8698.022	36609.102
6932.0	24.39	11527.617	37019.52
3683.0	24.39	9465.072	33836.41
7845.0	24.39	11951.501	33424.074
3467.0	24.39	9389.315	37451.617
8466.0	24.39	12438.325	33818.465
10401.0	24.39	13372.669	38951.398
2288.0	24.39	8860.843	39690.398
3155.0	24.37	9275.235	37002.668
8102.0	24.37	12092.23	37097.348
10464.0	24.37	13576.426	39549.324
8350.0	24.37	12439.877	36333.266
3836.0	24.37	9536.067	34190.23
4917.0	24.37	10288.991	37691.297
11275.0	24.35	14136.245	37828.633
4326.0	24.35	9752.484	35621.047
8317.0	24.35	12381.734	36743.102
8852.0	24.35	12596.958	38794.844
5556.0	24.35	10672.569	38591.441
11216.0	24.33	14117.863	39278.555
471.0	24.33	7759.548	37462.176
4524.0	24.33	10039.159	34026.344
5672.0	24.33	10777.355	35947.93
7298.0	24.33	11784.46	34925.578
8059.0	24.31	12274.851	36089.508
3563.0	24.31	9294.489	35793.719
2296.0	24.31	9048.706	39557.523
3611.0	24.31	9316.358	35017.691
2993.0	24.31	9119.708	34210.902
4562.0	24.31	10028.037	34570.277
5361.0	24.29	10464.937	37079.051
5371.0	24.27	10452.918	37283.227
1104.0	24.27	8278.207	33584.613
10385.0	24.27	13448.554	38453.57
10721.0	24.27	13710.157	34820.094
8733.0	24.27	12548.431	36492.988
710.0	24.25	8069.232	39158.676
6728.0	24.25	11384.689	37441.863
7716.0	24.25	12007.518	35156.164
10468.0	24.25	13659.601	39277.746
4793.0	24.25	10119.375	39298.332
4700.0	24.23	10049.622	36815.844
11922.0	24.23	14301.548	37970.84
11029.0	24.23	13980.342	37062.828
6145.0	24.23	11169.706	38189.164
5553.0	24.23	10712.995	38554.426
9150.0	24.21	12833.968	34820.406
7482.0	24.21	11830.094	38665.078
5214.0	24.21	10531.582	34397.816
11778.0	24.21	14363.13	37377.078
1287.0	24.21	8318.711	36786.742
12363.0	24.19	14570.616	34163.563
8142.0	24.19	12184.859	38347.152
4052.0	24.19	9585.104	37543.285
8208.0	24.19	12391.709	39903.883
677.0	24.18	7782.087	39969.32
10814.0	24.18	13766.355	33176.07
9840.0	24.18	13171.882	35923.313
10147.0	24.18	13513.033	35218.91
7210.0	24.18	11649.913	34291.977
263.0	24.18	7645.713	35956.641
6872.0	24.16	11502.583	38516.223
7092.0	24.16	11524.987	34285.027
8813.0	24.14	12635.323	37889.121
11686.0	24.14	14234.07	35536.227
12033.0	24.12	14408.57	39485.336
4531.0	24.12	10088.596	34199.387
11916.0	24.12	14249.545	37940.145
1527.0	24.12	8407.006	39677.094
176.0	24.1	7904.454	34883.305
4775.0	24.1	10109.273	38854.402
3352.0	24.1	9341.302	39954.238
5704.0	24.1	10568.841	35104.656
8244.0	24.1	12495.542	38874.07
10876.0	24.08	13954.818	34040.078
8204.0	24.08	12100.977	39938.602
1221.0	24.08	8268.476	35944.633
9163.0	24.08	12834.574	34660.293
11377.0	24.08	13999.31	37074.188
3080.0	24.08	9258.344	35747.176
4520.0	24.08	10129.239	33771.422
9779.0	24.06	13304.503	36733.316
3178.0	24.06	9222.505	37539.074
11723.0	24.06	14399.62	36497.297
7357.0	24.06	11647.939	35936.445
11008.0	24.06	13856.56	36917.539
7507.0	24.06	11670.011	39349.973
3039.0	24.04	9066.055	35151.266
3471.0	24.04	9287.682	37229.137
5543.0	24.04	10729.269	38835.129
9791.0	24.04	13171.011	36617.199
9953.0	24.0	13226.354	33411.918
6961.0	24.0	11627.578	36275.246
8902.0	24.0	12782.781	40005.352
3136.0	24.0	9106.0	36743.227
12136.0	23.98	14526.751	38165.59
2270.0	23.98	8801.076	39917.586
5555.0	23.98	10683.262	38584.977
8138.0	23.97	12140.765	38181.117
9162.0	23.97	12906.523	34656.738
937.0	23.95	8039.59	35534.621
6088.0	23.95	11165.885	39951.59
9212.0	23.95	12886.781	33809.145
7154.0	23.95	11785.309	33188.656
8111.0	23.95	12190.564	37305.645
12232.0	23.93	14533.571	37548.563
8378.0	23.93	12402.569	35762.543
9183.0	23.91	12764.165	34443.426
6821.0	23.91	11624.426	39790.543
2920.0	23.91	9144.061	33674.934
12083.0	23.91	14607.211	39381.996
6860.0	23.89	11551.738	38831.613
6824.0	23.89	11451.396	39892.457
7952.0	23.89	12158.168	34510.977
12278.0	23.89	14616.953	36835.41
5595.0	23.89	10648.034	37218.32
8106.0	23.89	12182.571	37210.145
7508.0	23.89	11697.504	39377.559
1595.0	23.87	8462.526	38340.426
8269.0	23.87	12459.343	38244.156
7515.0	23.87	11687.311	39617.016
11291.0	23.85	14019.509	37506.23
9724.0	23.85	13258.895	37683.73
725.0	23.85	8056.997	38858.168
9293.0	23.85	12963.495	33441.195
12103.0	23.83	14444.892	38796.73
4081.0	23.83	9551.464	38193.145
3592.0	23.81	9431.308	35566.941
10423.0	23.81	13395.233	39558.484
1556.0	23.81	8524.645	39393.078
2775.0	23.81	9063.733	33833.383
8925.0	23.81	12831.981	38956.504
7114.0	23.81	11488.244	33541.816
11930.0	23.79	14380.949	38231.629
3897.0	23.79	9652.332	35134.156
2598.0	23.79	8922.464	35382.066
8064.0	23.79	12206.768	36204.531
7970.0	23.79	12146.106	34848.258
1604.0	23.77	8446.816	38182.008
189.0	23.77	7655.488	35028.961
1831.0	23.77	8603.599	34541.672
5315.0	23.77	10416.27	36194.973
6107.0	23.75	11203.238	39259.879
5834.0	23.75	10812.958	33779.563
10623.0	23.75	13733.342	36355.852
11557.0	23.75	14078.787	33522.539
482.0	23.75	7885.413	37624.738
1842.0	23.75	8466.971	34166.871
11611.0	23.75	14426.187	33834.289
3042.0	23.75	9076.396	35221.453
9733.0	23.75	13240.009	37627.867
11626.0	23.74	14415.836	34167.98
8976.0	23.74	12827.668	37574.762
8058.0	23.74	12215.244	36059.391
2174.0	23.74	8650.117	38349.805
3329.0	23.74	9099.204	39560.539
1890.0	23.74	8502.673	33255.27
1593.0	23.74	8563.012	38611.883
1765.0	23.74	8491.771	35614.82
3332.0	23.72	9250.238	39640.891
8375.0	23.72	12330.316	35746.891
9151.0	23.72	12879.972	34825.344
5669.0	23.72	10743.482	36202.84
4790.0	23.7	9927.957	39203.297
3930.0	23.7	9616.383	35728.461
9326.0	23.7	12969.622	34093.219
5078.0	23.7	10168.681	34260.852
12291.0	23.7	14491.494	36336.34
5178.0	23.68	10433.144	33591.688
6136.0	23.68	11171.818	38588.813
9872.0	23.68	13315.882	35271.074
5527.0	23.68	10626.112	39155.063
9201.0	23.66	12728.052	34050.648
4131.0	23.66	9552.472	39540.113
3325.0	23.66	9178.702	39497.957
8250.0	23.66	12283.502	38512.855
4011.0	23.66	9514.32	36709.543
1517.0	23.66	8404.587	39260.742
1845.0	23.64	8544.217	34273.137
5169.0	23.64	10480.734	33515.539
6811.0	23.64	11329.31	39879.934
9669.0	23.64	13278.172	39360.816
10752.0	23.64	13590.188	34365.637
11140.0	23.64	13950.391	38391.625
8232.0	23.64	12316.009	39015.086
3236.0	23.64	9188.286	38458.766
2850.0	23.64	8889.638	33296.289
11156.0	23.62	13967.456	38992.469
10524.0	23.62	13683.681	37847.898
1920.0	23.62	8709.389	33468.426
6115.0	23.62	11132.46	38872.855
11757.0	23.6	14328.423	37085.984
195.0	23.6	7668.735	35066.664
680.0	23.6	8160.327	39765.164
11607.0	23.6	14306.114	33768.668
5465.0	23.6	10489.439	39284.766
8543.0	23.6	12593.189	33415.098
2293.0	23.6	8858.639	39512.508
4955.0	23.6	10321.422	36622.367
7594.0	23.6	11932.961	38178.27
5929.0	23.6	10856.975	36127.188
5037.0	23.58	10314.836	35025.48
8133.0	23.58	12172.522	38060.707
9873.0	23.58	13319.748	35303.824
7564.0	23.56	12002.671	39407.012
6830.0	23.56	11468.277	39617.031
4288.0	23.56	9919.199	36451.422
5464.0	23.56	10565.418	39263.738
4869.0	23.56	10345.601	39107.313
5404.0	23.56	10511.311	37972.313
6659.0	23.54	11359.814	35982.289
207.0	23.54	7811.53	35152.711
8287.0	23.54	12436.475	37435.668
7078.0	23.54	11450.895	34324.18
6195.0	23.52	11179.973	37081.676
1237.0	23.52	8268.951	36074.871
5184.0	23.52	10447.185	33851.828
9398.0	23.52	13132.455	35424.586
9668.0	23.52	13302.01	39341.555
6463.0	23.52	11415.357	33727.414
1462.0	23.52	8303.923	38284.426
6842.0	23.51	11531.681	39561.355
8906.0	23.51	12794.274	39685.832
5641.0	23.51	10644.982	36454.309
9519.0	23.51	13109.451	37008.906
8527.0	23.49	12535.51	33143.742
11637.0	23.49	14353.678	34320.813
8242.0	23.49	12445.747	38837.488
9706.0	23.49	13280.286	38169.164
6974.0	23.49	11605.39	36199.957
10639.0	23.49	13628.606	35828.359
12108.0	23.49	14543.234	38926.449
3729.0	23.47	9420.286	33586.605
4654.0	23.47	10009.293	36203.926
4412.0	23.47	9786.219	34216.324
4261.0	23.47	9804.749	36873.887
6231.0	23.45	11003.272	36090.707
4397.0	23.45	9874.632	34564.824
10371.0	23.45	13526.049	38041.945
7840.0	23.45	11990.851	33561.547
3405.0	23.43	9292.522	38794.477
11287.0	23.43	14022.306	37771.684
10567.0	23.43	13661.289	37020.488
8635.0	23.43	12541.36	35430.113
4415.0	23.43	9762.679	34264.121
3351.0	23.41	9350.905	39915.027
11480.0	23.41	14127.094	35258.605
90.0	23.41	7811.557	33896.813
5653.0	23.41	10695.769	36260.641
4003.0	23.41	9558.475	36636.848
10848.0	23.41	13797.144	33441.66
693.0	23.41	8031.001	39615.926
12120.0	23.39	14521.48	38564.168
225.0	23.39	7929.827	35339.824
4078.0	23.39	9570.778	38066.621
8760.0	23.39	12522.648	37003.16
1170.0	23.39	8348.604	35126.902
223.0	23.37	7968.87	35317.816
4591.0	23.37	10129.082	34992.027
5038.0	23.37	10147.811	35040.676
5729.0	23.37	10660.67	34513.02
10710.0	23.37	13712.016	35032.438
7786.0	23.37	12003.348	34676.855
8146.0	23.37	12240.883	38446.605
4357.0	23.37	9772.75	35128.93
12393.0	23.35	14583.043	33413.629
6210.0	23.35	11019.055	36762.156
11933.0	23.35	14268.07	38398.688
5865.0	23.35	10904.421	34509.121
4043.0	23.35	9643.48	37237.637
3994.0	23.35	9556.278	36510.945
2321.0	23.33	8923.445	39073.426
4183.0	23.33	9852.99	39083.051
9220.0	23.33	12769.188	33935.145
8792.0	23.33	12609.166	37620.844
216.0	23.33	7972.764	35192.738
12227.0	23.33	14560.595	37799.684
3833.0	23.33	9564.929	34162.992
7866.0	23.33	11899.979	33155.625
9930.0	23.33	13348.634	33828.336
2295.0	23.31	8893.409	39539.809
12383.0	23.31	14476.08	33717.105
11718.0	23.31	14335.486	36207.598
204.0	23.31	7915.153	35136.543
2643.0	23.31	9009.078	34585.473
720.0	23.31	8019.401	39084.188
919.0	23.31	8070.767	35871.02
6899.0	23.31	11620.748	38138.57
2682.0	23.29	8950.606	33971.734
10777.0	23.29	13718.825	34102.535
724.0	23.29	8004.903	38835.516
9882.0	23.29	13309.817	35206.367
6593.0	23.29	11270.578	34866.266
9557.0	23.29	12975.916	37863.379
2247.0	23.28	8761.515	39228.715
6417.0	23.28	11075.81	33216.758
3457.0	23.28	9447.559	37398.031
10021.0	23.28	13496.059	33941.926
3543.0	23.26	9481.855	36200.242
12102.0	23.26	14457.905	38793.516
3468.0	23.26	9356.199	37458.262
903.0	23.26	8196.255	35936.098
9744.0	23.26	13226.025	37401.969
6024.0	23.26	10803.228	38333.973
11410.0	23.24	14006.283	36689.594
8966.0	23.24	12809.125	37759.629
6238.0	23.24	11208.058	36215.09
9963.0	23.24	13326.638	33291.957
6858.0	23.24	11511.666	38803.566
5101.0	23.22	10167.368	33712.863
11635.0	23.22	14238.47	34296.574
11371.0	23.22	14079.101	37021.711
1123.0	23.22	8346.429	33917.188
11677.0	23.2	14382.303	35335.82
8837.0	23.2	12577.537	38396.648
9599.0	23.2	12941.528	38918.863
11168.0	23.2	13919.83	39320.504
9113.0	23.18	12872.636	35819.031
11100.0	23.18	13798.485	37365.711
1825.0	23.18	8589.049	34750.285
4046.0	23.18	9631.004	37440.199
11755.0	23.18	14229.238	37026.152
[truncated: 4,096 more rows]
