# Supplementary material for: Insights on the Control of Yeast Single-Cell Growth Variability by Members of the Trehalose Phosphate Synthase (TPS) Complex
Source: Front Cell Dev Biol. 2021 Jan 28;9:607628. doi: 10.3389/fcell.2021.607628 (PMC7876269; doi:10.3389/fcell.2021.607628)
Supplement: Supplementary file 3 [file Data_Sheet_2.ZIP › replicate1_TPS1_gal_t5.csv]

Id	Area(um^2)	Center_x_position	Center_y_position
9832.0	480.67	12250.502	35875.227
3549.0	428.63	9273.071	37975.734
5684.0	416.37	10209.282	39176.227
14159.0	398.01	13841.341	39506.023
7581.0	360.79	11140.725	38453.668
15339.0	334.72	14488.028	37298.867
2311.0	332.61	8893.032	39456.352
9510.0	323.17	12004.789	37454.387
5815.0	313.86	10166.237	38177.758
1852.0	312.56	8776.667	34180.055
11012.0	311.69	12729.707	37843.906
7117.0	300.28	10954.903	35226.77
14712.0	296.68	14076.633	34215.188
8164.0	294.13	11279.534	38607.156
12504.0	292.63	13506.501	36313.57
10483.0	288.73	12314.69	33109.59
6240.0	286.93	10462.531	35368.609
15194.0	284.7	14534.97	39488.496
14162.0	284.3	13838.608	39599.402
3849.0	283.71	9310.314	35068.379
14068.0	283.61	13905.562	38151.605
11232.0	279.88	12908.119	36159.332
6895.0	279.45	10591.816	36435.066
11365.0	278.73	13099.034	33197.719
9579.0	276.91	11945.914	36186.738
10829.0	276.49	12525.159	39194.676
9439.0	273.8	11979.26	38584.621
4148.0	272.75	9667.508	36820.734
3932.0	272.5	9630.368	33016.238
14940.0	271.6	14345.177	37360.246
6250.0	269.84	10553.306	35579.57
11922.0	269.38	13300.741	38498.289
11390.0	268.98	12994.194	34084.684
9063.0	266.79	11829.671	37597.859
8869.0	261.95	11833.7	33669.246
14740.0	261.49	14156.974	33697.648
3897.0	261.37	9462.323	33523.207
13499.0	259.03	13575.799	36001.91
12259.0	253.88	13307.961	35864.82
14604.0	250.59	13996.81	36897.508
1811.0	249.51	8602.13	33229.262
11383.0	248.67	13127.183	33900.254
14219.0	246.83	14180.861	39494.777
15295.0	243.61	14590.13	37847.711
636.0	241.58	8088.709	40006.496
4838.0	241.03	9726.413	37403.066
9763.0	240.53	12144.742	34426.199
9004.0	240.3	11656.489	36904.098
9821.0	238.88	12067.655	35548.414
1064.0	237.94	8341.916	33345.414
3858.0	237.54	9273.065	34913.008
9664.0	236.39	11958.633	34180.289
4836.0	235.59	9722.239	37349.57
10855.0	235.3	12580.857	39836.207
4874.0	234.72	9887.931	36957.348
2579.0	234.21	8933.99	36571.844
4376.0	233.92	9700.419	39100.402
15780.0	233.79	14428.406	34863.164
989.0	233.73	8191.674	34838.805
14843.0	233.63	14316.859	35227.438
4195.0	233.04	9534.497	37657.324
1613.0	232.14	8537.73	37571.168
11663.0	230.62	12955.725	37821.07
21.0	229.86	7772.102	33401.34
2832.0	228.88	9077.702	34685.164
11391.0	227.41	12998.39	34107.945
5956.0	226.95	10342.64	36148.902
11618.0	226.39	13001.781	36854.348
2590.0	225.78	8958.743	36484.004
9856.0	224.9	12100.863	36580.668
468.0	224.53	7976.353	39007.672
2934.0	223.81	9250.118	35826.531
7274.0	223.61	10939.242	37846.715
5375.0	223.52	10082.157	38158.262
3001.0	222.94	9150.677	37098.313
12287.0	222.69	13133.947	35124.973
7118.0	222.23	10900.158	35283.566
11348.0	221.58	12773.817	33024.707
10504.0	220.84	12551.668	33371.445
7725.0	219.61	11164.567	36789.578
11477.0	218.61	12969.067	36146.266
1842.0	218.56	8708.018	33789.359
15795.0	218.33	14502.43	34212.762
7846.0	216.83	11182.683	34491.707
11653.0	216.1	12956.544	37433.609
12390.0	216.01	13434.485	34124.984
880.0	215.53	8173.125	37275.039
3688.0	214.36	9309.889	35924.965
13462.0	214.23	13769.635	36612.793
12519.0	213.98	13516.257	36721.48
15753.0	213.31	14425.848	35431.488
14205.0	213.23	14064.375	39609.941
14822.0	212.96	14409.206	34500.613
13720.0	212.77	13909.779	35807.988
9733.0	210.84	12183.207	33712.957
2487.0	210.74	8865.924	38048.59
12425.0	210.72	13542.425	34869.316
7017.0	210.63	10768.291	33921.18
9795.0	210.32	12228.647	35014.102
3513.0	209.73	9336.825	38617.414
7050.0	206.72	10919.509	33201.293
6334.0	206.51	10377.826	37144.906
9352.0	206.24	12011.534	39817.488
14612.0	206.22	14123.767	36797.414
15141.0	205.97	14393.547	39517.078
12053.0	205.26	13189.353	37800.809
13491.0	205.09	13730.114	36221.504
1392.0	205.09	8389.219	39623.852
2627.0	204.92	9056.285	35777.285
6463.0	204.46	10403.569	38834.906
14769.0	204.28	14397.434	33016.488
15303.0	203.33	14519.103	37778.055
3581.0	203.29	9362.006	37644.375
963.0	203.1	8005.511	35172.063
10588.0	203.02	12489.295	35627.855
7.0	202.58	7758.544	33102.273
14835.0	202.5	14291.761	34926.867
7769.0	202.31	11031.866	36111.547
10595.0	202.29	12675.506	35758.672
11788.0	202.22	13107.429	39579.129
8271.0	201.87	11215.077	39733.609
13075.0	201.79	13597.918	38242.277
13072.0	201.32	13676.809	38191.672
10575.0	201.28	12545.497	35301.891
1093.0	201.2	8294.09	34239.309
14652.0	200.68	13997.069	35781.316
9504.0	200.03	11874.733	37622.801
14691.0	199.92	14072.305	34832.617
6065.0	199.53	10295.235	35060.125
9886.0	199.51	12083.271	37250.559
13639.0	198.67	13967.456	33757.5
11499.0	198.54	13100.635	36429.957
5414.0	198.27	9952.469	38705.84
1997.0	198.06	8739.551	37014.02
11771.0	197.43	12988.527	39366.414
2423.0	197.39	8881.911	38954.543
686.0	197.37	8177.074	39495.859
13608.0	197.1	13736.275	33009.508
12989.0	196.56	13766.977	39208.551
15229.0	196.35	14569.315	38875.27
156.0	196.24	7748.534	36256.875
6153.0	195.97	10550.126	33067.945
5107.0	195.86	9771.223	33137.664
13728.0	195.84	13910.571	36154.676
14302.0	195.68	14081.837	38685.301
3.0	194.92	7923.848	33075.625
144.0	194.8	7743.641	35883.207
922.0	194.69	8010.147	36361.871
1739.0	194.13	8597.285	35601.328
2820.0	194.09	9216.267	34413.102
8996.0	193.92	11629.985	36666.547
11048.0	193.79	12788.008	37282.324
14138.0	192.75	13884.275	39039.688
5983.0	192.69	10173.951	35840.168
9744.0	192.43	12063.623	34074.996
2770.0	192.25	9035.663	33031.086
13474.0	192.04	13764.379	36540.137
9674.0	192.01	11901.919	34085.559
7409.0	191.87	11175.765	39658.945
2497.0	191.79	8859.42	37932.633
11384.0	190.68	12924.136	33928.926
7057.0	190.2	10870.732	33569.922
5984.0	190.15	10236.769	35851.82
4054.0	189.9	9699.804	35670.406
8857.0	189.71	11701.16	33347.813
6101.0	189.51	10241.992	34297.012
2344.0	189.51	8984.711	39148.602
7410.0	189.42	11013.428	39676.871
10211.0	188.98	12352.626	38214.0
1750.0	188.83	8492.348	35518.203
15268.0	188.81	14614.415	38358.895
1930.0	188.52	8799.704	35722.344
8746.0	188.48	11590.919	35538.215
11416.0	188.06	13126.479	34935.16
1979.0	187.08	8769.89	36662.539
1557.0	186.93	8596.409	38503.055
124.0	186.6	7807.721	35617.121
6281.0	186.22	10517.374	36065.84
9696.0	185.8	11909.072	33473.211
12244.0	185.68	13309.932	35908.676
9614.0	185.15	12007.824	35282.941
2738.0	184.96	9021.825	34035.516
3078.0	184.94	9062.493	38148.332
12382.0	184.34	13384.036	33880.484
2342.0	184.27	9057.945	39144.754
6095.0	183.94	10241.172	34589.313
2735.0	183.79	9049.105	34012.535
15105.0	183.58	14374.834	38878.156
14797.0	183.4	14336.879	33636.438
779.0	183.23	8033.152	38896.449
12247.0	183.04	13202.921	35989.07
7936.0	182.93	11256.684	34682.836
9838.0	182.93	12071.74	36113.164
8990.0	182.77	11662.008	36514.16
6892.0	182.12	10580.13	36388.086
6199.0	182.02	10416.006	34299.027
12485.0	181.79	13352.359	35958.035
7472.0	181.64	11181.161	39037.605
3542.0	181.62	9394.233	37890.902
10529.0	181.55	12571.952	33977.395
7245.0	181.16	10945.029	37635.91
8831.0	180.88	11456.113	33581.207
8808.0	180.68	11556.994	34161.145
6595.0	180.59	10645.141	39693.637
11070.0	180.47	12850.657	36978.621
3998.0	180.11	9632.444	34578.969
6347.0	179.8	10469.997	37290.023
5960.0	179.67	10326.98	36200.84
6214.0	179.5	10475.634	34793.754
15737.0	179.48	14528.079	36022.371
1020.0	179.36	8036.786	34026.09
10981.0	179.21	12886.303	38167.996
1974.0	179.04	8675.976	36485.035
8409.0	178.96	11581.908	38860.234
14631.0	178.79	14086.472	36512.922
10643.0	178.69	12662.682	36557.984
3412.0	178.58	9428.621	38802.117
12060.0	178.31	13181.752	37420.102
11635.0	178.16	12920.223	37001.453
2952.0	177.94	9219.087	36173.949
4931.0	177.73	9891.376	36341.613
14798.0	177.56	14396.568	33657.055
11260.0	177.48	12820.222	35724.508
8077.0	177.29	11224.131	37842.988
13519.0	177.2	13712.194	35129.195
11296.0	177.12	12853.642	34558.086
14152.0	176.91	13909.599	39344.113
14309.0	176.66	14052.274	38717.688
14699.0	176.62	14083.538	34540.355
1132.0	176.11	8273.645	35188.703
6875.0	175.89	10642.24	36807.809
6989.0	175.88	10695.406	34572.762
6205.0	175.78	10425.019	34424.773
5942.0	175.47	10159.87	36342.805
11825.0	175.28	13136.4	39789.801
3230.0	175.03	9060.318	39418.445
5065.0	174.88	9713.46	33815.461
14677.0	174.69	14198.421	35373.848
14784.0	174.69	14309.33	33245.828
4564.0	174.46	9737.6	39299.527
7408.0	174.27	11070.799	39624.219
7755.0	174.25	11042.897	36502.82
14666.0	174.23	14198.136	35441.766
4835.0	174.09	9906.954	37663.875
10126.0	173.86	12374.257	38650.078
7123.0	173.65	10797.557	35337.98
11933.0	173.25	13335.779	38585.594
4703.0	173.14	9914.203	38691.941
1069.0	172.37	8328.256	33542.484
6548.0	172.29	10437.048	39776.98
6111.0	172.14	10271.671	33880.473
8686.0	171.89	11535.674	36257.223
14918.0	171.89	14382.369	36992.758
146.0	171.72	7678.128	35944.48
12392.0	171.57	13507.446	34129.18
1817.0	171.47	8439.539	33076.004
9294.0	171.32	11647.605	39133.723
13834.0	171.28	13932.821	37575.277
2333.0	171.24	8921.41	39432.566
1313.0	170.97	8365.671	38773.555
1603.0	170.28	8601.357	37742.988
864.0	170.26	8007.945	37636.234
1927.0	170.13	8652.06	35712.402
10594.0	170.11	12542.419	35742.301
15140.0	169.71	14320.2	39513.754
7990.0	169.61	11257.945	36082.508
14707.0	169.55	13995.974	34448.461
8815.0	169.53	11596.01	34070.992
8002.0	169.5	11251.125	36343.109
7214.0	169.46	10828.147	37181.551
4810.0	169.06	9723.948	37937.563
8850.0	168.94	11842.174	33026.988
14643.0	168.94	14190.054	35924.52
10404.0	168.73	12318.189	35429.715
7171.0	168.67	10804.576	36425.895
11806.0	168.62	13000.353	39867.109
14323.0	168.37	14028.299	38566.309
5305.0	168.06	9994.969	37382.535
7297.0	167.54	10907.006	38275.988
10682.0	167.54	12702.246	37329.137
12280.0	167.47	13343.688	35387.055
484.0	167.29	7803.58	39172.57
9058.0	166.35	11673.164	37489.508
2461.0	166.35	8961.846	38592.777
1890.0	166.09	8770.975	34969.965
1081.0	165.93	8238.622	33918.063
15721.0	165.86	14635.819	36108.664
6930.0	165.67	10634.742	35963.324
1492.0	165.61	8575.31	39228.371
7152.0	165.51	10784.843	35999.277
9000.0	165.47	11794.511	36810.246
14135.0	165.26	13988.661	38929.199
1673.0	165.22	8539.231	36672.457
13600.0	164.92	13643.616	33281.938
5841.0	164.84	10165.975	38128.762
10258.0	164.82	12466.697	37642.895
10014.0	164.8	12202.503	39259.668
6434.0	164.71	10500.433	38337.105
7238.0	164.63	10874.38	37501.531
12480.0	164.23	13529.647	35874.66
13680.0	164.13	13992.573	34635.938
7886.0	164.11	11113.526	33288.211
9138.0	164.0	11646.415	38179.305
946.0	163.81	8185.449	35664.387
8900.0	163.79	11650.423	34398.098
12805.0	163.71	13509.637	38523.688
12309.0	163.67	13265.819	34481.375
6417.0	163.63	10477.099	38155.32
14793.0	163.48	14261.819	33548.16
9541.0	163.17	12014.764	36802.383
14858.0	163.08	14385.813	35518.852
13681.0	162.93	13894.707	34696.594
10055.0	162.89	12196.453	39919.48
4128.0	162.81	9701.249	36501.539
24.0	162.52	7756.941	33428.41
14081.0	162.5	13953.614	38469.273
3271.0	162.18	9234.142	39812.273
12286.0	162.16	13250.152	35124.398
10446.0	162.1	12474.695	34132.977
14719.0	162.06	14025.84	34019.516
1693.0	162.04	8451.342	36218.32
13628.0	161.99	13990.324	33346.938
7942.0	161.85	11219.222	34921.109
1820.0	161.74	8698.857	33053.375
15741.0	161.55	14503.792	35767.098
14750.0	161.39	14114.432	33332.5
1165.0	161.39	8233.5	36062.723
11284.0	161.16	12759.201	34815.512
5926.0	161.07	10144.922	36692.555
1271.0	160.86	8248.823	38286.66
13549.0	160.72	13672.92	34556.699
4472.0	160.53	9697.931	39603.461
3084.0	160.49	9198.173	38218.008
6251.0	160.17	10463.426	35614.84
14802.0	160.11	14259.29	33811.293
157.0	159.96	7705.321	36264.68
14341.0	159.88	14175.139	38246.754
13061.0	159.86	13673.001	38543.797
3968.0	159.76	9594.439	33931.527
9054.0	159.59	11678.111	37396.453
5115.0	159.54	10107.795	33351.273
8987.0	159.52	11801.543	36431.801
1764.0	159.52	8589.132	34962.207
7103.0	159.4	10909.38	34766.949
6319.0	159.36	10499.622	36874.477
9377.0	159.36	12029.993	39363.922
15618.0	159.21	14534.951	36563.32
220.0	159.09	7683.718	37099.621
9651.0	159.06	12015.462	34772.07
13699.0	159.06	13794.592	35340.828
1023.0	158.9	8146.589	33924.027
11241.0	158.83	12894.929	36051.254
167.0	158.58	7695.936	36448.773
2985.0	158.4	9260.021	36779.234
2127.0	158.29	8699.7	38761.539
7987.0	158.14	11410.62	35935.434
2051.0	157.98	8788.6	37792.641
11396.0	157.91	13057.374	34323.602
1599.0	157.79	8468.495	37882.129
7173.0	157.77	10831.822	36498.527
9943.0	157.68	12188.464	38436.313
10007.0	157.66	12089.449	39129.688
6134.0	157.64	10329.703	33389.379
9706.0	157.64	12185.478	33019.254
11264.0	157.56	12842.063	35457.242
11351.0	157.52	12934.267	33016.762
14903.0	157.5	14325.323	36612.754
14597.0	157.37	14015.132	37078.273
10720.0	157.29	12667.935	38153.762
4245.0	157.27	9665.863	38292.078
11304.0	157.27	12734.202	33985.27
13247.0	157.24	13582.009	37785.719
13493.0	157.12	13694.584	35930.113
12794.0	157.08	13468.429	38133.152
7375.0	156.95	10822.134	39639.203
10020.0	156.89	12095.703	39338.527
11094.0	156.85	12886.676	36582.223
9537.0	156.8	11978.525	36730.609
10828.0	156.64	12513.343	39153.148
10983.0	156.55	12886.038	38198.246
2602.0	156.45	9001.586	36355.281
14653.0	155.9	14110.607	35790.371
11251.0	155.86	12795.416	35886.383
4170.0	155.61	9565.668	37298.305
7289.0	155.59	10939.775	38047.676
9756.0	155.57	12194.58	34258.363
1733.0	155.55	8537.569	35806.074
8802.0	155.53	11542.277	34555.965
3676.0	155.53	9333.854	36142.043
12479.0	155.47	13461.281	35874.215
10024.0	155.47	12147.11	39373.641
7549.0	155.26	11071.775	38547.211
6447.0	155.09	10447.275	38711.66
1756.0	155.09	8440.623	35314.875
10309.0	155.01	12438.348	37302.172
1079.0	155.0	8329.081	33886.238
12167.0	154.94	13309.774	36952.363
13711.0	154.86	13847.961	35554.477
1920.0	154.82	8713.609	35569.129
3567.0	154.78	9483.368	37518.059
14899.0	154.75	14246.477	36491.523
11957.0	154.69	13320.607	38165.828
10591.0	154.63	12629.325	35644.852
9502.0	154.46	11943.821	37818.383
5541.0	154.38	9915.856	39473.012
11400.0	154.25	13039.491	34439.801
12056.0	154.15	13160.506	37816.434
14071.0	153.94	13796.343	38210.172
681.0	153.83	8165.132	39448.539
6274.0	153.83	10556.353	35968.188
6705.0	153.75	10676.691	38812.617
13726.0	153.73	13955.692	35990.121
8203.0	153.62	11246.675	38928.457
2806.0	153.58	9087.042	34055.633
11658.0	153.56	12938.756	37632.156
15761.0	153.54	14463.215	35566.789
5294.0	153.39	10121.318	37181.602
4197.0	153.35	9570.703	37677.711
4799.0	153.25	9910.99	37837.656
13618.0	153.18	13959.985	33040.98
4965.0	153.18	9718.778	35896.988
8128.0	153.14	11419.584	38324.648
1463.0	153.1	8540.339	39462.324
4957.0	153.06	9850.822	36013.254
18.0	152.87	7659.977	33327.375
13500.0	152.79	13645.435	36037.52
11330.0	152.7	12877.222	33510.496
44.0	152.45	7651.779	33724.023
10470.0	152.27	12359.282	33338.848
4132.0	152.24	9550.415	36561.598
14340.0	152.22	14042.475	38241.176
15770.0	152.2	14543.151	35136.195
51.0	152.16	7832.882	33913.402
6280.0	152.12	10366.528	36059.313
5023.0	152.12	9796.061	34850.121
12347.0	152.12	13176.29	33406.633
11829.0	152.1	13314.771	39950.395
8273.0	152.03	11313.308	39755.871
5934.0	151.95	10248.717	36401.703
7174.0	151.93	10985.424	36532.895
15294.0	151.87	14568.724	37842.121
8625.0	151.78	11558.19	37474.09
1498.0	151.7	8624.504	38976.965
5165.0	151.68	10031.892	34754.754
15827.0	151.59	14428.109	33235.461
12073.0	151.45	13325.39	37310.676
7649.0	151.43	11096.589	37721.313
10335.0	151.43	12368.273	36910.48
15096.0	151.41	14297.157	38814.449
7024.0	151.32	10686.657	33800.566
2654.0	151.3	8936.992	35574.219
7072.0	151.24	10910.856	34033.578
15284.0	151.18	14428.38	38287.602
3912.0	150.99	9486.636	33194.016
6689.0	150.97	10594.144	38975.453
7945.0	150.97	11377.563	34991.91
103.0	150.93	7936.903	35207.426
7780.0	150.88	11051.1	35976.043
771.0	150.86	8001.931	38819.754
2278.0	150.82	8890.01	39910.121
13669.0	150.8	13980.897	34404.578
15717.0	150.63	14566.278	36063.012
11001.0	150.63	12720.252	38294.34
5084.0	150.61	9904.71	33378.762
10477.0	150.59	12314.046	33167.133
11267.0	150.55	12874.986	35517.016
1292.0	150.55	8210.26	38617.527
8742.0	150.51	11427.803	35478.762
10236.0	150.49	12454.648	37710.609
1294.0	150.4	8337.004	38666.746
7593.0	150.3	11052.898	38274.824
3467.0	150.23	9409.388	38725.738
11.0	150.17	7905.078	33200.797
7889.0	150.11	11009.428	33093.188
1775.0	150.07	8445.817	34550.566
12685.0	149.98	13359.678	37743.648
2815.0	149.57	9085.09	34296.973
2389.0	149.54	9053.358	38988.707
8853.0	149.5	11669.032	33157.766
43.0	149.5	7793.019	33722.168
12255.0	149.19	13166.143	35812.352
15114.0	149.19	14351.927	38916.453
13568.0	148.71	13594.255	33886.172
14687.0	148.71	14149.01	34779.91
10633.0	148.44	12596.207	36294.52
15220.0	148.35	14508.998	39256.539
10467.0	148.31	12345.554	33519.293
13643.0	148.23	13953.413	33788.465
10691.0	148.21	12606.814	37576.934
38.0	148.19	7797.099	33644.73
6206.0	148.14	10535.985	34425.773
555.0	147.98	7707.087	39753.719
7036.0	147.95	10648.204	33233.457
3484.0	147.85	9398.573	38777.148
3127.0	147.72	9223.503	38684.742
9752.0	147.64	12270.5	34222.922
9707.0	147.64	12223.854	33041.926
10686.0	147.52	12600.02	37430.777
15162.0	147.52	14259.803	39731.992
7354.0	147.22	10924.091	39300.371
14644.0	147.12	13998.665	35952.535
9554.0	147.1	11855.713	36668.523
1601.0	147.1	8434.639	37701.629
6342.0	147.1	10547.651	37238.598
4018.0	147.05	9660.023	35062.789
7478.0	146.95	11152.999	39097.508
14732.0	146.89	14204.915	33914.492
10698.0	146.83	12510.67	37678.5
6220.0	146.83	10494.186	34952.84
5937.0	146.82	10134.706	36523.625
7851.0	146.7	11077.785	34610.457
3523.0	146.51	9371.962	38005.871
14225.0	146.47	14016.42	39595.18
9404.0	146.47	11989.394	38938.336
6138.0	146.41	10207.457	33205.063
8844.0	146.39	11484.941	33069.789
11846.0	146.34	13328.948	39727.027
74.0	146.22	7939.254	34637.469
12058.0	146.16	13175.335	37825.0
1322.0	146.14	8413.515	38954.375
10888.0	145.8	12816.213	39585.215
10095.0	145.76	12446.55	39289.031
12356.0	145.61	13137.375	33147.727
1699.0	145.51	8468.381	36293.547
7389.0	145.51	10857.809	39792.0
2554.0	145.36	8954.934	37098.176
12882.0	145.32	13421.801	39461.238
14078.0	145.19	13948.959	38365.109
9074.0	145.17	11665.546	37805.355
14553.0	145.09	14029.083	37366.496
8233.0	145.07	11233.835	39363.125
7640.0	145.05	11136.632	37953.266
11258.0	145.03	12801.122	35690.039
13190.0	144.94	13736.803	37716.977
14343.0	144.94	14008.964	38286.508
6283.0	144.88	10477.015	36110.863
9998.0	144.78	12079.022	39036.32
6992.0	144.61	10584.718	34295.813
8725.0	144.52	11515.482	35650.992
2697.0	144.52	8980.896	34666.445
14685.0	144.48	14053.039	35018.238
3877.0	144.46	9435.014	34423.063
3948.0	144.34	9651.945	33598.656
6853.0	144.29	10683.199	36889.426
5940.0	144.27	10168.66	36313.262
6160.0	144.27	10396.616	33269.051
7265.0	144.15	10906.241	37786.664
5411.0	144.11	10089.63	38677.5
961.0	144.08	8004.251	35105.586
15714.0	144.08	14453.393	36331.668
8195.0	144.02	11412.2	38781.293
330.0	144.02	7702.294	38578.555
15706.0	144.0	14611.387	36463.867
5390.0	143.98	9919.28	38306.496
8906.0	143.87	11683.525	34784.02
8856.0	143.87	11741.447	33301.387
4409.0	143.71	9665.772	39239.684
12991.0	143.62	13688.009	38954.086
14894.0	143.62	14353.08	36429.305
14234.0	143.6	14178.865	39141.242
7839.0	143.16	11132.89	34770.457
10709.0	143.12	12584.948	37838.648
12380.0	143.12	13439.486	33762.758
13563.0	143.0	13777.399	34004.477
11714.0	143.0	13064.909	38326.016
13686.0	142.95	13841.9	34749.129
9590.0	142.91	12059.751	35737.867
12987.0	142.81	13649.208	39183.73
9371.0	142.77	12005.479	39303.527
12961.0	142.7	13649.221	39747.664
11874.0	142.68	13212.279	39213.117
12453.0	142.64	13466.032	35285.277
252.0	142.62	7653.776	37654.668
14534.0	142.52	14131.14	37585.82
8146.0	142.47	11411.108	38475.004
1084.0	142.35	8219.033	33953.551
2229.0	142.24	8675.221	39625.707
13556.0	142.22	13695.322	34164.258
9748.0	142.2	12173.134	34151.035
6389.0	142.12	10424.047	37818.266
3098.0	142.1	9060.026	38339.563
12465.0	142.05	13504.861	35569.512
11076.0	141.72	12828.659	36837.438
12850.0	141.68	13402.662	38985.578
13587.0	141.68	13765.76	33341.926
8560.0	141.62	11431.551	38130.898
13692.0	141.55	13952.948	35136.633
15193.0	141.53	14445.483	39472.063
4580.0	141.53	9723.857	39177.273
12365.0	141.51	13407.957	33384.074
2099.0	141.49	8713.746	38441.398
8445.0	141.47	11567.588	38936.004
11826.0	141.45	13327.491	39813.336
8556.0	141.43	11514.14	38119.324
5770.0	141.14	10338.516	38697.707
6754.0	141.11	10580.929	38090.727
8777.0	141.09	11450.349	34947.496
15101.0	140.95	14294.399	38868.934
1435.0	140.93	8584.129	39827.957
1985.0	140.9	8661.998	36822.922
4897.0	140.86	9905.874	36641.246
9908.0	140.86	12222.398	37800.426
4017.0	140.86	9576.071	35053.066
5085.0	140.65	9868.765	33380.195
12923.0	140.65	13483.624	39898.641
4534.0	140.47	9735.46	39640.105
10370.0	140.34	12282.72	36237.309
406.0	140.24	7718.668	38858.156
1101.0	140.17	8324.894	34394.395
4066.0	140.13	9690.404	35854.773
683.0	140.11	8012.695	39467.66
9078.0	140.05	11814.082	37838.07
1787.0	140.05	8545.485	34150.996
869.0	139.96	8194.254	37381.184
10552.0	139.9	12580.344	34355.84
14227.0	139.86	14019.146	39302.617
1370.0	139.84	8253.356	39353.344
7051.0	139.69	10923.943	33226.609
12508.0	139.25	13492.65	36410.094
8823.0	139.25	11583.543	33691.535
10341.0	139.21	12410.527	36718.453
5564.0	139.19	9941.248	39878.344
10647.0	139.17	12531.033	36614.02
4249.0	139.1	9596.219	38355.184
12861.0	139.1	13423.364	39194.344
1378.0	139.08	8317.142	39438.016
7180.0	138.98	10979.966	36590.281
2425.0	138.96	8890.677	38653.898
10911.0	138.96	12766.761	38826.531
5410.0	138.96	10011.466	38671.617
10294.0	138.94	12474.784	37274.625
12539.0	138.88	13536.753	37030.848
4266.0	138.88	9548.025	38532.641
9792.0	138.83	12070.729	34886.434
6118.0	138.79	10284.346	33556.711
6762.0	138.79	10586.575	37879.742
12851.0	138.71	13424.573	39012.664
9260.0	138.64	11812.54	38839.926
5364.0	138.56	9941.212	38037.527
2052.0	138.56	8826.231	37805.465
9741.0	138.54	12179.153	33907.141
10025.0	138.48	12125.766	39408.281
10549.0	138.44	12646.194	34335.34
5949.0	138.42	10227.717	36073.16
15086.0	138.39	14243.674	38681.816
186.0	138.33	7881.166	36783.531
5692.0	138.29	10143.222	39214.559
13623.0	138.25	13878.599	33277.691
13646.0	138.21	13787.72	33898.504
921.0	138.19	8037.296	36325.863
9834.0	138.16	12081.307	35959.23
1082.0	138.1	8382.956	33929.449
1680.0	138.08	8528.925	36423.41
14207.0	138.06	14142.721	39679.703
2305.0	138.04	8979.373	39750.879
14832.0	138.0	14304.206	34821.41
7960.0	137.93	11252.779	35269.426
1571.0	137.83	8622.124	38358.262
10867.0	137.79	12710.622	39789.738
8197.0	137.74	11309.334	38824.406
13624.0	137.54	13811.817	33311.18
1072.0	137.51	8383.071	33665.852
7821.0	137.47	11144.976	34976.871
3238.0	137.31	9242.09	39496.156
316.0	137.29	7776.734	38346.219
8325.0	137.2	11615.742	39485.199
10612.0	137.18	12545.993	36025.578
6699.0	137.18	10670.074	39108.66
9287.0	137.16	11746.136	39054.043
3224.0	137.16	9211.835	39375.477
7104.0	137.1	10833.37	34775.797
2542.0	137.1	9024.773	37206.473
2757.0	137.1	8996.103	33770.281
9686.0	137.05	11916.538	33783.059
15703.0	136.97	14585.476	36685.797
12665.0	136.95	13370.113	37350.766
7233.0	136.89	10802.061	37422.891
14198.0	136.87	14143.989	39922.563
15169.0	136.68	14411.668	39823.105
15373.0	136.6	14517.735	37102.656
11021.0	136.6	12885.128	37791.227
6115.0	136.49	10234.914	33678.648
9393.0	136.41	12017.943	38993.527
7359.0	136.41	10956.582	39392.383
7010.0	136.41	10680.514	33838.516
10811.0	136.36	12693.329	38861.645
11364.0	136.34	12935.087	33191.938
5035.0	136.32	9833.273	34705.156
812.0	136.3	8040.598	38546.578
13740.0	136.26	13942.391	36359.844
9609.0	136.22	11949.77	35522.414
10368.0	136.11	12472.164	36230.223
1748.0	135.99	8527.572	35440.223
9358.0	135.97	11936.949	39996.84
11851.0	135.82	13210.936	39476.164
9803.0	135.82	12145.39	35246.844
12317.0	135.74	13240.557	34405.996
14722.0	135.72	14009.051	34068.578
5060.0	135.51	9881.891	34272.313
5559.0	135.42	10095.488	39832.137
9749.0	135.36	12212.098	34168.617
14669.0	135.28	14162.262	35477.492
2067.0	135.28	8764.806	38080.297
3030.0	135.28	9199.934	37552.715
6150.0	135.24	10187.987	33138.125
14870.0	135.23	14406.386	35740.676
12267.0	135.03	13292.297	35672.102
9591.0	135.01	11977.792	35762.473
4573.0	134.92	9840.798	39382.063
4010.0	134.9	9618.396	34846.398
5188.0	134.9	10127.455	35359.09
9070.0	134.88	11747.143	37731.203
7411.0	134.86	11098.865	39677.813
907.0	134.84	8182.958	36831.516
4779.0	134.82	9707.794	38277.227
7013.0	134.78	10745.49	33892.176
13532.0	134.78	13638.008	35079.648
12384.0	134.77	13515.059	33948.715
1376.0	134.73	8264.639	39423.992
4772.0	134.69	9782.154	38232.559
13772.0	134.63	13814.611	37317.313
1067.0	134.61	8402.398	33485.949
6102.0	134.57	10297.837	34359.441
15165.0	134.57	14271.163	39778.531
8973.0	134.5	11647.058	36233.055
5535.0	134.5	10088.245	39435.133
12948.0	134.48	13696.235	39673.41
317.0	134.44	7812.81	38347.969
14812.0	134.4	14253.547	34075.484
4106.0	134.36	9565.607	36191.867
6301.0	134.13	10527.751	36465.68
10602.0	134.04	12614.469	35857.191
8903.0	133.98	11817.894	34663.586
14650.0	133.92	14055.941	35765.965
11347.0	133.83	12734.565	33272.234
890.0	133.79	8064.611	37105.848
5164.0	133.77	9918.923	34694.855
9644.0	133.77	11888.68	34858.719
10706.0	133.65	12538.31	37771.5
3954.0	133.58	9505.357	33743.98
7145.0	133.58	10800.629	35830.395
2282.0	133.52	9023.849	39940.906
14585.0	133.5	14169.705	37198.762
2819.0	133.5	9203.724	34376.125
4781.0	133.46	9872.432	38287.066
12343.0	133.37	13248.728	33574.91
2795.0	133.18	9222.885	33615.121
10850.0	133.1	12581.835	39793.219
8208.0	133.02	11240.554	38991.656
1235.0	132.98	8410.613	37484.434
193.0	132.97	7803.63	36850.984
13517.0	132.93	13700.669	35097.301
10476.0	132.91	12437.581	33483.828
14530.0	132.87	14140.625	37538.816
13074.0	132.87	13577.31	38207.91
6951.0	132.85	10592.963	35441.258
3937.0	132.83	9504.341	33250.762
6337.0	132.81	10559.641	37188.32
12251.0	132.81	13211.565	35772.066
12410.0	132.75	13525.394	34395.371
4293.0	132.74	9505.26	38697.313
15021.0	132.68	14271.874	38073.672
4163.0	132.64	9545.399	37174.754
12293.0	132.64	13309.079	34962.0
6158.0	132.43	10483.318	33202.555
78.0	132.33	7727.765	34717.77
14605.0	132.26	14173.014	36917.109
151.0	132.24	7899.644	36179.105
962.0	132.24	8108.037	35156.836
10078.0	132.2	12308.309	39614.711
1038.0	132.16	8016.154	33439.684
11320.0	132.12	12749.393	33661.289
5982.0	132.05	10164.363	35811.563
6193.0	132.05	10409.352	34004.797
5954.0	132.01	10149.521	36112.605
2061.0	131.95	8814.363	37963.047
12487.0	131.95	13540.365	36025.883
3983.0	131.95	9645.968	34198.684
7420.0	131.93	11048.456	39521.48
10219.0	131.87	12355.185	38086.199
14885.0	131.82	14315.65	36109.395
7870.0	131.82	11018.179	33690.031
1329.0	131.66	8375.724	39031.344
11558.0	131.6	12934.87	36719.332
4641.0	131.57	9873.998	39087.039
7018.0	131.51	10569.695	33923.316
14164.0	131.49	13920.71	39617.77
8007.0	131.47	11301.523	36417.277
1902.0	131.45	8764.269	35232.313
2325.0	131.34	8914.724	39349.125
2628.0	131.26	8881.439	35784.633
14678.0	131.26	14050.246	35387.57
9830.0	131.15	12271.993	35808.352
12229.0	131.13	13291.303	36484.398
7803.0	131.05	11108.035	35564.211
3512.0	130.99	9406.618	38603.559
3041.0	130.95	9245.457	37722.008
11306.0	130.93	12892.119	34094.723
7550.0	130.88	11193.234	38557.438
8912.0	130.86	11769.101	34968.293
14642.0	130.86	14172.32	35911.449
10391.0	130.86	12394.378	36042.215
2922.0	130.82	9057.233	35641.785
1276.0	130.69	8297.178	38394.125
4683.0	130.65	9827.905	38950.047
11151.0	130.61	12737.593	36460.168
7992.0	130.59	11383.826	36096.676
4535.0	130.44	9719.973	39695.82
3576.0	130.44	9478.743	37567.621
12226.0	130.3	13200.705	36445.145
170.0	130.23	7836.665	36519.789
7617.0	129.94	11155.788	38081.723
10047.0	129.92	12165.154	39819.492
5698.0	129.84	10320.563	39261.078
4058.0	129.84	9678.111	35786.746
10819.0	129.8	12640.149	38995.758
145.0	129.73	7958.057	35917.102
13754.0	129.69	13841.163	36778.727
12507.0	129.63	13447.9	36388.871
7142.0	129.63	10952.56	35806.953
13461.0	129.63	13618.735	36603.141
393.0	129.57	7905.501	38757.434
15316.0	129.57	14577.625	37406.367
14633.0	129.56	14166.757	36268.531
1528.0	129.48	8621.034	39095.539
15815.0	129.44	14622.132	33582.504
15828.0	129.36	14568.039	33248.742
13731.0	129.36	13891.772	36177.461
10217.0	129.34	12435.097	38055.348
14171.0	129.29	13961.485	39793.551
1797.0	129.15	8573.474	33733.402
12970.0	129.1	13563.58	39496.84
6154.0	129.06	10424.892	33084.551
8370.0	128.98	11429.231	39011.02
3013.0	128.96	9087.067	37214.133
9153.0	128.9	11791.291	38320.027
9339.0	128.88	11770.216	39846.586
1609.0	128.87	8468.631	37544.609
1859.0	128.73	8794.832	34363.477
3326.0	128.64	9432.756	39292.199
13002.0	128.5	13582.053	38816.031
6318.0	128.46	10481.872	36870.887
7046.0	128.41	10903.461	33048.961
2221.0	128.35	8641.235	39525.637
11749.0	128.35	13096.312	38816.586
2880.0	128.29	9107.235	35211.422
7819.0	128.23	11083.151	34938.848
6687.0	128.08	10586.497	38956.281
7935.0	128.06	11250.606	34666.078
7042.0	128.02	10724.216	33119.484
834.0	128.02	8013.279	38020.824
9553.0	128.02	12023.991	36663.32
7396.0	127.97	10947.77	39916.289
7788.0	127.97	11025.245	35763.988
14060.0	127.85	13836.096	38031.984
12868.0	127.83	13549.97	39301.477
138.0	127.74	7678.039	35833.859
7257.0	127.72	10951.926	37739.828
14655.0	127.72	14045.619	35803.063
1911.0	127.68	8696.532	35444.051
15318.0	127.68	14451.111	37439.313
1931.0	127.6	8747.188	35725.77
9892.0	127.58	12196.306	37427.258
11497.0	127.54	13125.702	36409.254
10531.0	127.51	12602.006	34012.961
3048.0	127.49	9140.691	37791.102
14782.0	127.49	14353.408	33129.934
14875.0	127.49	14286.352	35952.258
15161.0	127.47	14238.843	39724.402
7758.0	127.45	11166.684	36290.938
5947.0	127.41	10328.207	36379.961
2519.0	127.39	8883.496	37562.148
6508.0	127.37	10391.405	39306.395
1050.0	127.37	8390.356	33037.719
14952.0	127.37	14252.418	37723.875
9584.0	127.33	11872.764	35936.289
13541.0	127.29	13779.604	34634.531
10660.0	127.29	12603.269	36938.961
13553.0	127.29	13720.179	34390.004
42.0	127.18	7947.768	33714.449
1889.0	127.12	8724.699	34965.844
13626.0	127.08	13885.834	33327.77
2279.0	127.05	9026.691	39911.27
6329.0	126.99	10438.529	37024.352
14580.0	126.97	14077.029	37486.813
10773.0	126.97	12652.997	38577.043
7249.0	126.93	10898.181	37676.512
13586.0	126.89	13622.458	33333.055
7215.0	126.89	10937.698	37201.242
558.0	126.85	7690.611	39770.086
15781.0	126.83	14475.353	34902.391
12999.0	126.83	13614.854	38795.152
1070.0	126.82	8398.89	33562.602
9921.0	126.8	12172.278	37962.723
13663.0	126.76	13797.687	34344.512
6212.0	126.72	10501.971	34600.586
943.0	126.72	8043.68	35616.309
11670.0	126.66	13061.585	37983.93
11280.0	126.66	12845.628	34985.5
11095.0	126.66	12811.874	36580.609
14066.0	126.49	13908.809	38123.41
7405.0	126.41	11012.696	39974.488
7865.0	126.39	11018.758	33879.855
3507.0	126.38	9453.636	38579.223
7997.0	126.36	11258.441	36258.648
14609.0	126.3	13998.782	36727.328
2515.0	126.22	9017.018	37519.348
11813.0	126.2	12942.819	39953.285
4899.0	126.18	9749.262	36644.469
1760.0	126.13	8479.529	35100.055
4961.0	126.13	9878.258	36048.297
1853.0	126.07	8798.597	34186.559
2921.0	126.05	9236.102	35550.215
15817.0	126.01	14567.878	33336.656
5329.0	126.01	10026.257	37630.719
6441.0	125.93	10392.828	38566.273
6386.0	125.76	10420.574	37760.902
14230.0	125.7	14177.233	39372.227
10561.0	125.69	12561.537	34687.102
10783.0	125.67	12639.04	38628.16
658.0	125.67	8187.317	39690.242
8789.0	125.61	11457.023	34920.473
8859.0	125.55	11841.498	33389.586
10042.0	125.53	12073.882	39655.969
1122.0	125.51	8310.545	34870.727
6897.0	125.51	10633.299	36474.508
11272.0	125.4	12882.747	35324.926
6723.0	125.34	10766.159	38573.641
20.0	125.32	7921.934	33378.418
2799.0	125.26	9173.344	33842.656
2972.0	125.26	9247.634	36524.531
7662.0	125.19	11034.278	37546.969
1703.0	125.13	8520.679	36072.363
12814.0	125.05	13499.163	38670.031
6331.0	125.05	10517.843	37069.715
8551.0	125.02	11625.021	38110.578
5081.0	124.98	9826.363	33554.363
6066.0	124.96	10211.971	35059.84
15797.0	124.9	14450.602	34238.391
574.0	124.9	7885.507	39896.488
481.0	124.88	7692.402	39119.219
2661.0	124.88	8963.194	35188.074
12305.0	124.86	13280.125	34637.129
7418.0	124.77	11049.245	39481.078
6500.0	124.73	10528.658	39235.098
10886.0	124.73	12854.304	39522.543
5860.0	124.67	10138.139	37549.359
8993.0	124.61	11824.401	36552.613
4532.0	124.61	9889.162	39597.652
12407.0	124.57	13394.65	34327.773
9731.0	124.56	12259.808	33652.516
9861.0	124.56	12118.788	36742.699
6330.0	124.56	10479.143	37036.57
5379.0	124.54	10019.308	38239.824
6171.0	124.52	10485.691	33550.203
11654.0	124.46	13064.503	37474.855
4248.0	124.44	9518.917	38352.059
10358.0	124.33	12361.05	36644.813
14808.0	124.31	14303.014	33949.168
13656.0	124.25	13911.756	34151.535
12225.0	124.17	13275.588	36445.59
13569.0	124.11	13705.075	33900.121
15097.0	124.02	14215.255	38826.352
12322.0	123.98	13229.587	34214.578
14964.0	123.96	14410.422	37862.504
11010.0	123.94	12788.558	38141.371
176.0	123.83	7723.862	36613.867
10229.0	123.81	12347.235	37947.902
1284.0	123.81	8343.96	38451.801
8620.0	123.81	11587.942	37366.984
6139.0	123.77	10138.579	33281.965
10801.0	123.75	12523.546	38768.953
2589.0	123.75	8934.359	36464.867
7211.0	123.73	10890.614	37138.254
1651.0	123.67	8620.229	36900.551
14253.0	123.66	14058.043	38832.379
477.0	123.64	7869.673	39057.637
4489.0	123.6	9535.91	39762.641
8700.0	123.58	11452.493	35976.203
776.0	123.52	8099.804	38874.172
15769.0	123.44	14601.959	35117.055
5537.0	123.39	9976.675	39451.793
7818.0	123.27	11041.529	34932.82
14741.0	123.25	14135.914	33710.891
6156.0	123.23	10452.356	33175.867
6430.0	123.23	10456.234	38313.738
6297.0	123.21	10527.413	36378.934
9269.0	123.21	11759.156	38869.746
7847.0	123.16	11067.846	34493.113
10120.0	123.14	12352.047	38878.539
1262.0	123.12	8325.444	38043.934
3379.0	123.12	9473.622	38953.414
9577.0	123.02	11875.284	36088.375
1348.0	122.98	8299.66	39072.781
7620.0	122.83	11147.213	38127.48
6587.0	122.81	10665.805	39982.195
10133.0	122.72	12478.407	38716.93
4025.0	122.68	9590.836	35168.754
15317.0	122.66	14430.394	37434.313
15777.0	122.66	14540.499	35073.355
1241.0	122.56	8275.329	37630.684
3474.0	122.49	9445.956	38757.523
8126.0	122.47	11329.532	38296.285
15308.0	122.45	14497.46	37566.453
4627.0	122.43	9735.876	39034.5
4864.0	122.43	9877.7	37152.633
1725.0	122.41	8562.642	35959.227
6711.0	122.33	10748.556	38675.523
1614.0	122.31	8451.902	37567.125
4247.0	122.28	9658.527	38318.219
6098.0	122.24	10246.048	34611.227
5097.0	122.2	9748.955	33230.238
8649.0	122.2	11601.145	36718.121
8875.0	122.18	11724.629	33778.348
1628.0	122.14	8583.722	37198.445
4747.0	122.14	9815.986	38403.055
14182.0	122.08	13904.178	39959.008
10185.0	122.05	12300.05	38357.047
9853.0	122.03	12127.445	36560.695
14336.0	121.99	14033.699	38189.406
6990.0	121.93	10744.043	34576.203
9522.0	121.93	11847.593	37093.973
4755.0	121.84	9759.949	38459.371
8619.0	121.8	11583.611	37666.695
9655.0	121.78	11957.498	34608.836
6759.0	121.74	10765.323	37828.504
5170.0	121.74	9936.776	34941.977
4870.0	121.68	9740.153	36886.867
12847.0	121.66	13446.464	38931.02
5451.0	121.59	10074.931	38987.82
14610.0	121.45	14158.102	36740.199
1380.0	121.39	8239.402	39504.719
15134.0	121.38	14385.97	39304.336
1734.0	121.34	8457.407	35809.434
1668.0	121.32	8474.757	36847.816
8828.0	121.32	11521.243	33777.027
11808.0	121.32	12927.434	39926.219
10419.0	121.3	12414.495	35174.465
14251.0	121.3	14138.373	38804.926
1790.0	121.26	8458.074	34129.238
14745.0	121.2	14186.463	33501.785
5872.0	121.16	10275.097	37378.305
12345.0	121.16	13183.055	33331.063
9885.0	121.16	12271.088	37249.066
19.0	121.09	7853.759	33353.68
13478.0	121.07	13757.554	36325.68
14778.0	121.07	14262.066	33055.078
7625.0	121.03	11044.495	37858.117
4735.0	121.03	9861.385	38321.41
13658.0	121.01	13913.277	34183.324
7877.0	121.01	11032.456	33543.934
11927.0	121.01	13144.606	38536.391
52.0	121.01	7721.832	33948.742
12467.0	120.92	13499.204	35648.43
12346.0	120.84	13336.492	33379.574
4502.0	120.8	9561.671	39922.805
1914.0	120.78	8782.389	35475.504
3926.0	120.78	9394.309	33030.625
15129.0	120.65	14407.66	39210.473
13596.0	120.65	13755.042	33206.18
9589.0	120.59	12051.514	36045.551
1779.0	120.57	8489.17	34329.258
7492.0	120.57	11097.714	38917.5
10132.0	120.51	12279.201	38682.563
6183.0	120.44	10479.354	33749.992
7894.0	120.42	11223.124	33114.273
14844.0	120.4	14415.531	35269.195
12412.0	120.34	13360.208	34418.309
13729.0	120.34	13980.64	36156.855
12290.0	120.34	13222.528	35182.488
6821.0	120.26	10721.828	37403.422
3021.0	120.23	9168.878	37348.973
3871.0	120.21	9446.447	34608.203
7044.0	120.09	10581.487	33152.566
7387.0	120.03	10940.957	39751.602
15117.0	120.03	14220.104	39009.234
6727.0	120.03	10705.694	38310.797
5140.0	120.0	9943.256	34132.992
7241.0	119.98	10926.336	37520.172
11856.0	119.96	13161.374	39278.422
10708.0	119.94	12604.057	37823.828
1118.0	119.94	8410.423	34718.031
12951.0	119.92	13710.553	39682.719
1940.0	119.88	8679.222	35906.43
3896.0	119.88	9351.912	33497.879
8820.0	119.88	11505.981	33954.004
10831.0	119.8	12647.534	39313.355
1194.0	119.8	8244.639	36683.777
8021.0	119.77	11299.301	36781.711
9641.0	119.75	11864.37	34775.402
5049.0	119.73	9862.353	34586.629
10885.0	119.63	12915.48	39476.477
5216.0	119.61	9976.624	35915.008
993.0	119.56	8106.859	34644.824
10834.0	119.54	12503.377	39398.063
79.0	119.52	7807.405	34719.234
218.0	119.52	7816.85	37079.578
6332.0	119.5	10358.787	37070.695
6719.0	119.48	10617.576	38488.703
14733.0	119.48	14058.495	33948.625
7100.0	119.48	10807.793	34546.973
5277.0	119.42	9970.519	36935.813
10324.0	119.4	12300.458	37337.48
8709.0	119.25	11605.349	35811.43
12543.0	119.21	13394.059	37063.496
11657.0	119.17	13106.0	37620.059
7534.0	119.13	11095.688	38773.871
4948.0	119.13	9804.624	35923.473
14077.0	119.11	13853.467	38312.063
8241.0	119.1	11309.68	39446.879
7580.0	118.98	11022.062	38426.133
14635.0	118.98	14131.182	36352.168
6088.0	118.94	10224.991	34713.785
3438.0	118.9	9276.641	38884.32
13613.0	118.89	13656.94	33136.773
13614.0	118.71	13563.61	33163.906
8868.0	118.64	11724.2	33661.871
5774.0	118.64	10328.098	38723.34
10662.0	118.62	12648.181	36960.637
14226.0	118.62	14185.026	39294.32
83.0	118.62	7779.382	34776.965
9323.0	118.58	11691.01	39552.367
1736.0	118.56	8548.76	35894.68
3623.0	118.56	9301.923	36934.301
9392.0	118.48	11950.26	38986.879
11945.0	118.44	13314.021	38395.703
4038.0	118.44	9694.74	35348.859
10735.0	118.31	12517.118	38357.395
1987.0	118.31	8742.548	36850.723
14711.0	118.2	14107.258	34173.219
12330.0	118.2	13256.47	33811.863
8611.0	118.18	11609.596	37758.059
1881.0	118.14	8647.272	34865.5
10689.0	118.14	12570.932	37487.262
14075.0	118.12	13830.866	38284.371
7404.0	118.1	11158.049	39952.266
11386.0	118.1	13127.145	33956.742
8655.0	118.04	11441.366	36809.219
5255.0	118.04	10033.591	36461.824
986.0	118.02	8166.233	34804.895
7917.0	117.95	11399.391	34046.688
11066.0	117.87	12833.008	36872.199
16.0	117.85	7923.973	33291.93
8633.0	117.85	11501.155	37312.754
13599.0	117.85	13586.079	33251.785
1825.0	117.81	8833.902	33342.648
5160.0	117.77	9965.665	34576.113
1595.0	117.72	8573.818	38141.184
15787.0	117.72	14494.751	34486.484
5995.0	117.7	10313.274	35693.477
5821.0	117.66	10242.856	38304.125
2767.0	117.62	9009.846	33458.785
14795.0	117.62	14344.299	33555.133
10507.0	117.58	12672.814	33486.098
11430.0	117.56	12963.931	35213.652
5217.0	117.56	10040.227	35930.113
15241.0	117.54	14475.001	38760.742
11656.0	117.51	13106.592	37494.273
14542.0	117.51	14032.746	37627.688
4731.0	117.45	9857.201	38568.836
3860.0	117.37	9348.58	34694.141
2768.0	117.33	8867.579	33225.727
11328.0	117.33	12796.511	33798.273
4871.0	117.3	9810.411	36896.793
3236.0	117.28	9067.741	39489.855
10894.0	117.26	12887.934	39345.246
6849.0	117.22	10641.086	37173.574
3455.0	117.22	9380.646	38691.559
3919.0	117.2	9401.673	33214.723
7073.0	117.12	10845.922	34063.93
3949.0	117.12	9532.986	33634.719
2719.0	117.07	8852.889	34767.086
10901.0	117.03	12757.932	39228.48
7742.0	117.03	11157.629	36667.598
6133.0	116.91	10210.596	33374.234
9774.0	116.91	12277.61	34665.434
15298.0	116.89	14474.787	37888.262
1074.0	116.87	8386.08	33723.559
1850.0	116.85	8742.741	34092.891
4519.0	116.85	9857.615	39894.488
13060.0	116.76	13668.808	38506.789
11772.0	116.74	12966.794	39375.281
8895.0	116.72	11718.204	34298.051
15799.0	116.64	14601.056	33972.004
3917.0	116.61	9281.672	33207.469
11363.0	116.55	12963.817	33190.184
6889.0	116.55	10707.907	36665.738
1726.0	116.55	8512.687	35972.332
8846.0	116.51	11420.931	33085.047
3234.0	116.51	9176.308	39461.121
12214.0	116.39	13215.741	36542.273
1005.0	116.39	8172.851	34167.984
12376.0	116.34	13508.746	33692.949
11044.0	116.34	12783.971	37232.438
2126.0	116.32	8762.08	38752.23
5068.0	116.3	9758.254	33861.953
14716.0	116.3	14207.402	33978.008
6760.0	116.24	10711.817	37839.813
4528.0	116.16	9866.967	39982.813
2730.0	116.16	8920.643	34433.996
2217.0	116.09	8745.001	39426.434
319.0	116.07	7886.98	38397.777
12858.0	116.07	13542.27	39110.668
4346.0	116.07	9567.071	38892.055
15774.0	116.03	14633.834	35242.883
2566.0	116.01	9016.694	36962.992
8030.0	115.97	11225.037	36874.094
12385.0	115.97	13473.451	33990.168
1102.0	115.95	8299.104	34395.359
6851.0	115.92	10737.191	36876.508
3898.0	115.9	9421.787	33539.512
328.0	115.9	7719.99	38547.27
11276.0	115.82	12811.161	35223.742
15771.0	115.78	14577.529	35186.906
11327.0	115.76	12865.973	33785.086
12525.0	115.69	13559.505	36785.102
13085.0	115.67	13637.583	38063.695
5123.0	115.67	9917.378	33598.047
5083.0	115.67	9721.087	33358.426
14536.0	115.63	14163.781	37591.18
9794.0	115.55	12210.509	34974.465
232.0	115.46	7820.854	37333.086
916.0	115.44	8180.517	36223.617
15126.0	115.44	14269.146	39117.059
13615.0	115.38	13830.117	33018.551
4381.0	115.34	9558.606	39162.676
11140.0	115.34	12828.835	36433.824
12092.0	115.34	13211.208	37040.836
10010.0	115.26	12076.604	39204.461
8991.0	115.26	11688.244	36516.145
7660.0	115.13	11139.541	37534.664
9715.0	115.11	12208.05	33174.828
8131.0	115.09	11292.477	38371.176
3981.0	115.03	9520.808	34121.574
8795.0	115.03	11512.775	34692.355
5014.0	115.03	9880.071	34992.109
11417.0	115.02	13088.929	34955.133
308.0	115.02	7785.031	38181.926
10385.0	115.0	12350.609	36216.934
4009.0	114.98	9676.035	34840.242
2961.0	114.98	9074.575	36339.91
8737.0	114.96	11543.73	35727.59
4104.0	114.96	9580.984	36180.273
2758.0	114.94	9030.895	33550.762
7693.0	114.92	11179.107	37264.793
5071.0	114.88	9905.818	33699.367
10645.0	114.86	12549.951	36580.297
1925.0	114.84	8730.528	35700.402
3276.0	114.79	9168.492	39911.32
3844.0	114.77	9407.449	34958.359
3903.0	114.71	9425.532	33608.102
5168.0	114.71	10055.256	34882.859
6949.0	114.69	10667.334	35422.789
5099.0	114.57	9844.942	33242.73
8745.0	114.54	11549.868	35512.43
493.0	114.52	7962.112	39246.613
7414.0	114.46	11134.793	39744.898
3940.0	114.46	9517.3	33301.164
1113.0	114.4	8264.307	34597.805
12953.0	114.34	13739.068	39709.152
13341.0	114.33	13714.522	37399.629
3971.0	114.27	9658.525	34007.348
1086.0	114.27	8207.949	34165.949
2157.0	114.21	8792.338	39112.527
1465.0	114.15	8479.553	39525.902
14208.0	114.13	14084.456	39700.754
15716.0	114.06	14445.989	36356.852
8038.0	113.94	11243.219	37006.0
14141.0	113.85	13959.498	39071.043
9839.0	113.81	12113.058	36111.164
13042.0	113.77	13577.061	38700.383
14912.0	113.71	14407.508	36796.828
12256.0	113.67	13258.709	35824.004
66.0	113.66	7663.492	34241.984
1998.0	113.62	8805.224	37025.332
1800.0	113.54	8586.074	33774.641
6191.0	113.52	10512.895	33952.617
6946.0	113.5	10730.766	35676.465
1590.0	113.48	8621.037	38043.188
15299.0	113.43	14600.501	37918.734
6529.0	113.41	10505.177	39379.762
852.0	113.29	8082.488	37687.629
13495.0	113.25	13669.192	35952.164
11244.0	113.25	12706.154	35745.387
15755.0	113.25	14606.762	35441.156
1855.0	113.2	8784.351	34242.211
7637.0	113.2	11020.625	37900.43
13607.0	113.16	13601.898	33005.449
233.0	113.16	7758.299	37338.133
4529.0	113.16	9820.275	39986.227
7812.0	113.16	11085.878	35136.68
15138.0	113.12	14320.76	39472.648
10635.0	113.1	12561.202	36334.055
5285.0	113.1	10035.08	37087.148
12451.0	113.1	13453.424	35234.398
10263.0	113.08	12457.997	37399.762
15434.0	113.06	14578.795	36827.063
5033.0	113.04	9857.188	34624.891
517.0	113.02	7921.81	39437.398
8308.0	113.0	11462.439	39652.035
1061.0	113.0	8314.89	33230.617
3963.0	112.98	9640.312	33867.508
14724.0	112.97	14146.701	33826.746
1826.0	112.93	8737.747	33417.152
9608.0	112.89	11894.703	35501.094
168.0	112.85	7693.707	36499.031
7479.0	112.85	11206.56	39099.207
13561.0	112.83	13687.564	34255.875
6594.0	112.79	10715.909	39649.551
6089.0	112.79	10174.778	34746.254
70.0	112.77	7681.917	34415.172
3386.0	112.72	9467.466	39007.828
2965.0	112.72	9142.985	36436.961
4821.0	112.7	9906.871	37677.855
11662.0	112.66	13115.436	37812.641
10914.0	112.6	12883.496	38894.559
9650.0	112.56	11905.155	34697.445
15752.0	112.51	14551.609	35419.953
100.0	112.47	7809.54	35155.695
10414.0	112.45	12290.643	35345.449
14241.0	112.33	14144.021	39014.781
5972.0	112.33	10262.905	35944.316
8255.0	112.26	11246.591	39579.879
14950.0	112.24	14293.422	37680.332
13657.0	112.22	13840.051	34170.141
8127.0	112.16	11206.898	38318.41
5015.0	112.16	9910.574	34995.234
1147.0	112.1	8269.175	35642.949
4859.0	112.05	9825.838	37085.531
506.0	112.01	7730.904	39340.652
12334.0	112.01	13281.768	33915.543
8257.0	112.01	11290.154	39609.711
6176.0	111.99	10357.832	33610.813
12518.0	111.97	13411.891	36680.172
9409.0	111.95	12031.528	38636.316
10349.0	111.8	12297.118	36842.883
8371.0	111.78	11609.479	39040.641
5549.0	111.78	9997.798	39642.676
2322.0	111.78	8860.373	39299.656
14700.0	111.72	14197.109	34544.836
12651.0	111.7	13386.121	37307.855
11339.0	111.68	12722.247	33480.98
7537.0	111.64	11130.983	38788.293
1838.0	111.62	8809.374	33650.691
8626.0	111.62	11618.918	37474.953
13695.0	111.59	13836.527	35222.086
1898.0	111.57	8845.99	35136.82
5676.0	111.47	10273.141	39114.832
3122.0	111.39	9062.592	38620.754
3625.0	111.38	9286.067	36988.801
7102.0	111.38	10839.786	34581.938
11465.0	111.36	13049.474	35877.848
13578.0	111.34	13735.961	33703.523
13767.0	111.3	13854.424	37187.5
955.0	111.2	8185.958	35551.875
15825.0	111.18	14591.558	33178.398
8321.0	111.18	11591.567	39447.695
7836.0	111.15	11070.598	34694.469
7918.0	111.15	11252.485	34155.949
5621.0	111.07	10182.455	39746.984
2136.0	111.05	8807.09	38844.195
13504.0	111.03	13566.866	35685.895
1033.0	110.99	8042.368	33530.672
13583.0	110.99	13722.039	33527.273
3069.0	110.97	9197.409	38025.141
11004.0	110.92	12856.292	38308.723
11867.0	110.92	13154.912	39138.023
1960.0	110.92	8778.021	36232.07
12559.0	110.92	13509.682	37130.945
9570.0	110.88	11978.983	36237.109
10642.0	110.86	12552.326	36482.664
2623.0	110.8	8890.506	35965.344
13550.0	110.8	13604.43	34585.328
5931.0	110.78	10344.437	36389.766
11237.0	110.71	12719.904	35966.191
11684.0	110.69	13105.984	38171.184
2010.0	110.67	8826.356	37342.125
4903.0	110.63	9703.372	36671.262
7749.0	110.61	11005.104	36693.383
2486.0	110.61	8928.078	38026.059
4763.0	110.51	9762.072	38170.645
5467.0	110.49	9931.022	39184.742
158.0	110.49	7813.234	36275.938
2053.0	110.49	8696.029	37832.184
3993.0	110.49	9606.275	34489.484
6997.0	110.46	10718.13	34188.887
14838.0	110.44	14254.049	35102.867
3856.0	110.36	9282.185	34833.484
9368.0	110.36	11927.259	39488.027
37.0	110.32	7704.605	33580.203
6848.0	110.28	10727.499	37126.215
3109.0	110.25	9064.811	38449.176
9082.0	110.23	11695.906	37865.176
1170.0	110.21	8386.773	36093.34
1798.0	110.13	8601.689	33733.477
11294.0	110.13	12728.141	34494.605
14641.0	110.09	14173.613	36193.012
15791.0	110.07	14637.05	34298.984
10943.0	110.05	12712.683	38695.465
9732.0	110.03	12204.003	33664.27
9646.0	110.03	11874.325	34865.43
12505.0	110.02	13545.586	36333.23
9778.0	110.02	12092.126	34770.441
15184.0	109.98	14502.539	39918.734
6306.0	109.98	10493.532	36520.883
12939.0	109.94	13565.366	39897.758
4253.0	109.9	9531.817	38437.277
2578.0	109.88	8851.62	36566.148
3857.0	109.86	9280.147	34858.73
2024.0	109.8	8757.007	37486.805
5190.0	109.79	9958.459	35400.664
906.0	109.77	8081.978	36822.031
5899.0	109.77	10315.612	37081.309
8788.0	109.75	11603.634	34920.301
13662.0	109.75	13850.027	34323.227
1644.0	109.75	8578.752	37118.898
14090.0	109.73	13783.893	38646.273
6966.0	109.73	10616.439	35144.715
7866.0	109.71	11129.615	33928.93
14201.0	109.69	14011.585	39957.723
865.0	109.69	8116.943	37661.477
6861.0	109.67	10725.431	36991.113
7962.0	109.65	11271.479	35366.738
2723.0	109.65	9055.184	34525.961
9028.0	109.63	11747.995	37079.898
5283.0	109.63	9998.814	37052.043
6680.0	109.63	10622.563	39243.504
14598.0	109.61	14014.548	37096.527
1212.0	109.61	8343.087	37067.375
7298.0	109.61	10939.623	38283.211
11398.0	109.56	13120.86	34399.383
3289.0	109.48	9460.623	39833.766
9926.0	109.42	12185.165	38055.844
1877.0	109.36	8690.235	34832.539
4465.0	109.35	9640.954	39542.715
3589.0	109.31	9330.918	37385.27
9432.0	109.31	11879.84	38507.875
7928.0	109.27	11381.442	34553.527
1809.0	109.25	8490.807	33212.773
12483.0	109.25	13421.492	35946.754
2385.0	109.23	8949.849	39225.078
7995.0	109.0	11357.028	36230.953
12499.0	109.0	13469.796	36228.375
9841.0	108.96	12202.021	36152.809
10223.0	108.94	12413.978	37832.676
13773.0	108.94	13896.548	37355.602
14737.0	108.87	14149.074	33675.938
7077.0	108.81	10801.252	34112.199
5567.0	108.81	9988.235	39933.516
8934.0	108.79	11838.26	35477.84
7153.0	108.73	10852.781	36059.23
9867.0	108.67	12124.055	36801.879
7721.0	108.64	11054.396	36964.84
10958.0	108.62	12871.546	38553.246
10663.0	108.58	12547.004	36980.336
10432.0	108.56	12487.346	34455.992
111.0	108.56	7946.569	35367.879
2499.0	108.52	8916.714	37972.688
6950.0	108.43	10772.719	35433.523
10037.0	108.41	12213.271	39561.594
8740.0	108.37	11501.744	35434.059
3004.0	108.35	9061.52	37105.758
2599.0	108.29	8907.315	36291.984
12349.0	108.25	13143.558	33466.418
2039.0	108.2	8767.714	37721.18
11011.0	108.18	12739.608	38147.227
10214.0	108.16	12344.89	38027.203
5738.0	108.14	10173.243	39105.559
10798.0	108.14	12677.396	38744.465
14235.0	108.14	14179.256	39177.238
10231.0	108.14	12328.825	37973.543
8326.0	108.12	11532.155	39495.152
14086.0	108.06	13950.481	38564.574
9760.0	108.02	12118.217	34394.063
13684.0	108.0	13889.122	34740.191
1878.0	107.99	8664.519	34851.887
14143.0	107.97	13832.624	39105.93
3024.0	107.95	9121.987	37384.797
1155.0	107.93	8268.672	35879.602
9595.0	107.93	11977.573	35850.703
4198.0	107.93	9490.914	37691.23
8246.0	107.91	11273.836	39512.535
12373.0	107.81	13463.122	33605.633
14155.0	107.72	13847.001	39421.516
6244.0	107.7	10520.451	35490.313
14906.0	107.7	14318.41	36640.57
7157.0	107.68	10852.693	36173.941
2996.0	107.66	9075.119	36961.668
7884.0	107.64	10994.037	33177.406
3047.0	107.62	9119.809	37773.223
10799.0	107.54	12600.223	38760.098
8254.0	107.53	11389.054	39562.098
11333.0	107.53	12718.998	33621.27
1146.0	107.51	8235.159	35634.223
5446.0	107.45	10088.342	38888.898
13766.0	107.41	13824.373	37105.832
9917.0	107.41	12274.796	37849.063
13631.0	107.39	13814.853	33555.219
9782.0	107.39	12072.876	34819.957
2331.0	107.39	8996.886	39415.613
14151.0	107.37	13824.829	39319.176
15820.0	107.37	14426.838	33349.66
9612.0	107.35	12025.662	35273.238
928.0	107.33	8081.495	35943.863
8349.0	107.31	11574.81	39126.672
6842.0	107.28	10702.386	37316.68
15429.0	107.28	14536.817	36748.578
1770.0	107.26	8563.886	34840.969
1827.0	107.24	8824.511	33421.148
4569.0	107.18	9762.14	39350.59
10582.0	107.12	12549.791	35516.895
15156.0	107.12	14320.225	39669.113
3522.0	107.08	9482.712	38001.887
8328.0	107.07	11596.027	39518.695
9268.0	107.07	11718.96	38867.672
12489.0	107.05	13456.384	36092.168
2242.0	107.01	8652.284	39817.137
9920.0	107.01	12278.111	37927.898
8369.0	107.01	11549.035	39009.426
7807.0	107.01	11191.26	35296.859
14907.0	106.95	14231.0	36647.773
12881.0	106.93	13486.687	39445.223
1059.0	106.93	8272.717	33188.473
2071.0	106.93	8674.827	38145.016
8983.0	106.89	11751.528	36358.91
3967.0	106.82	9502.045	33929.477
5120.0	106.8	10018.924	33509.684
105.0	106.78	7717.759	35263.555
12263.0	106.76	13190.688	35652.617
14675.0	106.76	14009.01	35333.578
2130.0	106.76	8834.171	38770.742
6823.0	106.68	10752.434	37459.395
10362.0	106.66	12406.684	36468.207
11485.0	106.62	13113.372	36253.387
14683.0	106.55	14166.754	34948.973
12686.0	106.53	13529.292	37777.82
15054.0	106.53	14395.49	38591.707
1610.0	106.53	8557.914	37551.984
10344.0	106.51	12438.518	36787.465
2102.0	106.49	8814.098	38452.586
1999.0	106.43	8716.381	37042.742
8874.0	106.4	11813.494	33764.496
15136.0	106.38	14306.067	39357.215
9201.0	106.38	11690.901	38711.684
14657.0	106.32	14034.209	35828.039
10466.0	106.32	12468.496	33775.57
10648.0	106.26	12641.744	36647.152
2660.0	106.26	8974.021	35184.816
845.0	106.26	7991.965	37872.391
14082.0	106.24	13969.989	38491.551
14717.0	106.22	14147.163	34003.328
11377.0	106.17	13044.293	33636.953
4141.0	106.15	9563.802	36673.813
8951.0	106.07	11799.672	35726.559
13063.0	105.99	13643.56	38356.031
4288.0	105.97	9677.842	38684.133
8035.0	105.97	11310.355	36926.781
1135.0	105.95	8256.714	35372.969
478.0	105.95	7644.528	39064.707
5117.0	105.92	10132.152	33405.945
10987.0	105.9	12882.905	38241.156
11845.0	105.88	13305.211	39719.738
10539.0	105.84	12687.274	34213.324
7874.0	105.82	11134.732	33768.336
14679.0	105.78	14180.809	35148.148
14131.0	105.74	13827.633	38826.938
5069.0	105.74	9789.572	33926.254
12672.0	105.69	13382.905	37566.449
7281.0	105.67	10855.073	37917.602
6698.0	105.67	10698.195	39089.898
11819.0	105.67	13218.522	39760.777
457.0	105.67	7698.749	38973.508
131.0	105.65	7968.579	35759.414
14693.0	105.59	14065.805	34619.992
2114.0	105.59	8718.082	38594.285
7831.0	105.57	11202.858	34657.195
8816.0	105.57	11520.624	33815.227
13187.0	105.55	13609.311	37709.961
10030.0	105.53	12097.635	39525.715
3994.0	105.46	9630.261	34496.434
10479.0	105.44	12334.244	33266.363
1675.0	105.44	8561.444	36391.555
9849.0	105.42	12085.168	36354.871
2395.0	105.4	8975.488	39011.656
8697.0	105.4	11490.027	35950.051
8833.0	105.4	11553.462	33603.527
8468.0	105.32	11550.195	38559.141
3303.0	105.32	9380.502	39614.656
1356.0	105.26	8399.098	39096.801
5133.0	105.25	9919.995	34051.148
2046.0	105.23	8741.374	37766.879
6333.0	105.21	10513.433	37137.68
2009.0	105.21	8665.959	37333.289
6284.0	105.21	10434.636	36134.922
9594.0	105.19	12061.361	35800.461
11849.0	105.15	13144.401	39468.52
10823.0	105.13	12619.399	39031.129
9298.0	105.11	11711.343	39199.441
2087.0	105.11	8733.218	38379.875
9367.0	105.03	12063.309	39753.641
9532.0	105.02	11848.848	36995.754
2419.0	105.02	8982.025	38905.609
10636.0	104.98	12510.705	36346.414
4872.0	104.96	9742.722	36929.195
15188.0	104.94	14634.38	39655.754
12909.0	104.94	13378.233	39805.906
2601.0	104.94	9045.785	36336.91
2651.0	104.94	8945.628	35506.809
9639.0	104.92	11958.768	35063.109
6864.0	104.9	10585.568	37015.367
12361.0	104.9	13359.432	33246.059
14864.0	104.88	14371.823	35580.824
10584.0	104.86	12681.931	35572.23
10027.0	104.86	12112.412	39463.301
9547.0	104.82	12045.53	36552.371
6060.0	104.81	10308.086	35231.289
14613.0	104.79	14166.406	36812.688
1053.0	104.77	8366.278	33073.684
15792.0	104.77	14611.049	34129.301
7045.0	104.75	10902.796	33005.316
10481.0	104.73	12339.763	33080.102
827.0	104.73	8042.058	38176.762
2982.0	104.71	9253.203	36686.758
12675.0	104.71	13511.223	37592.16
3372.0	104.71	9364.376	39230.688
1765.0	104.69	8516.959	34997.938
7028.0	104.67	10635.583	33562.27
12147.0	104.61	13332.831	36905.5
13780.0	104.58	13977.209	37471.871
7916.0	104.58	11389.92	33938.008
10386.0	104.52	12278.504	35904.484
6499.0	104.5	10452.968	39234.086
9588.0	104.5	11872.148	36030.641
1858.0	104.46	8680.844	34323.914
10410.0	104.46	12471.614	35566.332
12271.0	104.42	13306.45	35469.465
1833.0	104.42	8739.024	33500.32
9302.0	104.38	11686.565	39254.02
15296.0	104.36	14610.601	37845.129
3622.0	104.36	9328.546	36934.258
12886.0	104.35	13484.015	39503.645
613.0	104.31	8087.039	39891.078
13012.0	104.29	13685.913	38900.27
6396.0	104.27	10439.739	37940.223
6952.0	104.27	10656.092	35465.492
11764.0	104.25	12979.605	39251.438
4837.0	104.23	9755.818	37376.383
87.0	104.23	7825.348	34893.195
14853.0	104.21	14295.507	35491.508
5572.0	104.13	10010.251	39997.516
8814.0	104.13	11463.079	34021.914
13610.0	104.12	13569.079	33056.574
9661.0	104.12	11963.867	34397.395
4570.0	104.02	9832.734	39349.219
2746.0	104.02	8892.332	33944.098
1309.0	103.92	8378.192	38744.066
9692.0	103.9	12027.153	33339.57
8837.0	103.89	11442.131	33441.328
12865.0	103.87	13375.7	39243.969
3087.0	103.85	9107.563	38238.207
7882.0	103.83	11163.168	33435.176
10511.0	103.81	12570.806	33574.289
6061.0	103.81	10198.326	35244.434
1988.0	103.77	8744.4	36901.59
14957.0	103.77	14258.541	37778.566
12274.0	103.75	13297.616	35510.008
2964.0	103.73	9059.605	36426.285
7101.0	103.73	10971.935	34571.332
829.0	103.71	8124.206	38205.875
528.0	103.71	7896.336	39536.605
4676.0	103.71	9730.684	38914.391
13545.0	103.69	13695.138	34714.813
3888.0	103.67	9322.844	33867.391
11266.0	103.54	12755.054	35509.98
7397.0	103.52	10971.484	39967.719
12422.0	103.52	13496.667	34827.738
8003.0	103.5	11325.228	36367.184
5062.0	103.48	9821.477	34086.391
12381.0	103.46	13549.315	33858.996
6071.0	103.46	10194.122	34845.086
5629.0	103.43	10216.511	39492.934
5349.0	103.43	10035.866	37902.039
1179.0	103.41	8247.486	36394.656
11668.0	103.39	13113.899	37944.035
8043.0	103.35	11342.578	37231.617
1428.0	103.35	8272.152	39950.445
6087.0	103.35	10255.129	34701.59
7828.0	103.33	11024.542	34805.68
10814.0	103.33	12554.957	38951.395
12279.0	103.31	13185.195	35342.43
8670.0	103.31	11511.331	36615.207
1708.0	103.29	8554.188	36096.402
561.0	103.29	7904.282	39788.285
5162.0	103.27	10086.121	34610.676
15282.0	103.25	14610.701	38248.605
7456.0	103.25	11081.343	39235.883
1622.0	103.25	8522.601	37409.574
10085.0	103.25	12362.349	39722.613
15366.0	103.2	14441.257	37072.422
6884.0	103.18	10694.217	36579.246
6242.0	103.16	10400.908	35437.535
2736.0	103.14	8871.986	34012.227
8916.0	103.14	11667.552	35117.27
9067.0	103.14	11659.914	37684.512
8969.0	103.12	11674.298	36130.484
1840.0	103.1	8668.747	33706.656
9158.0	103.08	11709.248	38419.484
13082.0	103.02	13695.595	38028.445
13678.0	103.02	13987.453	34614.137
2049.0	103.02	8836.883	37775.941
7372.0	103.02	10948.287	39614.266
2532.0	103.0	8968.806	37437.113
516.0	102.97	7809.327	39433.039
11885.0	102.91	13346.01	38844.855
8741.0	102.81	11521.561	35457.531
10568.0	102.81	12538.255	34972.941
7887.0	102.79	11009.117	33034.16
6776.0	102.77	10627.762	37969.191
6236.0	102.74	10398.27	35328.426
11027.0	102.7	12888.855	37565.293
5159.0	102.7	9975.523	34560.352
8342.0	102.7	11485.982	39335.91
10555.0	102.68	12683.705	34419.313
4473.0	102.68	9616.292	39603.156
8861.0	102.66	11742.219	33531.719
521.0	102.62	7888.53	39487.055
10336.0	102.56	12290.372	36940.297
4210.0	102.53	9538.564	37863.07
401.0	102.53	7841.211	38820.277
11397.0	102.51	13035.321	34332.137
4639.0	102.49	9853.93	39075.055
4533.0	102.49	9749.6	39599.781
2791.0	102.41	9182.694	33469.063
10029.0	102.33	12101.982	39490.707
2941.0	102.28	9113.179	35960.836
6733.0	102.2	10771.96	38361.172
10053.0	102.18	12175.63	39896.043
6401.0	102.18	10474.5	38015.051
9724.0	102.16	12277.53	33445.805
11074.0	102.14	12860.947	36785.969
3876.0	102.08	9304.223	34404.738
12800.0	102.08	13422.475	38248.934
9165.0	102.08	11677.109	38561.871
1458.0	101.91	8603.455	39436.98
1661.0	101.89	8451.367	36751.332
3874.0	101.85	9465.986	34331.887
6455.0	101.85	10448.612	38747.395
11298.0	101.84	12893.063	34307.414
3883.0	101.84	9324.158	34080.766
9874.0	101.84	12247.962	36932.715
14842.0	101.82	14372.204	35218.105
4043.0	101.8	9626.407	35528.047
12379.0	101.8	13537.686	33748.008
3887.0	101.74	9427.646	33849.766
4575.0	101.7	9792.698	39417.539
12498.0	101.66	13522.943	36203.496
13477.0	101.66	13767.743	36292.078
5205.0	101.63	10102.02	35671.758
1215.0	101.61	8264.938	37132.063
2505.0	101.61	8966.81	37766.945
1008.0	101.57	8060.725	34179.086
2332.0	101.57	8946.226	39418.324
12973.0	101.57	13670.741	39524.578
12809.0	101.55	13528.017	38610.969
6600.0	101.47	10683.143	39469.488
2569.0	101.41	8911.583	36725.223
5624.0	101.4	10273.933	39445.902
12956.0	101.34	13680.827	39721.805
15386.0	101.3	14456.437	37118.762
8776.0	101.24	11631.778	35233.371
248.0	101.24	7948.039	37533.996
932.0	101.18	8007.373	35785.176
9799.0	101.15	12239.528	35137.605
4999.0	101.15	9783.384	35354.273
4060.0	101.09	9686.1	35806.672
9738.0	101.07	12133.932	33899.457
13492.0	101.07	13687.556	36216.57
5009.0	101.07	9736.169	35223.023
7056.0	101.05	10927.417	33546.953
10330.0	101.03	12328.945	37138.078
2844.0	101.01	9188.316	34945.973
14757.0	101.01	14154.642	33214.246
1045.0	100.99	8195.76	33032.816
12849.0	100.99	13533.056	38947.344
8640.0	100.97	11540.0	37126.969
5927.0	100.9	10236.384	36381.406
1178.0	100.88	8280.27	36376.152
3050.0	100.88	9259.633	37804.832
5103.0	100.86	9836.871	33008.926
1837.0	100.86	8797.634	33612.141
15751.0	100.72	14459.714	35628.844
9811.0	100.72	12095.651	35406.969
9671.0	100.67	12051.796	33980.504
13655.0	100.67	13960.692	34130.09
3572.0	100.67	9398.122	37558.422
7062.0	100.57	10818.709	33843.703
11288.0	100.53	12743.829	34898.738
10480.0	100.51	12435.214	33319.91
60.0	100.48	7693.695	34155.777
9530.0	100.42	12007.821	37146.449
851.0	100.38	8017.863	37683.715
6259.0	100.34	10380.987	35739.113
1937.0	100.34	8825.359	35897.492
480.0	100.28	7892.486	39107.422
6918.0	100.26	10758.502	36102.008
3924.0	100.26	9406.791	33287.051
4967.0	100.21	9821.055	35608.828
9159.0	100.21	11773.243	38442.148
14905.0	100.19	14289.738	36637.664
7026.0	100.09	10714.884	33492.23
4119.0	100.09	9676.795	36392.387
14891.0	100.09	14424.64	36327.387
239.0	100.04	7952.708	37395.871
10629.0	100.0	12544.884	36219.297
14615.0	99.98	14035.405	36544.781
9571.0	99.96	11958.546	36254.105
1077.0	99.9	8414.276	33750.84
12503.0	99.88	13540.396	36265.652
62.0	99.84	7716.876	34177.238
12249.0	99.84	13321.787	35743.488
10547.0	99.84	12648.899	34268.547
8122.0	99.84	11314.514	38229.16
11329.0	99.82	12887.664	33799.477
9945.0	99.82	12182.451	38457.449
9292.0	99.77	11770.48	39110.469
1822.0	99.77	8809.446	33227.215
10641.0	99.73	12659.469	36479.059
15701.0	99.73	14523.902	36614.438
9034.0	99.71	11827.234	37097.477
12328.0	99.69	13345.272	34005.559
12404.0	99.67	13457.233	34226.348
958.0	99.65	8106.165	35360.094
2626.0	99.63	8967.538	35758.055
8004.0	99.63	11237.098	36377.152
14785.0	99.61	14404.04	33296.078
4255.0	99.59	9488.839	38455.398
9653.0	99.58	12033.042	34550.59
10640.0	99.56	12636.944	36446.051
11360.0	99.54	12945.953	33108.578
9725.0	99.52	12174.915	33447.324
7055.0	99.42	10791.032	33418.316
1018.0	99.42	8153.852	33995.688
14965.0	99.42	14242.551	37867.926
10993.0	99.4	12915.593	38257.195
11388.0	99.4	12957.804	34039.121
14979.0	99.4	14422.99	37930.395
5748.0	99.38	10288.981	38875.375
7621.0	99.38	11160.733	37827.922
13650.0	99.36	13919.572	33959.867
10059.0	99.36	12336.519	39778.008
10339.0	99.33	12462.556	37016.195
13664.0	99.33	13885.665	34349.266
10610.0	99.33	12537.05	35952.859
8849.0	99.31	11670.655	33017.391
229.0	99.31	7867.924	37304.203
14866.0	99.31	14348.708	35638.332
7029.0	99.29	10584.207	33591.004
13765.0	99.27	13797.764	37091.715
11966.0	99.23	13346.922	38177.055
8059.0	99.19	11360.213	37449.965
11056.0	99.19	12886.076	37104.691
7041.0	99.19	10613.362	33110.0
8793.0	99.17	11589.936	34643.578
5169.0	99.1	9982.41	34906.352
2587.0	99.08	8939.066	36437.078
11335.0	99.08	12837.447	33420.406
14821.0	99.04	14234.335	34452.332
7433.0	99.04	11079.42	39367.84
326.0	99.04	7805.554	38513.461
14662.0	99.02	14191.5	35675.527
11830.0	99.02	13337.82	39955.258
14892.0	99.0	14265.206	36336.992
11362.0	98.98	13090.537	33161.895
13557.0	98.98	13665.368	34175.73
10982.0	98.98	12757.779	38179.828
7048.0	98.96	10842.985	33151.957
9647.0	98.94	12058.056	34891.609
820.0	98.89	8123.458	38330.398
9822.0	98.89	12243.679	35551.156
10893.0	98.87	12901.22	39317.379
14079.0	98.83	13879.803	38399.176
11336.0	98.81	12744.025	33431.484
9559.0	98.77	11891.525	36439.773
10827.0	98.75	12573.928	39146.703
870.0	98.73	8004.515	37385.711
3941.0	98.73	9621.323	33317.988
5154.0	98.73	10128.693	34477.477
7361.0	98.71	10956.287	39504.734
10655.0	98.66	12588.024	36856.453
8826.0	98.64	11502.959	33757.047
5297.0	98.64	10001.804	37187.984
1144.0	98.62	8290.701	35592.805
11375.0	98.62	13036.621	33573.988
6489.0	98.6	10499.601	39124.102
8986.0	98.58	11708.929	36414.648
8676.0	98.58	11425.335	36682.047
11777.0	98.56	12980.898	39453.172
7347.0	98.56	10978.494	39180.965
11879.0	98.48	13201.94	39055.055
6598.0	98.46	10773.979	39454.391
3535.0	98.45	9326.71	38116.859
8322.0	98.43	11569.928	39458.098
5189.0	98.43	9948.219	35372.281
8923.0	98.41	11767.613	35213.004
112.0	98.41	7784.028	35403.512
8876.0	98.39	11754.432	33783.117
15272.0	98.37	14579.667	38466.457
15788.0	98.35	14637.917	34519.848
11721.0	98.33	13051.821	38611.777
3650.0	98.33	9385.031	36512.672
7907.0	98.33	11385.255	33682.148
11039.0	98.31	12732.683	37461.953
15773.0	98.31	14545.381	35234.457
4536.0	98.29	9793.419	39750.926
1766.0	98.29	8563.588	35009.887
11882.0	98.27	13309.533	38799.746
1608.0	98.27	8625.399	37530.852
850.0	98.23	8019.918	37967.363
10327.0	98.2	12414.617	37342.969
14183.0	98.18	13920.077	40003.797
8769.0	98.18	11445.235	35128.531
12245.0	98.12	13269.486	35912.031
6352.0	98.12	10462.036	37360.492
900.0	98.08	8099.69	36998.758
833.0	98.04	8152.884	38239.414
14590.0	98.02	14185.674	37289.781
9844.0	97.99	12145.107	36213.379
12306.0	97.97	13333.944	34680.012
14751.0	97.97	14165.107	33393.129
14232.0	97.95	14159.094	39425.91
5094.0	97.95	9793.447	33207.742
15736.0	97.93	14509.892	36014.539
5271.0	97.89	10049.519	36819.73
14825.0	97.87	14317.313	34554.828
6563.0	97.87	10475.255	39899.621
15233.0	97.85	14500.445	38706.949
185.0	97.79	7769.082	36727.871
8966.0	97.79	11808.073	36054.191
12383.0	97.77	13465.159	33913.34
5054.0	97.76	9740.036	34441.09
2135.0	97.74	8836.816	38832.578
2121.0	97.74	8780.642	38700.445
13660.0	97.68	13804.128	34255.465
15079.0	97.66	14221.003	38636.391
10359.0	97.66	12288.624	36662.613
1795.0	97.66	8512.968	33685.152
3520.0	97.64	9484.868	38227.559
8245.0	97.64	11245.863	39505.125
4769.0	97.64	9756.59	38197.492
6224.0	97.62	10523.368	35034.504
2938.0	97.62	9191.329	35874.008
14753.0	97.56	14020.79	33410.23
9580.0	97.54	12063.205	36184.684
3933.0	97.53	9572.862	33071.855
1832.0	97.53	8671.946	33468.109
11293.0	97.49	12760.582	34492.773
12388.0	97.49	13405.19	34116.098
14748.0	97.45	14003.843	33604.047
15831.0	97.45	14611.58	33059.23
9994.0	97.41	12140.99	38956.207
7680.0	97.39	11158.975	37463.816
6916.0	97.37	10717.987	36095.422
7927.0	97.37	11298.199	34479.898
6249.0	97.33	10366.789	35536.285
2026.0	97.31	8740.686	37545.254
6712.0	97.3	10599.121	38677.906
14713.0	97.28	14186.056	34218.223
9.0	97.28	7693.612	33161.727
467.0	97.28	7944.795	38992.031
11236.0	97.26	12757.59	36215.066
8926.0	97.26	11758.473	35258.035
2830.0	97.24	9270.645	34650.719
12842.0	97.24	13380.947	38853.953
7287.0	97.24	10946.004	37982.219
6431.0	97.22	10497.141	38313.543
11289.0	97.18	12815.285	34911.309
13058.0	97.18	13756.669	38730.227
9766.0	97.16	12136.226	34507.035
2984.0	97.16	9273.987	36718.379
9944.0	97.14	12077.67	38437.922
10524.0	97.12	12560.183	33877.555
10473.0	97.08	12470.712	33441.395
2478.0	97.08	8984.845	38186.93
12359.0	97.07	13356.158	33093.105
901.0	97.07	8122.76	36718.742
12450.0	97.03	13491.117	35219.289
2662.0	97.03	8879.035	35206.227
8005.0	97.03	11386.761	36400.305
7053.0	97.01	10928.727	33284.617
15315.0	97.01	14462.046	37397.602
10395.0	97.01	12340.487	35768.547
2796.0	97.01	9092.319	33672.914
5021.0	96.99	9738.555	34814.016
1140.0	96.99	8375.526	35498.574
9124.0	96.97	11763.72	38045.66
879.0	96.97	8076.805	37243.23
14794.0	96.95	14328.54	33554.621
12490.0	96.93	13365.639	36098.934
11827.0	96.89	13343.69	39915.211
[truncated: 3,900 more rows]
