# Supplementary material for: Insights on the Control of Yeast Single-Cell Growth Variability by Members of the Trehalose Phosphate Synthase (TPS) Complex
Source: Front Cell Dev Biol. 2021 Jan 28;9:607628. doi: 10.3389/fcell.2021.607628 (PMC7876269; doi:10.3389/fcell.2021.607628)
Supplement: Supplementary file 3 [file Data_Sheet_2.ZIP › replicate1_TPS1_gal_t4.csv]

Id	Area(um^2)	Center_x_position	Center_y_position
12342.0	370.07	12256.632	35880.668
7449.0	315.62	10206.877	39178.344
17650.0	262.98	13840.484	39508.598
4751.0	258.48	9271.758	37977.625
9695.0	257.96	11143.339	38454.996
3133.0	250.3	8893.831	39458.203
19025.0	238.88	14484.007	37300.602
2559.0	235.3	8773.737	34178.594
5170.0	226.39	9308.393	35069.621
7610.0	220.53	10170.651	38181.375
18851.0	219.02	14536.587	39488.094
11987.0	213.65	12006.325	37454.824
13485.0	209.44	12523.96	39196.207
19430.0	207.96	14502.327	34212.633
13101.0	207.6	12315.389	33110.039
15524.0	207.08	13506.592	36313.289
10386.0	204.02	11284.526	38609.281
13510.0	203.65	12583.459	39835.902
18270.0	202.79	14075.455	34217.199
8103.0	201.85	10464.035	35367.66
18977.0	200.49	14590.751	37848.281
11462.0	197.73	11831.045	37600.07
13993.0	196.95	12908.422	36161.285
8895.0	194.92	10591.103	36436.504
17553.0	194.25	13907.075	38151.871
895.0	192.16	8089.19	40006.602
8113.0	189.65	10555.216	35579.129
13687.0	189.29	12733.623	37843.641
5544.0	187.58	9668.862	36820.594
18553.0	186.43	14345.991	37360.355
10671.0	185.49	11583.636	38857.922
14814.0	184.84	13301.838	38498.902
2512.0	183.4	8604.479	33230.938
15247.0	181.47	13310.404	35864.445
16833.0	179.15	13576.21	36002.617
14142.0	178.39	13097.913	33198.609
14517.0	178.21	12955.941	37822.051
5269.0	177.56	9631.842	33017.547
3482.0	174.84	8934.619	36570.887
7075.0	174.38	10084.301	38158.008
11230.0	174.34	11839.301	33672.336
12331.0	173.6	12066.87	35547.492
14461.0	173.04	13004.04	36856.004
14168.0	172.35	12994.321	34087.559
11387.0	172.31	11657.483	36905.184
1436.0	171.89	8191.838	34838.43
5603.0	171.78	9535.475	37656.805
4074.0	171.24	9151.757	37097.41
9996.0	171.22	11183.998	34490.125
12160.0	171.2	11959.981	34180.848
3828.0	170.86	9079.413	34684.734
4925.0	170.82	9309.882	35926.348
1528.0	170.45	8342.431	33344.879
6386.0	169.69	9725.593	37402.719
12370.0	168.56	12103.841	36579.453
4702.0	167.31	9339.504	38619.055
18422.0	167.12	14315.939	35228.18
6383.0	166.55	9724.516	37351.367
14169.0	165.44	12998.758	34110.551
14261.0	164.08	12970.942	36147.5
3594.0	163.02	8967.96	35188.125
5185.0	162.04	9276.775	34916.773
22.0	161.97	7771.542	33401.598
19416.0	161.66	14430.971	34862.703
11091.0	160.47	11585.097	35543.469
9872.0	160.24	11164.068	36788.727
667.0	160.17	7974.932	39007.172
18167.0	159.98	13997.03	36897.922
2256.0	158.62	8539.188	37572.699
17714.0	158.52	14181.289	39498.238
3497.0	158.37	8959.092	36483.035
13197.0	158.04	12547.012	35303.301
10188.0	157.64	11206.311	36548.699
17654.0	157.24	13835.008	39602.391
9916.0	156.18	11032.758	36112.008
9079.0	155.84	10921.017	33201.758
19386.0	155.34	14425.313	35428.477
5840.0	153.92	9701.915	39098.602
8537.0	153.42	10648.119	39690.898
1951.0	153.23	8389.885	39624.797
2030.0	152.91	8539.191	39457.477
14127.0	152.85	12774.193	33025.133
15439.0	152.73	13542.976	34868.82
3975.0	152.43	9250.997	35826.32
9157.0	152.24	10899.586	35285.938
3171.0	152.18	8986.142	39147.73
13218.0	151.99	12675.981	35758.922
14674.0	151.57	13107.762	39579.992
7123.0	151.18	9953.419	38707.137
12071.0	150.9	11945.303	36191.211
2548.0	150.67	8709.512	33790.09
8.0	150.63	7758.93	33104.121
11980.0	150.38	11877.049	37624.855
12193.0	150.01	11911.475	33471.609
15403.0	149.69	13434.743	34123.742
15336.0	149.59	13130.527	33901.184
13755.0	148.98	12852.962	36980.172
16247.0	148.5	13677.463	38192.922
16806.0	148.39	13731.085	36221.438
8379.0	147.56	10401.919	38836.223
169.0	146.89	7743.916	35882.547
13121.0	146.13	12554.23	33370.594
7939.0	146.09	10243.546	34296.773
9154.0	145.97	10960.518	35225.859
16155.0	145.4	13767.876	39209.93
9041.0	145.05	10771.536	33923.625
2430.0	144.98	8493.051	35517.352
2082.0	144.8	8573.61	39229.559
4171.0	144.77	9064.045	38147.477
9500.0	144.23	11177.417	39660.336
16794.0	144.21	13771.789	36613.973
1273.0	144.19	8007.187	36362.938
16805.0	142.47	13765.503	36541.629
1198.0	142.41	8008.324	37634.352
12110.0	142.08	12008.813	35283.379
14975.0	142.01	13187.084	37801.934
3713.0	141.97	9022.539	34035.309
8217.0	141.97	10380.608	37143.91
18757.0	141.95	14374.682	38879.289
1533.0	141.76	8327.636	33542.879
6637.0	141.45	9796.816	34850.469
18399.0	141.45	14408.347	34501.047
7892.0	141.15	10296.771	35059.594
7811.0	141.13	10173.53	35840.293
2747.0	140.8	8742.428	37013.273
12234.0	140.69	12183.656	33713.941
3371.0	140.38	8865.717	38047.242
1561.0	139.9	8294.115	34238.992
11011.0	139.42	11631.094	36671.824
2416.0	139.33	8597.253	35600.781
15541.0	139.13	13517.337	36724.387
16859.0	138.94	13714.549	35130.961
18990.0	138.94	14520.574	37779.898
17104.0	138.87	13912.353	35806.781
6732.0	138.33	9771.932	33138.691
1403.0	138.31	8008.668	35173.527
14162.0	138.06	12925.47	33929.91
3710.0	137.87	9051.367	34012.824
248.0	137.22	7748.183	36257.73
18342.0	137.16	14398.169	33017.125
17799.0	136.66	14082.475	38687.086
9315.0	136.62	10946.701	37636.461
6231.0	136.61	9915.304	38692.199
18796.0	136.43	14391.541	39517.82
17631.0	136.38	13886.349	39040.145
12774.0	136.3	12355.11	38215.93
12247.0	136.11	12066.18	34076.223
8151.0	135.78	10517.739	36066.648
17842.0	135.76	14143.099	38080.777
955.0	135.69	8178.797	39496.855
17115.0	135.65	13913.418	36157.594
3236.0	135.21	8882.61	38954.809
16250.0	134.96	13598.293	38243.273
9501.0	134.86	11015.139	39676.773
12567.0	134.8	12203.851	39259.684
7762.0	134.67	10161.591	36344.496
11828.0	133.96	12033.871	39363.375
8046.0	133.88	10416.574	34300.309
18890.0	133.58	14569.644	38876.52
1073.0	133.27	8032.159	38894.652
13015.0	133.25	12297.383	35348.816
2180.0	133.2	8597.088	38503.746
10518.0	133.16	11217.017	39733.965
8874.0	133.0	10643.163	36810.207
18252.0	132.81	14070.838	34833.742
7784.0	131.18	10328.37	36202.715
9086.0	131.13	10870.514	33571.262
18369.0	130.78	14397.038	33656.859
5606.0	130.67	9572.142	37680.395
1781.0	130.65	8249.855	38286.504
8891.0	130.46	10582.187	36388.371
1611.0	130.34	8273.775	35188.512
15249.0	130.21	13350.559	35958.652
16970.0	130.09	13738.372	33008.98
1839.0	130.05	8368.064	38774.855
3159.0	129.79	9060.384	39418.793
8052.0	129.69	10420.108	34422.578
13650.0	129.57	12887.387	38169.301
9499.0	129.38	11073.084	39627.496
10176.0	129.25	11253.285	36344.988
17834.0	129.1	14043.931	38239.547
13728.0	128.81	12789.515	37282.219
4743.0	128.71	9395.167	37890.469
18368.0	128.64	14338.189	33638.098
15232.0	128.58	13310.56	35909.016
12883.0	128.54	12438.583	37302.883
12349.0	128.21	12072.661	36115.348
14983.0	128.18	13181.981	37420.035
11161.0	127.89	11555.477	34162.746
693.0	127.77	7804.871	39173.965
14072.0	127.74	12857.624	34559.953
17053.0	127.68	13896.947	34698.738
18946.0	127.66	14616.657	38356.852
18160.0	127.58	14015.07	37078.465
8321.0	127.33	10480.501	38154.273
1482.0	127.2	8034.994	34023.871
11192.0	126.82	11456.915	33583.172
6382.0	126.59	9906.93	37664.781
13056.0	126.55	12477.048	34130.602
7954.0	126.53	10273.192	33881.973
6508.0	126.53	9891.927	36342.934
3811.0	126.41	9216.858	34412.547
9459.0	126.39	10823.342	39638.664
4002.0	126.34	9220.157	36174.09
18795.0	126.13	14322.023	39513.156
5571.0	126.07	9568.432	37300.145
15273.0	125.97	13343.94	35388.672
8486.0	125.76	10438.418	39777.777
9006.0	125.74	10694.395	34572.035
15405.0	125.69	13508.365	34130.43
12677.0	125.38	12375.124	38651.309
18209.0	125.23	14190.036	35925.16
6053.0	124.88	9737.327	39298.688
11749.0	124.84	11645.8	39134.574
12169.0	124.63	11904.099	34086.395
5406.0	124.57	9701.126	35669.801
2660.0	124.56	8799.174	35720.805
3751.0	124.46	9036.865	33032.66
14004.0	124.46	12899.344	36051.535
13279.0	124.33	12663.237	36558.512
14823.0	124.27	13336.731	38585.699
9437.0	124.25	10925.788	39302.945
7933.0	124.13	10240.937	34588.492
11453.0	124.08	11679.784	37396.871
11559.0	124.04	11647.129	38180.141
10481.0	123.94	11234.325	39366.16
11370.0	123.71	11663.697	36515.539
3545.0	123.04	9058.98	35777.566
12606.0	122.93	12194.558	39919.164
18177.0	122.74	14129.58	36796.637
7639.0	122.72	10169.215	38127.461
12037.0	122.6	11856.561	36669.434
192.0	122.6	7678.812	35945.039
18210.0	122.56	14000.956	35955.578
9365.0	122.54	10907.671	38277.316
2469.0	122.33	8444.142	34549.148
15395.0	122.31	13386.401	33880.82
3.0	122.05	7923.575	33075.469
16957.0	121.85	13645.342	33283.465
15956.0	121.82	13510.541	38523.559
9198.0	121.66	10786.143	36001.141
11271.0	121.61	11652.37	34398.523
2655.0	121.34	8653.495	35712.168
10954.0	121.28	11558.19	37475.395
10270.0	121.16	11223.581	37843.879
2436.0	121.07	8443.044	35312.391
13081.0	120.88	12442.013	33484.625
8234.0	120.88	10471.334	37290.328
3381.0	120.84	8857.967	37933.758
9227.0	120.84	10832.108	36499.895
14028.0	120.82	12820.975	35725.367
15941.0	120.63	13469.861	38132.688
18227.0	120.36	14195.95	35440.992
5251.0	120.36	9487.132	33192.91
2241.0	120.26	8436.17	37702.383
17804.0	120.21	14051.297	38717.586
8114.0	120.19	10465.5	35614.941
18267.0	120.19	13995.421	34449.195
5951.0	120.09	9698.989	39603.902
5663.0	120.05	9669.111	38293.855
10165.0	120.03	11258.131	36082.371
9280.0	119.86	10828.873	37182.32
18505.0	119.56	14381.614	36992.867
8347.0	119.5	10504.303	38338.844
14126.0	119.46	12735.128	33273.008
8363.0	119.38	10448.192	38712.875
9163.0	119.17	10799.49	35338.395
16234.0	119.04	13675.908	38545.895
11022.0	118.89	11534.233	36259.445
18239.0	118.85	14198.278	35373.09
14719.0	118.81	13314.834	39950.652
15235.0	118.69	13204.413	35990.438
4578.0	118.6	9429.7	38801.965
6030.0	118.44	9916.722	39475.496
324.0	118.41	7684.249	37100.504
11085.0	117.99	11427.1	35479.535
1376.0	117.93	8185.086	35665.504
10871.0	117.79	11626.621	38107.727
12406.0	117.72	12078.946	37249.961
952.0	117.39	8008.502	39470.043
6545.0	117.31	9850.321	36014.207
16897.0	117.3	13673.443	34559.316
19394.0	117.07	14464.517	35568.867
18364.0	117.03	14263.102	33549.387
17645.0	116.99	13910.959	39347.172
5339.0	116.85	9633.244	34578.938
18259.0	116.8	14084.86	34540.133
6494.0	116.72	9703.694	36503.707
14659.0	116.51	12992.421	39362.922
12259.0	116.4	12196.366	34260.438
18195.0	116.34	14086.684	36512.793
11155.0	116.32	11540.589	34557.902
11845.0	116.28	11986.421	39086.664
12025.0	116.2	12014.528	36803.859
949.0	116.2	8166.15	39447.785
9928.0	116.18	11053.936	35975.77
13316.0	116.07	12701.746	37328.996
10162.0	115.95	11412.032	35935.453
17700.0	115.94	14017.114	39596.586
3332.0	115.92	8962.276	38593.387
12205.0	115.9	12188.063	33018.559
9573.0	115.88	11153.46	39097.398
9568.0	115.84	11183.667	39037.641
17817.0	115.69	14029.503	38572.129
19369.0	115.48	14503.138	35769.656
10044.0	115.44	11114.65	33288.387
12136.0	115.4	12016.481	34774.773
3447.0	115.23	8955.55	37099.313
9139.0	115.13	10910.512	34765.219
19301.0	115.11	14536.474	36564.027
11170.0	115.11	11596.139	34071.859
8069.0	115.09	10477.111	34796.832
3655.0	115.05	8981.365	34666.57
8077.0	115.05	10495.852	34952.852
19348.0	114.98	14636.294	36110.613
8934.0	114.98	10634.965	35964.809
4903.0	114.98	9334.333	36144.277
9776.0	114.96	11095.735	37719.977
14141.0	114.88	12937.106	33194.215
14978.0	114.71	13162.495	37816.801
18214.0	114.65	14058.22	35769.289
13213.0	114.52	12630.564	35645.879
149.0	114.27	7808.935	35620.301
4193.0	114.25	9060.08	38341.027
18353.0	114.25	14308.483	33248.988
3097.0	114.19	8891.302	39909.859
17728.0	114.12	14177.446	39144.789
5522.0	114.08	9551.552	36562.352
17556.0	114.0	13798.171	38209.172
12962.0	113.94	12284.257	36240.125
249.0	113.92	7705.424	36262.773
7980.0	113.85	10207.929	33206.484
18279.0	113.85	14026.949	34020.887
13003.0	113.79	12319.738	35429.332
18820.0	113.79	14413.35	39825.016
6467.0	113.77	9751.106	36644.359
5364.0	113.71	9663.714	35063.785
9713.0	113.67	11053.913	38276.125
17629.0	113.62	13988.392	38930.68
2821.0	113.39	8789.32	37793.535
15502.0	113.35	13530.503	35876.0
2916.0	113.04	8702.154	38762.387
13144.0	112.77	12571.949	33978.059
472.0	112.76	7703.203	38577.82
2235.0	112.64	8468.502	37884.184
14961.0	112.62	13178.305	37827.344
6734.0	112.58	10041.663	33005.73
14484.0	112.53	12921.554	37004.117
14032.0	112.49	12838.018	35458.258
2372.0	112.45	8471.047	36292.074
12823.0	112.3	12467.837	37641.934
4181.0	112.3	9199.862	38218.121
1809.0	112.26	8210.971	38616.984
13676.0	112.22	12718.538	38296.492
11220.0	112.18	11700.626	33345.543
15305.0	112.18	13263.973	34483.879
13354.0	112.14	12669.509	38155.82
2648.0	112.05	8713.65	35569.145
17035.0	111.99	13981.212	34405.871
13539.0	111.72	12816.857	39585.82
13082.0	111.68	12346.842	33519.059
14174.0	111.63	13055.788	34324.434
10436.0	111.55	11246.332	38927.039
2609.0	111.45	8769.561	34969.188
11382.0	111.45	11796.149	36813.059
8053.0	111.45	10537.379	34426.934
18436.0	111.41	14386.851	35520.586
18248.0	111.32	14051.182	35018.168
3512.0	111.26	9002.671	36354.691
15243.0	111.24	13166.677	35813.227
16979.0	111.13	13960.134	33041.969
14696.0	111.05	13002.346	39870.156
11278.0	110.97	11682.689	34785.234
14035.0	110.97	12876.27	35518.695
4721.0	110.94	9373.126	38007.242
6314.0	110.84	9872.348	38283.184
2243.0	110.84	8601.515	37741.914
8201.0	110.76	10498.424	36874.633
9228.0	110.71	10986.863	36533.246
1127.0	110.59	8042.584	38547.574
6339.0	110.46	9912.028	37840.375
19459.0	110.46	14429.574	33236.941
12017.0	110.42	11978.369	36734.602
14130.0	110.34	12935.461	33017.73
17079.0	110.32	13795.064	35339.711
11212.0	110.32	11842.32	33028.176
11976.0	110.26	11945.183	37817.359
2822.0	110.11	8823.044	37804.309
14017.0	110.05	12794.877	35888.27
14511.0	110.04	12937.863	37631.789
28.0	109.82	7757.295	33427.949
14196.0	109.81	13129.117	34937.336
11365.0	109.63	11801.145	36429.965
9307.0	109.59	10875.307	37500.492
18295.0	109.25	14205.387	33916.688
18964.0	109.19	14430.279	38287.82
9065.0	109.13	10646.787	33235.57
9009.0	109.06	10587.659	34297.523
4049.0	109.02	9261.007	36782.594
10633.0	108.98	11429.316	39010.316
13227.0	108.94	12614.791	35858.242
9080.0	108.81	10922.314	33226.707
19339.0	108.77	14452.859	36333.074
16926.0	108.77	13595.565	33886.207
1996.0	108.71	8584.749	39828.852
7977.0	108.69	10331.99	33392.16
12560.0	108.66	12089.944	39130.324
13087.0	108.66	12362.4	33339.859
18754.0	108.62	14297.345	38868.738
18748.0	108.62	14299.057	38815.898
17835.0	108.5	14175.83	38247.332
1485.0	108.46	8147.574	33924.664
3129.0	108.23	8980.411	39750.973
14178.0	108.23	13043.139	34441.773
6689.0	108.22	9715.247	33818.121
11826.0	108.04	12006.171	39302.996
2137.0	108.02	8620.166	39096.961
6020.0	107.97	9735.674	39640.012
13788.0	107.95	12887.091	36582.773
16835.0	107.87	13645.428	36037.465
14734.0	107.83	13331.473	39725.035
1548.0	107.79	8238.858	33919.211
11789.0	107.74	11769.888	39846.809
2313.0	107.7	8620.936	36901.422
18850.0	107.62	14446.717	39472.691
16991.0	107.51	13991.218	33345.844
16827.0	107.43	13694.415	35928.871
7118.0	107.43	10090.904	38677.938
18147.0	107.41	14172.896	37200.824
12646.0	107.37	12448.376	39289.742
15354.0	107.3	13177.224	33406.09
4402.0	107.22	9236.161	39811.996
46.0	107.16	7653.079	33726.184
2716.0	107.08	8678.495	36481.73
7456.0	107.08	10143.034	39216.438
8145.0	107.08	10556.381	35969.098
10107.0	107.03	11218.887	34921.688
14716.0	106.89	13330.057	39813.977
9101.0	106.63	10911.244	34034.961
4773.0	106.61	9486.129	37519.836
3044.0	106.41	8674.758	39623.691
13166.0	106.4	12647.043	34336.516
779.0	106.28	7706.323	39754.07
18374.0	106.26	14260.797	33813.758
18882.0	106.2	14509.322	39257.219
13342.0	106.2	12585.922	37837.508
11206.0	106.03	11488.294	33069.617
15469.0	106.01	13466.447	35285.773
12577.0	105.97	12148.275	39374.555
17059.0	105.92	13843.455	34751.266
18815.0	105.88	14258.726	39731.508
16985.0	105.86	13877.915	33278.215
16489.0	105.86	13583.063	37786.547
13319.0	105.53	12602.486	37430.109
18976.0	105.48	14568.906	37842.5
4658.0	105.46	9447.587	38758.23
12206.0	105.34	12224.875	33043.91
13330.0	105.34	12511.573	37679.34
8659.0	105.19	10678.174	38813.145
18489.0	105.15	14326.056	36611.434
15363.0	105.09	13137.419	33148.211
1272.0	105.09	8038.137	36325.926
10110.0	105.04	11377.649	34991.098
9768.0	105.02	11137.127	37952.492
15391.0	104.98	13442.792	33763.348
13652.0	104.98	12886.512	38198.836
12926.0	104.81	12410.704	36721.215
9141.0	104.75	10834.098	34776.832
9358.0	104.73	10941.486	38047.266
13763.0	104.71	12830.61	36838.238
9223.0	104.67	10805.567	36426.039
8213.0	104.59	10478.206	37037.52
14758.0	104.56	13213.228	39214.91
15501.0	104.42	13461.516	35875.723
11857.0	104.4	11991.083	38937.281
2342.0	104.36	8539.199	36673.387
13506.0	104.29	12581.178	39792.824
15773.0	104.27	13359.532	37745.023
9977.0	104.27	11134.806	34771.266
9740.0	104.21	11157.271	38082.902
1926.0	104.15	8254.347	39354.512
1811.0	104.15	8337.342	38667.594
11476.0	104.06	11666.137	37805.172
447.0	104.0	7777.208	38345.281
7810.0	103.98	10164.974	35811.875
19403.0	103.92	14542.073	35136.578
13093.0	103.89	12313.496	33166.434
18175.0	103.83	14159.416	36741.094
14057.0	103.79	12759.19	34816.242
16917.0	103.77	13780.155	34006.133
11457.0	103.68	11670.378	37489.781
3793.0	103.64	9085.606	34054.824
3098.0	103.58	9027.964	39912.402
7117.0	103.48	10011.181	38670.0
8730.0	103.45	10765.526	37829.367
40.0	103.43	7797.392	33644.98
6711.0	103.37	9904.793	33380.152
12430.0	103.37	12221.869	37801.922
373.0	103.29	7654.278	37655.348
12578.0	103.23	12125.477	39409.555
6431.0	103.16	9889.347	36962.59
9442.0	103.12	10957.491	39394.102
6742.0	103.04	10109.727	33350.164
14849.0	103.04	13320.663	38165.379
259.0	103.0	7698.016	36448.652
18317.0	102.97	14116.218	33333.305
1546.0	102.95	8331.379	33887.637
8175.0	102.87	10529.115	36465.215
17006.0	102.81	13967.975	33754.098
9901.0	102.74	11040.895	36502.449
7749.0	102.74	10249.749	36400.359
19344.0	102.72	14566.69	36064.523
6557.0	102.72	9719.555	35896.953
8288.0	102.56	10424.744	37819.461
45.0	102.54	7794.302	33723.094
7318.0	102.51	10096.949	39833.035
18765.0	102.51	14352.489	38917.504
12960.0	102.41	12473.004	36230.777
5484.0	102.37	9566.471	36191.375
6972.0	102.35	10123.654	37181.941
8651.0	102.28	10671.581	39110.922
17838.0	102.26	14009.422	38289.34
13267.0	102.22	12597.269	36294.473
15421.0	102.16	13527.639	34398.113
9281.0	102.12	10940.413	37199.637
2733.0	102.05	8662.066	36824.141
17563.0	102.05	13949.913	38366.73
9935.0	101.99	11026.275	35765.039
16909.0	101.99	13693.537	34164.531
5307.0	101.86	9597.586	33932.949
8153.0	101.82	10475.887	36110.664
10578.0	101.74	11615.87	39486.531
19.0	101.74	7657.957	33325.617
7760.0	101.7	10169.389	36315.086
13240.0	101.66	12545.329	36026.16
12252.0	101.64	12212.736	34168.84
4633.0	101.55	9380.596	38689.777
7740.0	101.53	10147.725	36690.363
4673.0	101.51	9398.734	38777.699
8632.0	101.41	10595.637	38973.215
14715.0	101.32	13142.137	39788.941
4124.0	101.3	9247.732	37723.637
5372.0	101.24	9591.755	35169.805
1252.0	101.22	8184.659	36829.273
12254.0	101.17	12270.257	34223.402
4649.0	101.17	9410.47	38725.594
7666.0	101.09	10141.616	37549.805
5427.0	101.01	9691.9	35855.238
1151.0	100.88	8014.843	38020.902
16878.0	100.82	13638.718	35080.484
8150.0	100.8	10367.812	36059.16
3809.0	100.8	9205.752	34375.203
7962.0	100.71	10283.357	33557.609
10878.0	100.69	11514.061	38120.363
6076.0	100.69	9725.593	39178.457
1065.0	100.67	8003.197	38821.484
4111.0	100.59	9200.572	37553.465
10430.0	100.59	11308.587	38824.184
16411.0	100.55	13739.37	37719.523
13416.0	100.55	12654.252	38576.293
7755.0	100.55	10135.581	36523.691
1550.0	100.53	8383.678	33931.691
17127.0	100.51	13943.356	36361.133
15483.0	100.48	13503.854	35572.563
7741.0	100.44	10328.887	36380.953
122.0	100.4	7938.249	35206.84
11181.0	100.28	11583.884	33692.059
12630.0	100.28	12309.542	39617.289
9657.0	100.21	11072.908	38550.156
12470.0	100.17	12189.991	38441.109
9336.0	100.15	10905.677	37787.07
18479.0	100.07	14352.637	36431.012
18741.0	100.02	14244.908	38685.383
1651.0	100.02	8236.024	36061.832
13324.0	99.86	12606.033	37578.703
17112.0	99.86	13958.32	35990.035
13168.0	99.82	12581.598	34356.656
289.0	99.81	7882.487	36780.57
1551.0	99.81	8219.67	33953.512
14108.0	99.79	12880.47	33508.066
10336.0	99.77	11421.473	38325.367
1893.0	99.75	8300.74	39072.594
19323.0	99.71	14586.437	36685.125
3785.0	99.63	9173.893	33843.871
8847.0	99.61	10683.739	36890.695
7060.0	99.61	9943.382	38037.746
18230.0	99.59	14159.243	35475.496
13216.0	99.58	12544.632	35743.492
16029.0	99.56	13550.738	39303.813
18483.0	99.5	14246.026	36492.621
11719.0	99.46	11812.234	38840.711
12242.0	99.44	12178.0	33907.246
7292.0	99.36	10089.701	39434.945
4549.0	99.25	9469.08	39009.039
16170.0	99.23	13584.452	38815.613
15374.0	99.21	13408.683	33384.148
5286.0	99.17	9652.6	33599.898
16112.0	99.15	13698.57	39674.41
15140.0	99.13	13310.391	36955.766
13296.0	99.1	12602.143	36938.984
8003.0	99.02	10396.213	33270.199
5363.0	98.98	9576.517	35053.488
12103.0	98.94	11949.996	35522.836
4088.0	98.89	9088.88	37213.844
922.0	98.83	8188.193	39690.09
10881.0	98.81	11432.041	38129.656
2879.0	98.69	8715.231	38441.352
11222.0	98.68	11842.863	33391.352
16024.0	98.66	13424.353	39195.727
14279.0	98.66	13100.984	36434.27
18216.0	98.66	14003.006	35782.348
11216.0	98.64	11668.783	33157.902
12551.0	98.54	12080.322	39036.98
4370.0	98.5	9243.448	39496.52
5235.0	98.48	9456.939	33518.531
9972.0	98.45	11143.459	34978.586
11074.0	98.43	11516.606	35653.617
6712.0	98.37	9870.315	33379.344
16946.0	98.33	13764.547	33343.512
14661.0	98.33	12966.963	39374.324
15282.0	98.31	13250.267	35124.758
3036.0	98.27	8642.403	39526.285
12533.0	98.23	12073.482	38684.313
11804.0	98.23	12008.483	39820.711
11729.0	98.22	11758.646	38870.605
321.0	98.2	7817.526	37078.266
15288.0	98.18	13310.376	34962.055
8227.0	98.14	10547.883	37238.543
13555.0	98.06	12767.842	38826.52
9483.0	98.02	10949.017	39917.637
8286.0	97.95	10421.252	37762.59
3737.0	97.81	8998.953	33770.754
8214.0	97.79	10518.593	37070.57
2257.0	97.77	8451.137	37567.117
7941.0	97.77	10301.214	34362.406
688.0	97.74	7694.519	39118.621
14590.0	97.72	13066.729	38327.109
10361.0	97.72	11412.202	38474.348
5878.0	97.7	9664.297	39240.473
7893.0	97.58	10212.923	35062.004
7090.0	97.49	9923.146	38308.281
4469.0	97.47	9433.715	39296.48
6834.0	97.45	10128.047	35358.355
16793.0	97.43	13619.135	36605.234
12078.0	97.43	12052.444	36046.43
16857.0	97.41	13701.855	35098.906
12712.0	97.39	12378.95	38529.348
16011.0	97.35	13404.751	38985.871
1538.0	97.33	8387.105	33723.574
18078.0	97.32	14130.493	37587.07
9970.0	97.24	11083.681	34938.836
6156.0	97.22	9874.192	39088.031
16153.0	97.18	13650.736	39184.289
9236.0	97.12	10979.1	36589.828
5668.0	97.1	9599.067	38354.23
18249.0	97.09	14149.597	34780.945
7777.0	97.05	10342.352	36153.965
11470.0	97.01	11747.52	37732.387
1932.0	97.01	8264.493	39423.938
4225.0	96.91	9225.442	38687.852
18302.0	96.91	14165.384	33697.363
6419.0	96.87	9877.843	37153.473
53.0	96.82	7834.057	33915.438
1531.0	96.76	8401.725	33484.945
2569.0	96.76	8796.11	34365.211
17014.0	96.74	13791.557	33900.926
7992.0	96.72	10186.996	33138.379
3242.0	96.68	9056.324	38989.688
15423.0	96.64	13361.124	34419.332
8808.0	96.59	10722.912	37403.73
18071.0	96.59	14139.596	37541.754
14026.0	96.49	12801.223	35691.355
10048.0	96.49	11009.011	33093.621
12267.0	96.49	12141.43	34421.398
15258.0	96.45	13293.337	35672.664
12669.0	96.43	12354.324	38880.027
12141.0	96.41	11889.632	34859.766
18283.0	96.4	14010.174	34070.211
5667.0	96.38	9518.633	38352.695
18217.0	96.34	14113.11	35790.352
4830.0	96.26	9301.973	36935.473
13876.0	96.2	12738.872	36459.563
9472.0	96.18	10941.771	39752.469
13.0	96.17	7906.764	33200.434
15527.0	96.07	13449.515	36388.195
11219.0	96.07	11741.381	33302.633
9747.0	96.07	11148.441	38127.832
1536.0	96.05	8385.229	33667.797
7178.0	96.03	10077.627	38987.328
13484.0	95.99	12511.257	39154.156
9075.0	95.9	10906.217	33049.844
2632.0	95.86	8696.676	35444.113
9302.0	95.86	10800.903	37426.203
8725.0	95.84	10580.332	38092.191
11351.0	95.73	11644.522	36233.266
582.0	95.53	7720.953	38858.977
19408.0	95.51	14634.629	35244.938
9671.0	95.51	11206.337	38317.387
16166.0	95.46	13615.818	38796.031
18303.0	95.44	14149.803	33697.27
13322.0	95.42	12570.405	37488.18
2661.0	95.42	8747.992	35724.754
12302.0	95.4	12071.458	34886.422
8628.0	95.38	10587.646	38956.055
13283.0	95.38	12531.837	36615.023
8001.0	95.34	10484.356	33203.789
6950.0	95.3	9972.488	36935.148
9345.0	95.28	10934.441	37847.836
9514.0	95.25	11049.769	39522.539
10335.0	95.21	11329.54	38296.871
13203.0	95.21	12550.832	35517.203
2560.0	95.19	8799.632	34187.898
6801.0	95.15	10032.372	34753.254
12681.0	95.11	12280.445	38682.438
4357.0	95.09	9211.315	39376.813
18240.0	95.07	14049.162	35390.547
18814.0	95.07	14238.723	39725.113
10428.0	94.98	11413.948	38785.246
8734.0	94.96	10588.577	37881.184
9327.0	94.9	10954.115	37740.633
6651.0	94.86	9834.496	34707.371
6305.0	94.86	9782.975	38234.164
15346.0	94.84	13249.308	33574.578
9037.0	94.79	10747.559	33893.32
5417.0	94.77	9679.701	35786.965
14739.0	94.73	13211.01	39477.477
3553.0	94.71	8934.811	35576.254
13522.0	94.71	12710.975	39791.137
9495.0	94.69	11012.697	39974.559
19449.0	94.69	14625.878	33582.52
19001.0	94.67	14431.931	37434.836
17144.0	94.63	13841.651	36779.938
17701.0	94.59	14064.768	39604.945
3283.0	94.58	8892.278	38655.984
10167.0	94.58	11384.425	36098.23
14082.0	94.56	12734.222	33986.031
1498.0	94.52	8017.061	33439.73
1207.0	94.52	8196.913	37382.563
19000.0	94.52	14577.919	37409.371
1934.0	94.5	8316.603	39438.105
5292.0	94.5	9507.047	33745.469
17693.0	94.46	14144.863	39923.645
6874.0	94.42	10041.116	35929.734
9895.0	94.37	11157.101	36667.973
16019.0	94.35	13544.226	39110.867
16888.0	94.35	13779.732	34635.863
9638.0	94.33	11095.237	38773.727
1574.0	94.33	8324.867	34393.371
18304.0	94.31	14135.995	33711.621
783.0	94.31	7694.078	39770.188
1863.0	94.29	8377.264	39030.012
18782.0	94.25	14409.22	39211.387
11129.0	94.25	11450.658	34949.805
15528.0	94.25	13495.56	36410.867
3546.0	94.19	8881.42	35782.949
5264.0	94.17	9393.676	33029.609
10581.0	94.14	11599.575	39520.543
12313.0	94.14	12145.198	35248.668
5323.0	94.14	9647.641	34198.664
10186.0	94.12	11217.311	36533.336
1229.0	94.1	8064.821	37105.07
8898.0	94.02	10635.275	36475.199
3750.0	94.0	8962.283	33003.742
17704.0	93.94	14143.917	39681.926
14503.0	93.94	12952.016	37432.398
13432.0	93.91	12638.316	38628.488
18339.0	93.85	14223.634	33003.438
12805.0	93.83	12456.678	37709.234
18411.0	93.81	14303.754	34823.598
17566.0	93.81	13951.71	38469.391
13146.0	93.79	12603.523	34013.613
88.0	93.77	7940.257	34634.27
11914.0	93.75	11985.959	38587.91
2836.0	93.62	8815.795	37963.063
7079.0	93.62	10021.444	38241.188
11142.0	93.62	11456.806	34922.012
18386.0	93.6	14252.008	34076.258
17551.0	93.58	13910.425	38123.023
12448.0	93.56	12174.314	37963.063
9658.0	93.54	11193.408	38556.465
15301.0	93.52	13280.99	34638.551
17072.0	93.5	13952.843	35138.898
4366.0	93.45	9175.834	39459.121
15311.0	93.37	13242.881	34406.859
2447.0	93.35	8591.033	34962.652
2093.0	93.31	8623.785	38975.906
17052.0	93.31	13993.632	34638.012
5356.0	93.25	9617.951	34848.398
9502.0	93.23	11098.651	39679.969
9042.0	93.23	10569.859	33922.535
12572.0	93.2	12096.05	39336.344
21.0	93.18	7923.04	33379.426
4701.0	93.18	9407.034	38604.074
8041.0	93.14	10408.659	34006.195
12783.0	93.06	12437.414	38056.48
12867.0	93.0	12475.561	37277.984
6708.0	92.99	9827.467	33556.824
12067.0	92.87	11875.804	36089.922
12998.0	92.87	12492.577	35627.281
1511.0	92.87	8391.46	33038.711
10002.0	92.85	11077.646	34611.492
6551.0	92.85	9880.643	36048.625
6726.0	92.81	9845.991	33242.465
14084.0	92.76	12892.486	34095.355
13341.0	92.74	12605.379	37824.305
11480.0	92.7	11815.293	37837.453
16987.0	92.66	13812.837	33312.488
11083.0	92.66	11501.192	35433.938
18100.0	92.66	14031.448	37365.395
13467.0	92.64	12693.857	38861.344
6681.0	92.6	9882.385	34273.039
2410.0	92.56	8535.473	35808.914
16989.0	92.51	13886.092	33329.004
567.0	92.51	7904.813	38759.859
11741.0	92.51	11746.439	39057.316
448.0	92.49	7812.565	38347.516
1852.0	92.47	8413.113	38953.449
17166.0	92.45	13816.387	37316.672
10938.0	92.45	11611.098	37757.617
12986.0	92.41	12394.36	36042.313
12340.0	92.39	12272.205	35810.594
11577.0	92.3	11791.646	38319.285
3496.0	92.3	8936.736	36465.313
12080.0	92.3	11978.677	35763.242
14047.0	92.26	12811.452	35224.953
14506.0	92.2	13065.339	37474.242
9276.0	92.18	10892.449	37139.066
7767.0	92.18	10227.126	36074.988
18201.0	92.16	14132.667	36352.91
13339.0	92.14	12538.408	37773.293
15752.0	92.14	13370.679	37351.77
12344.0	92.12	12082.296	35960.469
8220.0	92.07	10560.787	37188.172
1939.0	92.05	8241.541	39504.953
18788.0	91.99	14383.105	39306.527
1596.0	91.93	8311.545	34871.535
10130.0	91.93	11251.591	35269.527
10442.0	91.93	11242.551	38990.141
18664.0	91.91	14272.376	38076.566
10027.0	91.89	11018.092	33691.59
8171.0	91.89	10527.974	36379.227
19326.0	91.89	14610.974	36465.07
14998.0	91.86	13326.401	37311.215
15560.0	91.84	13532.199	37031.039
10932.0	91.84	11584.479	37667.566
4407.0	91.8	9170.646	39910.293
16086.0	91.78	13484.274	39898.246
2498.0	91.74	8573.477	33733.414
12740.0	91.72	12300.895	38357.879
3030.0	91.63	8745.383	39427.184
269.0	91.59	7725.116	36615.566
2622.0	91.55	8763.515	35234.613
15397.0	91.51	13516.483	33949.359
2499.0	91.51	8602.633	33734.02
18347.0	91.51	14263.098	33055.938
12779.0	91.47	12345.733	38027.348
14276.0	91.32	13126.75	36411.531
13698.0	91.28	12885.017	37791.758
1575.0	91.26	8302.511	34396.41
2428.0	91.19	8529.195	35439.863
3408.0	91.19	8884.598	37565.043
682.0	91.15	7871.47	39057.27
19385.0	91.15	14551.844	35421.191
3781.0	91.07	9221.947	33617.629
1493.0	90.97	8045.522	33534.688
12593.0	90.97	12075.113	39656.043
10962.0	90.9	11500.864	37314.953
9188.0	90.9	10953.317	35807.066
2279.0	90.9	8584.759	37202.289
5210.0	90.9	9432.99	34426.27
17010.0	90.9	13952.748	33789.172
4028.0	90.88	9247.793	36526.266
10983.0	90.88	11603.34	36718.719
3960.0	90.88	9237.486	35548.906
6798.0	90.88	9919.265	34696.066
11842.0	90.86	12017.675	38995.289
18174.0	90.86	14000.063	36730.18
15544.0	90.82	13560.98	36785.547
16012.0	90.8	13426.638	39014.047
7959.0	90.78	10237.255	33679.195
14378.0	90.76	12934.857	36719.594
15210.0	90.76	13276.203	36445.109
2351.0	90.71	8529.743	36422.383
2486.0	90.69	8546.48	34153.207
18469.0	90.67	14317.109	36110.07
1988.0	90.67	8271.216	39951.621
14526.0	90.65	13063.322	37983.023
7457.0	90.61	10269.543	39218.875
3403.0	90.61	9017.849	37519.27
6018.0	90.59	9890.375	39597.809
11417.0	90.57	11749.123	37078.617
15965.0	90.51	13500.849	38671.133
18452.0	90.51	14408.49	35738.453
13490.0	90.5	12503.862	39398.551
8356.0	90.48	10392.83	38563.391
17030.0	90.44	13799.249	34347.262
1069.0	90.42	8101.967	38874.191
10730.0	90.42	11567.24	38936.938
1591.0	90.4	8410.411	34719.574
12182.0	90.4	11915.794	33783.797
11823.0	90.38	11924.605	39489.238
801.0	90.32	7886.824	39895.227
12038.0	90.3	12022.789	36664.539
18208.0	90.25	14172.156	35912.867
11285.0	90.23	11769.152	34968.926
13475.0	90.21	12642.142	38996.266
1739.0	90.21	8410.561	37485.477
10504.0	90.17	11247.1	39579.676
9318.0	90.15	10895.951	37677.539
17723.0	90.07	14177.693	39373.488
12074.0	90.04	11873.734	35938.16
11801.0	90.02	12064.227	39755.938
6921.0	90.02	10034.552	36463.094
1798.0	90.0	8344.718	38451.48
1402.0	90.0	8109.455	35155.066
263.0	89.94	7837.798	36520.816
15367.0	89.92	13565.559	33165.453
15215.0	89.92	13293.932	36484.148
1371.0	89.9	8045.034	35616.293
9474.0	89.9	10857.329	39791.574
7553.0	89.86	10338.511	38698.09
12251.0	89.82	12172.551	34151.348
11912.0	89.81	11969.683	38583.922
1769.0	89.77	8328.265	38043.5
10341.0	89.71	11293.87	38371.41
17545.0	89.69	13837.011	38032.816
3747.0	89.69	9010.428	33459.789
19414.0	89.69	14540.777	35074.438
10055.0	89.67	11420.56	33084.27
10022.0	89.65	11018.546	33880.754
5666.0	89.63	9660.769	38319.391
10634.0	89.63	11549.038	39009.695
15318.0	89.6	13229.141	34216.664
6013.0	89.56	9867.192	39983.961
10521.0	89.54	11316.101	39757.199
241.0	89.52	7900.774	36179.238
14703.0	89.48	12942.156	39954.375
15508.0	89.44	13541.915	36024.883
6534.0	89.42	9805.345	35925.535
296.0	89.42	7806.034	36852.773
15398.0	89.4	13474.499	33990.926
10486.0	89.4	11271.795	39413.711
13298.0	89.4	12650.187	36962.453
2557.0	89.37	8743.654	34093.914
7997.0	89.37	10423.958	33084.477
18811.0	89.37	14316.903	39671.078
15486.0	89.27	13500.467	35649.473
12959.0	89.23	12350.711	36218.973
11266.0	89.23	11721.125	34299.613
16945.0	89.21	13621.695	33333.297
44.0	89.17	7945.789	33717.0
10172.0	89.06	11258.399	36259.199
14638.0	89.04	13098.686	38816.559
5275.0	89.02	9504.468	33252.223
3392.0	88.92	8966.514	37768.539
5944.0	88.92	9641.37	39544.305
2931.0	88.89	8808.773	38844.227
8215.0	88.89	10358.48	37072.008
6285.0	88.87	9761.292	38457.57
8012.0	88.83	10487.617	33551.871
6063.0	88.81	9842.63	39384.539
7909.0	88.77	10244.595	34612.926
18351.0	88.75	14352.548	33132.363
5969.0	88.62	9537.195	39763.262
11229.0	88.58	11723.701	33662.766
9952.0	88.56	11108.83	35566.48
13179.0	88.54	12563.563	34689.676
17118.0	88.54	13890.666	36177.07
11177.0	88.52	11504.775	33954.762
4368.0	88.52	9068.705	39488.984
17658.0	88.52	13921.135	39620.719
18770.0	88.5	14221.081	39009.027
12785.0	88.48	12361.124	38086.273
6465.0	88.46	9905.073	36642.391
12412.0	88.46	12196.366	37428.375
2608.0	88.46	8725.586	34966.094
15211.0	88.45	13201.257	36446.625
19153.0	88.41	14579.332	36829.914
9191.0	88.37	10799.109	35833.809
5236.0	88.31	9466.897	33529.523
2841.0	88.27	8765.806	38078.285
13790.0	88.23	12812.322	36582.176
18198.0	88.23	14167.506	36266.836
2335.0	88.23	8474.938	36851.199
3897.0	88.22	9108.141	35211.934
16637.0	88.18	13715.205	37401.035
16811.0	88.08	13759.454	36325.461
14062.0	88.08	12744.103	34899.117
11081.0	88.04	11543.055	35726.648
18574.0	88.02	14250.898	37724.613
2402.0	88.01	8564.491	35959.383
5234.0	88.01	9352.249	33499.137
1830.0	88.01	8381.338	38743.512
12079.0	87.99	12058.754	35739.137
5728.0	87.97	9506.96	38697.895
9007.0	87.91	10745.605	34577.168
3434.0	87.89	9026.167	37207.703
17626.0	87.87	13828.994	38827.086
6312.0	87.81	9707.995	38278.0
1534.0	87.79	8400.245	33559.949
9070.0	87.76	10725.749	33119.492
6987.0	87.7	9992.134	37385.629
703.0	87.7	7964.142	39247.512
17666.0	87.66	13961.401	39794.332
8674.0	87.6	10627.545	38758.258
9997.0	87.6	11066.117	34494.023
8961.0	87.58	10594.11	35442.922
16009.0	87.56	13447.118	38931.465
12953.0	87.45	12407.647	36469.07
12828.0	87.43	12458.325	37400.641
6300.0	87.39	9759.001	38197.828
19422.0	87.39	14495.39	34489.66
6277.0	87.35	9815.882	38403.313
7463.0	87.33	10319.771	39262.641
12305.0	87.33	12236.209	35010.805
7443.0	87.28	10273.87	39115.406
16927.0	87.28	13706.241	33901.199
11373.0	87.26	11825.535	36552.609
13457.0	87.24	12524.418	38768.785
13558.0	87.24	12885.1	38894.465
8200.0	87.24	10483.151	36869.859
1709.0	87.24	8344.578	37069.746
14104.0	87.2	12866.422	33786.07
2823.0	87.14	8695.349	37832.367
2441.0	87.09	8480.472	35100.203
6427.0	87.07	9811.274	36896.254
8529.0	87.07	10667.418	39982.734
5535.0	87.05	9564.852	36674.734
18142.0	87.03	14077.731	37484.449
16158.0	86.99	13691.517	38954.141
9990.0	86.99	11070.642	34695.762
164.0	86.97	7682.376	35834.586
5182.0	86.97	9280.572	34834.148
465.0	86.95	7720.815	38548.641
12937.0	86.95	12297.697	36843.047
11898.0	86.93	11879.936	38508.117
13269.0	86.87	12562.776	36336.051
6293.0	86.87	9763.864	38172.594
7680.0	86.87	10275.309	37379.723
18161.0	86.86	14016.627	37098.965
15281.0	86.82	13141.011	35122.535
11274.0	86.8	11817.741	34667.637
2414.0	86.78	8548.594	35895.711
18779.0	86.76	14272.077	39117.805
12598.0	86.76	12165.157	39821.105
13479.0	86.74	12619.839	39032.102
5983.0	86.74	9563.802	39923.117
450.0	86.74	7886.44	38394.156
5163.0	86.72	9408.171	34958.984
8679.0	86.7	10620.255	38489.16
10098.0	86.7	11261.428	34682.094
18169.0	86.68	14174.066	36916.531
9444.0	86.64	10957.06	39505.477
6068.0	86.59	9793.807	39416.648
12151.0	86.57	11958.113	34609.445
8212.0	86.57	10440.431	37024.406
9796.0	86.55	11141.391	37534.961
6724.0	86.53	9748.947	33229.422
16233.0	86.53	13670.098	38507.195
15285.0	86.51	13223.498	35183.039
12797.0	86.51	12350.892	37945.605
6770.0	86.49	9941.846	34135.453
9136.0	86.49	10809.74	34548.84
7922.0	86.49	10225.566	34714.219
20.0	86.47	7854.264	33354.016
12232.0	86.45	12260.821	33652.914
7509.0	86.45	10174.352	39106.984
9034.0	86.43	10684.358	33836.836
10245.0	86.42	11360.182	37450.434
17680.0	86.4	13904.981	39960.516
9366.0	86.38	10940.63	38283.367
4793.0	86.36	9333.088	37384.711
17719.0	86.36	14186.936	39293.902
16124.0	86.22	13650.682	39750.035
7774.0	86.2	10150.799	36114.367
17735.0	86.2	14144.91	39015.137
14042.0	86.17	12882.7	35326.242
13542.0	86.01	12889.32	39345.762
2816.0	85.92	8741.565	37769.664
7328.0	85.92	9989.158	39934.332
18459.0	85.9	14288.635	35953.098
15244.0	85.88	13260.33	35823.953
436.0	85.84	7784.729	38181.559
4100.0	85.76	9168.87	37350.207
16262.0	85.76	13637.416	38066.777
18818.0	85.76	14270.418	39779.336
4133.0	85.76	9141.335	37792.563
7324.0	85.74	9942.066	39879.68
342.0	85.71	7823.489	37332.453
17635.0	85.69	13961.619	39072.48
1443.0	85.67	8106.046	34644.82
16906.0	85.67	13721.867	34389.055
12281.0	85.65	12278.386	34666.277
1265.0	85.59	8181.495	36223.781
76.0	85.59	7663.095	34242.262
10506.0	85.51	11292.792	39611.59
9693.0	85.5	11022.197	38425.965
4782.0	85.5	9480.332	37570.117
2377.0	85.48	8521.471	36070.578
2411.0	85.46	8457.838	35810.551
13453.0	85.46	12676.874	38745.852
4531.0	85.4	9365.144	39230.992
1586.0	85.36	8266.022	34597.883
6794.0	85.34	9966.981	34577.664
6810.0	85.34	9938.941	34941.816
16133.0	85.34	13566.365	39497.336
11148.0	85.34	11512.758	34693.426
5691.0	85.3	9549.732	38533.559
14510.0	85.28	13106.282	37621.035
8536.0	85.28	10718.774	39649.406
2599.0	85.27	8648.996	34867.824
2635.0	85.25	8783.749	35475.449
54.0	85.23	7723.583	33949.754
6212.0	85.21	9827.51	38950.551
5203.0	85.19	9446.294	34609.438
9640.0	85.15	11134.221	38788.141
5278.0	85.13	9520.246	33302.188
11115.0	85.13	11444.945	35128.43
18085.0	85.09	14033.231	37628.656
14508.0	85.07	13108.139	37495.074
7976.0	85.05	10211.58	33374.348
19079.0	85.04	14514.461	37105.652
4206.0	85.04	9199.453	38460.195
13456.0	85.04	12650.266	38764.953
5255.0	85.0	9282.467	33207.969
12137.0	85.0	11864.164	34776.824
731.0	84.98	7809.924	39432.816
7796.0	84.98	10263.939	35946.305
18903.0	84.96	14475.524	38762.398
2726.0	84.96	8777.227	36661.16
9511.0	84.86	11051.462	39483.16
3158.0	84.84	8999.286	39415.203
7924.0	84.83	10175.028	34747.773
5190.0	84.83	9348.338	34696.086
4169.0	84.81	9234.779	38131.527
1745.0	84.75	8273.905	37631.258
18286.0	84.73	14147.431	33829.793
7021.0	84.67	10027.38	37631.438
12907.0	84.65	12301.322	37337.023
10134.0	84.58	11271.594	35366.211
6356.0	84.58	9729.904	37942.641
7169.0	84.58	10087.453	38889.863
6021.0	84.58	9720.206	39695.543
5389.0	84.56	9696.436	35347.871
2882.0	84.56	8815.108	38452.477
14247.0	84.54	13051.851	35878.07
6627.0	84.54	9912.886	34996.008
18207.0	84.54	14174.354	36193.52
18735.0	84.52	14309.937	38641.305
18980.0	84.5	14476.464	37889.664
14176.0	84.48	13120.891	34400.508
3703.0	84.44	8920.933	34437.035
10079.0	84.44	11400.089	34048.992
9798.0	84.42	11035.865	37549.219
8839.0	84.42	10726.202	37124.766
3150.0	84.38	8914.334	39350.688
1401.0	84.37	8004.18	35104.02
3384.0	84.33	8917.342	37971.941
6695.0	84.33	9906.791	33700.281
94.0	84.31	7807.515	34720.211
19341.0	84.31	14447.627	36357.914
16952.0	84.27	13755.89	33205.598
16117.0	84.27	13740.534	39711.371
12946.0	84.21	12361.853	36645.777
15731.0	84.19	13385.592	37309.164
8063.0	84.19	10501.543	34601.801
12102.0	84.14	11895.263	35502.301
9105.0	84.12	10847.297	34065.16
6141.0	84.12	9738.388	39037.148
4540.0	84.12	9475.273	38955.012
6625.0	84.1	9881.629	34992.574
19451.0	84.1	14570.681	33337.676
2484.0	84.1	8458.953	34131.547
6665.0	84.06	9863.534	34586.809
2528.0	84.06	8738.991	33417.762
3560.0	84.04	9059.161	35643.586
2473.0	84.04	8488.97	34329.027
2501.0	84.02	8587.039	33775.0
10034.0	84.02	11031.885	33543.555
2228.0	84.02	8573.933	38145.41
8418.0	84.02	10500.373	39125.063
8685.0	84.02	10765.807	38572.973
1200.0	84.0	8116.514	37661.16
8689.0	83.96	10711.777	38314.137
6692.0	83.96	9758.997	33861.461
13686.0	83.92	12789.366	38141.086
736.0	83.85	7889.479	39490.18
18276.0	83.85	14208.396	33978.574
8300.0	83.85	10440.145	37941.176
10948.0	83.79	11589.323	37367.246
10179.0	83.75	11236.986	36375.828
8430.0	83.68	10529.632	39235.508
9898.0	83.68	11005.937	36694.215
15505.0	83.66	13423.239	35947.031
7999.0	83.62	10452.277	33176.016
1845.0	83.62	8370.671	38850.047
13022.0	83.58	12414.463	35175.539
11371.0	83.58	11690.882	36516.406
2748.0	83.58	8803.733	37024.266
5724.0	83.56	9678.535	38684.23
11584.0	83.54	11710.017	38419.664
1460.0	83.54	8175.986	34169.188
5355.0	83.52	9675.566	34839.109
10183.0	83.5	11302.207	36419.094
12303.0	83.45	12212.614	34975.094
18994.0	83.39	14498.707	37567.988
8625.0	83.31	10623.359	39245.016
14164.0	83.31	13127.09	33958.176
6873.0	83.29	9976.214	35914.203
720.0	83.25	7729.889	39341.664
10220.0	83.25	11243.42	37007.375
15254.0	83.25	13191.895	35651.691
7557.0	83.25	10329.477	38722.32
15418.0	83.22	13396.968	34328.34
16404.0	83.16	13610.917	37710.945
261.0	83.14	7695.992	36499.953
12086.0	83.12	11978.573	35851.469
8731.0	83.1	10710.559	37840.891
7995.0	83.06	10553.102	33065.215
3462.0	83.06	9016.53	36965.742
12584.0	83.06	12099.093	39526.141
12682.0	83.04	12477.704	38719.305
9493.0	83.01	11158.271	39950.273
18790.0	82.99	14307.287	39358.352
9904.0	82.99	11167.467	36292.438
4695.0	82.95	9454.094	38579.797
18220.0	82.93	14034.424	35829.934
13223.0	82.91	12588.749	35811.965
4834.0	82.89	9286.255	36991.223
5237.0	82.87	9422.503	33540.215
17116.0	82.85	13981.565	36157.516
15032.0	82.79	13211.543	37042.473
3161.0	82.79	8921.498	39430.809
7386.0	82.78	10183.771	39746.195
12367.0	82.78	12127.807	36564.012
18219.0	82.74	14046.144	35802.957
13095.0	82.72	12337.309	33267.316
9137.0	82.72	10973.305	34573.023
18962.0	82.7	14611.674	38249.363
19460.0	82.7	14567.726	33248.973
12447.0	82.68	12276.649	37928.684
7295.0	82.68	9978.142	39451.934
18366.0	82.66	14344.333	33556.578
16975.0	82.62	13660.26	33140.57
12268.0	82.6	12152.091	34432.785
10210.0	82.58	11224.739	36875.93
17.0	82.56	7923.832	33292.961
4078.0	82.53	9061.627	37108.195
11041.0	82.51	11452.804	35977.754
9048.0	82.49	10687.846	33799.402
16043.0	82.49	13424.769	39461.121
15764.0	82.49	13383.637	37567.02
12799.0	82.47	12330.3	37973.484
15394.0	82.41	13550.278	33858.633
17743.0	82.41	14059.605	38832.984
3805.0	82.39	9082.956	34300.285
18572.0	82.39	14294.518	37681.887
18586.0	82.39	14409.987	37863.395
7704.0	82.37	10316.03	37080.574
9961.0	82.37	11086.169	35135.469
2737.0	82.35	8743.035	36850.184
6958.0	82.35	10036.546	37088.492
14069.0	82.35	12729.04	34496.105
18447.0	82.33	14349.719	35639.297
12377.0	82.33	12119.803	36742.691
10200.0	82.33	11300.874	36781.973
1142.0	82.32	8042.846	38177.672
17830.0	82.28	14034.546	38194.016
12443.0	82.26	12275.563	37848.996
7617.0	82.22	10243.431	38304.195
14742.0	82.18	13161.005	39278.156
8962.0	82.18	10654.461	35466.355
1223.0	82.18	8176.866	37282.676
15388.0	82.14	13508.917	33693.422
3593.0	82.12	8847.381	35140.664
6956.0	82.12	9999.575	37052.445
8343.0	82.1	10456.808	38314.109
19002.0	82.1	14452.837	37439.246
3776.0	82.09	9182.743	33470.809
8216.0	82.07	10513.476	37137.637
4442.0	82.07	9381.864	39614.602
11084.0	82.05	11522.846	35458.125
9138.0	82.01	10840.405	34582.344
1789.0	81.99	8295.016	38394.809
13206.0	81.99	12681.293	35572.766
12580.0	81.95	12114.116	39463.211
4134.0	81.95	9166.05	37802.957
19417.0	81.87	14476.946	34903.223
11053.0	81.87	11606.31	35812.988
18840.0	81.87	14503.745	39918.113
9550.0	81.86	11082.131	39236.645
3233.0	81.86	8950.568	39224.984
3690.0	81.78	9055.83	34527.297
18499.0	81.76	14406.849	36797.691
17705.0	81.7	14085.092	39700.262
4185.0	81.68	9108.586	38239.605
13124.0	81.66	12674.348	33487.566
14212.0	81.66	12966.47	35213.227
11865.0	81.63	12031.741	38637.914
19457.0	81.61	14593.311	33178.328
15351.0	81.61	13183.296	33333.68
12056.0	81.61	11978.634	36238.727
2252.0	81.57	8467.048	37547.105
17720.0	81.51	14024.775	39305.395
11236.0	81.47	11727.147	33779.938
2511.0	81.47	8488.65	33211.594
14051.0	81.43	12845.248	34986.625
10580.0	81.43	11532.523	39496.457
12589.0	81.43	12214.58	39562.816
4614.0	81.43	9278.33	38887.074
8812.0	81.43	10753.65	37459.668
15353.0	81.42	13337.202	33379.953
16840.0	81.38	13568.055	35688.516
1520.0	81.36	8273.647	33189.227
10089.0	81.34	11382.17	34553.605
11188.0	81.32	11523.175	33775.734
16207.0	81.32	13577.375	38701.219
14544.0	81.32	13105.465	38171.414
14654.0	81.3	12979.98	39252.438
6262.0	81.3	9862.154	38322.508
16956.0	81.26	13586.443	33250.738
6648.0	81.24	9856.917	34623.012
14751.0	81.24	13154.805	39137.672
6365.0	81.24	9909.069	37678.41
1628.0	81.2	8270.832	35644.391
9484.0	81.19	10973.845	39968.227
19392.0	81.17	14627.513	35509.742
11485.0	81.17	11692.775	37870.402
1555.0	81.15	8210.382	34166.938
16942.0	81.15	13721.71	33528.613
17178.0	81.13	13978.757	37473.676
8467.0	81.11	10507.774	39380.617
7826.0	81.09	10315.056	35693.426
16049.0	81.03	13483.429	39503.668
19405.0	81.03	14579.557	35187.805
3748.0	80.97	8869.427	33226.348
2762.0	80.96	8667.18	37334.543
15109.0	80.92	13334.747	36906.234
15416.0	80.92	13354.776	34288.762
8840.0	80.88	10641.973	37173.508
4831.0	80.88	9329.561	36934.18
13278.0	80.88	12552.484	36483.977
8888.0	80.86	10708.418	36667.043
17562.0	80.84	13856.031	38307.547
15333.0	80.82	13257.204	33812.707
9505.0	80.78	11135.896	39745.387
14524.0	80.74	13115.367	37944.797
5287.0	80.74	9532.414	33637.145
18330.0	80.73	14167.63	33003.941
2654.0	80.69	8731.599	35701.926
9524.0	80.67	11177.741	39312.031
2527.0	80.67	8831.262	33341.426
8958.0	80.67	10669.555	35423.195
10056.0	80.67	11223.114	33119.336
18981.0	80.63	14600.589	37919.738
7894.0	80.61	10276.415	35065.453
6706.0	80.59	9709.427	33517.293
13281.0	80.57	12550.95	36582.609
18418.0	80.57	14253.546	35103.699
18579.0	80.5	14259.261	37780.227
18309.0	80.46	14186.739	33501.035
14140.0	80.4	12964.504	33191.73
19407.0	80.38	14546.966	35238.055
3687.0	80.36	8853.5	34768.91
6059.0	80.32	9835.446	39347.645
17025.0	80.3	13915.936	34185.191
18555.0	80.3	14391.64	37379.543
15467.0	80.28	13493.262	35219.055
3467.0	80.23	8910.209	36728.855
14106.0	80.21	12793.875	33799.016
5673.0	80.21	9532.228	38439.594
8181.0	80.13	10493.113	36520.539
16903.0	80.11	13607.029	34585.801
17075.0	80.09	13838.018	35221.637
12348.0	80.09	12111.77	36111.945
6745.0	80.06	10132.554	33407.406
10097.0	80.06	11252.8	34670.973
11753.0	79.98	11714.312	39198.602
578.0	79.94	7840.915	38820.824
13538.0	79.94	12854.883	39520.969
9492.0	79.94	11111.486	39926.203
7981.0	79.94	10138.166	33285.133
15525.0	79.94	13546.102	36333.055
1168.0	79.92	7991.89	37872.504
1627.0	79.86	8235.715	35634.5
12974.0	79.84	12303.638	36356.789
5310.0	79.84	9659.179	34007.352
14155.0	79.84	13043.237	33639.879
15240.0	79.83	13213.44	35774.785
18415.0	79.83	14296.723	34929.813
10558.0	79.81	11462.802	39653.195
5240.0	79.81	9426.103	33607.863
13537.0	79.79	12916.326	39477.07
663.0	79.79	7945.408	38992.84
18269.0	79.79	14107.793	34173.492
19426.0	79.77	14636.313	34299.02
4016.0	79.77	9075.459	36339.746
19432.0	79.75	14452.459	34241.125
5846.0	79.73	9560.438	39162.891
12147.0	79.71	11909.016	34697.922
16249.0	79.71	13580.999	38205.492
7306.0	79.71	10001.666	39643.172
6710.0	79.71	9720.879	33358.164
4216.0	79.65	9063.863	38620.469
19402.0	79.63	14602.412	35119.758
9344.0	79.61	10950.965	37846.891
18296.0	79.6	14059.058	33948.977
1313.0	79.6	8082.404	35945.484
9016.0	79.58	10718.572	34190.203
16103.0	79.58	13565.81	39898.523
10763.0	79.58	11551.301	38560.008
1655.0	79.58	8389.35	36093.035
13863.0	79.56	12830.351	36432.973
9586.0	79.56	11097.584	38917.137
2919.0	79.5	8834.87	38770.32
17678.0	79.48	13877.153	39929.063
18081.0	79.48	14164.581	37592.398
6153.0	79.48	9854.414	39075.578
8861.0	79.46	10586.432	37017.785
6412.0	79.44	9827.358	37084.777
18749.0	79.42	14215.453	38828.324
12070.0	79.42	12064.726	36185.461
6201.0	79.4	9733.213	38916.121
12563.0	79.38	12080.462	39207.566
14859.0	79.35	13347.591	38177.359
19427.0	79.35	14612.297	34128.957
4779.0	79.35	9399.284	37559.82
10489.0	79.33	11310.041	39445.789
5394.0	79.33	9627.629	35529.773
19379.0	79.29	14460.151	35631.633
12142.0	79.29	11874.594	34863.313
12982.0	79.29	12280.266	35907.176
16010.0	79.27	13533.411	38948.367
12922.0	79.27	12288.631	36939.609
7070.0	79.27	10004.38	38121.719
8038.0	79.25	10515.572	33954.57
118.0	79.25	7811.665	35156.922
17023.0	79.21	13913.302	34151.805
4720.0	79.19	9483.253	38001.93
8669.0	79.19	10749.536	38676.516
8844.0	79.12	10737.593	36878.023
13548.0	79.1	12757.986	39228.41
859.0	79.1	8088.467	39892.16
11224.0	79.08	11743.363	33532.141
2803.0	79.04	8768.61	37720.395
11038.0	79.0	11489.977	35950.258
10507.0	78.96	11337.075	39615.969
4409.0	78.94	9112.489	39925.27
4132.0	78.94	9120.253	37775.027
6426.0	78.94	9741.378	36886.922
8019.0	78.92	10358.291	33611.949
11813.0	78.92	11938.677	39996.652
5258.0	78.92	9401.399	33216.676
4788.0	78.91	9359.249	37639.348
2671.0	78.91	8682.435	35909.578
6257.0	78.91	9858.296	38567.734
2596.0	78.87	8663.87	34852.777
16914.0	78.85	13689.849	34257.754
18382.0	78.85	14301.831	33949.875
9865.0	78.83	11054.221	36967.191
6749.0	78.79	10019.851	33509.824
5609.0	78.79	9492.456	37691.406
9107.0	78.77	10803.035	34113.66
2542.0	78.77	8809.61	33651.969
6752.0	78.75	9919.653	33599.391
15767.0	78.75	13511.465	37594.727
10495.0	78.73	11239.585	39527.211
1687.0	78.73	8244.518	36685.621
16994.0	78.71	13815.952	33556.824
6855.0	78.71	10102.237	35672.906
13724.0	78.69	12786.454	37233.395
6762.0	78.68	9921.02	34051.43
16915.0	78.68	13634.655	34001.52
10272.0	78.68	11222.929	37871.699
9754.0	78.66	11044.865	37857.836
12290.0	78.64	12073.893	34821.09
2562.0	78.64	8786.623	34243.242
12189.0	78.62	12027.49	33340.465
13541.0	78.6	12902.448	39317.895
13599.0	78.56	12762.429	38703.641
652.0	78.56	7699.152	38974.738
8444.0	78.54	10460.467	39306.285
4020.0	78.54	9146.199	36437.824
19453.0	78.52	14427.257	33350.172
14835.0	78.52	13316.795	38395.543
1904.0	78.48	8399.87	39097.555
17159.0	78.48	13854.911	37188.801
93.0	78.47	7728.386	34717.488
14175.0	78.39	13037.43	34333.289
39.0	78.35	7706.55	33581.48
1580.0	78.29	8273.772	34495.727
14098.0	78.29	12750.581	33659.109
3355.0	78.27	8986.319	38186.809
12621.0	78.25	12488.904	39929.309
2327.0	78.2	8453.261	36751.5
2820.0	78.18	8838.445	37775.984
11235.0	78.18	11814.159	33764.953
11090.0	78.18	11551.165	35513.773
2345.0	78.18	8564.856	36393.574
1145.0	78.16	8125.851	38206.258
18423.0	78.16	14416.571	35269.152
2870.0	78.12	8732.841	38379.453
12224.0	78.12	12278.261	33445.57
13750.0	78.1	12834.672	36872.262
11169.0	78.1	11465.226	34022.09
2607.0	78.06	8837.616	34961.328
11171.0	78.06	11521.85	33817.422
1463.0	78.01	8059.463	34180.836
2034.0	77.99	8479.42	39526.711
17560.0	77.99	13831.049	38286.926
5334.0	77.97	9608.599	34489.109
100.0	77.97	7780.757	34779.824
4423.0	77.97	9465.408	39834.676
2197.0	77.97	8623.581	38360.602
3711.0	77.95	8871.822	34012.91
6004.0	77.95	9856.633	39897.152
2453.0	77.95	8564.697	34842.086
10042.0	77.91	10993.875	33178.18
18260.0	77.91	14197.754	34545.449
11361.0	77.91	11751.441	36360.383
338.0	77.89	7869.685	37304.07
8029.0	77.89	10480.516	33752.055
11638.0	77.89	11692.652	38710.758
3146.0	77.87	8863.123	39298.254
14516.0	77.85	13117.5	37813.012
8111.0	77.83	10368.116	35537.66
1434.0	77.79	8167.394	34805.969
14712.0	77.79	13219.723	39760.555
18491.0	77.79	14291.413	36638.688
11327.0	77.78	11800.564	35728.383
14076.0	77.72	12873.121	34356.984
9528.0	77.72	11079.573	39368.043
2738.0	77.7	8748.488	36900.16
9834.0	77.7	11180.857	37267.086
8832.0	77.66	10705.319	37315.77
10216.0	77.66	11310.497	36927.32
5798.0	77.66	9565.807	38893.84
9199.0	77.62	10853.383	36058.207
2764.0	77.62	8826.882	37342.98
18277.0	77.6	14147.47	34004.977
16237.0	77.6	13643.957	38357.926
15386.0	77.58	13463.825	33606.91
13299.0	77.58	12547.231	36981.141
15468.0	77.55	13452.915	35234.98
12109.0	77.55	12024.824	35275.191
12360.0	77.49	12085.627	36355.223
8105.0	77.47	10403.305	35438.223
11758.0	77.47	11688.243	39254.66
17024.0	77.47	13841.204	34171.176
11426.0	77.43	11826.934	37097.68
12408.0	77.41	12272.417	37251.73
13372.0	77.39	12517.908	38359.188
6561.0	77.37	9821.051	35607.73
6796.0	77.35	10087.752	34612.359
19434.0	77.33	14601.245	33971.672
1514.0	77.28	8367.889	33074.262
5677.0	77.26	9489.891	38456.328
12930.0	77.26	12439.886	36789.48
13662.0	77.24	12916.009	38256.449
14821.0	77.22	13144.687	38539.211
5936.0	77.2	9629.308	39441.656
2362.0	77.18	8446.362	36218.566
1522.0	77.18	8316.303	33231.027
15520.0	77.16	13470.577	36230.328
17648.0	77.16	13847.17	39421.852
9956.0	77.16	11189.281	35297.938
12077.0	77.16	11872.483	36031.422
14107.0	77.12	12888.447	33800.086
11006.0	77.09	11511.568	36615.906
7746.0	77.09	10345.46	36390.813
7885.0	77.03	10309.326	35231.566
7020.0	77.03	10084.931	37610.09
18237.0	77.01	14009.152	35335.059
6023.0	77.01	9795.369	39750.102
4203.0	76.99	9064.586	38447.633
13039.0	76.97	12488.846	34456.863
8437.0	76.97	10357.022	39279.938
4158.0	76.95	9198.661	38023.891
3508.0	76.95	8907.211	36292.707
2782.0	76.93	8757.609	37486.363
12471.0	76.93	12182.165	38457.367
14720.0	76.93	13340.188	39956.352
5506.0	76.91	9677.927	36394.477
13217.0	76.91	12706.618	35744.363
12790.0	76.88	12414.662	37834.719
2849.0	76.88	8675.587	38146.168
11012.0	76.8	11423.696	36684.141
16230.0	76.76	13760.308	38732.227
2697.0	76.74	8779.292	36232.691
8954.0	76.72	10732.652	35678.863
10180.0	76.7	11387.138	36400.426
16180.0	76.68	13687.145	38900.945
7207.0	76.66	9934.172	39185.309
13099.0	76.66	12341.499	33081.277
74.0	76.65	7717.889	34177.617
3160.0	76.63	8946.084	39417.754
16893.0	76.61	13696.263	34715.609
12322.0	76.59	12097.517	35407.398
18894.0	76.57	14501.569	38708.668
1221.0	76.55	8175.378	37268.027
10608.0	76.55	11575.114	39128.148
131.0	76.55	7946.849	35368.113
12215.0	76.43	12208.79	33175.957
13679.0	76.42	12856.239	38309.691
15540.0	76.42	13413.224	36681.984
1355.0	76.42	8007.397	35783.258
17555.0	76.4	13851.679	38153.355
13277.0	76.4	12660.203	36479.398
19090.0	76.36	14457.108	37119.086
1251.0	76.34	8082.391	36823.043
9427.0	76.34	10978.529	39182.18
16115.0	76.3	13710.889	39684.012
12990.0	76.28	12339.53	35768.367
4762.0	76.28	9326.383	37722.328
6060.0	76.24	9763.544	39350.98
12012.0	76.24	11850.837	36996.695
15198.0	76.22	13216.11	36540.695
13172.0	76.2	12683.268	34418.617
3247.0	76.13	8975.616	39012.227
2529.0	76.09	8824.314	33421.777
7720.0	76.07	10211.328	36925.16
6709.0	76.07	9743.186	33570.426
10023.0	76.07	11129.476	33930.211
8542.0	76.03	10683.634	39469.336
745.0	76.01	7897.223	39537.133
6837.0	76.01	9950.038	35373.547
8857.0	75.99	10727.509	36990.707
3369.0	75.97	8931.098	38029.109
11776.0	75.97	11693.36	39552.172
7965.0	75.94	10306.531	33597.922
6807.0	75.94	10056.313	34882.266
11198.0	75.92	11443.716	33443.215
18299.0	75.92	14150.184	33676.109
8945.0	75.9	10629.803	35864.035
5223.0	75.88	9325.286	33867.598
9072.0	75.88	10582.992	33152.582
1218.0	75.88	8076.857	37243.492
1393.0	75.88	8186.821	35553.176
4067.0	75.86	9077.25	36962.309
15565.0	75.84	13394.767	37064.09
13155.0	75.84	12687.778	34214.813
17721.0	75.82	14049.55	39316.438
8239.0	75.82	10463.432	37360.996
16910.0	75.8	13666.198	34176.051
7389.0	75.8	10273.894	39444.973
9053.0	75.78	10636.037	33562.508
10600.0	75.76	11486.209	39337.992
250.0	75.74	7813.162	36276.328
9789.0	75.74	11103.19	37813.246
11425.0	75.74	11845.304	37095.109
1838.0	75.73	8398.585	38766.551
15510.0	75.73	13456.864	36092.238
2383.0	75.73	8557.529	36097.434
2965.0	75.73	8793.384	39113.031
12469.0	75.71	12079.676	38438.844
17564.0	75.71	13879.583	38401.555
10487.0	75.69	11268.248	39425.176
17547.0	75.61	13809.642	38058.305
83.0	75.57	7682.034	34414.941
1638.0	75.57	8268.024	35880.969
14698.0	75.55	12928.811	39928.891
2300.0	75.55	8578.916	37120.684
13651.0	75.53	12758.774	38180.977
6014.0	75.53	9822.756	39987.242
16042.0	75.5	13487.438	39445.945
16976.0	75.5	13830.047	33020.199
5321.0	75.48	9522.7	34122.457
16829.0	75.48	13669.052	35952.16
13619.0	75.46	12871.113	38555.703
12332.0	75.46	12245.071	35551.957
10230.0	75.44	11343.937	37229.816
2897.0	75.42	8717.903	38593.883
19147.0	75.42	14538.823	36750.273
5970.0	75.4	9639.986	39780.207
14270.0	75.4	13113.594	36252.316
18999.0	75.38	14461.132	37397.848
13704.0	75.38	12891.499	37563.926
8344.0	75.36	10497.722	38314.844
12465.0	75.36	12122.632	38292.266
18405.0	75.34	14265.281	34615.641
18421.0	75.34	14372.562	35218.742
12310.0	75.34	12241.108	35137.965
16027.0	75.32	13376.491	39244.301
9849.0	75.32	11084.323	37133.699
12371.0	75.32	12165.578	36625.676
10046.0	75.3	11009.679	33035.23
3844.0	75.3	9187.453	34945.285
2026.0	75.29	8604.649	39437.492
12180.0	75.27	12041.765	33721.367
9205.0	75.21	10854.235	36175.93
10040.0	75.21	11163.436	33435.742
13487.0	75.19	12648.963	39313.008
12286.0	75.17	12092.134	34771.215
1667.0	75.17	8280.04	36378.969
13737.0	75.17	12886.947	37105.137
16810.0	75.15	13768.942	36291.742
9764.0	75.11	11022.756	37902.793
19388.0	75.11	14606.771	35441.621
16259.0	75.09	13697.049	38028.715
18888.0	75.07	14532.652	39098.133
732.0	75.06	7922.615	39438.32
8154.0	75.04	10434.094	36136.129
1615.0	75.02	8257.263	35374.758
157.0	74.98	7969.039	35759.828
11746.0	74.96	11771.315	39110.773
11045.0	74.96	11534.648	36014.16
1241.0	74.96	8101.624	36999.414
18224.0	74.96	14192.429	35676.754
11467.0	74.94	11661.356	37685.914
13080.0	74.94	12469.014	33776.008
15237.0	74.9	13322.461	35743.766
2887.0	74.88	8637.038	38541.426
3607.0	74.88	8905.731	35015.504
15597.0	74.88	13511.136	37134.93
16969.0	74.86	13601.52	33006.383
8696.0	74.84	10773.077	38361.844
17057.0	74.77	13890.345	34740.945
18433.0	74.75	14297.539	35491.793
343.0	74.73	7758.455	37337.852
3581.0	74.73	8946.25	35508.531
14118.0	74.71	12723.736	33480.43
5260.0	74.71	9443.717	33237.172
13098.0	74.69	12332.887	33002.453
8650.0	74.69	10699.818	39089.387
14031.0	74.65	12861.493	35421.91
8960.0	74.65	10772.161	35434.813
5482.0	74.6	9581.765	36182.559
10975.0	74.6	11538.919	36940.992
12395.0	74.58	12103.135	36954.176
12157.0	74.56	11963.641	34398.555
105.0	74.52	7826.304	34893.793
7902.0	74.52	10196.747	34847.914
6471.0	74.52	9705.374	36671.32
2787.0	74.5	8741.228	37544.73
12801.0	74.5	12361.929	37696.141
6838.0	74.48	9960.189	35400.855
10031.0	74.48	11132.626	33767.5
9456.0	74.48	10948.14	39613.23
3595.0	74.46	8878.266	35207.293
15435.0	74.44	13496.623	34828.762
7384.0	74.4	10326.538	39714.996
19363.0	74.38	14509.346	36014.832
7743.0	74.38	10237.359	36381.809
17696.0	74.37	14010.417	39956.121
13708.0	74.35	12756.11	37654.086
10524.0	74.33	11420.979	39771.152
727.0	74.33	7670.613	39388.484
11143.0	74.29	11602.678	34921.949
12233.0	74.29	12203.889	33665.102
9982.0	74.27	11044.04	34932.41
10080.0	74.27	11254.744	34156.375
8732.0	74.23	10768.621	37843.602
14980.0	74.23	13331.455	37530.984
12143.0	74.21	12058.638	34891.633
8099.0	74.19	10399.189	35329.91
16826.0	74.17	13688.395	36216.777
14137.0	74.15	12947.201	33112.398
4103.0	74.15	9122.613	37386.383
2544.0	74.14	8669.901	33707.063
14737.0	74.14	13146.184	39467.598
18705.0	74.14	14396.89	38592.305
12356.0	74.12	12192.689	36267.07
4866.0	74.1	9384.2	36512.969
17574.0	74.1	13784.225	38647.793
11728.0	74.1	11718.615	38868.645
11124.0	74.1	11587.141	35183.809
8568.0	74.04	10740.431	39365.109
18241.0	74.02	14181.14	35150.43
12352.0	74.0	12202.424	36154.063
16937.0	73.98	13737.103	33705.289
6730.0	73.98	9838.401	33009.742
17681.0	73.98	13922.212	40003.379
304.0	73.98	7891.417	36953.828
10077.0	73.96	11391.57	33938.98
9669.0	73.96	11072.614	38308.449
9085.0	73.91	10929.016	33547.223
3483.0	73.91	8853.878	36566.805
125.0	73.91	7718.878	35262.227
5301.0	73.87	9640.08	33866.828
3494.0	73.83	8938.457	36436.141
11587.0	73.79	11773.999	38441.59
13186.0	73.75	12539.271	34973.156
11309.0	73.71	11841.926	35479.34
6619.0	73.71	9737.805	35223.57
12307.0	73.71	12224.234	35019.113
12152.0	73.68	11931.167	34299.102
13470.0	73.64	12555.157	38952.527
12030.0	73.6	12045.483	36552.902
18444.0	73.6	14370.253	35581.09
8147.0	73.56	10360.554	36013.73
2568.0	73.54	8682.45	34325.477
9950.0	73.54	11055.656	35539.941
463.0	73.5	7805.275	38513.531
5959.0	73.5	9508.33	39677.676
5614.0	73.5	9636.374	37749.121
14016.0	73.48	12721.58	35880.934
4045.0	73.45	9253.782	36687.672
18476.0	73.43	14266.65	36337.949
13656.0	73.41	12885.326	38242.789
10635.0	73.41	11608.348	39042.68
9091.0	73.41	10819.916	33844.395
13346.0	73.39	12547.074	37868.727
10206.0	73.39	11252.964	36847.32
4734.0	73.39	9328.007	38117.266
7585.0	73.37	10297.484	38313.332
5662.0	73.35	9561.373	38288.297
5335.0	73.33	9630.184	34497.359
12558.0	73.31	12226.828	39109.469
2448.0	73.31	8518.216	34997.988
1542.0	73.31	8414.895	33751.133
3536.0	73.29	8890.94	35965.816
18319.0	73.29	14165.536	33395.438
8540.0	73.29	10775.298	39454.504
1320.0	73.27	8067.658	35973.328
18194.0	73.25	14176.543	36509.703
10178.0	73.24	11323.993	36365.816
2446.0	73.22	8501.908	35241.031
17029.0	73.14	13849.586	34322.367
14150.0	73.14	13087.852	33530.445
10208.0	73.12	11359.638	36868.375
10492.0	73.12	11209.369	39490.957
3419.0	73.1	8905.986	37386.859
8108.0	73.08	10521.145	35492.012
10170.0	73.06	11358.567	36231.785
2523.0	73.06	8810.007	33226.906
7333.0	73.06	10011.99	39998.313
2536.0	73.04	8739.288	33501.016
687.0	73.04	7892.598	39107.176
2540.0	73.02	8799.112	33613.473
5299.0	73.01	9618.625	33802.293
7398.0	72.99	10216.824	39491.922
6678.0	72.99	9802.935	34181.043
1397.0	72.99	8107.386	35360.484
12636.0	72.97	12363.276	39722.906
8429.0	72.93	10453.754	39234.555
18587.0	72.91	14242.947	37868.395
13811.0	72.91	12751.02	36636.941
18355.0	72.91	14403.617	33297.68
12263.0	72.89	12119.223	34395.086
14765.0	72.89	13311.367	38801.512
81.0	72.87	7777.541	34366.461
13236.0	72.87	12538.653	35955.551
14392.0	72.85	13041.771	36746.414
18793.0	72.83	14322.446	39472.625
17811.0	72.83	14118.476	38470.121
11595.0	72.81	11677.579	38561.941
6808.0	72.79	9980.886	34905.484
2749.0	72.76	8718.855	37044.59
1941.0	72.74	8404.331	39524.953
5218.0	72.72	9325.061	34082.211
267.0	72.7	7752.789	36593.48
10494.0	72.7	11274.68	39512.605
11347.0	72.7	11675.256	36131.066
7812.0	72.7	10233.282	35849.016
13011.0	72.64	12474.193	35566.867
3422.0	72.64	8968.581	37436.723
6019.0	72.62	9750.203	39599.199
1067.0	72.62	8045.929	38837.586
17095.0	72.6	13965.1	35629.703
13164.0	72.6	12650.406	34268.047
13270.0	72.58	12510.973	36347.652
14113.0	72.56	12838.081	33421.414
8751.0	72.55	10628.09	37970.027
5948.0	72.55	9643.022	39583.063
9562.0	72.55	11103.672	39001.254
3730.0	72.51	8893.314	33946.344
11336.0	72.51	11764.651	35898.438
9077.0	72.51	10844.03	33153.348
17552.0	72.49	13926.025	38142.547
6975.0	72.49	10002.712	37188.605
9450.0	72.49	10807.38	39558.012
10503.0	72.49	11388.994	39561.34
6428.0	72.49	9744.373	36928.32
1268.0	72.47	8112.112	36237.172
15267.0	72.45	13298.609	35509.844
17027.0	72.43	13804.84	34257.148
7043.0	72.43	10036.289	37903.727
15369.0	72.43	13361.374	33248.152
12924.0	72.43	12462.748	37016.055
2403.0	72.37	8513.939	35971.781
8979.0	72.37	10618.279	35144.484
3543.0	72.37	8967.635	35756.934
12085.0	72.34	12061.066	35802.777
15518.0	72.34	13523.209	36201.902
2853.0	72.32	8837.512	38179.379
3739.0	72.32	8859.836	33556.773
17022.0	72.3	13960.955	34131.199
13284.0	72.3	12642.634	36649.199
11194.0	72.28	11553.338	33604.992
1714.0	72.28	8265.952	37132.219
19064.0	72.26	14441.684	37072.23
17729.0	72.24	14180.864	39177.344
2253.0	72.24	8557.683	37551.703
14139.0	72.24	13089.267	33163.508
787.0	72.24	7906.072	39788.613
18721.0	72.18	14278.13	38607.371
14171.0	72.16	13077.906	34136.383
2019.0	72.16	8573.674	39675.383
17050.0	72.14	13987.689	34617.516
3279.0	72.14	8981.716	38905.957
5624.0	72.14	9499.444	37912.309
6944.0	72.14	10050.693	36820.695
6608.0	72.12	9783.664	35356.008
6788.0	72.11	10129.46	34477.785
1245.0	72.11	8121.753	36720.668
2860.0	72.09	8794.034	38262.273
12452.0	72.07	12242.693	38030.234
18906.0	72.05	14579.685	38468.734
293.0	72.03	7778.398	36800.953
12134.0	71.99	11959.27	35063.898
18837.0	71.99	14601.132	39896.289
4019.0	71.97	9061.775	36427.074
17637.0	71.95	13833.64	39105.996
4047.0	71.95	9273.662	36718.91
12008.0	71.91	12054.518	37128.578
13486.0	71.89	12598.009	39217.301
18234.0	71.89	14050.757	35306.164
285.0	71.88	7770.302	36727.992
5262.0	71.88	9406.712	33287.691
9574.0	71.88	11207.529	39098.605
5621.0	71.86	9537.525	37862.879
11128.0	71.86	11632.46	35235.84
9069.0	71.86	10614.777	33111.215
17120.0	71.86	13960.131	36222.035
2561.0	71.86	8844.066	34238.398
9023.0	71.78	10652.195	33981.254
12059.0	71.76	11958.888	36256.309
19423.0	71.74	14638.819	34521.32
8523.0	71.74	10632.634	39906.391
9084.0	71.74	10791.713	33419.012
337.0	71.72	7757.756	37262.578
7406.0	71.72	10197.282	39580.207
11146.0	71.7	11590.398	34646.043
14733.0	71.7	13304.813	39720.93
14591.0	71.68	13009.776	38474.285
8369.0	71.66	10449.47	38746.484
18246.0	71.63	14168.524	34949.84
4854.0	71.61	9471.467	36628.105
8920.0	71.61	10758.464	36101.504
2668.0	71.61	8825.865	35895.652
5219.0	71.59	9391.843	34107.242
2267.0	71.59	8524.094	37410.285
17567.0	71.51	13969.562	38494.234
11543.0	71.49	11764.324	38047.09
9570.0	71.49	11053.348	39061.867
12225.0	71.47	12176.309	33448.035
6327.0	71.43	9870.811	38095.676
18734.0	71.43	14221.442	38637.215
10617.0	71.42	11438.71	39191.594
18170.0	71.42	14196.047	36925.723
7947.0	71.42	10231.227	34143.578
7776.0	71.42	10347.419	36142.496
13334.0	71.4	12644.129	37716.719
6413.0	71.38	9850.158	37085.48
12613.0	71.38	12336.102	39779.027
11739.0	71.38	11721.384	39017.645
4135.0	71.36	9260.102	37807.102
13052.0	71.36	12330.046	34414.172
8504.0	71.36	10476.242	39899.543
2907.0	71.36	8781.35	38700.355
1521.0	71.34	8284.18	33199.961
12614.0	71.32	12395.929	39816.426
1134.0	71.32	8124.14	38331.117
14764.0	71.32	13302.105	39087.336
15774.0	71.3	13531.577	37778.379
13092.0	71.3	12350.486	33460.832
12453.0	71.3	12184.754	38057.027
8126.0	71.28	10381.857	35739.711
13759.0	71.26	12862.912	36786.855
1505.0	71.22	8196.155	33033.648
6693.0	71.22	9788.405	33928.207
5338.0	71.2	9601.727	34551.523
15523.0	71.2	13541.784	36265.199
14170.0	71.19	12975.452	34133.563
2802.0	71.19	8824.322	37693.367
18178.0	71.19	14167.446	36812.871
18164.0	71.19	14108.941	37112.066
3423.0	71.15	8866.199	37445.992
9748.0	71.15	11161.854	37827.898
1219.0	71.15	8118.467	37264.852
8076.0	71.15	10384.594	34901.637
14768.0	71.15	13345.978	38843.539
5952.0	71.13	9617.143	39601.32
11237.0	71.13	11754.69	33783.871
742.0	71.13	7659.464	39524.961
14179.0	71.11	13063.019	34451.246
9711.0	71.05	11103.498	38259.695
8316.0	71.05	10432.021	38090.859
3827.0	71.05	9271.736	34651.629
17158.0	71.05	13824.815	37106.02
12967.0	71.03	12459.32	36279.414
14762.0	71.03	13203.355	39055.676
5553.0	71.03	9647.231	37041.945
9356.0	71.03	10946.668	37983.02
9082.0	70.9	10928.785	33285.113
3794.0	70.9	9176.468	34059.07
4274.0	70.9	9125.033	38946.113
15511.0	70.88	13366.494	36099.691
13690.0	70.88	12909.401	37902.332
[truncated: 3,966 more rows]
