# Supplementary material for: Insights on the Control of Yeast Single-Cell Growth Variability by Members of the Trehalose Phosphate Synthase (TPS) Complex
Source: Front Cell Dev Biol. 2021 Jan 28;9:607628. doi: 10.3389/fcell.2021.607628 (PMC7876269; doi:10.3389/fcell.2021.607628)
Supplement: Supplementary file 3 [file Data_Sheet_2.ZIP › replicate1_TPS1_gal_t3.csv]

Id	Area(um^2)	Center_x_position	Center_y_position
6574.0	225.0	10206.656	39175.535
2107.0	179.2	8772.953	34175.676
2658.0	175.73	8892.456	39463.094
8525.0	175.0	11145.008	38454.262
15580.0	169.07	13841.505	39504.133
16814.0	158.22	14481.879	37300.316
12120.0	157.78	12733.625	37841.941
16663.0	156.73	14537.901	39485.27
6709.0	151.63	10169.611	38177.605
16742.0	149.28	14617.089	38357.316
10088.0	146.16	11831.951	37599.164
10563.0	146.08	12005.899	37455.176
7132.0	145.05	10460.992	35367.387
15493.0	144.3	13908.237	38148.316
16152.0	141.21	14073.973	34213.598
10915.0	138.97	12107.237	36570.484
15582.0	137.92	13840.357	39601.066
11965.0	131.56	12581.212	39832.371
5640.0	131.02	9886.952	36955.461
7141.0	130.95	10555.065	35578.109
4708.0	130.87	9534.703	37656.895
4663.0	130.6	9667.403	36818.398
13117.0	130.26	13302.161	38495.949
2063.0	129.38	8604.476	33231.945
7837.0	129.28	10591.415	36435.227
5309.0	128.65	9916.6	38690.395
14868.0	128.21	13575.385	36002.125
9879.0	127.96	11838.306	33670.988
9145.0	127.88	11288.26	38607.488
12501.0	127.36	13097.336	33197.398
13485.0	125.6	13311.445	35861.973
749.0	124.66	8090.013	40006.598
4441.0	124.64	9631.701	33015.988
16400.0	124.61	14348.907	37358.293
13743.0	124.4	13507.87	36311.203
2944.0	124.38	8934.272	36569.742
12527.0	123.74	12994.605	34085.512
4193.0	121.45	9309.216	35925.91
1192.0	121.12	8190.764	34837.586
1854.0	121.12	8539.046	37571.543
16771.0	120.89	14587.373	37847.773
1264.0	120.32	8341.575	33342.57
16312.0	119.17	14328.288	35619.156
16043.0	118.29	13998.06	36896.066
4007.0	117.94	9338.015	38616.297
12485.0	116.94	12735.052	33271.844
17169.0	116.89	14431.225	34861.359
8793.0	116.73	11185.075	34490.121
5513.0	116.31	9723.325	37347.66
10880.0	116.16	12066.614	35544.703
10718.0	115.81	11960.718	34179.059
6241.0	115.37	10083.83	38156.91
12528.0	115.34	12998.083	34109.441
2959.0	115.16	8958.611	36481.93
3461.0	114.11	9152.373	37094.832
4364.0	113.53	9274.068	34914.777
12846.0	113.02	12956.172	37822.297
21.0	112.79	7771.85	33399.73
12520.0	112.44	13131.718	33897.508
7363.0	112.4	10400.881	38832.996
10556.0	112.29	11879.277	37624.176
5555.0	112.12	9725.956	37403.484
13511.0	111.7	13342.469	35388.832
14843.0	111.26	13765.57	36538.926
11674.0	110.89	12547.035	35299.602
13622.0	110.24	13437.582	34126.734
8978.0	108.86	11205.725	36546.398
12156.0	108.82	12785.825	37282.988
1001.0	108.75	8012.007	37631.949
15641.0	108.4	14180.986	39495.637
12486.0	108.11	12775.354	33023.355
11395.0	107.1	12438.226	37301.926
16291.0	107.06	14313.115	35226.336
6987.0	106.93	10243.242	34297.5
10637.0	106.79	11945.312	36189.738
9406.0	106.72	11581.488	38859.262
11606.0	106.68	12553.612	33369.305
10792.0	106.35	12183.016	33710.824
7997.0	106.1	10921.062	33198.992
1995.0	105.03	8493.506	35514.668
8716.0	104.82	11031.594	36112.203
8061.0	104.7	10960.301	35224.172
14830.0	104.68	13772.021	36612.68
11210.0	104.61	12376.666	38650.828
8064.0	103.92	10898.207	35283.609
8677.0	103.86	11163.701	36787.355
12521.0	103.57	12927.777	33928.344
3180.0	103.21	9021.316	34033.836
14289.0	103.11	13767.969	39207.902
9759.0	102.92	11591.525	35538.926
11934.0	102.85	12526.183	39192.828
1269.0	102.58	8327.699	33542.773
16214.0	102.54	14398.687	33015.402
1295.0	101.79	8293.071	34237.559
1853.0	101.75	8444.471	37564.117
546.0	101.43	7976.911	39007.758
1984.0	101.29	8597.732	35599.414
3177.0	101.28	9053.53	34011.809
9684.0	101.01	11629.234	36671.223
6972.0	100.93	10255.627	34701.086
17142.0	100.89	14426.633	35427.184
3548.0	100.83	9064.633	38143.977
14380.0	100.78	13597.499	38239.617
16696.0	100.62	14569.313	38873.602
6882.0	100.51	10174.139	35835.762
1623.0	100.3	8389.513	39622.703
5887.0	100.22	9771.478	33138.707
5697.0	99.44	9891.839	36341.605
16780.0	99.38	14519.71	37776.957
15722.0	99.23	14084.445	38685.074
10749.0	98.71	11910.921	33470.02
15100.0	98.71	13914.56	35806.855
10898.0	98.54	12071.808	36113.773
1063.0	98.54	8008.64	36361.5
7.0	98.21	7758.834	33102.0
7228.0	98.17	10382.349	37141.137
12971.0	98.15	13108.898	39580.176
2097.0	97.73	8709.169	33788.18
17150.0	97.56	14464.882	35567.898
11293.0	97.35	12355.175	38215.379
6884.0	97.29	10234.016	35853.008
2244.0	97.0	8653.42	35712.785
4045.0	96.93	9392.859	37888.813
6950.0	96.87	10296.723	35056.434
10802.0	96.81	12064.59	34074.293
14860.0	96.77	13731.371	36220.078
10672.0	96.49	12010.649	35281.031
11694.0	96.37	12675.564	35755.465
7515.0	96.35	10648.146	39690.012
3390.0	96.26	9252.11	35821.504
7090.0	96.08	10416.053	34299.973
13473.0	95.97	13350.466	35956.613
1796.0	95.87	8596.219	38501.387
4710.0	95.66	9573.031	37678.289
15110.0	95.36	13913.896	36152.645
2321.0	95.3	8742.804	37010.672
12374.0	95.3	12902.536	36048.332
1166.0	95.2	8007.943	35171.574
4685.0	95.13	9567.887	37299.461
16131.0	94.97	14069.731	34832.906
15012.0	94.86	13969.444	33757.828
16241.0	94.55	14395.892	33654.078
12436.0	94.47	12857.564	34559.484
13760.0	94.38	13517.751	36720.699
8162.0	94.34	10828.659	37179.043
15560.0	94.17	13887.214	39037.629
9843.0	94.13	11458.73	33583.23
9056.0	93.65	11226.839	37841.863
11513.0	93.61	12297.68	35347.602
8194.0	93.52	10945.354	37634.457
7963.0	93.5	10771.478	33922.063
14366.0	93.44	13676.671	38545.895
165.0	93.4	7740.199	35877.18
16148.0	93.38	13994.528	34447.324
4823.0	93.38	9668.974	38291.98
6860.0	93.36	10329.364	36202.051
1694.0	93.13	8539.768	39455.969
11100.0	93.0	12202.058	39257.676
2850.0	92.66	8867.17	38047.125
14978.0	92.44	13739.594	33007.438
2024.0	92.41	8443.028	34549.59
945.0	92.39	8044.46	38547.137
15767.0	92.35	14140.658	38079.086
9228.0	92.23	11233.456	39363.902
16612.0	92.2	14393.677	39515.902
908.0	92.1	8031.015	38891.234
13251.0	92.1	13185.219	37800.98
5724.0	92.08	9850.105	36012.422
13258.0	91.6	13181.968	37418.242
10432.0	91.39	12034.958	39360.902
11066.0	91.24	12072.918	38680.762
10596.0	91.14	12014.736	36802.844
4354.0	90.95	9313.222	35065.844
4530.0	90.7	9663.236	35064.66
16268.0	90.53	14408.484	34499.816
2826.0	90.43	9059.724	38339.703
7931.0	90.36	10694.874	34570.23
13657.0	90.26	13542.429	34867.473
3662.0	90.11	9061.282	39142.742
16117.0	90.03	14198.975	35370.82
12088.0	89.97	12887.491	38168.906
7142.0	89.78	10463.931	35612.547
12360.0	89.46	12912.281	36157.355
13623.0	89.23	13508.238	34130.535
14892.0	88.92	13714.406	35129.707
804.0	88.9	8180.785	39494.871
2744.0	88.77	8881.937	38952.656
3102.0	88.59	8980.172	34664.316
9267.0	88.58	11216.566	39729.867
10450.0	88.5	11986.437	39084.586
12178.0	88.48	12852.81	36977.023
3211.0	88.31	9036.121	33031.207
4965.0	88.25	9700.62	39098.266
2682.0	88.21	9059.304	39416.617
16036.0	88.19	14014.478	37077.789
4562.0	88.1	9701.32	35668.324
13470.0	87.98	13311.61	35908.281
16084.0	87.75	14192.476	35923.883
774.0	87.64	8189.591	39688.539
4648.0	87.64	9551.66	36561.188
16050.0	87.54	14129.05	36791.766
7871.0	87.54	10634.299	35962.715
16177.0	87.5	14204.825	33914.879
2002.0	87.35	8443.117	35311.836
7464.0	87.1	10439.398	39776.461
17112.0	87.02	14636.051	36109.492
224.0	87.0	7705.436	36261.41
16160.0	86.97	14027.365	34020.207
8357.0	86.93	11014.657	39673.895
16071.0	86.77	14086.53	36510.762
3.0	86.7	7923.029	33074.836
3001.0	86.66	9059.541	35777.285
2067.0	86.56	8440.959	33075.258
5881.0	86.39	9845.748	33241.211
14378.0	86.35	13676.828	38189.719
2237.0	86.05	8713.752	35567.98
13636.0	86.05	13354.44	34287.121
7332.0	85.93	10505.815	38337.23
9912.0	85.85	11653.632	34396.375
13126.0	85.63	13336.163	38583.234
2464.0	85.61	8702.553	38761.445
16085.0	85.45	14000.922	35953.547
1766.0	85.34	8618.763	39095.18
8356.0	85.28	11178.8	39657.789
8244.0	85.18	10907.332	38277.43
7003.0	85.17	10272.159	33881.547
5139.0	84.95	9915.388	39474.152
11824.0	84.9	12667.449	38154.234
10607.0	84.78	11856.767	36664.715
14096.0	84.78	13509.752	38518.125
16689.0	84.72	14508.719	39256.309
11587.0	84.65	12321.848	33104.125
1144.0	84.55	8184.175	35665.285
7818.0	84.53	10643.247	36806.195
16611.0	84.49	14323.132	39511.844
1893.0	84.48	8621.181	36899.203
10762.0	84.38	12188.693	33017.629
17070.0	84.28	14536.514	36563.305
11544.0	84.11	12477.167	34129.691
9868.0	83.96	11700.977	33343.465
10862.0	83.9	12169.889	35188.746
5866.0	83.88	9903.62	33378.293
6731.0	83.81	10168.628	38125.902
2296.0	83.79	8679.941	36481.004
10003.0	83.71	11800.658	36427.898
16638.0	83.52	14413.136	39823.113
9819.0	83.48	11556.229	34164.141
14969.0	83.42	13645.83	33281.258
14987.0	83.25	13959.852	33039.34
16103.0	83.17	14195.139	35440.238
10078.0	82.92	11680.175	37395.625
7095.0	82.91	10422.128	34418.777
1842.0	82.85	8434.9	37699.66
11990.0	82.83	12817.168	39584.125
2860.0	82.83	8857.265	37932.207
12109.0	82.73	12717.212	38295.57
5162.0	82.6	9736.44	39296.965
8587.0	82.58	11138.888	37950.363
15496.0	82.54	13796.744	38207.066
8048.0	82.54	10911.468	34764.156
8100.0	82.41	10786.281	36000.656
7312.0	82.35	10480.329	38151.086
5511.0	82.35	9906.486	37663.406
13019.0	82.35	13313.264	39947.559
799.0	82.31	8168.49	39444.711
6980.0	82.27	10242.561	34586.988
3269.0	82.23	9217.311	34410.773
11502.0	82.23	12319.402	35428.008
7212.0	82.2	10494.685	36871.816
8423.0	82.18	11182.611	39035.66
11574.0	82.18	12363.346	33339.105
12012.0	82.18	12768.792	38828.348
2973.0	82.14	9003.87	36353.102
8050.0	82.06	10833.842	34775.996
10176.0	82.04	11646.607	38177.668
12208.0	81.93	12889.043	36581.363
7107.0	81.85	10475.585	34795.125
13613.0	81.77	13389.205	33878.566
11581.0	81.77	12313.006	33165.539
5459.0	81.66	9911.034	37839.555
16240.0	81.64	14338.818	33637.02
11907.0	81.6	12650.284	38763.023
16225.0	81.58	14308.768	33249.109
8770.0	81.54	11140.055	34972.648
2247.0	81.51	8800.76	35717.461
3445.0	81.45	9259.877	36782.59
14869.0	81.39	13647.074	36034.875
5686.0	81.32	9704.145	36499.27
1220.0	81.26	8033.934	34020.336
560.0	81.24	7645.412	39059.359
7170.0	81.24	10519.288	36064.664
8355.0	81.2	11072.691	39627.621
15044.0	80.93	13981.934	34405.254
5066.0	80.87	9699.11	39601.426
8123.0	80.84	10833.321	36498.02
14994.0	80.82	13879.258	33276.59
11785.0	80.72	12700.733	37327.285
3495.0	80.55	9200.778	37550.473
12396.0	80.55	12822.22	35723.563
2378.0	80.53	8788.579	37791.605
11749.0	80.51	12661.873	36557.313
50.0	80.4	7652.868	33725.754
8004.0	80.38	10869.134	33570.41
9185.0	80.28	11309.035	38822.0
10952.0	80.26	12078.547	37250.051
13586.0	80.22	13137.59	33145.391
2628.0	80.2	9029.535	39910.371
10006.0	80.13	11663.744	36514.059
569.0	80.13	7803.298	39171.938
5889.0	80.01	10042.423	33005.07
10015.0	79.94	11795.251	36810.207
15728.0	79.84	14051.167	38711.41
7693.0	79.76	10765.133	37827.145
11015.0	79.76	12190.4	38441.605
15574.0	79.69	13912.803	39344.41
17183.0	79.59	14507.534	34212.945
2114.0	79.59	8795.313	34366.586
15760.0	79.55	14044.654	38239.27
3410.0	79.42	9221.805	36171.215
11681.0	79.38	12550.733	35515.289
4404.0	79.32	9457.231	33516.73
9826.0	79.3	11594.563	34070.383
10763.0	79.28	12224.972	33043.391
7998.0	79.25	10922.69	33226.699
15000.0	79.23	13991.082	33343.039
7346.0	79.19	10450.598	38711.285
7096.0	79.17	10538.212	34426.84
8018.0	79.13	10910.596	34033.242
3016.0	78.96	9054.835	35642.395
8596.0	78.94	11096.249	37718.855
14083.0	78.88	13471.685	38133.547
8954.0	78.88	11258.738	36081.574
7834.0	78.81	10581.952	36389.5
8563.0	78.73	11157.973	38080.043
9192.0	78.69	11246.153	38921.672
3906.0	78.63	9430.646	38803.688
13535.0	78.58	13281.395	34636.836
7025.0	78.58	10332.518	33390.316
10349.0	78.48	11645.944	39131.785
10729.0	78.48	11904.244	34084.375
15654.0	78.38	14179.0	39138.949
12622.0	78.37	12967.626	36142.121
14155.0	78.31	13544.41	39109.711
8837.0	78.27	11116.505	33287.379
1444.0	78.27	8411.158	37484.391
1309.0	78.25	8273.992	34494.504
11571.0	78.25	12348.962	33516.789
17130.0	78.17	14503.603	35769.07
2820.0	78.12	8962.636	38591.469
16368.0	78.08	14381.707	36990.93
14862.0	78.02	13693.053	35925.914
10646.0	78.0	12052.13	36044.801
2050.0	77.94	8602.817	33733.109
1730.0	77.79	8575.233	39228.664
13253.0	77.75	13162.428	37812.02
13641.0	77.71	13529.247	34397.266
2379.0	77.69	8823.665	37803.848
10428.0	77.66	12009.419	39298.047
7082.0	77.58	10517.443	33955.707
13255.0	77.54	13179.38	37824.063
13474.0	77.54	13205.14	35990.703
7242.0	77.46	10471.572	37289.215
11801.0	77.45	12512.149	37678.066
1284.0	77.37	8383.289	33930.629
113.0	77.37	7937.86	35205.078
2209.0	77.29	8768.959	34967.539
12223.0	77.27	12751.135	36635.547
282.0	77.23	7684.787	37099.695
12499.0	77.23	12936.247	33191.301
1945.0	77.18	8470.29	36291.457
13572.0	77.14	13248.781	33572.672
11813.0	77.1	12584.02	37835.313
16223.0	77.1	14353.19	33129.328
966.0	77.06	8014.529	38018.32
17216.0	77.02	14428.625	33235.734
3981.0	76.97	9400.012	38774.719
15505.0	76.95	13952.312	38468.828
16139.0	76.81	14086.266	34536.316
11339.0	76.81	12467.846	37639.801
9696.0	76.79	11536.87	36257.828
9861.0	76.72	11841.293	33027.121
10993.0	76.7	12175.804	37960.645
10697.0	76.68	12014.416	34774.465
13719.0	76.62	13530.686	35874.977
16126.0	76.56	14052.699	35013.941
4022.0	76.55	9372.765	38004.395
253.0	76.51	7883.3	36779.766
16246.0	76.51	14259.845	33812.766
6440.0	76.49	10096.789	39830.227
5130.0	76.39	9734.721	39641.238
13689.0	76.39	13467.315	35284.555
1534.0	76.39	8370.851	38776.621
3949.0	76.37	9382.284	38685.469
12470.0	76.26	12881.055	33508.176
1223.0	76.26	8146.871	33921.781
8124.0	76.16	10987.779	36531.523
4068.0	76.14	9486.979	37517.773
11766.0	76.14	12601.711	36937.359
14519.0	76.01	13737.716	37716.543
17158.0	75.99	14542.802	35134.59
13035.0	75.93	13330.277	39721.84
2577.0	75.78	8676.084	39622.5
16082.0	75.72	14174.352	36192.133
3719.0	75.72	9243.114	39492.883
4527.0	75.65	9577.453	35051.879
291.0	75.55	7872.799	37303.977
8951.0	75.53	11412.154	35932.613
5663.0	75.53	9749.999	36644.242
1303.0	75.49	8325.204	34391.328
14924.0	75.49	13675.393	34560.605
12386.0	75.47	12797.028	35884.668
10977.0	75.42	12223.62	37800.926
10667.0	75.36	11950.638	35522.207
16575.0	75.34	14298.54	38867.293
49.0	75.3	7793.873	33721.531
12840.0	75.24	12938.429	37628.793
8303.0	75.22	10924.521	39301.117
11180.0	75.05	12451.785	39286.34
7934.0	75.05	10586.444	34295.902
3880.0	75.05	9467.642	39007.23
13539.0	75.03	13264.314	34480.434
12537.0	75.03	13044.777	34440.125
4507.0	75.03	9631.173	34576.602
10554.0	75.01	11945.319	37814.605
10816.0	74.97	12198.209	34257.008
16195.0	74.88	14115.239	33331.309
8071.0	74.86	10797.892	35337.027
14915.0	74.84	13779.987	34634.285
5968.0	74.84	10126.004	35356.844
8728.0	74.59	11052.773	35973.27
13611.0	74.57	13442.708	33762.828
9103.0	74.55	11329.616	38296.129
10608.0	74.53	12023.459	36662.137
802.0	74.5	8009.554	39468.273
13524.0	74.48	13311.259	34960.664
7172.0	74.48	10475.414	36108.68
11689.0	74.48	12631.304	35644.063
12554.0	74.44	13129.406	34937.516
10700.0	74.44	11889.247	34858.441
9835.0	74.4	11584.63	33689.652
16768.0	74.32	14569.178	37838.477
12130.0	74.3	12886.59	37789.852
7113.0	74.29	10497.161	34952.004
15645.0	74.29	14016.593	39593.551
12179.0	74.21	12923.497	37003.289
6824.0	74.21	10149.13	36687.965
5896.0	74.19	10109.822	33349.629
1267.0	74.17	8403.087	33483.477
5843.0	74.09	9716.781	33816.523
15123.0	74.07	13944.452	36359.039
7226.0	74.04	10360.21	37070.988
15107.0	74.02	13958.986	35987.691
10100.0	74.0	11665.366	37802.352
7011.0	73.98	10284.499	33554.383
15646.0	73.94	14188.021	39291.793
12533.0	73.92	13057.42	34324.297
647.0	73.86	7707.506	39751.836
5376.0	73.84	9760.415	38195.633
1917.0	73.83	8535.735	36671.66
6833.0	73.81	10248.936	36398.379
13943.0	73.73	13359.206	37743.719
7237.0	73.67	10546.516	37236.539
12271.0	73.65	12739.132	36457.492
1280.0	73.63	8331.874	33885.395
9755.0	73.61	11425.794	35476.34
11300.0	73.56	12436.703	38054.48
9787.0	73.52	11451.377	34947.516
2917.0	73.46	8952.159	37097.84
3237.0	73.42	9222.711	33615.359
15080.0	73.4	13794.086	35336.605
13702.0	73.38	13505.388	35572.238
8704.0	73.35	11040.872	36500.965
16586.0	73.33	14354.319	38915.57
15558.0	73.31	13988.583	38928.594
902.0	73.31	8001.985	38821.754
398.0	73.23	7703.987	38575.813
16237.0	73.19	14262.217	33548.508
15019.0	73.15	13791.934	33897.172
8121.0	73.15	10805.321	36422.781
12794.0	73.15	13007.221	36849.566
8775.0	73.15	11135.687	34770.977
13061.0	73.12	13216.244	39212.625
16759.0	73.12	14431.095	38286.617
7160.0	73.12	10556.693	35966.309
3963.0	73.04	9411.519	38723.969
12995.0	72.98	13003.0	39867.297
9633.0	72.98	11559.453	37471.188
9856.0	72.94	11488.633	33069.359
12090.0	72.81	12886.227	38196.988
9556.0	72.79	11432.533	38125.773
11203.0	72.77	12354.165	38878.09
17141.0	72.7	14550.578	35419.672
3508.0	72.68	9249.149	37722.348
11164.0	72.66	12308.369	39614.656
11464.0	72.64	12285.673	36235.621
7959.0	72.56	10747.737	33891.641
16024.0	72.56	14172.321	37202.0
15761.0	72.5	14177.7	38243.32
16605.0	72.5	14384.163	39306.449
7984.0	72.43	10645.923	33232.98
13481.0	72.41	13166.369	35813.09
14943.0	72.27	13595.019	33884.566
12956.0	72.25	12995.536	39363.004
8369.0	72.24	11049.928	39520.547
11441.0	72.24	12296.424	36842.723
16185.0	72.22	14164.36	33698.363
138.0	72.22	7809.001	35620.426
9987.0	72.22	11644.802	36231.344
6414.0	72.18	10089.513	39429.797
1249.0	72.14	8392.252	33038.465
6840.0	72.14	10168.455	36313.367
6581.0	72.01	10143.996	39216.035
16163.0	72.01	14009.91	34069.707
9813.0	71.91	11540.209	34557.59
178.0	71.91	7677.808	35946.105
16569.0	71.83	14299.974	38813.816
17203.0	71.81	14625.877	33581.348
16049.0	71.79	14160.647	36738.309
16662.0	71.79	14447.607	39471.426
16352.0	71.78	14326.25	36610.246
9918.0	71.78	11684.875	34785.953
12639.0	71.78	13127.998	36409.699
4554.0	71.76	9627.198	35528.152
3475.0	71.74	9088.993	37212.309
6988.0	71.7	10300.208	34358.371
8323.0	71.62	10824.609	39635.813
14147.0	71.6	13404.931	38981.355
7932.0	71.55	10747.369	34575.461
15502.0	71.55	13951.075	38365.316
16630.0	71.51	14259.475	39730.176
9371.0	71.51	11429.341	39009.738
5735.0	71.51	9718.93	35895.238
16128.0	71.51	14150.283	34780.762
2431.0	71.35	8713.561	38441.508
3752.0	71.32	9237.299	39809.813
14160.0	71.26	13424.679	39192.641
4440.0	71.24	9489.002	33192.547
10406.0	71.2	12010.0	39817.34
9059.0	71.16	11314.992	37875.078
15137.0	71.14	13841.609	36778.27
16106.0	71.11	14159.723	35474.645
13518.0	71.07	13251.004	35122.664
1282.0	71.07	8238.509	33916.508
243.0	71.05	7726.155	36614.391
7050.0	71.03	10483.627	33201.152
2011.0	71.01	8590.79	34962.141
10022.0	70.97	11659.402	36908.402
1609.0	70.95	8315.781	39436.488
15563.0	70.93	13961.61	39069.715
11497.0	70.93	12491.547	35624.156
12854.0	70.91	13063.186	37980.836
13643.0	70.89	13360.685	34417.5
5371.0	70.84	9764.131	38172.961
470.0	70.84	7905.081	38758.293
3813.0	70.82	9436.243	39293.758
234.0	70.8	7699.43	36447.004
8969.0	70.8	11236.854	36372.504
11214.0	70.8	12477.79	38716.992
5867.0	70.78	9868.213	33377.531
6837.0	70.72	10135.506	36522.633
14829.0	70.68	13621.179	36603.961
4348.0	70.59	9408.6	34957.293
1574.0	70.57	8300.499	39070.504
6759.0	70.55	10139.895	37548.492
4464.0	70.53	9507.961	33746.234
1470.0	70.49	8329.106	38041.738
17103.0	70.42	14452.716	36333.043
8334.0	70.42	10941.085	39750.254
16342.0	70.4	14351.972	36430.211
9183.0	70.4	11414.098	38782.066
8130.0	70.4	10979.932	36587.434
11612.0	70.38	12657.629	33550.344
12400.0	70.36	12838.864	35457.145
14960.0	70.32	13763.756	33342.453
11580.0	70.32	12439.146	33483.824
16118.0	70.26	14048.408	35389.539
6628.0	70.24	10173.712	39105.738
10591.0	70.19	11977.602	36732.055
4827.0	70.19	9599.849	38351.012
320.0	70.17	7653.29	37653.496
1601.0	70.15	8254.896	39351.73
7225.0	70.11	10519.081	37068.551
7041.0	70.11	10188.071	33137.652
16917.0	70.07	14578.941	36827.621
12186.0	70.03	12831.064	36835.734
2309.0	70.01	8662.355	36823.77
16091.0	69.99	14004.485	35780.68
9658.0	69.96	11604.027	36716.664
6881.0	69.92	10164.857	35812.32
6489.0	69.76	10330.756	40010.91
13385.0	69.65	13309.968	36956.18
384.0	69.61	7777.137	38342.91
280.0	69.59	7817.502	37076.895
12403.0	69.57	12876.038	35516.246
8901.0	69.57	11218.786	34919.523
17094.0	69.57	14610.062	36464.16
7615.0	69.57	10595.82	38971.094
3580.0	69.55	9199.73	38458.133
4362.0	69.55	9281.149	34833.258
6276.0	69.53	10012.063	38670.281
6247.0	69.5	10022.047	38238.707
12448.0	69.48	12891.992	34094.262
12489.0	69.42	12937.741	33015.031
6255.0	69.42	9927.78	38306.863
1840.0	69.4	8467.0	37883.344
10082.0	69.36	11670.54	37488.059
1274.0	69.34	8386.425	33723.184
16076.0	69.34	14133.209	36352.078
3241.0	69.32	9173.587	33842.598
4182.0	69.32	9332.819	36145.777
7634.0	69.27	10675.963	38811.195
15996.0	69.27	14030.927	37364.242
1049.0	69.25	8185.461	36828.336
8186.0	69.25	10875.381	37497.547
4536.0	69.23	9591.577	35167.539
7231.0	69.19	10560.227	37187.504
260.0	69.19	7804.859	36852.664
7008.0	69.19	10236.187	33677.176
9864.0	69.19	11670.523	33156.059
16562.0	69.13	14245.191	38685.051
15763.0	69.11	14009.321	38287.137
5851.0	69.11	9906.301	33698.762
3873.0	69.11	9476.694	38952.0
14890.0	69.09	13700.836	35096.934
14931.0	69.07	13691.921	34162.762
11702.0	69.07	12616.879	35858.105
15623.0	69.07	14011.244	39952.461
12425.0	69.07	12759.435	34815.832
11628.0	69.06	12572.924	33974.832
6277.0	69.06	10093.442	38676.168
1844.0	69.06	8602.135	37741.469
5003.0	69.0	9664.192	39239.688
5810.0	68.98	9917.429	34694.797
1285.0	68.98	8220.128	33952.305
6587.0	68.96	10320.747	39262.641
18.0	68.96	7658.54	33324.008
10823.0	68.92	12141.869	34420.512
2654.0	68.92	8980.618	39747.883
15631.0	68.88	14144.209	39678.938
1207.0	68.88	8176.11	34165.539
15056.0	68.88	13994.171	34636.598
16793.0	68.81	14432.474	37432.945
17185.0	68.77	14638.884	34237.059
15743.0	68.73	14031.305	38568.426
482.0	68.73	7721.061	38856.563
9030.0	68.69	11359.391	37446.695
8904.0	68.69	11378.459	34985.496
7611.0	68.67	10586.877	38953.93
10008.0	68.62	11825.16	36550.441
651.0	68.6	7693.751	39769.484
8094.0	68.58	10798.346	35831.027
7192.0	68.54	10528.812	36465.555
2322.0	68.52	8802.967	37023.781
564.0	68.5	7695.585	39116.559
16361.0	68.44	14408.275	36795.102
44.0	68.44	7796.146	33642.52
11111.0	68.42	12146.984	39373.285
2078.0	68.42	8833.692	33343.469
2049.0	68.37	8573.144	33732.836
4480.0	68.27	9597.478	33932.891
10730.0	68.27	11863.901	34095.727
9870.0	68.27	11844.441	33391.973
7052.0	68.25	10397.898	33267.715
4090.0	68.21	9332.766	37383.773
10851.0	68.19	12072.391	34882.359
7286.0	68.19	10424.387	37818.258
3267.0	68.17	9205.169	34375.211
11651.0	68.14	12582.855	34355.934
12535.0	68.1	13121.108	34398.406
1062.0	68.1	8038.336	36324.445
12409.0	68.1	12883.986	35326.109
16318.0	68.1	14409.394	35736.395
10800.0	68.1	12178.292	33906.023
3009.0	68.1	8936.351	35573.891
11375.0	68.06	12475.768	37274.086
6951.0	68.02	10213.511	35061.203
9740.0	68.02	11516.588	35650.512
13577.0	68.02	13175.309	33403.285
14145.0	67.96	13447.088	38928.949
16347.0	67.96	14247.498	36490.645
16073.0	67.93	14167.857	36265.234
1421.0	67.93	8344.836	37068.973
1376.0	67.93	8236.576	36060.43
4458.0	67.89	9651.14	33599.211
2879.0	67.85	9017.382	37517.688
16307.0	67.83	14384.806	35520.746
11091.0	67.81	12090.055	39127.988
5838.0	67.81	9881.464	34271.574
6066.0	67.81	9972.014	36933.563
8213.0	67.81	10902.68	37785.875
15063.0	67.77	13842.83	34749.977
5390.0	67.77	9872.248	38283.992
6002.0	67.73	10040.887	35928.449
9254.0	67.73	11337.511	39614.09
12414.0	67.68	12811.252	35223.586
16092.0	67.68	14113.229	35788.785
11648.0	67.68	12647.247	34335.809
14905.0	67.66	13637.552	35077.719
17179.0	67.66	14637.773	34299.191
8956.0	67.62	11383.017	36095.07
8198.0	67.62	10895.831	37674.379
1507.0	67.58	8211.546	38614.758
2208.0	67.56	8725.7	34964.336
16140.0	67.56	14197.576	34544.0
11463.0	67.56	12471.749	36227.789
6825.0	67.52	10328.544	36378.66
13494.0	67.5	13293.479	35670.578
48.0	67.5	7944.81	33714.152
24.0	67.47	7758.27	33425.262
3594.0	67.47	9225.831	38686.344
7647.0	67.45	10628.576	38756.914
16156.0	67.43	14207.763	33976.672
13925.0	67.41	13372.504	37347.91
12723.0	67.35	12935.434	36717.867
10739.0	67.33	11916.032	33782.32
7028.0	67.33	10206.584	33205.008
11917.0	67.29	12694.592	38859.867
15606.0	67.29	13905.48	39958.137
8378.0	67.27	11178.5	39310.371
15647.0	67.27	14030.538	39303.098
7797.0	67.25	10683.882	36889.73
2380.0	67.24	8694.843	37831.488
4405.0	67.22	9466.753	33528.719
8163.0	67.16	10940.538	37198.625
152.0	67.16	7682.981	35830.27
11081.0	67.14	12080.477	39035.379
2390.0	67.12	8816.281	37960.707
8321.0	67.04	10948.974	39612.82
1538.0	67.04	8371.132	38846.91
14959.0	67.04	13622.472	33332.508
3433.0	67.01	9248.283	36524.574
14292.0	67.01	13690.376	38952.223
4620.0	66.99	9566.265	36189.238
2958.0	66.97	8937.69	36464.609
9867.0	66.93	11741.5	33302.5
977.0	66.91	7991.541	37871.266
8750.0	66.89	11108.722	35565.977
2467.0	66.85	8834.8	38767.961
9752.0	66.85	11502.085	35432.195
13002.0	66.83	12941.799	39955.602
10812.0	66.81	12271.095	34221.141
10835.0	66.81	12278.73	34664.504
7939.0	66.8	10719.517	34188.328
14304.0	66.78	13583.391	38814.16
10696.0	66.78	11864.265	34775.02
10457.0	66.7	11992.447	38937.633
16089.0	66.68	14056.204	35766.453
13517.0	66.66	13141.186	35120.691
4435.0	66.66	9394.713	33029.43
5811.0	66.64	9834.571	34704.316
15973.0	66.64	14132.843	37584.383
8497.0	66.62	11194.193	38554.258
8794.0	66.6	11065.564	34491.09
3252.0	66.58	9086.777	34052.059
8181.0	66.57	10802.893	37424.645
11319.0	66.55	12456.85	37707.48
16184.0	66.53	14148.853	33697.016
8358.0	66.49	11099.384	39677.344
1810.0	66.45	8625.133	38361.035
11583.0	66.43	12336.504	33265.906
13704.0	66.41	13499.116	35648.262
5114.0	66.39	9856.47	39897.02
14168.0	66.35	13551.217	39301.934
4521.0	66.34	9617.658	34847.133
5913.0	66.32	9921.682	34048.633
11739.0	66.3	12597.265	36293.453
6666.0	66.3	10329.755	38720.555
10890.0	66.26	12273.8	35811.391
6001.0	66.26	9975.274	35913.961
7411.0	66.24	10530.344	39234.223
11768.0	66.12	12650.303	36961.281
5664.0	66.12	9905.306	36642.406
1871.0	66.11	8583.791	37198.977
7993.0	66.11	10906.321	33047.461
7400.0	66.05	10501.435	39123.91
4126.0	66.05	9329.389	36932.566
5382.0	66.01	9783.375	38232.691
8205.0	65.97	10953.471	37737.617
8366.0	65.97	11051.774	39479.926
73.0	65.95	7662.898	34240.473
8976.0	65.93	11218.307	36532.371
4876.0	65.91	9508.122	38697.191
1542.0	65.91	8412.209	38952.68
15058.0	65.89	13895.573	34696.883
9878.0	65.89	11722.706	33661.531
2931.0	65.86	9015.985	36961.949
9243.0	65.84	11239.794	39525.992
607.0	65.82	7889.146	39488.297
8697.0	65.8	11157.854	36666.227
11795.0	65.8	12604.619	37577.234
13015.0	65.78	13142.072	39788.516
17182.0	65.74	14496.878	34211.879
13597.0	65.74	13409.242	33382.922
7762.0	65.68	10722.031	37402.305
2108.0	65.67	8799.337	34185.496
17180.0	65.61	14612.372	34128.699
6564.0	65.59	10272.638	39112.531
10424.0	65.49	11927.139	39485.168
16186.0	65.47	14133.385	33708.324
1607.0	65.44	8263.278	39420.879
17163.0	65.4	14633.693	35243.488
4577.0	65.4	9692.646	35854.672
57.0	65.38	7834.539	33914.066
6046.0	65.3	10090.374	36531.434
16557.0	65.28	14310.33	38641.176
8736.0	65.28	11025.291	35762.359
11881.0	65.28	12654.614	38574.824
6662.0	65.26	10337.488	38697.148
13911.0	65.24	13385.727	37307.313
9322.0	65.22	11617.275	39484.535
10633.0	65.22	11876.409	36088.535
3208.0	65.21	9010.25	33457.938
9685.0	65.21	11424.407	36682.734
8406.0	65.17	11082.021	39234.816
14847.0	65.13	13760.051	36324.043
5826.0	65.13	9864.336	34584.973
1140.0	65.13	8044.772	35615.008
12444.0	65.09	12735.622	33984.0
13450.0	65.07	13275.364	36443.449
8821.0	65.07	11016.087	33689.109
2867.0	65.05	8967.125	37768.625
3705.0	65.03	9211.753	39375.516
3376.0	65.03	9237.137	35547.422
12.0	64.99	7907.225	33199.766
10914.0	64.99	12127.669	36562.523
4657.0	64.99	9565.156	36672.305
9197.0	64.98	11243.034	38987.934
10317.0	64.98	11812.863	38838.711
2192.0	64.96	8648.834	34866.5
7505.0	64.94	10668.025	39981.109
17167.0	64.94	14541.032	35072.859
8845.0	64.94	11419.878	33084.23
7964.0	64.92	10570.039	33921.539
1979.0	64.9	8533.751	35807.734
15159.0	64.9	13814.176	37316.445
6317.0	64.88	10076.828	38983.758
7956.0	64.88	10683.353	33835.621
3199.0	64.84	8997.241	33772.73
1188.0	64.82	8166.686	34805.844
8019.0	64.8	10847.058	34062.371
4006.0	64.8	9405.608	38602.332
1031.0	64.76	8064.011	37103.297
1234.0	64.75	8043.501	33533.516
15071.0	64.75	13951.251	35136.844
1971.0	64.75	8564.871	35956.742
7989.0	64.75	10725.422	33117.949
12428.0	64.73	12745.14	34897.941
12467.0	64.71	12865.74	33784.605
10648.0	64.69	11979.268	35761.281
7044.0	64.67	10552.394	33064.176
15660.0	64.63	14144.882	39012.934
2785.0	64.63	8892.336	38654.941
16256.0	64.63	14252.149	34076.281
1613.0	64.59	8242.429	39503.59
2694.0	64.59	8981.566	39141.828
13615.0	64.59	13517.709	33947.934
11699.0	64.59	12588.279	35809.941
11435.0	64.59	12440.112	36788.473
12500.0	64.55	12965.482	33191.598
2226.0	64.46	8698.19	35442.016
2907.0	64.46	9026.276	37206.832
9779.0	64.46	11445.894	35127.016
11812.0	64.42	12605.447	37821.773
7891.0	64.42	10669.419	35421.465
16048.0	64.4	14001.329	36726.008
5952.0	64.38	9938.617	34940.727
6085.0	64.34	10123.806	37180.754
14983.0	64.34	13659.366	33141.027
8840.0	64.32	11010.322	33090.121
4410.0	64.29	9425.739	33606.18
5389.0	64.29	9707.36	38275.578
83.0	64.27	7939.359	34633.234
1489.0	64.27	8295.927	38392.645
3172.0	64.25	8922.129	34434.793
3281.0	64.23	9083.977	34685.492
4447.0	64.21	9500.396	33252.059
13779.0	64.19	13530.852	37028.734
4366.0	64.17	9347.617	34696.305
15015.0	64.13	13955.174	33786.391
10489.0	64.11	11880.741	38505.703
1657.0	64.09	8271.768	39947.336
5247.0	64.02	9873.055	39084.426
17175.0	64.0	14495.752	34486.715
7046.0	63.98	10424.555	33082.336
8800.0	63.92	11077.883	34609.508
6074.0	63.92	10035.419	37088.336
1057.0	63.9	8182.273	36222.969
10806.0	63.85	12171.866	34149.703
11893.0	63.83	12638.13	38626.555
1239.0	63.81	8017.811	33438.984
6855.0	63.81	10341.832	36151.137
2336.0	63.81	8826.795	37340.699
1509.0	63.81	8336.589	38665.414
1324.0	63.79	8312.221	34871.066
20.0	63.77	7923.634	33378.965
15501.0	63.75	13856.228	38305.926
1993.0	63.75	8530.238	35436.875
1665.0	63.73	8586.043	39825.539
14965.0	63.71	13754.969	33203.809
9109.0	63.71	11294.521	38369.59
4935.0	63.71	9565.624	38892.039
3144.0	63.71	9055.093	34526.719
8922.0	63.69	11252.984	35267.027
7663.0	63.67	10711.154	38315.105
670.0	63.65	7886.9	39893.473
7188.0	63.65	10531.631	36375.848
11933.0	63.63	12510.831	39152.18
16629.0	63.63	14239.609	39722.383
1849.0	63.62	8623.305	37531.477
16496.0	63.62	14273.626	38074.445
16633.0	63.56	14271.548	39777.555
10501.0	63.52	11987.372	38586.672
8567.0	63.5	11149.232	38125.414
11716.0	63.48	12546.006	36026.078
12152.0	63.48	12787.205	37231.398
12048.0	63.46	12761.974	38702.27
13558.0	63.46	13257.236	33812.77
12834.0	63.42	13067.023	37472.535
7892.0	63.35	10774.14	35436.672
11753.0	63.35	12531.822	36612.973
14996.0	63.33	13812.136	33311.094
5941.0	63.33	9966.696	34576.184
2213.0	63.33	8847.411	35138.805
9783.0	63.31	11588.19	35181.895
2475.0	63.31	8809.372	38843.035
11302.0	63.29	12359.572	38084.629
9613.0	63.29	11584.83	37667.004
8610.0	63.27	11140.709	37531.605
2037.0	63.25	8458.555	34131.422
4424.0	63.21	9284.362	33206.844
14287.0	63.19	13649.736	39179.984
16166.0	63.16	14146.512	33828.223
13454.0	63.16	13295.591	36481.391
14577.0	63.1	13583.951	37785.055
237.0	63.08	7837.574	36518.773
13521.0	63.08	13223.15	35181.813
11139.0	63.0	12194.737	39916.297
14148.0	63.0	13428.446	39012.09
12959.0	63.0	12969.877	39371.84
17205.0	62.98	14570.491	33336.074
9105.0	62.94	11419.73	38324.926
8234.0	62.94	10942.563	38044.074
16144.0	62.93	14076.55	34292.078
11588.0	62.91	12309.055	33114.477
11973.0	62.89	12710.787	39789.785
12831.0	62.89	12960.898	37433.18
11405.0	62.89	12426.266	37316.398
7629.0	62.87	10670.679	39107.656
11344.0	62.87	12458.446	37399.305
15627.0	62.85	14063.747	39602.207
10498.0	62.79	11969.233	38581.449
12394.0	62.79	12801.684	35689.535
7328.0	62.77	10457.568	38312.32
5180.0	62.77	9722.668	39177.52
8894.0	62.75	11261.275	34681.238
6190.0	62.75	10028.061	37629.691
5923.0	62.73	10018.836	34166.84
5808.0	62.73	9856.629	34621.438
3003.0	62.73	8882.769	35781.859
10462.0	62.7	12032.79	38635.781
376.0	62.66	7784.267	38180.836
1926.0	62.64	8530.053	36422.852
9801.0	62.58	11456.572	34920.797
7062.0	62.58	10488.514	33550.984
8924.0	62.58	11272.702	35364.879
11432.0	62.58	12412.968	36720.16
12259.0	62.58	12831.588	36431.266
5943.0	62.5	10087.169	34610.914
7697.0	62.49	10588.489	37879.016
7518.0	62.49	10776.014	39452.461
8961.0	62.47	11258.955	36258.184
3233.0	62.47	9184.326	33470.977
2302.0	62.45	8776.484	36659.105
10611.0	62.45	12009.601	36382.637
13612.0	62.43	13549.628	33857.594
8760.0	62.43	11085.842	35132.629
1272.0	62.43	8384.931	33665.824
10647.0	62.43	12059.404	35738.094
7227.0	62.43	10512.793	37135.941
16280.0	62.39	14305.86	34821.293
11748.0	62.39	12551.614	36481.449
9324.0	62.39	11534.113	39495.52
3546.0	62.39	9235.269	38130.902
13591.0	62.37	13564.814	33164.27
16709.0	62.37	14476.789	38761.07
11924.0	62.37	12641.607	38994.246
8343.0	62.37	10948.429	39915.652
15620.0	62.37	14145.135	39920.59
15075.0	62.35	13839.815	35218.656
13763.0	62.33	13562.523	36783.746
13549.0	62.31	13229.471	34215.145
2434.0	62.29	8816.535	38449.293
15650.0	62.29	14176.63	39372.051
9825.0	62.29	11465.099	34020.961
385.0	62.27	7812.391	38345.973
9907.0	62.26	11721.099	34298.676
5864.0	62.26	9918.385	33599.09
11296.0	62.26	12344.106	38024.914
7689.0	62.24	10580.077	38090.465
16083.0	62.22	14172.059	35911.633
7283.0	62.22	10422.567	37760.387
7893.0	62.22	10594.67	35440.703
4970.0	62.22	9561.339	39160.672
13933.0	62.22	13384.651	37565.387
4569.0	62.22	9680.501	35785.367
5172.0	62.2	9842.982	39382.348
2569.0	62.18	8642.084	39525.32
13718.0	62.14	13460.617	35872.238
13016.0	62.12	13331.567	39809.121
8816.0	62.12	11017.761	33879.328
10653.0	62.12	11977.909	35849.563
561.0	62.1	7870.834	39056.633
14315.0	62.1	13687.958	38897.93
9885.0	62.06	11814.338	33764.371
11810.0	62.06	12539.647	37773.047
13545.0	62.04	13243.206	34405.605
4082.0	62.03	9359.638	37636.941
2750.0	62.03	9057.986	38988.07
14928.0	62.01	13720.179	34387.547
11240.0	62.01	12380.056	38527.531
1737.0	61.99	8625.58	38973.797
1319.0	61.91	8410.769	34718.625
1165.0	61.91	8109.566	35153.355
16151.0	61.87	14107.162	34171.785
12440.0	61.87	12872.09	34355.125
15964.0	61.87	14139.038	37539.426
17160.0	61.85	14579.149	35186.492
11118.0	61.85	12099.583	39524.367
9641.0	61.83	11502.154	37313.773
9237.0	61.83	11309.272	39442.773
19.0	61.81	7855.105	33352.582
15028.0	61.8	13783.628	34003.27
10391.0	61.78	11769.837	39843.391
9370.0	61.78	11551.286	39007.387
5363.0	61.76	9763.335	38455.602
9750.0	61.76	11543.732	35726.105
6311.0	61.76	10087.188	38888.457
8658.0	61.74	11084.191	37132.328
1314.0	61.74	8267.493	34595.398
4368.0	61.74	9307.528	34714.324
5792.0	61.74	9911.157	34994.34
7550.0	61.7	10740.519	39363.641
10096.0	61.7	11747.817	37728.078
9806.0	61.68	11512.681	34691.508
16190.0	61.68	14186.386	33499.297
7084.0	61.66	10408.537	34004.516
16300.0	61.66	14390.698	35472.961
10007.0	61.64	11690.447	36515.094
10992.0	61.64	12277.906	37926.594
1289.0	61.62	8210.453	34165.5
12399.0	61.62	12861.755	35420.363
16401.0	61.6	14392.463	37377.711
12164.0	61.6	12886.988	37104.129
6894.0	61.58	10314.935	35692.094
3555.0	61.58	9204.108	38211.293
15039.0	61.58	13798.954	34346.301
1550.0	61.58	8378.616	39028.488
2105.0	61.55	8744.434	34092.555
10193.0	61.55	11792.141	38318.168
11107.0	61.53	12098.173	39335.723
5340.0	61.53	9864.735	38319.121
5879.0	61.51	9749.189	33228.406
13451.0	61.49	13199.869	36446.07
14164.0	61.47	13376.897	39242.027
14510.0	61.47	13609.765	37710.457
2248.0	61.47	8747.484	35724.855
14299.0	61.47	13614.123	38792.59
4825.0	61.45	9662.483	38316.648
1937.0	61.45	8445.619	36217.742
11692.0	61.43	12545.151	35741.887
13046.0	61.43	13161.303	39276.887
14937.0	61.43	13634.756	34000.125
2633.0	61.41	9024.546	39939.363
11790.0	61.36	12602.506	37428.145
5618.0	61.34	9879.62	37150.602
16600.0	61.24	14410.781	39210.16
15491.0	61.22	13909.417	38121.277
9253.0	61.2	11292.859	39608.348
4494.0	61.2	9646.652	34196.141
6430.0	61.18	10002.168	39641.453
8828.0	61.18	11032.201	33541.129
2079.0	61.18	8738.846	33415.734
9724.0	61.14	11607.905	35811.012
905.0	61.13	8101.623	38871.52
16094.0	61.11	14045.358	35800.773
4450.0	61.11	9521.394	33299.844
58.0	61.09	7724.183	33948.48
8959.0	61.07	11359.407	36229.277
7657.0	61.07	10765.264	38571.105
10447.0	61.03	12018.4	38993.898
217.0	61.03	7900.711	36177.109
12136.0	61.01	12890.758	37561.742
2218.0	60.99	8763.533	35234.348
9832.0	60.97	11505.54	33953.648
16792.0	60.97	14576.803	37407.336
15174.0	60.97	13979.987	37471.313
1982.0	60.97	8548.155	35894.281
12468.0	60.95	12793.058	33798.41
10863.0	60.95	12145.45	35247.473
4360.0	60.93	9280.845	34787.867
12839.0	60.93	13107.289	37619.129
1270.0	60.91	8398.94	33559.746
11171.0	60.9	12364.696	39721.152
5337.0	60.88	9858.943	38566.961
17140.0	60.88	14460.817	35629.523
4403.0	60.88	9351.72	33497.02
6043.0	60.86	10035.354	36461.652
3714.0	60.86	9171.544	39460.305
6450.0	60.86	9987.885	39931.902
1023.0	60.84	8177.875	37280.844
387.0	60.82	7890.671	38393.465
13575.0	60.82	13183.116	33333.027
13747.0	60.82	13494.103	36408.688
7169.0	60.82	10368.721	36055.539
3513.0	60.76	9120.863	37774.203
9442.0	60.74	11569.56	38934.703
13476.0	60.72	13322.503	35742.762
14998.0	60.72	13886.186	33328.363
13806.0	60.72	13512.037	37132.516
7224.0	60.7	10481.85	37037.336
10824.0	60.7	12151.908	34431.102
13746.0	60.68	13449.005	36385.977
2040.0	60.68	8548.555	34153.414
2402.0	60.68	8675.064	38144.0
5737.0	60.67	9821.598	35607.492
8159.0	60.67	10890.76	37136.836
5059.0	60.67	9639.352	39542.648
9251.0	60.67	11247.936	39578.055
8245.0	60.65	10941.457	38281.281
15484.0	60.65	13837.538	38030.98
2243.0	60.65	8730.977	35700.309
5235.0	60.65	9739.39	39034.219
16100.0	60.63	14192.396	35675.828
7048.0	60.63	10452.599	33174.746
2052.0	60.63	8587.676	33773.172
17162.0	60.61	14546.102	35237.254
4406.0	60.59	9422.124	33540.867
7694.0	60.59	10710.584	37839.723
9627.0	60.57	11590.046	37366.148
16044.0	60.55	14173.996	36914.738
1583.0	60.55	8399.975	39096.203
15003.0	60.55	13816.564	33556.316
10781.0	60.53	12279.217	33444.59
4550.0	60.49	9698.203	35347.742
5081.0	60.49	9536.98	39762.813
8480.0	60.49	11097.223	38771.254
5860.0	60.49	9708.965	33514.93
1008.0	60.49	8197.287	37382.316
12524.0	60.47	13126.169	33956.984
11455.0	60.44	12408.419	36467.781
13073.0	60.4	13345.24	38841.422
9339.0	60.4	11488.131	39335.828
12099.0	60.38	12917.936	38253.652
14944.0	60.36	13706.491	33900.98
8768.0	60.34	11083.343	34936.023
10709.0	60.34	11959.608	34607.867
2935.0	60.34	8910.478	36728.094
8755.0	60.34	11189.273	35296.727
14247.0	60.28	13700.175	39669.871
11661.0	60.28	12562.389	34689.848
13556.0	60.28	13347.369	34002.789
7641.0	60.26	10751.017	38673.613
11213.0	60.24	12280.983	38680.105
16340.0	60.24	14266.473	36336.801
9304.0	60.22	11463.988	39650.477
13576.0	60.22	13336.339	33378.422
5945.0	60.21	10030.78	34751.992
1690.0	60.21	8604.717	39435.789
5293.0	60.19	9827.34	38948.531
8987.0	60.15	11302.22	36780.586
6770.0	60.15	10275.241	37378.359
1252.0	60.13	8367.79	33073.625
8352.0	60.11	11011.668	39973.012
15111.0	60.11	13982.053	36154.449
8973.0	60.09	11302.933	36416.688
17210.0	60.09	14426.489	33348.5
12845.0	60.07	13120.162	37811.254
13150.0	60.05	13321.053	38164.621
8222.0	60.05	10934.104	37845.852
16037.0	60.05	14014.558	37097.496
11112.0	60.03	12125.683	39406.266
4826.0	60.03	9518.363	38350.281
2954.0	60.0	9060.87	36426.676
3457.0	60.0	9076.644	36961.016
16794.0	60.0	14453.804	37437.328
2394.0	60.0	8766.171	38077.242
13361.0	59.98	13335.479	36903.867
16418.0	59.98	14296.168	37681.031
11630.0	59.94	12603.666	34012.828
9553.0	59.94	11514.788	38118.93
7329.0	59.92	10498.074	38312.508
6189.0	59.9	10084.187	37608.297
8700.0	59.9	11005.714	36692.281
6447.0	59.88	9943.528	39879.43
13936.0	59.88	13511.871	37591.793
2028.0	59.88	8489.198	34328.016
602.0	59.86	7812.179	39432.367
6831.0	59.86	10345.523	36390.102
13168.0	59.86	13347.208	38218.219
3039.0	59.86	8962.632	35187.633
11095.0	59.86	12079.822	39205.734
17217.0	59.84	14567.258	33247.148
1950.0	59.84	8519.923	36065.426
13784.0	59.82	13395.393	37061.43
16589.0	59.78	14223.701	39007.313
7419.0	59.75	10358.48	39278.648
478.0	59.73	7840.216	38820.191
16420.0	59.71	14251.282	37722.047
5729.0	59.69	9881.168	36046.023
13042.0	59.65	13210.379	39473.91
10852.0	59.65	12213.808	34973.316
8707.0	59.63	11167.71	36288.719
395.0	59.63	7721.776	38547.098
5614.0	59.61	9827.443	37083.063
7652.0	59.61	10621.193	38486.391
11841.0	59.61	12519.125	38357.977
11517.0	59.57	12413.722	35174.902
5718.0	59.55	9804.539	35925.387
1906.0	59.55	8452.838	36749.293
9126.0	59.54	11412.595	38470.844
6974.0	59.54	10223.259	34714.941
10959.0	59.54	12196.857	37427.434
5125.0	59.54	9822.963	39986.223
5638.0	59.52	9810.96	36894.305
16597.0	59.5	14272.266	39115.645
3040.0	59.5	8877.535	35205.926
4383.0	59.48	9431.796	34424.055
2884.0	59.48	8883.661	37563.707
7971.0	59.48	10687.274	33797.633
15984.0	59.46	14033.04	37627.168
16119.0	59.4	14180.842	35149.633
8336.0	59.38	10856.893	39788.004
3209.0	59.38	8869.451	33224.641
13722.0	59.36	13424.556	35944.383
9708.0	59.36	11491.299	35949.133
6795.0	59.34	10314.373	37078.336
6237.0	59.32	10004.629	38119.828
17107.0	59.31	14566.68	36062.938
4520.0	59.29	9677.228	34836.332
11461.0	59.29	12352.952	36218.945
7791.0	59.29	10726.893	37122.633
16293.0	59.27	14235.063	35304.73
8091.0	59.27	10953.19	35806.41
2564.0	59.27	8746.113	39425.055
1164.0	59.25	8002.148	35101.535
5865.0	59.23	9719.179	33356.977
294.0	59.19	7823.563	37331.852
7223.0	59.15	10441.616	37022.457
11530.0	59.13	12489.045	34455.574
2279.0	59.11	8781.755	36230.93
16432.0	59.09	14411.906	37859.148
17170.0	59.09	14477.181	34899.016
2061.0	59.04	8488.675	33210.523
14390.0	59.04	13639.958	38066.137
17214.0	59.04	14593.603	33176.969
1527.0	59.0	8380.398	38742.531
14956.0	58.98	13721.656	33526.637
11570.0	58.96	12469.489	33774.555
3487.0	58.9	9123.202	37384.391
16627.0	58.88	14317.933	39669.363
5174.0	58.86	9795.326	39415.145
10745.0	58.86	12026.16	33339.398
10093.0	58.85	11661.271	37684.438
11609.0	58.83	12673.566	33486.074
16556.0	58.83	14224.328	38635.605
576.0	58.79	7964.48	39245.824
16791.0	58.79	14462.161	37395.164
15141.0	58.77	13782.706	36889.273
11995.0	58.77	12889.248	39344.113
8833.0	58.75	11163.357	33433.664
2753.0	58.73	8975.922	39010.516
17105.0	58.73	14447.362	36356.266
9269.0	58.73	11319.472	39755.449
17188.0	58.71	14601.343	33971.016
10906.0	58.71	12194.102	36264.82
10790.0	58.71	12261.206	33651.348
15594.0	58.71	13960.848	39793.504
9915.0	58.69	11817.305	34664.945
6848.0	58.69	10226.541	36074.199
4847.0	58.67	9550.448	38531.402
16333.0	58.67	14317.473	36108.34
7991.0	58.65	10582.331	33151.863
2256.0	58.62	8682.642	35907.551
10871.0	58.62	12098.582	35405.648
4395.0	58.62	9325.47	33866.137
16563.0	58.62	14326.081	38706.914
1019.0	58.62	8118.077	37263.156
11451.0	58.6	12360.874	36644.297
15113.0	58.6	13891.298	36174.18
3514.0	58.6	9141.057	37791.258
16570.0	58.58	14215.138	38828.699
9800.0	58.58	11602.44	34920.141
11989.0	58.54	12853.965	39519.309
11940.0	58.54	12503.9	39396.156
16181.0	58.5	14149.802	33674.031
10110.0	58.5	11694.193	37867.852
2684.0	58.5	8921.557	39430.055
1912.0	58.5	8475.212	36850.086
13744.0	58.48	13545.835	36330.938
12836.0	58.48	13108.994	37493.27
5970.0	58.46	9950.241	35373.27
7075.0	58.44	10480.847	33751.094
6852.0	58.42	10150.865	36111.266
8482.0	58.42	11132.799	38788.031
11014.0	58.41	12080.115	38436.578
2007.0	58.39	8479.73	35098.879
11793.0	58.39	12569.18	37485.098
11654.0	58.39	12683.588	34417.316
7784.0	58.39	10704.888	37312.602
6872.0	58.37	10264.764	35945.406
12510.0	58.37	13086.553	33528.5
5131.0	58.35	9721.757	39694.129
5920.0	58.35	9941.703	34134.227
12937.0	58.33	13099.37	38814.496
1349.0	58.33	8271.271	35643.547
11311.0	58.33	12353.255	37943.805
15976.0	58.31	14164.424	37591.035
10666.0	58.31	11895.098	35500.824
10921.0	58.31	12119.909	36740.094
11487.0	58.29	12392.235	36039.047
14365.0	58.29	13669.844	38505.344
2147.0	58.29	8675.013	34638.027
5848.0	58.29	9788.436	33926.523
14686.0	58.27	13715.299	37397.258
12902.0	58.27	13067.737	38322.777
6827.0	58.27	10236.905	36380.316
15034.0	58.23	13917.823	34183.188
9681.0	58.23	11511.821	36614.695
10636.0	58.23	12065.189	36184.051
5898.0	58.21	10131.889	33405.766
12908.0	58.18	13050.568	38610.891
16065.0	58.18	14045.656	36401.734
1209.0	58.18	8059.811	34180.305
10056.0	58.16	11846.462	37092.73
15607.0	58.16	13921.788	40000.852
9234.0	58.14	11272.642	39411.781
7406.0	58.14	10550.466	39173.383
1835.0	58.12	8573.986	38143.988
16095.0	58.1	14035.518	35827.879
4726.0	58.1	9500.065	37911.16
6226.0	58.06	9943.016	38036.309
9999.0	58.04	11751.544	36358.555
2970.0	58.02	8906.889	36291.496
16857.0	58.0	14514.148	37105.832
16111.0	57.98	14050.675	35304.488
16324.0	57.98	14290.701	35951.258
9355.0	57.98	11440.577	39188.457
10645.0	57.96	11871.569	36029.953
8045.0	57.96	10808.901	34544.832
7888.0	57.95	10732.645	35677.957
11741.0	57.93	12561.726	36333.215
7024.0	57.91	10209.961	33373.059
16219.0	57.91	14263.813	33056.367
5668.0	57.91	9705.876	36670.691
16020.0	57.89	14079.225	37483.129
1980.0	57.89	8458.571	35809.695
6690.0	57.87	10297.196	38310.586
3866.0	57.87	9366.2	39229.477
17157.0	57.85	14604.257	35119.574
10997.0	57.85	12243.172	38028.73
8344.0	57.83	10974.701	39965.836
43.0	57.81	7707.618	33580.66
12438.0	57.81	12895.646	34305.5
15503.0	57.79	13879.406	38398.563
14388.0	57.79	13696.415	38026.664
7794.0	57.75	10738.294	36876.164
9325.0	57.73	11600.249	39516.664
3759.0	57.73	9172.216	39907.988
7840.0	57.73	10635.334	36474.613
16607.0	57.72	14307.699	39356.965
1304.0	57.72	8300.945	34394.277
7988.0	57.66	10615.517	33109.996
10339.0	57.66	11721.676	39015.813
10705.0	57.66	11909.364	34696.383
15741.0	57.64	14047.002	38561.805
13479.0	57.64	13214.206	35773.332
11751.0	57.64	12550.643	36580.668
2312.0	57.64	8743.792	36849.008
1886.0	57.62	8578.84	37119.211
1196.0	57.62	8107.389	34642.941
2110.0	57.62	8783.822	34244.949
12867.0	57.6	13105.655	38169.805
11816.0	57.58	12547.269	37866.113
14239.0	57.56	13566.167	39896.809
10652.0	57.56	12061.841	35800.473
9849.0	57.54	11443.888	33440.18
5862.0	57.5	9827.176	33556.051
8105.0	57.5	10853.445	36176.359
14968.0	57.5	13587.104	33249.043
12571.0	57.5	12968.369	35211.758
13664.0	57.5	13384.67	34934.977
13616.0	57.5	13472.097	33990.422
11474.0	57.5	12303.476	36355.711
9886.0	57.49	11728.087	33778.395
10894.0	57.49	12081.002	35959.465
1498.0	57.45	8345.205	38448.422
6281.0	57.45	9958.371	38703.387
4377.0	57.45	9445.24	34607.922
11928.0	57.45	12619.092	39029.66
2673.0	57.41	8912.882	39349.543
8835.0	57.41	10995.674	33176.699
3974.0	57.37	9445.617	38758.848
12209.0	57.37	12812.108	36580.688
11638.0	57.35	12687.698	34213.41
4108.0	57.29	9433.155	37035.379
16123.0	57.27	14168.869	34948.496
2374.0	57.27	8743.923	37767.559
16238.0	57.27	14345.375	33553.957
7881.0	57.26	10630.24	35864.039
13608.0	57.26	13509.447	33692.598
8817.0	57.26	11129.17	33928.09
5094.0	57.26	9563.361	39922.496
6506.0	57.24	10182.549	39744.32
14379.0	57.24	13581.486	38203.746
7029.0	57.24	10139.405	33283.605
15032.0	57.22	13913.891	34149.41
94.0	57.22	7780.546	34778.551
2221.0	57.22	8735.34	35297.73
9925.0	57.2	11768.113	34967.953
13138.0	57.2	13317.743	38393.715
14181.0	57.2	13425.513	39458.926
2190.0	57.16	8662.774	34852.012
7112.0	57.16	10384.775	34899.938
12479.0	57.14	12724.955	33478.906
13017.0	57.12	13344.337	39914.086
4871.0	57.1	9678.954	38682.035
3333.0	57.06	9107.62	35210.07
4429.0	57.05	9400.533	33216.152
8361.0	57.05	11138.375	39745.363
9318.0	57.01	11595.002	39445.941
8886.0	57.01	11381.397	34551.969
17135.0	57.01	14581.907	35851.879
4483.0	57.01	9658.905	34005.648
4330.0	56.99	9415.955	35352.938
16313.0	56.97	14350.937	35637.254
15093.0	56.95	13965.51	35628.277
8496.0	56.91	11071.805	38548.117
11131.0	56.91	12166.433	39819.93
16157.0	56.91	14147.291	34003.371
8022.0	56.91	10803.05	34114.184
2367.0	56.89	8768.603	37719.406
14846.0	56.89	13768.738	36289.91
1922.0	56.89	8563.476	36395.066
8893.0	56.87	11254.899	34670.508
4130.0	56.87	9286.331	36990.109
8047.0	56.85	10841.376	34580.688
3484.0	56.85	9169.181	37347.715
11475.0	56.83	12441.112	36058.477
10641.0	56.83	11871.366	35937.301
16052.0	56.82	14167.194	36810.324
8968.0	56.82	11323.883	36364.309
9872.0	56.8	11743.449	33530.711
7446.0	56.78	10508.571	39377.301
12173.0	56.78	12835.251	36871.055
8613.0	56.76	11116.47	37571.461
17186.0	56.76	14451.704	34238.996
14984.0	56.74	13830.33	33018.68
3190.0	56.74	8893.34	33945.801
8767.0	56.74	11043.956	34931.668
4723.0	56.72	9537.183	37862.168
13490.0	56.72	13192.356	35650.789
11155.0	56.7	12487.757	39927.316
7196.0	56.7	10494.405	36518.859
959.0	56.7	8043.087	38175.996
10413.0	56.7	11940.582	39995.504
3201.0	56.68	8860.324	33555.785
14875.0	56.68	13568.428	35687.324
11428.0	56.66	12288.607	36937.094
10854.0	56.66	12236.032	35009.309
9717.0	56.64	11535.402	36011.102
15554.0	56.64	13828.91	38826.742
7140.0	56.6	10367.737	35536.586
9827.0	56.6	11522.872	33814.531
10341.0	56.6	11744.638	39055.465
5949.0	56.59	10054.249	34880.938
8542.0	56.57	11206.759	38315.875
4492.0	56.57	9522.746	34120.363
15495.0	56.55	13851.544	38150.512
16704.0	56.55	14633.952	38717.645
116.0	56.55	7718.52	35262.199
11937.0	56.55	12648.792	39310.676
4533.0	56.53	9574.099	35091.121
17124.0	56.53	14509.928	36015.363
2323.0	56.53	8718.972	37042.809
8568.0	56.53	11162.117	37826.457
2075.0	56.53	8809.109	33224.898
14363.0	56.51	13760.566	38730.113
4459.0	56.51	9532.656	33636.164
8825.0	56.49	11132.047	33764.641
13759.0	56.47	13413.419	36680.398
16578.0	56.47	14371.344	38875.949
1243.0	56.47	8195.869	33032.387
9002.0	56.45	11310.933	36925.762
11969.0	56.45	12537.519	39939.773
1003.0	56.43	8117.181	37658.391
5245.0	56.41	9852.456	39073.965
4001.0	56.41	9453.77	38577.188
13725.0	56.41	13540.674	36021.91
16179.0	56.39	14163.454	33659.602
4433.0	56.37	9408.107	33287.078
15584.0	56.36	13920.816	39618.41
2253.0	56.36	8825.793	35894.008
4711.0	56.34	9493.672	37690.191
7211.0	56.34	10483.618	36867.375
10715.0	56.32	11963.922	34397.48
14977.0	56.3	13601.342	33005.473
1258.0	56.3	8272.638	33188.539
13638.0	56.3	13397.593	34326.496
13543.0	56.3	13314.287	34334.848
14925.0	56.24	13607.091	34585.23
10695.0	56.24	11920.176	35073.508
5411.0	56.24	9914.267	38059.852
13499.0	56.22	13306.963	35466.469
1380.0	56.2	8389.342	36091.734
10772.0	56.2	12208.212	33174.27
5355.0	56.18	9816.004	38401.492
16287.0	56.16	14254.199	35102.781
4077.0	56.16	9481.801	37568.027
5128.0	56.16	9890.925	39595.781
12118.0	56.16	12789.796	38138.402
8308.0	56.16	10958.087	39503.559
11481.0	56.14	12281.305	35901.762
9235.0	56.13	11267.08	39423.813
4380.0	56.11	9465.887	34330.867
2207.0	56.09	8836.555	34960.051
15499.0	56.09	13830.669	38284.18
12015.0	56.09	12885.833	38892.57
6854.0	56.07	10347.646	36141.043
10671.0	56.07	12025.156	35274.0
14258.0	56.05	13648.95	39747.441
6455.0	56.03	10013.387	39997.23
7831.0	56.03	10708.36	36665.309
8417.0	56.01	11104.372	38999.387
2087.0	56.01	8739.619	33499.004
11693.0	55.95	12705.414	35742.32
2010.0	55.95	8501.48	35240.051
15632.0	55.93	14085.413	39698.828
16433.0	55.93	14243.944	37865.93
14920.0	55.93	13694.885	34713.859
1277.0	55.93	8414.478	33750.012
3588.0	55.93	9063.022	38617.715
12075.0	55.93	12856.125	38308.895
7514.0	55.93	10719.125	39646.836
8046.0	55.91	10973.621	34572.328
11684.0	55.91	12681.473	35572.313
9804.0	55.91	11590.936	34644.242
8993.0	55.91	11254.308	36845.195
3262.0	55.91	9081.951	34299.617
13471.0	55.91	13271.17	35912.613
16.0	55.88	7924.506	33291.961
11988.0	55.86	12916.615	39474.871
5950.0	55.8	9980.448	34902.848
2229.0	55.8	8781.96	35474.051
16273.0	55.8	14265.892	34613.879
11074.0	55.8	12209.175	38874.031
10105.0	55.78	11815.308	37834.945
301.0	55.78	7950.964	37396.109
3295.0	55.78	9187.788	34945.676
16531.0	55.76	14398.126	38589.863
8221.0	55.76	10950.057	37844.953
1644.0	55.76	8263.397	39892.367
9840.0	55.74	11524.052	33775.617
290.0	55.74	7758.103	37260.535
2897.0	55.74	8968.438	37436.0
12610.0	55.74	13052.626	35874.027
2350.0	55.7	8757.887	37484.805
3517.0	55.7	9258.923	37805.043
3280.0	55.7	9073.821	34680.195
3577.0	55.69	9065.214	38446.332
1347.0	55.69	8219.045	35607.648
12496.0	55.67	12947.983	33110.656
5168.0	55.67	9836.114	39345.859
10899.0	55.65	12110.911	36109.688
6582.0	55.65	10270.654	39218.094
1850.0	55.65	8467.392	37546.703
12419.0	55.61	12844.652	34985.742
591.0	55.61	7730.765	39339.047
10987.0	55.61	12275.504	37846.648
10737.0	55.61	12042.677	33719.957
13297.0	55.59	13211.426	37040.191
8003.0	55.57	10929.116	33545.531
11122.0	55.57	12214.38	39560.785
11313.0	55.55	12331.375	37973.988
3178.0	55.55	8871.47	34011.773
10601.0	55.55	12045.821	36551.191
6714.0	55.55	10243.942	38302.469
14185.0	55.55	13566.306	39496.609
12514.0	55.55	13044.307	33638.41
15105.0	55.53	13959.392	35957.859
14186.0	55.49	13482.877	39501.371
6843.0	55.47	10157.053	36343.02
10725.0	55.47	12052.07	33978.414
1218.0	55.47	8155.529	33993.117
13272.0	55.46	13326.875	37309.77
5134.0	55.44	9796.183	39749.598
7068.0	55.42	10361.135	33606.715
16153.0	55.42	14186.032	34217.328
13123.0	55.42	13144.877	38537.758
87.0	55.4	7727.589	34715.973
6975.0	55.4	10173.095	34745.141
17144.0	55.4	14607.216	35439.797
3028.0	55.38	8946.488	35507.641
6952.0	55.38	10276.66	35063.898
16115.0	55.36	14008.365	35333.168
4021.0	55.36	9480.829	38001.059
12434.0	55.34	12729.754	34495.094
14222.0	55.32	13483.701	39896.973
9698.0	55.32	11591.603	36294.609
2446.0	55.3	8717.164	38590.879
6755.0	55.3	10200.908	37771.023
12385.0	55.26	12721.824	35879.598
3560.0	55.26	9107.97	38236.609
7460.0	55.24	10357.159	39711.223
4474.0	55.23	9640.282	33865.063
14252.0	55.21	13742.345	39710.664
1388.0	55.21	8279.576	36376.633
15513.0	55.21	13784.358	38646.672
2742.0	55.21	8950.183	39224.93
14180.0	55.19	13487.746	39443.723
12469.0	55.19	12889.155	33797.422
6418.0	55.19	9977.388	39449.758
6073.0	55.19	10000.457	37051.855
4635.0	55.15	9678.522	36393.965
3538.0	55.15	9199.665	38021.586
10702.0	55.11	12058.023	34889.672
8838.0	55.11	11009.715	33033.809
1972.0	55.11	8514.32	35973.203
13536.0	55.11	13334.315	34679.086
6428.0	55.09	9972.84	39592.641
4075.0	55.09	9398.768	37558.453
8612.0	55.09	11036.308	37547.371
10731.0	55.09	11918.365	33868.449
3775.0	55.07	9466.367	39832.719
7986.0	55.07	10699.838	33317.672
5840.0	55.05	9819.784	34083.648
10325.0	55.05	11718.901	38865.512
13686.0	55.03	13452.255	35232.832
11114.0	55.03	12113.914	39461.086
9347.0	55.03	11575.026	39126.695
12997.0	55.03	12928.755	39926.922
10917.0	55.01	12165.932	36624.543
8350.0	55.01	11111.271	39922.945
8524.0	55.0	11023.174	38424.738
7974.0	54.98	10635.928	33560.703
11126.0	54.96	12074.628	39652.316
16292.0	54.96	14417.909	35267.145
1048.0	54.96	8082.857	36821.344
11167.0	54.92	12424.71	39628.941
10850.0	54.92	12099.26	34867.273
8008.0	54.92	10819.647	33842.176
7995.0	54.92	10843.881	33151.73
12062.0	54.9	12870.421	38553.375
2376.0	54.9	8839.888	37774.445
235.0	54.9	7695.682	36499.758
11584.0	54.88	12436.969	33320.656
2840.0	54.88	8986.155	38185.27
5902.0	54.88	10019.952	33507.938
12460.0	54.88	12751.177	33657.234
1338.0	54.88	8257.492	35374.367
7695.0	54.86	10768.004	37841.227
7764.0	54.86	10752.714	37457.359
1450.0	54.84	8274.985	37630.461
17202.0	54.84	14433.56	33565.434
6509.0	54.82	10274.82	39442.945
598.0	54.8	7670.016	39387.0
16652.0	54.8	14503.679	39915.863
16353.0	54.8	14290.648	36636.199
10327.0	54.8	11761.755	38872.035
7861.0	54.78	10758.978	36099.59
2334.0	54.78	8666.994	37332.516
8997.0	54.77	11223.429	36874.484
7340.0	54.77	10392.738	38560.145
9844.0	54.77	11573.705	33599.211
11089.0	54.75	12227.546	39107.5
13945.0	54.75	13531.404	37775.742
11701.0	54.75	12641.878	35841.156
2455.0	54.73	8780.026	38697.203
16609.0	54.73	14323.517	39471.059
2001.0	54.71	8594.14	35294.578
2894.0	54.69	8905.637	37385.969
13605.0	54.69	13463.451	33605.633
122.0	54.69	7944.981	35367.984
12089.0	54.69	12759.389	38178.992
15033.0	54.67	13841.564	34169.508
2669.0	54.67	8862.974	39297.273
9240.0	54.65	11209.63	39488.32
12534.0	54.65	13037.767	34330.277
10791.0	54.65	12204.402	33664.051
1259.0	54.65	8284.839	33199.055
10048.0	54.63	11748.673	37075.254
2996.0	54.63	8891.1	35964.777
10422.0	54.61	12065.572	39752.715
7103.0	54.57	10500.648	34600.637
10736.0	54.55	12035.47	33705.82
4716.0	54.55	9637.26	37748.18
4011.0	54.54	9489.151	38455.301
5637.0	54.54	9742.579	36885.43
10901.0	54.52	12202.534	36151.492
13486.0	54.52	13201.105	35860.145
721.0	54.5	8086.119	39891.949
15487.0	54.5	13810.386	38055.449
9011.0	54.5	11276.128	37183.188
6282.0	54.48	9947.547	38705.496
17176.0	54.48	14638.231	34519.727
1018.0	54.48	8076.242	37241.059
8778.0	54.48	11026.66	34806.457
6059.0	54.48	10049.66	36820.07
518.0	54.48	7943.019	38950.285
9786.0	54.46	11632.904	35234.934
109.0	54.42	7811.743	35155.945
347.0	54.4	7836.208	37946.113
12799.0	54.4	13000.63	36859.773
16354.0	54.4	14317.382	36637.656
5885.0	54.38	9838.325	33008.176
1348.0	54.38	8235.092	35633.301
4495.0	54.38	9527.353	34228.594
6742.0	54.38	10336.236	37931.816
9044.0	54.38	11396.185	37734.781
4832.0	54.34	9530.625	38437.766
8721.0	54.33	10998.997	36161.121
13739.0	54.33	13469.192	36228.738
2943.0	54.31	8854.293	36564.238
3426.0	54.29	9148.989	36432.449
3932.0	54.29	9278.409	38885.93
14818.0	54.27	13695.518	36716.922
13541.0	54.27	13323.782	34516.941
8104.0	54.27	10947.674	36160.789
15557.0	54.27	13827.472	38888.309
13502.0	54.27	13298.084	35508.723
226.0	54.27	7813.289	36273.508
7014.0	54.25	10305.987	33597.238
15669.0	54.25	14060.065	38829.57
11148.0	54.25	12395.805	39814.824
8078.0	54.25	10818.896	35489.039
9845.0	54.25	11552.832	33604.102
5774.0	54.25	9784.086	35354.316
10025.0	54.23	11850.723	36993.785
14087.0	54.21	13423.408	38199.996
8869.0	54.19	11391.524	33936.879
5784.0	54.17	9737.366	35222.246
2109.0	54.17	8843.361	34236.5
4058.0	54.17	9325.481	37721.879
14951.0	54.15	13736.415	33704.977
9945.0	54.15	11842.527	35475.43
108.0	54.13	7681.562	35120.422
10860.0	54.11	12239.851	35136.734
295.0	54.11	7758.482	37336.723
14106.0	54.11	13502.545	38670.074
16308.0	54.1	14225.083	35527.141
2779.0	54.1	8982.028	38904.188
12138.0	54.08	12713.631	37613.875
13685.0	54.08	13493.396	35217.645
11769.0	54.06	12546.856	36979.809
8846.0	54.04	11224.833	33117.523
16284.0	54.02	14297.646	34927.711
16311.0	54.0	14371.21	35580.125
4156.0	54.0	9383.904	36512.738
11453.0	54.0	12479.766	36396.969
10911.0	54.0	12085.71	36352.84
9006.0	53.98	11244.272	37004.633
7946.0	53.96	10651.701	33979.98
14932.0	53.96	13666.779	34175.066
4084.0	53.94	9369.646	37648.965
16105.0	53.92	14119.81	35467.258
3200.0	53.92	9031.356	33550.879
16425.0	53.9	14259.402	37778.41
9619.0	53.9	11611.857	37755.258
7355.0	53.9	10451.046	38744.168
8382.0	53.88	11078.988	39366.625
12852.0	53.87	13115.771	37942.73
7950.0	53.85	10747.751	34021.449
5847.0	53.85	9758.72	33857.938
13056.0	53.85	13155.346	39135.41
16773.0	53.83	14476.149	37887.137
2989.0	53.83	8878.367	36194.977
5863.0	53.81	9742.934	33570.422
5073.0	53.79	9508.996	39675.645
9058.0	53.75	11222.418	37871.371
11414.0	53.75	12301.831	37334.801
3789.0	53.75	9381.479	39613.488
2366.0	53.75	8824.484	37691.211
6764.0	53.73	10342.132	37636.52
10843.0	53.71	12072.868	34819.641
15153.0	53.71	13854.958	37185.832
11747.0	53.69	12661.155	36478.453
2502.0	53.67	8793.648	39111.387
9773.0	53.65	11451.609	35324.758
11994.0	53.65	12902.681	39315.922
13727.0	53.65	13457.165	36090.273
3423.0	53.65	9074.941	36337.676
2092.0	53.64	8808.397	33649.449
10583.0	53.62	12054.595	37126.461
11137.0	53.62	12176.635	39893.898
7642.0	53.62	10599.221	38677.0
15756.0	53.62	14036.59	38191.508
6994.0	53.6	10229.193	34142.313
10938.0	53.6	12249.682	36934.664
12473.0	53.6	12717.402	33619.965
8940.0	53.58	11305.091	35734.0
7125.0	53.54	10423.655	35217.957
225.0	53.48	7752.883	36260.426
12402.0	53.48	12759.911	35506.367
10954.0	53.46	12273.617	37250.789
3188.0	53.46	8915.72	33923.34
8584.0	53.46	11022.829	37901.957
8572.0	53.46	11044.603	37854.57
393.0	53.42	7803.211	38511.367
545.0	53.42	7945.314	38991.813
7303.0	53.41	10487.45	38056.766
1260.0	53.41	8316.931	33229.156
8732.0	53.41	11015.194	36047.566
8970.0	53.39	11388.153	36397.699
12053.0	53.39	12907.644	38729.652
2086.0	53.35	8674.081	33465.355
16786.0	53.33	14498.374	37566.473
10707.0	53.33	12033.195	34550.035
7894.0	53.31	10656.016	35464.145
15061.0	53.31	13889.523	34738.977
8351.0	53.29	11159.79	39948.383
10057.0	53.29	11826.895	37096.383
2439.0	53.29	8636.867	38540.066
15038.0	53.27	13849.298	34321.129
11509.0	53.27	12474.943	35565.223
11579.0	53.25	12351.633	33459.867
2113.0	53.25	8682.649	34323.844
12128.0	53.25	12809.519	37770.148
13008.0	53.25	13068.919	40008.148
98.0	53.23	7827.414	34892.688
11008.0	53.23	12123.444	38290.027
7117.0	53.23	10523.563	35032.246
5285.0	53.23	9734.458	38913.227
6946.0	53.23	10308.52	35230.383
11430.0	53.21	12463.7	37014.66
11742.0	53.19	12511.118	36344.793
11562.0	53.19	12478.271	33844.207
13653.0	53.19	13495.229	34826.035
8645.0	53.19	11180.827	37266.496
9815.0	53.18	11559.134	34314.703
7607.0	53.16	10622.678	39243.422
2891.0	53.14	8938.158	37655.984
7792.0	53.14	10641.738	37172.676
10248.0	53.14	11691.199	38708.609
8787.0	53.14	11071.314	34694.797
3515.0	53.12	9164.844	37801.023
78.0	53.12	7681.583	34410.953
12047.0	53.1	12715.027	38694.52
14373.0	53.08	13741.362	38460.727
8144.0	53.08	10788.138	36875.359
17204.0	53.06	14573.87	33589.98
6307.0	53.04	10093.297	38858.32
11713.0	53.04	12540.357	35953.09
8705.0	53.02	11177.913	36503.219
2016.0	53.02	8564.178	34841.609
10939.0	53.02	12102.982	36951.637
6812.0	53.0	10210.564	36922.746
4506.0	53.0	9601.684	34551.0
16023.0	53.0	14120.677	37184.117
13068.0	53.0	13301.891	39083.367
9664.0	52.98	11446.976	36807.664
11498.0	52.96	12483.809	35632.887
13482.0	52.96	13259.99	35822.305
10401.0	52.95	11842.075	39955.637
17219.0	52.95	14612.845	33057.793
14864.0	52.93	13668.993	35950.559
12538.0	52.93	13063.234	34449.695
8781.0	52.93	11202.956	34656.809
12642.0	52.91	13101.95	36432.309
9822.0	52.91	11564.606	34267.297
1831.0	52.91	8620.577	38045.715
11805.0	52.89	12644.81	37713.922
13510.0	52.89	13185.462	35341.117
16087.0	52.87	14156.635	36039.199
16651.0	52.87	14602.152	39893.762
15648.0	52.87	14049.778	39313.734
10404.0	52.85	11898.965	39768.777
13610.0	52.83	13539.654	33749.922
10904.0	52.83	12143.971	36215.105
8865.0	52.81	11354.79	33803.551
13554.0	52.81	13317.666	33985.043
1532.0	52.79	8399.639	38765.27
11469.0	52.79	12458.133	36279.824
16541.0	52.77	14279.582	38605.363
2849.0	52.77	8932.367	38027.332
7643.0	52.75	10771.58	38689.426
265.0	52.75	7890.569	36953.16
11906.0	52.75	12603.537	38758.52
12476.0	52.75	12745.184	33430.645
16226.0	52.75	14403.542	33296.719
10360.0	52.75	11848.416	39316.469
17148.0	52.7	14627.122	35509.156
4431.0	52.7	9444.068	33237.375
2058.0	52.7	8592.426	33162.684
10794.0	52.68	12132.57	33769.793
5790.0	52.68	9880.13	34990.668
10642.0	52.66	12025.555	35996.871
10374.0	52.64	11694.509	39549.855
9012.0	52.64	11344.781	37228.215
10356.0	52.64	11689.377	39252.469
14345.0	52.64	13576.723	38699.551
16767.0	52.62	14443.576	38067.324
4671.0	52.62	9647.634	37040.055
10274.0	52.62	11699.082	38740.672
7129.0	52.62	10400.332	35328.02
11016.0	52.62	12182.039	38455.961
7860.0	52.62	10717.331	36097.93
5874.0	52.6	9826.501	33464.965
539.0	52.6	7698.592	38974.609
16865.0	52.58	14456.776	37118.336
8101.0	52.58	10853.331	36057.574
15506.0	52.58	13970.285	38493.742
4822.0	52.54	9563.739	38285.352
17194.0	52.52	14545.801	33695.859
7807.0	52.51	10587.026	37014.539
11936.0	52.51	12597.345	39214.352
5857.0	52.51	9721.368	33733.313
7804.0	52.49	10727.658	36989.391
8000.0	52.47	10928.632	33284.363
12951.0	52.47	12981.025	39251.0
2986.0	52.45	8990.162	36167.293
10679.0	52.45	12018.868	35098.68
9714.0	52.45	11453.318	35976.172
14250.0	52.45	13710.928	39682.133
13410.0	52.43	13229.706	37010.125
3047.0	52.43	8907.227	35013.742
2313.0	52.41	8748.756	36899.086
8066.0	52.41	10896.33	35295.996
15625.0	52.41	14124.088	39971.383
5835.0	52.39	9803.417	34179.535
5498.0	52.39	9908.975	37678.18
3717.0	52.39	9068.76	39487.32
10743.0	52.39	11972.586	33616.195
10703.0	52.37	11985.137	34638.887
16644.0	52.37	14266.782	39898.547
16693.0	52.35	14532.624	39095.633
11490.0	52.35	12339.298	35765.727
10970.0	52.35	12277.992	37670.145
13467.0	52.31	13314.562	36133.535
9973.0	52.31	11764.482	35897.016
11152.0	52.31	12318.059	39871.105
2683.0	52.29	8946.318	39416.801
7992.0	52.29	10904.107	33003.406
5062.0	52.28	9642.854	39581.16
5420.0	52.28	9871.998	38093.309
9933.0	52.26	11770.095	35210.512
15069.0	52.24	13925.469	35066.273
4382.0	52.24	9305.225	34402.996
1021.0	52.22	8176.488	37266.855
10626.0	52.22	11976.223	36238.023
1265.0	52.22	8357.008	33367.137
9980.0	52.2	11808.94	36052.492
10058.0	52.18	11735.93	37105.5
12630.0	52.18	13114.336	36250.496
6080.0	52.18	9937.693	37144.914
16270.0	52.16	14318.325	34554.406
4439.0	52.16	9419.07	33104.844
70.0	52.14	7718.578	34175.949
13741.0	52.14	13543.164	36262.301
2327.0	52.12	8763.717	37136.516
14980.0	52.1	13569.982	33052.707
7519.0	52.1	10695.745	39454.535
11306.0	52.1	12414.941	37833.355
10893.0	52.1	12200.235	35941.715
13624.0	52.08	13556.365	34135.078
13051.0	52.06	13182.683	39381.898
14146.0	52.05	13534.118	38946.301
68.0	52.05	7695.393	34156.766
10332.0	52.03	11681.394	38906.859
13614.0	52.03	13463.191	33911.387
16701.0	52.03	14502.212	38707.32
17.0	52.03	7710.71	33312.68
1404.0	51.99	8245.881	36682.605
3228.0	51.97	9187.934	33302.879
15738.0	51.97	14202.746	38487.863
5082.0	51.95	9638.436	39779.695
16070.0	51.93	14176.148	36507.879
10820.0	51.93	12118.613	34392.539
11908.0	51.91	12525.553	38766.395
11448.0	51.91	12379.887	36593.102
10353.0	51.89	11713.751	39197.141
14210.0	51.89	13378.719	39805.07
16178.0	51.87	14060.247	33947.199
14225.0	51.87	13405.539	39934.621
6351.0	51.87	10075.75	39265.094
3400.0	51.87	9117.461	35958.672
12134.0	51.83	12774.06	37515.309
1346.0	51.83	8288.662	35591.438
14194.0	51.83	13517.736	39590.02
9888.0	51.82	11754.796	33781.609
13256.0	51.82	13332.457	37528.715
7004.0	51.82	10252.326	33905.137
1361.0	51.82	8268.479	35879.742
77.0	51.82	7777.465	34365.508
15055.0	51.8	13985.521	34616.883
146.0	51.76	7968.93	35758.73
16301.0	51.74	14297.279	35489.461
3038.0	51.74	8972.16	35185.156
12531.0	51.72	13050.186	34135.398
2094.0	51.72	8670.07	33706.09
16133.0	51.72	14066.006	34617.168
[truncated: 4,082 more rows]
