# Supplementary material for: Insights on the Control of Yeast Single-Cell Growth Variability by Members of the Trehalose Phosphate Synthase (TPS) Complex
Source: Front Cell Dev Biol. 2021 Jan 28;9:607628. doi: 10.3389/fcell.2021.607628 (PMC7876269; doi:10.3389/fcell.2021.607628)
Supplement: Supplementary file 3 [file Data_Sheet_2.ZIP › replicate1_TPS1_gal_t2.csv]

Id	Area(um^2)	Center_x_position	Center_y_position
7222.0	161.63	10208.925	39173.551
18529.0	133.11	14616.334	38353.359
12050.0	127.09	12254.294	35874.102
17261.0	123.82	13840.583	39502.945
2331.0	121.59	8774.969	34175.957
9414.0	119.26	11145.771	38452.152
7376.0	117.21	10169.811	38177.598
13215.0	116.52	12580.037	39830.82
2938.0	111.29	8894.728	39465.156
13378.0	110.06	12734.136	37842.809
17871.0	109.05	14075.411	34213.09
13802.0	102.69	12735.084	33271.375
18606.0	98.05	14481.156	37298.566
16447.0	97.9	13575.803	36002.543
11700.0	96.71	12007.941	37457.555
18824.0	96.39	14430.05	34859.734
7857.0	95.47	10461.553	35365.367
8631.0	94.87	10592.174	36434.777
7869.0	94.72	10556.732	35577.52
3244.0	93.0	8935.72	36569.004
14489.0	92.5	13302.697	38495.262
845.0	92.44	8093.349	40006.715
17264.0	91.9	13840.93	39601.285
13189.0	91.77	12525.725	39191.066
17169.0	91.21	13908.544	38148.117
8894.0	89.28	10961.056	35223.926
4852.0	89.2	9273.222	34913.625
1327.0	88.57	8192.305	34835.977
13849.0	87.82	12996.521	34085.191
10097.0	87.69	11292.169	38606.387
11161.0	87.08	11832.924	37600.043
1409.0	87.0	8343.284	33341.238
10919.0	86.96	11839.999	33670.141
15188.0	86.43	13509.944	36310.809
13817.0	86.04	13096.327	33196.594
6081.0	85.91	9724.62	37346.832
4933.0	85.12	9632.862	33014.242
6872.0	85.12	10085.058	38157.156
5193.0	84.3	9668.621	36817.844
5248.0	84.19	9537.449	37656.375
14340.0	84.11	13111.378	39581.129
22.0	83.69	7772.618	33398.836
13850.0	82.69	12998.411	34109.637
4648.0	82.61	9308.542	35925.461
17760.0	82.31	13998.806	36894.641
16422.0	81.81	13767.536	36537.992
16408.0	81.68	13773.898	36613.395
15076.0	81.68	13355.587	34286.273
18561.0	81.64	14588.133	37845.141
3261.0	80.81	8959.551	36480.379
3826.0	80.76	9153.637	37093.859
14931.0	80.72	13343.762	35388.293
12076.0	80.64	12111.673	36566.262
14195.0	80.26	12956.723	37822.141
11784.0	79.05	11945.908	36188.973
1461.0	78.61	8274.848	34493.867
7575.0	77.77	10175.149	35835.109
13803.0	77.39	12776.932	33023.031
18802.0	77.14	14466.777	35567.48
7532.0	77.04	10160.89	36341.484
14902.0	76.94	13312.49	35858.988
18156.0	76.89	14351.817	37358.125
15885.0	76.52	13677.641	38545.445
12039.0	76.5	12067.605	35544.895
4428.0	76.14	9338.63	38614.078
13159.0	75.87	12650.606	38762.266
9708.0	75.78	11186.213	34490.07
18030.0	75.66	14313.853	35225.328
873.0	75.53	8190.971	39687.867
18448.0	75.39	14534.415	39487.145
11956.0	75.28	12065.686	34073.098
12923.0	75.14	12675.956	35754.965
11692.0	75.07	11882.954	37621.922
9989.0	74.78	11228.722	37843.129
3497.0	74.57	9055.03	34011.398
2319.0	74.15	8709.98	33787.754
6102.0	74.07	9727.215	37401.93
10778.0	73.96	11593.713	35536.527
7971.0	73.61	10383.41	37140.398
7664.0	73.57	10297.418	35055.703
1054.0	73.42	8046.686	38545.492
1993.0	73.38	8597.299	38502.305
1443.0	73.21	8293.878	34237.332
1180.0	73.19	8009.583	36360.738
8287.0	73.15	10649.311	39689.668
13415.0	73.11	12789.007	37284.867
2205.0	72.94	8494.04	35513.664
13842.0	72.81	13131.669	33896.695
17975.0	72.75	14397.657	33652.785
9580.0	72.54	11164.323	36787.461
13843.0	72.35	12928.293	33927.445
17327.0	71.85	14181.465	39495.219
13678.0	71.83	12902.424	36047.406
11870.0	71.58	11960.859	34178.348
1416.0	71.35	8328.928	33543.078
7713.0	71.33	10245.349	34296.539
2577.0	71.22	8742.078	37011.555
15903.0	70.85	13598.58	38239.453
12281.0	70.85	12202.536	39258.055
15062.0	70.82	13438.158	34124.105
3925.0	70.72	9066.541	38142.574
4473.0	70.3	9392.992	37888.184
3141.0	70.24	8868.496	38046.672
1116.0	69.97	8013.197	37635.379
2193.0	69.93	8598.584	35599.934
17242.0	69.86	13887.478	39036.297
7812.0	69.72	10416.656	34298.133
18479.0	69.4	14570.561	38872.07
10181.0	69.32	11234.568	39364.16
9231.0	69.03	11180.823	39655.465
5364.0	69.03	9670.054	38290.523
15807.0	68.94	13769.688	39207.152
5031.0	68.86	9664.734	35062.188
17941.0	68.75	14399.304	33014.867
11749.0	68.67	11857.495	36664.672
15602.0	68.61	13510.704	38516.992
8897.0	68.59	10898.653	35281.793
5250.0	68.17	9573.349	37677.754
17836.0	68.13	14199.255	35369.902
17412.0	68.04	14084.861	38684.379
12482.0	68.02	12355.553	38215.133
2494.0	68.0	8653.924	35711.168
9044.0	67.39	10945.631	37633.688
5060.0	67.18	9628.542	35526.516
11902.0	67.08	11909.651	33468.766
15063.0	67.02	13509.757	34129.164
8880.0	67.0	10911.45	34763.906
10370.0	66.98	11581.54	38857.992
17866.0	66.81	13995.216	34447.012
2241.0	66.74	8443.726	34548.578
17897.0	66.37	14206.157	33913.453
3500.0	66.37	9021.015	34032.426
632.0	66.29	7977.204	39006.953
1874.0	66.28	8540.11	39454.633
16755.0	66.16	13914.532	36152.426
3737.0	66.1	9252.932	35820.645
3305.0	65.87	9060.635	35776.047
14957.0	65.85	13282.272	34636.254
12909.0	65.74	12550.646	35515.793
7905.0	65.72	10519.527	36063.578
898.0	65.49	8168.799	39443.035
18794.0	65.39	14425.824	35425.758
13748.0	64.95	12858.907	34559.836
7553.0	64.86	10329.949	36202.047
17768.0	64.82	14130.576	36791.281
15206.0	64.7	13518.629	36719.066
16607.0	64.63	13880.213	33275.07
14544.0	64.49	13347.767	38216.84
6657.0	64.38	10091.286	36530.926
2549.0	64.3	8679.75	36478.629
5719.0	64.24	9737.227	39296.398
7577.0	64.13	10233.887	35851.957
1957.0	64.02	8620.499	39095.051
3532.0	63.96	9038.472	33029.531
11915.0	63.92	12189.044	33018.59
9011.0	63.9	10829.43	37177.699
16742.0	63.84	13914.307	35807.012
2270.0	63.63	8603.625	33732.18
12393.0	63.52	12376.083	38650.57
6455.0	63.38	9904.347	33376.859
16479.0	63.34	13716.484	35127.832
16590.0	63.34	13741.716	33007.809
653.0	63.27	7802.744	39169.523
12147.0	63.08	12224.278	37800.48
10881.0	63.08	11459.377	33581.828
17332.0	63.02	14188.982	39290.836
18390.0	62.87	14324.559	39510.66
16578.0	62.79	13645.556	33280.305
16477.0	62.77	13699.446	35096.094
11152.0	62.75	11680.816	37396.586
645.0	62.71	7648.703	39059.301
904.0	62.67	8181.36	39494.395
18755.0	62.48	14637.118	36109.035
7871.0	62.43	10464.969	35611.559
17851.0	62.27	14070.615	34831.152
16423.0	62.18	13732.716	36219.613
8093.0	62.02	10506.06	38336.398
17879.0	62.02	14028.706	34019.383
13473.0	61.98	12890.496	36579.473
5694.0	61.97	9915.222	39472.109
8611.0	61.93	10644.147	36804.371
2104.0	61.89	8622.052	36898.293
15901.0	61.87	13677.703	38189.125
17973.0	61.79	14340.177	33634.414
6523.0	61.79	10019.804	34166.02
12794.0	61.79	12313.713	33164.508
18840.0	61.75	14509.016	34212.039
4896.0	61.74	9458.391	33515.977
8781.0	61.7	10770.382	33920.148
2212.0	61.64	8443.586	35310.945
12800.0	61.62	12322.79	33102.699
8109.0	61.56	10452.197	38710.734
1362.0	61.54	8034.806	34021.152
17455.0	61.43	14142.738	38077.473
18391.0	61.41	14395.85	39515.398
1015.0	61.35	8031.82	38890.172
14646.0	61.3	13182.808	37418.535
12717.0	61.28	12297.603	35346.863
17789.0	61.28	14087.53	36509.227
8747.0	61.16	10696.093	34569.324
14890.0	61.12	13351.978	35953.961
10694.0	61.12	11631.32	36668.555
18005.0	61.07	14409.861	34498.16
2486.0	61.05	8714.434	35566.348
5947.0	61.05	9762.878	38194.477
16441.0	60.95	13693.599	35924.973
12361.0	60.93	12453.488	39285.656
191.0	60.87	7740.839	35878.402
17803.0	60.78	14192.382	35922.91
12705.0	60.72	12319.692	35426.645
17862.0	60.68	14077.408	34291.004
18471.0	60.61	14509.058	39256.27
7818.0	60.59	10424.131	34417.656
17740.0	60.57	14172.772	37199.035
7229.0	60.53	10145.05	39216.52
10851.0	60.47	11557.522	34163.578
9484.0	60.43	11139.74	37950.613
15051.0	60.39	13391.31	33878.656
15669.0	60.38	13545.474	39110.352
1365.0	60.36	8147.785	33921.809
17822.0	60.32	14196.073	35440.387
2741.0	60.28	8704.765	38759.965
13057.0	60.26	12585.635	37834.277
13668.0	60.24	12913.367	36155.895
12787.0	60.24	12363.777	33337.781
13439.0	60.2	12853.218	36976.379
15001.0	60.18	13250.069	33572.258
1076.0	59.82	8014.378	38017.746
13340.0	59.76	12887.862	38168.754
8233.0	59.74	10439.889	39776.422
1708.0	59.65	8414.509	38951.293
16599.0	59.65	13960.196	33039.523
14390.0	59.63	13314.926	39946.629
8673.0	59.63	10635.951	35961.551
3115.0	59.61	9061.472	38338.77
2047.0	59.57	8436.2	37699.555
11262.0	59.42	11646.294	38177.262
16667.0	59.4	13982.865	34403.785
18569.0	59.4	14519.163	37774.945
18334.0	59.36	14311.019	38641.379
1009.0	59.25	8006.834	38821.297
12397.0	59.25	12478.21	38717.059
13961.0	59.19	13129.388	36410.152
2496.0	59.19	8801.279	35716.945
8.0	59.13	7759.072	33100.414
1699.0	59.02	8370.091	38777.207
3863.0	59.02	9200.675	37550.23
15589.0	59.0	13473.989	38132.176
11537.0	58.98	12008.627	39296.953
10633.0	58.96	11559.45	37468.629
3277.0	58.9	9004.621	36353.492
11737.0	58.88	12015.855	36802.734
1292.0	58.86	8007.519	35171.184
5518.0	58.86	9701.135	39097.34
10901.0	58.79	11842.095	33026.797
3319.0	58.77	9055.78	35644.055
9036.0	58.73	10876.92	37497.746
17804.0	58.69	14001.784	35952.191
2645.0	58.65	8789.696	37789.941
9194.0	58.65	10825.23	39637.055
2339.0	58.59	8796.965	34364.445
10958.0	58.54	11653.682	34394.984
5220.0	58.54	9569.07	37298.711
12247.0	58.5	12073.442	38686.203
7840.0	58.46	10455.195	35036.508
17417.0	58.46	14050.615	38710.215
17341.0	58.42	14180.129	39138.98
10206.0	58.38	11338.088	39613.621
12753.0	58.33	12477.723	34129.547
9099.0	58.33	10908.815	38277.297
6296.0	58.31	9850.322	36012.551
18353.0	58.31	14298.84	38867.141
13706.0	58.27	12875.547	35514.996
6576.0	58.23	10126.596	35356.387
11792.0	58.02	12051.677	36042.496
11076.0	57.96	11795.942	36808.996
9232.0	57.92	11015.665	39673.715
2288.0	57.87	8442.179	33075.254
15017.0	57.87	13139.212	33145.336
7986.0	57.83	10473.165	37289.02
14625.0	57.81	13179.7	37825.488
16715.0	57.79	13794.5	35335.488
1799.0	57.71	8389.866	39623.121
14189.0	57.69	12938.922	37627.922
14643.0	57.64	13163.635	37811.422
14962.0	57.62	13264.803	34479.621
5072.0	57.52	9702.665	35666.246
12584.0	57.48	12442.956	37301.078
6021.0	57.48	9913.19	37838.227
14887.0	57.43	13311.292	35908.207
8822.0	57.41	10922.595	33226.602
11880.0	57.39	11905.001	34083.105
12993.0	57.37	12662.316	36556.07
7726.0	57.35	10274.014	33880.598
3332.0	57.33	8945.881	35504.844
13244.0	57.2	12818.694	39583.453
14641.0	57.2	13185.36	37800.848
1431.0	57.08	8386.448	33931.242
8842.0	57.06	10911.238	34033.391
12700.0	57.02	12491.461	35623.441
7407.0	56.99	10169.975	38125.219
14140.0	56.97	13007.188	36847.547
8072.0	56.95	10480.604	38150.641
1455.0	56.95	8326.965	34391.148
16768.0	56.95	13945.596	36360.852
8828.0	56.81	10869.945	33569.773
464.0	56.72	7704.133	38574.688
2128.0	56.7	8536.358	36671.602
13011.0	56.64	12603.019	36936.598
9245.0	56.58	11050.559	39519.426
12385.0	56.53	12354.672	38877.676
18810.0	56.51	14544.093	35134.156
3026.0	56.51	8885.382	38952.473
13365.0	56.51	12717.574	38296.063
11820.0	56.47	12011.662	35280.629
10908.0	56.47	11700.441	33342.816
18419.0	56.43	14413.49	39822.77
5620.0	56.33	9700.571	39600.133
10870.0	56.31	11585.242	33689.254
8776.0	56.3	10749.097	33890.855
10136.0	56.26	11310.429	38821.496
4313.0	56.22	9430.076	38802.867
8882.0	56.18	10835.736	34775.324
2062.0	56.14	8540.229	37566.098
13783.0	56.14	12883.126	33505.844
3801.0	56.05	9260.286	36782.539
18348.0	55.97	14300.932	38813.277
11451.0	55.97	11645.414	39131.984
1915.0	55.95	8575.394	39228.121
3759.0	55.93	9223.069	36171.277
4850.0	55.86	9282.053	34832.09
13262.0	55.86	12767.348	38827.195
13342.0	55.84	12885.32	38195.402
17951.0	55.84	14354.428	33128.313
16528.0	55.8	13693.154	34161.773
9234.0	55.78	11101.417	39676.492
13687.0	55.7	12797.253	35884.684
732.0	55.66	7708.833	39750.535
17795.0	55.66	14133.907	36351.504
9607.0	55.63	11040.809	36500.777
2904.0	55.63	9031.414	39909.027
17883.0	55.63	14012.147	34069.359
7969.0	55.59	10359.815	37070.406
4376.0	55.55	9412.064	38723.109
4360.0	55.53	9383.399	38684.926
13388.0	55.49	12887.165	37789.191
6221.0	55.43	9751.117	36643.434
13212.0	55.43	12580.196	39789.336
1843.0	55.41	8584.238	39825.348
6430.0	55.4	9717.441	33815.992
4833.0	55.36	9409.371	34956.703
14897.0	55.36	13167.391	35812.055
7058.0	55.34	10089.549	39429.93
4499.0	55.24	9488.05	37517.734
1164.0	55.17	8186.578	36827.809
7829.0	55.13	10476.668	34793.688
11175.0	55.11	11665.063	37801.953
14498.0	55.09	13337.128	38582.523
10860.0	55.09	11594.839	34069.934
7705.0	55.07	10244.847	34585.145
7746.0	55.07	10333.073	33389.492
17837.0	55.03	14048.987	35388.414
7954.0	55.03	10496.331	36870.77
9883.0	54.99	11260.017	36080.395
11045.0	54.97	11645.924	36230.266
3560.0	54.94	9223.375	33613.855
9460.0	54.94	11158.196	38079.598
10705.0	54.86	11538.028	36256.719
18776.0	54.84	14504.796	35767.734
7081.0	54.82	10098.4	39831.492
11916.0	54.8	12226.418	33042.598
12665.0	54.8	12284.415	36233.125
6682.0	54.8	9972.549	36933.684
3590.0	54.76	9218.383	34409.465
2960.0	54.74	9060.42	39415.066
6245.0	54.73	9704.959	36498.484
7731.0	54.73	10237.37	33675.133
7734.0	54.61	10285.925	33553.121
9230.0	54.61	11073.41	39628.621
12120.0	54.59	12079.649	37247.973
4897.0	54.59	9466.842	33528.348
3213.0	54.55	8953.775	37097.242
16613.0	54.55	13991.814	33341.434
15083.0	54.53	13361.252	34416.367
10659.0	54.44	11604.041	36715.477
5686.0	54.44	9734.934	39640.125
12488.0	54.44	12437.492	38054.621
14162.0	54.44	12924.849	37002.504
1391.0	54.44	8391.983	33037.469
16449.0	54.32	13648.319	36034.297
2155.0	54.3	8472.249	36291.125
13734.0	54.28	12762.277	34814.352
3151.0	54.28	8857.92	37930.848
17979.0	54.27	14260.056	33812.16
1427.0	54.25	8334.144	33885.27
9165.0	54.21	10926.418	39301.18
18730.0	54.21	14537.483	36563.109
9253.0	54.19	11179.937	39308.695
1323.0	54.17	8167.625	34804.441
1346.0	54.15	8177.282	34164.094
8750.0	54.13	10587.23	34295.203
8037.0	54.11	10424.712	37816.91
17447.0	54.05	14045.951	38238.43
9685.0	54.04	11142.529	34973.559
12318.0	53.98	12196.316	39916.18
2646.0	53.96	8824.812	37803.395
12928.0	53.92	12589.33	35808.473
11847.0	53.92	12015.078	34773.168
7819.0	53.9	10539.913	34427.43
9299.0	53.9	11184.237	39033.801
7714.0	53.84	10300.358	34357.402
8962.0	53.81	10833.734	36498.238
10052.0	53.79	11329.679	38295.059
10145.0	53.77	11248.012	38920.879
10756.0	53.77	11516.103	35648.211
561.0	53.69	7721.772	38855.48
4839.0	53.69	9311.815	35063.777
1783.0	53.67	8315.511	39435.609
12003.0	53.61	12099.62	34866.957
11568.0	53.58	11994.196	38937.684
7520.0	53.58	10250.166	36398.215
17331.0	53.56	14017.446	39592.727
11689.0	53.48	11944.449	37812.82
3529.0	53.46	9011.683	33457.113
1630.0	53.46	8329.742	38042.039
2453.0	53.42	8769.889	34966.688
6482.0	53.38	10042.851	33003.801
4148.0	53.38	9238.406	39808.684
7665.0	53.37	10213.971	35059.531
6490.0	53.37	10110.323	33349.855
320.0	53.35	7818.023	37076.773
9690.0	53.35	11136.256	34769.496
12932.0	53.33	12642.072	35839.633
255.0	53.31	7705.977	36261.129
4213.0	53.23	9436.486	39292.098
18725.0	53.17	14579.73	36827.566
10219.0	53.17	11218.592	39728.277
9494.0	53.17	11097.557	37718.176
7758.0	53.15	10188.818	33136.484
5735.0	53.1	9724.45	39177.395
11068.0	53.1	11826.008	36549.52
18876.0	53.06	14429.509	33234.754
12512.0	53.06	12457.704	37708.266
18173.0	53.04	14296.006	37679.891
13031.0	53.04	12701.224	37326.93
1744.0	53.02	8301.817	39070.164
7974.0	52.94	10561.279	37188.492
15824.0	52.92	13584.474	38813.445
8585.0	52.89	10683.508	36888.703
4115.0	52.87	9243.067	39492.207
12901.0	52.85	12545.992	35294.508
4991.0	52.81	9528.116	34227.5
9057.0	52.81	10952.972	37736.039
14323.0	52.77	12996.764	39362.434
14891.0	52.75	13206.557	35989.465
17801.0	52.73	14174.64	36191.914
15146.0	52.73	13507.065	35570.801
17256.0	52.69	13913.849	39342.344
7511.0	52.66	10329.513	36377.961
17180.0	52.64	13952.043	38365.316
264.0	52.64	7699.917	36447.141
16783.0	52.64	13843.052	36777.613
6888.0	52.6	9929.099	38304.145
13046.0	52.58	12512.594	37678.445
15131.0	52.54	13468.755	35283.379
6607.0	52.5	9976.594	35912.684
1577.0	52.48	8345.638	37067.891
1265.0	52.45	8183.563	35666.195
9638.0	52.43	11053.385	35974.0
7574.0	52.39	10166.257	35811.426
17766.0	52.39	14160.164	36736.938
13752.0	52.37	12874.765	34354.66
8382.0	52.35	10587.894	38953.902
12343.0	52.35	12308.26	39612.844
5005.0	52.33	9631.841	34573.668
12782.0	52.29	12348.979	33515.801
13703.0	52.25	12839.384	35455.883
16566.0	52.25	13765.164	33341.387
13855.0	52.23	13058.133	34323.715
6877.0	52.23	10022.488	38238.652
8127.0	52.18	10405.423	38832.531
2933.0	52.16	8981.378	39746.332
9508.0	52.16	11142.144	37530.055
15165.0	52.14	13532.168	35875.137
1602.0	52.14	8413.028	37482.758
6192.0	52.12	9891.258	36958.516
13815.0	52.12	12935.508	33191.445
18746.0	52.1	14456.335	36334.188
13940.0	52.08	12968.038	36141.559
15658.0	52.06	13448.889	38928.566
2676.0	52.02	8675.508	38142.609
12188.0	52.02	12192.027	38439.543
4958.0	52.01	9508.845	33745.168
11794.0	51.99	11980.141	35760.926
8821.0	51.99	10926.818	33199.613
7510.0	51.99	10150.347	36687.801
1429.0	51.97	8239.771	33917.18
8701.0	51.95	10775.41	35435.965
4101.0	51.93	9212.097	39375.141
11543.0	51.93	12035.417	39360.27
8963.0	51.89	10987.474	36530.809
13877.0	51.85	13130.707	34935.914
3106.0	51.81	8963.54	38590.531
11968.0	51.79	12198.503	34255.555
7130.0	51.79	10331.74	40011.574
16692.0	51.78	13843.301	34748.652
8628.0	51.76	10582.477	36388.805
9758.0	51.7	11116.672	33287.113
5082.0	51.68	9602.094	35800.203
8971.0	51.68	10983.444	36588.07
16056.0	51.66	13739.834	37717.098
14937.0	51.66	13143.526	35120.684
17846.0	51.62	14055.92	35013.863
13719.0	51.62	12812.487	35222.152
12918.0	51.58	12631.235	35642.578
1702.0	51.55	8373.012	38846.527
3068.0	51.55	8892.224	38654.762
13134.0	51.55	12655.417	38575.332
18558.0	51.51	14570.255	37837.34
9610.0	51.51	11199.643	36547.887
18084.0	51.49	14265.915	36335.617
5425.0	51.49	9508.918	38696.543
7897.0	51.49	10557.643	35965.594
1179.0	51.43	8038.867	36323.613
4401.0	51.43	9399.824	38774.598
291.0	51.35	7884.703	36779.508
13072.0	51.33	12667.642	38153.141
2752.0	51.32	8810.997	38841.348
11814.0	51.3	11952.153	35523.023
8385.0	51.26	10596.552	38970.332
1143.0	51.26	8065.113	37102.336
5952.0	51.24	9784.183	38231.391
16427.0	51.22	13762.617	36323.414
14892.0	51.22	13322.8	35741.91
6544.0	51.2	10088.176	34610.383
10627.0	51.2	11590.262	37366.121
8478.0	51.2	10711.406	37838.711
16509.0	51.18	13781.057	34632.715
12637.0	51.16	12296.716	36841.195
6220.0	51.16	9906.557	36641.359
8937.0	51.14	10788.02	35999.234
14369.0	51.1	12943.02	39954.789
14944.0	51.09	13312.725	34958.652
17918.0	51.09	14116.495	33328.883
13760.0	51.09	12892.741	34093.324
17858.0	51.05	14085.335	34534.863
52.0	51.05	7652.993	33724.336
336.0	51.03	7871.376	37301.984
737.0	51.03	7692.524	39770.461
14182.0	51.01	12960.953	37432.906
18361.0	51.01	14356.062	38912.559
8843.0	50.99	10847.1	34061.391
12656.0	50.97	12408.477	36466.109
3260.0	50.95	8938.51	36462.027
4633.0	50.95	9333.217	36146.715
3572.0	50.93	9087.216	34051.551
1012.0	50.93	8102.664	38870.574
17905.0	50.93	14166.263	33698.023
18114.0	50.91	14380.236	36989.461
10611.0	50.89	11586.09	37666.563
8804.0	50.89	10646.498	33232.164
7525.0	50.89	10136.183	36522.164
14407.0	50.87	13331.397	39720.715
2044.0	50.86	8466.039	37882.227
15048.0	50.86	13444.413	33761.867
8406.0	50.86	10676.253	38809.504
13557.0	50.84	12740.184	36456.93
11748.0	50.82	12022.967	36662.023
12162.0	50.82	12278.315	37926.008
17430.0	50.8	14032.107	38567.164
3168.0	50.8	9018.826	37516.762
12029.0	50.76	12098.944	35405.895
17699.0	50.74	14031.952	37363.656
275.0	50.72	7726.296	36613.469
17679.0	50.72	14133.321	37582.91
18059.0	50.72	14410.68	35735.453
4848.0	50.7	9281.184	34786.883
3.0	50.7	7922.489	33074.934
18377.0	50.68	14411.262	39209.461
17451.0	50.65	14010.12	38284.891
16518.0	50.65	13673.509	34560.379
10966.0	50.61	11686.499	34785.375
430.0	50.61	7784.411	38180.684
9880.0	50.55	11413.402	35931.852
10274.0	50.55	11617.921	39483.594
17448.0	50.53	14177.402	38242.074
18864.0	50.51	14626.753	33579.199
1421.0	50.51	8387.555	33722.781
10774.0	50.49	11427.255	35474.887
2856.0	50.49	8678.121	39621.508
8183.0	50.49	10361.172	39277.52
9709.0	50.42	11066.525	34490.242
1753.0	50.4	8400.971	39096.035
369.0	50.38	7654.445	37651.645
9562.0	50.36	11084.847	37131.766
3565.0	50.34	9173.17	33840.945
1788.0	50.32	8243.647	39502.148
17847.0	50.3	14151.158	34780.781
8903.0	50.3	10798.617	35336.559
17859.0	50.28	14198.347	34543.176
11156.0	50.28	11671.227	37487.684
12664.0	50.28	12473.663	36227.637
17810.0	50.22	14005.852	35780.125
4448.0	50.2	9374.408	38003.543
15433.0	50.19	13361.53	37744.121
6456.0	50.17	9868.666	33377.23
8435.0	50.17	10766.095	38570.156
10818.0	50.17	11452.031	34946.926
6910.0	50.15	10094.64	38676.707
8165.0	50.15	10502.931	39123.758
5555.0	50.15	9665.015	39238.977
3550.0	50.11	9188.877	33301.926
127.0	50.09	7939.176	35204.711
5908.0	50.07	9865.903	38318.395
13013.0	50.07	12650.508	36960.34
8278.0	50.01	10667.955	39981.586
10895.0	49.96	11488.797	33068.574
11533.0	49.96	11928.552	39484.617
2049.0	49.96	8602.72	37740.715
6512.0	49.94	9923.152	34047.539
1669.0	49.94	8212.313	38614.031
11898.0	49.92	12026.824	33337.785
9827.0	49.9	11219.948	34919.465
12532.0	49.9	12467.747	37639.879
12277.0	49.88	12080.206	39204.129
3783.0	49.88	9249.248	36523.684
6259.0	49.88	9893.315	36338.227
5804.0	49.84	9873.954	39083.535
11621.0	49.82	11987.542	38586.98
17765.0	49.82	14002.235	36726.676
11890.0	49.8	11916.632	33780.879
17240.0	49.8	13988.946	38928.84
12425.0	49.8	12379.764	38527.398
17336.0	49.78	14177.081	39371.328
15805.0	49.78	13650.296	39178.996
10205.0	49.74	11293.555	39607.934
4526.0	49.73	9333.301	37383.969
16707.0	49.71	13951.989	35136.488
17953.0	49.69	14309.906	33247.551
10907.0	49.67	11742.371	33302.676
14434.0	49.65	13216.557	39210.234
15099.0	49.65	13543.209	34866.816
17808.0	49.63	14056.531	35765.852
11845.0	49.63	11921.861	35071.313
13857.0	49.61	13121.446	34397.879
17907.0	49.59	14133.768	33707.332
7476.0	49.57	10315.359	37077.363
14862.0	49.55	13276.915	36442.07
12075.0	49.53	12129.461	36560.566
6080.0	49.51	9906.845	37662.414
10805.0	49.5	11446.388	35126.77
46.0	49.5	7796.686	33642.012
17246.0	49.5	13962.362	39070.004
8695.0	49.5	10733.772	35676.496
6306.0	49.48	9719.349	35894.699
9830.0	49.48	11380.098	34986.672
18045.0	49.48	14384.951	35519.984
13698.0	49.46	12823.199	35722.133
11574.0	49.44	12034.627	38632.891
7908.0	49.44	10475.636	36108.98
12291.0	49.44	12147.597	39373.313
17172.0	49.42	13796.142	38207.113
12569.0	49.4	12476.962	37273.574
9885.0	49.4	11383.224	36096.711
15421.0	49.38	13385.443	37564.93
18835.0	49.38	14638.864	34298.504
442.0	49.3	7890.884	38393.016
11730.0	49.27	11978.289	36730.613
12871.0	49.25	12648.693	34335.285
2565.0	49.23	8662.001	36823.773
6958.0	49.19	10077.955	38983.262
8477.0	49.17	10766.789	37825.617
2743.0	49.17	8835.243	38767.867
7417.0	49.09	10336.604	37930.305
18446.0	49.09	14448.684	39470.895
5368.0	49.07	9600.544	38349.469
9905.0	49.07	11219.104	36531.391
2299.0	49.06	8833.147	33341.328
16545.0	49.06	13596.677	33884.102
17826.0	49.06	14161.242	35474.27
10151.0	49.04	11243.242	38987.258
14183.0	49.02	13067.508	37471.891
12933.0	49.02	12617.554	35857.781
5038.0	49.02	9592.727	35166.699
5941.0	49.02	9763.856	38170.898
14362.0	48.98	13003.622	39866.852
9695.0	48.96	11078.452	34608.961
18383.0	48.96	14385.157	39305.168
13170.0	48.96	12694.46	38858.84
322.0	48.94	7685.55	37099.035
7529.0	48.94	10169.292	36312.18
11799.0	48.9	11977.585	35849.617
8440.0	48.88	10711.681	38314.039
903.0	48.86	8010.941	39468.195
5029.0	48.86	9577.895	35050.914
9188.0	48.84	10949.118	39612.441
2579.0	48.84	8804.465	37023.531
2063.0	48.83	8447.697	37565.48
1924.0	48.81	8625.619	38972.625
11793.0	48.81	12060.983	35738.016
9031.0	48.81	10803.511	37423.73
16407.0	48.81	13622.46	36604.395
13714.0	48.79	12886.049	35325.063
15660.0	48.77	13405.52	38981.289
1173.0	48.77	8183.893	36222.145
6953.0	48.77	10089.115	38888.027
17273.0	48.75	13964.17	39791.703
16711.0	48.75	13840.723	35218.297
15819.0	48.73	13615.437	38792.23
10846.0	48.73	11540.727	34556.41
13816.0	48.71	12966.581	33190.906
13180.0	48.71	12642.371	38994.523
4973.0	48.67	9598.151	33933.266
10054.0	48.65	11419.796	38324.402
7981.0	48.65	10547.48	37236.168
9815.0	48.63	11256.589	34668.801
3878.0	48.6	9249.641	37721.77
9377.0	48.58	11194.989	38554.031
546.0	48.54	7905.87	38758.598
17967.0	48.52	14263.671	33547.41
18307.0	48.52	14398.402	38587.535
2452.0	48.48	8725.937	34963.5
15228.0	48.46	13532.148	37027.383
5959.0	48.46	9708.276	38274.934
14188.0	48.44	13108.312	37617.934
8928.0	48.42	10799.791	35830.223
1378.0	48.42	8018.907	33438.09
18087.0	48.4	14352.695	36428.73
17680.0	48.4	14164.967	37589.691
13846.0	48.4	13126.481	33955.953
7970.0	48.35	10513.97	37135.277
10695.0	48.33	11425.511	36681.48
155.0	48.33	7808.81	35619.008
6438.0	48.33	9907.162	33697.684
1414.0	48.29	8404.601	33484.32
18581.0	48.29	14433.294	37431.926
2332.0	48.29	8800.949	34186.27
3489.0	48.27	8923.282	34434.227
9898.0	48.25	11238.231	36373.492
18340.0	48.25	14327.008	38706.543
7322.0	48.23	10330.081	38719.34
16820.0	48.21	13980.513	37470.512
8699.0	48.21	10670.179	35420.484
12048.0	48.21	12275.443	35810.781
15673.0	48.19	13426.027	39191.605
17183.0	48.16	13953.631	38468.09
7763.0	48.16	10424.551	33080.504
6706.0	48.14	10124.723	37180.457
3338.0	48.1	8937.675	35573.074
15032.0	48.1	13411.101	33382.145
15081.0	48.08	13529.841	34395.188
16685.0	48.06	13994.862	34636.113
12793.0	48.06	12439.432	33482.77
8421.0	48.04	10628.572	38756.844
1261.0	48.04	8045.636	35613.746
1134.0	48.02	8118.732	37262.219
18737.0	48.02	14610.924	36463.438
4275.0	48.02	9477.984	38951.777
17315.0	48.0	14144.722	39680.145
5035.0	47.96	9573.685	35091.09
17876.0	47.96	14208.298	33975.035
2706.0	47.96	8713.999	38440.336
12873.0	47.94	12583.395	34355.16
7835.0	47.94	10497.915	34950.738
15809.0	47.94	13692.36	38950.445
14205.0	47.93	13063.501	37981.508
9602.0	47.89	11158.049	36666.113
14385.0	47.89	13143.133	39787.816
17307.0	47.89	14011.054	39953.117
51.0	47.89	7795.807	33720.617
205.0	47.87	7677.829	35944.777
17333.0	47.85	14030.48	39302.305
5680.0	47.85	9824.047	39985.016
9013.0	47.83	10942.061	37198.008
10543.0	47.83	11433.53	38124.945
9668.0	47.81	11190.439	35295.906
11952.0	47.79	12179.205	33903.551
13448.0	47.79	12832.264	36835.66
16609.0	47.79	13812.957	33310.02
14386.0	47.77	13332.173	39808.223
1373.0	47.77	8044.14	33533.109
18658.0	47.77	14515.524	37106.648
11976.0	47.75	12142.6	34419.668
7513.0	47.73	10237.873	36380.012
4110.0	47.71	9173.072	39460.008
7437.0	47.7	10140.566	37548.355
7769.0	47.68	10400.023	33266.219
7767.0	47.68	10484.86	33200.512
10326.0	47.68	11429.813	39009.816
9048.0	47.66	10896.277	37675.383
648.0	47.66	7695.639	39115.898
11124.0	47.62	11845.558	37090.211
2178.0	47.62	8565.199	35955.07
6608.0	47.62	10040.909	35927.742
15209.0	47.62	13564.455	36782.941
14985.0	47.6	13347.274	34001.586
18339.0	47.6	14246.615	38683.895
9683.0	47.58	11085.431	34934.891
12849.0	47.56	12573.614	33973.348
14524.0	47.54	13323.561	38165.008
3888.0	47.48	9259.382	37804.523
16525.0	47.48	13721.673	34386.742
11169.0	47.48	11748.447	37728.672
5186.0	47.41	9566.554	36670.465
18822.0	47.39	14542.341	35072.117
18106.0	47.39	14409.688	36796.43
17802.0	47.37	14172.714	35910.809
12503.0	47.37	12353.894	37943.809
3226.0	47.37	9016.522	36962.441
17904.0	47.35	14149.699	33695.648
12801.0	47.35	12308.617	33114.781
17814.0	47.35	14036.629	35826.852
1090.0	47.35	7991.679	37871.0
2593.0	47.33	8667.892	37332.133
15265.0	47.31	13513.238	37132.223
7926.0	47.29	10532.274	36375.008
14444.0	47.29	13345.831	38839.992
6909.0	47.27	10013.436	38667.797
5903.0	47.27	9859.725	38564.977
18811.0	47.25	14579.819	35183.777
18032.0	47.25	14237.902	35303.164
4925.0	47.24	9396.333	33028.555
13035.0	47.24	12601.848	37427.277
7924.0	47.24	10372.531	36315.945
340.0	47.24	7823.456	37331.637
15007.0	47.24	13337.311	33377.93
2222.0	47.24	8592.482	34960.586
9673.0	47.22	11086.744	35131.039
14765.0	47.22	13335.544	36902.801
12008.0	47.22	12073.344	34884.5
1774.0	47.2	8257.103	39351.699
8959.0	47.2	10806.497	36422.695
11608.0	47.18	11880.849	38505.457
12020.0	47.16	12146.711	35246.609
18815.0	47.16	14633.069	35241.777
13353.0	47.14	12918.609	38254.105
3455.0	47.14	9056.813	34527.313
14058.0	47.12	12935.128	36717.047
7780.0	47.12	10490.838	33549.711
11426.0	47.12	11762.526	38870.551
5933.0	47.1	9764.432	38454.703
4857.0	47.06	9308.699	34713.914
18866.0	47.06	14571.667	33335.379
1837.0	47.06	8273.388	39946.727
12292.0	47.04	12126.485	39404.758
6394.0	47.01	9917.953	34693.805
12977.0	47.01	12597.712	36291.82
16565.0	47.01	13624.249	33331.195
18097.0	46.99	14326.822	36609.234
298.0	46.99	7806.299	36851.949
5366.0	46.97	9663.894	38316.23
13040.0	46.97	12604.351	37577.426
5142.0	46.97	9567.22	36189.816
13806.0	46.95	12939.504	33014.613
10325.0	46.93	11553.4	39006.953
8748.0	46.91	10748.376	34575.211
7318.0	46.89	10338.671	38696.652
3588.0	46.89	9206.767	34374.535
6421.0	46.85	9883.025	34270.512
5093.0	46.83	9693.479	35853.605
4901.0	46.81	9425.944	33605.168
15168.0	46.81	13426.431	35944.121
7749.0	46.78	10206.488	33204.961
11512.0	46.78	12012.68	39815.543
2300.0	46.76	8739.862	33414.266
15053.0	46.76	13518.695	33947.102
2010.0	46.76	8626.607	38360.172
7236.0	46.72	10321.636	39262.434
12265.0	46.72	12080.858	39034.891
9816.0	46.72	11261.982	34679.258
13859.0	46.68	13046.638	34437.836
6409.0	46.68	9866.745	34584.59
7091.0	46.68	9986.903	39931.207
19.0	46.68	7659.159	33322.816
4427.0	46.68	9405.789	38601.563
11964.0	46.66	12271.832	34220.078
9897.0	46.66	11324.33	36363.691
1473.0	46.66	8413.041	34717.547
2097.0	46.66	8579.895	37118.863
3923.0	46.62	9235.621	38130.938
6469.0	46.62	9750.301	33227.734
11178.0	46.62	11816.129	37834.477
13056.0	46.6	12606.652	37821.195
7761.0	46.6	10553.457	33063.055
11852.0	46.6	11891.195	34857.543
18490.0	46.57	14478.506	38759.664
14327.0	46.53	12970.154	39373.023
5729.0	46.53	9796.611	39414.867
12663.0	46.53	12440.559	36227.555
10185.0	46.51	11273.193	39410.766
14863.0	46.49	13200.425	36444.758
12994.0	46.49	12551.351	36579.887
14691.0	46.47	13212.509	37040.145
1290.0	46.43	8002.691	35099.73
9770.0	46.43	11420.352	33083.359
9092.0	46.41	10943.311	38043.324
9761.0	46.41	11011.76	33088.973
9282.0	46.41	11082.311	39234.617
8773.0	46.37	10684.093	33835.094
18349.0	46.37	14216.622	38829.285
2842.0	46.37	8746.507	39424.012
3606.0	46.34	9085.348	34685.043
17735.0	46.3	14079.285	37482.355
10904.0	46.3	11671.515	33156.32
2255.0	46.3	8459.469	34129.805
9664.0	46.3	11109.05	35564.652
15680.0	46.28	13551.654	39301.133
2935.0	46.28	8920.232	39432.148
3884.0	46.28	9121.624	37774.16
8025.0	46.28	10423.287	37697.59
16750.0	46.26	13959.659	35988.531
9376.0	46.24	11072.478	38548.852
14413.0	46.2	13210.979	39473.258
13191.0	46.2	12649.612	39310.277
2136.0	46.2	8531.339	36421.789
18814.0	46.16	14546.158	35235.539
17792.0	46.16	14169.331	36264.117
7931.0	46.16	10528.985	36464.438
4284.0	46.16	9471.329	39004.84
11085.0	46.16	11660.816	36906.008
8400.0	46.12	10670.898	39107.211
15050.0	46.11	13550.99	33856.969
7212.0	46.09	10273.661	39111.828
9078.0	46.07	10935.806	37845.031
8089.0	46.07	10458.999	38310.211
3024.0	46.07	8950.652	39222.754
457.0	46.05	7721.864	38547.027
8090.0	46.03	10499.48	38312.012
2595.0	45.97	8828.028	37339.777
2433.0	45.91	8649.681	34866.695
15787.0	45.91	13566.833	39495.543
12009.0	45.91	12213.22	34973.621
16787.0	45.89	13783.389	36889.055
10861.0	45.89	11523.646	33813.922
7968.0	45.88	10521.294	37069.555
16635.0	45.88	13955.71	33784.531
18788.0	45.88	14463.487	35628.965
16046.0	45.84	13610.646	37709.977
7548.0	45.84	10342.639	36150.93
8816.0	45.82	10906.141	33044.762
10059.0	45.82	11294.692	38369.016
7804.0	45.82	10517.534	33953.98
12781.0	45.8	12469.897	33774.641
6189.0	45.78	9811.695	36893.203
2080.0	45.76	8585.066	37199.18
16117.0	45.76	13585.437	37784.355
16687.0	45.74	13895.438	34696.672
9464.0	45.72	11149.69	38124.199
14896.0	45.72	13216.259	35771.293
260.0	45.72	7734.309	36331.715
13298.0	45.72	12763.331	38700.738
4952.0	45.7	9652.819	33598.039
16639.0	45.66	13792.778	33895.281
13411.0	45.65	12787.725	37231.102
644.0	45.65	7870.806	39056.813
5020.0	45.65	9618.782	34847.008
9850.0	45.65	11254.127	35266.438
10203.0	45.63	11249.182	39578.645
3980.0	45.63	9226.326	38685.52
10953.0	45.63	11720.376	34299.223
8580.0	45.63	10727.753	37122.492
17160.0	45.63	13837.914	38031.094
17831.0	45.61	14051.9	35302.875
9612.0	45.59	11168.467	36287.422
7796.0	45.59	10482.302	33750.277
9068.0	45.59	10903.344	37785.016
17913.0	45.57	14187.392	33497.641
13779.0	45.57	12865.338	33782.68
6692.0	45.57	10034.37	37088.395
2648.0	45.57	8696.474	37830.633
18092.0	45.57	14248.05	36490.215
15193.0	45.57	13495.796	36407.313
1123.0	45.57	8198.791	37381.836
14867.0	45.55	13296.933	36478.309
2329.0	45.53	8745.566	34091.102
8674.0	45.53	10629.76	35989.992
16498.0	45.53	13637.167	35076.609
11363.0	45.51	11699.126	38740.289
2190.0	45.51	8549.068	35893.227
2508.0	45.49	8683.47	35905.555
7547.0	45.47	10348.118	36140.496
3519.0	45.47	8999.418	33771.227
15148.0	45.45	13500.383	35646.578
16631.0	45.45	13970.497	33753.441
7069.0	45.44	9973.927	39591.672
3199.0	45.44	9026.959	37206.363
10882.0	45.44	11574.537	33598.172
2642.0	45.44	8745.267	37766.969
5419.0	45.42	9679.642	38680.914
18414.0	45.42	14272.724	39777.387
6396.0	45.42	9835.756	34703.91
17887.0	45.42	14147.187	33826.93
2203.0	45.42	8531.697	35435.332
15023.0	45.42	13566.297	33163.855
439.0	45.42	7777.528	38343.027
15412.0	45.42	13374.035	37348.262
11754.0	45.4	12010.16	36381.57
14144.0	45.4	13001.208	36858.773
13188.0	45.38	12510.547	39151.805
9852.0	45.36	11274.315	35365.336
11067.0	45.36	11662.798	36513.566
9100.0	45.34	10941.822	38281.293
8479.0	45.34	10769.221	37840.648
4940.0	45.34	9501.471	33251.848
13393.0	45.34	12892.866	37561.348
18411.0	45.32	14258.672	39730.32
12485.0	45.3	12344.779	38024.91
13696.0	45.28	12801.984	35688.559
2462.0	45.28	8764.387	35233.512
8780.0	45.28	10573.409	33919.59
7061.0	45.28	9978.306	39449.211
18579.0	45.26	14463.364	37394.758
17304.0	45.26	14145.959	39919.367
6373.0	45.24	9912.001	34993.602
17286.0	45.24	13906.376	39956.078
2187.0	45.24	8534.772	35806.715
16595.0	45.22	13660.328	33139.746
10918.0	45.22	11723.607	33660.504
7593.0	45.17	10315.577	35691.707
2188.0	45.17	8459.378	35808.809
18825.0	45.15	14479.937	34898.523
2643.0	45.15	8840.747	37773.508
11788.0	45.15	11873.026	35936.992
6914.0	45.11	9958.697	38701.922
1438.0	45.11	8210.972	34164.656
1781.0	45.09	8264.218	39420.125
8418.0	45.09	10772.546	38688.863
8687.0	45.05	10631.55	35863.246
10859.0	45.05	11466.271	34020.758
14913.0	45.05	13293.717	35669.059
8323.0	45.05	10741.651	39363.309
9646.0	45.05	11025.449	35761.406
13341.0	45.05	12760.532	38177.93
11496.0	45.05	11770.868	39842.215
10690.0	45.03	11512.301	36613.852
13391.0	45.03	12774.953	37514.539
3173.0	44.99	8884.61	37563.531
3232.0	44.99	8912.422	36725.938
3306.0	44.99	8883.593	35780.609
13830.0	44.96	13087.133	33528.043
1433.0	44.96	8222.096	33952.219
17177.0	44.94	13831.067	38283.641
10913.0	44.94	11744.031	33530.078
8788.0	44.94	10689.063	33797.086
18873.0	44.92	14594.582	33176.066
18573.0	44.92	14499.8	37566.281
16611.0	44.92	13887.276	33328.281
7517.0	44.9	10345.905	36389.219
4987.0	44.9	9647.46	34194.633
10973.0	44.88	11768.444	34967.0
9739.0	44.88	11016.771	33688.676
5669.0	44.88	9857.081	39897.348
13386.0	44.86	12810.6	37769.863
11959.0	44.84	12173.184	34148.91
14988.0	44.84	13259.014	33811.023
18064.0	44.84	14292.929	35952.055
7807.0	44.84	10409.45	34003.68
18547.0	44.82	14431.016	38286.055
9242.0	44.82	11052.723	39479.781
8583.0	44.8	10739.745	36875.316
11279.0	44.8	11792.476	38318.477
14941.0	44.8	13224.068	35180.391
691.0	44.8	7890.119	39487.996
9753.0	44.78	11163.623	33433.453
12796.0	44.78	12336.55	33265.742
4169.0	44.78	9466.436	39832.176
80.0	44.78	7663.196	34240.078
17769.0	44.78	14167.327	36810.059
18365.0	44.76	14224.567	39007.707
1671.0	44.75	8336.867	38665.324
6520.0	44.75	9942.803	34132.805
6188.0	44.75	9743.914	36884.563
13228.0	44.69	12711.695	39788.938
8702.0	44.69	10596.271	35439.805
10188.0	44.69	11307.557	39441.074
3347.0	44.69	8848.03	35139.262
11791.0	44.67	11873.145	36029.086
16735.0	44.67	13967.024	35628.094
13758.0	44.63	12736.498	33983.277
18748.0	44.61	14447.557	36356.207
21.0	44.59	7924.152	33377.191
1419.0	44.59	8385.88	33665.559
10327.0	44.59	11609.852	39040.441
10813.0	44.59	11588.037	35181.566
17284.0	44.53	13876.121	39927.098
8812.0	44.53	10726.471	33117.352
12490.0	44.53	12360.658	38083.984
17900.0	44.53	14163.616	33658.91
13054.0	44.52	12539.905	37773.09
5684.0	44.52	9892.371	39595.023
6179.0	44.52	9880.075	37150.336
5649.0	44.48	9564.01	39921.926
8211.0	44.48	10508.66	39376.355
12274.0	44.48	12090.407	39126.574
246.0	44.46	7900.678	36176.863
1291.0	44.44	8110.078	35152.777
1133.0	44.42	8076.987	37239.871
13243.0	44.42	12855.211	39519.113
9902.0	44.42	11303.795	36415.703
8878.0	44.42	10973.962	34572.0
1689.0	44.4	8380.922	38741.09
10708.0	44.4	11592.055	36293.453
18018.0	44.36	14305.945	34820.207
2246.0	44.36	8490.133	34327.281
4916.0	44.34	9284.501	33205.656
6454.0	44.34	9720.152	33355.098
2273.0	44.34	8588.43	33772.359
3668.0	44.32	9108.81	35209.23
2722.0	44.3	8718.123	38590.465
4390.0	44.3	9445.048	38759.395
12623.0	44.3	12464.455	37013.805
5367.0	44.3	9518.108	38349.914
11066.0	44.29	11690.113	36513.785
16646.0	44.27	13785.096	34002.578
10910.0	44.25	11844.7	33392.156
16573.0	44.25	13754.834	33203.699
3530.0	44.25	8870.696	33224.109
2662.0	44.23	8817.126	37959.602
17739.0	44.23	14120.908	37183.488
6493.0	44.23	10132.152	33404.059
1118.0	44.21	8118.605	37658.434
17818.0	44.19	14193.454	35674.805
5727.0	44.19	9844.671	39381.883
18053.0	44.17	14351.641	35636.258
2258.0	44.17	8548.59	34153.621
2849.0	44.17	8642.744	39525.043
8172.0	44.17	10550.122	39173.145
598.0	44.15	7944.457	38949.863
13395.0	44.15	12714.485	37613.824
12980.0	44.13	12561.924	36332.359
7656.0	44.13	10309.291	35229.855
17783.0	44.11	14045.641	36401.078
13782.0	44.09	12793.533	33797.5
11558.0	44.08	12019.137	38992.906
16807.0	44.08	13815.557	37317.531
6821.0	44.06	10085.166	37608.332
13702.0	44.04	12861.906	35420.566
13435.0	44.04	12836.722	36870.102
5521.0	44.04	9561.888	39160.566
8573.0	44.02	10705.322	37312.105
17311.0	44.02	14064.758	39601.926
14261.0	44.0	13011.168	38471.902
13060.0	44.0	12547.227	37867.316
10293.0	44.0	11488.755	39334.988
15915.0	44.0	13640.849	38065.57
12884.0	43.98	12562.814	34688.688
6867.0	43.98	10005.1	38119.613
12690.0	43.96	12392.622	36038.691
10925.0	43.96	11813.827	33764.527
17811.0	43.92	14113.578	35786.902
12947.0	43.9	12546.42	36025.793
16659.0	43.9	13800.017	34345.617
12298.0	43.9	12100.586	39523.641
10134.0	43.88	11415.05	38781.066
8545.0	43.88	10722.973	37402.398
16617.0	43.83	13818.192	33555.426
334.0	43.83	7758.846	37260.047
14185.0	43.83	13110.088	37492.883
6555.0	43.83	9939.6	34939.938
60.0	43.81	7725.17	33948.066
9733.0	43.81	11018.03	33878.559
18175.0	43.79	14250.488	37719.293
7538.0	43.77	10227.589	36073.688
5972.0	43.77	9915.841	38059.121
10724.0	43.77	11535.637	36010.164
14219.0	43.77	13106.228	38169.141
5613.0	43.77	9640.016	39542.457
9216.0	43.75	10975.183	39965.285
2558.0	43.75	8777.112	36658.406
13014.0	43.75	12546.944	36979.176
7154.0	43.75	10275.675	39442.152
14424.0	43.73	13183.258	39381.137
6435.0	43.73	9761.02	33856.293
6654.0	43.71	10035.772	36460.813
18845.0	43.69	14602.217	33970.473
9364.0	43.67	11133.122	38787.023
18582.0	43.67	14454.342	37436.516
269.0	43.67	7837.438	36517.598
11888.0	43.67	12042.979	33719.547
8720.0	43.65	10617.344	35136.32
5391.0	43.65	9551.152	38529.898
15008.0	43.65	13175.11	33402.43
12286.0	43.63	12098.539	39335.105
2158.0	43.63	8520.366	36065.211
12396.0	43.63	12281.813	38679.32
13093.0	43.62	12519.912	38358.156
3843.0	43.6	9090.516	37212.992
2630.0	43.6	8824.918	37690.855
8810.0	43.58	10616.451	33108.387
7431.0	43.58	10201.054	37770.652
6392.0	43.58	9856.924	34620.109
3822.0	43.54	9077.754	36960.281
8481.0	43.54	10589.091	37877.477
12258.0	43.5	12210.237	38874.246
1995.0	43.5	8616.611	38543.785
9237.0	43.46	11136.923	39746.223
13.0	43.44	7907.369	33199.555
8286.0	43.44	10719.936	39646.484
3036.0	43.44	8976.862	39009.641
13914.0	43.44	13136.996	35709.785
17179.0	43.44	13858.423	38305.234
6300.0	43.42	9882.32	36045.809
18076.0	43.42	14318.32	36107.195
455.0	43.42	7803.122	38511.391
13146.0	43.42	12640.03	38625.449
17947.0	43.42	14264.03	33056.543
5960.0	43.4	9873.332	38283.449
1400.0	43.39	8274.359	33187.52
16758.0	43.39	13892.904	36173.844
11742.0	43.37	12046.971	36550.438
15005.0	43.37	13184.167	33332.125
18751.0	43.37	14567.839	36061.988
17428.0	43.37	14047.143	38560.43
10053.0	43.37	11208.694	38314.57
15045.0	43.37	13512.907	33691.188
17167.0	43.35	13909.744	38121.465
2296.0	43.35	8810.181	33224.398
12070.0	43.35	12086.341	36351.707
14903.0	43.33	13202.326	35859.172
2961.0	43.31	8947.694	39415.66
18580.0	43.27	14577.627	37405.203
7765.0	43.27	10452.858	33173.832
2039.0	43.23	8574.216	38143.969
10270.0	43.23	11595.725	39445.285
10926.0	43.21	11728.738	33778.375
9511.0	43.19	11117.97	37570.492
5081.0	43.19	9682.235	35784.473
15755.0	43.17	13567.694	39896.188
17236.0	43.16	13828.582	38824.473
557.0	43.16	7840.534	38819.512
3521.0	43.16	8861.85	33555.422
14194.0	43.16	13121.43	37809.941
3351.0	43.14	8878.652	35203.996
3721.0	43.14	9236.937	35547.52
5854.0	43.14	9828.207	38948.836
13242.0	43.12	12917.224	39474.797
10866.0	43.12	11504.843	33952.879
18793.0	43.12	14553.36	35418.48
3885.0	43.1	9142.377	37790.531
18374.0	43.1	14273.069	39115.191
9917.0	43.1	11302.547	36780.242
16800.0	43.1	13853.873	37186.59
13392.0	43.1	12859.583	37514.832
2466.0	43.08	8736.558	35297.047
2709.0	43.08	8817.134	38449.355
15424.0	43.06	13513.214	37591.527
1480.0	43.06	8313.75	34870.977
14924.0	43.06	13298.299	35507.277
1502.0	43.04	8220.545	35606.281
621.0	43.04	7698.713	38971.852
8943.0	43.0	10854.302	36175.102
9890.0	43.0	11259.38	36257.727
8659.0	42.98	10759.847	36097.633
3349.0	42.98	8963.749	35186.664
12272.0	42.96	12227.886	39106.875
16596.0	42.94	13830.69	33017.406
17335.0	42.94	14133.635	39360.48
5833.0	42.93	9877.759	38859.961
4919.0	42.93	9401.107	33216.051
12620.0	42.93	12289.743	36936.098
11440.0	42.93	11721.896	39015.242
9642.0	42.91	11015.915	36046.133
12625.0	42.91	12413.88	36718.848
18010.0	42.91	14266.696	34612.051
15054.0	42.91	13472.623	33990.285
682.0	42.91	7670.209	39386.473
4514.0	42.91	9359.284	37636.016
6552.0	42.91	10055.222	34880.141
15661.0	42.91	13429.157	39010.703
3852.0	42.89	9168.615	37347.023
6453.0	42.89	9919.945	33597.055
11783.0	42.87	12065.84	36183.855
15882.0	42.87	13761.658	38729.469
9806.0	42.85	11381.828	34551.957
9746.0	42.83	11033.249	33540.289
12662.0	42.81	12354.015	36218.02
9472.0	42.81	11045.597	37853.59
4887.0	42.81	9325.846	33864.973
10425.0	42.79	11623.898	38483.824
9008.0	42.79	10891.007	37136.391
12853.0	42.79	12604.466	34011.805
12127.0	42.79	12197.502	37427.426
11184.0	42.79	11694.331	37867.785
4422.0	42.77	9454.03	38576.094
1348.0	42.75	8059.806	34178.73
4895.0	42.75	9351.111	33496.379
8581.0	42.73	10642.011	37171.809
9466.0	42.73	11163.022	37825.781
15892.0	42.73	13741.335	38460.602
5003.0	42.73	9602.486	34549.641
3189.0	42.72	8969.852	37434.578
8624.0	42.72	10709.503	36664.426
12966.0	42.7	12629.825	36125.375
12922.0	42.7	12705.866	35741.73
2730.0	42.7	8781.329	38697.488
17265.0	42.66	13922.43	39617.629
6547.0	42.66	10031.721	34751.348
11977.0	42.66	12152.337	34430.797
1469.0	42.64	8268.814	34595.613
11337.0	42.6	11691.439	38708.18
12723.0	42.58	12414.2	35173.586
4813.0	42.56	9416.097	35352.051
6451.0	42.54	9827.832	33554.734
3290.0	42.54	8880.419	36194.754
17839.0	42.54	14181.629	35148.766
9734.0	42.54	11129.835	33927.172
18836.0	42.5	14614.281	34126.867
2221.0	42.5	8503.359	35239.516
9225.0	42.5	11012.601	39973.703
15130.0	42.5	13452.792	35231.547
4874.0	42.5	9432.392	34422.883
8658.0	42.5	10718.612	36097.285
3816.0	42.5	9146.792	36950.289
7493.0	42.49	10211.578	36922.148
12016.0	42.49	12239.764	35135.457
1360.0	42.49	8156.838	33992.574
10839.0	42.47	11511.827	34692.223
10302.0	42.47	11576.537	39125.949
1530.0	42.47	8390.594	36092.262
18564.0	42.47	14601.227	37917.504
7834.0	42.47	10385.439	34898.457
14495.0	42.45	13146.488	38536.824
13835.0	42.45	13044.68	33636.258
17686.0	42.45	14033.73	37626.344
11721.0	42.45	12055.128	37126.281
12678.0	42.45	12442.561	36057.848
2211.0	42.43	8594.855	35294.031
660.0	42.43	7965.327	39245.277
17668.0	42.43	14139.319	37537.758
7694.0	42.39	10226.329	34715.547
9413.0	42.37	11023.826	38423.719
20.0	42.37	7855.55	33351.488
18830.0	42.37	14496.191	34485.383
1331.0	42.35	8107.984	34642.422
1157.0	42.35	8100.224	37000.195
17761.0	42.35	14174.465	36913.523
17754.0	42.33	14015.083	37096.496
8992.0	42.33	10788.838	36873.363
13158.0	42.29	12603.928	38757.09
5802.0	42.29	9853.623	39073.277
6859.0	42.29	9943.276	38035.898
18189.0	42.29	14411.866	37857.922
10834.0	42.27	11603.514	34919.215
12087.0	42.27	12120.572	36739.023
3555.0	42.27	9185.506	33471.191
9604.0	42.27	11005.685	36691.891
4509.0	42.27	9481.665	37568.301
10718.0	42.27	11491.046	35948.781
6449.0	42.27	9710.625	33512.734
12302.0	42.26	12215.211	39560.141
12989.0	42.26	12661.48	36478.355
7967.0	42.26	10482.595	37035.996
5054.0	42.24	9698.614	35347.609
15192.0	42.22	13450.472	36385.047
2470.0	42.2	8698.825	35442.0
11424.0	42.2	11719.387	38865.059
8427.0	42.2	10621.693	38486.758
1504.0	42.18	8272.644	35642.137
17901.0	42.18	14150.153	33672.859
176.0	42.18	7682.828	35829.988
5485.0	42.16	9567.018	38891.465
3605.0	42.16	9074.536	34679.02
13265.0	42.16	12886.377	38891.637
16577.0	42.16	13588.16	33248.227
8921.0	42.16	10858.847	35756.633
1492.0	42.16	8258.707	35373.063
14439.0	42.16	13303.153	39082.504
10074.0	42.14	11413.011	38470.539
16686.0	42.14	13972.593	34694.504
12943.0	42.12	12541.949	35951.305
12313.0	42.12	12167.447	39820.09
8926.0	42.1	10953.799	35805.668
15171.0	42.1	13541.8	36019.914
3256.0	42.1	9062.477	36425.605
10962.0	42.1	11817.757	34664.348
86.0	42.1	7779.129	34365.059
18270.0	42.08	14274.78	38073.457
17347.0	42.06	14145.0	39012.449
97.0	42.06	7726.794	34712.934
9795.0	42.06	11392.258	33936.281
4944.0	42.06	9523.147	33298.063
6308.0	42.06	9823.922	35605.68
15233.0	42.04	13395.828	37060.836
2057.0	42.04	8468.578	37545.563
3159.0	42.03	8968.166	37766.777
7071.0	42.01	10001.954	39639.535
11413.0	42.01	11812.621	38837.543
8416.0	42.01	10752.713	38672.227
12495.0	42.01	12415.469	37833.211
2972.0	41.99	8983.132	39140.605
15078.0	41.99	13399.14	34325.465
9682.0	41.95	11044.802	34931.281
11861.0	41.95	11960.574	34607.836
9257.0	41.95	11079.214	39364.531
5624.0	41.95	9531.968	39633.168
3855.0	41.95	9123.461	37382.992
12327.0	41.93	12396.085	39814.477
15659.0	41.93	13535.241	38946.309
11882.0	41.91	11919.555	33867.68
10887.0	41.91	11444.427	33438.852
6174.0	41.89	9828.108	37082.297
440.0	41.87	7812.311	38344.965
59.0	41.87	7834.737	33913.773
14938.0	41.87	13251.254	35122.086
17969.0	41.87	14346.125	33553.465
9975.0	41.87	11397.892	37733.852
9215.0	41.87	10949.769	39915.398
8032.0	41.85	10423.91	37760.316
8818.0	41.85	10844.549	33149.992
13474.0	41.85	12813.027	36579.078
10540.0	41.83	11514.993	38117.867
18158.0	41.83	14392.413	37375.992
7966.0	41.83	10441.739	37022.172
12912.0	41.83	12682.14	35571.973
16555.0	41.81	13737.849	33703.695
12684.0	41.81	12282.229	35900.563
11867.0	41.81	11964.383	34397.359
1425.0	41.8	8415.433	33749.781
18050.0	41.8	14371.932	35579.223
9755.0	41.8	10996.271	33175.914
2532.0	41.8	8782.15	36229.199
13297.0	41.78	12715.868	38693.613
10999.0	41.78	11842.009	35475.488
4855.0	41.78	9347.363	34694.656
16527.0	41.78	13780.446	34128.566
12346.0	41.76	12425.767	39627.223
13221.0	41.76	12539.175	39939.492
18436.0	41.74	14504.601	39915.715
4870.0	41.74	9466.925	34330.453
12187.0	41.74	12080.526	38435.699
6191.0	41.74	9886.215	36948.805
14662.0	41.74	13327.399	37309.027
13892.0	41.7	12970.002	35211.223
7786.0	41.7	10361.531	33605.91
15902.0	41.68	13582.396	38202.469
1659.0	41.66	8345.997	38447.594
16529.0	41.66	13667.964	34174.258
17358.0	41.66	14060.498	38828.664
15789.0	41.64	13674.502	39522.039
103.0	41.64	7781.265	34777.273
2667.0	41.64	8766.952	38075.719
1526.0	41.64	8237.024	36060.191
11072.0	41.62	11785.569	36759.375
16561.0	41.62	13723.726	33526.773
8767.0	41.62	10748.643	34020.871
18190.0	41.62	14244.783	37865.23
13781.0	41.6	12890.379	33796.398
14266.0	41.6	13050.849	38610.48
8794.0	41.58	10593.91	33341.664
6542.0	41.58	9967.457	34575.625
1163.0	41.58	8083.519	36819.363
8019.0	41.57	10497.949	37612.555
1696.0	41.57	8401.49	38765.488
3140.0	41.57	8934.353	38027.254
12606.0	41.55	12301.887	37334.16
2056.0	41.55	8625.356	37532.473
2909.0	41.53	9025.398	39939.652
4923.0	41.53	9409.482	33285.566
5723.0	41.51	9838.544	39345.254
4953.0	41.51	9532.822	33635.789
12827.0	41.51	12674.367	33485.461
10221.0	41.51	11320.149	39753.934
4490.0	41.51	9325.789	37720.621
9944.0	41.51	11276.964	37182.832
3583.0	41.49	9082.918	34298.742
2132.0	41.49	8564.52	36393.914
87.0	41.49	7681.833	34410.984
18426.0	41.49	14267.514	39898.57
18809.0	41.47	14604.874	35119.195
18796.0	41.47	14608.02	35438.547
11061.0	41.45	11804.666	36428.543
14260.0	41.41	13068.675	38321.406
755.0	41.41	7886.858	39893.207
8251.0	41.39	10478.067	39895.672
13740.0	41.39	12745.593	34898.066
13006.0	41.37	12588.399	36853.73
11934.0	41.37	12279.528	33443.078
6289.0	41.36	9805.736	35924.875
2505.0	41.36	8826.557	35893.246
18769.0	41.36	14510.999	36014.535
5270.0	41.34	9501.034	37910.277
1394.0	41.34	8368.773	33073.066
14420.0	41.34	13162.408	39276.031
14966.0	41.34	13315.287	34333.5
10193.0	41.34	11274.75	39508.898
12996.0	41.34	12531.665	36612.305
10665.0	41.32	11448.447	36805.453
17316.0	41.32	14086.503	39697.945
13750.0	41.32	12897.357	34305.141
5687.0	41.32	9723.701	39693.625
13738.0	41.3	12906.829	34868.199
12535.0	41.3	12459.3	37398.055
9869.0	41.28	11306.088	35733.828
14983.0	41.28	13318.666	33984.219
3298.0	41.26	8892.333	35964.051
12654.0	41.26	12479.951	36395.48
15887.0	41.26	13644.318	38353.391
12772.0	41.26	12478.917	33843.715
10409.0	41.26	11569.426	38934.617
8059.0	41.24	10488.449	38055.867
9156.0	41.24	10978.665	39178.977
8808.0	41.24	10699.753	33316.738
6424.0	41.24	9820.882	34082.332
12294.0	41.24	12114.244	39460.484
8850.0	41.24	10804.314	34113.441
8762.0	41.22	10652.859	33979.543
12877.0	41.22	12683.396	34417.445
6577.0	41.2	9951.012	35371.727
13346.0	41.2	12886.569	38240.41
11896.0	41.2	11973.049	33615.559
9293.0	41.18	11105.248	38999.328
11789.0	41.16	12026.687	35995.719
13038.0	41.16	12569.781	37484.27
11524.0	41.16	11940.647	39994.859
2122.0	41.13	8475.715	36849.395
2491.0	41.13	8731.861	35699.422
4269.0	41.13	9367.562	39229.699
5628.0	41.13	9509.686	39674.816
8813.0	41.11	10583.553	33151.375
8118.0	41.11	10452.502	38743.387
18047.0	41.09	14225.985	35526.707
11813.0	41.09	11895.843	35500.184
7935.0	41.09	10495.991	36518.445
12823.0	41.09	12559.014	33372.004
13950.0	41.09	13115.026	36249.961
6497.0	41.09	10019.604	33506.18
17334.0	41.09	14050.82	39312.984
16652.0	41.07	13841.63	34168.551
6541.0	41.07	9978.631	34556.695
15884.0	41.07	13671.233	38504.523
16392.0	41.05	13696.537	36716.168
5124.0	41.05	9647.059	36003.16
14908.0	41.03	13193.015	35649.539
348.0	41.03	7952.354	37395.039
2499.0	41.03	8748.645	35725.137
8188.0	41.01	10463.314	39303.508
10885.0	41.01	11589.257	33348.48
14840.0	40.99	13333.105	36841.215
9648.0	40.99	11161.472	35809.383
6371.0	40.99	9881.412	34989.633
11056.0	40.99	11752.481	36356.43
2033.0	40.97	8621.201	38045.672
15096.0	40.97	13496.193	34826.684
1075.0	40.97	8156.708	38237.094
17990.0	40.97	14252.44	34075.602
1232.0	40.97	8011.049	35780.172
15613.0	40.95	13504.194	38669.074
16653.0	40.95	13918.493	34181.973
5266.0	40.93	9538.502	37860.922
15763.0	40.91	13702.127	39669.125
15190.0	40.9	13546.837	36329.707
10769.0	40.9	11544.592	35725.242
11876.0	40.88	12053.188	33977.332
18356.0	40.88	14371.923	38875.383
13425.0	40.88	12887.536	37102.719
17753.0	40.88	14018.75	37077.93
5843.0	40.88	9735.644	38912.957
11772.0	40.86	11976.557	36236.207
3619.0	40.86	9187.132	34945.332
18289.0	40.84	14270.259	38376.633
17171.0	40.84	13852.389	38149.977
12523.0	40.82	12481.991	37544.289
16513.0	40.82	13696.505	34712.676
4867.0	40.82	9445.96	34606.703
14969.0	40.82	13244.76	34404.91
12680.0	40.82	12320.853	36094.43
7622.0	40.8	10296.171	35387.617
15595.0	40.78	13425.016	38250.27
8756.0	40.78	10720.955	34188.715
254.0	40.76	7755.185	36258.152
4545.0	40.76	9433.169	37034.383
7545.0	40.76	10152.224	36110.707
18879.0	40.76	14613.539	33057.047
12122.0	40.76	12274.781	37251.488
4578.0	40.74	9450.892	36858.219
10837.0	40.72	11592.481	34643.012
12990.0	40.72	12553.404	36481.324
16546.0	40.7	13707.105	33900.434
11859.0	40.68	12034.407	34550.113
1417.0	40.68	8398.919	33558.184
13951.0	40.67	13097.641	36289.617
7450.0	40.67	10276.502	37377.191
15164.0	40.67	13461.524	35871.168
9933.0	40.65	11311.933	36925.715
16457.0	40.65	13569.41	35687.855
18025.0	40.65	14254.693	35101.676
6190.0	40.63	9746.177	36925.164
1720.0	40.63	8379.312	39028.191
7696.0	40.63	10173.885	34743.793
6946.0	40.63	10093.509	38858.574
6535.0	40.63	10129.977	34474.762
15182.0	40.63	13523.74	36199.887
3514.0	40.61	8894.427	33945.563
7953.0	40.61	10484.058	36866.625
14303.0	40.59	13099.72	38813.855
13247.0	40.59	12889.754	39343.723
8177.0	40.59	10530.953	39234.125
123.0	40.59	7811.474	35155.711
9220.0	40.57	11058.594	39849.32
10722.0	40.57	11613.128	35981.383
15912.0	40.57	13698.752	38026.035
12797.0	40.55	12437.842	33320.109
9697.0	40.53	11203.99	34656.809
13925.0	40.53	13054.151	35872.957
10618.0	40.51	11612.326	37755.098
12064.0	40.51	12145.272	36214.09
2451.0	40.49	8837.62	34958.688
10641.0	40.49	11503.546	37313.395
11780.0	40.47	11876.747	36088.078
11856.0	40.47	11985.628	34638.059
2114.0	40.47	8454.045	36747.828
1456.0	40.47	8301.87	34393.355
10848.0	40.47	11559.456	34313.77
11457.0	40.47	11691.198	39251.648
9796.0	40.45	11399.917	34046.016
10337.0	40.45	11514.114	38794.926
14975.0	40.45	13230.37	34214.031
7562.0	40.45	10265.207	35944.953
2179.0	40.45	8514.602	35971.66
2170.0	40.45	8447.046	36216.641
8377.0	40.44	10623.262	39243.055
16443.0	40.44	13670.239	35949.203
9151.0	40.44	10841.993	39084.719
1139.0	40.44	8186.807	37296.801
1068.0	40.42	8044.762	38175.129
18385.0	40.42	14308.756	39356.91
10046.0	40.4	11314.421	38227.398
12650.0	40.4	12360.903	36642.586
6354.0	40.4	9785.364	35353.289
15835.0	40.38	13688.216	38897.121
4155.0	40.38	9172.869	39907.93
12713.0	40.38	12476.209	35564.281
13039.0	40.36	12551.171	37533.086
18805.0	40.34	14556.964	35366.754
8593.0	40.34	10728.528	36989.016
14634.0	40.3	13191.513	37980.301
9759.0	40.3	11010.565	33033.609
3287.0	40.3	8990.3	36167.148
1138.0	40.3	8178.013	37280.043
13190.0	40.28	12597.592	39212.066
12305.0	40.28	12190.196	39633.563
8636.0	40.28	10636.631	36475.48
14959.0	40.28	13335.273	34679.156
2338.0	40.26	8683.591	34322.973
11166.0	40.26	11661.8	37684.035
13786.0	40.24	12718.093	33619.148
13856.0	40.22	13038.901	34329.516
9256.0	40.22	11077.746	39343.488
17869.0	40.21	14106.487	34170.656
8290.0	40.21	10776.154	39451.309
18410.0	40.19	14242.484	39721.5
15420.0	40.19	13487.418	37555.512
1385.0	40.19	8197.604	33032.199
18236.0	40.19	14415.159	37976.598
10854.0	40.19	11564.89	34268.098
4957.0	40.17	9495.683	33698.055
16816.0	40.17	13837.082	37444.207
15173.0	40.15	13457.758	36089.203
15393.0	40.15	13386.604	37304.973
12053.0	40.15	12082.093	35959.008
13812.0	40.15	12949.257	33109.238
18853.0	40.15	14547.14	33695.164
14645.0	40.13	13334.334	37528.766
15699.0	40.13	13484.114	39500.203
11846.0	40.13	11866.205	34772.977
12864.0	40.13	12690.27	34213.391
3895.0	40.13	9164.669	37899.008
18869.0	40.13	14427.565	33348.359
6553.0	40.11	9982.122	34901.0
5256.0	40.11	9638.194	37747.688
3512.0	40.11	8916.623	33921.699
45.0	40.11	7708.095	33579.871
6691.0	40.11	10000.973	37051.422
10968.0	40.09	11687.061	34830.012
11941.0	40.09	12261.745	33651.016
2308.0	40.07	8741.814	33497.445
9219.0	40.05	11020.738	39831.559
5900.0	40.05	9800.986	38544.074
7519.0	40.05	10323.118	36397.965
18843.0	40.05	14452.95	34237.793
696.0	40.05	7659.988	39520.328
9923.0	40.05	11256.36	36845.266
16426.0	40.05	13769.653	36288.836
12104.0	40.05	12250.958	36933.922
11819.0	40.05	12026.628	35272.047
17272.0	40.03	13920.581	39767.906
12149.0	40.03	12276.221	37814.836
17872.0	40.03	14186.858	34215.715
12317.0	40.01	12099.45	39913.422
4898.0	40.0	9423.505	33540.527
14069.0	39.98	13041.095	36742.883
17921.0	39.98	14165.793	33393.012
1651.0	39.98	8297.869	38392.188
10224.0	39.98	11421.75	39767.902
6472.0	39.96	9848.194	33244.449
10771.0	39.94	11501.321	35433.02
7745.0	39.9	10211.405	33372.035
12060.0	39.9	12073.027	36116.488
341.0	39.9	7759.285	37336.203
18099.0	39.9	14317.563	36636.543
3774.0	39.88	9149.183	36431.551
17.0	39.88	7926.033	33292.137
2283.0	39.88	8490.417	33208.703
10883.0	39.88	11552.491	33602.727
13194.0	39.86	12505.067	39397.063
10296.0	39.86	11631.618	39374.488
3360.0	39.86	8909.992	35011.961
163.0	39.84	7969.792	35758.539
1401.0	39.84	8286.429	33198.711
10237.0	39.82	11501.248	39776.625
3255.0	39.8	8986.152	36425.281
12168.0	39.8	12242.581	38028.301
9637.0	39.8	11191.395	35951.77
7937.0	39.78	10428.58	36579.395
1870.0	39.78	8605.498	39434.945
5161.0	39.78	9679.581	36393.273
18321.0	39.77	14280.06	38604.824
15693.0	39.77	13488.442	39443.391
8471.0	39.77	10580.982	38090.07
11942.0	39.75	12205.123	33662.98
130.0	39.75	7719.8	35260.684
2431.0	39.75	8664.328	34850.785
5208.0	39.75	9641.798	37129.457
9207.0	39.75	10857.327	39787.52
9743.0	39.75	11133.733	33764.164
8293.0	39.73	10685.037	39468.391
1289.0	39.73	8185.29	35097.285
3934.0	39.71	9205.53	38211.227
11857.0	39.71	11911.52	34695.57
15129.0	39.71	13494.374	35216.406
11117.0	39.67	11749.669	37075.117
8792.0	39.65	10637.12	33559.551
15982.0	39.65	13695.055	37885.867
12628.0	39.65	12441.24	36785.426
7150.0	39.65	10182.041	39743.969
17898.0	39.65	14060.399	33946.305
18476.0	39.65	14534.397	39094.605
9888.0	39.65	11361.165	36229.867
13705.0	39.65	12760.82	35507.258
6689.0	39.63	10124.961	37027.309
16252.0	39.63	13716.751	37397.762
5133.0	39.61	9576.127	36135.887
4985.0	39.61	9524.005	34119.051
18800.0	39.61	14628.155	35508.473
5019.0	39.61	9678.518	34836.742
8742.0	39.61	10624.989	34671.195
6822.0	39.61	10028.654	37629.805
14511.0	39.59	13319.259	38393.0
17806.0	39.59	14157.216	36038.398
4340.0	39.57	9279.108	38885.73
12737.0	39.55	12490.293	34455.965
5176.0	39.55	9548.711	36562.285
15593.0	39.55	13424.485	38199.32
12062.0	39.55	12202.8	36150.684
14920.0	39.55	13308.081	35466.02
9038.0	39.54	10911.592	37509.277
3520.0	39.54	9032.02	33549.09
9481.0	39.54	11024.264	37901.359
12462.0	39.52	12496.354	38430.16
253.0	39.52	7744.544	36253.879
11935.0	39.52	12178.262	33446.758
1098.0	39.52	8199.4	37703.484
11088.0	39.5	11850.438	36993.512
6856.0	39.5	9948.298	37955.723
13174.0	39.5	12554.76	38948.996
1565.0	39.5	8305.021	36813.633
8938.0	39.5	10853.671	36058.277
16534.0	39.5	13690.234	34255.414
2229.0	39.5	8564.738	34840.762
17184.0	39.48	13969.472	38493.953
11618.0	39.48	11970.66	38581.324
3273.0	39.48	8908.295	36290.344
399.0	39.48	7837.474	37945.664
1392.0	39.48	8412.512	33036.809
11925.0	39.46	12209.223	33173.215
8528.0	39.44	10637.802	37612.285
10833.0	39.42	11456.067	34919.625
12261.0	39.42	12144.538	38955.137
15689.0	39.42	13526.301	39416.891
10817.0	39.4	11632.56	35233.375
1159.0	39.38	8122.34	36717.441
92.0	39.38	7938.944	34632.234
9608.0	39.38	11177.409	36502.832
3243.0	39.38	8855.205	36563.605
6995.0	39.36	10077.591	39264.383
7737.0	39.36	10306.631	33596.52
9224.0	39.36	11160.455	39947.781
15116.0	39.36	13474.223	35018.695
17844.0	39.34	14168.346	34946.414
11797.0	39.34	12063.412	35799.039
13918.0	39.34	12972.491	35782.664
11031.0	39.32	11755.588	35905.82
7827.0	39.32	10502.184	34599.258
6701.0	39.31	9938.918	37144.691
14438.0	39.31	13204.181	39053.234
7387.0	39.31	10244.581	38301.996
17174.0	39.31	13849.184	38241.242
15205.0	39.31	13413.89	36679.98
13157.0	39.29	12677.554	38742.711
12608.0	39.29	12415.077	37339.91
7848.0	39.27	10424.31	35216.965
18211.0	39.27	14424.156	37929.945
10931.0	39.27	11688.129	33958.539
10777.0	39.27	11555.597	35510.594
9428.0	39.27	11103.663	38256.762
1500.0	39.27	8289.268	35590.332
14358.0	39.25	13045.846	39833.121
11943.0	39.25	12178.812	33708.414
5251.0	39.25	9494.839	37688.957
11854.0	39.23	12058.345	34889.215
6986.0	39.23	9936.693	39185.324
3561.0	39.23	9096.374	33671.699
1596.0	39.23	8380.365	37357.273
13050.0	39.23	12645.558	37713.855
2217.0	39.23	8481.575	35098.246
17774.0	39.23	14037.129	36542.227
7901.0	39.21	10363.933	36010.957
267.0	39.21	7695.5	36498.328
17443.0	39.21	14037.419	38190.293
6675.0	39.21	10050.662	36819.16
2333.0	39.19	8844.335	34234.137
2334.0	39.19	8784.921	34242.852
9362.0	39.17	11098.331	38770.617
11038.0	39.17	11809.79	36052.023
1503.0	39.15	8236.396	35632.789
12701.0	39.15	12484.325	35631.91
10310.0	39.13	11441.238	39188.91
12331.0	39.13	12318.985	39870.77
12169.0	39.13	12184.639	38055.219
18485.0	39.13	14633.756	38715.852
13686.0	39.13	12724.33	35879.508
7095.0	39.13	10014.454	39996.992
10276.0	39.13	11534.655	39495.598
14898.0	39.13	13261.019	35820.906
13307.0	39.11	12909.361	38729.262
9532.0	39.11	11162.431	37460.109
11844.0	39.11	11959.33	35061.359
12310.0	39.11	12066.363	39751.664
2627.0	39.11	8764.595	37628.027
1440.0	39.09	8212.902	34198.93
17181.0	39.09	13880.82	38397.367
16651.0	39.09	13914.506	34148.273
14949.0	39.09	13320.397	35034.176
12105.0	39.09	12104.505	36951.262
3215.0	39.08	9028.436	37115.602
2038.0	39.08	8553.565	38136.234
12677.0	39.06	12305.105	36354.523
3886.0	39.06	9165.248	37800.691
13246.0	39.06	12903.017	39314.738
6842.0	39.06	10035.712	37900.141
14871.0	39.06	13178.931	36229.91
4929.0	39.06	9418.695	33103.855
17968.0	39.04	14331.925	33552.066
5202.0	39.04	9649.181	37038.934
10649.0	39.04	11541.26	37124.035
7666.0	39.04	10277.846	35062.488
11127.0	39.04	11827.505	37096.27
17916.0	39.04	14005.165	33601.246
6418.0	39.02	9804.335	34178.266
18031.0	39.0	14418.329	35266.047
3912.0	39.0	9200.456	38021.125
14377.0	39.0	13069.916	40008.148
17188.0	38.98	13952.267	38559.777
9548.0	38.98	11182.194	37265.922
4976.0	38.98	9659.32	34005.867
17788.0	38.96	14176.999	36506.84
8896.0	38.96	10949.181	35230.984
15065.0	38.96	13557.369	34134.371
15174.0	38.94	13366.175	36097.176
6452.0	38.94	9744.718	33569.0
9560.0	38.92	11081.96	37078.316
18029.0	38.9	14374.671	35216.992
4696.0	38.9	9443.915	35787.523
17877.0	38.88	14147.821	34001.305
12790.0	38.88	12471.988	33438.195
5637.0	38.88	9639.38	39778.828
18083.0	38.88	14424.725	36324.508
4516.0	38.86	9368.865	37649.055
3033.0	38.86	9059.93	38987.504
8320.0	38.86	10577.512	39358.645
1472.0	38.85	8404.344	34701.723
15703.0	38.85	13519.009	39589.199
2035.0	38.85	8535.843	38085.543
13794.0	38.85	12725.48	33477.977
5886.0	38.83	9899.309	38742.09
8399.0	38.83	10701.434	39085.207
3797.0	38.81	9254.719	36686.012
15042.0	38.81	13464.039	33604.836
12869.0	38.79	12650.274	34266.758
9946.0	38.77	11345.855	37227.473
14964.0	38.77	13324.786	34516.395
17882.0	38.77	14160.624	34055.762
7230.0	38.77	10271.738	39217.258
12357.0	38.75	12401.688	39546.824
11030.0	38.75	11764.67	35895.859
5374.0	38.73	9531.457	38435.867
4967.0	38.73	9640.617	33865.547
12904.0	38.73	12509.469	35439.039
3949.0	38.73	9219.749	38373.773
8772.0	38.73	10677.22	33822.875
13726.0	38.71	12845.571	34984.66
15184.0	38.71	13469.698	36227.922
12988.0	38.69	12639.677	36443.813
10838.0	38.69	11569.298	34671.148
9927.0	38.69	11224.508	36873.02
18333.0	38.69	14224.788	38634.414
1823.0	38.67	8264.678	39891.848
7727.0	38.65	10252.899	33904.492
136.0	38.65	7945.549	35366.93
12888.0	38.65	12523.293	34937.73
8879.0	38.65	10843.192	34578.258
8761.0	38.64	10588.865	34275.215
13074.0	38.62	12526.037	38194.438
16521.0	38.62	13608.488	34584.738
2877.0	38.6	8834.292	39863.758
13375.0	38.6	12790.039	38136.879
11716.0	38.6	11953.46	37099.449
6378.0	38.58	9901.263	34801.742
14882.0	38.58	13316.203	36132.465
3344.0	38.58	9060.129	35098.59
15047.0	38.58	13541.299	33749.516
2948.0	38.58	8864.687	39295.941
15201.0	38.56	13531.788	36603.504
11910.0	38.56	12023.21	33062.758
17746.0	38.54	14186.883	37287.484
2569.0	38.54	8749.895	36898.895
11970.0	38.54	12238.706	34299.766
9483.0	38.54	11030.151	37919.688
4506.0	38.54	9399.704	37557.73
4566.0	38.54	9286.373	36989.957
4562.0	38.52	9347.47	36941.883
6466.0	38.52	9793.21	33202.93
4186.0	38.5	9381.166	39613.426
11280.0	38.5	11681.073	38321.395
16683.0	38.5	13986.293	34615.789
14361.0	38.5	13132.125	39858.297
7867.0	38.5	10368.251	35534.727
8892.0	38.5	10954.742	35120.703
13326.0	38.48	12855.787	38308.941
3551.0	38.48	9257.421	33317.719
12058.0	38.48	12112.118	36108.484
11972.0	38.48	12119.464	34391.305
8832.0	38.48	10821.917	33841.969
11455.0	38.48	11714.092	39196.898
2611.0	38.46	8758.72	37485.367
18877.0	38.46	14569.674	33246.387
10271.0	38.46	11574.21	39455.188
8567.0	38.46	10646.41	37252.27
14441.0	38.44	13312.186	38798.32
3771.0	38.44	9076.317	36337.34
1608.0	38.44	8277.113	37630.867
675.0	38.42	7731.372	39338.469
9771.0	38.42	11225.951	33116.977
18819.0	38.42	14594.211	34995.293
18844.0	38.42	14529.793	34243.18
1486.0	38.41	8283.886	35154.992
1514.0	38.41	8269.174	35879.219
17364.0	38.41	14150.623	38947.336
6213.0	38.41	9888.897	36578.953
11853.0	38.39	11878.013	34862.227
5598.0	38.39	9610.773	39373.734
17162.0	38.39	13810.144	38055.113
8417.0	38.37	10599.809	38675.586
18832.0	38.37	14639.18	34519.652
8942.0	38.35	10947.628	36160.613
2307.0	38.35	8674.694	33465.18
12052.0	38.35	12201.804	35941.504
1010.0	38.35	8048.086	38836.211
17309.0	38.33	14124.929	39971.258
5724.0	38.33	9765.691	39347.883
5730.0	38.33	9781.733	39426.57
14849.0	38.31	13163.925	36607.684
12647.0	38.31	12380.665	36591.258
6056.0	38.31	9909.955	37677.035
16704.0	38.31	13926.656	35065.949
15709.0	38.31	13365.33	39679.266
14388.0	38.29	13345.717	39912.48
13860.0	38.29	13063.822	34449.094
13379.0	38.29	12911.125	37899.336
14342.0	38.29	13095.994	39582.793
1489.0	38.29	8271.644	35190.406
11442.0	38.27	11745.952	39054.125
13791.0	38.27	12745.935	33430.164
17854.0	38.27	14154.269	34658.363
3746.0	38.27	9118.787	35957.555
4600.0	38.25	9385.245	36511.715
14364.0	38.25	12929.7	39926.141
13598.0	38.25	12746.83	36518.313
10797.0	38.23	11452.144	35323.953
3186.0	38.23	8907.723	37385.035
6915.0	38.23	9948.507	38704.781
2473.0	38.21	8782.393	35473.949
17287.0	38.19	13922.583	40000.168
5791.0	38.19	9740.609	39033.195
8445.0	38.19	10775.103	38357.531
12295.0	38.18	12274.303	39466.652
17762.0	38.18	14196.28	36921.781
17579.0	38.18	14173.713	37674.867
12306.0	38.18	12075.707	39652.063
[truncated: 3,972 more rows]
