# Supplementary material for: Insights on the Control of Yeast Single-Cell Growth Variability by Members of the Trehalose Phosphate Synthase (TPS) Complex
Source: Front Cell Dev Biol. 2021 Jan 28;9:607628. doi: 10.3389/fcell.2021.607628 (PMC7876269; doi:10.3389/fcell.2021.607628)
Supplement: Supplementary file 3 [file Data_Sheet_2.ZIP › replicate1_TPS1_gal_t1.csv]

Id	Area(um^2)	Center_x_position	Center_y_position
7911.0	134.06	10210.917	39169.246
4956.0	124.24	9275.151	37975.035
17178.0	90.77	13843.071	39500.371
3315.0	86.67	8900.25	39463.301
7986.0	78.14	10174.851	38175.969
13224.0	77.49	12583.229	39830.203
9906.0	76.06	11147.164	38450.781
6078.0	75.12	9539.778	37654.617
18431.0	73.91	14484.744	37295.602
18688.0	72.72	14434.888	34858.707
2630.0	71.98	8611.168	33232.195
17181.0	71.19	13845.939	39599.016
3587.0	70.27	8940.015	36567.371
8576.0	69.47	10560.26	35574.785
11742.0	69.01	12012.984	37455.879
13193.0	67.76	12654.346	38760.172
1620.0	67.38	8346.801	33339.426
14829.0	66.99	13310.066	36958.605
13960.0	65.65	13001.623	34083.379
13320.0	64.43	12736.871	37840.074
17103.0	63.99	13911.128	38145.387
11803.0	63.39	11949.111	36189.094
7706.0	62.43	10089.79	38156.262
13355.0	61.97	12794.027	37282.039
18658.0	61.71	14471.313	35566.184
4511.0	61.17	9156.725	37092.883
11736.0	60.65	11886.518	37619.816
16193.0	60.52	13777.221	36610.973
14517.0	60.25	13115.315	39579.949
8562.0	60.23	10466.731	35363.613
11463.0	60.02	11835.678	37598.328
16233.0	59.91	13578.494	36002.5
12018.0	59.56	12069.657	34071.543
14596.0	59.47	13305.175	38492.738
15821.0	59.22	13681.842	38544.457
9315.0	59.2	10702.137	34569.273
1518.0	59.08	8196.305	34833.848
5559.0	58.47	9278.266	34911.176
6712.0	57.63	9727.898	37346.621
12316.0	57.09	12207.343	39256.574
11183.0	56.92	11843.105	33666.453
17684.0	56.82	14080.46	34215.641
27.0	56.67	7778.226	33397.156
14422.0	56.11	12960.365	37821.965
15681.0	55.81	13515.136	38515.445
12993.0	55.67	12679.436	35753.906
17218.0	54.71	14185.266	39494.625
12977.0	54.71	12554.658	35513.887
6425.0	54.43	9918.801	39470.965
12118.0	54.35	12071.768	35542.27
12390.0	54.02	12378.296	38648.238
2613.0	53.7	8606.761	33729.301
957.0	53.33	8098.364	40004.223
18086.0	53.22	14355.379	37355.613
6081.0	52.99	9577.156	37675.531
15835.0	52.84	13602.711	38237.207
8172.0	52.7	10178.838	35834.043
13961.0	52.65	13001.429	34107.453
5663.0	52.57	9636.357	33015.309
11912.0	52.55	11963.842	34176.371
13950.0	52.51	13135.832	33895.57
15786.0	52.49	13774.635	39206.176
6748.0	52.38	9730.942	37401.578
14983.0	52.22	13347.923	35386.836
12442.0	52.22	12358.98	38212.152
9485.0	52.01	10914.912	34761.934
18400.0	51.96	14593.259	37842.395
17266.0	51.94	14088.47	38682.434
3987.0	51.78	9058.866	34009.48
17936.0	51.71	14317.631	35225.195
1668.0	51.63	8297.811	34235.539
2145.0	51.61	8543.508	39453.641
1147.0	51.48	8050.165	38543.543
16464.0	51.44	13883.447	33273.453
10502.0	51.36	11232.583	37842.32
17548.0	51.23	14134.953	36790.09
1632.0	51.09	8332.193	33542.637
15147.0	50.98	13441.491	34121.961
10667.0	50.92	11221.37	39725.332
3033.0	50.88	8746.0	37009.586
17542.0	50.84	14002.582	36891.672
13898.0	50.44	12781.793	33020.383
9810.0	50.44	11184.358	39654.523
14949.0	50.35	13318.55	35856.297
8918.0	50.23	10444.107	39774.637
10616.0	49.98	11314.577	38821.348
18349.0	49.89	14575.345	38869.926
12224.0	49.77	12228.154	37798.52
11678.0	49.68	11991.312	39083.961
8351.0	49.64	10251.493	34296.113
15148.0	49.6	13515.554	34126.055
17863.0	49.46	14401.965	33650.852
4595.0	49.33	9071.062	38141.379
6021.0	49.31	9672.123	36815.93
10023.0	49.25	11169.27	36785.133
10660.0	49.1	11341.886	39611.852
2673.0	48.81	8713.722	33788.488
2207.0	48.56	8625.817	39094.301
6582.0	48.22	9768.277	38192.328
13708.0	48.14	12906.802	36044.121
2988.0	48.1	8685.286	36475.359
13803.0	47.93	12861.149	34557.637
13915.0	47.89	13098.491	33194.445
17631.0	47.7	14203.687	35369.797
10644.0	47.68	11237.739	39361.766
9688.0	47.64	10950.414	37631.559
8485.0	47.64	10419.783	34296.742
6435.0	47.49	9741.23	39294.18
1004.0	47.43	8185.704	39492.551
4953.0	47.32	9396.031	37887.98
12669.0	47.22	12495.718	35621.316
3625.0	47.19	9008.482	36351.945
3990.0	47.19	9024.907	34032.762
1570.0	47.03	8039.765	34019.398
18333.0	47.03	14538.423	39485.988
2699.0	47.01	8800.111	34363.867
13370.0	46.99	12856.859	36974.531
18255.0	46.94	14314.276	38639.773
17165.0	46.86	13890.512	39034.512
8281.0	46.8	10301.269	35053.457
4544.0	46.76	9204.656	37548.617
6969.0	46.71	9853.954	36010.621
14693.0	46.71	13183.929	37822.348
3866.0	46.67	8985.565	34662.059
11136.0	46.63	11463.974	33580.754
15833.0	46.5	13681.168	38187.906
9786.0	46.3	10829.151	39635.605
6188.0	46.25	9673.343	38289.109
8726.0	46.05	10386.294	37138.672
9514.0	46.05	10902.351	35280.684
15319.0	46.02	13522.319	36717.668
8.0	45.96	7763.192	33097.969
13952.0	45.88	12931.987	33925.988
9954.0	45.61	11143.408	37950.27
4702.0	45.61	9066.181	39140.488
9809.0	45.6	11077.577	39626.281
14547.0	45.58	13317.727	39946.445
2905.0	45.52	8657.531	35708.934
5625.0	45.42	9462.22	33514.809
13691.0	45.4	12917.462	36153.813
16426.0	45.35	13648.25	33278.813
7500.0	45.27	9976.305	36931.074
10906.0	45.27	11635.941	36665.496
17299.0	45.21	14147.495	38075.961
1090.0	45.14	8010.389	38820.305
10586.0	44.98	11294.686	38607.156
8175.0	44.96	10237.213	35849.734
7838.0	44.91	10094.648	39427.711
7777.0	44.89	10082.434	38981.332
791.0	44.83	7979.98	39005.734
11967.0	44.77	12190.976	33017.109
16668.0	44.69	13916.679	36151.707
17229.0	44.45	14184.409	39137.691
6046.0	44.43	9572.596	37295.645
1688.0	44.41	8330.6	34389.172
2562.0	44.39	8447.818	34547.551
802.0	44.37	7652.085	39057.703
6419.0	44.35	9738.452	39638.531
17812.0	44.16	14401.154	33012.762
3477.0	44.08	8872.916	38044.137
3722.0	44.01	8950.036	35502.715
3121.0	43.99	8679.47	38140.551
1295.0	43.97	8013.45	36358.98
2123.0	43.91	8588.373	39823.645
2907.0	43.89	8805.413	35715.059
594.0	43.85	7707.683	38571.957
17613.0	43.79	14199.832	35439.461
9222.0	43.72	10639.165	35959.719
17523.0	43.62	14175.014	37196.867
11957.0	43.58	11913.172	33466.777
9487.0	43.56	10839.047	34772.738
9151.0	43.55	10647.777	36802.027
1098.0	43.51	8035.838	38888.035
17908.0	43.47	14414.038	34496.141
17222.0	43.41	14192.179	39290.023
15725.0	43.33	13548.587	39108.957
13410.0	43.33	12895.384	36577.488
12814.0	43.26	12327.24	33101.055
12393.0	43.24	12482.397	38715.59
8495.0	43.16	10427.541	34416.391
9811.0	43.14	11019.422	39671.445
16276.0	43.1	13719.693	35126.086
3175.0	43.09	8707.743	38759.309
6881.0	43.07	9755.171	36641.957
6907.0	42.95	9708.42	36497.332
4073.0	42.89	9226.095	33613.246
17939.0	42.86	14241.915	35301.461
18649.0	42.86	14429.286	35425.137
2634.0	42.82	8444.173	33072.129
3096.0	42.8	8794.052	37788.254
10717.0	42.8	11433.905	39008.117
9441.0	42.72	10850.8	34059.949
12537.0	42.68	12446.881	37299.184
2296.0	42.64	8543.42	37564.441
3297.0	42.63	9035.556	39906.043
18299.0	42.59	14400.831	39514.328
12387.0	42.53	12358.335	38876.332
16271.0	42.47	13703.47	35093.934
16657.0	42.43	13917.782	35806.371
9223.0	42.41	10633.638	35988.477
17268.0	42.38	14056.715	38710.723
3379.0	42.17	8889.764	38951.43
8519.0	42.17	10480.3	34791.934
14695.0	42.15	13187.457	37417.457
16557.0	42.13	13986.514	34401.207
14989.0	42.09	13147.194	35118.625
18266.0	42.07	14304.068	38812.07
13744.0	42.01	12879.187	35512.254
1574.0	41.92	8151.16	33920.488
10166.0	41.86	11190.232	34489.262
712.0	41.67	7725.789	38853.18
15551.0	41.67	13389.235	37562.973
9409.0	41.59	10925.108	33225.184
1458.0	41.59	8011.662	35169.613
8743.0	41.59	10478.296	37286.602
881.0	41.53	7712.452	39747.34
5535.0	41.51	9413.004	34954.461
11667.0	41.42	12012.33	39295.039
9520.0	41.42	10802.86	35334.871
10659.0	41.38	11298.235	39606.066
8095.0	41.36	10154.784	36685.352
9700.0	41.36	10957.067	37734.965
9612.0	41.34	10986.613	36585.609
15066.0	41.32	13254.093	33569.363
8380.0	41.3	10289.185	33551.816
13239.0	41.3	12823.251	39580.828
11681.0	41.27	11998.01	38935.074
1646.0	41.27	8336.85	33883.785
16208.0	41.23	13737.095	36217.82
4786.0	41.19	9440.019	39290.102
17999.0	41.13	14269.388	36334.738
2013.0	41.0	8417.686	38949.363
14937.0	40.98	13210.652	35988.535
13000.0	40.98	12593.859	35804.742
2005.0	40.98	8374.099	38774.473
12688.0	40.98	12302.024	35345.613
4880.0	40.96	9415.307	38721.488
10004.0	40.88	11087.94	37130.113
14369.0	40.82	13011.454	36846.844
17722.0	40.75	14210.665	33914.02
12796.0	40.75	12367.061	33336.957
15791.0	40.69	13619.524	38791.027
18405.0	40.59	14525.055	37775.367
16437.0	40.59	13746.679	33006.277
13783.0	40.56	12765.448	34813.012
4617.0	40.54	9063.741	38336.18
13529.0	40.54	12744.605	36454.98
5554.0	40.48	9286.01	34829.656
8833.0	40.48	10510.699	38334.398
3702.0	40.44	9064.047	35773.707
9660.0	40.44	10832.714	37175.332
8101.0	40.44	10253.881	36396.535
14604.0	40.44	13340.45	38580.422
13112.0	40.42	12590.089	37830.813
2085.0	40.38	8246.495	39499.953
3489.0	40.37	8861.21	37928.715
1273.0	40.31	8190.356	36824.707
15557.0	40.31	13365.143	37742.453
15017.0	40.29	13268.727	34478.32
2009.0	40.25	8377.394	38845.301
10048.0	40.25	11044.973	36499.383
2283.0	40.21	8439.857	37698.063
999.0	40.19	8173.899	39440.309
18263.0	40.14	14330.897	38705.07
6386.0	40.14	9704.474	39598.227
8107.0	40.14	10140.517	36520.164
10133.0	40.1	11145.973	34972.289
2048.0	40.06	8305.411	39068.016
15257.0	40.0	13510.299	35568.691
11239.0	40.0	11656.561	34393.023
1651.0	39.98	8389.84	33930.07
18343.0	39.91	14513.477	39254.063
17697.0	39.89	14032.272	34017.586
12967.0	39.89	12549.384	35293.363
14536.0	39.85	12947.271	39953.289
15234.0	39.85	13472.179	35281.648
9126.0	39.83	10687.275	36886.355
17587.0	39.81	14178.711	36189.949
4414.0	39.81	9227.733	36168.754
8631.0	39.79	10525.262	36061.414
13328.0	39.79	12814.591	37768.598
14688.0	39.79	13188.854	37799.895
12371.0	39.79	12456.832	39283.934
5549.0	39.79	9284.285	34785.309
10916.0	39.71	11542.751	36254.891
15719.0	39.71	13409.491	38979.875
11459.0	39.71	11684.174	37393.664
12323.0	39.66	12152.039	39371.176
2055.0	39.66	8404.747	39094.066
17213.0	39.64	14148.872	39678.277
16227.0	39.62	13697.083	35923.711
5626.0	39.62	9469.681	33526.48
1932.0	39.56	8332.719	38039.121
4922.0	39.52	9343.179	38614.922
16701.0	39.45	13848.719	36775.219
10226.0	39.45	11120.502	33285.027
7916.0	39.41	10148.905	39213.617
12788.0	39.41	12352.698	33512.742
4818.0	39.33	9482.633	38949.172
11474.0	39.33	11669.236	37800.402
15283.0	39.31	13357.611	35951.824
12463.0	39.29	12461.623	37706.824
18707.0	39.29	14513.614	34211.453
17223.0	39.27	14033.883	39300.672
4031.0	39.27	9015.866	33455.297
17485.0	39.22	14036.823	37361.508
6417.0	39.2	9896.329	39593.355
9680.0	39.18	10880.842	37496.945
11734.0	39.18	11947.538	37811.395
9359.0	39.14	10774.672	33918.648
17292.0	39.1	14049.536	38236.891
10739.0	39.08	11584.494	38857.844
2522.0	39.06	8447.143	35311.09
14945.0	39.04	13170.832	35810.539
17861.0	39.04	14343.136	33633.238
10885.0	39.04	11607.681	36714.516
8845.0	39.02	10454.907	38709.324
15793.0	39.0	13589.213	38812.043
10646.0	38.99	11277.448	39409.207
13291.0	38.99	12889.018	38194.5
2094.0	38.97	8393.683	39621.441
17113.0	38.97	13955.996	38362.773
17647.0	38.97	14073.843	34828.672
9003.0	38.95	10680.327	38807.855
4934.0	38.95	9378.373	38001.941
7349.0	38.93	10130.051	35354.344
6326.0	38.93	9705.21	39095.465
13249.0	38.91	12771.901	38824.234
7854.0	38.85	9991.111	39929.371
17209.0	38.85	14020.511	39592.887
17676.0	38.83	13996.915	34445.777
18298.0	38.81	14328.325	39510.066
8818.0	38.81	10484.789	38148.242
7185.0	38.79	9907.319	33376.699
2169.0	38.77	8580.603	39225.887
10907.0	38.76	11429.658	36680.711
4734.0	38.76	9064.903	39413.453
1661.0	38.76	8217.075	34164.129
1648.0	38.74	8243.945	33916.184
8579.0	38.7	10469.313	35610.293
3978.0	38.66	8927.477	34432.121
9021.0	38.62	10770.561	38568.84
5752.0	38.6	9634.664	34572.113
4593.0	38.58	9239.611	38129.184
17226.0	38.56	14180.787	39369.012
438.0	38.55	7874.763	37299.102
9175.0	38.53	10594.67	36437.27
15300.0	38.51	13511.387	36307.66
11839.0	38.51	12014.628	35279.148
6242.0	38.47	9513.176	38694.219
2895.0	38.45	8718.109	35564.523
11519.0	38.45	11649.67	38175.211
7852.0	38.45	10101.254	39829.332
17632.0	38.45	14052.901	35386.973
16635.0	38.45	13797.687	35333.527
11764.0	38.43	12019.507	36800.84
17590.0	38.41	14195.743	35919.02
11251.0	38.39	11689.049	34783.801
10075.0	38.39	11056.57	35972.301
13221.0	38.37	12584.344	39788.512
2297.0	38.35	8451.947	37563.941
9962.0	38.33	11145.819	37528.57
18032.0	38.33	14383.497	36988.641
14555.0	38.24	13334.911	39718.801
17829.0	38.24	14357.554	33126.172
17591.0	38.22	14006.031	35950.508
4475.0	38.22	9264.336	36780.875
7396.0	38.22	9980.579	35910.391
2496.0	38.14	8601.919	35598.156
9602.0	38.1	10836.783	36495.684
14428.0	38.09	13067.251	37979.254
17468.0	38.05	14137.964	37581.941
5791.0	38.03	9577.453	35089.668
13968.0	38.01	13062.335	34321.816
8662.0	38.01	10376.465	36313.926
5121.0	38.01	9337.369	36145.102
9936.0	37.99	11160.911	38078.047
8996.0	37.97	10600.959	38968.492
7737.0	37.97	10097.378	38674.352
11872.0	37.97	11924.656	35069.664
18278.0	37.95	14359.475	38912.012
8885.0	37.93	10507.657	39121.953
18397.0	37.93	14573.331	37835.988
11168.0	37.91	11703.899	33341.16
12361.0	37.91	12314.138	39609.887
17640.0	37.86	14060.737	35012.375
8722.0	37.84	10363.277	37068.227
2279.0	37.82	8469.877	37880.102
11091.0	37.8	11561.749	34161.281
10864.0	37.8	11564.314	37467.309
1543.0	37.78	8181.062	34162.973
4102.0	37.78	9222.533	34407.008
8144.0	37.74	10333.87	36199.805
12928.0	37.74	12650.668	34334.742
254.0	37.74	7743.271	35876.383
11666.0	37.72	11931.894	39483.453
11461.0	37.68	11674.314	37486.035
11470.0	37.66	11751.816	37727.051
569.0	37.64	7894.045	38390.977
10904.0	37.64	11516.253	36612.465
4730.0	37.64	9216.107	39374.355
10716.0	37.63	11556.858	39005.367
18017.0	37.63	14331.021	36607.555
17736.0	37.63	14170.832	33696.34
2073.0	37.61	8260.202	39350.051
13914.0	37.61	12969.776	33189.609
18674.0	37.61	14637.342	35240.203
16683.0	37.57	13948.488	36358.797
15343.0	37.57	13536.213	37025.68
17106.0	37.55	13799.918	38205.723
1602.0	37.55	8394.853	33036.055
17174.0	37.53	13917.157	39340.262
9014.0	37.51	10632.286	38755.945
12036.0	37.51	12201.797	34253.914
1241.0	37.49	8124.559	37264.105
1250.0	37.49	8068.882	37101.266
14912.0	37.45	13280.274	36440.301
18625.0	37.43	14509.029	35766.863
17197.0	37.41	13910.736	39954.504
16629.0	37.41	13844.938	35216.355
14933.0	37.4	13314.205	35906.262
9661.0	37.38	10946.046	37198.195
1639.0	37.38	8391.208	33721.055
15172.0	37.36	13534.089	34393.504
11661.0	37.34	11943.735	39992.703
17547.0	37.3	14164.834	36735.0
11036.0	37.3	11449.775	35125.438
13860.0	37.3	12886.48	33504.199
10165.0	37.26	11070.414	34488.66
15137.0	37.26	13395.415	33876.156
415.0	37.18	7821.701	37075.648
10159.0	37.18	11139.03	34767.805
14543.0	37.17	13335.5	39806.355
11158.0	37.15	11846.394	33024.77
9812.0	37.13	11104.203	39673.992
17566.0	37.13	14090.958	36507.688
18667.0	37.13	14546.312	35131.863
1094.0	37.11	8107.098	38869.543
17094.0	37.09	13842.026	38028.641
7155.0	37.09	9720.54	33815.383
1294.0	37.07	8041.739	36320.684
14567.0	36.99	13219.683	39207.105
11381.0	36.97	11668.01	36511.949
6445.0	36.97	9728.094	39174.988
13294.0	36.96	12891.466	38238.699
15961.0	36.92	13589.593	37782.086
10392.0	36.88	11263.788	36078.746
11875.0	36.88	12018.365	34772.57
7528.0	36.86	10128.942	37180.473
14913.0	36.84	13204.637	36443.301
13827.0	36.84	12896.349	34091.156
13929.0	36.82	13092.357	33526.836
6065.0	36.82	9493.013	37515.363
4077.0	36.8	9176.768	33839.449
9784.0	36.74	10953.353	39609.926
8788.0	36.74	10429.458	37815.512
8357.0	36.74	10235.768	34140.176
11173.0	36.73	11747.639	33528.348
7742.0	36.73	9961.99	38699.371
11105.0	36.73	11598.87	34068.051
11167.0	36.69	11745.767	33300.672
9851.0	36.65	11188.144	39032.352
11696.0	36.61	11884.018	38503.789
4083.0	36.61	9090.841	34049.199
12815.0	36.59	12312.737	33112.695
477.0	36.57	7658.509	37649.281
6846.0	36.57	9895.741	36956.5
8853.0	36.51	10408.487	38830.898
11351.0	36.48	11650.102	36228.613
18312.0	36.48	14417.9	39821.906
5696.0	36.48	9511.614	33743.781
3506.0	36.44	9022.865	37515.266
11813.0	36.4	11984.763	35760.258
8370.0	36.38	10277.863	33878.723
16331.0	36.38	13677.067	34558.609
4742.0	36.38	9248.356	39490.488
6930.0	36.38	9897.52	36336.234
3097.0	36.38	8828.921	37800.883
15134.0	36.38	13448.879	33761.117
16650.0	36.36	13971.249	35626.402
9319.0	36.34	10591.094	34294.434
9418.0	36.34	10874.173	33567.805
4988.0	36.3	9337.373	37381.469
5161.0	36.3	9312.596	35919.324
14943.0	36.28	13219.802	35770.293
18415.0	36.28	14437.441	37430.293
2838.0	36.28	8773.308	34965.23
12084.0	36.27	12076.412	34881.816
8637.0	36.27	10479.274	36106.656
8426.0	36.25	10403.722	33264.465
2360.0	36.25	8625.386	36897.188
10035.0	36.23	11204.156	36545.227
6552.0	36.21	9869.433	38317.09
12625.0	36.19	12288.282	36230.637
6350.0	36.17	9668.73	39237.879
9603.0	36.15	10991.311	36528.785
12130.0	36.13	12279.58	35808.789
13212.0	36.13	12652.791	39308.406
11832.0	36.13	11954.9	35521.609
9408.0	36.13	10928.701	33199.598
15780.0	36.11	13571.06	39494.734
9440.0	36.11	10914.679	34031.781
11123.0	36.09	11588.338	33688.531
3329.0	36.09	8923.743	39430.844
8353.0	36.07	10302.976	34356.863
13083.0	36.07	12654.647	36959.48
10409.0	36.05	11242.985	36371.727
10969.0	36.04	11521.169	35645.551
5543.0	36.04	9315.442	35061.539
554.0	36.02	7788.333	38178.813
8622.0	36.02	10561.502	35963.512
9025.0	36.0	10716.276	38312.035
807.0	35.98	7698.957	39113.805
15919.0	35.98	13744.14	37716.16
9815.0	35.98	11141.127	39744.016
13203.0	35.96	12646.107	38994.211
6840.0	35.96	9747.162	36883.457
11811.0	35.94	12055.759	36040.973
7716.0	35.94	9932.007	38302.152
16192.0	35.92	13625.231	36603.656
11395.0	35.92	11799.836	36807.035
9171.0	35.92	10585.919	36387.414
13178.0	35.88	12658.846	38573.238
18289.0	35.88	14415.907	39206.477
13106.0	35.86	12516.85	37675.961
17735.0	35.82	14154.168	33693.961
8496.0	35.81	10543.437	34425.406
9391.0	35.79	10650.618	33231.219
886.0	35.79	7696.782	39769.477
13049.0	35.77	12601.292	36289.543
3544.0	35.77	8957.997	37095.828
12447.0	35.77	12442.114	38052.648
7217.0	35.75	10046.547	33001.773
6707.0	35.75	9910.448	37660.648
13133.0	35.73	12523.477	38356.574
9955.0	35.71	11100.995	37717.32
14095.0	35.71	13134.021	36408.207
9817.0	35.71	11054.62	39517.422
9774.0	35.69	10930.674	39299.695
16370.0	35.69	13600.693	33881.828
1424.0	35.69	8049.458	35611.176
18306.0	35.67	14245.852	39721.102
14557.0	35.65	13215.012	39470.969
17663.0	35.65	14202.694	34540.871
13004.0	35.65	12646.058	35837.93
2510.0	35.63	8535.748	35433.637
8950.0	35.61	10672.317	39979.383
17110.0	35.59	13834.8	38281.637
8723.0	35.59	10525.277	37068.234
8419.0	35.59	10428.041	33078.406
11633.0	35.58	11649.923	39128.805
4756.0	35.58	9242.757	39807.211
5670.0	35.56	9493.126	33191.211
2691.0	35.56	8805.191	34184.828
7709.0	35.54	10026.312	38236.688
8969.0	35.52	10746.202	39361.18
13289.0	35.52	12891.345	38167.645
2514.0	35.52	8499.212	35511.539
1239.0	35.52	8080.464	37238.113
10173.0	35.5	11081.35	34607.656
13720.0	35.48	12800.215	35882.5
17879.0	35.46	14263.665	33811.445
17293.0	35.42	14182.418	38240.473
4869.0	35.4	9387.864	38684.395
183.0	35.38	7942.799	35203.473
2394.0	35.38	8541.119	36670.57
1515.0	35.38	8170.889	34803.531
11384.0	35.36	11829.301	36547.688
11137.0	35.35	11578.78	33597.93
12942.0	35.35	12568.18	34686.059
17953.0	35.31	14388.079	35518.129
8424.0	35.29	10489.147	33199.086
1430.0	35.27	8186.623	35664.227
3173.0	35.27	8767.458	38753.336
9816.0	35.25	11056.3	39477.77
12253.0	35.25	12195.58	38438.078
16345.0	35.23	13696.191	34160.895
10325.0	35.21	11384.241	34984.816
17275.0	35.19	14036.755	38566.113
8413.0	35.19	10192.532	33136.285
8336.0	35.19	10248.725	34584.242
5850.0	35.19	9705.669	35664.785
14690.0	35.17	13167.239	37809.602
14918.0	35.17	13301.709	36476.777
9389.0	35.15	10635.358	33201.398
7874.0	35.15	10334.598	40009.047
18595.0	35.15	14460.369	36333.742
4738.0	35.15	9177.307	39458.512
17536.0	35.14	14019.375	37094.934
14963.0	35.12	13297.369	35667.469
15730.0	35.1	13555.603	39298.754
13115.0	35.1	12550.82	37865.941
14509.0	35.06	13000.646	39359.777
6402.0	35.04	9567.546	39919.156
2443.0	35.02	8524.259	36063.852
9258.0	35.0	10778.455	35434.465
9905.0	35.0	11028.013	38421.617
12100.0	35.0	12150.694	35244.855
10627.0	34.98	11247.459	38986.016
320.0	34.96	7904.515	36175.328
14073.0	34.96	12971.09	36139.531
18310.0	34.96	14276.251	39775.285
2407.0	34.96	8536.434	36420.164
16449.0	34.94	13964.197	33038.539
12744.0	34.94	12482.146	34127.758
1732.0	34.92	8287.78	35153.063
6415.0	34.91	9827.917	39982.34
13198.0	34.91	12698.32	38857.852
13111.0	34.91	12610.499	37819.086
1874.0	34.89	8348.611	37065.496
12344.0	34.85	12202.493	39913.242
8706.0	34.85	10499.158	36867.977
18226.0	34.83	14403.451	38585.621
15785.0	34.83	13654.05	39177.621
2593.0	34.81	8463.212	34127.695
18280.0	34.81	14227.653	39006.113
15321.0	34.79	13568.343	36781.176
8096.0	34.79	10241.195	36377.262
16588.0	34.79	13976.694	34692.523
4037.0	34.77	9040.869	33025.992
16405.0	34.75	13627.906	33329.609
13019.0	34.73	12550.781	36024.121
8993.0	34.73	10592.059	38951.902
17202.0	34.73	14149.738	39918.156
14796.0	34.71	13338.675	36901.195
11704.0	34.69	11991.423	38584.258
11440.0	34.69	11848.086	37089.043
3728.0	34.69	8940.417	35571.238
13375.0	34.69	12835.942	36834.648
697.0	34.68	7909.103	38755.871
10982.0	34.68	11432.009	35472.375
15111.0	34.66	13414.799	33381.23
6442.0	34.66	9800.32	39413.539
8445.0	34.66	10494.455	33547.309
18684.0	34.64	14546.491	35071.367
14542.0	34.62	13147.53	39785.305
3264.0	34.6	8647.069	39522.742
17572.0	34.6	14173.61	36261.289
9018.0	34.6	10626.411	38485.574
73.0	34.6	7656.163	33722.883
11968.0	34.58	12231.496	33041.727
6576.0	34.58	9767.391	38169.656
14939.0	34.58	13327.05	35739.453
14685.0	34.56	13194.85	37978.695
3673.0	34.56	8887.672	35778.832
801.0	34.56	7874.863	39055.273
5879.0	34.54	9697.413	35851.656
5711.0	34.52	9601.12	33931.152
14530.0	34.52	13008.295	39864.633
10547.0	34.52	11333.062	38292.332
3140.0	34.52	8717.446	38437.867
1588.0	34.5	8023.027	33436.059
9734.0	34.5	10913.206	38274.883
9692.0	34.5	10900.607	37672.625
17680.0	34.48	14111.733	34168.742
2861.0	34.45	8741.178	35295.621
16733.0	34.45	13984.861	37467.602
16213.0	34.45	13765.926	36321.84
10787.0	34.45	11423.046	38323.023
10859.0	34.43	11594.773	37364.352
16206.0	34.39	13768.296	36536.02
2081.0	34.39	8318.187	39433.047
7950.0	34.39	10343.185	38695.969
16717.0	34.37	13820.134	37314.613
9250.0	34.37	10737.452	35674.535
8004.0	34.37	10175.167	38123.605
12159.0	34.37	12089.773	36349.668
66.0	34.35	7800.25	33640.258
11670.0	34.35	12038.469	39357.242
10709.0	34.35	11580.818	39124.445
16466.0	34.35	13817.345	33307.703
860.0	34.33	7901.051	39533.258
15717.0	34.33	13453.665	38926.887
10871.0	34.33	11507.572	37311.691
5813.0	34.33	9701.635	35344.48
10649.0	34.31	11311.053	39438.508
14021.0	34.31	12972.058	35209.598
15388.0	34.31	13517.92	37130.887
3268.0	34.31	8682.021	39619.383
15281.0	34.31	13430.798	35942.219
18101.0	34.31	14300.981	37678.281
13103.0	34.31	12608.67	37576.219
10495.0	34.29	11402.116	37732.055
11941.0	34.29	11920.516	33780.043
7227.0	34.27	10113.861	33348.605
18292.0	34.27	14390.084	39303.637
18197.0	34.27	14279.201	38069.961
6502.0	34.25	9739.248	38911.496
13039.0	34.23	12633.611	36123.164
13954.0	34.23	13130.837	33954.035
15198.0	34.22	13547.111	34864.484
4017.0	34.2	9003.224	33769.508
5733.0	34.2	9650.973	34193.0
1003.0	34.2	8014.833	39465.898
10623.0	34.2	11252.153	38920.809
12042.0	34.18	12146.395	34418.273
18307.0	34.16	14262.598	39729.43
6986.0	34.16	9722.714	35893.477
5772.0	34.16	9621.383	34845.152
8725.0	34.16	10518.456	37133.547
9100.0	34.14	10564.659	37185.938
11683.0	34.14	12038.154	38631.703
18565.0	34.12	14583.236	36824.07
9402.0	34.12	10909.065	33044.43
13185.0	34.12	12643.788	38623.414
8400.0	34.12	10335.71	33387.973
11291.0	34.12	11845.929	35473.609
18746.0	34.1	14575.299	33333.672
10322.0	34.1	11223.398	34918.535
15840.0	34.08	13644.366	38063.844
4920.0	34.06	9409.14	38600.289
2432.0	34.06	8476.319	36290.602
3259.0	34.04	8750.897	39422.453
6195.0	34.04	9603.998	38347.492
13901.0	34.02	12943.42	33013.098
18741.0	34.02	14630.055	33577.789
13063.0	34.02	12667.322	36552.816
9316.0	34.02	10752.483	34573.719
17652.0	34.0	13997.694	34634.133
10041.0	34.0	11161.835	36664.168
16595.0	34.0	13848.01	34747.32
585.0	33.97	7726.405	38545.02
11819.0	33.97	11979.957	35848.684
3452.0	33.97	8967.986	38588.16
419.0	33.97	7689.493	37097.363
5798.0	33.97	9595.873	35164.543
9706.0	33.97	10907.061	37783.039
14576.0	33.95	13350.624	38838.391
10416.0	33.95	11222.579	36528.648
16235.0	33.93	13652.344	36032.457
8705.0	33.93	10488.099	36864.941
7844.0	33.91	10005.882	39636.27
1715.0	33.91	8416.911	34716.07
17295.0	33.91	14013.877	38283.891
11928.0	33.89	11909.522	34081.012
13330.0	33.89	12892.162	37788.766
9888.0	33.89	11075.927	38547.746
8137.0	33.87	10346.718	36149.027
2803.0	33.81	8653.61	34863.563
7231.0	33.79	10135.802	33402.703
6389.0	33.77	9703.654	39631.559
8271.0	33.77	10312.653	35226.676
3607.0	33.77	8942.465	36461.133
13119.0	33.76	12672.545	38150.617
18003.0	33.74	14356.387	36426.605
13310.0	33.74	12721.548	38294.527
9557.0	33.74	10803.325	35828.695
10305.0	33.72	11261.762	34667.246
1903.0	33.7	8416.59	37480.535
18493.0	33.68	14520.614	37104.609
18271.0	33.68	14302.329	38865.633
11619.0	33.66	11766.026	38869.004
17831.0	33.66	14313.901	33245.422
9209.0	33.66	10763.738	36096.055
6421.0	33.64	9800.524	39747.449
5656.0	33.64	9400.267	33027.004
3177.0	33.64	8837.864	38767.52
17516.0	33.62	14083.494	37481.211
17754.0	33.62	14120.759	33327.102
18331.0	33.6	14454.292	39469.387
15079.0	33.6	13179.181	33398.836
14995.0	33.58	13316.947	34957.141
11758.0	33.56	11981.812	36729.137
752.0	33.56	7948.474	38948.273
18210.0	33.54	14274.121	38374.605
11881.0	33.54	11895.526	34855.477
16509.0	33.54	13960.068	33782.164
3002.0	33.54	8781.256	36656.434
11950.0	33.53	12030.073	33337.566
12456.0	33.53	12282.431	37925.387
17916.0	33.53	14270.782	34609.922
7843.0	33.51	9978.381	39590.168
12882.0	33.49	12608.546	34010.32
18322.0	33.49	14508.437	39913.23
1961.0	33.47	8349.996	38445.762
13208.0	33.45	12514.08	39149.344
1244.0	33.43	8179.289	37278.707
16472.0	33.43	13995.528	33339.711
13121.0	33.43	12530.437	38192.762
17167.0	33.43	13967.052	39068.277
13913.0	33.43	12938.879	33189.059
14000.0	33.43	13135.035	34933.848
8012.0	33.41	10340.12	37928.82
9208.0	33.41	10722.739	36095.039
1972.0	33.41	8216.51	38613.102
15738.0	33.39	13488.377	39497.922
9405.0	33.39	10848.068	33148.238
8669.0	33.39	10534.804	36371.816
14559.0	33.39	13165.929	39275.066
7952.0	33.39	10332.121	38717.836
13210.0	33.37	12526.44	39192.379
8785.0	33.37	10427.489	37758.16
8027.0	33.37	10144.898	37546.488
8472.0	33.37	10413.584	34002.266
18275.0	33.35	14375.452	38873.457
443.0	33.35	7827.351	37330.945
17205.0	33.35	14015.294	39952.219
15175.0	33.35	13365.644	34413.367
9254.0	33.33	10674.108	35418.781
14413.0	33.33	13114.01	37490.594
2274.0	33.32	8578.119	38142.078
17183.0	33.32	13926.405	39615.781
7909.0	33.32	10277.431	39110.527
10551.0	33.32	11297.937	38367.18
13252.0	33.32	12890.526	38889.801
9712.0	33.3	10938.714	37843.406
3750.0	33.28	8882.681	35201.844
12512.0	33.26	12481.549	37272.164
12110.0	33.26	12103.506	35403.438
11054.0	33.26	11455.91	34945.547
709.0	33.26	7844.23	38816.895
3696.0	33.24	9059.824	35641.684
11530.0	33.24	11796.852	38316.883
13763.0	33.22	12816.827	35220.352
4898.0	33.22	9403.635	38773.773
18669.0	33.22	14582.574	35183.762
14416.0	33.2	12942.588	37626.371
1848.0	33.2	8308.854	36811.84
16624.0	33.2	13957.168	35134.332
11102.0	33.18	11470.033	34019.457
6011.0	33.18	9570.779	36668.715
12624.0	33.18	12477.767	36226.133
10306.0	33.16	11265.419	34677.406
9806.0	33.16	11015.875	39971.395
13242.0	33.16	12894.055	39341.914
10408.0	33.16	11327.54	36361.41
12644.0	33.16	12286.414	35899.234
6512.0	33.14	9832.016	38946.973
8779.0	33.14	10428.219	37695.605
4838.0	33.14	9434.742	38801.133
18392.0	33.14	14435.011	38284.664
12979.0	33.14	12686.312	35570.039
8898.0	33.14	10364.546	39274.906
17112.0	33.12	13862.395	38303.867
9174.0	33.12	10598.53	36429.637
12313.0	33.1	12094.264	39124.152
8469.0	33.1	10520.995	33952.633
5498.0	33.09	9419.925	35349.828
10658.0	33.07	11253.204	39576.191
4557.0	33.07	9253.795	37718.949
4892.0	33.07	9449.01	38758.414
11480.0	33.05	11697.372	37865.684
12314.0	33.03	12084.383	39203.586
9310.0	33.03	10628.977	34668.922
2837.0	33.03	8729.012	34961.262
12605.0	33.03	12302.938	36840.391
7523.0	33.03	9943.41	37143.023
13411.0	33.03	12816.817	36576.703
13338.0	33.03	12718.861	37612.754
1581.0	32.97	8047.459	33531.637
18689.0	32.97	14484.389	34896.535
7200.0	32.97	9754.023	33226.602
9011.0	32.97	10778.117	38687.246
9091.0	32.97	10727.122	37401.086
18260.0	32.95	14250.466	38681.422
23.0	32.93	7928.228	33375.852
9797.0	32.91	10953.603	39913.727
9113.0	32.91	10709.475	37310.719
11896.0	32.91	11963.974	34606.363
18575.0	32.89	14541.713	36562.883
2291.0	32.89	8472.429	37543.105
14411.0	32.89	12963.829	37429.977
4232.0	32.89	9173.743	35183.398
12374.0	32.89	12300.762	39120.063
8023.0	32.87	10205.386	37768.902
8170.0	32.87	10170.019	35809.914
13099.0	32.87	12606.481	37425.465
14959.0	32.86	13197.161	35647.988
4643.0	32.84	9230.31	38683.945
14248.0	32.82	12939.906	36714.914
17602.0	32.82	14040.118	35825.539
12164.0	32.82	12132.854	36559.07
7735.0	32.82	10016.101	38665.551
12086.0	32.82	12216.816	34971.902
17643.0	32.8	14154.805	34779.242
17546.0	32.8	14005.69	36725.18
6547.0	32.8	9864.692	38563.066
13741.0	32.78	12844.5	35453.953
6610.0	32.76	9919.949	38057.98
13064.0	32.76	12555.149	36577.605
4960.0	32.74	9328.877	37719.414
2236.0	32.74	8602.079	38503.813
17662.0	32.74	14089.417	34532.809
18116.0	32.74	14415.646	37856.746
12455.0	32.72	12336.662	37858.051
8738.0	32.72	10551.383	37235.016
13005.0	32.72	12620.748	35856.863
11586.0	32.72	11703.391	38737.863
2856.0	32.7	8768.746	35231.488
3376.0	32.68	8955.578	39220.535
17163.0	32.66	13992.515	38927.324
14412.0	32.66	13071.008	37469.227
3281.0	32.64	8838.28	39861.941
2648.0	32.64	8836.431	33339.949
11107.0	32.64	11526.717	33812.906
6648.0	32.63	9916.448	37835.711
11231.0	32.61	11724.459	34297.699
7203.0	32.61	9852.141	33243.078
436.0	32.61	7763.912	37258.488
11138.0	32.61	11555.933	33600.742
6328.0	32.57	9565.492	39158.785
13972.0	32.57	13124.736	34394.77
13299.0	32.57	12922.703	38252.34
8058.0	32.57	10319.758	37075.711
2346.0	32.57	8584.361	37117.793
13858.0	32.55	12798.102	33795.66
15352.0	32.55	13399.639	37058.824
4502.0	32.55	9081.671	36958.762
13855.0	32.53	12869.603	33781.555
10655.0	32.53	11245.198	39523.465
10718.0	32.53	11613.619	39038.605
1630.0	32.51	8409.488	33481.371
18582.0	32.51	14615.22	36460.941
2285.0	32.51	8606.675	37739.836
8529.0	32.49	10502.029	34948.543
6586.0	32.49	9788.177	38230.605
16672.0	32.49	13896.319	36171.434
12446.0	32.49	12348.763	38023.211
3164.0	32.47	8785.598	38695.648
16343.0	32.47	13725.81	34384.879
17702.0	32.47	14016.344	34067.227
9354.0	32.47	10753.311	33890.102
7261.0	32.47	9946.812	34131.777
15672.0	32.45	13477.129	38128.074
1266.0	32.45	8126.246	36715.531
10696.0	32.43	11600.248	39444.016
14374.0	32.43	13006.052	36856.816
16548.0	32.43	13803.902	34343.059
13238.0	32.43	12859.118	39516.82
17596.0	32.4	14061.375	35763.77
7047.0	32.38	9788.939	35351.195
15769.0	32.38	13705.618	39666.594
3765.0	32.38	8913.901	35010.781
12786.0	32.36	12473.401	33774.051
14511.0	32.34	12974.526	39370.406
10698.0	32.34	11622.86	39481.055
10918.0	32.34	11596.904	36292.059
2148.0	32.34	8550.71	39522.543
14622.0	32.34	13326.933	38162.953
8915.0	32.32	10361.861	39708.746
2687.0	32.32	8750.675	34089.066
17237.0	32.32	14147.09	38796.973
9939.0	32.3	11152.697	38122.43
3525.0	32.3	8973.892	37432.465
3049.0	32.3	8671.953	37329.719
10106.0	32.3	11112.356	35562.512
12320.0	32.3	12101.912	39332.934
3328.0	32.28	8951.8	39413.824
12415.0	32.28	12384.285	38525.102
4452.0	32.28	9253.651	36520.758
10394.0	32.28	11386.823	36095.055
18267.0	32.28	14220.724	38826.934
11375.0	32.26	11808.452	36427.371
1752.0	32.24	8223.662	35603.754
10676.0	32.17	11424.681	39767.598
337.0	32.17	7738.885	36328.832
7464.0	32.17	10039.426	36458.441
16346.0	32.15	13671.614	34172.313
9879.0	32.15	11137.706	38785.09
17971.0	32.15	14415.172	35734.129
837.0	32.13	7673.243	39384.887
12622.0	32.13	12357.477	36217.059
12206.0	32.13	12084.331	37246.395
17105.0	32.13	13856.966	38148.195
3186.0	32.13	8814.089	38838.602
17273.0	32.13	14051.067	38559.336
9508.0	32.07	10964.928	35218.051
18597.0	32.07	14450.954	36353.875
11192.0	32.07	11816.529	33762.781
38.0	32.05	7760.559	33422.52
17158.0	32.03	13833.148	38822.496
11182.0	31.99	11725.924	33658.605
6394.0	31.97	9512.773	39672.855
7857.0	31.97	10018.162	39994.203
4524.0	31.97	9094.184	37211.578
3559.0	31.97	9020.786	36961.609
9945.0	31.97	11049.142	37852.754
15136.0	31.97	13555.64	33855.301
7252.0	31.97	9926.218	34046.344
12362.0	31.95	12430.396	39626.098
3156.0	31.95	8722.777	38588.949
14990.0	31.95	13254.86	35120.063
1568.0	31.95	8160.848	33990.363
15139.0	31.95	13522.866	33945.805
13790.0	31.95	12749.052	34895.992
8989.0	31.94	10627.622	39240.938
8954.0	31.94	10656.707	39688.227
14725.0	31.94	13216.857	37038.949
1170.0	31.94	8160.685	38234.988
15550.0	31.94	13491.423	37554.313
7397.0	31.92	10044.583	35926.836
10706.0	31.9	11493.471	39333.27
12984.0	31.88	12634.641	35640.621
14419.0	31.88	13124.364	37808.094
217.0	31.88	7813.083	35615.93
10847.0	31.88	11591.061	37665.211
7165.0	31.86	9911.104	33696.797
18599.0	31.84	14571.369	36060.059
15744.0	31.84	13369.189	39677.547
11611.0	31.84	11816.958	38835.371
9827.0	31.84	11083.886	39362.984
72.0	31.84	7798.996	33719.438
10080.0	31.84	11019.766	36044.359
17290.0	31.82	14041.027	38188.246
3012.0	31.82	8665.884	36821.648
5866.0	31.82	9685.556	35782.676
4561.0	31.8	9124.758	37772.5
17239.0	31.8	14064.895	38826.613
16061.0	31.8	13720.918	37395.848
9848.0	31.78	11108.826	38998.004
16406.0	31.78	13769.256	33338.723
9570.0	31.78	10857.524	36056.215
8099.0	31.76	10349.702	36387.457
8952.0	31.74	10725.496	39643.965
6037.0	31.74	9645.903	37127.68
2119.0	31.74	8277.792	39946.203
18117.0	31.72	14248.046	37862.551
15259.0	31.72	13504.102	35644.98
9951.0	31.72	11028.213	37900.063
18401.0	31.72	14480.567	37880.855
13334.0	31.72	12780.528	37513.68
4766.0	31.71	9469.211	39830.559
11806.0	31.71	11876.115	35935.402
10388.0	31.71	11417.329	35930.672
18641.0	31.71	14465.744	35626.645
15810.0	31.71	13579.921	38696.02
360.0	31.69	7728.585	36611.566
8682.0	31.67	10499.773	36516.387
12617.0	31.65	12413.612	36463.957
14571.0	31.65	13307.321	39081.164
14466.0	31.63	13072.368	38318.809
11676.0	31.63	12023.244	38991.875
11076.0	31.63	11515.187	34689.816
7104.0	31.63	9860.784	34618.926
12324.0	31.61	12130.301	39403.004
9859.0	31.61	11100.598	38910.727
2269.0	31.61	8625.452	38043.73
15233.0	31.59	13457.041	35230.086
13227.0	31.59	12543.292	39937.871
9397.0	31.59	10730.253	33115.895
17610.0	31.59	14197.534	35673.535
14531.0	31.59	12933.935	39924.766
14394.0	31.59	12928.076	36999.188
9051.0	31.57	10716.339	37836.258
2902.0	31.57	8735.413	35698.41
3535.0	31.57	9030.662	37204.172
10205.0	31.57	11020.44	33686.301
895.0	31.57	7890.699	39890.777
7675.0	31.55	9951.481	37953.719
17549.0	31.55	14170.289	36808.051
15777.0	31.55	13655.022	39744.465
15278.0	31.55	13537.24	35872.551
14969.0	31.55	13312.302	35464.816
15720.0	31.55	13432.578	39009.449
13101.0	31.53	12574.265	37482.223
2488.0	31.53	8539.658	35805.16
11625.0	31.53	11726.338	39013.32
11800.0	31.53	11880.754	36086.371
8830.0	31.53	10503.93	38309.871
17469.0	31.53	14169.084	37588.773
15543.0	31.51	13377.577	37346.242
6590.0	31.5	9712.45	38272.863
17701.0	31.48	14164.656	34053.801
15878.0	31.48	13699.351	37884.113
10975.0	31.48	11548.806	35723.492
17599.0	31.46	14118.508	35785.477
15758.0	31.46	13487.572	39893.48
7802.0	31.46	9940.693	39183.395
4098.0	31.46	9211.242	34373.195
3609.0	31.44	8965.633	36480.406
12039.0	31.44	12123.272	34389.301
11638.0	31.44	11694.994	39249.426
15781.0	31.44	13678.02	39520.629
14471.0	31.44	13055.566	38608.242
15131.0	31.42	13516.56	33689.938
9394.0	31.42	10703.626	33315.035
9350.0	31.42	10688.12	33833.625
122.0	31.42	7666.359	34238.605
2109.0	31.4	8268.488	39889.523
18673.0	31.4	14550.078	35233.43
16443.0	31.4	13664.815	33138.172
9284.0	31.4	10622.402	35134.277
7839.0	31.4	9982.998	39447.719
11170.0	31.4	11847.469	33389.785
6526.0	31.4	9919.426	38689.906
8073.0	31.38	10215.238	36919.828
17738.0	31.38	14136.228	33706.504
11382.0	31.38	11693.124	36512.652
15787.0	31.36	13696.699	38949.594
13109.0	31.36	12543.004	37771.762
7184.0	31.36	9871.83	33374.73
9598.0	31.36	10810.638	36420.07
15818.0	31.34	13765.461	38728.184
11476.0	31.34	11818.98	37832.645
11431.0	31.34	11753.335	37073.324
10825.0	31.34	11438.411	38124.145
12935.0	31.34	12687.672	34416.094
17535.0	31.32	14022.761	37075.656
8956.0	31.32	10751.455	39438.898
17195.0	31.32	13880.958	39924.844
13290.0	31.32	12765.114	38175.395
10582.0	31.3	11297.945	38600.754
16444.0	31.3	13835.116	33015.91
1455.0	31.28	8005.917	35098.707
9371.0	31.28	10693.319	33794.508
16524.0	31.27	13789.103	34000.457
14566.0	31.27	13184.067	39163.027
13015.0	31.27	12546.189	35949.262
17598.0	31.27	14009.049	35779.07
17705.0	31.27	14151.578	33825.602
10978.0	31.27	11505.11	35431.305
7642.0	31.25	10089.307	37606.895
3312.0	31.25	8984.381	39744.023
15733.0	31.23	13530.053	39415.297
18103.0	31.23	14254.47	37716.453
17176.0	31.23	13850.495	39417.105
8122.0	31.23	10333.992	36375.379
4068.0	31.21	9188.189	33469.563
5784.0	31.21	9581.153	35048.273
17992.0	31.21	14322.122	36105.051
17618.0	31.21	14164.691	35471.719
3942.0	31.21	9061.378	34526.305
2713.0	31.21	8697.396	34478.02
15735.0	31.21	13430.292	39457.094
17825.0	31.19	14267.663	33055.535
3389.0	31.19	8980.396	39008.094
14565.0	31.19	13159.383	39133.613
14562.0	31.17	13187.091	39378.34
3.0	31.17	7924.942	33073.695
6621.0	31.15	9876.661	38090.426
18408.0	31.15	14503.232	37563.902
18662.0	31.15	14560.592	35364.719
11659.0	31.15	12016.51	39814.172
3099.0	31.13	8700.335	37828.258
18304.0	31.13	14323.026	39666.586
4146.0	31.13	9190.859	34944.203
15729.0	31.13	13381.455	39240.855
9481.0	31.13	10977.722	34570.277
2649.0	31.11	8745.016	33411.98
17210.0	31.11	14069.741	39600.055
11084.0	31.09	11544.712	34553.645
6474.0	31.07	9744.954	39031.07
10346.0	31.07	11258.402	35263.902
14545.0	31.07	13349.416	39910.074
2535.0	31.07	8507.896	35237.18
10753.0	31.05	11573.679	38933.879
9877.0	31.05	11101.732	38768.031
12478.0	31.04	12471.741	37638.516
2868.0	31.04	8702.4	35440.785
18353.0	31.04	14637.787	38714.59
6483.0	31.04	9878.848	39082.535
17564.0	31.04	14060.928	36500.93
11810.0	31.04	11875.948	36027.172
13969.0	31.04	13042.929	34327.879
10232.0	31.04	11014.487	33087.914
11048.0	31.02	11590.699	35179.371
1191.0	31.02	7997.694	37867.473
6191.0	31.02	9667.48	38314.402
17760.0	31.02	14170.166	33391.578
14548.0	31.0	13340.82	39953.402
18357.0	31.0	14482.764	38757.891
4759.0	31.0	9177.174	39906.066
17224.0	30.96	14054.445	39310.938
3082.0	30.94	8828.251	37689.266
3748.0	30.94	8967.919	35185.641
12841.0	30.92	12563.178	33369.309
7855.0	30.92	9951.909	39938.656
378.0	30.9	7887.798	36779.031
15773.0	30.9	13746.905	39708.508
9802.0	30.9	11062.134	39847.887
10723.0	30.9	11517.72	38793.039
9914.0	30.9	11107.531	38255.574
11637.0	30.88	11717.234	39194.859
1091.0	30.86	8052.1	38834.316
6237.0	30.86	9683.61	38677.926
12339.0	30.86	12171.031	39817.695
18414.0	30.86	14582.335	37403.488
8889.0	30.86	10554.128	39170.125
8460.0	30.86	10485.384	33748.496
4552.0	30.84	9252.155	37666.727
10435.0	30.84	11305.897	36778.852
8115.0	30.84	10172.921	36310.508
1220.0	30.82	8122.39	37655.242
9167.0	30.82	10713.0	36663.176
2569.0	30.82	8493.597	34325.965
5587.0	30.82	9470.434	34329.234
9838.0	30.82	11085.452	39232.297
71.0	30.81	7948.821	33713.281
6880.0	30.81	9911.84	36639.531
10272.0	30.81	11395.869	33934.078
17966.0	30.79	14354.836	35634.93
6194.0	30.79	9521.388	38348.953
11193.0	30.79	11732.009	33775.637
566.0	30.79	7816.138	38342.863
10823.0	30.79	11519.11	38114.828
11690.0	30.79	11884.199	38648.113
1452.0	30.79	8113.336	35356.613
8117.0	30.75	10167.322	36338.543
16513.0	30.75	13797.179	33894.988
18165.0	30.75	14418.916	37974.313
10647.0	30.75	11273.457	39422.602
7287.0	30.73	9970.89	34573.754
2597.0	30.73	8552.412	34150.879
4973.0	30.71	9485.647	37566.887
4126.0	30.69	9078.344	34678.133
18316.0	30.67	14272.121	39896.301
10129.0	30.67	11048.85	34929.789
18352.0	30.67	14506.207	38704.578
11404.0	30.67	11664.957	36904.094
10481.0	30.67	11360.72	37445.758
6031.0	30.65	9653.08	37037.391
3093.0	30.65	8749.713	37765.102
583.0	30.63	7807.742	38510.301
8037.0	30.61	10279.968	37375.125
5632.0	30.61	9430.564	33603.504
15718.0	30.61	13538.846	38944.328
17955.0	30.61	14229.653	35525.063
9338.0	30.59	10657.123	33978.109
12305.0	30.59	12148.186	38953.215
13084.0	30.59	12550.819	36978.891
3567.0	30.56	8916.249	36725.109
150.0	30.56	7730.44	34712.301
12337.0	30.54	12176.131	39698.195
5614.0	30.54	9408.944	33869.801
10930.0	30.52	11494.741	35947.574
8930.0	30.52	10482.604	39894.074
11622.0	30.52	11684.126	38906.832
14467.0	30.52	13015.469	38470.313
16250.0	30.52	13572.872	35685.734
12592.0	30.52	12468.011	37012.172
9120.0	30.52	10730.99	37121.195
11769.0	30.52	12050.711	36549.105
343.0	30.52	7704.421	36444.828
5569.0	30.5	9351.599	34693.457
12392.0	30.5	12285.073	38677.715
15820.0	30.48	13675.444	38502.633
14498.0	30.48	13104.141	38813.066
4982.0	30.48	9372.452	37646.867
7304.0	30.48	10059.468	34878.828
1994.0	30.46	8384.362	38740.02
12326.0	30.46	12117.567	39459.121
13350.0	30.44	12791.037	37229.012
2645.0	30.44	8813.345	33223.109
6820.0	30.44	9853.383	37079.664
1974.0	30.44	8341.323	38663.594
15075.0	30.42	13188.268	33330.875
11991.0	30.42	12181.857	33445.613
10402.0	30.4	11263.302	36255.621
14424.0	30.4	12997.381	37867.539
11445.0	30.38	11739.97	37113.953
6826.0	30.38	9885.09	37148.215
1756.0	30.38	8276.589	35640.684
8232.0	30.38	10300.738	35385.406
4823.0	30.38	9475.935	39003.543
12309.0	30.38	12084.119	39031.758
2273.0	30.38	8557.915	38134.805
846.0	30.36	7894.278	39485.973
13268.0	30.35	12768.804	38700.133
18730.0	30.35	14551.668	33693.078
444.0	30.33	7762.984	37335.242
13075.0	30.33	12591.891	36852.457
13743.0	30.33	12764.458	35506.16
7350.0	30.31	9955.233	35369.531
10518.0	30.31	11371.546	37963.324
10053.0	30.31	11172.425	36286.727
4500.0	30.29	9151.27	36948.547
15728.0	30.29	13429.822	39190.371
11153.0	30.27	11421.627	33081.203
806.0	30.27	7897.672	39102.496
3065.0	30.27	8762.458	37483.363
12479.0	30.23	12463.959	37396.297
13359.0	30.21	12891.3	37100.637
15670.0	30.21	13447.977	38122.047
11664.0	30.19	11982.973	39644.305
5583.0	30.19	9449.751	34604.609
11615.0	30.19	11723.839	38862.531
17937.0	30.17	14422.225	35264.449
12677.0	30.17	12321.94	35427.605
2252.0	30.17	8629.933	38357.133
9801.0	30.15	11023.801	39828.234
15911.0	30.15	13613.964	37707.199
18402.0	30.15	14604.869	37914.488
1791.0	30.13	8393.315	36092.063
11541.0	30.13	11681.55	38558.523
6411.0	30.13	9860.954	39896.094
17235.0	30.13	14149.325	39011.063
13280.0	30.13	12860.113	38307.152
10668.0	30.13	11324.047	39751.215
10940.0	30.12	11538.03	36008.809
8909.0	30.12	10512.559	39373.676
6374.0	30.12	9614.894	39371.605
3385.0	30.12	9063.5	38985.293
8321.0	30.1	10177.493	34742.105
13857.0	30.1	12894.888	33795.168
7180.0	30.1	9747.683	33567.57
6975.0	30.1	9885.822	36043.805
15043.0	30.08	13352.024	34000.281
11650.0	30.08	11773.673	39840.195
9050.0	30.06	10770.562	37823.805
11745.0	30.06	11959.451	37203.543
4583.0	30.06	9204.033	38018.984
13337.0	30.06	12896.397	37559.746
17851.0	30.06	14349.553	33551.359
15034.0	30.04	13232.95	34212.391
2520.0	30.04	8598.67	35292.027
5613.0	30.02	9329.489	33862.781
11151.0	30.02	11492.086	33067.332
16205.0	30.02	13596.512	36516.184
11571.0	30.02	11695.839	38706.602
14526.0	30.02	13049.566	39831.242
6496.0	30.02	9882.182	38858.941
15285.0	30.0	13545.138	36018.785
15140.0	30.0	13476.547	33989.133
9959.0	30.0	11110.099	37809.68
7697.0	30.0	10009.008	38117.461
1652.0	30.0	8226.609	33950.586
8417.0	29.98	10557.078	33062.258
4562.0	29.98	9146.457	37789.02
9735.0	29.98	10944.927	38278.215
3476.0	29.98	8937.635	38025.328
7078.0	29.98	9915.938	34991.574
12343.0	29.98	12103.973	39911.453
9765.0	29.98	10845.816	39083.176
7160.0	29.98	9764.336	33855.094
3327.0	29.98	9003.209	39411.641
9048.0	29.98	10585.233	38088.617
9179.0	29.98	10582.841	36495.293
6821.0	29.96	9831.637	37080.465
10748.0	29.96	11582.195	38897.305
9891.0	29.96	11041.326	38603.188
6845.0	29.96	9889.707	36947.18
12568.0	29.96	12305.553	37332.516
16470.0	29.94	13891.911	33327.25
10413.0	29.94	11307.07	36414.348
12369.0	29.94	12406.155	39544.086
16424.0	29.94	13591.579	33246.637
11931.0	29.94	11922.578	33865.785
16703.0	29.92	13786.721	36886.785
3498.0	29.92	8971.229	37765.469
12142.0	29.92	12115.764	36105.621
10851.0	29.92	11617.167	37753.309
9364.0	29.92	10729.71	33684.688
18694.0	29.92	14500.123	34483.871
9124.0	29.91	10744.329	36874.387
12281.0	29.91	12131.23	38553.16
15763.0	29.89	13572.325	39893.496
9344.0	29.89	10752.372	34019.473
13733.0	29.87	12804.903	35686.293
11812.0	29.87	12064.393	35736.02
13267.0	29.87	12719.2	38691.488
17522.0	29.85	14124.83	37182.152
3522.0	29.85	8911.378	37383.414
12338.0	29.85	12070.454	39749.047
8194.0	29.85	10319.499	35689.152
385.0	29.83	7809.61	36851.129
404.0	29.83	7936.362	36990.266
13740.0	29.83	12866.858	35418.703
15753.0	29.83	13383.393	39801.934
15193.0	29.83	13500.036	34824.738
3646.0	29.81	8883.691	36192.273
8673.0	29.81	10533.489	36461.902
5771.0	29.79	9681.663	34834.383
11118.0	29.79	11507.96	33950.996
14992.0	29.79	13227.933	35177.801
1611.0	29.79	8277.137	33185.332
14537.0	29.79	13073.56	40005.848
17225.0	29.77	14137.886	39358.016
2489.0	29.77	8462.844	35807.77
10118.0	29.77	11089.768	35128.656
2140.0	29.77	8609.55	39433.137
14701.0	29.77	13331.831	37306.313
5765.0	29.77	9655.105	34753.113
350.0	29.75	7842.111	36515.168
5749.0	29.75	9606.023	34546.777
7853.0	29.73	9948.019	39876.383
8386.0	29.73	10309.84	33594.609
14614.0	29.73	13322.78	38391.727
4569.0	29.73	9263.347	37871.641
2399.0	29.71	8568.946	36392.145
4441.0	29.71	9152.593	36429.352
17588.0	29.71	14176.145	35908.867
9512.0	29.71	10953.55	35229.316
15302.0	29.71	13551.395	36328.051
12012.0	29.71	12182.807	33902.566
8657.0	29.71	10478.463	36260.832
17285.0	29.71	14137.915	38380.797
4926.0	29.71	9277.483	38452.746
10220.0	29.69	11167.912	33432.164
4008.0	29.69	8919.497	33919.766
18759.0	29.69	14433.423	33232.652
16229.0	29.68	13673.537	35947.711
9000.0	29.68	10704.936	39083.719
12311.0	29.68	12232.335	39105.375
7771.0	29.68	10093.371	38885.09
5677.0	29.68	9526.689	33296.488
12809.0	29.68	12340.277	33264.926
21.0	29.66	7662.618	33321.203
9826.0	29.66	11081.823	39341.195
12168.0	29.66	12115.552	36568.352
18648.0	29.64	14557.246	35416.941
8958.0	29.64	10689.831	39465.789
10294.0	29.64	11386.216	34550.027
11776.0	29.62	12027.379	36661.086
11143.0	29.62	11448.846	33437.773
3211.0	29.62	8797.694	39109.156
17889.0	29.62	14275.57	33994.535
943.0	29.62	8090.348	39888.973
1723.0	29.6	8317.46	34869.809
6841.0	29.6	9815.521	36890.563
3150.0	29.6	8704.333	38533.82
15676.0	29.6	13429.132	38197.234
10546.0	29.58	11319.07	38225.824
9798.0	29.58	10979.41	39964.164
9377.0	29.58	10597.662	33340.48
5650.0	29.56	9405.692	33215.066
3143.0	29.56	8820.788	38447.91
3108.0	29.56	8821.792	37957.875
14922.0	29.56	13182.436	36228.969
14602.0	29.54	13149.548	38535.379
6420.0	29.54	9728.28	39692.164
12475.0	29.54	12486.291	37541.977
330.0	29.54	7709.059	36259.445
5997.0	29.52	9552.166	36560.02
12144.0	29.52	12076.663	36114.371
4064.0	29.52	9260.819	33315.973
12094.0	29.52	12243.114	35133.727
9052.0	29.52	10773.653	37839.094
13.0	29.52	7910.821	33196.402
6436.0	29.5	9821.788	39293.309
17633.0	29.5	14185.49	35147.336
8451.0	29.5	10365.679	33605.105
11807.0	29.48	12029.865	35995.059
15797.0	29.48	13692.664	38896.281
18712.0	29.48	14607.099	33968.703
17651.0	29.46	14070.316	34613.137
12650.0	29.46	12395.891	36036.41
12303.0	29.46	12214.301	38871.512
11939.0	29.45	12046.422	33718.531
17101.0	29.45	13913.439	38119.383
11263.0	29.45	11773.098	34964.715
13822.0	29.45	12739.863	33981.793
11947.0	29.45	11976.225	33615.234
17100.0	29.43	13945.626	38109.719
7076.0	29.43	9884.966	34987.512
17959.0	29.43	14374.983	35577.516
9369.0	29.43	10663.654	33772.754
329.0	29.43	7759.011	36257.074
11389.0	29.43	11789.268	36757.777
822.0	29.43	7969.776	39243.23
8548.0	29.41	10428.046	35214.57
10708.0	29.41	11635.678	39373.445
8057.0	29.41	10321.512	37038.926
11886.0	29.41	11989.211	34636.629
15830.0	29.41	13745.923	38458.953
13275.0	29.39	12875.316	38550.059
8840.0	29.39	10397.071	38557.516
10688.0	29.39	11467.6	39647.914
12375.0	29.39	12423.054	39133.117
7278.0	29.39	10133.591	34473.508
4248.0	29.37	9112.618	35206.988
3094.0	29.37	8845.292	37771.809
2953.0	29.37	8785.812	36228.293
8526.0	29.37	10389.825	34896.625
13247.0	29.37	12725.763	39039.578
8721.0	29.35	10487.085	37035.34
13736.0	29.35	12827.42	35720.316
17560.0	29.33	14049.228	36398.504
10640.0	29.33	11245.788	39205.102
9711.0	29.33	10953.328	37842.758
12363.0	29.33	12344.685	39697.184
7529.0	29.31	10005.922	37184.469
16355.0	29.31	13641.954	33998.516
8375.0	29.31	10240.8	33674.82
12637.0	29.31	12308.923	36353.215
10084.0	29.31	11028.22	35760.207
5714.0	29.31	9662.624	34004.723
2056.0	29.31	8256.095	39184.516
7179.0	29.31	9831.666	33553.504
156.0	29.31	7784.446	34775.238
7989.0	29.29	10248.798	38300.984
2385.0	29.29	8479.838	36847.02
11751.0	29.29	11957.974	37097.34
14393.0	29.29	13018.743	36985.188
2270.0	29.29	8539.672	38084.207
14532.0	29.29	12950.107	39926.445
13333.0	29.27	12863.148	37513.758
12612.0	29.25	12364.154	36641.926
10657.0	29.25	11394.123	39555.84
16396.0	29.25	13727.204	33525.578
1227.0	29.23	8011.546	37383.152
15168.0	29.23	13402.915	34322.906
4636.0	29.23	9067.177	38614.473
7236.0	29.23	10023.293	33504.68
5688.0	29.22	9656.342	33595.98
13974.0	29.22	13050.686	34436.281
7183.0	29.22	9723.614	33353.316
14057.0	29.22	13057.932	35871.445
17269.0	29.22	14087.19	38719.352
13318.0	29.22	12793.721	38135.117
8118.0	29.22	10161.606	36340.832
17207.0	29.22	14128.277	39969.512
4020.0	29.2	8865.668	33554.813
13209.0	29.2	12533.19	39186.754
15000.0	29.2	13323.88	35032.5
9678.0	29.18	10807.381	37422.875
6384.0	29.18	9648.406	39579.18
1973.0	29.18	8322.357	38646.359
15293.0	29.18	13528.411	36197.719
7110.0	29.18	9838.878	34702.973
12992.0	29.18	12710.295	35740.813
10467.0	29.18	11280.566	37181.773
17173.0	29.16	13830.381	39318.473
9396.0	29.16	10620.454	33107.395
8272.0	29.16	10202.239	35242.109
10130.0	29.16	11088.97	34932.816
13068.0	29.14	12535.362	36611.613
12179.0	29.14	12125.057	36736.656
6187.0	29.14	9568.897	38282.668
3745.0	29.14	8853.097	35136.238
17726.0	29.12	14168.103	33656.973
17242.0	29.12	14155.088	38945.984
3307.0	29.12	8904.307	39687.02
13051.0	29.1	12566.189	36331.344
18019.0	29.08	14321.427	36635.223
4356.0	29.08	9241.618	35546.652
1546.0	29.08	8063.061	34176.938
11780.0	29.08	12013.156	36380.215
13207.0	29.08	12581.782	39144.855
1735.0	29.06	8275.05	35187.535
15783.0	29.04	13666.659	39305.008
14570.0	29.04	13207.423	39050.879
9965.0	29.04	11122.058	37568.703
18009.0	29.04	14252.177	36487.871
12787.0	29.04	12443.306	33483.098
5544.0	29.02	9305.657	35067.461
328.0	29.0	7748.532	36252.848
15304.0	29.0	13454.769	36383.953
15790.0	28.99	13657.063	38790.117
2693.0	28.97	8847.979	34232.52
16533.0	28.97	13844.608	34166.242
11794.0	28.97	11980.775	36234.156
13102.0	28.95	12555.226	37530.859
86.0	28.95	7729.472	33945.977
7129.0	28.95	9871.518	34582.305
12351.0	28.93	12400.002	39813.438
9576.0	28.93	10858.745	36172.492
118.0	28.93	7642.025	34185.324
3584.0	28.93	8858.775	36562.633
8944.0	28.93	10637.848	39902.574
15301.0	28.91	13518.183	36307.16
6440.0	28.91	9762.507	39364.133
10218.0	28.91	11007.174	33611.281
12800.0	28.91	12475.66	33436.844
7209.0	28.89	9842.949	33006.723
6216.0	28.89	9554.35	38528.52
12136.0	28.89	12205.29	35940.027
4093.0	28.89	9085.857	34297.039
4915.0	28.89	9458.153	38574.215
9510.0	28.89	10963.46	35225.539
12327.0	28.89	12277.733	39464.715
12207.0	28.89	12278.494	37248.219
16713.0	28.87	13858.14	37183.773
4379.0	28.87	9254.468	35819.57
7879.0	28.87	10185.344	39741.535
9259.0	28.85	10600.23	35437.961
2836.0	28.85	8841.797	34957.395
6390.0	28.85	9535.191	39632.035
14521.0	28.83	12998.272	39636.117
17892.0	28.83	14256.131	34073.77
15012.0	28.79	13339.177	34677.793
12006.0	28.79	12136.901	33769.742
6844.0	28.79	9749.822	36923.078
16678.0	28.79	13996.637	36300.266
14088.0	28.79	13101.806	36287.926
12420.0	28.77	12353.298	38605.426
10200.0	28.77	11133.335	33925.563
18619.0	28.77	14514.511	36012.043
9135.0	28.77	10732.384	36987.316
18413.0	28.77	14466.868	37393.969
3747.0	28.76	8976.217	35181.492
17091.0	28.76	13932.862	37930.527
12026.0	28.76	12176.181	34146.289
12924.0	28.76	12653.843	34264.828
9349.0	28.76	10681.223	33820.992
12170.0	28.76	12170.734	36621.77
18110.0	28.74	14352.099	37824.508
12418.0	28.74	12344.393	38581.898
4011.0	28.74	8898.261	33944.184
4925.0	28.74	9491.892	38452.133
9889.0	28.72	11198.084	38551.953
15525.0	28.72	13390.409	37302.828
8404.0	28.72	10209.994	33203.469
13231.0	28.72	12751.479	39833.82
15554.0	28.72	13517.985	37589.656
12846.0	28.7	12541.177	33523.043
2617.0	28.7	8592.699	33770.676
12391.0	28.7	12465.234	38660.934
9724.0	28.7	10948.411	38042.121
17117.0	28.68	13973.963	38491.145
8966.0	28.68	10581.808	39356.445
15624.0	28.68	13539.542	37987.211
6443.0	28.66	9785.946	39425.02
11921.0	28.66	12056.755	33975.195
10875.0	28.64	11545.722	37121.602
15046.0	28.64	13262.525	33809.746
12810.0	28.64	12441.521	33318.664
9856.0	28.64	11163.266	39096.328
3283.0	28.64	8773.235	39911.656
9296.0	28.64	10728.509	34989.352
14982.0	28.62	13189.476	35339.32
1712.0	28.62	8407.387	34700.141
11905.0	28.58	11968.965	34395.594
16285.0	28.58	13671.771	35227.047
2100.0	28.58	8314.641	39711.387
10214.0	28.56	11036.482	33538.656
17121.0	28.56	13956.943	38557.609
7881.0	28.56	10279.47	39440.957
5624.0	28.56	9353.994	33494.738
1873.0	28.56	8409.841	37029.449
16481.0	28.56	13822.79	33554.211
17601.0	28.56	14050.387	35798.391
12001.0	28.56	12182.088	33707.773
8829.0	28.54	10463.496	38308.578
8153.0	28.54	10268.998	35943.676
15024.0	28.54	13318.543	34332.105
17981.0	28.54	14296.821	35949.703
3301.0	28.53	9030.382	39938.031
13696.0	28.53	12764.035	36213.566
9159.0	28.53	10628.685	36578.461
3324.0	28.53	8918.246	39346.246
16589.0	28.53	13898.938	34694.258
12149.0	28.53	12148.472	36212.289
9682.0	28.53	10914.759	37507.785
11140.0	28.53	11592.645	33346.832
14050.0	28.53	12976.771	35780.316
17730.0	28.53	14154.241	33670.945
12336.0	28.51	12078.459	39650.406
1635.0	28.51	8389.243	33662.484
9053.0	28.49	10592.659	37875.965
4538.0	28.49	9127.994	37380.52
16505.0	28.49	13973.788	33752.152
8627.0	28.49	10367.479	36008.238
6275.0	28.49	9582.807	38818.785
10887.0	28.47	11495.083	36752.441
11831.0	28.47	11900.006	35499.063
4565.0	28.47	9263.395	37803.008
2121.0	28.47	8534.608	39802.316
3658.0	28.45	8895.175	35962.313
14973.0	28.45	13302.281	35506.074
16532.0	28.45	13918.564	34146.715
3977.0	28.45	9028.116	34421.504
1603.0	28.45	8415.841	33035.16
1633.0	28.45	8403.162	33556.215
840.0	28.45	7642.625	39426.375
17464.0	28.45	14143.192	37535.773
3034.0	28.45	8808.899	37020.477
10712.0	28.45	11444.943	39186.605
18620.0	28.45	14528.53	36016.441
10664.0	28.45	11371.629	39643.047
7306.0	28.43	9985.905	34899.441
6093.0	28.43	9542.664	37858.727
10891.0	28.43	11452.854	36804.219
16534.0	28.43	13922.771	34180.051
22.0	28.41	7859.125	33350.141
4980.0	28.41	9363.625	37633.809
7514.0	28.41	10038.941	37087.371
7296.0	28.39	10036.623	34749.012
12030.0	28.39	12276.32	34217.766
18286.0	28.39	14277.836	39112.867
12239.0	28.39	12245.154	38026.816
9121.0	28.39	10646.622	37171.148
2003.0	28.37	8405.217	38763.391
11662.0	28.37	11984.291	39601.395
9375.0	28.37	10640.414	33558.227
13692.0	28.37	12907.314	36159.902
12457.0	28.37	12356.528	37942.633
13237.0	28.35	12922.433	39473.266
14410.0	28.35	12954.35	37428.656
11467.0	28.35	11666.635	37681.988
5596.0	28.33	9435.503	34421.301
1173.0	28.33	8016.388	38015.758
3018.0	28.33	8753.697	36896.734
1708.0	28.31	8272.83	34593.898
1734.0	28.31	8281.471	35178.449
1894.0	28.31	8383.539	37355.414
4621.0	28.31	9110.2	38401.398
8206.0	28.31	10233.635	35452.789
11246.0	28.3	11821.463	34662.891
2916.0	28.3	8830.818	35891.574
7285.0	28.3	9983.01	34554.973
14019.0	28.3	13043.733	35194.535
17190.0	28.28	13923.964	39765.906
11981.0	28.28	12207.416	33244.535
8011.0	28.28	10343.798	37914.359
18088.0	28.28	14396.467	37373.504
7768.0	28.28	10096.05	38856.836
3053.0	28.28	8832.464	37338.688
18114.0	28.28	14266.823	37842.266
10855.0	28.28	11503.073	37543.957
12700.0	28.26	12417.375	35171.527
2878.0	28.26	8785.883	35472.188
15232.0	28.26	13497.942	35213.797
14862.0	28.26	13234.637	37006.66
6569.0	28.24	9767.077	38453.156
17749.0	28.24	14009.494	33599.781
15305.0	28.24	13499.486	36406.82
10064.0	28.24	11034.042	36110.563
12589.0	28.22	12294.922	36934.867
8452.0	28.22	10402.342	33605.559
14950.0	28.22	13205.217	35856.824
11657.0	28.2	11902.625	39767.32
17472.0	28.2	14037.319	37623.961
12252.0	28.2	12084.868	38433.254
8809.0	28.18	10491.865	38053.523
14608.0	28.18	13142.336	38361.344
13192.0	28.18	12608.35	38754.496
12878.0	28.18	12576.529	33972.406
4914.0	28.18	9335.519	38564.641
7172.0	28.18	9725.17	33729.793
1226.0	28.18	8202.595	37379.113
10654.0	28.18	11279.298	39506.164
3546.0	28.16	9032.869	37114.27
4816.0	28.16	9370.588	39228.77
6441.0	28.16	9849.432	39380.777
17191.0	28.14	13967.962	39790.73
12954.0	28.14	12696.52	35032.945
17214.0	28.14	14089.379	39696.055
11477.0	28.14	11851.961	37832.984
12845.0	28.12	12678.233	33484.594
7878.0	28.12	10332.812	39710.016
14016.0	28.12	13134.388	35121.746
10793.0	28.1	11586.466	38180.953
8888.0	28.1	10370.805	39151.309
15760.0	28.1	13411.311	39931.707
11336.0	28.09	11759.78	35904.453
9176.0	28.09	10628.075	36443.066
993.0	28.09	8176.207	39736.051
18324.0	28.09	14430.917	39987.254
12630.0	28.09	12462.189	36277.781
1272.0	28.07	8087.854	36817.762
7896.0	28.07	10235.505	39279.527
13836.0	28.07	12737.652	33867.859
10447.0	28.05	11228.021	36870.965
1969.0	28.05	8293.124	38590.77
18302.0	28.05	14259.857	39609.457
12931.0	28.05	12587.435	34354.18
4933.0	28.05	9485.028	37998.453
11977.0	28.03	12082.403	33163.469
2801.0	28.03	8668.264	34849.313
7214.0	28.03	9770.663	33135.512
14415.0	28.01	13112.513	37615.453
11888.0	28.01	11914.622	34693.715
7139.0	28.01	9719.102	34432.586
9657.0	28.01	10894.147	37134.211
9428.0	28.01	10826.219	33839.945
16663.0	28.01	13963.679	35987.477
15834.0	28.01	13586.24	38201.008
6398.0	28.01	9643.581	39775.926
6592.0	27.97	9877.041	38281.133
130.0	27.97	7781.921	34362.379
16350.0	27.97	13693.792	34254.184
12367.0	27.97	12297.338	39450.09
8592.0	27.97	10387.234	35736.211
5706.0	27.97	9643.36	33863.145
4954.0	27.97	9417.662	37903.664
14573.0	27.95	13315.599	38796.988
4074.0	27.95	9098.903	33670.109
5868.0	27.95	9693.261	35800.219
7194.0	27.95	9830.89	33462.129
1578.0	27.95	8063.538	33731.152
11753.0	27.93	12058.302	37124.746
6730.0	27.93	9759.687	37376.063
6546.0	27.93	9805.332	38542.797
12000.0	27.93	12208.127	33661.441
13807.0	27.93	12879.132	34349.449
9009.0	27.91	10755.557	38670.352
4618.0	27.91	9223.909	38372.219
10681.0	27.91	11462.759	39813.832
12459.0	27.91	12335.211	37970.313
13168.0	27.91	12501.346	38428.336
10468.0	27.91	11349.619	37225.652
18359.0	27.91	14537.82	38783.574
2511.0	27.89	8499.576	35494.871
17928.0	27.89	14301.643	34925.051
10457.0	27.89	11315.731	36924.012
15996.0	27.89	13730.969	37528.914
1523.0	27.87	8112.052	34639.98
8574.0	27.87	10371.277	35533.203
12694.0	27.87	12304.045	35109.027
11070.0	27.87	11607.684	34917.16
10442.0	27.87	11259.791	36845.066
5026.0	27.87	9290.314	36989.145
5025.0	27.87	9351.283	36939.637
3511.0	27.87	8887.267	37561.363
12638.0	27.86	12447.32	36055.977
14266.0	27.86	13045.296	36740.621
12342.0	27.84	12180.137	39890.285
13211.0	27.82	12601.224	39211.059
2666.0	27.8	8812.752	33646.633
9857.0	27.8	11141.965	38813.547
5974.0	27.8	9683.532	36391.125
11514.0	27.8	11797.886	38093.91
4662.0	27.78	9161.899	38796.281
18721.0	27.78	14618.0	34124.438
2467.0	27.78	8450.648	36215.23
17272.0	27.78	14207.841	38484.98
13758.0	27.78	12890.069	35322.219
12335.0	27.78	12197.947	39634.074
8074.0	27.78	10203.971	36929.848
15558.0	27.78	13537.958	37774.777
5773.0	27.78	9566.437	34936.051
14901.0	27.78	13167.558	36606.379
9482.0	27.76	10846.726	34577.07
8422.0	27.76	10457.363	33172.992
14603.0	27.76	13227.719	38536.211
11074.0	27.76	11595.845	34640.645
13069.0	27.76	12648.807	36645.148
17553.0	27.74	14077.249	36637.879
16389.0	27.74	13741.139	33701.746
18264.0	27.74	14276.219	38740.219
12615.0	27.74	12483.235	36394.363
10861.0	27.74	11577.374	37420.023
10946.0	27.74	11483.298	35833.535
7972.0	27.74	10251.73	38439.926
10685.0	27.74	11593.386	39931.391
12044.0	27.74	12156.354	34427.676
2376.0	27.74	8458.064	36746.406
17111.0	27.74	13834.863	38300.785
2546.0	27.72	8568.58	34839.516
13340.0	27.72	12758.513	37650.402
7150.0	27.72	9824.624	34080.363
10677.0	27.72	11505.913	39775.727
17593.0	27.72	14160.936	36037.203
10063.0	27.72	11040.135	36107.68
6403.0	27.72	9661.017	39921.109
84.0	27.72	7838.193	33912.914
3421.0	27.7	8896.393	38653.105
7511.0	27.7	10003.796	37049.109
7161.0	27.7	9791.304	33925.141
854.0	27.68	7663.874	39518.137
16301.0	27.68	13640.54	35073.703
15041.0	27.68	13322.533	33983.727
1264.0	27.66	8103.877	36999.074
13953.0	27.66	13097.592	33936.473
13246.0	27.66	12764.251	39222.07
2492.0	27.66	8552.525	35892.121
11937.0	27.66	11870.602	33964.832
9197.0	27.66	10587.655	36353.512
11019.0	27.66	11456.493	35321.711
13096.0	27.66	12705.848	37325.613
13199.0	27.64	12558.71	38947.57
5654.0	27.64	9412.847	33283.219
8484.0	27.64	10390.693	34291.543
9575.0	27.64	10951.328	36158.531
6383.0	27.64	9644.634	39541.898
8283.0	27.63	10282.385	35060.41
18679.0	27.63	14599.047	34992.828
6379.0	27.63	9633.566	39437.598
11344.0	27.63	11813.221	36050.668
194.0	27.63	7949.339	35364.43
5607.0	27.63	9396.2	34104.863
16582.0	27.63	13990.991	34613.227
18347.0	27.63	14539.911	39092.477
4033.0	27.61	8874.0	33221.652
518.0	27.61	7841.012	37944.133
10548.0	27.61	11211.598	38312.293
4407.0	27.59	9119.445	36065.82
7218.0	27.59	10124.519	33025.547
7811.0	27.59	10081.484	39263.238
11656.0	27.59	11648.359	39960.961
15754.0	27.59	13398.1	39822.289
10105.0	27.59	11139.743	35536.125
10353.0	27.57	11277.576	35364.543
12002.0	27.57	12192.927	33709.734
18379.0	27.57	14477.896	38346.336
10936.0	27.57	11457.384	35972.781
12587.0	27.57	12371.609	36905.926
7633.0	27.55	10077.697	37536.621
1372.0	27.55	8014.586	35778.727
7239.0	27.55	9925.0	33595.695
17694.0	27.55	14152.071	33999.305
17932.0	27.53	14257.743	35100.406
2507.0	27.53	8537.173	35684.77
347.0	27.53	7698.966	36496.527
5647.0	27.53	9288.194	33205.23
8773.0	27.53	10501.554	37611.367
841.0	27.53	7817.402	39428.715
265.0	27.51	7682.459	35943.5
16719.0	27.51	13901.034	37351.145
5707.0	27.51	9502.191	33873.277
11254.0	27.51	11691.27	34828.805
9579.0	27.51	10846.326	36258.504
8814.0	27.51	10436.411	38087.195
1663.0	27.51	8216.004	34197.039
12354.0	27.51	12322.997	39869.148
10223.0	27.49	10999.501	33175.488
4674.0	27.49	9130.51	38941.504
7197.0	27.47	9796.912	33202.215
16625.0	27.47	13796.809	35139.148
15825.0	27.47	13647.812	38352.27
11087.0	27.47	11563.382	34312.34
1245.0	27.47	8190.882	37295.668
18273.0	27.45	14344.697	38868.34
10774.0	27.45	11427.93	38604.914
6912.0	27.45	9786.06	36523.504
15734.0	27.45	13491.318	39441.379
3079.0	27.45	8768.131	37625.594
2658.0	27.45	8678.42	33462.77
3017.0	27.43	8748.61	36846.832
11276.0	27.43	11762.963	35254.465
18319.0	27.43	14443.806	39827.094
2659.0	27.43	8745.137	33495.539
3416.0	27.43	8986.364	38902.359
11756.0	27.43	11854.593	36992.668
9001.0	27.43	10675.912	39106.547
11802.0	27.43	11951.35	36176.586
18217.0	27.43	14338.089	38534.496
2078.0	27.43	8269.46	39418.125
13806.0	27.41	12718.453	34322.816
13874.0	27.41	12750.315	33429.176
15684.0	27.41	13534.341	38608.223
14773.0	27.41	13177.629	37137.824
10790.0	27.4	11428.876	38420.305
15091.0	27.4	13144.336	33143.066
12332.0	27.4	12220.498	39557.027
6217.0	27.38	9699.073	38531.641
9385.0	27.38	10570.455	33464.113
16142.0	27.38	13588.788	37244.453
2327.0	27.38	8589.557	37196.055
7917.0	27.38	10276.671	39216.078
16439.0	27.38	13575.309	33049.824
12723.0	27.36	12495.221	34454.352
15217.0	27.36	13477.403	35016.48
9552.0	27.36	10957.206	35803.117
1908.0	27.36	8280.905	37628.063
12911.0	27.36	12694.076	34212.879
12771.0	27.34	12483.171	33842.789
8109.0	27.34	10338.289	36224.496
7005.0	27.34	9914.4	35669.57
9780.0	27.34	10962.826	39500.695
12231.0	27.34	12279.811	37844.926
6480.0	27.34	9858.289	39071.363
6458.0	27.34	9826.955	39258.949
14514.0	27.34	12987.696	39448.672
1197.0	27.34	8024.976	37964.852
3343.0	27.34	8994.736	39148.363
16368.0	27.32	13732.626	33812.727
12011.0	27.32	12138.073	33894.324
15970.0	27.32	13737.52	37803.336
9360.0	27.32	10578.395	33918.699
15318.0	27.32	13418.361	36678.273
7146.0	27.32	9886.667	34268.035
3594.0	27.32	8926.639	36682.766
7308.0	27.3	9943.91	34937.227
15678.0	27.3	13430.117	38247.078
7643.0	27.3	10032.436	37627.699
9710.0	27.3	10809.155	37830.777
18748.0	27.3	14431.326	33346.746
10229.0	27.3	11013.209	33031.867
815.0	27.28	7804.189	39169.379
10684.0	27.28	11432.749	39920.07
9337.0	27.28	10592.947	34273.891
10729.0	27.28	11569.013	38839.305
10049.0	27.26	11180.367	36501.656
8406.0	27.26	10144.071	33282.984
2694.0	27.26	8788.776	34241.211
1177.0	27.26	8007.687	38048.258
15561.0	27.24	13478.257	37874.898
17907.0	27.24	14396.139	34493.828
12640.0	27.22	12324.342	36092.969
18566.0	27.22	14474.147	36828.703
18026.0	27.22	14413.049	36795.648
5919.0	27.22	9650.989	36000.633
11097.0	27.2	11569.164	34265.648
12304.0	27.2	12161.962	38914.094
14518.0	27.2	13099.361	39582.719
10767.0	27.2	11628.494	38523.145
10690.0	27.18	11627.986	39679.012
4930.0	27.18	9489.392	38223.195
16731.0	27.18	13841.259	37442.719
11214.0	27.17	11825.371	34145.422
15838.0	27.17	13702.868	38024.434
10376.0	27.17	11310.394	35732.098
2680.0	27.17	8787.909	33965.59
4440.0	27.17	9065.735	36422.121
18416.0	27.15	14457.767	37436.27
1285.0	27.15	8187.446	36219.328
11627.0	27.15	11749.703	39051.82
8900.0	27.15	10468.037	39301.789
2421.0	27.15	8464.007	36216.352
12684.0	27.15	12480.944	35563.0
17217.0	27.15	14056.107	39480.016
380.0	27.13	7783.249	36796.344
9793.0	27.13	10943.355	39748.059
16258.0	27.13	13654.18	35537.668
8494.0	27.13	10465.128	34395.711
11334.0	27.13	11768.931	35893.086
11531.0	27.11	11684.244	38319.297
9637.0	27.11	10792.38	36872.27
[truncated: 3,790 more rows]
