# Supplementary material for: Insights on the Control of Yeast Single-Cell Growth Variability by Members of the Trehalose Phosphate Synthase (TPS) Complex
Source: Front Cell Dev Biol. 2021 Jan 28;9:607628. doi: 10.3389/fcell.2021.607628 (PMC7876269; doi:10.3389/fcell.2021.607628)
Supplement: Supplementary file 3 [file Data_Sheet_2.ZIP › replicate1_delta_TPS1_t5.csv]

Id	Area(um^2)	Center_x_position	Center_y_position
1164.0	1023.69	8559.225	38900.992
1846.0	950.41	8972.119	39171.004
1283.0	881.66	8491.583	36470.527
2050.0	841.72	9025.524	37436.996
9337.0	746.97	13004.46	39510.859
11535.0	736.82	14476.142	39708.531
7663.0	735.02	12247.341	33854.969
475.0	694.06	7981.401	37942.117
5868.0	667.3	10883.197	38971.832
10345.0	646.59	13648.174	36719.359
4155.0	628.54	10079.266	39101.105
2465.0	625.8	9112.979	37982.676
2190.0	607.09	9039.161	34525.66
1694.0	601.3	8746.159	39842.266
4986.0	595.58	10453.055	37348.18
10587.0	587.63	13980.669	34189.227
3638.0	577.63	9865.891	37417.141
642.0	571.32	8149.188	35294.645
1394.0	566.82	8476.076	34005.93
11623.0	545.21	14598.13	37977.586
11624.0	543.64	14519.716	37987.527
3775.0	543.2	9870.7	34509.238
11098.0	534.68	14024.58	35383.27
5217.0	532.53	10683.117	38307.258
8185.0	501.08	12288.988	35189.215
2141.0	493.85	9015.02	35894.238
735.0	489.89	8005.344	33595.121
3080.0	487.86	9440.467	34846.316
10573.0	475.48	13983.63	33928.668
11619.0	468.22	14471.737	37896.137
10182.0	467.07	13684.181	39036.152
7708.0	465.73	12166.174	34814.348
7294.0	453.89	12025.579	38590.66
9231.0	444.58	12952.615	38365.176
7741.0	442.57	12260.963	35865.125
2046.0	440.89	9034.421	37632.668
1119.0	439.34	8526.95	39559.793
10623.0	438.91	13868.796	34966.648
10418.0	434.55	13588.61	35625.465
10982.0	433.59	14081.364	37316.34
1025.0	423.7	8399.539	38757.715
1061.0	422.61	8251.669	39472.957
11461.0	421.96	14241.352	38449.613
10325.0	421.25	13587.556	37175.063
2418.0	415.56	9095.491	37239.523
11337.0	404.49	14317.015	35644.168
7068.0	402.44	11652.375	37566.891
4184.0	401.06	10116.155	39592.617
7582.0	400.68	12007.968	33729.438
3963.0	400.6	10098.113	35520.207
4292.0	397.19	10195.182	38755.387
8469.0	394.24	12512.545	37570.609
10810.0	393.74	13911.117	39493.395
6563.0	392.82	11499.611	39611.035
8437.0	391.42	12521.222	36867.836
1676.0	388.97	8663.539	39236.602
495.0	377.0	8152.387	37820.328
11812.0	376.6	14587.282	33751.727
1601.0	374.8	8692.107	37294.355
2895.0	372.9	9287.136	38771.266
3325.0	370.07	9498.607	36657.195
11104.0	369.11	14128.879	35170.758
9004.0	368.71	12948.062	33125.742
10132.0	368.09	13702.723	39950.793
10968.0	368.0	14144.36	37479.566
2153.0	364.53	8876.734	35516.297
5320.0	361.87	10697.179	36204.879
4240.0	361.41	10225.686	39414.066
8296.0	361.16	12572.642	33264.109
5761.0	360.93	10812.304	36969.977
1329.0	359.38	8468.375	35611.086
5156.0	359.24	10694.476	39172.527
208.0	356.52	7794.209	36745.594
8102.0	356.0	12396.384	36882.512
1508.0	351.64	8740.625	35361.035
5269.0	350.66	10647.265	37494.258
3586.0	350.41	9814.134	38292.41
6878.0	350.41	11741.706	33490.293
11772.0	346.18	14627.381	34574.258
11363.0	345.3	14381.266	36333.004
313.0	342.02	7731.47	38511.414
2024.0	340.81	8893.146	37998.938
1441.0	338.3	8412.317	33132.656
2286.0	337.0	9221.415	34315.914
3762.0	336.79	9886.573	34810.246
5159.0	336.68	10694.708	39247.0
2025.0	336.33	8996.397	38025.891
7255.0	335.6	11876.456	39369.477
4072.0	334.57	9960.688	37619.359
11602.0	333.94	14580.765	38188.379
317.0	333.74	7898.582	38679.133
3205.0	331.92	9554.012	34255.563
6532.0	330.97	11304.675	39554.758
1334.0	330.39	8421.574	35425.637
11447.0	329.2	14241.533	38085.43
10253.0	327.56	13707.052	37674.719
302.0	326.92	7651.879	38323.105
8627.0	326.27	12842.904	39506.895
1349.0	324.76	8612.565	35230.242
413.0	323.86	8158.566	39455.941
11679.0	323.5	14512.772	36769.52
9580.0	323.25	13143.369	35501.844
2150.0	322.84	8930.401	35504.176
1702.0	317.04	8972.79	39827.613
9022.0	316.98	12968.091	33555.281
9531.0	316.75	13181.361	37133.559
4213.0	316.7	9990.819	39934.699
4026.0	316.54	9961.777	36924.82
6222.0	316.29	11336.62	33032.816
8882.0	314.55	12734.663	35468.477
6990.0	313.76	11711.8	35678.762
2760.0	313.57	9061.519	39576.039
2565.0	313.55	9190.807	38817.168
2293.0	313.4	9137.484	34538.387
1010.0	313.29	8202.725	38454.594
6127.0	313.11	11109.487	35382.59
10635.0	312.23	13967.229	35229.465
1398.0	312.17	8461.91	34094.105
5174.0	311.81	10753.215	38870.047
10819.0	311.81	13817.093	39734.266
3229.0	310.26	9661.681	34900.102
9697.0	307.1	13285.585	33014.633
10503.0	306.75	13670.047	33618.492
9214.0	305.99	13038.542	37940.898
4041.0	305.37	10038.486	37170.031
7602.0	305.35	12036.771	33334.043
415.0	304.44	8167.62	39487.422
844.0	303.53	8396.446	35655.879
4706.0	303.48	10544.095	34206.957
10696.0	301.5	13910.326	36782.59
1177.0	301.35	8405.571	38753.141
10133.0	300.97	13701.115	39998.875
1855.0	297.62	8943.332	39254.43
526.0	296.96	8190.189	37276.48
2862.0	296.85	9290.946	39231.734
416.0	295.99	8119.753	39520.137
8108.0	294.68	12433.575	36728.555
7546.0	294.67	11915.412	33985.227
10836.0	292.48	14171.352	39775.707
625.0	289.86	8154.064	35595.613
6093.0	289.84	11160.3	35954.355
8620.0	288.86	12830.972	39685.234
3506.0	287.63	9824.694	39944.508
10606.0	286.91	13856.023	34511.715
11702.0	285.99	14543.197	36380.328
11370.0	285.91	14399.164	36534.598
6564.0	285.41	11420.05	39627.777
10989.0	284.9	14080.565	37060.828
11678.0	284.84	14425.339	36767.602
10910.0	283.52	14076.671	38582.445
3736.0	283.08	9770.535	35102.949
3283.0	282.9	9676.729	35833.375
10498.0	281.62	13595.337	33727.477
7857.0	278.38	12184.763	37757.055
1242.0	274.9	8613.264	37583.41
11497.0	273.67	14390.883	39385.238
231.0	273.65	7952.693	37159.012
332.0	273.27	7771.892	38850.996
5977.0	273.11	11034.114	38894.16
5136.0	272.06	10617.409	39657.441
5936.0	271.83	11173.487	39664.34
3909.0	271.83	10120.633	34259.391
140.0	271.7	7811.82	35814.445
11297.0	271.58	14245.677	34546.359
3547.0	271.47	9865.248	39087.453
11801.0	270.97	14526.139	34124.785
288.0	270.85	7741.287	38082.531
467.0	270.72	8124.421	38266.73
7258.0	269.84	12032.609	39246.957
451.0	268.67	8181.347	38505.004
10896.0	268.17	14004.141	38897.742
8193.0	268.15	12419.715	35009.203
8002.0	267.69	12307.121	39076.594
7704.0	267.27	12131.859	34598.301
9831.0	267.21	13390.049	35193.527
4223.0	266.68	10255.645	39951.48
3174.0	266.26	9521.609	33135.609
1686.0	265.91	8651.06	39499.129
1631.0	265.85	8829.598	37875.965
11808.0	265.51	14630.792	33673.145
4191.0	265.13	9949.176	39780.691
7973.0	265.05	12449.609	39913.016
300.0	264.47	7953.721	38392.652
877.0	263.98	8237.626	36249.621
11525.0	263.73	14516.753	39963.34
10610.0	262.77	13978.049	34554.988
11312.0	262.37	14260.032	34930.281
5110.0	262.33	10559.43	39705.793
719.0	260.72	8177.815	34178.637
10889.0	260.72	14085.91	39038.066
9466.0	260.68	13300.678	38339.039
5957.0	260.64	11048.335	38992.609
8052.0	259.82	12316.219	37990.004
4980.0	259.34	10447.749	37181.313
6063.0	258.88	11092.421	36742.293
10717.0	258.06	13782.159	37555.348
960.0	256.72	8381.328	37441.289
2752.0	256.72	9062.432	39492.988
822.0	255.87	8382.9	35244.746
3395.0	254.57	9669.268	38212.992
306.0	253.92	7691.667	38440.074
1183.0	253.77	8550.259	38540.434
4963.0	253.75	10445.074	36818.957
10815.0	253.65	13837.313	39587.527
7655.0	253.34	12092.333	33584.652
1715.0	253.1	8877.075	39443.578
1543.0	253.06	8748.006	35845.469
6501.0	251.64	11402.375	38865.844
11054.0	251.56	14159.054	36377.891
7327.0	251.54	11863.93	37853.813
10838.0	250.62	14037.411	39812.664
11027.0	250.61	13997.105	36383.48
7833.0	250.55	12063.979	37360.172
6431.0	250.3	11239.603	37738.555
10832.0	250.22	13941.336	39931.828
10028.0	250.18	13428.275	38558.867
9638.0	250.07	13219.791	34025.207
11853.0	249.9	14437.752	33239.906
10055.0	249.78	13385.191	39164.914
3562.0	249.71	9896.645	38776.539
8157.0	249.38	12488.187	36153.117
1254.0	249.17	8569.071	37247.211
2265.0	248.57	9202.223	33604.613
2751.0	247.64	9070.538	39468.508
11164.0	247.02	14201.429	33857.703
6804.0	246.31	11492.565	34558.93
3977.0	245.38	10114.153	35960.344
6999.0	245.11	11837.54	35857.355
9702.0	244.74	13298.568	33086.387
10522.0	244.51	13652.827	33111.984
3825.0	244.38	9762.732	33647.543
6830.0	244.23	11564.568	33542.828
10389.0	243.92	13678.477	35951.957
1340.0	243.65	8556.875	35269.871
1088.0	243.19	8326.961	39924.379
10953.0	243.17	14110.178	37564.313
6487.0	242.33	11248.491	38541.422
9622.0	242.25	13173.172	34320.332
1087.0	242.06	8391.396	39916.422
2576.0	241.53	9128.357	38934.23
5485.0	241.47	10664.969	34634.93
4666.0	241.05	10482.519	33563.219
119.0	240.51	7955.985	35388.086
11492.0	240.41	14355.842	39291.305
9242.0	240.34	12961.136	38459.262
6727.0	240.2	11488.723	36212.277
5318.0	239.72	10731.656	36159.086
10227.0	239.05	13589.068	38012.199
9760.0	239.02	13496.355	34112.73
8906.0	238.61	12887.852	35169.375
3.0	238.58	7668.907	33038.898
9661.0	238.36	13328.79	33362.852
1689.0	238.35	8769.781	39608.109
11621.0	238.1	14531.609	37937.004
6963.0	238.06	11831.592	35199.691
11532.0	236.79	14526.185	39639.992
10195.0	236.08	13674.113	38865.262
945.0	235.95	8338.698	37226.059
3803.0	235.89	9732.633	33902.012
5092.0	235.76	10511.076	39353.926
11508.0	235.66	14321.363	39778.242
2055.0	235.45	8861.079	37205.059
936.0	234.71	8407.053	37082.824
10801.0	234.55	13807.109	39426.109
5941.0	234.15	11021.861	39499.246
10624.0	233.44	13798.908	35006.723
1823.0	233.15	8858.398	39396.223
4297.0	233.1	10143.444	38481.805
381.0	233.06	7694.82	39582.246
808.0	232.02	8223.953	34961.234
4730.0	231.99	10509.184	34404.867
122.0	231.76	7869.218	35428.758
11590.0	231.49	14424.505	38540.008
5147.0	231.16	10771.099	39572.313
8177.0	230.36	12485.398	35516.063
8834.0	229.4	12859.458	36830.676
4560.0	228.71	10210.717	34399.566
3159.0	228.29	9327.816	33403.965
3941.0	227.66	9990.547	34980.336
6884.0	227.6	11636.275	33628.879
7998.0	226.74	12347.816	39160.395
8277.0	226.68	12359.911	33036.633
4507.0	225.47	10214.505	35883.324
4629.0	225.22	10174.251	33379.352
4440.0	225.22	10328.595	37146.863
7196.0	224.88	11797.243	39516.992
10748.0	224.59	13960.496	38371.109
2340.0	224.28	9196.386	35855.336
11081.0	224.21	14094.574	35580.648
6960.0	224.19	11749.122	35110.215
3768.0	223.88	9737.457	34678.695
10087.0	223.79	13354.18	39421.059
3628.0	223.61	9775.36	37577.922
10146.0	223.44	13734.072	39501.965
5949.0	223.27	11070.788	39390.992
9071.0	223.14	12980.984	34531.914
10070.0	222.58	13356.872	39342.41
6297.0	222.58	11216.194	34586.262
11238.0	222.37	14337.435	33076.055
5636.0	222.18	10791.383	34924.219
2140.0	222.16	9051.966	35869.363
1698.0	221.99	8704.671	39962.527
11380.0	221.64	14209.475	36790.012
9003.0	221.62	13124.754	33055.566
10534.0	221.05	13896.475	33165.211
5128.0	220.97	10669.019	39885.293
10927.0	220.86	14038.86	38277.551
9845.0	220.63	13546.121	35451.199
6872.0	220.45	11787.776	33346.934
10700.0	220.41	13828.037	36823.348
2783.0	220.13	9334.889	39864.66
6974.0	220.07	11800.869	35431.945
722.0	219.63	8055.311	34069.504
921.0	219.59	8258.34	36804.406
6574.0	219.34	11579.985	39547.875
2092.0	219.28	9016.847	36814.957
11745.0	219.25	14466.005	34997.605
10592.0	219.23	13960.403	34324.648
9929.0	219.21	13414.834	36578.477
3918.0	219.07	10084.551	34420.066
2205.0	218.54	8975.66	34254.277
6298.0	218.23	11269.137	34593.098
831.0	218.08	8293.521	35366.016
8105.0	217.6	12363.063	36976.047
126.0	217.43	7833.269	35468.074
5606.0	217.41	10960.179	34143.664
2026.0	216.53	9005.172	38056.934
5892.0	216.14	10969.116	39583.543
1270.0	215.91	8524.414	36962.047
4542.0	215.59	10316.681	34465.664
9436.0	215.26	13271.212	39083.859
3142.0	215.17	9416.579	33698.355
213.0	214.99	7699.862	36830.285
11258.0	214.94	14241.292	33527.219
9416.0	214.92	13301.788	39130.551
7212.0	214.86	11668.971	39842.297
6917.0	214.65	11741.039	34069.141
2414.0	214.57	9253.756	37137.133
3145.0	214.51	9306.906	33730.809
8646.0	214.5	12851.352	39147.129
11265.0	214.34	14346.079	33700.461
3067.0	214.05	9477.819	34985.004
599.0	213.94	8184.992	35928.758
10450.0	213.94	13618.542	35050.492
8254.0	213.75	12341.041	33761.348
9733.0	213.6	13459.6	33680.453
1979.0	213.56	9049.934	38518.285
595.0	213.38	8164.657	35910.566
11176.0	213.35	14137.764	33509.879
10169.0	213.27	13633.775	39213.434
3805.0	213.25	9703.069	33947.629
2914.0	213.25	9379.222	38468.652
2973.0	213.1	9324.09	36876.301
9995.0	212.89	13414.922	37937.199
4985.0	212.69	10407.777	37321.09
7339.0	212.39	12057.445	37758.938
5862.0	212.35	10817.839	38786.848
10102.0	212.33	13431.355	39726.406
6430.0	212.1	11402.03	37722.281
11642.0	211.99	14559.609	37647.109
1016.0	211.97	8341.877	38663.934
11022.0	211.91	14149.761	36554.164
8007.0	211.41	12422.505	38817.191
402.0	210.78	8046.627	39874.098
7712.0	210.51	12123.396	35094.852
3475.0	210.42	9592.242	39496.539
11514.0	210.38	14357.973	39893.215
1654.0	210.28	8798.623	38504.742
1257.0	209.71	8616.792	37273.293
10916.0	209.28	14130.96	38443.953
3275.0	209.27	9513.505	35755.488
7461.0	209.11	12052.003	35542.426
11308.0	209.04	14221.091	34817.012
10421.0	208.52	13632.888	35427.363
8948.0	208.27	12835.376	34158.652
3161.0	208.06	9285.467	33470.918
1295.0	207.89	8586.724	36252.086
7170.0	207.64	11772.572	39159.797
11478.0	207.6	14398.155	38935.461
20.0	207.43	7668.39	33505.445
5979.0	207.39	11195.45	38953.484
11824.0	207.25	14432.681	33608.156
5988.0	207.1	11165.562	38594.484
8381.0	206.99	12700.153	35560.07
127.0	206.62	7775.347	35497.391
9268.0	206.56	13007.77	38731.156
4317.0	206.51	10318.858	38173.68
923.0	206.37	8339.827	36928.93
3782.0	206.07	9723.353	34590.898
6279.0	206.01	11340.506	34101.527
703.0	205.91	8050.095	34607.199
10100.0	205.86	13561.517	39703.668
1390.0	205.45	8515.68	34286.961
5332.0	205.42	10654.667	35761.016
11365.0	205.13	14403.196	36442.973
11733.0	204.97	14467.324	35319.578
5521.0	204.46	10666.028	34108.105
8876.0	204.36	12882.555	35647.113
3415.0	204.3	9685.796	38540.934
7366.0	204.19	11990.354	37360.617
435.0	204.17	8034.57	39063.012
4170.0	203.38	10104.688	39219.184
2069.0	203.25	9028.774	37100.844
7211.0	202.87	11635.361	39804.008
1656.0	202.56	8838.898	38537.41
2198.0	202.45	9026.257	34398.793
6882.0	202.27	11749.744	33559.766
5241.0	201.95	10656.73	37969.074
3662.0	201.85	9752.973	36702.965
5947.0	201.68	11091.971	39558.871
3976.0	201.66	10110.96	35938.965
7838.0	201.43	12160.151	37417.246
4389.0	201.37	10191.739	37789.652
3268.0	201.28	9621.341	35635.676
3510.0	201.01	9808.851	39652.148
8282.0	200.95	12474.281	33159.242
1111.0	200.86	8570.344	39728.773
6054.0	200.66	11171.381	36944.922
4013.0	200.59	9932.661	36750.875
7114.0	200.4	11685.215	38211.246
2491.0	200.15	9058.621	38416.406
846.0	199.97	8407.619	35688.961
3403.0	199.8	9607.064	38335.73
6510.0	199.78	11355.206	38959.395
6436.0	199.71	11356.234	37791.844
8928.0	199.17	12896.279	34739.109
6596.0	199.06	11567.416	38980.613
319.0	198.9	7724.213	38737.336
3580.0	198.88	9723.192	38429.98
1530.0	198.75	8811.483	35725.523
6949.0	198.67	11633.913	34727.633
2367.0	198.5	9067.687	36307.223
3050.0	198.46	9404.227	35545.828
11663.0	198.44	14614.115	37035.863
4461.0	198.38	10181.969	36965.949
9446.0	198.38	13298.983	38842.188
2157.0	198.27	8902.889	35288.168
9861.0	198.27	13416.449	35626.168
10562.0	198.17	13972.11	33647.16
8466.0	198.12	12534.389	37513.695
5763.0	197.77	10868.365	36982.523
6256.0	197.54	11302.975	33743.102
8538.0	197.52	12598.132	39014.895
2787.0	197.47	9398.986	39963.641
10614.0	197.12	13779.758	34681.648
2897.0	196.81	9486.306	38823.078
2282.0	196.76	9082.34	34052.906
10041.0	196.49	13495.856	38894.188
7293.0	196.35	12050.638	38576.965
10506.0	196.18	13627.224	33330.977
4063.0	195.86	10029.011	37473.664
442.0	195.86	8138.185	38948.535
1542.0	195.63	8670.858	35817.695
2926.0	195.22	9340.856	38055.859
3478.0	195.05	9513.908	39547.352
11747.0	194.59	14441.332	35044.125
3645.0	194.27	9781.082	37185.488
11735.0	194.27	14432.445	35369.508
4537.0	193.81	10305.764	34927.012
10147.0	193.67	13708.622	39501.953
2476.0	193.56	9168.431	38081.539
6437.0	192.89	11301.619	37792.438
1659.0	192.83	8655.217	38623.254
1336.0	192.73	8616.824	35466.363
925.0	192.6	8326.242	36944.684
134.0	192.6	7689.248	35667.961
5877.0	192.52	10857.061	39115.625
3659.0	192.5	9801.398	36907.125
6395.0	192.37	11221.658	36879.492
9709.0	192.12	13474.543	33074.621
8736.0	192.04	12715.791	38362.898
7651.0	191.99	12254.498	33445.957
6120.0	191.91	11191.855	35305.938
7271.0	191.62	11973.923	38843.727
1332.0	191.49	8428.069	35677.625
9942.0	191.35	13451.385	36727.516
8725.0	191.22	12822.718	38560.27
101.0	190.91	7930.288	35163.523
6291.0	190.91	11316.62	34414.16
3822.0	190.84	9705.834	33608.305
1515.0	190.72	8757.901	35435.453
10284.0	190.68	13636.55	37395.852
842.0	190.59	8380.609	35620.809
7972.0	190.53	12423.956	39910.832
8087.0	190.43	12432.979	37473.957
9577.0	190.07	13153.241	35694.93
3196.0	189.48	9539.218	34019.957
859.0	189.4	8348.58	35944.281
4176.0	189.15	10028.008	39337.586
11725.0	189.11	14486.041	35641.266
11775.0	189.02	14448.634	34352.133
9155.0	188.67	13105.712	36677.371
9944.0	188.63	13384.705	36769.219
1766.0	188.42	8926.676	39568.367
11304.0	188.14	14349.889	34677.551
6258.0	188.04	11397.453	33794.223
3220.0	188.04	9530.793	34673.27
3164.0	187.93	9446.219	33252.543
50.0	187.73	7677.943	34263.031
9323.0	186.99	13002.384	39402.047
6543.0	186.99	11361.263	39948.863
5990.0	186.89	11078.648	38345.785
10866.0	186.83	14096.836	39428.316
9895.0	186.64	13538.547	36026.211
7242.0	186.28	11982.317	39657.527
3819.0	186.2	9707.229	33588.16
744.0	185.86	8068.947	33052.297
8353.0	185.66	12526.341	34716.324
6481.0	185.43	11250.991	38392.426
2750.0	185.32	9196.452	39454.605
6643.0	185.11	11566.661	37719.336
4320.0	185.11	10177.279	38180.035
3757.0	184.96	9799.395	35027.223
11262.0	184.76	14416.659	33660.73
4621.0	184.59	10220.387	33595.996
3340.0	184.53	9561.243	36920.781
7730.0	184.53	12119.532	35534.223
8382.0	184.29	12567.638	35620.84
8881.0	184.19	12856.194	35727.629
10593.0	184.17	13830.375	34330.559
3634.0	184.07	9797.184	37399.613
10305.0	183.88	13578.894	37255.387
11816.0	183.75	14424.472	33793.297
2201.0	183.73	8892.726	34166.547
5099.0	183.5	10443.164	39462.492
4148.0	183.46	10027.911	38921.648
10477.0	183.12	13758.136	34392.051
7862.0	182.87	12246.112	38059.277
7529.0	182.64	11939.48	34606.563
7075.0	182.35	11641.226	37789.535
6492.0	182.18	11233.513	38719.387
8431.0	182.12	12547.667	36739.832
11639.0	181.99	14465.593	37595.633
544.0	181.99	8159.198	36789.285
7244.0	181.53	12022.393	39734.699
2027.0	181.51	8962.068	38096.059
4153.0	181.24	9953.237	39045.348
9020.0	181.22	12948.041	33516.094
7904.0	181.12	12253.836	38943.934
2073.0	181.01	8980.071	37164.348
10704.0	180.86	13908.735	36899.246
8153.0	180.84	12368.016	36123.059
10033.0	180.59	13508.983	38625.145
7653.0	180.55	12177.953	33475.09
1335.0	180.47	8629.347	35438.797
3266.0	180.34	9552.023	35551.223
10897.0	180.09	14107.854	38920.195
2768.0	180.05	9223.792	39868.137
8377.0	179.86	12550.454	35462.938
1204.0	179.55	8570.254	37835.707
9423.0	179.4	13345.915	39241.504
4432.0	179.38	10198.034	37051.441
1705.0	179.13	8921.386	39931.27
7029.0	179.13	11800.535	36638.094
9630.0	178.83	13303.093	34440.324
10913.0	178.81	14026.276	38624.559
8231.0	178.69	12437.02	34050.891
3148.0	178.44	9322.901	33789.027
6779.0	178.4	11546.395	34945.457
4268.0	178.31	10201.909	38835.598
3253.0	177.41	9692.2	35143.332
4012.0	177.22	10046.847	36740.246
8500.0	177.16	12642.964	38499.336
9332.0	177.14	12961.339	39481.41
6793.0	177.04	11553.354	34766.516
7987.0	177.03	12418.754	39736.809
2162.0	176.81	8895.09	35167.488
2281.0	176.76	9259.73	34046.023
3153.0	176.7	9279.419	33516.477
1466.0	176.45	8830.419	33967.586
5115.0	176.37	10530.766	39943.801
10622.0	176.28	13963.085	34923.176
7624.0	176.12	12000.344	33017.652
3424.0	176.09	9572.988	38848.785
6880.0	176.05	11642.329	33500.293
259.0	175.84	7666.134	37516.898
7229.0	175.8	11986.694	39794.926
4981.0	175.76	10401.264	37207.168
11589.0	175.72	14611.497	38530.211
434.0	175.65	8181.303	39022.125
11813.0	175.65	14452.824	33770.41
11825.0	175.63	14624.393	33625.141
1266.0	175.59	8582.963	36915.313
10564.0	175.44	13807.245	33695.004
6529.0	175.28	11291.279	39443.258
4504.0	175.19	10180.391	35819.797
7389.0	175.15	11908.012	37148.652
10640.0	174.98	13791.487	35369.891
4523.0	174.78	10264.4	35198.203
11381.0	174.69	14244.147	36792.816
5006.0	174.67	10529.666	37783.047
6996.0	174.34	11807.365	35771.223
3863.0	174.25	9923.429	33319.723
6333.0	174.23	11241.397	35476.469
10455.0	174.09	13737.395	34814.145
7633.0	174.06	12096.09	33032.508
1603.0	173.96	8702.302	37335.461
1614.0	173.83	8736.735	37521.34
10509.0	173.79	13747.399	33406.301
11026.0	173.73	14196.711	36697.578
9540.0	173.33	13266.324	36790.52
5495.0	173.33	10566.359	34489.855
207.0	173.27	7962.206	36734.172
10963.0	173.1	14028.868	37400.578
336.0	172.93	7934.472	38882.758
8269.0	172.79	12314.566	33386.273
299.0	172.45	7927.485	38376.156
2910.0	171.95	9276.367	38426.816
7869.0	171.91	12241.878	38240.516
4189.0	171.83	10105.912	39690.699
8859.0	171.74	12723.619	36173.578
2771.0	171.7	9194.584	39922.188
6216.0	171.7	11034.463	33174.285
1018.0	171.66	8374.756	38714.715
11126.0	171.66	13994.858	34720.598
7028.0	171.62	11822.175	36599.516
11570.0	171.51	14425.128	39089.301
8752.0	171.51	12776.102	38037.906
799.0	171.49	8371.29	34687.434
6186.0	171.49	11188.123	34018.93
5622.0	171.32	10908.519	34476.809
4079.0	171.28	10041.678	37709.402
3674.0	171.05	9740.292	36855.379
7659.0	170.9	12123.89	33685.902
10344.0	170.86	13703.952	37010.965
6224.0	170.82	11415.038	33039.18
3265.0	170.82	9518.184	35476.086
8337.0	170.7	12528.204	34483.129
11268.0	170.65	14307.673	33866.402
23.0	170.63	7823.44	33579.578
10625.0	170.49	13806.8	35047.113
1449.0	170.36	8837.536	33310.492
6300.0	170.28	11377.117	34655.875
2951.0	170.22	9403.976	37663.434
6511.0	170.11	11224.289	39040.02
3429.0	170.05	9546.867	38856.547
4436.0	169.94	10251.445	37088.273
7642.0	169.94	12157.838	33225.961
1017.0	169.92	8338.993	38706.277
5628.0	169.9	10938.289	34652.168
5132.0	169.75	10632.759	40000.984
3103.0	169.69	9464.177	34711.195
5984.0	169.55	11086.813	38784.648
6486.0	169.23	11255.236	38483.836
6024.0	168.98	11177.792	37526.281
5209.0	168.86	10672.023	38156.953
1643.0	168.85	8664.123	38212.688
7257.0	168.65	11930.074	39210.051
1467.0	168.63	8637.271	33981.074
6616.0	168.5	11420.573	38197.91
4326.0	168.39	10310.199	38253.809
1629.0	168.25	8769.053	37768.23
7883.0	168.21	12211.516	38499.938
537.0	168.19	8130.844	36932.762
8950.0	168.12	12765.657	34182.344
10893.0	168.08	14148.404	38837.438
4255.0	167.75	10205.378	39005.645
4966.0	167.2	10483.623	36870.809
5621.0	167.03	10821.842	34474.488
10129.0	166.97	13755.809	39888.078
1138.0	166.91	8544.974	39198.785
6665.0	166.6	11542.859	37460.984
6160.0	166.53	11040.007	34667.039
437.0	166.43	8030.003	38803.492
388.0	166.34	7926.63	39751.484
8250.0	166.22	12464.307	33675.711
4769.0	165.91	10445.277	34904.457
7358.0	165.8	12037.495	37607.961
6741.0	165.72	11428.808	35703.27
3761.0	165.45	9884.782	34789.383
8694.0	165.3	12755.238	38921.809
10417.0	165.28	13578.61	35604.84
8122.0	165.26	12414.674	36686.363
11790.0	165.24	14492.803	33974.512
11494.0	165.22	14390.571	39307.824
5784.0	165.15	10813.23	37502.492
2139.0	165.01	8983.857	35762.855
6829.0	164.94	11533.061	33528.992
5321.0	164.71	10622.575	36214.141
8636.0	164.48	12715.531	39354.59
10778.0	164.4	13937.59	39030.43
6847.0	164.4	11522.677	33268.227
121.0	164.11	7703.258	35401.477
8901.0	163.86	12739.459	35418.262
6455.0	163.85	11412.984	38097.703
8833.0	163.62	12744.378	36820.164
8155.0	163.6	12421.167	36140.102
2970.0	163.39	9395.28	37161.191
10339.0	163.37	13730.529	36933.18
4441.0	163.33	10207.108	37149.84
11858.0	163.27	14486.271	33108.125
5212.0	163.25	10578.371	38199.953
11151.0	163.23	14025.531	34072.539
6627.0	163.12	11468.175	38049.164
1090.0	163.12	8543.923	39784.531
3418.0	163.0	9650.223	38707.539
6241.0	162.93	11377.35	33494.184
6869.0	162.83	11677.062	33292.879
1233.0	162.73	8439.119	37742.848
11854.0	162.68	14430.073	33292.605
7381.0	162.47	12009.76	37032.652
6343.0	162.39	11336.922	35742.496
5553.0	162.33	10752.001	33229.973
10712.0	162.26	13865.152	37221.801
4505.0	162.14	10147.903	35858.805
4322.0	162.12	10156.049	38188.176
3069.0	162.1	9398.759	35020.449
9960.0	161.76	13487.907	36979.871
11768.0	161.74	14461.742	34469.023
3738.0	161.74	9872.67	35148.133
7079.0	161.66	11771.337	37876.715
6805.0	161.62	11467.137	34319.129
2815.0	161.62	9290.661	39390.262
11240.0	161.47	14254.866	33098.699
9376.0	161.28	13269.687	39793.914
4344.0	161.28	10276.986	37931.492
1810.0	161.07	8858.362	39373.168
3496.0	160.91	9508.541	39909.328
3939.0	160.91	9956.152	34956.891
21.0	160.9	7747.257	33522.25
3201.0	160.53	9615.727	34158.746
2316.0	160.21	9218.147	35256.051
11577.0	160.17	14622.008	38639.633
4027.0	160.07	10098.697	36931.91
535.0	160.03	8014.787	36880.328
1252.0	159.92	8560.117	37214.051
6031.0	159.84	11131.231	37225.664
11278.0	159.73	14319.925	34143.645
3730.0	159.65	9817.357	35294.496
9296.0	159.27	12932.434	39053.137
6611.0	159.15	11488.829	38581.492
1606.0	159.04	8647.32	37403.969
3207.0	158.98	9512.352	34365.922
1484.0	158.85	8679.1	34669.617
5633.0	158.64	10813.559	34772.844
6452.0	158.6	11348.309	38069.152
59.0	158.58	7859.847	34384.824
9504.0	158.48	13324.809	37747.281
10909.0	158.46	14142.562	38544.398
1330.0	158.04	8574.117	35620.566
6040.0	158.02	11095.54	37308.078
8406.0	158.0	12701.454	36169.184
11489.0	157.98	14335.758	39253.809
2758.0	157.89	9102.762	39536.922
1660.0	157.87	8712.917	38760.613
4973.0	157.85	10466.867	37013.703
7172.0	157.75	11708.693	39183.648
4552.0	157.64	10320.748	34574.207
2223.0	157.6	9018.911	33349.441
10924.0	157.6	14193.733	38189.953
6838.0	157.49	11442.045	33382.676
3066.0	157.47	9422.538	34963.91
7953.0	157.45	12123.088	39633.047
3124.0	157.24	9278.587	34434.672
3660.0	157.12	9839.025	36914.672
4333.0	157.05	10340.119	38052.254
7276.0	156.91	12038.979	38935.719
7995.0	156.83	12289.836	39419.965
9561.0	156.8	13190.261	36210.438
6982.0	156.76	11777.999	35602.934
3640.0	156.68	9884.663	37468.301
10966.0	156.6	14001.81	37439.266
11152.0	156.53	14082.301	34075.957
2012.0	156.53	9054.659	38451.133
2825.0	156.36	9297.683	39134.422
340.0	156.13	7825.604	38992.0
1635.0	156.11	8717.012	38012.348
1364.0	156.05	8442.473	34639.98
2191.0	156.03	8939.61	34524.488
5704.0	155.95	10885.588	35838.48
5252.0	155.68	10598.714	37664.395
5570.0	155.57	10819.055	33064.719
60.0	155.47	7653.863	34396.086
7069.0	155.46	11739.486	37566.242
5820.0	155.42	10889.588	38049.199
760.0	155.34	8355.01	33545.457
7402.0	155.34	11936.852	36586.496
8857.0	155.24	12879.299	36124.246
10474.0	155.21	13749.138	34576.41
6656.0	155.07	11424.795	37634.754
96.0	155.01	7979.885	35032.121
11556.0	154.9	14551.921	39248.945
9509.0	154.75	13193.239	37528.168
8118.0	154.65	12339.636	36849.059
82.0	154.42	7964.74	34750.18
6628.0	154.36	11460.181	38069.668
5902.0	154.25	10896.624	39754.715
1263.0	154.25	8520.416	36864.719
9680.0	154.06	13275.008	33456.395
10304.0	153.98	13638.407	37236.73
3121.0	153.85	9295.834	34371.512
7905.0	153.83	12245.376	38956.535
3054.0	153.73	9473.312	35398.926
6118.0	153.6	11118.631	35448.105
9695.0	153.56	13148.747	33263.793
5792.0	153.44	10813.435	37694.246
7320.0	153.39	11908.297	38061.516
10476.0	153.39	13605.156	34387.414
6772.0	153.29	11518.156	35180.844
3169.0	153.23	9436.752	33113.875
7583.0	153.14	11873.573	33736.148
1493.0	153.04	8689.503	34985.887
843.0	152.89	8390.194	35641.02
10984.0	152.89	13997.708	37333.273
7082.0	152.52	11732.891	37915.031
8196.0	152.49	12348.479	34842.023
7954.0	152.43	12169.536	39650.66
1929.0	152.41	9004.031	38639.207
1046.0	152.37	8393.473	39098.074
9947.0	152.35	13408.14	36806.77
5568.0	152.29	10721.244	33139.848
9595.0	152.26	13285.862	34958.699
7326.0	152.22	12043.985	37849.129
3406.0	152.06	9534.785	38400.676
2773.0	151.95	9064.869	39940.777
8263.0	151.64	12454.277	33614.129
3629.0	151.6	9703.505	37587.957
6240.0	151.57	11412.227	33347.977
5856.0	151.55	10844.811	38605.305
4435.0	151.53	10295.969	37066.125
11276.0	151.49	14336.357	34085.855
10576.0	151.49	13925.885	33967.777
4415.0	151.41	10197.551	37355.598
6708.0	151.26	11533.665	36603.16
10626.0	151.24	13941.488	35055.281
496.0	151.2	8129.523	37515.113
9555.0	151.16	13210.522	36100.039
3903.0	151.05	9923.45	34194.512
753.0	150.99	8232.589	33340.875
1710.0	150.9	9002.068	39701.563
2406.0	150.8	9236.88	37026.828
1098.0	150.65	8488.796	39935.758
5076.0	150.65	10395.973	38908.207
1558.0	150.63	8777.309	36286.863
424.0	150.59	8048.575	39330.891
6921.0	150.53	11800.92	34226.098
3871.0	150.32	9951.452	33531.273
1439.0	150.32	8560.166	33065.141
5306.0	150.17	10568.775	36285.137
439.0	150.03	8187.622	38894.984
6516.0	150.01	11377.833	39206.895
6387.0	149.96	11246.342	36801.762
6945.0	149.73	11693.601	34636.445
3474.0	149.59	9665.01	39436.414
3910.0	149.57	9984.111	34265.047
3093.0	149.48	9306.21	34640.484
11667.0	149.38	14441.78	36873.563
408.0	149.36	8013.245	39598.422
7406.0	149.21	11988.126	36077.074
7524.0	149.17	11859.419	34459.41
6535.0	149.17	11385.522	39658.367
363.0	149.17	7725.237	39319.789
44.0	149.15	7877.85	34119.516
5483.0	149.1	10684.962	34920.836
11708.0	149.0	14634.216	36160.926
1145.0	148.98	8523.167	39271.094
3271.0	148.92	9578.734	35676.09
8321.0	148.92	12557.535	34121.156
4625.0	148.81	10322.11	33627.055
9277.0	148.79	12975.869	38831.137
7147.0	148.79	11638.316	38901.531
8502.0	148.62	12644.217	38540.871
6955.0	148.5	11690.939	34862.973
10485.0	148.44	13776.298	34197.027
5234.0	148.41	10638.085	37886.27
11153.0	148.25	14173.065	34093.617
2034.0	148.21	8968.98	37895.492
5039.0	148.06	10460.539	38399.336
8305.0	148.04	12513.661	33520.539
2436.0	148.0	9100.532	37651.258
8434.0	147.85	12647.356	36799.508
3315.0	147.83	9563.945	36484.367
3957.0	147.73	9925.404	35442.719
1080.0	147.72	8349.227	39795.105
1341.0	147.6	8478.093	35273.445
8119.0	147.58	12438.0	36582.277
170.0	147.52	7779.134	36164.227
629.0	147.51	8187.002	35657.078
6439.0	147.45	11267.978	37799.555
1085.0	147.26	8319.703	39877.148
9992.0	147.24	13395.073	37852.543
10478.0	147.16	13771.29	34397.129
4246.0	146.97	10323.218	39210.902
1483.0	146.89	8688.871	34496.121
10340.0	146.85	13671.607	36936.297
8167.0	146.8	12464.37	35786.043
6429.0	146.74	11308.982	37716.379
5614.0	146.7	10929.094	34292.781
6203.0	146.64	11137.531	33908.938
211.0	146.6	7697.016	36808.398
4036.0	146.55	10044.594	37105.07
6373.0	146.55	11292.894	36369.625
10727.0	146.53	13949.022	37760.336
8146.0	146.53	12395.48	36299.297
4293.0	146.39	10252.198	38758.047
3711.0	146.34	9801.608	35755.137
5296.0	146.32	10701.012	36788.926
6713.0	146.3	11537.392	36423.168
7946.0	146.22	12154.794	39452.313
3682.0	146.18	9901.989	36558.977
4043.0	146.05	10113.047	37209.191
4478.0	146.03	10195.201	36580.125
16.0	146.03	7743.869	33395.09
407.0	145.95	8173.35	40002.09
6612.0	145.92	11532.02	38341.078
11515.0	145.65	14411.841	39903.684
604.0	145.59	8001.694	35974.098
1013.0	145.57	8351.563	38580.746
3337.0	145.57	9658.115	36854.559
7850.0	145.44	12068.899	37628.863
1471.0	145.32	8652.107	34213.266
8373.0	145.21	12500.008	35365.031
9091.0	145.21	13118.285	34851.164
11279.0	145.15	14239.152	34148.625
9380.0	144.94	13238.568	39838.496
3354.0	144.94	9596.406	37225.328
5047.0	144.86	10350.893	38547.422
73.0	144.84	7681.868	34585.238
3336.0	144.78	9513.064	36785.875
2249.0	144.75	9225.644	33106.117
3971.0	144.71	10109.202	35804.535
9297.0	144.69	12950.032	39058.539
8916.0	144.67	12724.762	34785.469
5671.0	144.63	10799.653	35471.648
862.0	144.61	8247.468	35983.492
2405.0	144.54	9218.071	36992.836
605.0	144.42	8072.561	35973.879
4970.0	144.38	10481.564	36964.492
5573.0	144.33	10789.02	33078.051
990.0	143.83	8354.591	38056.379
9544.0	143.77	13281.411	36664.746
6115.0	143.62	11091.196	35662.309
3633.0	143.56	9833.798	37362.438
1071.0	143.5	8324.256	39570.629
8290.0	143.48	12692.185	33128.676
6937.0	143.41	11773.15	34523.164
3615.0	143.37	9798.208	37813.496
3881.0	143.25	9988.489	33757.035
4974.0	143.12	10402.208	37014.563
6852.0	143.12	11459.88	33112.012
1003.0	143.1	8344.387	38333.883
305.0	143.02	7833.822	38402.625
8288.0	142.95	12698.766	33090.602
11502.0	142.91	14302.212	39561.844
10306.0	142.75	13703.643	37262.262
1490.0	142.72	8798.199	34920.102
3056.0	142.54	9459.935	35100.773
11423.0	142.49	14286.972	37684.059
8582.0	142.41	12640.202	39803.844
8291.0	142.39	12642.733	33149.57
7135.0	141.93	11759.515	38793.336
4893.0	141.91	10460.317	35516.422
11072.0	141.91	14037.125	36006.637
6318.0	141.85	11263.415	35153.598
11181.0	141.8	14132.677	33356.738
3657.0	141.78	9728.915	37075.531
6310.0	141.76	11292.548	34763.48
2262.0	141.66	9242.58	33573.398
4121.0	141.6	9970.683	38363.594
3720.0	141.53	9706.895	35727.473
10588.0	141.36	13913.185	34215.547
11344.0	141.28	14302.597	35731.938
4066.0	141.26	9980.053	37573.957
11488.0	141.2	14235.002	39209.234
3772.0	140.97	9711.831	34462.66
1445.0	140.95	8665.139	33142.172
10955.0	140.84	14107.161	37601.809
7407.0	140.78	11904.565	36148.66
9832.0	140.74	13384.22	35277.844
5723.0	140.72	10792.267	36216.551
11665.0	140.7	14499.754	37142.41
3041.0	140.69	9307.406	35621.133
8539.0	140.69	12706.156	39022.98
1670.0	140.65	8646.655	39078.555
10674.0	140.63	13959.351	36317.168
11495.0	140.59	14415.577	39350.754
3123.0	140.57	9330.9	34420.336
8746.0	140.57	12739.246	38281.469
333.0	140.57	7801.481	38862.285
7949.0	140.57	12136.839	39484.934
10821.0	140.55	13968.808	39774.762
5863.0	140.46	10881.806	38798.453
5738.0	140.44	10986.771	36556.941
5632.0	140.38	10985.938	34772.352
7259.0	140.36	11894.72	39255.688
10877.0	140.36	14121.675	39130.012
10780.0	140.28	13840.166	39099.598
2179.0	140.21	9059.167	34931.059
5096.0	140.17	10416.311	39405.508
8729.0	140.05	12772.695	38628.234
1850.0	140.03	8970.433	39213.715
2227.0	139.84	9046.544	33418.508
4900.0	139.8	10354.988	35622.859
2104.0	139.75	8867.521	36608.848
2040.0	139.75	8861.542	37525.215
8489.0	139.67	12506.187	38101.543
4044.0	139.65	10030.921	37216.945
8802.0	139.54	12750.382	37102.383
5580.0	139.46	10899.41	33137.477
3925.0	139.38	10006.361	34692.523
8346.0	139.31	12650.378	34549.77
10944.0	139.29	14045.091	37694.77
7408.0	139.25	12025.822	36166.145
80.0	139.25	7675.721	34693.305
377.0	139.21	7746.313	39495.563
1387.0	139.19	8480.009	34178.258
9863.0	139.17	13489.098	35646.668
11271.0	139.13	14403.11	33951.633
4307.0	139.11	10296.518	38393.367
6615.0	139.11	11557.691	38449.563
11177.0	138.94	14037.296	33516.066
11289.0	138.9	14252.698	34384.816
10487.0	138.87	13614.825	34246.305
9623.0	138.85	13336.477	34366.672
994.0	138.81	8396.729	38085.328
6778.0	138.73	11461.605	34942.359
11856.0	138.64	14549.558	33026.621
692.0	138.44	8131.471	34896.02
6053.0	138.39	11196.015	36930.84
8172.0	138.23	12404.898	35579.59
9085.0	138.23	12936.285	34739.57
11157.0	138.2	14127.133	34108.508
6918.0	138.1	11709.798	34163.902
4672.0	138.08	10487.887	33713.125
7329.0	137.98	12043.66	37925.836
9366.0	137.97	13009.388	39931.012
1585.0	137.91	8811.696	36968.934
5057.0	137.81	10417.12	38693.004
6733.0	137.64	11611.416	35801.258
3061.0	137.56	9384.543	35237.266
2502.0	137.51	9065.989	38431.012
7490.0	137.43	11857.375	35065.52
1261.0	137.29	8611.088	37101.27
3027.0	137.24	9326.431	36192.223
10.0	137.18	7852.153	33287.313
6617.0	137.16	11456.355	38223.695
11629.0	137.03	14433.044	37730.84
8409.0	136.64	12597.535	36282.297
3348.0	136.45	9591.754	37069.406
10447.0	136.43	13729.126	34954.246
7657.0	136.41	12232.166	33618.016
4992.0	136.36	10475.254	37453.52
6367.0	136.34	11365.69	36233.199
8479.0	136.34	12617.213	37800.742
10516.0	136.28	13704.489	33298.152
1604.0	136.24	8774.595	37364.367
6894.0	136.22	11763.66	33741.57
3464.0	136.22	9488.966	39263.188
10690.0	136.15	13971.39	36654.992
5161.0	136.13	10707.392	38989.277
11709.0	135.97	14526.728	36173.027
9098.0	135.95	13090.096	35110.836
1141.0	135.76	8558.748	39243.297
6350.0	135.76	11236.708	35970.129
9825.0	135.72	13385.842	35137.391
11415.0	135.51	14418.024	37489.141
8404.0	135.47	12661.745	36156.59
727.0	135.47	8037.049	33934.184
3791.0	135.44	9838.849	34153.961
739.0	135.34	8029.242	33435.578
2017.0	135.32	8926.6	38195.199
5498.0	135.3	10679.544	34530.043
1244.0	135.24	8494.839	37596.223
9117.0	135.23	12989.782	35643.23
11076.0	135.19	14064.092	35794.316
9010.0	135.05	13057.982	33236.938
1271.0	135.0	8565.604	37019.105
5690.0	134.98	10952.804	35636.164
6285.0	134.94	11366.676	34194.984
3613.0	134.88	9760.381	37780.238
971.0	134.88	8408.753	37732.469
2325.0	134.86	9201.044	35609.805
7428.0	134.79	11951.884	35822.699
1163.0	134.79	8477.299	38845.0
10782.0	134.75	13796.421	39130.941
11523.0	134.73	14524.874	39867.977
878.0	134.69	8260.124	36270.969
9614.0	134.61	13325.734	34479.898
7646.0	134.59	12097.938	33398.988
886.0	134.48	8367.473	36298.645
7963.0	134.38	12250.747	39862.941
3683.0	134.33	9764.712	36574.766
2256.0	134.15	9111.362	33348.352
9101.0	134.08	13018.277	35204.305
9648.0	134.06	13136.439	33926.973
3756.0	134.02	9767.341	35024.578
5021.0	134.0	10519.28	38016.832
6215.0	134.0	10996.31	33477.844
9940.0	133.98	13417.875	36706.734
5528.0	133.88	10764.344	33872.605
146.0	133.73	7936.258	35889.344
1146.0	133.62	8450.087	39271.531
4325.0	133.52	10157.492	38233.641
10974.0	133.44	14136.804	37211.281
9229.0	133.39	13032.565	38298.797
11817.0	133.35	14589.166	33809.426
2427.0	133.31	9142.694	37448.262
45.0	133.18	7944.117	34125.645
6026.0	133.14	11163.113	37411.348
469.0	133.06	8190.378	38053.016
5125.0	132.95	10590.438	39821.473
10960.0	132.85	14066.6	37369.602
295.0	132.75	7907.912	38309.578
7570.0	132.75	11963.198	33668.895
1014.0	132.7	8219.43	38603.059
11041.0	132.68	14167.304	36516.125
738.0	132.58	8122.15	33433.293
9328.0	132.52	13119.458	39442.254
7393.0	132.45	11907.934	37173.125
6623.0	132.45	11484.283	38004.797
1033.0	132.18	8302.115	38888.586
9263.0	132.14	13088.077	38626.941
4426.0	132.12	10183.887	37185.348
3250.0	131.99	9620.438	35118.777
513.0	131.85	8042.876	37421.277
5861.0	131.8	10950.578	38718.59
2270.0	131.76	9229.412	33750.668
1690.0	131.72	8729.127	39730.113
6957.0	131.7	11660.743	34910.199
479.0	131.66	8060.997	37672.434
3667.0	131.61	9871.478	36803.34
11087.0	131.55	14021.614	35504.215
9220.0	131.51	13008.431	38105.766
9932.0	131.47	13486.25	36620.141
11574.0	131.43	14624.469	38859.121
5551.0	131.38	10714.734	33202.906
7685.0	131.26	12152.402	34063.352
4642.0	131.24	10147.462	33034.566
11800.0	131.22	14616.56	34051.258
3911.0	131.13	9959.778	34322.0
9750.0	131.13	13517.826	33992.305
11485.0	131.01	14334.947	39159.809
7999.0	130.9	12468.967	39003.648
2954.0	130.8	9361.092	37470.895
11612.0	130.8	14614.287	38069.086
3583.0	130.78	9863.482	38179.785
10600.0	130.61	13908.037	34399.883
2278.0	130.59	9145.974	33918.355
10517.0	130.55	13706.113	33029.328
947.0	130.53	8259.838	37274.59
8625.0	130.47	12835.173	39751.738
11395.0	130.42	14404.478	37101.922
7557.0	130.32	11856.713	33819.742
5619.0	130.17	10909.268	34440.586
10958.0	130.13	14062.091	37647.328
8837.0	130.07	12821.031	36589.824
147.0	129.94	7754.051	35895.121
4134.0	129.9	9937.647	38700.578
4413.0	129.9	10142.251	37615.375
10523.0	129.9	13626.239	33113.172
7592.0	129.84	11953.654	33542.645
3879.0	129.8	9978.044	33619.473
7626.0	129.79	11981.712	33066.586
10596.0	129.79	13784.602	34378.375
11328.0	129.77	14258.852	35403.094
7265.0	129.77	11933.025	39108.57
10705.0	129.73	13884.441	36949.379
6027.0	129.63	11171.893	37446.207
2158.0	129.61	8925.469	35291.383
2258.0	129.59	9090.732	33443.023
6020.0	129.46	11100.064	37697.871
10965.0	129.44	14209.815	37432.922
804.0	129.4	8410.639	34794.262
7067.0	129.38	11806.878	37542.309
8771.0	129.27	12852.28	37522.895
2299.0	129.25	9164.393	34891.926
9090.0	129.25	13004.699	34794.152
8347.0	129.23	12525.935	34595.453
11588.0	129.17	14508.482	38514.227
3987.0	129.17	10050.096	36129.762
2929.0	129.11	9471.456	38104.633
1170.0	129.11	8498.661	38643.961
527.0	128.96	8038.03	37277.68
9435.0	128.77	13324.096	39071.414
11767.0	128.75	14548.932	34466.359
6313.0	128.71	11360.331	34881.176
5872.0	128.69	10793.508	39011.73
11013.0	128.67	14128.699	36705.453
11083.0	128.64	14200.325	35661.652
1073.0	128.58	8330.135	39630.699
2271.0	128.52	9122.977	33771.168
7025.0	128.52	11785.435	36419.227
5575.0	128.41	10899.771	33078.59
56.0	128.41	7656.808	34371.426
11410.0	128.29	14239.658	37427.379
2229.0	128.23	8880.67	33431.75
8798.0	128.2	12821.977	37037.668
11249.0	128.18	14416.388	33331.02
316.0	128.08	7844.796	38590.98
5265.0	128.04	10661.642	37465.547
10071.0	127.97	13486.962	39346.551
4003.0	127.79	9982.525	36588.855
6975.0	127.56	11696.477	35458.355
1872.0	127.56	8970.476	39017.977
787.0	127.52	8240.543	34368.781
10349.0	127.49	13612.959	36808.855
1637.0	127.47	8819.504	38051.328
2272.0	127.47	9068.556	33773.637
6660.0	127.43	11471.496	37653.145
6416.0	127.37	11210.847	37335.398
5105.0	127.33	10536.144	39659.027
6610.0	127.31	11439.853	38548.254
11591.0	127.24	14432.077	38565.324
10898.0	127.18	14125.842	38929.523
3402.0	127.16	9696.468	38321.188
4197.0	127.16	9957.67	39836.887
10834.0	127.08	13825.233	39976.027
5079.0	127.08	10443.341	38991.199
7932.0	127.01	12135.406	39348.59
4220.0	126.89	10171.414	39834.41
9157.0	126.8	13023.524	36799.535
7559.0	126.8	11989.03	33827.727
1699.0	126.8	8817.469	39964.098
4277.0	126.66	10327.092	38921.438
206.0	126.61	7799.1	36700.238
2194.0	126.55	8899.068	34310.945
8262.0	126.47	12474.576	33609.406
11317.0	126.47	14381.252	35034.609
4662.0	126.45	10532.617	33406.672
9609.0	126.43	13252.907	34735.852
6732.0	126.39	11601.862	36042.977
1707.0	126.34	8882.736	39955.871
11456.0	126.32	14218.389	38249.875
9714.0	126.26	13442.252	33178.398
11770.0	126.22	14626.818	34479.059
1361.0	126.07	8595.765	34837.035
8877.0	126.05	12905.38	35650.117
2051.0	126.03	8844.813	37443.191
1134.0	125.95	8420.703	39128.223
8283.0	125.92	12596.019	33004.422
8927.0	125.9	12871.408	34722.723
10946.0	125.88	14048.964	37753.188
11564.0	125.88	14586.024	39041.68
747.0	125.82	8143.276	33163.344
169.0	125.8	7873.199	36149.91
9513.0	125.8	13278.689	37430.094
11275.0	125.76	14318.928	34085.141
11750.0	125.65	14588.117	35080.859
11469.0	125.53	14232.844	38747.016
7988.0	125.38	12354.7	39435.188
10643.0	125.38	13919.718	35442.387
8425.0	125.32	12568.173	36654.48
7563.0	125.28	12010.75	33850.508
10179.0	125.19	13622.177	39007.371
3786.0	125.17	9712.68	34384.316
912.0	125.02	8379.954	36715.215
3258.0	125.02	9532.159	35225.488
3981.0	125.0	10114.156	36087.879
7839.0	124.92	12232.571	37419.43
6151.0	124.8	11013.292	35015.969
5757.0	124.8	10926.599	36861.664
5087.0	124.77	10444.226	39150.238
41.0	124.77	7884.977	34074.961
6683.0	124.71	11553.504	37136.203
1151.0	124.67	8513.093	38990.672
9826.0	124.63	13522.652	35137.199
8361.0	124.57	12561.924	34905.891
9606.0	124.52	13288.25	34657.508
8503.0	124.38	12559.696	38588.137
4245.0	124.19	10210.049	39155.055
8107.0	124.13	12327.479	36715.402
6284.0	124.06	11243.238	34181.336
5137.0	124.04	10583.671	39748.301
11442.0	123.92	14283.801	38000.324
7558.0	123.9	11892.41	33827.922
4641.0	123.81	10305.803	33316.438
8312.0	123.73	12544.557	33684.961
2781.0	123.71	9368.118	39843.234
11450.0	123.69	14381.531	38096.852
2257.0	123.6	9243.962	33405.066
772.0	123.52	8399.705	34107.773
3913.0	123.52	10029.975	34364.199
9894.0	123.46	13451.967	36011.172
11256.0	123.33	14333.812	33515.047
8220.0	122.98	12403.246	34592.758
4667.0	122.98	10436.844	33566.172
9030.0	122.95	13019.605	33787.102
10353.0	122.91	13639.632	36547.426
1091.0	122.89	8607.549	39791.199
2285.0	122.81	9147.607	34253.367
5982.0	122.79	11101.467	38732.109
3584.0	122.77	9821.702	38187.293
5742.0	122.74	10889.315	36626.297
10883.0	122.74	14061.537	38982.844
7818.0	122.66	12238.554	37114.832
1184.0	122.64	8546.844	38313.051
7889.0	122.62	12167.706	38638.93
2777.0	122.58	9376.151	39763.754
2984.0	122.53	9405.984	36858.313
5260.0	122.53	10682.323	37377.719
7767.0	122.51	12073.653	36275.785
194.0	122.47	7882.017	36616.59
6961.0	122.45	11837.588	35174.621
11481.0	122.45	14249.978	39060.262
2121.0	122.43	8979.327	36256.73
7532.0	122.43	11911.718	34322.344
10789.0	122.41	13853.661	39265.574
10536.0	122.3	13870.467	33218.898
10933.0	122.26	14083.848	37876.727
6875.0	122.24	11746.886	33381.813
7802.0	122.12	12186.061	36846.289
968.0	122.12	8250.662	37613.645
8552.0	122.05	12521.111	39273.734
2323.0	121.95	9217.078	35548.973
2438.0	121.89	9149.832	37669.512
4536.0	121.84	10154.034	34901.184
2506.0	121.76	9234.957	38451.195
2230.0	121.74	8845.305	33484.383
5198.0	121.72	10772.686	38563.07
3812.0	121.72	9812.357	33756.297
6867.0	121.64	11804.975	33177.469
11448.0	121.59	14215.26	38085.77
2802.0	121.57	9409.121	39727.004
2122.0	121.57	8852.321	36288.227
8473.0	121.47	12578.907	37717.055
1904.0	121.38	8911.519	38822.535
241.0	121.38	7655.044	37240.914
2186.0	121.36	9059.299	34476.43
5294.0	121.3	10633.131	36763.809
4553.0	121.28	10266.433	34597.172
10991.0	121.24	14097.494	37091.512
1395.0	121.2	8561.846	33993.352
1051.0	121.15	8352.637	39287.148
2144.0	121.13	8892.892	35641.105
6456.0	121.13	11408.436	38112.066
8803.0	120.99	12723.805	37107.473
10495.0	120.97	13570.732	33944.289
11765.0	120.92	14498.826	34772.531
11468.0	120.9	14284.388	38641.813
6296.0	120.82	11370.767	34516.746
4042.0	120.72	10129.737	37186.961
6185.0	120.72	11007.725	34011.887
8751.0	120.71	12799.478	38017.211
11565.0	120.71	14489.573	39045.254
4911.0	120.63	10391.961	35815.066
6432.0	120.59	11341.976	37742.801
1351.0	120.51	8565.809	34988.762
562.0	120.42	8177.643	36223.414
11392.0	120.4	14335.895	37049.242
2329.0	120.32	9137.297	35680.023
11440.0	120.26	14397.607	37950.59
4595.0	120.19	10132.474	33815.73
6576.0	120.17	11453.197	39303.387
5402.0	120.13	10644.578	35364.145
1573.0	120.09	8700.115	36781.652
4522.0	119.86	10166.009	35162.121
11237.0	119.84	14293.714	33060.84
2403.0	119.82	9078.466	36957.566
5950.0	119.79	11101.096	39404.746
11534.0	119.69	14558.68	39677.367
6483.0	119.69	11380.164	38406.871
2803.0	119.65	9275.262	39434.371
8253.0	119.63	12434.547	33741.832
627.0	119.63	8129.804	35624.391
4476.0	119.57	10316.007	36810.516
7643.0	119.57	12114.469	33251.738
9718.0	119.5	13551.546	33329.234
7143.0	119.5	11655.623	38879.023
8577.0	119.46	12523.548	39668.551
2138.0	119.31	8856.538	36034.457
1440.0	119.29	8536.612	33129.391
5223.0	119.29	10580.535	38048.309
766.0	119.27	8239.305	33932.242
7871.0	119.17	12075.003	38278.066
4022.0	119.15	10015.126	36818.227
7518.0	119.08	11888.607	34713.223
11672.0	119.06	14477.786	36951.652
6057.0	119.02	11019.51	37019.352
10490.0	119.02	13767.976	33981.586
7088.0	118.94	11842.212	37998.543
6973.0	118.9	11695.692	35399.012
1047.0	118.87	8323.857	39135.754
6221.0	118.81	11068.271	33157.203
2353.0	118.69	9215.701	36215.383
2925.0	118.67	9451.017	38035.52
9541.0	118.64	13204.593	36792.453
1093.0	118.56	8593.369	39807.242
8332.0	118.48	12533.969	34333.16
5032.0	118.44	10396.276	38228.758
6919.0	118.41	11810.736	34189.262
5569.0	118.33	10843.17	33062.676
8173.0	118.29	12288.353	35699.996
5290.0	118.27	10616.244	36992.629
2225.0	118.21	9012.423	33364.297
995.0	118.18	8288.903	38185.457
3520.0	118.02	9897.55	39595.426
832.0	118.02	8340.04	35498.949
1497.0	118.0	8756.166	35051.0
10061.0	117.95	13512.709	39206.07
11705.0	117.93	14631.806	36110.629
10915.0	117.89	14162.213	38352.371
9735.0	117.87	13424.032	33729.395
4639.0	117.83	10278.96	33284.617
10847.0	117.66	14106.957	39697.07
3826.0	117.62	9765.676	33361.164
1610.0	117.53	8807.259	37464.348
10184.0	117.49	13739.57	39031.695
425.0	117.47	8094.711	39343.543
7287.0	117.41	12024.027	38472.984
2420.0	117.35	9123.207	37275.555
3206.0	117.26	9496.878	34343.02
9674.0	117.24	13186.693	33424.117
11518.0	117.16	14620.232	39775.441
11703.0	117.16	14616.6	36087.984
6028.0	117.16	11021.702	37451.563
4568.0	117.14	10302.142	34193.078
7118.0	117.07	11745.879	38269.934
6428.0	117.05	11288.994	37701.887
6107.0	117.01	11196.054	35772.027
4006.0	117.01	10016.885	36649.992
7154.0	117.01	11789.202	38970.816
2927.0	116.95	9470.518	38053.77
8626.0	116.89	12749.96	39476.516
7656.0	116.87	12128.983	33594.16
3630.0	116.82	9822.648	37600.914
11085.0	116.78	14053.19	35474.844
10530.0	116.7	13895.35	33030.504
4637.0	116.68	10295.484	33278.93
2324.0	116.49	9140.01	35568.41
10649.0	116.45	13797.908	35552.652
8445.0	116.43	12531.02	37011.996
1375.0	116.43	8491.195	34532.012
6412.0	116.39	11366.824	37187.238
7612.0	116.39	11950.193	33480.891
2330.0	116.36	9271.498	35699.309
10101.0	116.22	13506.956	39716.914
6849.0	116.22	11509.434	33041.133
10713.0	116.15	13931.182	37227.645
505.0	116.15	8090.256	37650.371
6268.0	116.11	11387.018	33966.672
5282.0	116.11	10716.09	37322.785
5837.0	116.09	10906.494	38332.18
4450.0	116.07	10265.207	36898.176
8278.0	115.99	12314.043	33035.527
6219.0	115.86	11052.061	33086.012
6351.0	115.84	11408.295	35971.406
11413.0	115.72	14400.953	37442.266
3878.0	115.59	10072.223	33582.527
7861.0	115.57	12240.607	38010.41
3280.0	115.55	9671.542	35806.844
4117.0	115.51	9937.105	38265.738
9754.0	115.46	13352.437	34017.57
11414.0	115.46	14225.128	37487.844
4428.0	115.4	10234.622	37246.238
11571.0	115.38	14464.234	39097.605
3774.0	115.38	9811.842	34483.953
10680.0	115.36	13985.714	36434.152
11360.0	115.36	14315.354	36252.508
3157.0	115.28	9369.536	33336.613
10250.0	115.25	13759.002	37940.672
717.0	115.23	8176.8	34427.867
8053.0	115.05	12414.581	37987.324
9265.0	115.03	13108.403	38697.086
3075.0	114.92	9481.638	34793.234
11391.0	114.9	14233.454	37004.473
752.0	114.8	8252.957	33327.547
1645.0	114.75	8675.58	38313.227
3864.0	114.75	10039.501	33331.699
1159.0	114.67	8471.412	38819.266
8298.0	114.65	12706.56	33399.73
3947.0	114.61	10050.585	35179.855
6972.0	114.61	11765.457	35389.113
1324.0	114.59	8592.65	35838.816
253.0	114.59	7646.799	37408.531
6726.0	114.48	11456.66	36192.566
9961.0	114.46	13383.055	37017.758
11806.0	114.36	14559.49	33933.449
4543.0	114.35	10172.403	34465.648
11653.0	114.29	14637.219	37198.742
10405.0	114.25	13651.595	35781.594
4355.0	114.23	10272.493	37699.551
3999.0	114.19	10074.681	36431.551
1711.0	114.19	8952.102	39729.902
7992.0	114.08	12378.048	39295.703
6037.0	113.96	11194.41	37282.957
3394.0	113.94	9601.421	38205.266
1624.0	113.92	8812.84	37690.715
1633.0	113.75	8814.97	37909.621
6448.0	113.73	11379.514	38034.777
1160.0	113.69	8545.945	38826.645
4606.0	113.64	10319.178	33692.363
7127.0	113.52	11807.32	38700.676
8830.0	113.46	12810.094	36790.719
10603.0	113.43	13994.609	34449.48
6661.0	113.39	11467.155	37366.863
2935.0	113.25	9475.539	37865.27
7333.0	113.23	11854.561	37971.855
5995.0	113.18	11076.329	38173.934
3221.0	112.99	9585.134	34702.516
8464.0	112.97	12686.271	37448.738
3122.0	112.91	9357.597	34404.469
3384.0	112.83	9613.123	37923.477
6552.0	112.79	11426.326	39830.449
5780.0	112.79	10922.551	37378.395
11686.0	112.68	14508.195	36862.684
4707.0	112.64	10414.71	34206.637
1425.0	112.51	8426.009	33634.078
9259.0	112.43	12954.605	38595.824
7517.0	112.39	11997.189	34688.043
11187.0	112.35	14094.529	33484.039
10582.0	112.31	13952.493	34086.18
283.0	112.31	7724.483	38022.699
6406.0	112.3	11405.735	37062.66
6796.0	112.12	11473.044	34468.535
6128.0	112.1	11186.32	35384.293
226.0	112.01	7711.434	37118.383
4564.0	111.89	10265.463	34136.246
9972.0	111.8	13368.618	37334.926
10484.0	111.76	13677.903	34183.203
1703.0	111.57	8980.692	39868.852
11467.0	111.47	14396.321	38621.527
9844.0	111.45	13514.43	35444.535
10552.0	111.45	13807.488	33424.773
3591.0	111.45	9873.299	38071.598
10161.0	111.34	13753.557	39414.809
6637.0	111.3	11446.819	37955.234
3581.0	111.26	9717.978	38152.941
671.0	111.24	8178.833	34968.465
4529.0	111.15	10333.395	35001.098
7050.0	111.13	11761.92	37035.203
6361.0	111.11	11346.909	36190.434
3817.0	111.09	9706.837	33504.738
2531.0	111.03	9073.878	38641.516
7013.0	111.01	11788.668	36166.344
9227.0	110.95	13019.053	38209.375
2048.0	110.94	8857.707	37382.91
1642.0	110.92	8752.482	38195.648
8536.0	110.82	12667.41	39006.523
9463.0	110.65	13173.561	38580.586
2996.0	110.59	9319.101	36626.512
3663.0	110.57	9745.017	36723.926
24.0	110.42	7810.92	33653.746
795.0	110.42	8336.417	34545.41
11043.0	110.34	14069.848	36533.961
6079.0	110.26	11155.081	36298.27
9215.0	110.26	13078.928	37999.898
5227.0	110.23	10565.349	37827.301
1002.0	110.17	8373.913	38298.227
6898.0	110.11	11707.323	33789.602
7644.0	110.07	12204.026	33275.012
6902.0	110.05	11719.269	33815.727
5113.0	110.0	10376.702	39812.043
3477.0	109.98	9605.744	39544.969
267.0	109.92	7838.153	37657.133
9757.0	109.84	13381.313	34034.855
11503.0	109.65	14242.284	39592.824
8838.0	109.65	12722.815	36633.988
8313.0	109.63	12617.426	33710.176
1399.0	109.63	8425.761	34112.43
1545.0	109.63	8727.04	35865.07
4373.0	109.59	10313.447	37762.406
368.0	109.59	7925.048	39387.359
1116.0	109.58	8572.434	39488.68
1577.0	109.48	8651.773	36853.125
5562.0	109.46	10678.357	33079.785
4050.0	109.44	10102.591	37287.691
6174.0	109.42	11129.786	34385.543
2769.0	109.33	9159.424	39877.875
7637.0	109.31	12186.103	33098.266
3501.0	109.29	9761.723	39783.379
5014.0	109.19	10556.358	37869.152
3494.0	109.17	9550.964	39893.035
4689.0	109.17	10558.282	33978.59
11117.0	109.08	14097.863	35028.023
11673.0	109.06	14585.51	36979.641
6605.0	108.96	11493.766	38687.52
6210.0	108.87	11071.835	33499.793
10252.0	108.87	13583.864	37982.258
11625.0	108.81	14573.278	37983.672
1245.0	108.79	8495.514	37662.734
10275.0	108.79	13644.203	37547.641
5566.0	108.75	10644.779	33099.613
10615.0	108.75	13920.054	34742.023
10034.0	108.71	13438.382	38703.871
10529.0	108.69	13910.246	33028.18
3400.0	108.67	9505.257	38254.395
8753.0	108.67	12898.719	38063.254
11420.0	108.67	14416.237	37622.375
11355.0	108.56	14310.614	36142.758
1393.0	108.54	8422.809	33971.27
5867.0	108.54	10932.724	38924.352
3504.0	108.5	9869.224	39814.285
3542.0	108.46	9784.481	39173.953
5601.0	108.46	10979.237	33945.906
11513.0	108.46	14391.072	39861.977
7562.0	108.44	12005.691	33839.789
113.0	108.25	7979.189	35296.234
1147.0	108.22	8605.357	38961.172
8909.0	108.18	12719.172	34953.359
3238.0	108.18	9556.361	35021.43
5288.0	108.1	10566.975	36864.285
869.0	108.1	8270.228	36006.012
6484.0	108.04	11407.324	38410.676
8423.0	107.95	12526.171	36576.293
11774.0	107.91	14464.559	34299.953
3950.0	107.79	9953.518	35312.309
4598.0	107.79	10298.863	33823.867
857.0	107.72	8383.598	35927.371
1505.0	107.64	8703.282	35338.172
8247.0	107.6	12366.905	33962.539
3705.0	107.53	9823.573	36125.992
1328.0	107.53	8468.304	35584.016
916.0	107.49	8318.612	36779.16
7970.0	107.49	12400.049	39796.871
5519.0	107.47	10712.692	34038.051
8204.0	107.43	12488.347	34668.508
10223.0	107.43	13732.722	38237.254
359.0	107.43	7835.877	39268.055
330.0	107.37	7963.417	38822.695
1201.0	107.35	8443.868	38063.125
3930.0	107.33	9980.932	34821.141
6043.0	107.31	11070.015	37330.98
2390.0	107.3	9076.266	36746.535
5216.0	107.18	10661.662	38257.172
3248.0	107.16	9633.575	35061.945
4239.0	107.14	10144.531	39384.289
4417.0	107.08	10267.543	37431.191
4972.0	107.07	10488.199	37005.539
3834.0	106.99	9846.203	33312.203
8728.0	106.97	12782.968	38615.441
6738.0	106.95	11606.717	35666.797
6065.0	106.89	11079.907	36815.246
1486.0	106.87	8762.402	34701.953
4037.0	106.86	9965.379	37108.617
3804.0	106.76	9820.487	33899.855
355.0	106.76	7661.588	39170.656
8888.0	106.72	12734.13	35541.359
5960.0	106.72	11049.014	39082.336
4956.0	106.66	10396.754	36667.012
11359.0	106.66	14377.6	36215.512
9816.0	106.66	13460.946	34924.738
3593.0	106.64	9832.178	38097.613
5152.0	106.64	10735.414	39119.008
670.0	106.53	8184.948	34956.813
802.0	106.49	8288.119	34731.684
11557.0	106.43	14624.977	39244.832
409.0	106.41	8197.495	39676.184
5627.0	106.22	10976.485	34565.645
3854.0	106.22	9997.49	33249.074
9809.0	106.18	13470.652	34750.125
7217.0	106.05	11827.782	39909.445
3731.0	106.03	9807.749	35390.461
393.0	106.01	7907.272	39792.703
11216.0	105.94	14208.423	33004.051
525.0	105.9	8180.377	37252.438
6881.0	105.8	11775.387	33515.574
216.0	105.78	7929.215	36885.723
1540.0	105.74	8636.169	35761.926
3274.0	105.71	9562.649	35704.016
128.0	105.51	7865.031	35503.008
3490.0	105.44	9650.536	39797.848
7882.0	105.42	12065.209	38458.824
10314.0	105.32	13690.842	37336.555
9621.0	105.3	13253.143	34313.496
5193.0	105.3	10601.979	38717.707
8307.0	105.23	12599.078	33551.781
10911.0	105.21	14113.382	38603.352
7715.0	105.17	12111.172	35113.523
2016.0	105.13	8863.499	38192.117
1258.0	105.11	8461.815	37272.316
3528.0	105.07	9773.916	39301.133
1243.0	105.05	8541.484	37583.875
5923.0	105.04	11117.707	39835.078
5631.0	105.04	10943.403	34758.07
5464.0	105.02	10681.208	34995.891
11752.0	104.98	14594.993	34795.398
5556.0	104.92	10602.82	33321.27
10691.0	104.84	13989.341	36702.047
8057.0	104.79	12297.963	38028.762
6932.0	104.79	11836.007	34405.066
8000.0	104.73	12382.585	39019.91
2199.0	104.71	9057.13	34403.258
11482.0	104.69	14247.336	39083.766
1202.0	104.67	8514.934	38118.371
10793.0	104.67	13801.492	39347.863
4496.0	104.67	10288.577	36169.207
8112.0	104.65	12444.947	36791.414
3390.0	104.63	9628.655	38036.469
11061.0	104.58	14047.265	35942.941
6422.0	104.54	11399.208	37515.359
6344.0	104.52	11328.305	35792.813
4740.0	104.35	10351.622	34508.426
8025.0	104.33	12384.511	38496.59
7024.0	104.33	11649.056	36337.066
9973.0	104.27	13461.636	37368.277
6016.0	104.27	10999.838	37952.902
1923.0	104.21	8894.612	38947.719
1273.0	104.17	8477.013	36769.352
6453.0	104.13	11368.94	38075.191
6270.0	104.12	11274.934	34041.602
6792.0	104.1	11441.931	34654.41
11764.0	104.06	14601.848	34765.672
1566.0	104.04	8671.793	36549.789
1548.0	103.98	8779.599	35962.57
10999.0	103.89	14094.621	37159.531
9456.0	103.83	13224.697	38473.789
6517.0	103.81	11376.3	39236.406
11175.0	103.79	14161.41	33797.82
11727.0	103.71	14489.349	35733.789
700.0	103.6	8020.104	34522.465
9723.0	103.56	13541.64	33439.957
11608.0	103.56	14447.61	38045.859
6813.0	103.54	11471.75	34253.629
10489.0	103.48	13767.487	34269.703
4416.0	103.48	10165.348	37409.891
11552.0	103.46	14512.639	39130.664
2168.0	103.41	8943.37	34950.801
9353.0	103.39	13086.119	39651.047
8111.0	103.37	12469.493	36767.824
7803.0	103.35	12164.627	36873.883
8099.0	103.31	12300.701	37127.074
7710.0	103.29	12085.151	34931.188
785.0	103.27	8235.36	34283.059
8879.0	103.16	12914.973	35667.934
856.0	103.08	8360.837	35927.559
6502.0	103.04	11341.502	38881.0
5854.0	103.02	10908.482	38529.281
2931.0	103.02	9297.108	38139.152
8012.0	102.99	12457.748	38640.172
10599.0	102.97	13798.514	34398.16
5171.0	102.95	10618.746	38807.363
3301.0	102.77	9673.575	36208.613
3743.0	102.74	9882.156	35246.969
7855.0	102.47	12110.607	37726.496
6166.0	102.43	11090.484	34762.742
5008.0	102.43	10484.222	37786.383
2433.0	102.41	9223.687	37562.004
9027.0	102.26	13042.348	33684.992
3214.0	102.24	9694.55	34438.395
6187.0	102.18	11057.587	34030.941
8114.0	102.14	12318.008	36816.516
3047.0	102.09	9430.319	35481.438
7473.0	102.07	11866.066	35389.895
4009.0	101.99	9993.762	36708.922
626.0	101.95	8200.348	35621.324
7831.0	101.95	12181.054	37339.484
11338.0	101.78	14421.354	35654.617
5642.0	101.76	10882.213	35072.457
3449.0	101.72	9558.559	39024.531
11778.0	101.7	14469.164	34394.625
2535.0	101.66	9151.751	38679.785
1188.0	101.66	8499.281	38442.594
4422.0	101.57	10135.269	37486.633
2070.0	101.53	8888.585	37106.285
532.0	101.49	8153.603	37111.336
11116.0	101.49	14007.337	35013.699
3821.0	101.43	9750.63	33596.625
7167.0	101.41	11662.97	39094.777
6235.0	101.4	11274.863	33254.117
6578.0	101.38	11553.142	39345.84
7874.0	101.36	12277.479	38350.508
9794.0	101.28	13539.601	34517.512
5789.0	101.28	10892.632	37624.191
8124.0	101.26	12302.056	36696.223
254.0	101.18	7827.907	37413.73
5173.0	101.03	10686.34	38857.121
8505.0	100.99	12524.397	38717.063
11143.0	100.82	14094.434	34151.293
3707.0	100.8	9881.047	35986.699
4267.0	100.74	10213.662	38820.172
11160.0	100.72	14020.376	34124.031
5484.0	100.72	10595.635	34615.391
10452.0	100.71	13582.303	34772.051
4660.0	100.71	10382.775	33367.109
8422.0	100.57	12633.806	36562.957
7762.0	100.57	12195.26	36227.609
9245.0	100.48	13120.651	38469.867
1511.0	100.42	8764.591	35435.066
2344.0	100.36	9203.812	35884.109
4224.0	100.3	10268.461	39954.566
2052.0	100.23	8950.273	37484.34
8209.0	100.13	12311.881	34723.738
423.0	100.11	8152.971	39310.543
11009.0	100.04	14136.16	36962.559
7470.0	100.04	11944.569	35347.965
1267.0	100.04	8486.691	36923.813
6704.0	100.02	11531.579	36833.207
7298.0	100.0	11918.396	38328.762
9276.0	99.92	12997.377	38818.52
3198.0	99.88	9592.328	34031.859
8318.0	99.82	12618.231	33865.574
4328.0	99.67	10340.154	37989.934
10565.0	99.63	13915.3	33701.363
9589.0	99.59	13349.849	35132.758
465.0	99.59	8174.548	38181.395
1653.0	99.59	8705.37	38496.105
3314.0	99.58	9526.716	36478.355
7640.0	99.54	12164.854	33165.098
3166.0	99.46	9393.772	33016.523
1843.0	99.44	8881.956	39144.953
8064.0	99.44	12438.467	37937.605
11099.0	99.42	14132.047	35390.309
3135.0	99.38	9281.263	34071.684
7567.0	99.36	11942.286	33925.656
3967.0	99.31	10049.795	35562.797
11201.0	99.31	14189.546	33254.906
3823.0	99.29	9818.55	33607.574
6182.0	99.25	11045.444	34245.016
10137.0	99.17	13760.565	39719.484
6167.0	99.15	11058.923	34772.949
7864.0	99.13	12263.412	38125.379
4005.0	99.06	10085.698	36636.5
5031.0	99.06	10550.083	38221.895
11128.0	99.06	14186.872	34498.98
8142.0	98.98	12418.316	36231.059
4190.0	98.91	10046.547	39695.715
9031.0	98.89	13084.244	33787.516
6630.0	98.87	11529.647	38084.758
1700.0	98.85	8708.45	39986.398
4644.0	98.79	10152.263	33095.246
3224.0	98.77	9636.112	34822.793
2863.0	98.75	9315.526	39227.602
193.0	98.69	7917.944	36597.461
2392.0	98.68	9242.946	36801.922
6969.0	98.66	11834.778	35291.449
8379.0	98.64	12572.044	35516.328
749.0	98.64	8297.652	33173.441
9224.0	98.62	13035.217	38171.262
6121.0	98.58	11190.926	35325.301
11506.0	98.58	14321.207	39654.813
4665.0	98.54	10371.977	33538.027
3860.0	98.52	9980.205	33282.781
384.0	98.31	7722.023	39670.906
9711.0	98.23	13559.101	33104.645
1405.0	98.2	8512.451	33726.098
6399.0	98.14	11276.375	36930.793
2221.0	98.1	9030.215	33615.844
120.0	98.06	7977.181	35388.984
2938.0	98.02	9296.456	37877.488
3261.0	97.99	9512.854	35336.324
11465.0	97.97	14319.66	38528.707
6050.0	97.97	11042.693	36874.73
6817.0	97.93	11613.03	34037.121
5796.0	97.89	10942.348	37743.289
123.0	97.87	7822.332	35436.48
7645.0	97.87	12262.068	33394.488
928.0	97.85	8372.517	37001.27
3545.0	97.77	9715.496	39063.629
4773.0	97.68	10508.046	34983.688
5010.0	97.64	10510.917	37808.68
6226.0	97.62	11214.284	33062.773
3483.0	97.54	9492.484	39690.453
2309.0	97.51	9174.11	35176.637
6819.0	97.49	11553.991	34073.102
9372.0	97.47	13274.167	39772.141
6514.0	97.41	11413.206	39158.016
800.0	97.39	8236.008	34708.039
2408.0	97.32	9226.003	37080.742
3986.0	97.18	10121.356	36119.461
6944.0	97.1	11715.864	34615.105
5285.0	97.09	10752.815	37082.887
6209.0	96.93	11133.203	33786.898
11147.0	96.91	14128.301	34233.375
1451.0	96.89	8713.185	33413.961
4619.0	96.87	10166.29	33579.5
6551.0	96.76	11547.05	39793.059
4017.0	96.7	9927.79	36783.629
11241.0	96.68	14290.905	33096.77
7071.0	96.64	11724.294	37679.184
8270.0	96.64	12403.544	33388.863
775.0	96.59	8265.044	34156.691
805.0	96.59	8263.69	34841.461
11720.0	96.53	14629.956	35767.656
102.0	96.43	7676.953	35161.289
77.0	96.36	7698.689	34631.504
7993.0	96.34	12453.02	39312.434
10658.0	96.34	13972.269	35895.238
4748.0	96.32	10426.2	34718.527
6229.0	96.3	11217.442	33146.313
7042.0	96.3	11697.95	36946.664
977.0	96.3	8404.172	37787.402
8200.0	96.28	12325.327	34872.992
5109.0	96.26	10387.497	39687.371
255.0	96.24	7733.75	37436.785
11362.0	96.17	14424.144	36322.504
1115.0	96.17	8518.964	39468.531
3802.0	96.09	9763.719	33885.438
298.0	95.97	7896.594	38368.141
2801.0	95.9	9439.309	39690.652
8284.0	95.88	12529.621	33010.961
4751.0	95.86	10452.738	34748.352
10574.0	95.86	13848.594	33936.613
1924.0	95.8	8921.067	38946.469
7714.0	95.8	12228.705	35112.324
4655.0	95.78	10375.179	33176.371
506.0	95.74	8199.363	37656.344
9133.0	95.69	13114.798	35990.594
10361.0	95.67	13721.342	36395.5
11260.0	95.65	14336.187	33612.844
7736.0	95.63	12105.716	35724.242
5145.0	95.55	10758.073	39549.141
11084.0	95.53	14129.633	35434.109
6458.0	95.53	11260.126	38152.371
8501.0	95.48	12563.175	38519.121
108.0	95.46	7731.395	35192.547
1873.0	95.44	9049.821	39021.762
762.0	95.42	8377.515	33737.98
1167.0	95.42	8584.4	38949.938
2261.0	95.42	9260.701	33538.988
11394.0	95.42	14231.761	37091.07
8947.0	95.4	12717.951	34147.379
5554.0	95.36	10625.528	33231.148
3026.0	95.27	9437.638	36180.688
9722.0	95.27	13457.414	33427.949
2146.0	95.27	8888.865	35433.77
2306.0	95.27	9201.208	35142.824
7860.0	95.25	12065.617	37991.086
4078.0	95.25	9983.905	37698.961
9867.0	95.21	13444.059	35686.66
5107.0	95.21	10467.578	39662.641
6834.0	95.21	11499.533	33359.293
7495.0	95.19	11896.118	34799.766
3052.0	95.17	9472.314	35360.398
6299.0	95.13	11268.415	34607.961
5202.0	95.13	10683.68	38337.797
725.0	95.09	8087.758	33867.258
3255.0	95.07	9582.155	35175.434
11369.0	95.04	14261.257	36525.676
1504.0	94.92	8794.506	35317.645
11760.0	94.88	14511.858	34628.094
11548.0	94.84	14558.395	39573.863
11741.0	94.82	14464.183	35203.16
11675.0	94.79	14532.952	36720.0
5795.0	94.77	10981.101	37742.0
4407.0	94.77	10174.832	37535.012
3382.0	94.75	9554.584	37907.199
4140.0	94.75	9954.099	38789.305
8158.0	94.75	12315.68	36181.145
9178.0	94.69	12964.481	37308.145
3904.0	94.69	9944.727	34196.012
2164.0	94.59	8921.483	35190.441
7055.0	94.58	11804.179	37181.508
7718.0	94.58	12187.256	35168.813
4947.0	94.5	10423.288	36612.297
11473.0	94.48	14351.623	38771.387
7801.0	94.25	12093.912	36798.121
248.0	94.23	7880.92	37322.578
1117.0	94.14	8573.275	39508.102
8260.0	94.06	12441.688	33589.266
6385.0	93.92	11419.28	36751.965
2009.0	93.92	8895.124	38407.336
2398.0	93.89	9108.136	36911.711
986.0	93.89	8366.169	37933.512
2250.0	93.85	9267.462	33110.051
5760.0	93.75	10946.539	36937.863
8308.0	93.71	12527.179	33576.34
5248.0	93.69	10675.721	37814.684
5692.0	93.68	10836.447	35696.227
4772.0	93.58	10455.164	34969.758
4178.0	93.56	10131.317	39370.352
3338.0	93.5	9550.174	36899.773
1733.0	93.48	8889.475	39490.301
10210.0	93.48	13752.667	38342.473
737.0	93.43	8017.648	33367.188
3560.0	93.37	9774.902	38728.078
7686.0	93.37	12067.669	34174.594
4964.0	93.37	10384.49	36822.352
245.0	93.35	7924.243	37277.375
3081.0	93.25	9423.668	34929.707
11165.0	93.16	14102.862	33922.52
4631.0	93.14	10169.173	33441.328
2708.0	93.06	9246.643	39198.004
438.0	93.04	8064.232	38874.285
776.0	92.93	8320.13	34162.781
3830.0	92.81	9814.263	33458.973
11417.0	92.79	14291.483	37579.434
4462.0	92.74	10167.182	36980.328
5996.0	92.74	11024.821	38191.254
3767.0	92.72	9909.865	34634.973
7388.0	92.7	12040.439	37126.555
7986.0	92.64	12323.426	39690.43
7256.0	92.56	11909.109	39390.016
4419.0	92.47	10221.501	37448.926
3269.0	92.45	9679.847	35649.785
9934.0	92.45	13525.004	36629.645
1079.0	92.45	8400.653	39770.102
5532.0	92.43	10767.73	33890.105
2892.0	92.41	9384.963	38733.207
10005.0	92.32	13418.147	38007.148
9448.0	92.24	13140.44	38910.711
2169.0	92.22	9045.068	34974.145
11633.0	92.2	14496.465	37792.777
1264.0	92.16	8560.062	36871.902
10613.0	92.12	13916.965	34665.773
11001.0	92.09	14155.895	36870.66
754.0	92.01	8399.823	33354.672
2106.0	91.95	8964.718	36639.324
9639.0	91.93	13321.214	34030.422
10630.0	91.91	13949.896	35179.754
8789.0	91.86	12730.113	37278.211
5689.0	91.86	10888.639	35626.359
9575.0	91.78	13210.477	35598.422
1697.0	91.76	8630.501	39893.633
3932.0	91.74	10062.568	34848.859
209.0	91.68	7821.1	36744.023
4465.0	91.64	10315.036	37014.859
8159.0	91.59	12359.369	36186.113
3288.0	91.57	9493.442	35955.684
9766.0	91.49	13391.603	34227.168
[truncated: 1,479 more rows]
