# Supplementary material for: Insights on the Control of Yeast Single-Cell Growth Variability by Members of the Trehalose Phosphate Synthase (TPS) Complex
Source: Front Cell Dev Biol. 2021 Jan 28;9:607628. doi: 10.3389/fcell.2021.607628 (PMC7876269; doi:10.3389/fcell.2021.607628)
Supplement: Supplementary file 3 [file Data_Sheet_2.ZIP › replicate1_delta_TPS1_t4.csv]

Id	Area(um^2)	Center_x_position	Center_y_position
978.0	791.24	8492.847	36471.777
1334.0	725.24	8974.413	39163.484
1425.0	714.57	9020.911	37435.547
880.0	618.75	8558.204	38892.52
4979.0	586.75	12248.067	33851.652
366.0	567.04	7986.29	37942.883
6320.0	563.97	13647.698	36719.488
1729.0	535.58	9115.308	37983.125
3966.0	525.21	10885.076	38970.07
5825.0	523.01	13005.609	39505.887
3492.0	518.74	10684.885	38305.148
1517.0	499.6	9041.339	34524.426
6471.0	496.74	13979.375	34185.508
2382.0	486.36	9866.341	37414.113
2743.0	482.37	10074.072	39095.922
6758.0	462.29	14023.176	35380.984
1054.0	457.95	8474.752	34004.184
2478.0	457.6	9872.336	34506.125
3358.0	446.26	10448.076	37352.129
7105.0	445.13	14518.954	37985.895
1481.0	425.82	9014.789	35891.223
7071.0	422.73	14633.599	39150.742
7061.0	420.78	14483.257	39705.23
2053.0	418.67	9443.6	34840.609
1251.0	411.33	8748.387	39838.195
7104.0	410.37	14600.832	37976.516
488.0	406.12	8145.929	35300.887
7100.0	404.87	14472.651	37892.613
5262.0	403.57	12291.896	35185.934
5009.0	397.48	12168.627	34812.402
5038.0	393.9	12261.532	35865.344
1422.0	376.5	9035.983	37629.309
4782.0	367.36	12019.337	38586.504
548.0	366.73	8008.457	33595.613
6313.0	365.79	13588.042	37173.613
4916.0	360.88	12007.963	33728.023
6711.0	360.27	14088.037	37309.836
6349.0	359.75	13588.295	35626.719
3560.0	355.83	10698.894	36204.43
1707.0	350.0	9096.206	37235.738
2629.0	348.72	10096.522	35519.895
376.0	346.69	8148.997	37820.504
5788.0	346.5	12950.201	38361.871
2806.0	338.39	10197.653	38754.281
5432.0	337.59	12513.638	37568.938
6250.0	337.32	13681.748	39030.535
1243.0	336.74	8666.353	39232.816
1314.0	333.47	8860.276	39380.914
1490.0	330.31	8876.738	35515.336
3529.0	328.35	10650.413	37492.367
826.0	328.2	8255.521	39465.785
6461.0	326.4	13983.013	33930.746
6503.0	325.0	13872.22	34967.637
3910.0	324.96	10812.112	36968.188
857.0	314.98	8530.384	39556.031
4393.0	314.52	11501.913	39611.02
5220.0	308.85	12397.557	36878.547
1487.0	306.99	8921.984	35498.977
271.0	305.65	7898.435	38678.188
1948.0	304.88	9289.738	38772.273
7211.0	302.97	14586.61	33752.0
267.0	297.64	7734.775	38508.715
4684.0	295.23	11651.391	37561.449
1200.0	295.19	8695.754	37294.848
1775.0	294.94	9194.207	38815.695
2239.0	294.88	9503.568	36654.102
7187.0	293.9	14628.756	34572.266
1409.0	292.68	8998.132	38026.18
1056.0	288.75	8462.949	34092.051
6488.0	287.95	13852.788	34510.773
668.0	287.91	8400.197	35656.359
1005.0	287.73	8465.574	35606.703
5675.0	287.12	12970.013	33552.688
2467.0	286.18	9888.206	34808.793
2704.0	285.26	9960.26	37615.801
6761.0	284.52	14127.619	35170.09
6227.0	282.31	13700.368	39950.488
2761.0	281.39	10117.811	39589.469
7006.0	281.3	14242.911	38082.91
6963.0	280.74	14381.526	36330.66
186.0	278.96	7798.904	36739.328
6603.0	278.38	13911.449	39490.152
1610.0	277.79	9225.728	34312.387
5501.0	277.75	12845.33	39500.594
1408.0	277.68	8893.655	37996.855
2359.0	276.93	9818.006	38289.402
4112.0	276.91	11109.805	35381.672
330.0	274.0	8159.887	39454.473
1010.0	273.96	8421.743	35428.969
5663.0	273.73	12949.163	33126.172
1339.0	272.89	8941.549	39254.242
4766.0	270.2	11877.855	39368.336
797.0	270.11	8204.125	38453.598
2678.0	270.07	9961.556	36923.676
5603.0	268.9	12737.442	35466.836
6284.0	267.83	13711.112	37671.707
2684.0	267.64	10039.551	37169.832
6511.0	266.89	13968.999	35228.625
2156.0	266.31	9557.232	34252.227
1023.0	265.97	8613.187	35227.855
4382.0	263.79	11305.901	39553.453
3468.0	263.13	10761.223	38869.984
473.0	262.52	8152.126	35599.008
2448.0	260.2	9773.697	35101.066
5224.0	260.01	12435.384	36727.262
1258.0	259.93	8971.795	39820.824
3457.0	259.49	10697.438	39171.855
1932.0	259.01	9287.072	39230.621
3459.0	258.42	10697.758	39246.734
6714.0	257.1	14081.393	37058.977
1142.0	256.54	8746.821	35359.168
4930.0	256.18	12037.202	33333.988
4892.0	255.76	11918.472	33983.84
1092.0	255.55	8416.064	33131.992
5267.0	255.43	12421.43	35007.41
6702.0	254.91	14145.674	37475.688
4646.0	254.61	11712.826	35677.793
3106.0	252.31	10550.662	34205.98
1879.0	250.83	9063.248	39573.496
2324.0	249.93	9825.705	39940.836
7132.0	249.91	14426.611	36763.586
398.0	249.38	8194.613	37277.461
6969.0	246.56	14400.724	36532.246
5107.0	245.87	12187.028	37755.531
5927.0	244.72	13145.219	35499.191
4084.0	244.66	11162.495	35948.91
6007.0	244.22	13287.862	33013.695
6624.0	243.74	13821.247	39733.586
4068.0	243.5	11094.053	36741.402
5903.0	242.15	13182.52	37127.379
533.0	240.43	8174.829	34171.32
5006.0	240.37	12134.067	34596.328
4340.0	240.32	11412.301	38100.332
2212.0	238.11	9678.92	35832.555
4369.0	236.46	11408.954	38861.715
638.0	236.37	8383.443	35243.176
5779.0	236.25	13039.939	37940.27
4020.0	235.08	11036.529	38893.867
946.0	234.99	8614.888	37581.973
6546.0	234.61	13910.034	36779.332
6193.0	234.47	13429.878	38557.828
1163.0	234.01	8751.86	35847.355
2336.0	232.57	9869.911	39087.676
4394.0	232.38	11420.276	39625.328
6229.0	231.89	13699.57	39998.215
7093.0	231.83	14583.07	38186.109
6400.0	231.1	13596.09	33727.805
248.0	230.87	7744.549	38081.797
5099.0	229.68	12061.872	37356.879
4175.0	229.43	11338.95	33028.375
6931.0	229.36	14259.578	34929.223
1247.0	228.76	8652.899	39496.555
3353.0	228.74	10447.347	37179.074
6492.0	228.32	13978.555	34552.953
332.0	228.26	8119.126	39521.055
1611.0	228.11	9139.459	34536.473
4329.0	227.11	11239.68	37737.895
1211.0	226.81	8830.071	37874.602
6669.0	226.33	14079.25	38579.211
1269.0	225.45	8878.339	39443.5
331.0	224.99	8169.557	39488.027
5870.0	224.78	13303.062	38337.398
5965.0	224.55	13221.879	34023.895
2769.0	224.47	9992.677	39934.145
2179.0	224.01	9664.427	34897.691
6660.0	223.17	14008.523	38894.207
4464.0	222.94	11489.953	36211.07
6093.0	222.84	13390.617	35193.219
260.0	222.17	7953.083	38391.465
5497.0	220.83	12836.247	39682.34
6689.0	220.62	14109.61	37560.438
2764.0	220.39	9950.275	39778.0
353.0	219.78	8183.996	38504.375
116.0	219.68	7956.944	35384.375
699.0	219.58	8239.503	36249.383
5956.0	219.24	13174.25	34318.254
280.0	218.9	7769.791	38850.047
3723.0	218.67	10667.56	34632.246
2577.0	218.4	10120.586	34256.988
3449.0	218.13	10619.53	39655.805
2375.0	216.86	9778.076	37576.098
6944.0	216.56	14325.037	35647.832
4626.0	216.33	11834.204	35198.176
7203.0	216.0	14528.472	34121.184
1872.0	215.96	9061.28	39489.941
4769.0	215.83	12035.342	39244.652
6050.0	215.77	13497.963	34111.77
3335.0	215.66	10445.062	36816.363
2133.0	214.97	9523.553	33136.617
3430.0	214.57	10559.357	39703.273
136.0	212.52	7817.956	35814.91
360.0	212.44	8123.798	38267.113
2637.0	212.19	10109.717	35959.473
6010.0	212.15	13300.575	33085.301
1871.0	211.92	9072.711	39466.832
6740.0	211.31	14158.727	36375.188
2499.0	209.79	9705.474	33942.672
6741.0	209.62	13998.901	36379.723
5308.0	209.22	12360.784	33035.309
1782.0	209.1	9131.374	38933.043
4788.0	209.05	11863.851	37852.234
4650.0	209.05	11838.599	35855.262
2816.0	208.07	10146.183	38479.609
895.0	207.88	8545.792	38538.063
2276.0	207.8	9670.77	38210.539
1017.0	207.61	8558.65	35268.992
7103.0	207.57	14533.797	37934.277
7146.0	207.25	14545.362	36379.945
768.0	206.58	8382.149	37440.07
7016.0	206.58	14245.652	38435.07
205.0	205.75	7952.667	37158.586
4567.0	205.58	11638.077	33626.547
4001.0	205.39	11024.14	39498.859
2906.0	205.39	10331.012	37144.598
2343.0	205.12	9896.83	38775.371
6404.0	205.08	13676.108	33618.883
119.0	204.47	7870.146	35427.578
6622.0	204.26	13838.031	39586.223
4027.0	204.2	11163.851	38597.641
5204.0	204.14	12312.543	37991.332
7042.0	203.84	14391.397	39382.215
6504.0	203.3	13800.977	35004.445
7209.0	203.2	14629.713	33671.734
657.0	202.76	8291.095	35364.363
2611.0	202.49	9991.947	34977.977
759.0	202.21	8337.573	37221.758
4847.0	201.73	12052.451	35538.98
3079.0	201.1	10485.301	33561.73
7039.0	200.77	14357.792	39289.059
6204.0	200.77	13385.81	39163.449
4793.0	200.33	12058.232	37757.879
1429.0	200.0	8860.541	37202.43
4008.0	199.93	11047.748	38991.398
537.0	199.53	8060.774	34071.957
3559.0	199.43	10732.354	36155.961
2841.0	199.41	10280.003	37932.023
3121.0	199.33	10510.654	34403.566
4508.0	198.8	11492.447	34557.223
1232.0	198.74	8839.869	38533.223
4240.0	198.3	11268.372	34596.965
4561.0	198.26	11739.379	33484.117
2989.0	197.97	10214.45	34398.629
4360.0	197.28	11247.222	38540.191
2781.0	197.0	10223.174	39411.844
6674.0	196.84	14133.278	38443.703
5160.0	196.77	12448.607	39913.117
6419.0	196.67	13653.755	33110.66
3962.0	196.46	10820.033	38785.793
5100.0	196.4	12161.006	37415.043
4904.0	196.38	12008.799	33843.801
6796.0	196.17	14202.653	33855.859
953.0	196.13	8571.784	37246.742
263.0	195.96	7693.347	38441.465
5795.0	195.54	12964.708	38453.969
4531.0	195.2	11568.809	33541.246
7089.0	195.02	14428.784	38535.996
5616.0	194.74	12741.925	35414.395
5259.0	194.41	12486.626	35515.234
3.0	194.35	7673.28	33039.367
5989.0	194.03	13330.836	33361.637
6183.0	193.95	13418.647	37936.367
4734.0	193.91	11794.668	39515.098
883.0	193.74	8568.47	38914.055
1657.0	193.39	9197.353	35854.734
3998.0	193.37	11175.17	39664.035
6151.0	192.97	13417.921	36574.785
6213.0	192.8	13355.944	39417.691
985.0	192.74	8587.084	36250.828
4555.0	192.63	11789.714	33345.293
5222.0	192.32	12364.765	36974.004
6560.0	192.01	13781.111	37556.051
2586.0	191.92	10085.336	34417.836
1449.0	191.34	9014.807	36812.102
838.0	191.27	8329.852	39922.844
6331.0	191.27	13682.454	35949.465
455.0	190.98	8185.999	35927.766
4327.0	190.9	11406.048	37720.074
5244.0	190.87	12486.127	36152.313
6218.0	190.79	13432.37	39726.281
2119.0	190.75	9330.217	33404.418
487.0	190.52	8024.576	35282.895
3744.0	190.48	10667.796	34106.246
3797.0	190.31	10961.373	34144.336
3820.0	190.21	10791.814	34922.531
968.0	190.16	8525.944	36959.59
2483.0	190.1	9725.887	34589.098
6657.0	189.91	14087.64	39037.469
6476.0	189.64	13965.442	34321.996
3454.0	189.62	10773.275	39570.785
2498.0	189.1	9734.182	33902.109
3571.0	188.95	10655.795	35759.695
4239.0	188.91	11219.609	34584.707
2401.0	188.78	9754.568	36702.734
2514.0	188.74	9765.095	33647.664
6629.0	188.37	13942.147	39929.539
5580.0	188.28	12859.827	36827.637
5181.0	188.22	12311.318	39073.969
755.0	187.86	8406.28	37081.34
2120.0	187.82	9285.476	33469.734
2317.0	187.57	9657.429	39797.117
7059.0	187.55	14526.047	39638.301
6973.0	187.38	14208.487	36786.258
7058.0	187.28	14513.592	39962.547
6726.0	187.19	14152.746	36552.734
5863.0	187.05	13270.071	39077.832
4624.0	186.65	11751.675	35108.871
742.0	186.48	8259.476	36802.41
1249.0	186.27	8772.066	39604.309
955.0	185.86	8618.333	37272.551
1161.0	185.63	8669.511	35817.91
5177.0	185.56	12348.385	39158.453
6496.0	185.16	13781.422	34682.859
2666.0	184.7	9935.246	36749.078
1255.0	184.16	8705.453	39961.621
2977.0	183.53	10318.728	34463.621
620.0	183.47	8224.342	34958.066
6548.0	183.41	13829.744	36821.402
3423.0	183.24	10511.729	39353.406
5319.0	183.11	12575.623	33255.988
6574.0	182.97	13964.014	38370.336
324.0	182.95	8047.617	39873.156
4725.0	182.76	11773.824	39159.254
1480.0	182.7	9052.975	35869.031
7173.0	182.53	14443.408	35042.465
6030.0	182.21	13461.703	33678.645
4004.0	182.09	11072.326	39388.234
2919.0	182.09	10184.49	36964.531
98.0	182.05	7929.453	35162.676
5429.0	181.99	12534.447	37512.164
1410.0	181.94	9004.593	38054.719
3818.0	181.78	10818.58	34774.223
3510.0	181.73	10658.587	37968.156
6098.0	181.65	13548.214	35448.844
1530.0	181.5	8977.642	34253.66
3045.0	181.3	10177.979	33379.051
744.0	181.21	8343.781	36928.145
2285.0	180.31	9688.266	38539.41
4565.0	180.21	11751.167	33557.469
7131.0	180.08	14512.133	36763.586
7165.0	179.6	14469.45	35319.594
2044.0	179.54	9478.758	34983.852
7217.0	179.41	14434.559	33606.504
5746.0	179.01	13106.541	36676.641
4742.0	178.99	11670.819	39837.992
6260.0	178.97	13673.929	38861.027
1704.0	178.93	9255.52	37134.832
6363.0	178.91	13620.349	35050.305
6677.0	178.33	14041.363	38275.613
310.0	178.09	7693.075	39579.188
2473.0	177.93	9741.143	34675.871
5377.0	177.8	12701.076	35559.324
2824.0	177.78	10320.752	38171.594
6210.0	177.66	13358.38	39342.395
665.0	177.59	8383.01	35619.27
5805.0	177.47	13009.246	38730.555
6451.0	177.32	13808.161	33695.801
7171.0	177.05	14466.1	34996.242
5619.0	176.74	12891.471	35169.332
6638.0	176.61	14040.016	39807.586
2308.0	176.57	9594.808	39492.891
1156.0	176.53	8813.628	35724.926
6967.0	176.23	14403.277	36442.434
7114.0	176.21	14561.58	37644.34
4021.0	176.13	11198.289	38952.863
2954.0	176.07	10216.881	35882.875
4802.0	175.86	11990.98	37357.551
1387.0	175.75	9051.65	38517.613
4780.0	175.61	12059.114	38575.309
2202.0	175.52	9623.738	35632.328
5696.0	175.17	12982.77	34531.371
6804.0	175.04	14136.351	33507.133
454.0	174.85	8161.756	35907.863
2636.0	174.85	10113.471	35937.945
5016.0	174.77	12123.276	35092.453
2975.0	174.56	10308.369	34927.559
801.0	174.54	8342.402	38665.672
5311.0	174.52	12475.377	33156.723
2104.0	174.41	9417.498	33695.289
6231.0	174.39	13738.17	39494.922
4962.0	174.33	12257.172	33442.613
6699.0	174.06	14030.33	37397.711
3357.0	174.0	10407.116	37320.0
6751.0	173.64	14095.54	35579.574
5214.0	173.16	12435.377	37472.773
346.0	172.45	8040.416	39062.801
1746.0	172.32	9060.116	38414.785
2207.0	172.26	9513.841	35751.258
4616.0	172.18	11636.234	34726.523
671.0	171.82	8409.733	35687.516
4065.0	171.46	11172.882	36944.523
6162.0	171.42	13453.944	36722.742
2699.0	171.25	10029.811	37472.32
3367.0	171.19	10530.694	37781.867
4332.0	171.11	11357.114	37791.605
5637.0	170.96	12837.98	34157.145
4635.0	170.77	11802.726	35430.949
6885.0	170.73	14239.356	33527.398
6477.0	170.63	13831.462	34329.621
836.0	170.31	8394.612	39914.898
5509.0	170.27	12852.768	39145.691
1441.0	170.0	8983.219	37162.152
2248.0	169.83	9561.641	36917.762
5661.0	169.73	13125.008	33055.965
4592.0	169.52	11743.179	34064.93
20.0	169.46	7670.349	33503.18
1411.0	169.46	8962.844	38094.293
2108.0	169.41	9327.045	33786.941
2150.0	169.39	9541.511	34018.051
6431.0	169.33	13898.535	33167.445
7049.0	169.27	14321.718	39773.398
3354.0	169.23	10403.223	37206.066
6408.0	168.99	13627.939	33329.754
1893.0	168.93	9398.34	39961.551
1943.0	168.83	9486.792	38821.699
4707.0	168.66	11688.904	38208.191
5926.0	168.62	13154.586	35694.18
5855.0	168.47	13303.44	39127.148
6868.0	168.45	14338.383	33071.984
1675.0	168.41	9067.908	36305.723
5293.0	168.33	12342.245	33761.469
4386.0	168.26	11362.727	39947.48
7052.0	168.07	14358.026	39888.383
7079.0	167.89	14426.433	39087.953
7113.0	167.76	14467.9	37593.297
4950.0	167.74	12093.182	33029.586
2872.0	167.68	10196.827	37786.363
5136.0	167.59	12256.349	38939.91
4301.0	167.43	11222.745	36877.871
1957.0	167.34	9378.055	38465.031
2386.0	167.24	9783.399	37184.293
5159.0	166.8	12423.992	39908.383
2351.0	166.76	9726.255	38430.848
5864.0	166.72	13298.265	38839.473
1439.0	166.69	9030.28	37100.988
4428.0	166.67	11566.787	37718.277
4401.0	166.55	11566.41	38978.605
191.0	166.53	7698.996	36829.754
2753.0	166.49	10108.705	39217.227
2380.0	166.44	9798.824	37398.41
6635.0	166.28	14170.383	39774.344
6232.0	165.79	13708.665	39501.648
4501.0	165.23	11556.734	34765.648
7120.0	165.06	14614.409	37035.043
2464.0	164.92	9800.604	35026.895
4205.0	164.85	11303.246	33742.148
3040.0	164.48	10222.471	33593.758
7189.0	164.25	14449.711	34350.48
5183.0	164.21	12425.541	38814.0
2106.0	164.0	9306.846	33729.574
3978.0	163.81	10969.29	39582.184
1525.0	163.72	9024.663	34393.793
351.0	163.62	8140.816	38948.012
6618.0	163.54	13965.658	39550.168
6348.0	163.45	13579.835	35601.629
2789.0	163.39	10207.195	39003.504
1050.0	163.35	8516.329	34285.742
6305.0	163.28	13584.11	37254.438
5378.0	163.18	12568.266	35618.371
1591.0	163.05	9207.166	33604.324
4028.0	162.82	11081.024	38344.297
2511.0	162.78	9708.847	33605.023
1497.0	162.55	8894.341	35168.992
6513.0	162.41	13798.289	35367.617
5597.0	162.22	12883.394	35646.313
4692.0	161.84	11642.428	37786.414
1491.0	161.72	8902.054	35284.383
528.0	161.67	8049.706	34606.727
5359.0	161.57	12526.104	34715.695
1606.0	161.24	9082.684	34053.402
2899.0	161.24	10201.3	37049.488
4495.0	161.11	11548.05	34944.898
5374.0	161.03	12552.193	35461.277
4002.0	160.88	11093.133	39558.703
4364.0	160.84	11235.236	38717.371
7215.0	160.34	14425.629	33792.637
6244.0	160.29	13637.405	39209.367
2293.0	160.25	9549.131	38854.723
4026.0	160.21	11087.142	38782.676
272.0	160.04	7725.034	38734.875
5284.0	159.9	12439.891	34047.652
1230.0	159.87	8799.811	38503.637
2201.0	159.87	9553.665	35549.715
122.0	159.79	7833.616	35465.066
6974.0	159.5	14245.759	36791.527
6110.0	159.37	13418.575	35625.859
1961.0	159.33	9339.251	38051.867
4649.0	158.47	11809.834	35769.148
4207.0	158.37	11397.443	33791.465
5030.0	158.35	12121.0	35532.188
5960.0	158.29	13305.546	34438.367
2280.0	158.28	9608.842	38334.859
1219.0	158.05	8665.739	38211.398
5240.0	157.85	12369.273	36120.168
4663.0	157.85	11801.383	36637.43
5601.0	157.7	12858.294	35725.875
6551.0	157.41	13910.591	36898.719
3814.0	157.22	10936.715	34651.523
2951.0	157.16	10179.984	35817.055
4333.0	156.93	11302.9	37792.598
6013.0	156.91	13474.917	33072.172
2665.0	156.86	10047.544	36738.383
4232.0	156.45	11317.904	34414.121
4395.0	156.34	11581.835	39542.281
6127.0	156.3	13539.001	36024.043
4373.0	156.24	11354.814	38959.535
2466.0	156.13	9886.232	34787.348
4177.0	156.05	11415.974	33037.484
4563.0	156.01	11645.233	33497.293
2030.0	155.67	9406.026	35543.328
5354.0	155.61	12528.884	34481.145
685.0	155.61	8349.643	35942.738
5531.0	155.57	12715.47	38368.711
4741.0	155.54	11635.372	39801.059
4965.0	155.38	12181.522	33471.488
6380.0	155.36	13760.077	34390.848
4107.0	155.0	11191.687	35304.984
1891.0	154.6	9334.43	39865.953
4132.0	154.37	11040.006	34665.941
1145.0	154.35	8631.533	35436.145
1202.0	154.35	8703.762	37335.023
6226.0	154.08	13757.346	39885.273
4409.0	153.77	11489.559	38579.367
2508.0	153.64	9706.443	33583.844
123.0	153.56	7777.816	35499.5
7062.0	153.22	14464.354	39717.211
6648.0	153.16	14097.408	39426.922
1209.0	153.04	8769.314	37767.125
6319.0	152.91	13704.642	37011.645
2123.0	152.64	9446.063	33251.637
4662.0	152.32	11824.564	36598.023
4264.0	152.22	11242.82	35474.586
1976.0	151.86	9405.479	37661.285
1985.0	151.74	9396.841	37162.34
4530.0	151.44	11534.049	33527.402
5232.0	151.32	12416.402	36684.684
6198.0	151.28	13496.589	38893.879
5290.0	151.26	12466.103	33674.766
1987.0	151.24	9324.527	36875.637
5673.0	151.21	12950.528	33515.531
3447.0	151.09	10669.396	39885.363
6672.0	151.07	14029.432	38624.176
1206.0	151.01	8737.215	37518.484
1870.0	150.86	9198.391	39454.277
1011.0	150.8	8619.546	35465.473
3971.0	150.73	10857.287	39113.223
1885.0	150.59	9197.202	39921.832
4439.0	150.57	11543.764	37458.988
6502.0	150.53	13965.733	34921.363
6601.0	150.27	13811.082	39424.566
943.0	150.17	8441.144	37740.113
852.0	150.06	8574.038	39726.816
1098.0	150.0	8839.122	33308.051
6727.0	149.77	14197.431	36697.949
2046.0	149.67	9403.444	35017.754
6315.0	149.35	13732.507	36932.301
4685.0	149.25	11741.16	37563.781
6298.0	149.1	13639.938	37393.195
4613.0	149.08	11696.114	34634.051
2887.0	148.93	10199.233	37355.176
4696.0	148.89	11734.983	37913.586
2762.0	148.45	10107.217	39689.828
5126.0	148.29	12212.537	38499.68
2450.0	148.12	9874.464	35145.781
4113.0	148.1	11187.691	35385.762
666.0	148.08	8389.485	35642.137
409.0	148.02	8160.192	36785.711
964.0	147.95	8584.432	36913.031
1881.0	147.85	9226.73	39865.699
746.0	147.83	8328.547	36946.266
5241.0	147.81	12422.849	36137.969
2825.0	147.74	10179.083	38178.316
4811.0	147.66	11907.045	37148.703
3732.0	147.47	10568.448	34487.949
2798.0	147.43	10205.367	38834.848
406.0	147.43	8130.336	36932.711
7028.0	147.41	14394.586	38935.668
2193.0	147.37	9694.605	35140.922
4224.0	147.35	11342.757	34100.266
2907.0	147.2	10208.504	37146.93
3147.0	147.18	10446.489	34902.547
4772.0	147.03	11974.136	38840.414
1233.0	146.84	8659.09	38619.375
1528.0	146.82	8892.138	34164.375
6410.0	146.7	13749.173	33404.359
4724.0	146.7	11656.83	39096.203
1735.0	146.68	9169.9	38077.512
1204.0	146.59	8648.012	37402.723
2154.0	146.57	9616.881	34158.301
4786.0	146.51	11911.168	38059.395
2410.0	146.49	9741.69	36853.969
4192.0	146.24	11379.542	33492.016
6195.0	146.19	13510.959	38621.59
3432.0	146.09	10530.828	39941.91
282.0	145.84	7934.308	38882.777
4374.0	145.74	11224.04	39039.051
7197.0	145.69	14492.504	33972.758
5813.0	145.69	12932.274	39051.906
607.0	145.5	8373.283	34686.242
3486.0	145.48	10674.26	38155.016
1906.0	145.27	9292.021	39389.348
227.0	145.07	7668.033	37515.16
3345.0	144.9	10468.574	37011.996
4640.0	144.88	11778.718	35601.461
130.0	144.77	7688.31	35665.973
5448.0	144.77	12644.294	38497.008
4381.0	144.71	11292.895	39443.813
2966.0	144.58	10264.973	35196.078
5856.0	144.56	13348.403	39239.332
3338.0	144.27	10484.608	36869.605
4955.0	144.27	12158.62	33223.578
185.0	144.25	7961.13	36734.309
4543.0	144.12	11523.183	33266.707
4695.0	144.06	11773.36	37876.973
6659.0	144.04	14149.862	38835.715
3518.0	144.02	10599.953	37663.168
2291.0	143.96	9575.926	38846.445
7017.0	143.96	14238.563	38457.262
3488.0	143.87	10580.356	38198.152
5639.0	143.58	12768.117	34180.73
2398.0	143.52	9802.865	36907.027
5303.0	143.52	12316.339	33386.512
6772.0	143.45	13997.969	34721.355
2740.0	143.41	10027.83	38919.953
2311.0	143.33	9518.291	39547.48
2679.0	142.91	10097.852	36930.332
1110.0	142.74	8639.851	33979.059
2902.0	142.74	10254.172	37086.609
4245.0	142.64	11378.384	34653.117
2934.0	142.37	10197.81	36579.277
6001.0	142.35	13275.514	33457.625
1018.0	142.33	8480.584	35270.398
6925.0	142.33	14348.436	34674.313
4289.0	142.01	11292.767	36368.477
6928.0	141.89	14221.852	34814.684
5579.0	141.87	12746.276	36818.313
4051.0	141.84	11135.098	37224.555
3922.0	141.82	10814.351	37499.258
2754.0	141.57	10028.178	39336.973
2307.0	141.53	9666.49	39433.145
4760.0	141.53	12022.369	39734.27
554.0	141.4	8069.154	33050.844
7184.0	141.38	14462.907	34468.754
4045.0	141.2	11177.636	37525.613
202.0	140.82	7715.917	37117.074
840.0	140.82	8545.31	39783.852
4768.0	140.57	11931.541	39207.801
2541.0	140.38	9922.802	33317.684
6887.0	140.32	14418.926	33660.867
6891.0	140.3	14307.911	33865.004
5411.0	140.23	12548.62	36737.27
1605.0	140.23	9262.891	34046.254
6713.0	140.19	13996.7	37328.996
2158.0	140.19	9514.609	34365.215
7219.0	140.19	14626.546	33622.871
6555.0	140.04	13867.013	37220.113
22.0	139.56	7825.678	33577.109
2634.0	139.36	10111.411	35801.836
62.0	139.35	7654.437	34396.719
6006.0	139.35	13149.892	33261.684
405.0	139.35	8014.641	36878.371
4817.0	139.29	11938.058	36585.723
2982.0	139.27	10324.427	34572.801
2370.0	139.19	9801.374	37811.086
7212.0	139.12	14454.644	33766.996
79.0	139.1	7966.237	34747.02
2609.0	139.08	9957.945	34956.191
4105.0	139.06	11118.758	35446.566
3561.0	139.04	10626.126	36212.762
2033.0	138.89	9473.484	35397.0
5413.0	138.73	12649.854	36798.168
1124.0	138.68	8680.046	34668.836
3553.0	138.64	10570.821	36283.152
2383.0	138.48	9885.696	37466.039
1886.0	138.48	9065.41	39937.297
5112.0	138.48	12247.426	38056.461
2826.0	138.35	10158.612	38187.055
4355.0	138.33	11252.044	38391.621
5269.0	138.33	12350.127	34839.934
5890.0	138.23	13194.121	37527.086
5137.0	138.22	12247.124	38955.68
6668.0	138.14	14145.063	38542.105
1300.0	137.93	8930.617	39569.348
6870.0	137.91	14254.793	33095.031
1955.0	137.74	9276.114	38425.629
5908.0	137.68	13268.19	36789.031
6216.0	137.43	13565.27	39702.363
51.0	137.22	7678.89	34260.266
5912.0	137.07	13285.145	36663.578
4053.0	136.91	11096.441	37306.938
257.0	136.85	7930.021	38371.758
3808.0	136.45	10825.437	34476.43
5704.0	136.41	12937.854	34737.863
952.0	136.34	8561.439	37212.836
1479.0	136.15	8982.476	35763.031
2412.0	136.05	9906.169	36556.988
4359.0	135.84	11257.553	38481.051
2376.0	135.72	9705.366	37587.238
1913.0	135.57	9298.716	39133.891
3958.0	135.36	10846.431	38604.906
1235.0	135.34	8714.424	38758.258
2775.0	135.25	10256.195	39960.316
4473.0	135.25	11430.11	35702.602
6661.0	135.21	14108.217	38917.484
571.0	135.21	8355.334	33544.77
6464.0	134.96	13927.779	33966.828
7157.0	134.86	14487.3	35643.316
6169.0	134.84	13489.943	36979.273
4945.0	134.75	12000.279	33016.961
5592.0	134.65	12727.389	36173.188
2830.0	134.65	10312.28	38251.434
1109.0	134.63	8832.267	33965.563
6166.0	134.57	13409.484	36806.086
4149.0	134.52	11187.895	34017.059
3546.0	134.44	10703.598	36788.012
5503.0	134.38	12714.561	39352.875
2625.0	134.38	9926.001	35441.324
2253.0	134.33	9595.041	37067.664
6377.0	134.23	13750.744	34574.617
6906.0	134.23	14239.086	34147.086
1580.0	134.21	9113.461	33345.156
2091.0	134.12	9279.605	34433.094
5519.0	134.1	12756.397	38921.391
190.0	134.08	7699.086	36807.289
4758.0	134.08	11982.383	39656.691
4509.0	134.06	11467.807	34318.93
2900.0	134.02	10299.318	37063.426
2200.0	134.0	9521.442	35475.203
6902.0	133.9	14337.356	34084.93
2952.0	133.83	10149.842	35858.266
4168.0	133.73	11036.26	33174.16
3393.0	133.69	10417.552	38693.766
3758.0	133.69	10754.214	33228.77
5526.0	133.69	12822.419	38556.266
2834.0	133.6	10343.323	38050.633
5539.0	133.58	12778.306	38033.336
4412.0	133.56	11420.234	38197.141
7166.0	133.46	14432.308	35366.469
5887.0	133.43	13328.293	37747.199
4458.0	133.43	11534.379	36601.648
4800.0	133.39	12038.771	37606.785
7229.0	133.2	14486.653	33108.797
6387.0	133.08	13774.622	34192.688
1631.0	133.06	9219.977	35254.965
565.0	133.04	8233.287	33339.609
7191.0	132.97	14473.065	34397.879
4419.0	132.95	11461.104	38067.895
6449.0	132.91	13974.206	33651.059
5150.0	132.87	12122.457	39630.855
2399.0	132.85	9841.691	36913.652
4976.0	132.77	12124.201	33683.77
4821.0	132.72	11988.234	36074.945
2709.0	132.7	10041.653	37707.363
6700.0	132.68	14005.788	37434.801
2548.0	132.66	9953.273	33528.539
1402.0	132.62	9054.683	38450.016
2113.0	132.62	9281.568	33514.574
1008.0	132.6	8428.445	35676.129
4191.0	132.56	11413.048	33347.102
2786.0	132.52	10323.316	39203.871
2041.0	132.43	9422.354	34961.766
5237.0	132.35	12398.453	36297.969
6366.0	132.3	13738.433	34812.5
4326.0	132.16	11309.803	37715.066
6788.0	132.14	14083.48	34076.07
6304.0	132.12	13638.939	37236.602
3425.0	132.12	10444.662	39462.414
4880.0	132.1	11861.801	34457.809
1239.0	131.89	8648.351	39077.461
865.0	131.87	8546.607	39196.938
2379.0	131.66	9834.655	37360.121
5116.0	131.59	12242.812	38239.18
4807.0	131.49	12012.746	37031.414
4597.0	131.43	11802.756	34224.41
2062.0	131.36	9306.083	34638.188
4433.0	131.3	11426.329	37633.031
5176.0	131.2	12291.329	39417.738
2129.0	131.13	9437.197	33111.258
4812.0	131.07	11909.773	37173.09
4167.0	131.07	10997.429	33476.52
2742.0	130.99	9954.915	39046.309
3721.0	130.95	10686.104	34917.801
44.0	130.7	7878.007	34116.742
2445.0	130.59	9818.889	35292.359
3389.0	130.47	10459.285	38398.543
1700.0	130.46	9237.887	37023.789
7088.0	130.46	14612.11	38529.074
2288.0	130.46	9652.517	38706.23
6316.0	130.38	13672.905	36935.184
341.0	130.38	8048.325	39330.086
345.0	130.28	8183.264	39021.457
818.0	130.23	8394.448	39096.559
2245.0	130.23	9661.122	36853.016
5395.0	130.17	12703.672	36166.949
6905.0	130.13	14314.561	34142.0
5371.0	130.11	12499.516	35363.355
786.0	130.02	8355.871	38054.449
3927.0	129.98	10814.344	37692.086
4787.0	129.98	12047.68	37849.266
906.0	129.94	8572.374	37836.648
1036.0	129.9	8443.728	34637.734
4822.0	129.77	11906.331	36147.168
1131.0	129.75	8690.635	34984.906
6274.0	129.75	13592.833	38015.957
5250.0	129.71	12466.242	35784.617
1698.0	129.63	9220.172	36990.391
459.0	129.57	8001.875	35972.012
2076.0	129.46	9463.947	34709.121
4536.0	129.36	11441.586	33382.492
960.0	129.34	8521.662	36862.336
6748.0	129.21	14066.251	35792.621
7125.0	129.19	14443.138	36871.531
2232.0	129.11	9567.162	36479.633
3043.0	129.08	10324.713	33625.492
118.0	129.04	7704.643	35401.074
4461.0	128.81	11538.919	36422.176
2024.0	128.71	9300.567	35617.895
4726.0	128.64	11711.161	39182.461
4411.0	128.58	11557.814	38447.836
4157.0	128.56	11138.904	33906.578
3507.0	128.5	10640.561	37884.035
2579.0	128.42	9984.314	34263.383
2369.0	128.41	9762.043	37778.742
314.0	128.41	7928.136	39750.902
4773.0	128.39	12039.477	38935.32
5467.0	128.25	12599.899	39009.188
6696.0	128.21	14063.229	37646.781
6790.0	128.16	14176.477	34092.652
3460.0	128.08	10709.835	38987.57
1256.0	127.89	8820.267	39966.359
2726.0	127.81	9969.757	38362.016
4376.0	127.7	11378.629	39204.641
293.0	127.58	7727.939	39317.461
2319.0	127.54	9510.764	39907.066
4489.0	127.52	11519.177	35179.445
3945.0	127.52	10889.671	38048.023
3982.0	127.35	10899.415	39752.793
793.0	127.26	8344.658	38333.332
3809.0	127.24	10906.451	34476.18
2327.0	127.24	9809.219	39651.125
2886.0	127.18	10144.863	37614.0
2204.0	127.03	9581.061	35673.563
3401.0	126.99	10397.574	38907.027
7040.0	126.95	14394.757	39303.449
1175.0	126.89	8780.637	36284.371
60.0	126.85	7857.807	34382.297
262.0	126.82	7835.539	38399.883
21.0	126.7	7744.783	33522.52
3773.0	126.64	10820.293	33062.621
1006.0	126.55	8576.185	35619.477
3448.0	126.55	10635.486	40000.016
460.0	126.53	8074.869	35975.285
6991.0	126.28	14417.448	37484.43
5840.0	126.07	13273.661	39792.641
6090.0	126.03	13387.789	35136.695
2090.0	126.03	9331.344	34418.441
1419.0	126.01	8861.42	37523.902
1090.0	125.86	8562.208	33063.078
3803.0	125.74	10930.261	34291.711
2487.0	125.65	9840.216	34150.898
2573.0	125.59	9924.178	34193.086
5327.0	125.44	12515.376	33518.262
844.0	125.42	8491.313	39934.555
6528.0	125.4	13961.671	36316.684
2281.0	125.24	9536.703	38396.832
808.0	125.13	8398.609	38755.215
788.0	125.07	8398.365	38082.773
4104.0	125.03	11093.105	35660.746
2088.0	124.96	9295.918	34370.648
2244.0	124.92	9515.383	36784.957
6747.0	124.88	14037.865	36004.332
3963.0	124.8	10883.243	38796.762
3887.0	124.78	10793.283	36215.781
3806.0	124.65	10910.188	34439.883
6474.0	124.5	13913.932	34214.129
4621.0	124.5	11691.031	34862.773
1720.0	124.46	9104.225	37650.383
5624.0	124.46	12724.205	34778.469
2038.0	124.34	9384.373	35237.141
389.0	124.21	8044.782	37419.406
5148.0	124.08	12156.822	39450.445
5669.0	124.04	13059.482	33234.781
6690.0	124.02	14107.072	37600.754
6889.0	123.88	14348.515	33699.355
5450.0	123.86	12644.8	38539.406
2643.0	123.77	10051.87	36128.559
1261.0	123.77	8922.497	39928.695
3285.0	123.73	10456.756	35518.973
2195.0	123.73	9535.617	35223.711
7108.0	123.6	14434.858	37729.008
5441.0	123.6	12506.914	38099.125
1518.0	123.58	8940.483	34523.242
5814.0	123.5	12952.448	39057.344
4622.0	123.44	11662.59	34908.77
6586.0	123.44	13940.719	39027.027
5316.0	123.18	12642.516	33149.875
4715.0	123.08	11762.199	38790.32
4974.0	123.04	12233.611	33616.055
6094.0	122.96	13386.114	35277.363
3533.0	122.93	10658.001	37251.09
4959.0	122.93	12099.419	33396.246
4297.0	122.93	11244.713	36799.809
3346.0	122.93	10403.08	37013.246
5228.0	122.81	12342.33	36847.156
1648.0	122.81	9138.736	35679.277
3875.0	122.66	10884.951	35838.473
4410.0	122.64	11533.011	38340.594
3895.0	122.62	10988.935	36557.105
4064.0	122.6	11197.443	36928.875
957.0	122.54	8612.676	37099.188
6505.0	122.33	13810.499	35042.254
5254.0	122.33	12406.441	35577.906
1214.0	122.29	8718.215	38011.305
7037.0	122.26	14337.435	39252.715
2439.0	122.18	9707.961	35726.563
6897.0	122.12	14404.72	33950.191
4605.0	122.03	11775.607	34520.719
761.0	121.87	8260.94	37272.262
93.0	121.7	7982.725	35031.063
890.0	121.68	8416.833	38747.613
6361.0	121.62	13731.019	34952.898
5916.0	121.57	13213.182	36095.383
5590.0	121.53	12881.444	36122.395
368.0	121.45	8066.145	37673.652
5819.0	121.43	13005.435	39400.668
1575.0	121.41	9225.809	33106.207
3848.0	121.36	10800.516	35471.188
3861.0	121.34	10954.025	35635.051
4907.0	121.34	11964.559	33666.934
3391.0	121.3	10352.68	38545.895
2820.0	121.24	10299.424	38390.402
4049.0	121.2	11173.633	37444.883
1978.0	121.05	9362.071	37469.488
5103.0	120.9	12068.291	37628.637
2829.0	120.86	10159.626	38233.379
5787.0	120.84	13034.575	38296.281
6563.0	120.65	13952.047	37760.781
2893.0	120.61	10187.04	37183.859
1548.0	120.59	9021.508	33349.141
2595.0	120.38	10007.849	34690.758
4917.0	120.34	11871.242	33737.277
4316.0	120.32	11212.416	37334.059
1602.0	120.19	9147.705	33917.223
6415.0	120.19	13706.7	33296.645
7151.0	120.05	14636.002	36159.559
5529.0	119.94	12773.386	38626.551
6481.0	119.86	13786.211	34376.438
3362.0	119.86	10478.538	37453.094
5171.0	119.86	12420.884	39734.977
6506.0	119.84	13942.507	35054.434
4494.0	119.78	11462.243	34940.277
866.0	119.61	8562.1	39241.844
3388.0	119.42	10398.41	38225.945
6793.0	119.4	14126.847	34111.648
3781.0	119.36	10899.656	33137.129
3733.0	119.29	10680.185	34528.77
948.0	119.11	8495.508	37595.309
4418.0	119.08	11471.286	38050.242
5808.0	119.02	12977.614	38826.863
5709.0	119.0	13122.151	34849.422
5301.0	119.0	12456.106	33610.383
1877.0	119.0	9103.858	39537.195
2556.0	118.96	9990.176	33757.223
255.0	118.96	7909.731	38306.941
7227.0	118.86	14551.163	33024.504
350.0	118.86	8189.24	38895.539
689.0	118.85	8248.978	35981.523
308.0	118.81	7747.624	39494.566
4338.0	118.81	11349.837	38068.352
5562.0	118.58	12752.157	37101.031
140.0	118.52	7937.69	35887.836
5535.0	118.5	12741.445	38278.574
5255.0	118.5	12291.155	35698.617
7226.0	118.33	14429.604	33289.23
7036.0	118.29	14236.025	39208.117
327.0	118.1	8174.65	40001.152
2640.0	117.94	10115.552	36085.098
156.0	117.93	7779.938	36164.051
3772.0	117.81	10724.699	33138.367
5322.0	117.75	12705.848	33397.207
4255.0	117.68	11265.971	35151.371
868.0	117.68	8524.073	39269.316
6043.0	117.54	13520.121	33990.344
2771.0	117.54	10173.917	39832.203
3426.0	117.54	10533.326	39659.305
2403.0	117.47	9872.645	36801.887
5151.0	117.45	12169.399	39651.008
6662.0	117.39	14126.853	38929.848
4284.0	117.37	11367.123	36231.477
2258.0	117.35	9598.686	37225.684
1094.0	117.27	8665.312	33140.559
7224.0	117.24	14435.158	33234.871
969.0	117.22	8567.062	37015.406
1129.0	117.14	8798.687	34918.004
4862.0	117.14	11858.577	35064.531
1192.0	117.1	8812.424	36968.469
1266.0	117.1	9001.758	39700.465
3083.0	116.81	10489.132	33709.938
2356.0	116.8	9823.131	38186.223
4383.0	116.74	11387.54	39655.617
1344.0	116.7	8971.575	39017.77
4789.0	116.62	12045.475	37924.41
5950.0	116.6	13328.03	34479.586
2682.0	116.45	10044.291	37103.137
4334.0	116.43	11268.243	37798.715
71.0	116.35	7683.693	34582.953
5314.0	116.35	12698.884	33088.445
377.0	116.28	8130.395	37512.266
4902.0	116.24	11991.075	33825.91
1369.0	116.09	9005.448	38638.898
6306.0	116.03	13705.16	37260.633
336.0	115.99	8012.847	39594.113
2807.0	115.95	10253.037	38756.93
777.0	115.82	8411.557	37730.426
4248.0	115.78	11292.53	34761.016
1494.0	115.7	8926.21	35290.004
7033.0	115.61	14336.716	39158.102
3343.0	115.61	10481.857	36962.523
347.0	115.4	8033.306	38798.492
4554.0	115.38	11676.957	33292.301
798.0	115.36	8351.994	38578.309
5821.0	115.3	13121.387	39440.344
2675.0	115.28	10016.287	36816.996
835.0	115.13	8321.652	39875.496
4833.0	115.03	11952.487	35820.434
5972.0	114.98	13138.169	33924.504
381.0	114.84	8091.897	37649.559
1426.0	114.8	8845.17	37441.238
6911.0	114.69	14253.721	34383.066
5631.0	114.69	12873.83	34721.867
1216.0	114.4	8820.66	38048.664
4946.0	114.38	11982.153	33064.422
804.0	114.36	8376.671	38711.766
6515.0	114.34	13922.855	35440.746
479.0	114.3	8187.536	35655.121
6153.0	114.27	13486.991	36619.617
6089.0	114.27	13523.605	35135.199
5436.0	114.25	12618.22	37796.461
5781.0	114.23	13012.027	38103.766
4771.0	114.13	11934.105	39107.043
2799.0	114.09	10329.071	38919.723
5149.0	114.07	12137.805	39482.688
4987.0	114.06	12154.928	34061.781
4718.0	114.04	11638.011	38900.68
871.0	114.0	8515.257	38990.68
2984.0	113.96	10270.262	34595.832
5862.0	113.92	13322.879	39071.953
1714.0	113.88	9144.031	37446.27
6420.0	113.84	13628.057	33112.012
5957.0	113.84	13338.999	34364.535
1752.0	113.81	9236.59	38449.68
6987.0	113.77	14241.465	37424.934
4901.0	113.77	11893.761	33826.91
2475.0	113.75	9712.656	34462.824
1203.0	113.75	8777.763	37364.836
2687.0	113.73	10030.197	37216.48
6390.0	113.73	13616.118	34243.848
6160.0	113.73	13417.145	36704.992
3540.0	113.71	10618.175	36990.391
2396.0	113.61	9729.388	37074.988
7041.0	113.6	14415.448	39348.891
7216.0	113.6	14589.04	33807.934
1997.0	113.6	9405.024	36857.57
4228.0	113.58	11243.631	34180.16
4330.0	113.58	11343.42	37741.344
1478.0	113.56	8857.102	36032.551
5321.0	113.56	12576.789	33268.969
7083.0	113.48	14621.841	38638.063
4878.0	113.44	11889.58	34711.43
2702.0	113.42	9981.027	37573.129
6733.0	113.4	14168.838	36513.246
1609.0	113.29	9149.668	34252.625
6685.0	113.19	14046.303	37694.051
6163.0	113.19	13386.112	36765.32
3969.0	113.17	10797.273	39007.32
5144.0	113.14	12137.677	39347.207
4229.0	113.12	11366.732	34194.629
3819.0	112.92	10986.852	34771.996
1597.0	112.91	9125.001	33769.207
5087.0	112.89	12239.831	37111.824
1212.0	112.89	8816.81	37908.324
4625.0	112.81	11839.335	35173.309
4124.0	112.79	11015.913	35013.469
3906.0	112.68	10924.957	36861.891
2431.0	112.66	9804.288	35751.863
6650.0	112.64	14124.669	39128.984
4634.0	112.54	11697.267	35396.992
2463.0	112.48	9769.301	35022.598
2686.0	112.41	10114.839	37210.27
2425.0	112.39	9825.142	36122.531
1907.0	112.33	9276.955	39432.012
6995.0	112.31	14288.313	37680.586
281.0	112.31	7802.246	38858.727
1114.0	112.25	8651.832	34211.988
6181.0	112.24	13396.655	37850.434
1617.0	112.16	9165.99	34890.098
13.0	112.14	7853.821	33285.879
5715.0	112.14	13091.363	35109.313
16.0	112.1	7745.55	33392.074
3748.0	112.1	10766.231	33870.789
2034.0	112.06	9461.11	35099.539
3294.0	112.01	10356.454	35620.961
6542.0	111.99	13971.222	36653.652
1521.0	111.93	8899.51	34310.051
283.0	111.87	7826.938	38991.195
6322.0	111.83	13614.168	36808.727
6016.0	111.81	13444.637	33176.824
3525.0	111.66	10664.272	37464.43
1764.0	111.66	9076.359	38639.57
5229.0	111.64	12438.604	36580.254
5484.0	111.56	12641.898	39803.934
6378.0	111.51	13606.491	34387.746
6901.0	111.33	14319.826	34083.566
833.0	111.33	8350.019	39793.195
3424.0	111.28	10416.861	39404.914
515.0	111.28	8132.729	34891.887
4671.0	111.22	11761.278	37034.641
2654.0	111.22	10075.354	36429.941
5394.0	111.12	12663.386	36154.941
6979.0	111.1	14337.71	37047.922
7152.0	110.95	14529.055	36172.285
5726.0	110.91	12991.224	35641.621
1889.0	110.89	9369.689	39841.324
1122.0	110.86	8689.936	34495.879
4751.0	110.82	11987.298	39794.512
5433.0	110.72	12580.598	37712.656
2355.0	110.68	9865.656	38178.035
2580.0	110.59	9961.998	34319.832
3445.0	110.53	10591.912	39819.875
5893.0	110.47	13280.188	37427.992
1553.0	110.42	8880.869	33429.984
3379.0	110.42	10519.458	38014.715
2505.0	110.38	9814.178	33755.059
6020.0	110.36	13552.852	33327.129
6035.0	110.36	13425.206	33727.648
5718.0	110.28	13021.273	35202.289
4047.0	110.28	11164.043	37409.438
4435.0	110.26	11472.301	37651.707
5341.0	110.13	12560.059	34119.898
4050.0	110.11	11023.321	37448.875
363.0	109.94	8191.66	38051.801
4436.0	109.94	11468.257	37365.266
4416.0	109.92	11484.333	38003.402
4547.0	109.84	11461.128	33110.664
6809.0	109.82	14134.85	33355.426
5315.0	109.76	12693.085	33128.582
1897.0	109.74	9408.781	39723.754
2657.0	109.69	9984.087	36587.652
7025.0	109.69	14233.654	38744.863
6416.0	109.63	13706.411	33026.793
1513.0	109.61	9059.858	34474.617
5075.0	109.55	12186.717	36844.426
3058.0	109.51	10307.706	33317.367
4700.0	109.48	11844.466	37997.523
3076.0	109.46	10534.422	33405.262
4408.0	109.46	11441.51	38545.926
5398.0	109.32	12598.989	36279.797
6675.0	109.23	14194.964	38189.176
7183.0	109.13	14549.865	34465.301
3545.0	109.13	10634.834	36762.184
5678.0	109.02	13020.889	33784.02
6722.0	108.94	14130.865	36704.102
1721.0	108.86	9151.215	37668.336
6393.0	108.77	13769.883	33978.379
4467.0	108.67	11602.99	36040.719
270.0	108.52	7848.156	38588.434
2485.0	108.48	9714.887	34382.203
4505.0	108.38	11471.026	34467.313
7225.0	108.37	14447.667	33239.117
4313.0	108.37	11368.006	37185.734
1467.0	108.33	8980.5	36255.223
3898.0	108.31	10890.112	36625.906
713.0	108.29	8371.468	36297.402
5367.0	108.27	12563.649	34904.691
5537.0	108.27	12799.665	38014.605
6990.0	108.23	14226.059	37486.098
4451.0	108.21	11554.5	37134.27
4633.0	108.17	11766.843	35387.234
1415.0	108.1	8970.977	37891.871
5803.0	108.08	13110.605	38693.84
5947.0	108.06	13254.447	34735.969
177.0	108.02	7882.722	36614.305
5172.0	107.98	12356.616	39434.316
5834.0	107.94	13011.844	39926.727
6126.0	107.91	13453.583	36009.402
5802.0	107.91	13089.67	38624.18
6983.0	107.79	14405.166	37100.211
45.0	107.77	7946.168	34124.957
4927.0	107.69	11954.49	33541.465
184.0	107.66	7800.742	36698.516
1043.0	107.54	8494.206	34530.164
6917.0	107.48	14253.639	34543.738
2305.0	107.45	9492.366	39261.988
5421.0	107.43	12532.544	37009.98
6988.0	107.37	14212.527	37430.996
3776.0	107.37	10901.451	33077.973
6938.0	107.35	14260.55	35403.555
888.0	107.35	8501.288	38643.156
2895.0	107.29	10235.335	37243.984
6323.0	107.22	13641.825	36545.188
509.0	107.18	8180.713	34966.871
221.0	107.16	7649.429	37406.492
4067.0	107.12	11021.341	37018.66
4171.0	107.12	11052.98	33084.855
1962.0	107.1	9471.5	38052.461
1598.0	107.08	9069.808	33772.094
4238.0	107.06	11373.074	34515.406
4173.0	107.02	11069.184	33151.543
2974.0	106.93	10156.086	34900.801
594.0	106.89	8240.802	34367.027
819.0	106.87	8324.483	39134.512
5357.0	106.87	12651.587	34547.734
7007.0	106.81	14216.131	38083.063
1423.0	106.79	8858.092	37381.805
57.0	106.7	7658.683	34370.668
4096.0	106.51	11197.29	35770.059
5128.0	106.49	12168.684	38636.863
5470.0	106.45	12703.268	39022.641
5577.0	106.43	12812.165	36789.832
1554.0	106.3	8845.903	33482.914
774.0	106.28	8252.22	37611.863
7053.0	106.26	14414.288	39902.059
2733.0	106.24	9939.091	38698.703
5909.0	106.22	13206.147	36791.355
2402.0	106.2	9747.895	36722.199
1585.0	106.2	9091.342	33442.008
4325.0	106.18	11290.667	37701.129
6950.0	106.18	14304.988	35730.609
1549.0	106.1	9014.062	33363.035
803.0	105.99	8337.777	38705.496
7097.0	105.82	14617.255	38066.621
5559.0	105.74	12822.647	37036.625
6916.0	105.66	14238.81	34541.578
3059.0	105.55	10150.361	33030.691
905.0	105.53	8517.189	38115.066
6381.0	105.4	13772.669	34393.965
5300.0	105.32	12475.566	33607.0
4770.0	105.32	11894.016	39254.77
1552.0	105.32	9047.618	33416.012
3774.0	105.28	10844.45	33061.426
2279.0	105.24	9697.671	38319.926
6933.0	105.2	14381.544	35031.258
799.0	105.18	8221.111	38600.625
5499.0	105.17	12836.915	39749.52
4424.0	105.07	11447.692	37953.703
2785.0	105.01	10211.709	39153.621
3080.0	105.01	10436.515	33564.348
6588.0	104.99	13798.593	39127.953
2157.0	104.94	9499.945	34338.734
6682.0	104.92	14086.38	37874.453
5358.0	104.86	12529.627	34593.723
6113.0	104.78	13491.563	35646.738
2554.0	104.71	9978.901	33618.723
1250.0	104.69	8732.079	39728.965
5350.0	104.63	12535.609	34331.82
4413.0	104.63	11456.561	38221.031
4148.0	104.61	11009.83	34012.781
1583.0	104.53	9245.375	33404.527
6756.0	104.51	14022.999	35504.066
2278.0	104.49	9506.334	38252.836
1218.0	104.48	8754.058	38193.984
614.0	104.46	8412.631	34793.156
1079.0	104.46	8427.284	33633.273
3020.0	104.46	10134.739	33815.535
5780.0	104.36	13081.08	37998.109
896.0	104.34	8548.615	38311.168
1164.0	104.32	8725.852	35861.055
78.0	104.32	7679.763	34690.906
4514.0	104.25	11472.738	34251.996
2685.0	104.19	10131.252	37184.809
810.0	104.13	8307.904	38887.578
4900.0	103.98	11858.823	33819.238
4823.0	103.92	12028.868	36164.699
6252.0	103.9	13737.651	39031.445
7013.0	103.79	14218.192	38248.41
3761.0	103.79	10604.624	33320.109
4717.0	103.67	11656.869	38876.664
2210.0	103.65	9673.522	35805.379
1259.0	103.65	8981.278	39866.688
1483.0	103.59	8893.62	35638.844
4251.0	103.58	11361.755	34880.59
5582.0	103.58	12723.675	36631.547
4268.0	103.52	11337.921	35741.68
2353.0	103.52	9719.174	38150.715
6291.0	103.44	13645.677	37546.141
4275.0	103.42	11408.484	35969.352
6556.0	103.42	13933.407	37226.473
4956.0	103.38	12115.822	33250.539
660.0	103.38	8342.74	35499.844
6434.0	103.36	13871.329	33217.766
7031.0	103.36	14251.38	39058.527
4659.0	103.27	11787.646	36418.48
2455.0	103.25	9884.851	35245.5
5280.0	103.23	12404.484	34591.066
5563.0	103.19	12726.969	37107.008
6625.0	103.06	13970.492	39772.895
1404.0	103.0	8925.477	38193.742
4651.0	102.98	11790.359	36164.336
4558.0	102.98	11748.54	33380.82
6706.0	102.96	14139.012	37210.113
3949.0	102.9	10907.505	38329.867
551.0	102.9	8123.491	33431.301
5632.0	102.89	12891.73	34737.57
6992.0	102.89	14295.463	37579.195
3407.0	102.85	10443.871	38992.734
5936.0	102.79	13289.832	34958.68
7010.0	102.79	14385.226	38095.449
4636.0	102.79	11697.436	35458.535
5480.0	102.69	12524.611	39665.188
3522.0	102.66	10684.575	37375.402
5708.0	102.66	13005.165	34791.824
874.0	102.64	8473.505	38818.855
4682.0	102.6	11808.817	37539.914
1091.0	102.54	8538.953	33129.129
4720.0	102.54	11791.018	38967.863
7181.0	102.5	14603.85	34763.492
1049.0	102.44	8481.453	34176.656
2911.0	102.41	10268.121	36896.875
1024.0	102.37	8566.484	34986.633
6593.0	102.33	13856.052	39263.969
827.0	102.31	8327.613	39566.336
1888.0	102.1	9375.961	39762.574
2964.0	102.02	10167.042	35160.371
2766.0	101.99	9959.895	39834.484
7087.0	101.87	14509.784	38512.34
506.0	101.87	8099.411	35200.402
2414.0	101.83	9766.54	36573.621
5223.0	101.77	12327.814	36713.492
4574.0	101.72	11766.511	33739.105
1595.0	101.58	9229.729	33749.094
1053.0	101.56	8561.862	33990.027
1588.0	101.54	9243.213	33571.898
5943.0	101.49	13290.448	34656.16
7185.0	101.45	14628.745	34477.164
2553.0	101.39	10073.541	33580.52
4552.0	101.39	11806.316	33175.313
7127.0	101.39	14479.911	36950.504
1468.0	101.3	8851.407	36285.902
141.0	101.28	7753.942	35891.684
564.0	101.18	8253.666	33326.73
6697.0	101.18	14068.285	37365.676
532.0	101.16	8177.403	34425.648
4711.0	101.08	11808.725	38699.184
6518.0	101.01	13799.075	35550.73
1507.0	101.01	9059.33	34928.52
2542.0	100.99	10040.673	33330.277
5178.0	100.97	12471.053	39003.066
3344.0	100.97	10490.15	37004.344
863.0	100.87	8424.17	39126.176
41.0	100.8	7884.414	34075.406
3644.0	100.76	10646.689	35361.93
211.0	100.74	7656.756	37239.078
4054.0	100.62	11072.043	37328.953
1638.0	100.62	9219.822	35548.086
1205.0	100.62	8808.77	37464.039
2184.0	100.61	9557.876	35020.398
6978.0	100.61	14234.08	37003.035
428.0	100.61	8179.764	36221.805
4337.0	100.59	11380.504	38034.305
1360.0	100.57	8911.426	38819.957
5210.0	100.53	12416.309	37984.875
2268.0	100.47	9617.577	37920.738
4217.0	100.47	11388.144	33965.344
841.0	100.45	8609.675	39788.086
4593.0	100.43	11711.694	34161.535
2978.0	100.38	10177.459	34465.516
2616.0	100.3	10051.099	35178.391
5955.0	100.28	13254.812	34312.555
5581.0	100.24	12824.004	36589.785
6960.0	100.2	14378.554	36214.352
7070.0	100.15	14514.386	39128.941
5747.0	100.13	13025.074	36797.305
4708.0	100.07	11747.538	38268.078
4877.0	100.07	11998.884	34685.719
5174.0	100.07	12377.723	39291.879
3332.0	100.05	10397.214	36666.063
6943.0	100.03	14305.424	35643.16
5309.0	100.03	12316.117	33033.469
3456.0	99.95	10737.521	39116.988
5999.0	99.95	13187.683	33422.043
2018.0	99.95	9328.8	36190.012
3054.0	99.88	10297.343	33276.988
5451.0	99.86	12561.281	38586.477
4937.0	99.76	11952.422	33475.793
4595.0	99.72	11813.029	34188.703
4396.0	99.71	11456.449	39301.984
4562.0	99.71	11753.392	33494.996
878.0	99.71	8480.504	38845.094
4274.0	99.65	11236.541	35968.711
5919.0	99.65	13192.582	36209.449
2318.0	99.57	9553.268	39892.23
6765.0	99.53	14099.637	35026.699
6386.0	99.48	13678.788	34181.168
5606.0	99.36	12735.314	35540.0
477.0	99.36	8130.56	35623.461
1140.0	99.36	8705.607	35336.438
7175.0	99.34	14590.282	35080.125
3756.0	99.34	10718.074	33202.008
2174.0	99.32	9587.608	34699.84
3421.0	99.28	10444.109	39149.645
1034.0	99.26	8597.273	34835.762
6955.0	99.26	14312.191	36141.395
5154.0	99.21	12250.951	39860.863
1967.0	99.17	9475.414	37865.445
791.0	99.15	8375.941	38295.594
7207.0	99.07	14561.664	33930.793
7044.0	99.03	14303.203	39559.578
2660.0	98.96	10018.744	36648.539
7057.0	98.92	14527.457	39866.934
2888.0	98.92	10168.217	37408.398
7060.0	98.79	14561.301	39675.785
2206.0	98.77	9565.173	35702.031
3021.0	98.77	10300.41	33825.051
2190.0	98.75	9621.472	35118.879
5549.0	98.73	12853.459	37520.355
7045.0	98.65	14244.633	39590.215
3775.0	98.52	10794.356	33071.652
6466.0	98.5	13954.53	34084.887
6248.0	98.44	13622.382	39006.047
4564.0	98.4	11777.559	33513.945
6176.0	98.4	13370.716	37333.031
4972.0	98.38	12129.149	33593.098
2477.0	98.33	9812.838	34481.691
4141.0	98.31	11130.31	34384.008
583.0	98.29	8401.893	34107.988
6428.0	98.27	13896.011	33029.414
2507.0	98.25	9709.518	33501.969
2864.0	98.17	10315.94	37759.637
2377.0	98.08	9824.764	37598.453
5528.0	98.06	12785.381	38614.879
1180.0	98.04	8673.646	36548.746
2582.0	98.0	10030.128	34363.809
1649.0	97.88	9274.66	35698.5
2497.0	97.85	9822.654	33897.953
4578.0	97.81	11707.277	33787.543
2049.0	97.79	9482.957	34792.129
1965.0	97.77	9296.896	38138.219
1208.0	97.73	8814.312	37689.609
3919.0	97.73	10923.275	37376.961
6879.0	97.71	14418.265	33330.559
4320.0	97.67	11400.229	37513.656
232.0	97.64	7839.176	37656.152
7024.0	97.56	14286.853	38640.441
4957.0	97.52	12205.677	33272.574
4005.0	97.5	11102.957	39403.469
4024.0	97.48	11101.506	38729.559
4219.0	97.46	11276.349	34040.098
1882.0	97.44	9159.727	39876.605
5620.0	97.41	12720.648	34951.121
4181.0	97.33	11216.971	33145.898
6240.0	97.33	13756.118	39414.035
6961.0	97.33	14317.044	36250.445
6397.0	97.29	13571.501	33942.633
2536.0	97.27	9998.412	33246.633
4179.0	97.21	11218.077	33063.438
5054.0	97.2	12196.801	36225.867
5823.0	97.18	12962.554	39478.336
7004.0	97.14	14399.45	37948.992
2515.0	97.0	9767.54	33360.195
2512.0	96.98	9820.017	33605.746
1004.0	96.98	8469.661	35582.336
7182.0	96.95	14500.23	34770.719
3098.0	96.95	10559.658	33976.48
1221.0	96.93	8676.241	38311.613
3743.0	96.89	10715.624	34036.449
6023.0	96.89	13542.466	33437.766
5117.0	96.89	12075.426	38276.863
2722.0	96.87	9937.026	38265.027
7005.0	96.85	14282.497	37997.285
3056.0	96.81	10281.282	33282.992
2970.0	96.81	10335.45	34999.863
1186.0	96.66	8701.653	36779.672
558.0	96.66	8143.57	33162.922
4468.0	96.64	11611.78	35798.934
525.0	96.62	8022.016	34517.855
1642.0	96.54	9203.018	35610.871
1134.0	96.52	8757.687	35049.605
4471.0	96.47	11608.236	35665.238
5125.0	96.41	12067.008	38457.363
5329.0	96.37	12599.353	33549.934
5842.0	96.37	13238.817	39836.605
5277.0	96.35	12313.609	34722.121
6196.0	96.33	13440.284	38703.383
7202.0	96.31	14617.212	34048.625
1931.0	96.26	9315.288	39225.242
5477.0	96.24	12525.459	39270.566
4456.0	96.18	11532.707	36831.711
1336.0	96.16	8972.462	39211.309
3477.0	96.14	10604.214	38716.945
6444.0	96.12	13809.321	33422.602
789.0	96.12	8289.587	38183.375
1440.0	96.1	8889.521	37104.207
4463.0	96.06	11456.62	36190.168
7136.0	96.05	14510.06	36861.637
24.0	96.03	7809.853	33654.195
291.0	96.03	7837.7	39269.039
6883.0	95.99	14335.777	33513.879
1166.0	95.95	8781.696	35960.926
5019.0	95.93	12112.243	35112.066
842.0	95.93	8594.972	39805.59
2933.0	95.91	10318.893	36809.883
3711.0	95.91	10683.736	34993.531
117.0	95.89	7976.569	35390.531
3547.0	95.87	10568.445	36863.391
305.0	95.85	7926.243	39384.277
5598.0	95.76	12908.018	35648.078
5111.0	95.76	12242.476	38009.977
6482.0	95.74	13908.966	34397.855
2997.0	95.74	10304.763	34190.598
4044.0	95.72	11101.093	37696.309
885.0	95.66	8585.769	38949.465
6211.0	95.62	13488.487	39344.273
4629.0	95.6	11836.474	35289.031
4136.0	95.57	11092.639	34760.941
4784.0	95.53	11919.298	38328.121
2662.0	95.53	9994.789	36709.219
1709.0	95.51	9122.614	37270.93
2271.0	95.41	9630.756	38034.363
3767.0	95.39	10680.586	33077.641
3107.0	95.38	10415.233	34204.563
3931.0	95.36	10981.055	37741.207
2152.0	95.32	9593.986	34031.809
7188.0	95.28	14465.666	34299.035
1689.0	95.24	9077.964	36744.684
3537.0	95.18	10718.471	37322.063
1963.0	95.15	9471.801	38101.879
7080.0	95.13	14465.716	39095.961
4188.0	95.13	11276.355	33252.219
2889.0	95.13	10270.088	37429.273
5407.0	94.97	12568.6	36651.566
6744.0	94.95	14048.769	35941.379
6655.0	94.9	14062.233	38982.684
6734.0	94.86	14070.78	36533.164
4953.0	94.86	12186.993	33094.582
1697.0	94.78	9080.936	36954.969
7032.0	94.78	14248.442	39081.148
1960.0	94.67	9451.632	38034.09
6752.0	94.67	14200.558	35660.176
611.0	94.61	8289.026	34730.945
7076.0	94.51	14587.298	39041.336
3792.0	94.51	10981.406	33945.445
2947.0	94.38	10290.804	36167.664
6170.0	94.36	13384.513	37016.055
6486.0	94.17	13997.426	34447.359
5465.0	94.15	12669.361	39004.59
4790.0	94.13	11857.248	37970.695
5226.0	94.03	12445.939	36789.602
5427.0	93.96	12686.836	37446.809
2668.0	93.96	9928.88	36781.203
290.0	93.84	7662.563	39168.891
6754.0	93.84	14054.586	35473.066
4035.0	93.8	11076.936	38171.801
3061.0	93.8	10155.56	33094.793
5289.0	93.67	12368.413	33960.813
3722.0	93.65	10598.946	34614.223
3375.0	93.63	10556.011	37867.258
3932.0	93.61	10943.029	37741.273
4370.0	93.57	11342.75	38880.215
5292.0	93.57	12435.406	33740.188
2630.0	93.57	10051.034	35560.531
1719.0	93.55	9224.67	37559.438
1052.0	93.55	8423.905	33970.695
6803.0	93.4	14161.347	33797.777
258.0	93.4	7898.043	38366.609
4279.0	93.32	11346.833	36187.824
3130.0	93.17	10352.698	34508.402
3496.0	93.04	10581.833	38046.996
1366.0	93.0	8895.797	38945.594
5234.0	92.92	12304.06	36695.594
7149.0	92.88	14633.926	36107.695
823.0	92.75	8353.259	39285.934
1660.0	92.75	9205.302	35882.988
2008.0	92.69	9317.485	36626.0
1667.0	92.65	9218.086	36213.426
684.0	92.64	8386.231	35927.051
2446.0	92.62	9810.377	35390.258
3027.0	92.6	10323.211	33689.957
5020.0	92.6	12185.824	35170.641
6452.0	92.56	13916.64	33699.367
401.0	92.56	8154.952	37110.125
5599.0	92.48	12916.928	35666.133
7147.0	92.48	14619.304	36086.023
829.0	92.39	8330.826	39628.738
2520.0	92.31	9847.7	33310.316
2683.0	92.29	9966.44	37107.398
2851.0	92.23	10272.219	37698.066
4164.0	92.18	11122.27	33645.188
6587.0	92.08	13843.899	39097.438
2574.0	92.06	9945.398	34194.492
4070.0	92.02	11081.147	36814.297
4356.0	91.91	11381.341	38406.078
904.0	91.89	8446.624	38062.332
2098.0	91.83	9284.418	34067.406
6097.0	91.83	13516.202	35442.121
6336.0	91.81	13653.86	35780.031
599.0	91.79	8337.595	34543.387
552.0	91.79	8030.83	33434.387
6217.0	91.77	13508.53	39714.016
2224.0	91.7	9675.668	36207.047
2089.0	91.68	9357.659	34403.078
5101.0	91.58	12232.473	37417.625
832.0	91.56	8401.992	39768.363
6673.0	91.56	14165.432	38351.543
5801.0	91.54	12956.83	38594.504
3538.0	91.54	10755.172	37081.887
1126.0	91.47	8764.122	34701.055
124.0	91.41	7867.291	35501.969
2691.0	91.33	10103.231	37286.883
4405.0	91.31	11494.993	38685.727
1280.0	91.31	8890.137	39488.121
399.0	91.27	8039.195	37276.402
5332.0	91.27	12546.267	33681.086
4304.0	91.18	11277.15	36930.117
2773.0	91.18	10257.836	39942.379
6205.0	91.16	13514.862	39202.438
3431.0	91.12	10377.948	39810.809
2363.0	90.99	9834.046	38094.742
1057.0	90.97	8426.296	34110.195
4052.0	90.91	11195.754	37281.379
5867.0	90.89	13227.015	38471.566
342.0	90.89	8095.912	39342.109
1702.0	90.87	9227.805	37078.969
2188.0	90.87	9636.451	35059.719
5034.0	90.87	12106.3	35723.289
729.0	90.76	8382.847	36712.254
970.0	90.76	8477.713	36767.563
949.0	90.74	8497.534	37660.563
3482.0	90.7	10774.497	38560.879
6497.0	90.64	13921.46	34739.953
5273.0	90.62	12490.26	34666.609
1455.0	90.6	8866.942	36605.156
7046.0	90.59	14322.32	39652.891
5376.0	90.55	12573.552	35514.789
4146.0	90.47	11046.605	34243.152
222.0	90.45	7830.061	37411.551
111.0	90.43	7980.904	35295.707
2920.0	90.41	10170.403	36979.852
2266.0	90.32	9556.988	37905.766
6177.0	90.3	13463.891	37365.746
2310.0	90.26	9606.893	39543.188
733.0	90.24	8319.309	36777.699
2361.0	90.24	9875.377	38068.398
947.0	90.16	8541.358	37582.426
6866.0	90.16	14294.929	33058.242
5179.0	90.14	12383.691	39018.129
3387.0	90.14	10551.014	38220.129
5225.0	90.13	12471.092	36767.828
3370.0	90.13	10511.881	37806.734
4160.0	90.13	11133.974	33785.098
7023.0	89.97	14395.2	38621.598
6816.0	89.91	14096.326	33482.371
4421.0	89.84	11530.307	38083.109
4500.0	89.82	11442.762	34651.871
4377.0	89.78	11375.012	39230.828
5405.0	89.78	12528.326	36574.922
2326.0	89.76	9897.971	39595.293
320.0	89.7	7907.914	39790.383
3336.0	89.68	10385.307	36821.574
683.0	89.61	8360.907	35926.68
5218.0	89.55	12301.834	37125.473
5189.0	89.49	12385.786	38495.02
187.0	89.47	7824.774	36742.762
5235.0	89.45	12421.429	36228.414
4658.0	89.44	11651.611	36334.879
6047.0	89.4	13353.075	34016.527
1401.0	89.38	8895.946	38405.828
1939.0	89.38	9353.439	39266.246
3770.0	89.36	10646.046	33098.684
3489.0	89.34	10664.02	38256.441
4075.0	89.32	11155.606	36296.531
1692.0	89.3	9246.077	36798.254
5677.0	89.13	13044.092	33683.027
5540.0	89.05	12900.625	38061.426
278.0	89.03	7965.028	38820.484
2619.0	88.84	9954.411	35311.344
1526.0	88.82	9058.921	34400.004
5735.0	88.8	13116.468	35988.609
1587.0	88.71	9263.038	33537.32
2323.0	88.69	9871.596	39813.398
6534.0	88.69	13988.545	36433.457
1188.0	88.67	8653.851	36849.73
2333.0	88.63	9785.439	39171.645
1263.0	88.61	8886.626	39954.742
6715.0	88.57	14101.896	37088.051
3308.0	88.54	10390.968	35814.086
4546.0	88.52	11510.295	33038.578
5227.0	88.44	12319.737	36815.512
397.0	88.42	8181.63	37251.453
6049.0	88.32	13382.43	34032.727
543.0	88.31	8038.713	33931.234
7128.0	88.31	14589.074	36979.23
5298.0	88.29	12443.409	33587.156
4108.0	88.29	11191.757	35323.949
3467.0	88.27	10688.568	38854.723
2331.0	88.27	9775.487	39300.332
2736.0	88.21	9954.846	38787.809
577.0	88.21	8242.241	33930.684
7143.0	88.15	14501.352	36516.102
2600.0	88.11	9981.723	34818.352
4387.0	88.11	11548.682	39790.875
1640.0	88.08	9141.739	35566.324
2994.0	88.02	10267.047	34134.695
2163.0	87.98	9696.596	34436.711
5187.0	87.88	12457.448	38640.449
4357.0	87.83	11407.756	38410.047
6084.0	87.81	13461.596	34924.613
7176.0	87.79	14596.881	34793.656
4675.0	87.77	11805.854	37179.789
4906.0	87.75	11943.437	33923.406
4137.0	87.69	11059.597	34770.758
7095.0	87.67	14448.379	38043.543
2173.0	87.5	9540.295	34669.738
6782.0	87.5	14096.526	34148.574
4043.0	87.46	11002.234	37951.051
869.0	87.46	8607.729	38959.465
7054.0	87.46	14622.704	39773.609
3824.0	87.42	10882.276	35071.379
6717.0	87.4	14097.359	37159.863
6797.0	87.37	14104.66	33921.387
217.0	87.33	7882.478	37320.863
6310.0	87.31	13693.0	37334.922
7077.0	87.27	14490.765	39042.535
6759.0	87.27	14133.278	35389.215
4339.0	87.21	11370.149	38073.137
2659.0	87.14	10086.831	36635.059
5076.0	87.12	12165.129	36871.074
256.0	87.08	7783.91	38317.203
2313.0	86.91	9494.241	39689.07
1624.0	86.91	9202.922	35139.824
1267.0	86.91	8952.799	39728.18
6658.0	86.89	14115.526	39054.352
223.0	86.89	7735.229	37436.781
5807.0	86.81	12998.804	38816.578
3965.0	86.81	10933.471	38923.547
6982.0	86.77	14232.668	37089.063
5246.0	86.77	12360.851	36184.438
6022.0	86.73	13457.901	33424.723
2424.0	86.73	9876.873	36122.07
2714.0	86.72	10030.845	37779.523
5453.0	86.66	12526.392	38714.957
1367.0	86.66	8920.429	38945.246
6495.0	86.6	13919.431	34664.684
6552.0	86.58	13888.074	36946.398
2510.0	86.5	9751.91	33595.031
694.0	86.49	8273.142	36003.688
4954.0	86.49	12166.239	33163.684
592.0	86.47	8237.702	34282.672
3078.0	86.37	10373.204	33536.023
349.0	86.35	8065.827	38876.598
1712.0	86.31	9224.544	37399.164
6283.0	86.27	13584.614	37980.973
5270.0	86.26	12326.722	34871.348
4857.0	86.24	11867.678	35388.816
6993.0	86.24	14416.24	37621.766
4612.0	86.2	11717.335	34613.813
1345.0	86.18	9050.975	39019.086
899.0	86.1	8500.202	38440.77
5014.0	86.08	12086.312	34929.207
2341.0	86.03	9777.741	38726.375
3951.0	86.01	10818.174	38415.055
6282.0	86.01	13757.894	37939.043
3961.0	85.95	10948.826	38718.91
7051.0	85.83	14392.043	39859.727
1457.0	85.8	8964.641	36636.82
4519.0	85.6	11614.54	34035.891
6962.0	85.6	14424.982	36320.402
608.0	85.58	8237.19	34707.285
4150.0	85.57	11058.521	34028.887
245.0	85.57	7725.568	38019.254
887.0	85.57	8545.042	38640.762
7020.0	85.51	14321.355	38525.066
6794.0	85.47	14021.294	34121.277
2194.0	85.43	9584.361	35173.211
4855.0	85.34	11946.242	35346.883
2496.0	85.32	9766.451	33886.684
2780.0	85.3	10146.244	39382.414
382.0	85.3	8200.232	37656.129
855.0	85.16	8576.621	39484.844
3047.0	85.14	10171.096	33439.02
3450.0	85.14	10585.532	39747.074
2177.0	85.14	9638.324	34821.16
4596.0	85.09	11684.096	34201.586
3816.0	85.01	10943.865	34756.156
6082.0	85.01	13472.512	34748.813
3135.0	84.99	10426.672	34715.992
4388.0	84.97	11426.424	39827.883
4057.0	84.91	11082.388	37103.637
5796.0	84.88	13123.043	38468.551
2723.0	84.72	10058.652	38272.543
3515.0	84.65	10678.128	37813.195
4534.0	84.57	11499.796	33357.238
193.0	84.57	7930.543	36883.652
6764.0	84.55	14008.966	35013.039
6186.0	84.53	13420.41	38004.289
1147.0	84.53	8767.725	35432.879
6427.0	84.47	13912.566	33026.254
1969.0	84.45	9295.995	37876.332
2774.0	84.45	10271.255	39957.172
5206.0	84.45	12299.052	38027.379
5245.0	84.38	12317.523	36179.094
313.0	84.32	7723.561	39670.973
508.0	84.32	8187.706	34955.945
6270.0	84.17	13733.318	38236.074
6989.0	84.17	14402.134	37439.465
1694.0	84.07	9111.538	36907.938
4397.0	84.03	11554.901	39344.871
6168.0	83.99	13472.181	36860.492
6155.0	83.98	13527.287	36628.797
6392.0	83.96	13769.814	34268.988
2674.0	83.94	9981.535	36815.258
358.0	83.94	8175.31	38179.781
4669.0	83.82	11700.237	36944.07
873.0	83.8	8489.831	39032.484
4580.0	83.73	11720.737	33812.559
956.0	83.73	8461.142	37270.328
961.0	83.65	8561.849	36870.273
3925.0	83.59	10893.354	37624.391
2264.0	83.55	9656.095	37747.336
2017.0	83.55	9437.909	36177.699
6630.0	83.52	13827.781	39974.387
107.0	83.5	7732.058	35191.371
2322.0	83.48	9761.819	39781.668
6594.0	83.4	13803.996	39345.727
5838.0	83.38	13275.91	39771.07
4311.0	83.32	11407.071	37060.648
2029.0	83.29	9431.519	35480.297
4604.0	83.17	11837.787	34403.238
2892.0	83.15	10137.107	37485.867
3759.0	83.09	10627.233	33229.352
1693.0	83.06	9188.185	36858.789
6871.0	83.04	14291.718	33095.785
6805.0	82.98	14039.87	33514.121
4958.0	82.96	12263.994	33392.344
2642.0	82.92	10122.808	36117.953
4099.0	82.88	11020.424	35886.676
615.0	82.84	8265.316	34838.813
3955.0	82.84	10908.431	38527.316
3484.0	82.81	10685.776	38336.277
4652.0	82.77	11679.602	36200.047
5074.0	82.75	12094.714	36797.777
1159.0	82.69	8637.344	35759.805
7121.0	82.69	14501.091	37141.902
5933.0	82.67	13352.706	35130.793
1690.0	82.61	9228.046	36753.09
5114.0	82.61	12264.365	38124.297
1845.0	82.6	9246.378	39194.184
7106.0	82.56	14575.33	37983.297
959.0	82.56	8571.874	37239.453
1063.0	82.52	8513.909	33724.469
7081.0	82.46	14628.467	38856.008
3813.0	82.44	10977.465	34564.809
4496.0	82.42	11593.049	35011.234
6732.0	82.39	14006.428	36448.621
5339.0	82.39	12620.336	33864.18
1229.0	82.37	8705.864	38493.82
6718.0	82.37	14157.329	36868.672
6721.0	82.37	14137.909	36960.586
4063.0	82.31	11079.097	36915.977
875.0	82.27	8549.334	38822.797
5925.0	82.23	13211.879	35596.801
5304.0	82.21	12405.556	33386.055
6462.0	82.19	13850.517	33935.938
6543.0	82.12	13990.586	36701.742
1500.0	82.12	8943.529	34949.383
6886.0	82.1	14337.499	33611.18
6014.0	82.1	13560.186	33100.891
6880.0	82.08	14382.539	33349.48
5967.0	81.94	13323.192	34029.215
6645.0	81.89	14109.094	39695.328
5633.0	81.83	12905.004	34739.684
7118.0	81.83	14640.134	37199.031
573.0	81.81	8378.731	33737.195
5636.0	81.81	12718.833	34145.137
6521.0	81.79	13973.822	35893.695
995.0	81.77	8533.997	36190.609
2708.0	81.73	9984.687	37698.383
3427.0	81.7	10469.166	39660.895
7110.0	81.7	14498.334	37790.191
4272.0	81.68	11398.841	35868.852
5110.0	81.64	12067.167	37989.199
175.0	81.64	7917.662	36596.586
889.0	81.62	8595.576	38704.285
1240.0	81.6	8705.734	39141.328
7140.0	81.6	14562.968	36438.652
4988.0	81.58	12069.322	34172.309
2216.0	81.58	9495.171	35954.152
1427.0	81.54	8949.085	37482.441
5175.0	81.52	12453.284	39310.086
7026.0	81.5	14374.492	38753.703
2297.0	81.48	9560.814	39023.086
5752.0	81.43	12991.302	36913.258
230.0	81.43	7832.277	37603.664
5557.0	81.39	12731.966	37277.496
6753.0	81.39	14131.531	35432.449
6508.0	81.39	13903.575	35112.84
1173.0	81.31	8730.451	36217.898
2427.0	81.29	9883.716	35985.016
4097.0	81.27	11044.698	35820.105
2203.0	81.25	9681.494	35647.18
6375.0	81.18	13582.945	34770.496
2710.0	81.18	10091.907	37758.664
2125.0	81.14	9393.787	33015.184
2470.0	81.12	9794.109	34904.293
5312.0	81.12	12531.538	33009.953
2843.0	81.08	10198.994	37969.598
4865.0	81.06	11897.265	34798.289
4062.0	81.02	11042.197	36874.578
965.0	81.02	8486.316	36923.746
468.0	80.95	8125.031	35780.59
7158.0	80.93	14491.39	35731.281
6784.0	80.91	14129.372	34231.266
475.0	80.85	8201.486	35619.609
778.0	80.81	8406.112	37786.133
2172.0	80.79	9525.749	34670.855
4676.0	80.72	11756.266	37230.289
566.0	80.68	8402.2	33353.266
2275.0	80.68	9604.914	38200.98
5401.0	80.62	12628.116	36499.984
5786.0	80.53	13021.17	38209.301
1176.0	80.49	8711.999	36285.879
328.0	80.49	8199.437	39674.875
1499.0	80.45	8921.746	35189.355
5404.0	80.39	12635.669	36560.422
6830.0	80.3	14190.43	33254.73
6053.0	80.16	13392.911	34225.422
3075.0	80.12	10383.979	33364.879
5961.0	80.07	13248.33	34436.633
1254.0	80.07	8631.389	39890.922
3138.0	80.05	10395.411	34816.594
4342.0	80.05	11261.421	38150.047
2539.0	80.01	9981.167	33280.371
4689.0	79.91	11728.876	37678.074
3039.0	79.89	10168.957	33578.023
1257.0	79.86	8710.982	39986.508
4655.0	79.86	11735.54	36294.539
6413.0	79.86	13674.674	33273.66
4816.0	79.84	11862.956	36861.328
6968.0	79.76	14262.774	36524.125
6116.0	79.72	13444.743	35683.969
5207.0	79.7	12438.545	37937.055
3860.0	79.7	10889.328	35625.031
6074.0	79.68	13541.41	34517.094
7178.0	79.66	14512.586	34626.684
3812.0	79.65	10821.331	34552.289
2233.0	79.53	9529.647	36478.656
7091.0	79.47	14622.87	38571.008
4375.0	79.45	11414.625	39156.707
2197.0	79.4	9514.188	35337.109
3890.0	79.36	10847.837	36336.063
6483.0	79.28	13801.586	34397.188
5170.0	79.26	12325.607	39688.098
2246.0	79.15	9552.429	36898.93
1623.0	79.01	9228.516	35135.547
3846.0	79.01	10880.879	35403.715
4178.0	78.97	11294.375	33040.316
5741.0	78.96	13129.664	36419.543
2031.0	78.94	9471.164	35359.48
976.0	78.9	8505.209	36669.141
6789.0	78.88	14031.124	34074.613
6337.0	78.86	13594.467	35815.648
1627.0	78.86	9175.615	35176.277
2602.0	78.74	10063.788	34847.051
3944.0	78.67	10800.889	37987.172
4161.0	78.53	11073.013	33499.039
1450.0	78.51	8920.383	36834.723
5335.0	78.51	12620.461	33707.457
6230.0	78.51	13762.47	39718.664
5641.0	78.4	12786.78	34053.141
5621.0	78.36	12810.67	34956.48
6774.0	78.36	14188.962	34496.703
1682.0	78.34	9235.504	36631.793
87.0	78.32	7757.55	34925.855
5869.0	78.3	13175.09	38577.324
6532.0	78.3	13785.621	36423.148
1767.0	78.28	9154.733	38679.086
3863.0	78.27	10837.497	35694.148
3149.0	78.27	10454.999	34967.516
1622.0	78.21	9169.124	35121.805
1139.0	78.21	8796.018	35315.141
2831.0	78.17	10342.597	37987.926
4078.0	78.07	11112.47	36362.633
695.0	78.04	8406.226	36043.879
749.0	78.04	8374.416	37000.02
2102.0	78.02	9297.172	33940.801
4973.0	77.98	12093.146	33590.977
3328.0	77.96	10423.362	36609.766
1547.0	77.96	9029.474	33614.621
5425.0	77.84	12550.51	37298.273
131.0	77.83	7804.123	35672.262
1096.0	77.79	8670.419	33256.102
7170.0	77.75	14467.232	35201.477
6018.0	77.71	13375.198	33258.543
396.0	77.65	8201.057	37229.258
4073.0	77.58	11031.001	36248.184
6024.0	77.58	13535.216	33451.746
586.0	77.58	8265.952	34155.477
6520.0	77.56	13963.855	35859.145
2782.0	77.52	10238.878	39412.969
4295.0	77.52	11421.091	36750.609
3943.0	77.5	10926.752	37953.023
[truncated: 1,393 more rows]
