# Supplementary material for: Insights on the Control of Yeast Single-Cell Growth Variability by Members of the Trehalose Phosphate Synthase (TPS) Complex
Source: Front Cell Dev Biol. 2021 Jan 28;9:607628. doi: 10.3389/fcell.2021.607628 (PMC7876269; doi:10.3389/fcell.2021.607628)
Supplement: Supplementary file 3 [file Data_Sheet_2.ZIP › replicate1_delta_TPS1_t3.csv]

Id	Area(um^2)	Center_x_position	Center_y_position
1265.0	531.31	8484.509	36463.598
1796.0	513.78	8976.324	39161.676
7194.0	461.87	12247.968	33852.555
2003.0	440.53	9003.618	37420.473
9675.0	402.27	13645.443	36713.234
2125.0	394.7	9041.136	34525.059
3972.0	393.04	10078.196	39094.695
2972.0	389.34	9443.862	34845.117
482.0	388.48	7987.785	37941.43
7901.0	385.68	12521.681	36866.59
2397.0	385.01	9108.68	37985.703
1141.0	384.15	8554.491	38892.168
3617.0	366.45	9871.075	34506.922
9914.0	363.91	13979.928	34185.008
3476.0	352.76	9865.174	37414.969
5566.0	348.59	10884.658	38968.109
8728.0	345.04	13001.504	39503.789
10373.0	325.7	14023.87	35384.895
496.0	322.43	8139.275	37813.215
10882.0	319.38	14520.935	37988.754
7674.0	309.37	12296.89	35184.746
2078.0	303.45	9015.685	35893.219
7269.0	297.26	12264.623	35864.379
9741.0	294.66	13586.387	35622.848
4742.0	290.77	10444.71	37352.43
641.0	290.08	8146.183	35300.566
7121.0	283.89	12010.439	33731.383
7238.0	283.61	12166.65	34811.094
1365.0	280.98	8477.169	34007.805
8624.0	277.96	12947.57	38360.48
10880.0	271.6	14599.885	37974.637
10279.0	266.54	14088.55	37313.434
3797.0	265.97	10094.8	35517.707
9897.0	265.76	13978.66	33922.879
5044.0	264.44	10695.604	36203.844
8409.0	257.64	12945.551	33120.195
6847.0	254.17	12017.585	38582.801
1644.0	251.57	8744.278	39833.949
1102.0	249.69	8528.961	39560.922
9519.0	242.62	13682.581	39033.051
9945.0	241.71	13867.533	34967.461
6211.0	239.94	11500.098	39610.375
2353.0	238.33	9095.28	37234.586
9655.0	237.36	13587.487	37174.027
3190.0	234.27	9503.365	36651.469
719.0	231.36	8009.528	33597.883
4094.0	229.81	10205.363	38755.961
9796.0	227.63	13763.951	34393.477
1051.0	227.23	8254.177	39462.137
5801.0	221.65	11107.536	35381.18
8075.0	219.72	12844.603	39504.555
11052.0	218.61	14584.522	33753.77
3997.0	218.07	10116.367	39587.105
2228.0	216.08	9224.172	34310.863
3898.0	214.82	9959.588	37619.242
11012.0	214.26	14623.974	34574.137
7592.0	213.96	12394.529	36878.973
8423.0	212.4	12968.744	33552.016
1980.0	212.06	8999.086	38024.598
3602.0	211.83	9886.976	34809.07
7683.0	211.64	12420.746	35008.191
329.0	210.45	7898.699	38683.852
4998.0	209.84	10649.021	37492.449
837.0	209.61	8396.367	35655.141
1312.0	208.46	8420.682	35430.863
1307.0	208.32	8465.286	35609.09
8949.0	208.31	13145.254	35499.875
10132.0	204.9	13910.142	39491.547
315.0	204.55	7649.541	38316.379
6660.0	204.53	11650.327	37560.34
6598.0	202.91	11710.826	35678.055
8309.0	202.68	12733.926	35467.219
9931.0	201.24	13852.947	34511.137
1328.0	200.63	8610.267	35226.637
3576.0	199.38	9776.092	35101.246
2086.0	198.44	8923.279	35500.246
9957.0	194.96	13970.228	35231.027
5966.0	193.5	11272.186	34594.824
5733.0	193.5	11094.539	36740.77
8903.0	192.56	13180.548	37122.941
10018.0	192.49	13909.551	36781.691
624.0	192.49	8154.897	35602.285
9469.0	190.71	13696.47	39942.816
10640.0	190.69	14398.824	36531.035
3083.0	190.32	9557.345	34248.762
1476.0	190.21	8748.982	35356.746
533.0	189.63	8199.224	37277.055
9824.0	188.02	13668.136	33619.547
9578.0	187.35	13709.16	37674.125
2232.0	186.38	9139.241	34539.504
3431.0	186.36	9819.463	38287.035
4476.0	186.07	10552.783	34204.762
1564.0	185.73	8690.194	37300.586
8607.0	185.54	13044.291	37934.797
4903.0	185.27	10758.987	38872.484
4870.0	184.96	10620.764	39654.93
3868.0	184.85	10038.218	37167.738
10923.0	184.85	14427.273	36762.203
2496.0	184.65	9190.52	38815.461
460.0	183.12	8184.573	38503.988
6121.0	182.89	11410.594	38101.156
5773.0	182.68	11163.25	35947.48
7185.0	182.6	12091.955	33585.016
2771.0	182.18	9286.198	39231.422
10633.0	181.7	14379.152	36331.246
9935.0	181.57	13977.719	34551.305
9819.0	181.23	13597.815	33733.703
10716.0	180.13	14242.048	38085.207
5043.0	178.7	10732.415	36156.496
9062.0	178.66	13284.176	33014.109
3157.0	178.64	9677.921	35832.141
10207.0	178.26	14009.46	38892.988
10924.0	178.16	14510.462	36767.023
5201.0	177.84	10666.322	34629.832
5468.0	176.96	10818.91	36968.348
3104.0	176.53	9660.765	34900.57
10283.0	175.6	14083.239	37060.652
4888.0	175.0	10695.499	39245.785
1978.0	174.91	8895.873	37996.246
9126.0	174.81	13496.355	34111.605
10582.0	174.22	14259.411	34928.273
10147.0	174.18	13821.429	39738.336
4074.0	173.85	10210.786	38827.043
323.0	172.9	7734.053	38508.508
216.0	172.7	7793.296	36738.934
1653.0	172.26	8967.045	39817.781
10608.0	172.21	14325.65	35648.531
5887.0	172.13	11337.574	33028.949
6212.0	171.86	11419.83	39629.262
300.0	171.84	7742.372	38081.324
6818.0	171.63	11877.989	39368.398
7137.0	171.25	12036.848	33335.129
1362.0	171.19	8520.338	34287.164
1225.0	169.07	8613.31	37580.773
807.0	168.93	8382.889	35240.668
7234.0	168.61	12129.525	34594.43
4737.0	168.17	10445.617	37177.465
10141.0	168.17	13964.699	39549.477
7353.0	167.46	12063.728	37359.543
10316.0	167.4	13996.378	36381.129
9472.0	167.25	13700.269	39996.617
10266.0	167.05	14143.807	37473.887
10858.0	166.96	14584.763	38181.945
6103.0	166.17	11240.081	37737.246
474.0	166.12	8127.179	38263.789
2802.0	165.2	9282.835	38773.57
6570.0	164.22	11834.747	35196.602
4718.0	163.7	10444.227	36815.797
101.0	163.13	7929.091	35162.035
7471.0	162.86	12448.696	39911.535
6430.0	162.86	11489.559	34554.719
10254.0	162.08	14104.115	37559.941
1411.0	161.94	8415.383	33130.871
1999.0	161.31	9037.79	37640.453
2674.0	161.25	9061.011	39575.902
10876.0	161.08	14464.768	37899.012
2507.0	159.72	9130.667	38936.387
9190.0	159.39	13392.67	35194.055
957.0	159.34	8381.635	37439.023
10878.0	159.22	14531.226	37935.359
3646.0	158.49	9762.428	33648.438
1666.0	158.17	8877.849	39441.887
4229.0	157.82	10331.406	37145.133
1005.0	156.62	8204.956	38452.375
10730.0	156.44	14245.259	38434.621
1319.0	156.35	8556.877	35267.926
9939.0	156.23	13779.126	34682.578
9630.0	156.18	13778.08	37553.059
6885.0	156.04	12057.999	37757.215
1588.0	155.45	8828.867	37876.273
8258.0	155.24	12860.426	36830.539
8984.0	155.2	13171.567	34318.523
1157.0	154.97	8546.585	38537.551
5352.0	154.91	10788.142	34924.746
3391.0	154.4	9869.559	39084.645
312.0	153.78	7951.808	38391.363
3750.0	153.63	10085.826	34415.945
6454.0	153.5	11567.607	33540.164
2281.0	153.44	9197.43	35848.844
144.0	153.02	7815.313	35817.008
10220.0	152.81	14079.083	38578.242
6360.0	152.54	11487.382	36212.613
5965.0	152.27	11217.575	34585.473
424.0	152.02	8168.057	39487.176
8069.0	151.83	12836.752	39682.992
2091.0	151.71	8880.545	35519.93
8842.0	151.68	13300.753	38338.902
1368.0	151.58	8463.966	34087.633
10849.0	151.45	14426.406	38535.652
4294.0	151.31	10216.105	35881.129
1240.0	151.25	8615.915	37272.969
10069.0	150.93	13963.294	38367.441
11049.0	150.81	14625.015	33675.523
2669.0	150.6	9058.313	39490.84
4001.0	150.34	9949.766	39779.832
7665.0	150.26	12485.795	35517.598
10226.0	150.24	14133.026	38444.129
3623.0	150.14	9722.733	34584.473
9946.0	149.93	13801.06	35004.172
8554.0	149.68	13106.293	36677.953
10635.0	149.63	14405.878	36445.254
7090.0	149.4	11924.698	33987.875
7759.0	149.24	12362.1	33037.07
3356.0	148.88	9824.596	39936.332
3738.0	148.48	10121.424	34259.746
9026.0	148.15	13330.907	33362.055
10986.0	147.85	14442.081	35043.148
6999.0	147.69	12053.957	35541.066
10379.0	147.65	14126.767	35172.313
242.0	147.54	7949.744	37160.316
3809.0	147.1	10108.223	35957.102
9842.0	146.75	13651.161	33110.012
7370.0	146.72	12186.099	37754.352
9371.0	146.62	13431.902	38554.57
5637.0	146.2	11072.916	39387.281
708.0	146.06	8059.75	34069.223
5242.0	145.61	10666.227	34108.391
4019.0	145.41	9990.125	39936.988
9067.0	145.38	13299.65	33082.332
1143.0	145.16	8566.045	38915.063
4970.0	145.01	10658.601	37964.531
1637.0	144.82	8652.761	39495.012
10340.0	144.76	14155.59	36373.293
6494.0	144.4	11737.048	33483.047
2139.0	144.11	8976.07	34252.578
7931.0	144.09	12511.947	37579.031
944.0	143.9	8340.219	37223.074
6152.0	143.71	11243.467	38538.891
3139.0	143.63	9554.406	35552.645
1073.0	143.46	8394.292	39913.617
3408.0	143.19	9894.959	38775.004
6102.0	143.19	11404.412	37719.066
3251.0	143.12	9672.063	38208.465
6763.0	143.12	11797.72	39515.184
3481.0	142.9	9782.367	37185.539
6501.0	142.89	11637.602	33625.992
7495.0	142.73	12346.027	39154.223
876.0	142.69	8237.817	36250.766
6831.0	142.54	11973.742	38842.66
8656.0	142.41	13010.444	38733.328
1277.0	141.97	8587.427	36250.746
10767.0	141.78	14388.546	39380.477
10144.0	141.72	13835.181	39583.867
2009.0	141.26	8860.109	37203.184
6568.0	141.18	11748.365	35110.699
1933.0	140.99	9055.21	38514.621
11041.0	140.8	14526.146	34120.07
4497.0	140.8	10512.023	34404.574
2204.0	140.65	9204.387	33604.789
600.0	140.57	8161.735	35908.445
7550.0	140.53	12310.065	37989.641
5671.0	140.51	11164.907	38595.152
6874.0	140.38	11864.599	37851.871
5054.0	140.05	10654.495	35758.352
3046.0	139.78	9283.771	33470.18
4887.0	139.76	10699.455	39171.793
2875.0	139.46	9325.993	36875.137
5471.0	139.27	10873.006	36978.43
3.0	139.09	7672.873	33040.148
5886.0	139.07	11405.827	33006.168
426.0	138.98	8117.306	39516.281
3329.0	138.94	9592.626	39491.168
7103.0	138.83	12006.143	33842.32
9718.0	138.65	13683.181	35948.977
119.0	138.58	7958.301	35383.426
10937.0	138.37	14543.536	36380.172
937.0	138.04	8405.559	37081.395
3644.0	137.85	9704.27	33942.973
4117.0	137.85	10319.966	38170.777
9551.0	137.62	13591.705	38011.688
3643.0	137.52	9732.152	33900.723
6166.0	137.45	11406.494	38858.332
3468.0	137.45	9775.92	37573.871
6489.0	137.29	11787.918	33345.867
10761.0	137.27	14357.759	39288.102
6409.0	137.22	11547.4	34945.688
10166.0	137.2	14036.741	39807.785
8634.0	137.16	12963.482	38453.621
9095.0	137.12	13461.233	33679.406
3610.0	136.43	9740.295	34674.598
4738.0	136.43	10401.727	37204.953
1761.0	136.34	8860.017	39370.668
4402.0	136.14	10177.331	33379.031
2077.0	135.78	9052.722	35867.836
3030.0	135.72	9304.035	33729.297
345.0	135.65	7769.34	38848.184
6188.0	135.63	11305.573	39553.82
9398.0	135.38	13383.118	39166.0
8326.0	135.36	12889.724	35163.695
7162.0	135.11	12092.875	33031.129
6063.0	135.11	11220.253	36876.605
4145.0	134.78	10278.218	37936.883
8300.0	134.56	12883.209	35647.621
319.0	134.27	7694.238	38444.316
2040.0	134.1	9011.843	36814.688
2668.0	133.9	9072.848	39464.59
603.0	133.6	8183.364	35926.898
1639.0	133.58	8770.868	39603.906
3808.0	133.54	10112.133	35935.441
1509.0	133.29	8751.187	35844.703
10650.0	133.16	14210.006	36791.066
3027.0	132.6	9417.239	33697.105
10795.0	132.56	14510.825	39963.719
5624.0	132.56	11174.304	39664.195
5641.0	132.51	11197.396	38953.227
10199.0	132.49	14087.511	39040.734
10310.0	132.47	14154.705	36543.402
7827.0	132.43	12524.492	34714.906
704.0	132.41	8174.894	34171.961
5559.0	132.31	10817.707	38783.555
7738.0	132.24	12343.415	33761.02
4850.0	131.68	10559.272	39702.945
2094.0	131.41	8900.548	35282.371
9241.0	131.36	13539.252	36026.113
1981.0	131.36	9002.614	38053.863
9202.0	130.9	13546.793	35446.922
7357.0	130.78	12159.173	37412.656
6531.0	130.69	11741.93	34064.559
3075.0	130.63	9539.078	34017.941
10435.0	130.59	14199.645	33856.242
388.0	130.55	7691.376	39580.391
3891.0	130.5	10028.855	37472.406
5920.0	130.46	11301.681	33743.68
6495.0	130.46	11641.533	33495.031
10909.0	130.44	14612.05	37034.613
7399.0	130.13	12058.989	38575.719
7594.0	130.07	12366.202	36974.637
122.0	130.05	7871.013	35427.93
3424.0	129.96	9725.137	38431.191
10183.0	129.86	14097.432	39427.48
21.0	129.86	7668.155	33504.609
2349.0	129.82	9254.409	37133.289
7242.0	129.77	12122.308	35093.895
1649.0	129.54	8704.804	39959.605
3140.0	129.5	9621.186	35632.977
6606.0	129.48	11837.351	35849.27
6559.0	129.42	11635.547	34725.32
7179.0	129.38	12259.835	33440.895
4741.0	129.23	10404.967	37319.746
8407.0	129.21	13123.77	33056.492
3499.0	129.1	9753.046	36701.508
840.0	129.02	8409.984	35687.66
2958.0	128.91	9481.013	34984.035
9338.0	128.89	13415.131	37936.73
1252.0	128.83	8524.71	36959.234
10575.0	128.81	14352.407	34670.926
9075.0	128.73	13474.868	33071.664
6823.0	128.5	12034.708	39236.293
1964.0	128.29	9058.182	38411.816
7775.0	128.18	12575.754	33255.984
3059.0	128.02	9521.242	33138.336
4043.0	127.56	10221.75	39409.793
3518.0	127.43	9908.2	36561.332
10264.0	127.41	14027.283	37398.473
10020.0	127.14	13828.352	36822.898
3772.0	127.12	9991.907	34977.922
8421.0	127.11	12950.498	33516.543
7852.0	126.86	12699.273	35560.484
9635.0	126.82	13583.634	37253.785
1601.0	126.68	8665.014	38208.176
10315.0	126.63	14195.421	36697.574
10963.0	126.55	14481.828	35640.363
8801.0	126.49	13302.839	39125.547
1614.0	126.45	8837.121	38534.465
9286.0	126.36	13452.306	36722.758
10533.0	126.28	14239.979	33528.836
1074.0	126.05	8328.942	39921.941
10984.0	125.96	14465.028	34999.184
9771.0	125.94	13619.363	35051.898
5727.0	125.75	11173.36	36945.496
4835.0	125.71	10510.516	39351.277
4326.0	125.69	10318.667	34462.547
6668.0	125.53	11640.866	37785.301
8090.0	125.52	12851.816	39144.539
10163.0	125.52	14170.282	39772.895
7762.0	125.42	12474.645	33156.195
10361.0	125.4	14093.44	35581.484
921.0	125.0	8257.699	36796.496
2016.0	124.81	9032.848	37103.922
8947.0	124.77	13156.152	35693.805
5642.0	124.75	11048.363	38992.738
5802.0	124.73	11188.648	35385.125
3656.0	124.56	9706.526	33585.781
5796.0	124.41	11190.228	35303.902
10539.0	124.31	14345.782	33700.129
5922.0	124.16	11396.131	33791.484
2302.0	124.1	9066.856	36306.047
7070.0	124.04	11938.377	34604.207
6671.0	124.02	11772.418	37876.199
4322.0	123.95	10313.214	34929.523
4103.0	123.91	10144.964	38476.051
10804.0	123.85	14477.424	39695.703
10875.0	123.79	14481.343	37885.922
3601.0	123.75	9886.508	34788.199
10802.0	123.64	14525.012	39638.836
9529.0	123.5	13670.452	38859.453
5699.0	123.5	11179.208	37527.102
7717.0	123.22	12443.354	34047.73
4764.0	122.97	10531.412	37782.383
2793.0	122.89	9484.922	38821.539
6498.0	122.87	11749.352	33556.164
2133.0	122.74	9030.314	34395.328
791.0	122.74	8226.229	34956.313
7927.0	122.6	12533.159	37511.594
5346.0	122.6	10933.257	34648.867
7415.0	122.57	12257.784	38940.039
7636.0	122.53	12362.904	36121.848
7257.0	122.41	12118.652	35531.934
6287.0	122.3	11568.413	37719.246
1629.0	122.26	8664.375	39233.008
6109.0	122.24	11357.176	37793.605
10159.0	122.05	13940.318	39929.602
9918.0	121.69	13828.508	34328.535
9889.0	121.65	13806.313	33691.73
10445.0	121.42	14135.192	33508.641
11062.0	121.28	14434.079	33607.102
9857.0	121.28	13895.776	33167.168
1506.0	121.21	8670.484	35818.84
823.0	121.0	8290.075	35366.941
10234.0	120.98	14039.554	38278.871
9740.0	120.86	13578.169	35602.402
6296.0	120.84	11425.957	37634.754
9917.0	120.82	13964.907	34320.551
8364.0	120.82	12838.531	34156.969
6555.0	120.71	11695.523	34637.973
7596.0	120.5	12429.484	36725.242
8475.0	120.35	12984.691	34530.566
5941.0	120.29	11342.271	34099.359
926.0	119.94	8329.116	36946.898
6628.0	119.92	11825.947	36595.805
5958.0	119.9	11318.47	34414.809
10743.0	119.87	14397.502	38939.047
3138.0	119.79	9518.221	35468.48
9214.0	119.62	13417.448	35624.402
3032.0	119.5	9325.301	33786.223
3578.0	119.48	9873.951	35144.996
3661.0	119.43	9707.327	33604.824
5889.0	119.37	11414.495	33037.676
445.0	119.35	8041.391	39063.309
9274.0	119.35	13417.382	36568.641
1998.0	119.31	9039.276	37622.625
10023.0	119.22	13908.356	36898.223
6690.0	119.18	11688.637	38207.277
7608.0	119.16	12416.4	36684.402
1565.0	119.08	8701.403	37334.215
7814.0	119.0	12529.62	34480.531
9441.0	118.97	13431.294	39722.863
6910.0	118.72	11990.758	37360.262
10779.0	118.43	14321.617	39768.813
7930.0	118.41	12509.357	37560.301
8308.0	118.39	12741.526	35416.715
6421.0	118.37	11551.85	34766.363
8365.0	118.37	12767.25	34181.434
924.0	118.18	8341.639	36930.375
10651.0	118.05	14246.625	36791.598
6108.0	117.93	11304.326	37793.34
10807.0	117.91	14465.278	39719.484
1982.0	117.8	8962.457	38094.738
6453.0	117.76	11533.699	33526.246
3858.0	117.74	9964.206	36929.559
7638.0	117.59	12422.412	36139.492
9826.0	117.51	13626.027	33329.316
6582.0	116.96	11800.356	35430.266
3044.0	116.96	9329.663	33404.023
9944.0	116.92	13959.452	34921.922
2815.0	116.9	9375.28	38465.434
1011.0	116.78	8342.158	38667.832
6156.0	116.76	11234.451	38715.125
371.0	116.73	7731.791	39319.043
2871.0	116.71	9394.845	37159.633
9829.0	116.59	13748.427	33405.004
3840.0	116.36	10046.835	36737.055
11056.0	116.36	14424.794	33794.898
9099.0	116.09	13424.561	33727.832
10046.0	116.06	13947.218	37765.758
2222.0	115.94	9080.247	34053.59
8172.0	115.9	12713.122	38370.43
2020.0	115.9	8982.394	37162.23
9425.0	115.83	13356.502	39418.844
7501.0	115.77	12314.836	39072.242
5033.0	115.71	10569.175	36286.543
4438.0	115.67	10482.242	33560.438
5339.0	115.58	10823.509	34474.988
5629.0	115.38	11023.877	39499.441
2696.0	115.37	9398.562	39960.828
10834.0	115.35	14425.664	39088.473
1586.0	115.23	8767.744	37766.73
222.0	115.04	7697.833	36830.016
11015.0	114.93	14448.294	34350.332
9801.0	114.89	13774.19	34191.887
409.0	114.75	8046.915	39871.273
10123.0	114.73	13809.66	39424.91
9887.0	114.71	13976.683	33652.789
10265.0	114.68	14005.056	37438.559
3205.0	114.66	9562.085	36918.723
3472.0	114.6	9832.425	37360.367
1806.0	114.58	8940.805	39248.297
5348.0	114.54	10813.962	34770.324
3841.0	114.52	9934.6	36749.871
9467.0	114.47	13755.596	39884.254
5828.0	114.45	11041.873	34665.27
10549.0	114.45	14337.907	34084.707
9508.0	114.41	13635.841	39207.508
10848.0	114.37	14612.006	38528.609
5969.0	114.25	11375.252	34653.066
4222.0	114.1	10200.901	37049.367
3857.0	113.62	10093.332	36929.594
3147.0	113.58	9516.959	35756.387
3363.0	113.55	9810.146	39648.809
10541.0	113.49	14306.802	33864.77
4985.0	113.47	10599.21	37661.457
3049.0	113.45	9445.41	33252.434
7189.0	113.43	12124.954	33683.156
1012.0	113.37	8337.95	38704.219
6672.0	113.22	11734.056	37914.973
4292.0	113.2	10148.517	35856.609
2852.0	112.97	9404.825	37659.828
2101.0	112.95	8895.921	35167.691
8307.0	112.88	12857.449	35726.039
3080.0	112.86	9615.249	34159.016
1773.0	112.86	8861.908	39390.699
7853.0	112.84	12565.529	35618.449
4395.0	112.78	10221.489	33592.004
3986.0	112.74	10107.879	39216.516
2826.0	112.65	9338.635	38051.887
1313.0	112.51	8629.036	35436.0
9191.0	112.49	13384.174	35277.273
3261.0	112.3	9610.402	38333.648
7066.0	112.28	11862.504	34459.352
10895.0	112.21	14558.536	37642.977
10910.0	112.07	14504.172	37144.031
5272.0	111.86	10752.744	33228.094
6000.0	111.8	11242.102	35474.43
3770.0	111.8	9959.227	34955.219
6040.0	111.73	11292.684	36367.801
10402.0	111.69	13996.445	34723.547
9806.0	111.67	13616.058	34243.074
6055.0	111.54	11239.34	36797.328
1567.0	111.52	8646.685	37401.348
547.0	111.34	8129.521	36932.926
3511.0	111.27	9740.021	36852.234
4225.0	111.08	10253.447	37085.168
5713.0	110.96	11096.979	37306.461
6256.0	110.94	11488.862	38577.359
3284.0	110.88	9548.373	38853.566
7156.0	110.87	12001.794	33015.52
8819.0	110.87	13270.299	39074.121
9965.0	110.69	13796.764	35369.961
7753.0	110.64	12315.212	33386.668
691.0	110.52	8047.884	34606.797
6629.0	110.42	11795.919	36637.332
8160.0	110.37	12822.134	38555.66
8082.0	110.37	12713.656	39352.586
2940.0	110.29	9406.399	35544.129
4205.0	110.29	10199.114	37354.051
6243.0	110.23	11565.686	38977.098
6778.0	110.18	11670.237	39837.004
6905.0	110.1	12041.844	37609.52
4224.0	110.1	10298.635	37063.141
1243.0	110.06	8615.298	37099.598
8991.0	110.02	13303.649	34438.566
9291.0	109.98	13407.732	36805.332
5003.0	109.7	10656.805	37251.309
6350.0	109.68	11538.745	36420.293
543.0	109.52	8014.011	36880.738
5673.0	109.49	11082.066	38342.813
4120.0	109.24	10157.822	38185.453
5705.0	109.07	11138.785	37221.488
10578.0	108.87	14221.113	34814.426
10784.0	108.85	14356.986	39888.414
126.0	108.8	7833.675	35465.789
4063.0	108.76	10205.944	39003.641
5726.0	108.72	11197.312	36928.98
3496.0	108.7	9804.241	36907.66
9411.0	108.43	13356.065	39340.277
235.0	108.32	7715.962	37116.402
2960.0	108.24	9399.012	35020.633
6459.0	108.09	11441.427	33383.891
4822.0	108.05	10398.67	38904.277
3475.0	107.86	9799.257	37403.375
9669.0	107.86	13730.541	36932.664
5327.0	107.84	10959.172	34139.137
1311.0	107.8	8427.034	35679.535
4721.0	107.76	10483.704	36868.836
5878.0	107.71	10997.174	33476.953
9216.0	107.53	13489.487	35644.902
1076.0	107.44	8545.332	39782.523
127.0	107.44	7774.025	35495.406
4118.0	107.4	10176.133	38179.742
11019.0	107.38	14471.171	34397.242
7581.0	107.19	12435.069	37475.512
4877.0	107.11	10766.5	39570.273
6737.0	107.11	11770.75	39157.336
9485.0	107.09	13738.316	39497.09
4730.0	107.09	10467.977	37011.203
5588.0	106.9	10970.77	39579.93
6777.0	106.88	11635.287	39801.957
5662.0	106.86	11036.169	38900.012
2403.0	106.71	9164.978	38075.105
4937.0	106.61	10671.669	38154.332
10537.0	106.58	14419.512	33662.238
5906.0	106.56	11378.005	33492.203
452.0	106.48	8138.486	38946.836
6929.0	106.44	11907.256	37149.559
3181.0	106.27	9565.278	36475.961
731.0	106.19	8070.822	33052.246
10893.0	106.15	14467.945	37591.988
6304.0	106.12	11543.711	37456.609
7958.0	106.06	12644.806	38493.922
1497.0	105.96	8816.422	35722.164
7734.0	105.85	12467.085	33676.523
7849.0	105.83	12550.371	35459.781
9674.0	105.79	13701.871	37011.402
11029.0	105.75	14492.195	33973.535
3272.0	105.52	9686.413	38540.313
5634.0	105.5	11093.305	39561.078
3790.0	105.43	9923.517	35442.664
5522.0	105.39	10887.239	38047.789
6262.0	105.37	11421.258	38195.824
1612.0	105.35	8800.832	38500.941
6173.0	105.31	11352.051	38960.051
6117.0	105.2	11347.801	38065.23
1575.0	105.18	8738.819	37516.734
7654.0	105.08	12465.031	35783.258
3037.0	105.04	9279.656	33514.523
6372.0	105.02	11428.91	35703.141
2684.0	105.02	9196.733	39920.629
7992.0	104.99	12598.746	39009.715
7606.0	104.95	12438.738	36578.695
7470.0	104.87	12423.211	39905.676
9901.0	104.85	13927.054	33967.633
6150.0	104.85	11254.781	38480.242
2685.0	104.76	9064.908	39933.363
6011.0	104.72	11334.966	35741.277
9949.0	104.55	13942.708	35051.227
6174.0	104.53	11223.849	39038.641
10972.0	104.47	14432.162	35365.809
5212.0	104.41	10568.848	34486.711
1179.0	104.35	8569.815	37836.387
8488.0	104.33	12937.147	34738.453
215.0	104.32	7959.938	36733.57
7845.0	104.3	12498.878	35363.859
2693.0	104.28	9333.841	39864.652
6661.0	104.24	11740.252	37564.191
5874.0	104.24	11120.397	33642.16
8722.0	104.2	12961.568	39482.137
6944.0	104.14	11906.461	36148.543
7895.0	104.03	12547.904	36737.02
6591.0	103.89	11777.888	35604.992
9611.0	103.86	13639.386	37390.223
8414.0	103.74	13057.373	33235.223
10378.0	103.7	14119.965	35162.367
9948.0	103.65	13814.823	35044.848
8879.0	103.59	13324.746	37747.191
3132.0	103.59	9537.877	35224.406
6536.0	103.57	11802.057	34221.969
9046.0	103.45	13276.026	33458.641
9304.0	103.4	13487.984	36982.168
5865.0	103.32	11137.845	33907.316
8257.0	103.3	12744.562	36817.922
4230.0	103.26	10207.058	37147.348
8912.0	103.24	13264.122	36785.777
1438.0	103.22	8835.41	33966.801
4182.0	103.15	10197.827	37787.738
9288.0	103.11	13387.181	36767.078
8336.0	102.99	12725.223	34777.566
7416.0	102.98	12247.222	38957.328
2932.0	102.98	9300.3	35617.93
4030.0	102.96	10255.792	39957.762
330.0	102.94	7722.904	38738.145
554.0	102.92	8158.671	36787.398
7171.0	102.9	12158.248	33224.336
23.0	102.9	7824.554	33576.332
10203.0	102.9	14148.565	38835.199
9793.0	102.88	13749.724	34574.477
2813.0	102.82	9276.25	38425.051
5905.0	102.71	11411.783	33347.961
10281.0	102.46	13995.718	37330.43
4531.0	102.44	10447.068	34903.016
2257.0	102.38	9218.6	35252.281
10231.0	102.36	14193.683	38187.566
6603.0	102.25	11810.048	35768.656
3990.0	102.21	10027.224	39335.168
2137.0	102.17	8890.404	34164.504
6924.0	102.17	12014.018	37031.777
11063.0	102.13	14625.568	33623.414
5333.0	102.07	10931.093	34290.953
1152.0	102.07	8417.216	38749.215
9386.0	101.98	13494.345	38893.137
8284.0	101.98	12728.361	36174.328
11053.0	101.86	14455.269	33767.008
9439.0	101.79	13564.596	39702.859
8682.0	101.71	12930.042	39050.168
4307.0	101.65	10266.324	35195.199
1250.0	101.63	8583.61	36911.371
10971.0	101.62	14470.617	35320.223
1420.0	101.58	8838.7	33309.539
9915.0	101.56	13912.625	34214.648
11008.0	101.54	14461.687	34468.719
3124.0	101.54	9697.396	35142.148
4264.0	101.42	10196.73	36577.953
10357.0	101.39	14064.854	35791.617
421.0	101.37	8149.79	39454.344
2732.0	101.33	9297.429	39131.898
3477.0	101.21	9884.32	37466.371
8916.0	101.19	13283.773	36663.715
10511.0	101.17	14339.593	33074.266
10028.0	101.12	13865.838	37219.617
1800.0	101.08	8972.786	39211.02
7659.0	101.06	12403.11	35579.898
9486.0	100.98	13707.471	39500.762
3597.0	100.96	9799.524	35028.453
5879.0	100.87	11036.26	33174.039
6432.0	100.66	11466.826	34320.883
1309.0	100.52	8574.062	35620.367
2680.0	100.47	9225.453	39864.32
6101.0	100.39	11307.124	37712.969
6868.0	100.39	11911.659	38059.625
9376.0	100.33	13509.051	38623.355
10425.0	100.29	14083.205	34075.754
5794.0	100.22	11117.212	35448.359
6196.0	100.14	11360.962	39948.512
8931.0	100.14	13190.942	36210.191
1212.0	100.01	8440.321	37739.371
8494.0	99.93	13119.484	34846.363
836.0	99.93	8389.769	35641.574
11086.0	99.68	14433.563	33234.945
4747.0	99.62	10475.737	37452.637
2076.0	99.6	8981.631	35761.887
3569.0	99.59	9818.133	35291.414
5596.0	99.59	10895.014	39752.012
5497.0	99.37	10812.358	37691.133
2221.0	99.36	9264.501	34050.488
2004.0	99.36	9034.425	37445.934
1118.0	99.2	8545.066	39196.324
10427.0	99.05	14175.97	34093.055
10567.0	98.93	14251.595	34544.73
782.0	98.86	8372.359	34685.023
5575.0	98.8	10856.451	39111.832
3011.0	98.7	9278.822	34433.375
8183.0	98.63	12778.36	38034.176
6346.0	98.61	11532.207	36601.031
6465.0	98.59	11522.284	33264.645
835.0	98.57	8382.514	35624.09
5791.0	98.55	11092.89	35662.332
4796.0	98.51	10458.446	38397.266
7769.0	98.38	12643.922	33149.09
9634.0	98.34	13637.147	37235.484
3469.0	98.3	9705.405	37587.145
7870.0	98.26	12703.28	36166.465
5023.0	98.26	10703.043	36786.457
6548.0	98.23	11774.407	34521.133
6822.0	98.21	11933.023	39209.734
7506.0	98.21	12423.486	38817.762
5491.0	98.19	10812.699	37500.816
5450.0	98.15	10987.822	36555.406
3999.0	98.13	10106.18	39693.805
5849.0	98.11	11188.471	34016.414
8827.0	97.86	13297.315	38837.043
8923.0	97.75	13211.812	36093.164
10687.0	97.73	14416.635	37483.629
5668.0	97.48	11086.893	38780.719
856.0	97.34	8348.991	35941.594
10209.0	97.34	14126.887	38928.816
6486.0	97.31	11674.905	33291.945
10712.0	97.29	14283.916	37991.879
3085.0	97.13	9515.255	34363.012
93.0	97.1	7983.296	35032.027
4868.0	97.04	10633.131	39998.992
1617.0	97.0	8657.406	38617.633
1235.0	96.92	8559.597	37214.324
7787.0	96.83	12514.329	33518.23
11010.0	96.83	14627.234	34476.574
9777.0	96.79	13737.825	34812.359
7960.0	96.77	12645.584	38538.656
6272.0	96.62	11461.044	38066.473
4399.0	96.5	10322.997	33623.859
6943.0	96.5	11988.034	36074.406
2218.0	96.39	9144.863	33917.789
8281.0	96.2	12880.25	36122.465
10513.0	96.14	14256.165	33093.172
1439.0	96.08	8639.325	33979.004
2956.0	96.08	9421.851	34961.809
3328.0	96.08	9663.342	39433.406
5045.0	96.02	10624.829	36211.586
1320.0	95.98	8478.588	35270.805
4863.0	95.93	10670.128	39885.168
5340.0	95.93	10906.483	34474.723
4131.0	95.87	10345.597	38049.34
4731.0	95.76	10402.167	37012.441
10731.0	95.72	14241.467	38455.813
4288.0	95.72	10175.924	35817.805
7378.0	95.72	12247.884	38058.051
9768.0	95.66	13729.593	34952.359
1463.0	95.62	8688.961	34984.844
7122.0	95.6	11870.761	33738.559
6034.0	95.58	11369.961	36232.426
3201.0	95.54	9514.611	36786.047
4839.0	95.47	10444.402	39462.066
7109.0	95.45	11964.034	33668.715
3053.0	95.43	9437.222	33108.23
2338.0	95.41	9218.827	36991.035
10355.0	95.3	14039.082	36005.148
10260.0	95.28	14068.094	37365.895
3010.0	95.26	9331.007	34418.828
4244.0	95.26	10181.949	36961.422
7630.0	95.07	12398.491	36298.277
6221.0	94.99	11583.272	39544.336
6018.0	94.97	11232.622	35968.512
6939.0	94.97	11940.395	36586.164
6438.0	94.76	11472.873	34252.035
9113.0	94.68	13520.042	33990.711
7778.0	94.64	12705.289	33395.148
3497.0	94.36	9841.232	36913.234
5197.0	94.36	10684.804	34917.398
3558.0	94.36	9706.339	35726.941
2722.0	94.22	9288.226	39390.973
5294.0	94.17	10819.64	33062.926
4336.0	94.13	10322.539	34573.488
485.0	94.03	8061.082	37671.594
7396.0	94.03	12211.525	38499.367
270.0	94.03	7667.459	37514.496
6402.0	94.01	11518.226	35177.766
4662.0	93.97	10355.781	35621.887
1967.0	93.95	9055.922	38450.984
2435.0	93.9	9067.552	38430.309
1523.0	93.9	8780.269	36282.641
6932.0	93.88	11909.054	37172.223
7898.0	93.8	12648.938	36798.43
10553.0	93.73	14239.104	34145.832
11057.0	93.57	14587.636	33808.336
3966.0	93.53	10027.199	38917.09
10822.0	93.53	14512.97	39127.887
7822.0	93.5	12650.457	34546.633
3734.0	93.44	9925.096	34193.352
4655.0	93.38	10457.247	35521.664
2156.0	93.32	9021.602	33348.348
990.0	93.28	8397.345	38081.895
607.0	93.21	7999.454	35971.117
5384.0	93.21	10799.035	35471.289
9184.0	93.19	13522.261	35134.523
2121.0	93.19	9059.503	34473.391
2667.0	93.05	9198.909	39452.723
11088.0	93.02	14427.221	33281.703
10330.0	92.96	14167.452	36512.047
3739.0	92.94	9983.751	34267.82
3904.0	92.9	10040.702	37708.695
2162.0	92.88	8880.432	33429.555
7182.0	92.86	12183.454	33466.891
8228.0	92.84	12750.468	37101.063
5304.0	92.84	10897.696	33138.375
3202.0	92.83	9659.513	36851.41
6566.0	92.81	11660.478	34908.477
7776.0	92.61	12574.52	33268.301
9060.0	92.58	13150.438	33262.613
3942.0	92.56	9968.69	38362.535
2951.0	92.54	9380.932	35237.52
6837.0	92.44	12038.559	38935.34
5885.0	92.4	11067.508	33154.141
1410.0	92.29	8561.87	33063.574
10256.0	92.25	14102.989	37602.258
4445.0	92.19	10489.145	33707.66
10914.0	92.15	14442.218	36870.914
5247.0	92.12	10764.921	33870.555
1315.0	92.04	8617.102	35464.492
9967.0	92.02	13921.967	35439.035
219.0	92.0	7696.634	36806.41
9670.0	91.96	13670.817	36935.563
3008.0	91.94	9295.807	34371.668
999.0	91.89	8344.483	38332.848
6145.0	91.85	11248.927	38390.883
10219.0	91.85	14144.158	38539.801
3850.0	91.79	10014.712	36817.0
4964.0	91.79	10640.433	37884.281
3703.0	91.6	9950.676	33529.145
10259.0	91.56	14064.282	37645.07
893.0	91.47	8372.451	36298.0
3628.0	91.43	9838.108	34151.988
8346.0	91.27	12874.342	34720.488
3855.0	91.16	9964.788	36917.375
4810.0	91.12	10417.399	38692.371
1253.0	91.1	8566.679	37015.648
1120.0	91.02	8560.741	39242.508
7295.0	91.01	12074.767	36272.055
10208.0	90.91	14109.901	38917.023
5398.0	90.89	10952.611	35635.457
4435.0	90.79	10535.104	33406.023
396.0	90.79	7926.597	39749.906
5947.0	90.79	11365.55	34195.383
6176.0	90.6	11377.451	39202.023
3804.0	90.57	10111.425	35804.027
8884.0	90.55	13195.202	37526.414
2047.0	90.55	8868.53	36605.113
7604.0	90.53	12339.636	36847.672
9083.0	90.53	13551.613	33328.977
6186.0	90.51	11290.963	39444.133
3970.0	90.41	9956.182	39047.227
10806.0	90.39	14490.907	39711.262
7660.0	90.37	12290.418	35697.348
3217.0	90.37	9596.88	37226.176
10613.0	90.3	14303.291	35731.309
4203.0	90.3	10143.598	37613.93
4342.0	90.26	10217.097	34395.059
348.0	90.22	7932.43	38881.516
4048.0	90.2	10322.587	39204.152
10886.0	90.14	14434.839	37728.625
1883.0	90.12	9005.691	38638.473
3616.0	90.12	9811.123	34483.332
1593.0	90.11	8717.013	38012.141
8972.0	90.09	13253.106	34737.191
1013.0	90.07	8375.746	38711.438
2946.0	89.95	9460.261	35099.063
1227.0	89.93	8494.645	37596.168
3331.0	89.91	9519.018	39548.207
5337.0	89.91	10909.065	34439.777
6533.0	89.89	11712.019	34160.844
136.0	89.84	7688.632	35665.156
7176.0	89.84	12099.681	33396.316
1459.0	89.8	8798.449	34917.906
1454.0	89.74	8679.273	34668.195
3454.0	89.7	9760.467	37779.695
10248.0	89.68	14046.763	37693.988
5977.0	89.63	11290.703	34759.746
3829.0	89.59	10073.986	36430.594
9001.0	89.57	13223.746	34029.16
6965.0	89.53	11952.8	35819.961
3519.0	89.51	9765.24	36572.516
608.0	89.42	8071.425	35973.895
4772.0	89.38	10556.724	37865.629
2341.0	89.28	9237.202	37022.613
4831.0	89.24	10443.113	39149.309
3504.0	89.17	9871.731	36801.277
3835.0	89.15	10018.384	36648.148
9603.0	89.13	13644.111	37546.047
10029.0	89.09	13931.957	37227.207
10149.0	89.07	13969.805	39770.637
6873.0	89.03	12049.485	37848.648
8977.0	88.94	13326.825	34478.781
6257.0	88.88	11532.211	38338.957
8613.0	88.86	13009.165	38104.145
8809.0	88.78	13347.339	39240.434
121.0	88.65	7702.516	35400.066
61.0	88.65	7653.532	34396.012
6085.0	88.61	11210.563	37332.438
1038.0	88.61	8394.77	39097.648
10224.0	88.59	14026.121	38625.926
986.0	88.54	8355.587	38052.785
3894.0	88.52	9977.97	37574.473
4124.0	88.5	10309.826	38251.652
7187.0	88.4	12232.642	33616.336
5414.0	88.4	10882.78	35837.066
9185.0	88.38	13387.507	35136.828
3275.0	88.38	9650.189	38704.836
7950.0	88.34	12508.228	38100.145
746.0	88.32	8352.262	33547.129
9240.0	88.32	13453.064	36007.563
1570.0	88.27	8845.628	37440.805
1566.0	88.23	8777.004	37367.234
2187.0	88.19	9223.858	33105.469
1618.0	88.13	8713.373	38755.832
9837.0	88.11	13706.402	33027.785
51.0	87.98	7677.266	34258.988
5702.0	87.96	11172.986	37445.273
9996.0	87.9	13958.809	36316.234
7766.0	87.88	12697.536	33088.594
10098.0	87.85	13939.614	39028.039
5437.0	87.83	10790.346	36216.777
3864.0	87.81	10044.412	37103.184
5469.0	87.77	10801.235	36971.258
5784.0	87.58	11195.784	35768.367
8163.0	87.58	12770.977	38625.809
9079.0	87.54	13443.429	33177.281
9278.0	87.48	13485.503	36620.684
8431.0	87.41	13020.564	33783.523
10719.0	87.39	14386.967	38092.934
10631.0	87.39	14314.789	36251.012
7145.0	87.35	11951.888	33476.43
6945.0	87.33	12027.373	36165.406
6408.0	87.33	11463.257	34939.938
6805.0	87.31	11983.241	39657.563
10013.0	87.27	13970.064	36652.867
7246.0	87.25	12183.95	35172.449
6795.0	87.23	11986.701	39794.293
8758.0	87.21	13272.136	39792.469
3695.0	87.18	9921.502	33318.398
6359.0	87.1	11456.558	36189.039
5883.0	86.98	11054.921	33084.602
5987.0	86.95	11265.21	35151.277
5215.0	86.93	10678.885	34528.93
3716.0	86.81	10131.158	33816.41
7800.0	86.66	12560.386	34118.938
9636.0	86.64	13704.72	37258.828
1237.0	86.62	8569.769	37251.609
10663.0	86.62	14338.003	37046.738
6564.0	86.6	11690.08	34861.449
4218.0	86.56	10233.634	37241.551
416.0	86.52	8011.317	39596.262
10430.0	86.52	14127.133	34109.422
3625.0	86.47	9714.218	34382.813
3456.0	86.45	9800.801	37811.711
10552.0	86.43	14314.236	34138.945
3543.0	86.35	9823.377	36123.297
22.0	86.33	7746.243	33522.492
7595.0	86.26	12327.903	36712.773
7910.0	86.26	12533.105	37007.902
7291.0	86.2	12196.396	36225.672
1718.0	86.2	8930.373	39570.676
5570.0	86.14	10796.248	39008.379
4461.0	86.14	10559.475	33973.652
4712.0	86.1	10392.936	36664.926
8255.0	86.08	12812.05	36791.594
8622.0	86.01	13032.074	38293.168
7686.0	85.95	12348.931	34837.777
3282.0	85.85	9575.927	38843.188
60.0	85.76	7854.136	34382.586
6110.0	85.66	11267.588	37797.574
4095.0	85.66	10252.436	38757.094
680.0	85.64	8132.072	34893.5
8500.0	85.61	13091.523	35109.289
8969.0	85.61	13288.876	34655.465
861.0	85.61	8248.807	35980.023
2944.0	85.61	9473.548	35395.945
11091.0	85.55	14482.767	33108.441
2983.0	85.43	9303.501	34638.164
447.0	85.36	8030.598	38797.555
3757.0	85.36	10007.089	34689.355
2998.0	85.32	9462.584	34710.395
4995.0	85.26	10662.433	37464.445
10824.0	85.24	14551.889	39245.656
7484.0	85.16	12421.092	39733.297
449.0	85.15	8187.575	38894.813
7746.0	85.13	12453.548	33610.965
1346.0	85.11	8441.626	34637.258
7793.0	85.07	12546.114	33681.949
1591.0	85.07	8816.64	37908.445
2160.0	84.97	9047.334	33415.387
3614.0	84.93	9711.794	34462.012
3144.0	84.93	9580.805	35670.316
1825.0	84.86	8971.557	39017.566
10544.0	84.86	14404.838	33949.129
3742.0	84.84	10030.489	34364.457
10607.0	84.76	14303.814	35640.977
6713.0	84.76	11657.241	38877.496
10561.0	84.76	14252.67	34383.348
6581.0	84.7	11695.822	35395.227
1654.0	84.7	8980.992	39864.66
9836.0	84.67	13706.528	33298.953
5293.0	84.59	10723.226	33139.523
4941.0	84.53	10579.214	38197.559
6100.0	84.38	11289.48	37700.441
7383.0	84.34	12242.894	38236.676
9810.0	84.34	13768.845	33979.059
3817.0	84.34	10050.761	36129.438
4791.0	84.3	10396.739	38228.105
2370.0	84.28	9101.819	37649.0
1992.0	84.15	8861.25	37523.652
2126.0	84.13	8940.125	34523.734
4413.0	84.09	10307.174	33315.043
2360.0	84.07	9142.153	37446.645
4337.0	84.0	10270.946	34593.598
8713.0	83.98	13003.452	39398.852
9815.0	83.98	13572.387	33943.992
2210.0	83.96	9233.026	33749.137
2681.0	83.94	9159.653	39875.637
7872.0	83.92	12598.998	36281.645
4123.0	83.92	10158.831	38233.625
10531.0	83.88	14335.087	33514.301
10508.0	83.86	14299.578	33055.527
7099.0	83.79	11989.665	33826.895
3596.0	83.77	9767.465	35023.141
3156.0	83.77	9672.036	35805.484
1158.0	83.75	8547.388	38310.836
2836.0	83.73	9474.035	37865.121
7640.0	83.65	12483.902	36147.238
4953.0	83.54	10579.907	38049.188
534.0	83.52	8037.881	37274.977
1330.0	83.46	8565.188	34985.523
3348.0	83.44	9506.512	39905.16
5935.0	83.38	11277.695	34040.828
8654.0	83.36	13107.962	38694.688
5818.0	83.36	11014.751	35014.059
7173.0	83.33	12205.139	33273.598
6876.0	83.27	12044.156	37922.781
6271.0	83.25	11472.303	38046.402
1095.0	83.25	8574.171	39725.695
6365.0	83.23	11613.831	35796.34
2710.0	83.21	9406.783	39725.133
3146.0	83.19	9564.044	35701.996
8178.0	83.12	12740.318	38279.473
4802.0	83.1	10351.509	38544.711
8889.0	82.94	13280.011	37426.402
10757.0	82.92	14337.416	39254.363
3812.0	82.92	10114.258	36085.586
80.0	82.9	7966.949	34747.703
314.0	82.87	7834.726	38398.164
1136.0	82.85	8471.89	38818.727
9520.0	82.85	13739.989	39033.375
8751.0	82.85	13008.24	39928.09
5464.0	82.83	10926.658	36861.211
5703.0	82.73	11024.322	37448.785
6509.0	82.73	11764.016	33738.996
2227.0	82.69	9147.631	34253.848
773.0	82.67	8242.135	34363.945
2075.0	82.66	8862.273	36035.027
10842.0	82.64	14621.959	38637.801
1124.0	82.58	8521.987	39268.371
5022.0	82.58	10633.78	36762.441
10681.0	82.54	14243.63	37425.566
967.0	82.45	8410.949	37729.031
5553.0	82.39	10845.328	38605.004
1369.0	82.37	8461.206	34101.727
6299.0	82.35	11472.122	37652.527
10599.0	82.35	14261.774	35401.363
9334.0	82.29	13395.069	37852.414
7598.0	82.23	12444.399	36727.746
499.0	82.23	8130.114	37514.625
6738.0	82.18	11709.282	39183.457
4439.0	82.18	10437.336	33563.637
3871.0	82.16	10030.344	37217.355
6364.0	82.14	11603.785	36040.711
6828.0	82.12	11931.125	39104.664
4321.0	82.08	10154.186	34900.695
151.0	82.06	7937.134	35887.402
1628.0	81.93	8657.281	39222.953
5295.0	81.91	10843.541	33061.863
1663.0	81.83	9002.805	39699.555
70.0	81.83	7682.119	34582.539
8983.0	81.83	13252.612	34313.34
5487.0	81.81	10922.946	37375.867
6268.0	81.81	11483.965	38002.273
10764.0	81.77	14415.107	39346.43
6824.0	81.72	11892.915	39249.969
8761.0	81.7	13238.422	39834.074
11087.0	81.7	14447.412	33238.281
3583.0	81.68	9883.678	35243.504
7364.0	81.66	12067.735	37628.871
5558.0	81.62	10951.328	38716.805
2063.0	81.62	8980.966	36254.813
102.0	81.6	7673.842	35160.957
4824.0	81.58	10442.933	38992.375
6320.0	81.49	11554.185	37133.672
6261.0	81.49	11559.574	38448.613
2265.0	81.43	9217.791	35547.859
9679.0	81.37	13613.751	36808.402
8664.0	81.37	12976.282	38824.199
5839.0	81.35	11131.566	34384.762
7449.0	81.35	12137.079	39481.473
11089.0	81.35	14550.279	33027.77
2966.0	81.33	9482.293	34793.387
8182.0	81.3	12802.428	38012.27
5946.0	81.28	11243.362	34179.125
9000.0	81.28	13217.203	34017.602
10302.0	81.26	14128.818	36702.188
8961.0	81.26	13288.971	34959.41
7059.0	81.22	11889.853	34711.402
7030.0	81.2	11857.589	35064.293
9923.0	81.2	13783.686	34375.199
1807.0	81.2	8944.831	39260.258
7186.0	81.18	12130.329	33592.887
5982.0	81.18	11360.44	34880.305
5807.0	81.16	11174.235	35095.652
9088.0	81.14	13538.543	33439.426
44.0	81.12	7879.177	34114.055
739.0	81.1	8233.353	33340.406
10951.0	81.07	14635.648	36158.633
5122.0	81.05	10644.903	35362.957
6583.0	80.97	11696.419	35456.777
6342.0	80.91	11532.47	36831.867
6167.0	80.91	11341.69	38879.027
7563.0	80.82	12415.823	37984.012
10868.0	80.64	14618.551	38064.734
5534.0	80.63	10907.748	38327.137
1060.0	80.63	8327.963	39627.426
7485.0	80.61	12355.967	39434.141
8312.0	80.59	12736.713	35539.434
4047.0	80.51	10211.386	39154.566
8683.0	80.42	12949.531	39056.645
10805.0	80.3	14479.934	39707.789
279.0	80.3	7838.228	37655.176
9800.0	80.26	13677.172	34181.387
9009.0	79.94	13137.238	33923.031
7098.0	79.9	11858.211	33819.52
6019.0	79.86	11407.335	35970.352
10952.0	79.73	14527.394	36171.664
4306.0	79.73	10166.441	35159.852
57.0	79.71	7658.411	34370.664
10630.0	79.71	14378.434	36214.57
6104.0	79.69	11343.258	37744.137
1140.0	79.53	8479.936	38843.73
2855.0	79.52	9364.916	37469.305
2211.0	79.5	9124.194	33771.172
3779.0	79.5	10051.888	35179.195
4216.0	79.5	10186.889	37183.043
3470.0	79.48	9821.949	37598.27
6659.0	79.42	11808.439	37535.816
2464.0	79.38	9076.06	38640.066
6613.0	79.34	11789.908	36164.605
2366.0	79.27	9223.857	37560.328
4477.0	79.23	10413.917	34203.309
6469.0	79.23	11460.98	33110.98
415.0	79.21	8173.874	39999.703
3212.0	79.13	9594.913	37067.84
10689.0	79.11	14294.658	37579.637
6643.0	79.07	11760.752	37035.77
444.0	79.07	8181.744	39020.82
3241.0	79.0	9616.285	37922.898
7100.0	78.96	11893.059	33827.996
5017.0	78.94	10617.518	36990.43
1129.0	78.92	8510.244	38990.176
10847.0	78.92	14507.539	38511.398
3256.0	78.9	9505.0	38253.738
10763.0	78.88	14393.038	39303.094
4112.0	78.88	10299.162	38390.113
6078.0	78.86	11367.417	37184.043
1858.0	78.84	8912.148	38821.141
9843.0	78.81	13625.274	33113.789
2266.0	78.77	9140.725	35567.941
3427.0	78.69	9864.922	38178.148
6425.0	78.69	11471.097	34467.555
5833.0	78.63	11093.793	34760.785
992.0	78.48	8286.33	38183.07
1084.0	78.46	8489.886	39931.738
3113.0	78.44	9558.794	35020.434
10830.0	78.44	14587.842	39040.031
5777.0	78.42	11162.43	36026.199
1510.0	78.4	8727.251	35860.027
1247.0	78.39	8522.004	36862.988
2827.0	78.39	9471.83	38052.66
5729.0	78.39	11022.345	37019.305
666.0	78.37	8179.759	34967.031
7731.0	78.37	12366.1	33961.797
9117.0	78.31	13353.845	34015.793
627.0	78.23	8130.12	35626.34
10367.0	78.21	14021.971	35501.141
5561.0	78.16	10880.621	38794.949
2089.0	78.16	8867.768	35500.859
4779.0	78.14	10517.533	38015.219
6807.0	78.12	12019.092	39733.203
10525.0	78.1	14417.882	33331.91
10456.0	78.08	14094.81	33482.215
916.0	78.08	8319.397	36776.883
2688.0	78.08	9376.184	39761.273
7835.0	78.06	12563.142	34905.59
7601.0	78.06	12443.722	36791.219
2271.0	78.04	9136.947	35677.691
3869.0	78.04	10130.199	37183.5
6534.0	78.0	11812.125	34187.934
4854.0	77.96	10529.309	39943.215
4207.0	77.93	10268.72	37429.902
10271.0	77.91	14137.165	37209.773
3740.0	77.91	9964.26	34321.875
1066.0	77.87	8349.912	39793.383
10284.0	77.83	14101.187	37089.18
7324.0	77.77	12185.023	36846.004
572.0	77.77	8178.551	36221.223
3832.0	77.73	9984.477	36586.125
3549.0	77.73	9803.359	35751.129
1018.0	77.62	8397.093	38754.074
8520.0	77.58	12991.615	35640.883
2884.0	77.52	9405.546	36853.699
1123.0	77.47	8450.614	39269.223
10947.0	77.45	14633.129	36107.98
5238.0	77.43	10715.155	34036.211
7868.0	77.43	12663.222	36155.414
3263.0	77.41	9533.291	38396.938
5964.0	77.41	11372.315	34515.551
476.0	77.39	8191.5	38052.031
8229.0	77.37	12725.827	37106.469
4262.0	77.33	10316.725	36810.891
8493.0	77.31	13005.064	34790.367
2691.0	77.29	9368.272	39840.309
2196.0	77.29	9113.69	33345.508
9924.0	77.27	13909.732	34397.57
2096.0	77.24	8926.838	35289.324
2272.0	77.16	9273.644	35699.422
3084.0	77.14	9497.474	34337.824
1595.0	77.12	8819.356	38047.285
3009.0	77.12	9356.458	34407.195
4992.0	77.06	10684.486	37374.969
10711.0	77.04	14398.0	37948.18
7454.0	77.01	12168.444	39649.496
3937.0	76.99	9935.559	38263.906
7889.0	76.97	12567.356	36651.504
2673.0	76.97	9102.543	39535.547
10444.0	76.97	14160.325	33802.336
10450.0	76.95	14132.849	33357.23
10666.0	76.91	14405.203	37098.879
6497.0	76.89	11776.62	33513.352
7492.0	76.87	12290.612	39415.266
10682.0	76.87	14212.249	37429.996
518.0	76.85	8043.75	37418.668
630.0	76.83	8187.505	35655.422
4206.0	76.81	10166.636	37408.945
10850.0	76.74	14432.991	38563.148
10989.0	76.74	14498.188	34771.023
7768.0	76.72	12691.317	33128.605
1443.0	76.72	8653.226	34212.258
9284.0	76.72	13411.976	36706.273
7934.0	76.7	12579.236	37711.223
10102.0	76.66	13797.184	39129.363
176.0	76.64	7778.931	36163.352
7823.0	76.62	12528.372	34591.512
2239.0	76.58	9165.361	34890.137
2158.0	76.57	9013.563	33362.34
6580.0	76.51	11767.009	35387.637
7130.0	76.51	11954.488	33541.996
10024.0	76.49	13884.741	36947.82
4352.0	76.45	10305.656	34191.844
2164.0	76.41	8845.608	33483.211
3870.0	76.39	10116.891	37208.824
8558.0	76.39	12990.525	36913.672
6715.0	76.37	11636.787	38900.684
10447.0	76.34	14037.048	33515.605
3428.0	76.3	9822.717	38184.988
4729.0	76.28	10488.984	37004.258
79.0	76.24	7679.354	34691.621
5277.0	76.18	10604.303	33320.52
8913.0	76.11	13205.641	36791.516
3260.0	76.11	9699.231	38317.594
7708.0	76.09	12406.094	34588.215
4861.0	76.07	10592.041	39820.379
5716.0	76.05	11072.526	37328.316
7745.0	76.05	12475.513	33606.965
10100.0	76.05	13841.169	39099.598
1513.0	76.01	8781.787	35960.723
8985.0	76.01	13337.34	34363.273
6369.0	75.99	11608.627	35666.047
1582.0	75.93	8813.653	37689.746
1162.0	75.9	8500.405	38440.336
7798.0	75.86	12620.868	33866.551
5270.0	75.76	10716.63	33202.297
10189.0	75.74	14124.563	39128.035
7453.0	75.72	12119.221	39630.438
3642.0	75.72	9821.429	33897.172
7159.0	75.7	11982.393	33065.27
5932.0	75.63	11388.26	33964.953
5299.0	75.61	10901.453	33077.656
5296.0	75.59	10793.654	33069.824
6625.0	75.42	11786.426	36419.039
8347.0	75.38	12891.532	34736.996
10988.0	75.38	14589.067	35080.145
879.0	75.28	8256.969	36269.355
7810.0	75.28	12534.836	34331.691
5711.0	75.26	11196.397	37282.203
7339.0	75.26	12238.354	37110.559
5718.0	75.23	11082.437	37102.859
4313.0	75.23	10333.589	35001.762
3100.0	75.21	9585.982	34698.676
8073.0	75.13	12835.707	39746.57
9305.0	75.11	13384.511	37016.121
173.0	75.09	7871.817	36146.156
7996.0	75.01	12703.682	39023.273
5322.0	75.0	10980.012	33945.68
5347.0	74.96	10943.171	34755.688
8130.0	74.84	12756.408	38919.949
1148.0	74.82	8500.751	38643.09
4235.0	74.78	10266.246	36895.473
2129.0	74.75	8898.558	34310.828
8652.0	74.75	13089.673	38623.629
5453.0	74.75	10891.58	36624.324
5349.0	74.73	10984.197	34771.922
8302.0	74.67	12907.911	35649.543
4727.0	74.67	10478.352	36962.355
7058.0	74.67	11998.23	34684.895
6066.0	74.67	11276.018	36928.754
3494.0	74.55	9725.378	37074.883
10363.0	74.55	14199.345	35661.414
6577.0	74.55	11837.073	35287.707
6692.0	74.52	11745.845	38267.176
1987.0	74.48	8970.929	37890.801
10412.0	74.44	13996.684	34449.191
2439.0	74.4	9235.921	38450.672
8718.0	74.4	13119.256	39440.0
3660.0	74.38	9820.186	33605.777
7961.0	74.34	12560.735	38585.926
10014.0	74.34	13989.046	36701.676
17.0	74.29	7745.04	33391.813
4166.0	74.25	10314.325	37757.941
3713.0	74.19	9987.339	33758.863
785.0	74.13	8286.492	34730.668
7165.0	74.13	12186.2	33094.539
10365.0	74.11	14054.044	35473.891
4082.0	74.11	10326.898	38920.246
3571.0	74.1	9809.373	35388.285
725.0	74.1	8143.429	33163.375
214.0	74.08	7798.838	36698.414
6722.0	74.08	11789.788	38968.309
3844.0	74.04	9927.828	36781.691
7883.0	74.04	12626.037	36497.676
6678.0	74.02	11843.257	37995.848
6733.0	74.0	11664.023	39094.891
6698.0	73.98	11807.698	38699.07
10756.0	73.98	14235.153	39208.289
4837.0	73.94	10414.508	39403.852
6513.0	73.94	11707.065	33787.633
5666.0	73.92	11101.556	38729.121
8224.0	73.92	12821.065	37037.852
1008.0	73.88	8356.191	38577.926
8503.0	73.87	13019.441	35201.727
1650.0	73.87	8817.885	39963.953
4414.0	73.85	10149.942	33029.199
6535.0	73.81	11683.082	34201.07
4327.0	73.77	10174.313	34466.605
6190.0	73.75	11387.008	39655.355
1137.0	73.75	8550.661	38824.648
4409.0	73.73	10295.59	33277.641
10240.0	73.73	14085.789	37872.859
5181.0	73.73	10682.731	34994.203
7208.0	73.67	12154.858	34060.965
9907.0	73.62	13953.914	34085.477
3320.0	73.56	9491.37	39259.063
2268.0	73.54	9201.909	35611.129
10413.0	73.52	14094.791	34148.953
10694.0	73.44	14288.559	37679.91
8008.0	73.43	12526.869	39267.766
1079.0	73.39	8593.159	39803.93
738.0	73.39	8253.738	33326.316
10627.0	73.37	14312.743	36142.063
307.0	73.37	7907.413	38306.984
5696.0	73.35	11101.58	37696.648
1547.0	73.35	8812.614	36969.215
9002.0	73.31	13322.561	34029.383
2922.0	73.27	9329.315	36190.5
7263.0	73.27	12106.314	35723.703
4891.0	73.27	10710.424	38987.691
6255.0	73.25	11441.721	38545.957
7072.0	73.21	12003.547	34608.207
7690.0	73.18	12325.964	34872.121
252.0	73.18	7656.244	37238.297
11005.0	73.14	14602.858	34764.168
1656.0	73.1	8919.361	39928.949
346.0	73.06	7798.356	38858.469
9925.0	73.06	13799.183	34398.156
6263.0	73.06	11456.551	38219.293
5701.0	73.0	11164.815	37409.324
2895.0	72.98	9316.116	36626.656
2825.0	72.98	9451.012	38033.746
1360.0	72.95	8479.637	34177.426
5797.0	72.95	11191.172	35323.57
8555.0	72.91	13023.776	36797.059
7377.0	72.89	12241.986	38008.422
11007.0	72.89	14551.14	34465.027
9177.0	72.85	13460.37	34925.43
10942.0	72.83	14501.767	36517.086
7699.0	72.83	12313.431	34721.766
10747.0	72.79	14249.967	39055.383
9201.0	72.77	13517.552	35439.719
6496.0	72.77	11752.403	33494.617
3077.0	72.77	9591.77	34032.445
422.0	72.72	8166.697	39454.355
10785.0	72.68	14413.139	39900.543
7107.0	72.66	11943.415	33922.387
7245.0	72.66	12112.229	35113.094
9851.0	72.62	13894.014	33029.695
1415.0	72.56	8661.974	33138.629
6201.0	72.54	11548.454	39789.332
10753.0	72.52	14336.68	39156.895
11014.0	72.51	14463.555	34298.684
9878.0	72.49	13808.247	33421.203
10686.0	72.47	14226.721	37485.824
11039.0	72.45	14614.944	34047.148
7941.0	72.39	12619.067	37796.867
10548.0	72.37	14319.287	34082.707
9971.0	72.35	13797.004	35551.57
1541.0	72.33	8651.479	36849.387
4007.0	72.3	9958.492	39833.285
6300.0	72.28	11468.551	37365.336
1624.0	72.28	8641.772	39073.184
997.0	72.24	8375.465	38293.223
2064.0	72.24	8851.305	36286.785
4944.0	72.22	10664.374	38254.938
507.0	72.2	8091.466	37648.914
6484.0	72.2	11804.359	33177.445
7172.0	72.16	12114.652	33250.887
3122.0	72.12	9619.712	35118.402
9318.0	72.12	13369.832	37333.246
2081.0	72.12	8892.928	35640.227
2830.0	72.12	9472.266	38101.645
1573.0	72.1	8809.989	37464.902
2938.0	72.07	9430.358	35479.344
6490.0	72.05	11750.048	33380.242
11047.0	71.97	14560.784	33930.156
7887.0	71.97	12528.661	36573.367
1039.0	71.95	8323.343	39134.988
1530.0	71.93	8672.166	36548.805
25.0	71.91	7809.519	33653.578
7489.0	71.89	12377.413	39292.656
2198.0	71.87	9090.222	33443.063
8261.0	71.85	12822.568	36589.598
1536.0	71.84	8705.098	36779.355
4025.0	71.8	10172.823	39832.805
7760.0	71.74	12314.996	33034.207
824.0	71.72	8341.46	35498.906
7696.0	71.72	12489.646	34667.047
201.0	71.7	7879.021	36610.594
217.0	71.62	7823.916	36743.234
435.0	71.62	8048.419	39332.055
46.0	71.59	7945.813	34123.945
2201.0	71.55	9242.531	33571.332
152.0	71.53	7753.284	35890.301
1009.0	71.51	8220.277	38599.34
9377.0	71.45	13439.084	38703.055
1352.0	71.43	8493.655	34528.566
945.0	71.41	8260.795	37272.145
353.0	71.4	7825.789	38990.973
7490.0	71.4	12450.349	39308.621
4411.0	71.38	10280.746	33282.25
10717.0	71.38	14215.55	38082.895
8820.0	71.34	13323.864	39073.949
5345.0	71.34	10976.906	34566.957
4376.0	71.3	10297.653	33824.195
3174.0	71.3	9674.199	36205.617
7498.0	71.3	12472.263	39003.555
2212.0	71.28	9069.043	33773.051
2327.0	71.28	9244.565	36799.195
7447.0	71.26	12155.033	39447.367
10250.0	71.26	14049.164	37753.004
1518.0	71.24	8728.816	36218.82
4382.0	71.2	10321.927	33690.574
701.0	71.18	8176.237	34425.578
3761.0	71.15	9979.517	34816.074
3696.0	71.13	10038.103	33331.105
10803.0	71.07	14560.264	39675.973
2767.0	71.05	9316.434	39223.766
10471.0	71.05	14187.725	33256.488
10738.0	71.01	14233.98	38744.148
12.0	71.01	7854.201	33285.324
3711.0	71.01	9977.894	33619.32
2334.0	70.97	9078.287	36955.484
10588.0	70.86	14376.664	35029.742
7523.0	70.86	12385.032	38494.859
1342.0	70.82	8595.318	34836.496
10294.0	70.78	14156.755	36868.195
3439.0	70.71	9832.273	38094.691
1043.0	70.65	8353.26	39283.066
3876.0	70.61	10103.128	37286.203
2712.0	70.59	9275.496	39432.73
7590.0	70.59	12300.704	37125.645
7795.0	70.59	12619.493	33709.305
5848.0	70.49	11007.535	34014.07
2005.0	70.46	8949.578	37482.117
10566.0	70.44	14237.565	34543.395
9859.0	70.44	13868.562	33219.172
112.0	70.44	7978.902	35293.422
1177.0	70.4	8516.082	38113.754
7322.0	70.38	12095.069	36797.43
383.0	70.36	7747.458	39493.676
9730.0	70.34	13650.998	35781.578
7602.0	70.32	12319.651	36814.898
7035.0	70.28	11897.215	34799.121
4029.0	70.25	10271.138	39955.578
7886.0	70.23	12636.161	36560.605
8428.0	70.11	13044.849	33682.914
5891.0	70.09	11215.84	33060.641
2049.0	70.05	8964.463	36635.109
5200.0	70.04	10597.763	34614.824
1114.0	70.02	8421.179	39123.813
9682.0	70.02	13641.136	36545.848
7925.0	70.0	12685.046	37445.434
2833.0	70.0	9296.05	38137.941
9795.0	69.96	13604.464	34390.234
6029.0	69.9	11345.27	36187.984
366.0	69.88	7661.147	39170.59
1972.0	69.88	8924.761	38193.406
6624.0	69.84	11647.661	36333.926
2331.0	69.82	9110.329	36907.559
4041.0	69.81	10144.757	39379.637
723.0	69.79	8123.468	33431.176
7395.0	69.79	12066.768	38457.652
1255.0	69.75	8474.018	36768.406
658.0	69.71	8097.617	35199.828
6225.0	69.69	11456.836	39302.105
539.0	69.65	8153.102	37109.246
4790.0	69.54	10549.207	38219.926
7752.0	69.54	12403.956	33384.625
7012.0	69.54	11946.368	35347.156
1793.0	69.54	8881.766	39143.195
5894.0	69.52	11215.387	33145.164
10919.0	69.52	14478.978	36949.262
10991.0	69.48	14594.972	34793.828
10347.0	69.46	14046.989	35942.324
2246.0	69.44	9167.65	35121.305
6443.0	69.42	11613.613	34035.711
6012.0	69.38	11330.631	35794.48
665.0	69.37	8187.214	34955.457
2292.0	69.37	9217.298	36210.902
9573.0	69.37	13756.679	37938.266
6664.0	69.35	11726.352	37678.559
3799.0	69.27	10048.727	35561.508
3245.0	69.25	9631.03	38033.148
964.0	69.25	8252.223	37610.633
3689.0	69.21	9997.286	33247.199
2248.0	69.19	9202.242	35140.242
2197.0	69.15	9242.075	33404.496
4278.0	69.14	10289.928	36167.238
8162.0	69.14	12785.638	38614.125
6115.0	69.12	11378.466	38033.813
3240.0	69.12	9553.406	37907.121
128.0	69.08	7866.329	35500.441
6615.0	69.08	11679.607	36198.656
5467.0	69.04	10946.303	36936.762
10391.0	69.02	14097.4	35027.773
4844.0	69.02	10535.609	39657.992
10332.0	69.02	14070.242	36532.961
7552.0	69.0	12299.01	38025.98
7240.0	68.98	12086.89	34929.523
8037.0	68.98	12642.067	39803.926
9087.0	68.98	13456.849	33424.27
9120.0	68.98	13380.415	34032.609
10665.0	68.96	14232.272	37088.277
10945.0	68.94	14618.469	36086.406
6878.0	68.92	11858.056	37969.215
3021.0	68.91	9282.249	34066.676
1077.0	68.89	8607.529	39786.699
10948.0	68.85	14522.988	36117.016
9576.0	68.85	13582.988	37980.645
7512.0	68.85	12455.813	38640.469
3816.0	68.83	10119.903	36118.348
5015.0	68.81	10566.082	36864.414
3652.0	68.81	9813.714	33755.129
6148.0	68.77	11406.933	38409.879
5638.0	68.69	11102.785	39402.809
3665.0	68.68	9767.566	33360.156
2324.0	68.66	9075.756	36744.676
1147.0	68.58	8544.122	38639.883
2355.0	68.54	9122.808	37270.602
10662.0	68.48	14232.735	37002.164
6412.0	68.46	11593.137	35012.234
6175.0	68.45	11413.65	39157.348
1412.0	68.39	8535.962	33129.863
9040.0	68.33	13186.616	33421.941
5397.0	68.31	10889.982	35625.301
7642.0	68.31	12316.989	36178.512
2115.0	68.27	9059.267	34928.238
1395.0	68.25	8426.255	33633.051
787.0	68.24	8412.592	34794.742
4672.0	68.22	10390.268	35814.824
4925.0	68.22	10773.735	38560.109
448.0	68.2	8064.993	38876.273
1306.0	68.2	8467.616	35582.672
9412.0	68.18	13488.065	39344.445
3735.0	68.14	9944.924	34194.305
5901.0	68.06	11275.322	33252.496
7440.0	68.04	12136.777	39348.176
1611.0	68.04	8704.927	38493.813
3938.0	67.99	10057.882	38272.414
7610.0	67.99	12303.093	36695.078
7627.0	67.93	12420.846	36229.051
1176.0	67.93	8446.767	38061.879
8331.0	67.87	12719.905	34950.969
3671.0	67.81	9846.085	33309.52
9938.0	67.79	13918.017	34664.551
5290.0	67.76	10644.002	33097.676
1125.0	67.76	8605.118	38958.152
7600.0	67.72	12470.955	36767.449
7789.0	67.7	12598.045	33550.137
10920.0	67.7	14586.53	36978.703
8032.0	67.66	12523.347	39664.941
2921.0	67.6	9436.997	36177.395
10002.0	67.58	13989.7	36432.387
368.0	67.58	7838.828	39267.762
4882.0	67.56	10735.823	39114.844
9890.0	67.56	13912.251	33700.188
7015.0	67.55	11866.883	35390.641
1058.0	67.47	8325.942	39562.871
3374.0	67.45	9773.552	39297.672
5010.0	67.45	10719.996	37321.738
2001.0	67.43	8857.911	37381.668
8262.0	67.41	12722.406	36631.102
8609.0	67.41	13080.602	37999.023
8840.0	67.39	13174.95	38577.84
10111.0	67.35	13854.724	39263.969
5890.0	67.35	11291.482	33040.051
10292.0	67.3	14094.977	37157.707
8185.0	67.28	12865.41	38081.574
1364.0	67.22	8559.759	33990.449
2251.0	67.18	9174.676	35175.164
3837.0	67.14	9992.564	36707.605
5725.0	67.12	11079.626	36915.313
6851.0	67.12	11919.017	38328.625
10200.0	67.03	14113.791	39055.289
1473.0	67.03	8706.523	35334.559
3161.0	67.03	9493.307	35953.539
1070.0	66.99	8320.835	39872.344
9731.0	66.99	13593.607	35813.871
4349.0	66.97	10265.021	34135.301
5735.0	66.95	11081.168	36815.652
6650.0	66.93	11755.468	37232.625
8834.0	66.89	13226.289	38470.57
4152.0	66.88	10271.173	37698.504
760.0	66.86	8400.907	34107.668
3865.0	66.84	9964.874	37107.066
7325.0	66.82	12167.896	36869.238
3668.0	66.8	9869.32	33481.68
9399.0	66.72	13513.716	39202.402
9280.0	66.68	13526.444	36628.695
10837.0	66.66	14626.037	38855.543
3385.0	66.65	9783.394	39170.438
4416.0	66.65	10152.618	33095.973
3641.0	66.63	9766.113	33886.652
10881.0	66.63	14571.675	37982.793
6705.0	66.63	11763.591	38788.898
6544.0	66.61	11836.023	34403.262
3099.0	66.55	9539.611	34669.223
7643.0	66.53	12360.958	36183.367
508.0	66.51	8199.521	37655.77
5860.0	66.47	11053.121	33816.863
10889.0	66.47	14496.701	37789.953
6280.0	66.45	11448.233	37953.586
4767.0	66.43	10510.392	37807.707
3763.0	66.38	10061.498	34845.773
10161.0	66.38	13827.048	39972.523
4719.0	66.36	10384.696	36821.613
4432.0	66.36	10382.569	33364.965
7790.0	66.36	12523.322	33572.086
120.0	66.34	7977.206	35388.746
6420.0	66.28	11443.122	34650.48
4437.0	66.21	10371.347	33534.047
3250.0	66.19	9601.06	38199.68
2134.0	66.17	9058.672	34400.344
3542.0	66.15	9876.741	36121.434
9940.0	66.11	13920.408	34739.426
2103.0	66.07	8921.631	35187.949
5845.0	66.05	11047.203	34243.328
265.0	66.03	7734.698	37436.547
3362.0	66.03	9896.141	39594.699
7743.0	66.01	12441.8	33587.895
7213.0	65.99	12068.634	34172.77
7695.0	65.98	12446.243	34670.441
2373.0	65.96	9150.552	37669.293
9319.0	65.94	13461.473	37365.688
9516.0	65.9	13620.922	39005.398
6515.0	65.88	11720.612	33811.824
3708.0	65.86	10074.137	33580.914
2155.0	65.84	9029.782	33614.352
3330.0	65.82	9603.899	39544.176
10939.0	65.8	14561.015	36437.453
10748.0	65.8	14247.83	39080.684
10965.0	65.78	14490.329	35730.555
10432.0	65.78	14019.032	34120.664
10772.0	65.76	14303.244	39558.379
5872.0	65.73	11072.187	33499.277
1145.0	65.63	8584.681	38949.375
4853.0	65.61	10377.069	39811.191
6647.0	65.59	11805.515	37178.52
5677.0	65.57	11077.607	38170.313
8432.0	65.55	13087.681	33788.563
10725.0	65.55	14217.756	38247.758
7384.0	65.55	12076.686	38273.637
3141.0	65.53	9680.263	35648.129
10225.0	65.53	14163.764	38350.73
10639.0	65.52	14261.891	36524.242
9951.0	65.5	13900.96	35113.961
4247.0	65.44	10168.085	36980.414
225.0	65.42	7930.114	36882.758
625.0	65.36	8200.476	35619.391
1456.0	65.34	8763.984	34699.641
616.0	65.32	8124.267	35780.906
1421.0	65.27	8808.81	33397.836
1467.0	65.25	8756.404	35048.883
5494.0	65.25	10892.464	37622.172
5999.0	65.25	11374.267	35434.691
3907.0	65.19	10090.64	37759.816
4295.0	65.13	10234.994	35587.094
8617.0	65.11	13034.434	38168.746
929.0	65.09	8373.915	36999.512
6467.0	65.09	11511.507	33037.516
6073.0	65.02	11404.759	37059.23
854.0	65.0	8358.665	35925.586
10609.0	64.98	14421.799	35653.898
1963.0	64.98	8892.861	38407.246
4534.0	64.96	10508.429	34981.957
2284.0	64.96	9203.858	35881.824
377.0	64.94	7924.754	39383.238
9834.0	64.9	13673.385	33273.254
10925.0	64.88	14623.118	36784.816
5501.0	64.88	10978.786	37741.82
3992.0	64.88	9918.829	39419.059
2200.0	64.85	9261.229	33537.641
10692.0	64.83	14418.0	37621.914
5344.0	64.79	10820.89	34551.273
1603.0	64.79	8675.608	38311.133
310.0	64.79	7897.301	38366.137
2105.0	64.77	8943.42	34950.387
5754.0	64.77	11156.789	36296.832
9774.0	64.69	13581.113	34771.461
9440.0	64.67	13509.208	39716.258
8202.0	64.65	12853.113	37520.602
436.0	64.63	8096.517	39341.445
7401.0	64.6	12168.808	38636.063
10535.0	64.6	14336.809	33611.598
7175.0	64.56	12263.271	33392.012
263.0	64.56	7648.122	37405.031
7358.0	64.52	12233.353	37418.141
10317.0	64.52	14069.111	36380.516
7123.0	64.44	11885.345	33765.844
3912.0	64.44	10030.268	37780.281
10735.0	64.4	14320.961	38525.246
1472.0	64.39	8795.208	35313.938
9547.0	64.33	13732.315	38234.824
3959.0	64.29	9954.183	38786.641
740.0	64.27	8401.589	33353.578
5251.0	64.25	10768.384	33887.977
417.0	64.25	8198.689	39673.969
7851.0	64.23	12572.967	35516.262
3025.0	64.18	9296.904	33941.727
972.0	64.16	8404.659	37787.508
913.0	64.12	8382.171	36712.633
4895.0	64.1	10615.688	39017.801
10788.0	64.08	14619.822	39773.203
10777.0	64.06	14321.558	39652.703
4957.0	64.02	10564.776	37826.137
6039.0	64.0	11236.261	36350.543
1134.0	63.98	8487.878	39033.125
6016.0	63.98	11397.579	35867.145
5834.0	63.96	11059.797	34769.277
2959.0	63.93	9464.212	35012.156
7990.0	63.93	12667.635	39003.496
3851.0	63.91	9983.483	36819.195
1150.0	63.89	8593.743	38704.32
5723.0	63.83	11041.275	36872.992
4512.0	63.83	10425.843	34713.633
8304.0	63.81	12917.286	35665.047
1226.0	63.79	8539.396	37583.344
10426.0	63.77	14028.616	34074.859
4505.0	63.7	10352.555	34506.395
3204.0	63.64	9551.146	36899.316
8549.0	63.58	13128.947	36419.223
5013.0	63.58	10754.162	37082.359
5286.0	63.56	10678.567	33077.57
7244.0	63.5	12230.29	35109.215
10661.0	63.49	14228.804	36973.238
9183.0	63.41	13353.093	35129.797
6783.0	63.39	11828.471	39906.559
9172.0	63.35	13472.471	34748.828
6623.0	63.29	11819.368	36321.352
3425.0	63.27	9718.524	38150.492
5788.0	63.2	11020.276	35887.031
4981.0	63.18	10678.214	37813.234
8348.0	63.18	12903.214	34737.574
7959.0	63.16	12565.655	38518.098
6147.0	63.03	11380.132	38406.23
6569.0	63.03	11835.916	35174.609
688.0	63.03	8020.979	34517.055
1542.0	62.99	8833.423	36907.938
4394.0	62.93	10167.116	33578.063
3655.0	62.91	9709.655	33502.941
200.0	62.89	7915.266	36596.215
5325.0	62.89	10964.117	34091.227
531.0	62.85	8201.704	37229.934
10932.0	62.85	14478.859	36584.969
10783.0	62.83	14391.946	39858.074
5383.0	62.82	10878.661	35402.316
472.0	62.82	8171.02	38180.934
3952.0	62.8	9938.797	38699.313
9689.0	62.76	13721.511	36392.777
9978.0	62.74	13972.642	35891.34
766.0	62.74	8319.902	34161.945
6122.0	62.72	11255.132	38135.059
4344.0	62.66	10209.633	34405.836
7462.0	62.66	12249.786	39861.223
10835.0	62.6	14463.966	39095.438
343.0	62.6	7964.264	38819.117
5756.0	62.6	11112.451	36363.504
8619.0	62.57	13019.672	38208.391
308.0	62.57	7783.858	38315.527
10222.0	62.53	14114.188	38601.195
9899.0	62.47	13849.569	33936.277
3346.0	62.45	9550.737	39891.441
8945.0	62.39	13209.498	35598.047
724.0	62.39	8030.978	33434.398
1826.0	62.37	9052.274	39016.773
4930.0	62.37	10683.779	38336.352
1026.0	62.34	8306.685	38887.801
2345.0	62.22	9227.6	37079.148
10913.0	62.22	14508.152	36863.898
3098.0	62.22	9524.227	34669.867
3093.0	62.18	9695.996	34436.785
3050.0	62.16	9393.559	33014.266
2470.0	62.16	9154.238	38678.738
8332.0	62.15	12810.788	34956.797
10866.0	62.09	14446.779	38043.836
5058.0	62.09	10775.142	35842.684
10903.0	62.05	14638.462	37199.363
6458.0	62.03	11498.791	33358.234
4028.0	62.01	10256.25	39941.512
9500.0	62.01	13754.529	39413.48
9850.0	62.01	13910.845	33026.813
4380.0	61.97	10242.752	33913.953
1640.0	61.93	8730.055	39729.184
10420.0	61.93	14126.531	34230.797
328.0	61.92	7848.706	38583.914
9977.0	61.92	13961.957	35858.23
10436.0	61.88	14102.675	33920.84
6554.0	61.88	11716.211	34612.441
4044.0	61.86	10238.162	39413.957
6094.0	61.86	11398.0	37512.875
4423.0	61.86	10506.591	33087.801
7369.0	61.84	12111.023	37724.176
3236.0	61.8	9655.146	37747.215
8184.0	61.8	12899.66	38061.289
8422.0	61.76	13121.143	33512.551
8401.0	61.74	12802.251	33080.129
10328.0	61.7	14005.181	36447.039
3827.0	61.7	10110.631	36332.941
1878.0	61.69	8896.435	38946.688
7963.0	61.67	12524.095	38716.563
3126.0	61.63	9582.178	35172.742
869.0	61.61	8271.934	36002.332
10915.0	61.57	14615.004	36870.633
3500.0	61.51	9746.059	36718.098
6202.0	61.47	11426.594	39826.926
10737.0	61.46	14285.636	38639.219
10736.0	61.46	14393.383	38620.141
10390.0	61.44	14007.384	35013.453
1658.0	61.4	8886.935	39952.273
400.0	61.4	7904.414	39789.93
2359.0	61.38	9223.495	37398.129
4920.0	61.34	10603.976	38715.715
2017.0	61.32	8886.854	37103.859
6888.0	61.3	12042.27	37543.395
2942.0	61.3	9471.841	35356.016
9159.0	61.26	13540.602	34518.074
3540.0	61.24	9867.197	36078.984
855.0	61.23	8386.202	35928.02
4533.0	61.23	10454.752	34969.301
3782.0	61.19	9953.734	35311.223
1648.0	61.11	8630.134	39890.289
10852.0	61.07	14620.734	38571.504
10831.0	61.07	14489.556	39044.223
9643.0	61.05	13692.929	37335.262
6118.0	61.0	11369.014	38070.422
6619.0	60.96	11733.647	36295.699
264.0	60.94	7829.544	37411.926
4358.0	60.92	10270.963	33996.152
9302.0	60.92	13471.225	36860.383
9809.0	60.88	13772.433	34268.645
6177.0	60.86	11373.665	39231.305
10194.0	60.8	14061.495	38983.633
4898.0	60.71	10592.841	39070.527
273.0	60.71	7831.757	37603.039
8363.0	60.67	12718.593	34144.824
3554.0	60.65	9796.176	35867.168
2325.0	60.65	9226.149	36753.09
3545.0	60.65	9882.874	35984.844
771.0	60.61	8236.959	34282.785
6244.0	60.59	11607.986	39036.375
3863.0	60.57	9957.276	37002.18
1300.0	60.52	8595.704	35833.348
871.0	60.52	8406.157	36045.543
6938.0	60.52	11862.365	36861.602
2936.0	60.5	9314.484	35677.93
2083.0	60.46	8889.275	35432.246
4300.0	60.4	10337.915	35259.176
3405.0	60.36	9776.522	38725.301
3273.0	60.36	9561.789	38622.629
5500.0	60.36	10944.605	37740.895
520.0	60.31	8075.518	37461.051
6004.0	60.27	11324.102	35643.461
6482.0	60.25	11818.942	33164.527
8385.0	60.25	12778.191	33466.301
9.0	60.25	7853.4	33239.992
492.0	60.25	8168.377	37760.891
532.0	60.23	8180.468	37251.059
10334.0	60.23	14077.343	36237.117
6638.0	60.21	11699.135	36944.066
1417.0	60.13	8669.549	33256.516
3437.0	60.08	9874.229	38069.617
10299.0	60.04	14136.966	36960.402
9147.0	60.04	13387.697	34469.504
9348.0	60.0	13420.63	38004.047
3794.0	60.0	9953.778	35509.535
721.0	59.98	8019.94	33364.922
7763.0	59.96	12530.679	33009.996
3717.0	59.96	9933.837	33881.313
9539.0	59.9	13752.616	38340.977
7804.0	59.87	12633.801	34193.605
10115.0	59.87	13802.959	39344.414
3338.0	59.85	9491.616	39689.637
3659.0	59.85	9749.533	33595.508
10632.0	59.83	14423.501	36320.141
8368.0	59.81	12787.144	34052.887
8534.0	59.73	13114.822	35986.703
18.0	59.71	7780.495	33430.914
3000.0	59.69	9322.903	34507.535
1524.0	59.62	8710.661	36286.207
1370.0	59.6	8423.916	34110.281
1248.0	59.58	8561.308	36869.34
4999.0	59.54	10772.101	37185.887
10514.0	59.54	14290.486	33097.051
8663.0	59.52	12997.93	38816.105
6250.0	59.5	11495.042	38686.617
10359.0	59.5	14198.999	35820.984
7376.0	59.46	12067.564	37988.594
5752.0	59.44	11030.907	36248.027
4821.0	59.43	10350.746	38883.277
1262.0	59.35	8503.362	36669.371
3692.0	59.27	9979.384	33279.059
1688.0	59.27	8889.513	39487.926
[truncated: 1,458 more rows]
