# Supplementary material for: Insights on the Control of Yeast Single-Cell Growth Variability by Members of the Trehalose Phosphate Synthase (TPS) Complex
Source: Front Cell Dev Biol. 2021 Jan 28;9:607628. doi: 10.3389/fcell.2021.607628 (PMC7876269; doi:10.3389/fcell.2021.607628)
Supplement: Supplementary file 3 [file Data_Sheet_2.ZIP › replicate1_delta_TPS1_t2.csv]

Id	Area(um^2)	Center_x_position	Center_y_position
1848.0	337.18	9005.541	37418.316
3783.0	299.76	9874.857	34506.805
2218.0	291.64	9108.914	37983.031
9343.0	280.09	13645.012	36729.332
2755.0	278.1	9447.677	34844.207
7088.0	273.5	12242.282	33850.512
1032.0	268.25	8556.84	38889.961
9559.0	267.87	13987.211	34174.039
4127.0	257.51	10085.631	39091.563
8496.0	256.04	13006.785	39496.043
446.0	255.86	8142.374	37806.652
10435.0	242.27	14519.669	37997.738
9993.0	239.24	14024.537	35374.852
5584.0	233.29	10888.374	38967.391
3222.0	230.82	9870.924	37420.73
9411.0	227.33	13589.632	35627.66
4839.0	224.23	10447.58	37349.414
7156.0	220.46	12267.244	35861.949
1923.0	220.02	9019.732	35890.82
7125.0	208.16	12169.261	34808.078
7536.0	204.54	12297.791	35184.52
568.0	202.34	8150.867	35297.684
8409.0	194.6	12951.913	38356.207
3947.0	193.74	10100.083	35514.145
1246.0	191.77	8477.323	34004.594
10454.0	190.49	14605.213	37973.617
7015.0	186.01	12013.947	33727.668
5110.0	185.93	10700.329	36201.605
4009.0	182.58	9965.755	36922.52
994.0	181.83	8531.727	39559.559
9204.0	179.99	13687.675	39033.297
9548.0	177.6	13979.001	33919.766
1251.0	176.28	8465.331	34093.887
1419.0	172.85	8691.283	37294.613
8202.0	170.97	12948.833	33118.086
944.0	170.65	8255.456	39461.719
6762.0	169.42	12022.623	38581.184
6591.0	169.42	11655.906	37557.398
2962.0	167.64	9509.324	36648.539
740.0	167.43	8399.542	35654.387
9902.0	167.26	14083.95	37316.332
638.0	164.77	8012.479	33594.809
3770.0	164.75	9889.273	34806.598
2175.0	164.73	9099.09	37233.633
5737.0	164.56	11095.461	36740.105
9327.0	163.52	13591.583	37174.316
2058.0	162.97	9226.903	34309.758
292.0	162.47	7902.636	38681.969
7908.0	162.32	12842.196	39504.664
4955.0	160.27	10623.57	39652.559
9591.0	159.04	13870.676	34965.102
1199.0	158.08	8423.534	35424.074
9162.0	156.78	13698.478	39940.039
9997.0	156.09	14128.594	35168.09
5800.0	154.48	11109.168	35378.09
5955.0	152.61	11274.605	34593.699
10597.0	151.86	14623.749	34572.375
8075.0	151.29	12861.5	36830.766
7543.0	150.67	12423.693	35006.145
4054.0	148.87	9962.364	37616.738
1343.0	148.74	8749.704	35355.023
92.0	148.43	7930.161	35160.492
274.0	148.09	7652.698	38313.563
4985.0	147.97	10761.097	38870.434
5068.0	146.98	10650.923	37489.203
9757.0	146.52	13912.196	39486.637
9575.0	145.69	13857.191	34507.695
7623.0	145.29	12578.05	33260.781
8392.0	144.72	13046.469	37932.645
7472.0	144.41	12395.744	36880.262
6538.0	144.07	11711.369	35674.801
9659.0	142.97	13914.029	36783.941
10211.0	142.55	14324.363	35643.543
4228.0	142.4	10219.933	38750.0
4970.0	141.31	10699.614	39245.012
1824.0	141.27	9001.645	38021.813
8114.0	140.75	12736.299	35466.969
624.0	140.37	8174.711	34166.844
8692.0	139.87	13147.344	35497.664
9601.0	139.62	13971.396	35225.66
9483.0	136.67	13673.829	33619.977
2930.0	135.53	9682.293	35831.246
2580.0	135.35	9285.942	39228.613
4028.0	134.91	10042.566	37166.809
10502.0	134.91	14513.885	36762.211
5109.0	134.87	10728.129	36158.344
4148.0	134.82	10119.566	39585.367
10237.0	134.59	14400.203	36529.953
9256.0	134.24	13711.432	37671.664
1843.0	133.99	9041.744	37636.055
10232.0	133.76	14380.101	36330.813
9909.0	133.76	14081.042	37060.762
3181.0	132.81	9821.413	38284.766
3746.0	132.33	9781.893	35098.207
2862.0	131.94	9559.784	34245.66
9832.0	131.87	14012.392	38888.902
9579.0	131.41	13980.864	34547.688
266.0	131.14	7745.399	38079.645
8797.0	131.04	13286.869	33007.883
5264.0	129.05	10669.389	34627.871
10451.0	129.03	14533.431	37933.637
6094.0	128.86	11412.269	38100.203
1195.0	128.67	8467.927	35609.5
5881.0	128.65	11341.43	33024.398
7034.0	128.55	12034.049	33335.109
10309.0	128.5	14243.522	38084.832
8855.0	127.96	13498.913	34108.871
718.0	127.85	8385.161	35238.699
9164.0	127.77	13703.166	39997.445
1823.0	127.42	8898.752	37995.023
2611.0	127.41	9284.14	38774.949
8646.0	126.83	13181.407	37122.945
413.0	126.83	8184.434	38500.926
552.0	126.74	8156.398	35599.551
1486.0	126.31	8670.715	39232.996
10501.0	126.26	14429.349	36759.492
10432.0	125.7	14583.686	38182.637
1513.0	125.45	8970.979	39818.629
4815.0	125.28	10446.658	36814.145
189.0	125.03	7796.266	36737.836
9932.0	124.99	14155.895	36542.676
1213.0	124.69	8612.091	35232.168
380.0	124.61	8120.854	39518.785
1933.0	124.3	8926.384	35500.004
5498.0	124.23	10821.43	36965.707
5373.0	124.19	10963.663	34139.156
6184.0	124.09	11419.831	39627.105
9769.0	123.88	13823.317	39737.199
6078.0	123.69	11241.476	37735.434
5043.0	123.56	10660.05	37963.352
6544.0	123.31	11840.581	35850.117
430.0	123.0	8129.66	38263.77
7363.0	122.87	12452.349	39907.629
10423.0	122.12	14430.308	38532.719
2823.0	121.99	9286.414	33468.336
4606.0	121.85	10556.34	34205.211
9887.0	121.51	14146.411	37471.445
1050.0	121.49	8548.811	38535.043
288.0	120.68	7735.46	38506.434
3230.0	120.42	9783.972	37184.512
6514.0	119.78	11835.802	35196.324
9480.0	119.63	13600.34	33729.414
1110.0	119.11	8620.486	37579.258
2307.0	119.09	9190.174	38813.895
3808.0	118.65	9764.562	33646.246
378.0	118.62	8172.225	39486.359
8919.0	118.25	13395.168	35192.539
10449.0	117.91	14467.312	37896.855
4926.0	117.64	10512.932	39349.297
1243.0	117.6	8521.26	34286.688
7531.0	117.37	12485.83	35515.398
6510.0	117.2	11747.494	35106.211
1206.0	117.08	8557.868	35263.684
6377.0	117.08	11492.166	34551.777
5769.0	116.85	11162.759	35943.379
9701.0	116.68	13964.832	38363.902
4833.0	116.49	10448.496	37175.938
279.0	116.41	7950.939	38388.332
9964.0	116.26	14158.386	36371.754
10234.0	116.26	14409.388	36443.141
3144.0	116.2	9872.208	39082.957
8832.0	115.82	13426.963	33725.762
2317.0	115.72	9132.788	38932.902
6893.0	115.63	12056.848	35538.617
9844.0	115.55	14083.495	38573.883
8126.0	115.26	12744.682	35412.168
1443.0	115.23	8831.934	37874.395
10572.0	115.11	14444.957	35042.141
9583.0	114.77	13781.375	34677.949
4834.0	114.38	10403.645	37202.305
8337.0	114.36	13109.1	36675.984
5954.0	114.06	11219.023	34584.656
7258.0	113.92	12063.378	37753.832
5500.0	113.75	10875.691	36977.063
7122.0	113.0	12133.685	34590.359
1035.0	112.78	8567.14	38912.879
8201.0	112.16	13124.844	33054.313
10629.0	111.97	14627.95	33673.109
8591.0	111.61	13306.072	38335.621
2109.0	111.26	9198.783	35847.574
3893.0	111.13	10122.609	34257.227
3022.0	110.94	9675.932	38206.691
2492.0	110.78	9063.423	39574.973
627.0	110.73	8063.554	34069.32
1524.0	110.71	8878.436	39437.203
3094.0	110.69	9595.368	39489.648
8725.0	110.15	13171.605	34316.059
6399.0	110.09	11571.077	33537.355
2853.0	109.6	9541.147	34016.66
8213.0	109.17	12975.294	33552.461
6352.0	109.16	11549.91	34943.551
6734.0	109.0	11887.056	39368.316
2676.0	108.68	9327.426	36873.594
2172.0	108.49	9256.702	37131.336
3790.0	108.39	9726.928	34583.434
7902.0	108.12	12839.682	39680.754
9876.0	108.08	14108.913	37557.613
6435.0	108.01	11644.034	33492.727
6982.0	107.97	11925.177	33981.602
9079.0	107.87	13434.549	38551.961
2.0	107.83	7674.745	33042.285
3806.0	107.64	9706.82	33940.555
3113.0	107.64	9824.662	39933.992
9850.0	107.55	14135.024	38441.094
7773.0	107.49	12511.637	37581.113
2882.0	107.3	9663.841	34899.105
1620.0	107.28	8862.644	39369.305
6308.0	106.88	11489.163	36210.188
1127.0	106.76	8618.554	37271.391
6077.0	106.7	11406.647	37717.938
4171.0	106.34	9992.699	39936.199
2837.0	106.32	9523.742	33136.039
7259.0	106.3	12187.798	37755.262
2922.0	106.17	9516.866	35749.512
4252.0	106.15	10322.22	38167.762
4622.0	106.02	10512.816	34402.766
6782.0	106.0	11864.581	37850.645
2483.0	106.0	9059.091	39490.906
2822.0	106.0	9331.283	33403.801
6182.0	105.31	11509.846	39603.742
7055.0	105.29	12097.16	33028.254
9786.0	105.06	14039.015	39804.098
10620.0	105.04	14527.64	34117.16
3748.0	105.02	9876.929	35142.961
6498.0	104.96	11696.145	34636.965
10245.0	104.75	14211.802	36787.906
841.0	104.5	8338.497	37221.453
1502.0	104.37	8744.344	39827.352
968.0	104.23	8395.066	39914.387
8802.0	103.99	13301.065	33078.188
1972.0	103.83	9033.595	34392.941
7674.0	103.76	12523.272	34711.816
9500.0	103.76	13652.136	33107.039
4421.0	103.68	10222.038	35875.91
10186.0	103.6	14264.915	34928.207
8211.0	103.54	12952.935	33514.785
10483.0	103.1	14613.24	37033.961
129.0	103.07	7817.386	35815.512
6434.0	102.93	11740.27	33480.875
6126.0	102.91	11246.683	38537.898
4857.0	102.64	10533.01	37781.113
4969.0	102.61	10701.252	39171.984
819.0	102.32	8260.332	36793.184
8129.0	102.2	12889.901	35161.039
5119.0	102.17	10653.721	35754.539
10348.0	102.15	14360.303	39287.672
2601.0	102.13	9488.476	38820.055
5801.0	102.07	11189.694	35383.863
10514.0	101.94	14545.716	36378.102
6139.0	101.86	11408.228	38857.051
6044.0	101.84	11223.659	36875.957
6748.0	101.55	11978.514	38841.574
1853.0	101.44	8862.238	37200.715
3961.0	101.4	10108.406	35957.145
9099.0	101.36	13386.446	39165.57
5648.0	101.27	11074.17	39384.355
2481.0	101.19	9074.257	39461.371
534.0	101.09	8161.692	35908.613
2913.0	101.0	9552.938	35552.012
5297.0	100.94	10668.72	34107.379
535.0	100.86	8186.783	35924.617
1783.0	100.83	9058.106	38513.063
4275.0	100.31	10280.762	37935.906
306.0	100.12	7772.452	38846.48
9826.0	100.04	14089.272	39038.777
4838.0	99.91	10407.072	37313.363
1937.0	99.83	8884.605	35517.742
1456.0	99.56	8667.382	38206.695
1288.0	99.43	8418.205	33131.809
2622.0	99.18	9375.357	38466.504
1162.0	99.18	8588.583	36247.895
3692.0	99.04	9909.166	36561.426
9592.0	99.03	13804.501	35002.535
6430.0	99.01	11790.592	33344.355
3923.0	99.01	9992.611	34977.629
6525.0	98.91	11803.23	35428.613
6994.0	98.91	12006.598	33841.836
7993.0	98.87	12716.299	38368.469
7385.0	98.81	12348.077	39151.934
10117.0	98.7	14340.421	33072.195
4192.0	98.6	10223.697	39405.773
5636.0	98.58	11177.028	39662.09
1940.0	98.53	8901.799	35277.086
10177.0	98.34	14355.543	34667.762
10353.0	98.26	14389.454	39379.922
6681.0	98.13	11798.974	39513.805
10385.0	98.03	14527.03	39636.676
8966.0	97.97	13541.645	36023.051
904.0	97.95	8207.679	38445.543
10387.0	97.93	14479.297	39695.961
10321.0	97.84	14252.244	38430.555
8766.0	97.76	13334.027	33361.199
3769.0	97.74	9888.615	34785.215
6739.0	97.72	12036.821	39234.449
1471.0	97.36	8841.584	38532.941
9982.0	97.28	14095.822	35578.883
9664.0	97.28	13910.668	36895.555
9385.0	97.17	13688.198	35950.27
4151.0	97.17	9952.693	39778.668
1825.0	97.03	9004.862	38052.523
3212.0	97.01	9777.695	37570.332
4568.0	96.98	10486.999	33559.488
10365.0	96.88	14323.954	39767.348
7509.0	96.77	12424.66	36137.242
7130.0	96.65	12126.454	35092.121
9856.0	96.54	14039.42	38276.516
1810.0	96.52	9058.561	38409.992
8830.0	96.52	13467.002	33677.328
7447.0	96.42	12312.963	37985.289
9767.0	96.36	13835.671	39582.699
3960.0	95.83	10114.889	35933.887
4536.0	95.73	10179.77	33376.813
6438.0	95.65	11752.386	33554.777
837.0	95.6	8409.066	37082.637
3530.0	95.58	9755.712	36698.934
7607.0	95.56	12364.7	33035.703
6163.0	95.52	11308.758	39551.754
6440.0	95.46	11638.097	33621.016
7489.0	95.41	12416.346	36682.395
9676.0	95.39	13781.73	37554.426
1866.0	95.27	8982.988	37159.199
211.0	94.97	7951.485	37158.59
344.0	94.89	7696.116	39578.004
7236.0	94.75	12064.407	37358.551
10142.0	94.72	14347.649	33698.117
6502.0	94.66	11638.931	34722.57
2038.0	94.56	9208.948	33603.484
8420.0	94.53	12965.802	38452.422
6252.0	94.49	11427.816	37633.391
8108.0	94.49	12885.807	35645.465
10337.0	94.45	14400.545	38937.664
2907.0	94.41	9540.204	35221.484
9160.0	94.35	13757.497	39883.355
4452.0	94.3	10320.876	34460.605
7588.0	94.18	12345.554	33760.055
2743.0	94.12	9483.381	34983.109
6472.0	94.08	11745.832	34062.879
3158.0	94.07	9897.991	38774.668
1494.0	94.05	8655.882	39493.738
10448.0	94.03	14485.06	37884.93
1976.0	93.95	8980.296	34250.809
4956.0	93.93	10563.257	39700.773
331.0	93.82	7733.0	39318.461
7389.0	93.8	12318.521	39069.109
1883.0	93.72	9015.575	36813.855
10644.0	93.59	14433.36	33604.254
1862.0	93.57	9035.05	37098.363
3775.0	93.57	9743.333	34673.77
8942.0	93.49	13491.759	35642.023
9804.0	93.41	14099.765	39425.852
5389.0	93.17	10934.621	34646.203
5731.0	93.17	11178.129	36941.441
9515.0	93.11	13894.844	33164.621
7507.0	93.09	12365.694	36120.094
5935.0	93.01	11345.946	34097.164
108.0	92.97	7961.472	35382.305
10044.0	92.97	14201.08	33853.625
6662.0	92.92	11770.939	39158.355
5102.0	92.84	10570.929	36282.996
5828.0	92.78	11044.468	34666.109
10389.0	92.74	14468.017	39717.953
1922.0	92.67	9054.781	35865.652
4238.0	92.53	10147.113	38475.363
3991.0	92.42	10047.818	36733.52
852.0	92.07	8388.566	37435.297
277.0	92.05	7934.331	38368.043
9004.0	91.79	13453.192	36721.508
2914.0	91.71	9622.911	35633.82
3821.0	91.31	9710.347	33603.262
8255.0	91.15	12988.152	34526.66
7287.0	91.12	12061.216	38574.219
1366.0	90.98	8673.063	35817.32
2728.0	90.98	9409.952	35542.031
2130.0	90.94	9069.747	36304.113
7661.0	90.89	12532.146	34478.008
6599.0	90.71	11641.594	37784.395
10632.0	90.69	14592.508	33750.273
7240.0	90.66	12160.376	37411.52
5398.0	90.62	10792.539	34917.914
7769.0	90.54	12535.024	37511.551
9784.0	90.37	14171.697	39770.598
16.0	90.29	7669.601	33500.941
8113.0	90.29	12859.464	35724.504
824.0	90.24	8328.064	36944.547
9235.0	90.24	13594.677	38010.168
284.0	90.14	7696.294	38439.785
9462.0	89.83	13759.243	34391.348
8690.0	89.79	13157.936	35691.914
10246.0	89.74	14249.781	36788.406
9885.0	89.72	14029.203	37397.477
8622.0	89.7	13326.976	37745.109
3921.0	89.64	9962.229	34955.059
5873.0	89.62	10999.649	33475.633
4953.0	89.49	10633.65	39996.617
9307.0	89.39	13582.441	37253.242
10401.0	89.34	14515.521	39126.395
4418.0	89.32	10179.588	35814.703
5730.0	89.18	11200.177	36927.906
1509.0	89.12	8709.271	39958.512
1137.0	88.95	8524.009	36956.234
9564.0	88.88	13831.512	34324.715
10136.0	88.84	14240.972	33529.938
743.0	88.76	8413.262	35686.438
4011.0	88.74	10095.335	36926.48
6602.0	88.68	11774.314	37874.535
7145.0	88.67	12121.498	35528.332
8162.0	88.55	12768.153	34178.316
10380.0	88.15	14517.606	39963.844
363.0	88.11	8049.443	39869.941
5670.0	87.99	11198.669	38950.434
2224.0	87.96	9167.77	38072.484
10546.0	87.88	14491.931	35637.227
6036.0	87.8	11241.72	36795.707
10410.0	87.8	14428.612	39087.754
375.0	87.77	8150.867	39451.613
6385.0	87.75	11475.028	34250.492
111.0	87.73	7875.033	35428.047
6808.0	87.65	12043.608	37609.023
7700.0	87.59	12700.985	35559.109
7921.0	87.59	12853.791	39140.977
5652.0	87.54	11050.175	38991.367
3220.0	87.5	9802.274	37401.914
5883.0	87.5	11416.134	33035.762
1657.0	87.44	8975.312	39209.746
9466.0	87.42	13776.964	34190.125
7049.0	87.34	12002.977	33013.879
969.0	87.19	8337.706	39918.688
5948.0	87.09	11321.026	34411.465
7610.0	87.08	12480.398	33150.387
1826.0	87.06	8964.803	38092.367
9137.0	86.98	13435.819	39720.191
5677.0	86.73	11168.027	38591.961
2742.0	86.56	9426.97	34960.262
2827.0	86.54	9447.505	33251.164
3117.0	86.52	9812.215	39646.379
2955.0	86.48	9567.968	36475.063
8161.0	86.41	12841.776	34153.219
7570.0	86.39	12446.609	34044.172
10143.0	86.33	14308.403	33861.676
7521.0	86.31	12467.287	35779.371
8808.0	86.29	13477.48	33069.328
3216.0	86.27	9835.329	37357.586
4255.0	86.27	10161.342	38182.004
6084.0	86.1	11358.422	37790.488
2807.0	86.06	9420.467	33696.906
1368.0	85.98	8755.061	35841.375
10422.0	85.91	14613.551	38526.805
6369.0	85.79	11555.191	34761.953
3805.0	85.62	9734.709	33900.551
7002.0	85.52	11967.679	33668.27
5391.0	85.39	10814.38	34767.922
9830.0	85.12	14150.758	38833.715
6245.0	85.01	11572.174	37715.527
5382.0	84.99	10823.89	34472.609
1632.0	84.99	8864.619	39389.078
6398.0	84.91	11534.581	33524.844
729.0	84.74	8293.123	35366.219
6561.0	84.66	11827.342	36594.145
1309.0	84.62	8836.709	33965.289
7475.0	84.62	12370.201	36970.027
4139.0	84.59	10111.565	39212.305
4419.0	84.57	10149.468	35854.477
705.0	84.53	8228.155	34952.578
5914.0	84.53	11305.494	33740.852
9006.0	84.41	13392.75	36764.637
5325.0	84.39	10755.908	33227.141
2975.0	84.38	9562.98	36916.137
8714.0	84.32	13256.791	34735.895
6083.0	84.3	11306.951	37791.238
8553.0	84.22	13304.596	39122.68
9173.0	84.16	13743.124	39495.48
7772.0	84.13	12509.174	37557.578
9127.0	84.13	13358.638	39416.746
1440.0	84.01	8772.189	37761.855
2500.0	83.97	9198.49	39921.141
6191.0	83.88	11587.272	39539.379
6963.0	83.88	11940.431	34601.816
10370.0	83.86	14359.073	39887.461
10054.0	83.84	14136.562	33506.625
1661.0	83.74	8944.247	39248.387
2672.0	83.72	9399.456	37160.555
6844.0	83.69	11989.938	36072.094
8207.0	83.63	13059.104	33233.848
485.0	83.57	8132.522	36931.598
9337.0	83.57	13734.186	36931.789
5794.0	83.51	11194.105	35303.18
8569.0	83.44	13271.431	39071.703
9561.0	83.32	13914.115	34212.879
9563.0	83.25	13967.604	34317.602
6532.0	83.11	11778.33	35603.391
5901.0	83.09	11380.397	33490.957
4530.0	83.05	10223.896	33589.645
7083.0	83.02	12126.938	33679.773
8930.0	82.9	13548.959	35445.68
10637.0	82.9	14429.607	33792.156
5705.0	82.88	11183.458	37526.234
7073.0	82.88	12262.199	33442.281
4264.0	82.84	10347.67	38047.762
9410.0	82.73	13578.978	35600.086
8093.0	82.58	12882.725	36120.887
9342.0	82.56	13704.813	37009.34
3175.0	82.42	9725.202	38428.973
6321.0	82.31	11431.595	35700.984
2809.0	82.27	9305.65	33728.293
1196.0	82.17	8576.224	35618.813
401.0	82.1	8042.972	39062.664
616.0	82.06	8051.336	34603.551
5057.0	81.98	10602.809	37660.754
9749.0	81.96	13812.03	39421.73
6814.0	81.69	11992.847	37357.867
5010.0	81.66	10673.225	38150.094
911.0	81.62	8344.454	38666.27
7913.0	81.6	12715.643	39350.781
5929.0	81.41	11280.704	34040.02
9540.0	81.41	13810.344	33691.168
3817.0	81.39	9707.591	33585.578
9051.0	81.37	13415.421	37934.895
6693.0	81.25	11639.771	39802.688
9440.0	81.22	13622.661	35048.82
9886.0	81.08	14008.568	37435.508
1200.0	81.04	8629.747	35431.23
7603.0	80.95	12317.241	33383.922
9113.0	80.79	13358.556	39338.191
2811.0	80.78	9327.128	33786.078
10464.0	80.7	14470.881	37589.379
1423.0	80.66	8649.217	37398.809
7305.0	80.64	12249.673	38955.07
6845.0	80.55	11909.967	36146.965
5377.0	80.53	10933.799	34288.23
4002.0	80.37	10017.139	36814.855
1129.0	80.37	8618.31	37097.605
2511.0	80.33	9401.202	39960.137
7526.0	80.18	12405.188	35577.484
7304.0	80.12	12259.575	38938.172
5985.0	80.09	11243.462	35472.828
6092.0	80.07	11350.347	38064.07
1736.0	80.01	9008.568	38637.461
4363.0	79.97	10337.636	37148.969
10570.0	79.93	14466.764	34998.035
1421.0	79.93	8704.958	37332.438
1842.0	79.8	9039.474	37620.395
5640.0	79.74	11025.704	39497.098
9935.0	79.72	14198.8	36698.199
5712.0	79.65	11139.089	37217.723
3223.0	79.65	9886.281	37463.516
10467.0	79.57	14560.824	37640.762
1009.0	79.55	8548.368	39193.992
972.0	79.55	8547.711	39781.234
6959.0	79.55	11863.336	34455.816
2055.0	79.53	9082.152	34052.426
4930.0	79.49	10447.23	39460.695
5869.0	79.42	11124.267	33639.367
10037.0	79.38	14177.53	34088.758
9486.0	79.28	13628.544	33327.492
8137.0	79.28	12726.559	34775.332
9661.0	79.19	13833.151	36820.227
10016.0	79.19	13998.928	34721.539
3349.0	79.09	9806.63	36906.68
1813.0	79.07	9058.361	38449.16
4533.0	79.01	10325.051	33622.828
912.0	78.99	8339.587	38702.344
7075.0	78.98	12184.728	33470.512
1296.0	78.98	8840.491	33308.145
8992.0	78.92	13418.43	36566.063
6145.0	78.92	11226.328	39036.07
4911.0	78.9	10401.002	38901.258
1946.0	78.84	8897.647	35171.293
195.0	78.76	7700.493	36828.07
10609.0	78.76	14494.171	33972.285
4203.0	78.76	10208.986	39002.352
1428.0	78.69	8739.758	37514.324
10119.0	78.63	14259.932	33090.535
4963.0	78.55	10768.782	39568.246
9020.0	78.36	13489.783	36980.176
7833.0	78.27	12600.516	39007.895
10645.0	78.23	14626.444	33621.402
9976.0	78.11	14040.928	36003.148
5956.0	78.09	11375.242	34650.246
648.0	78.0	8074.0	33050.207
9193.0	77.86	13636.354	39209.777
6169.0	77.75	11362.704	39945.164
6223.0	77.75	11423.186	38193.93
5917.0	77.73	11400.393	33789.137
5383.0	77.71	10908.629	34473.703
4142.0	77.63	10029.67	39333.637
6839.0	77.6	11943.641	36586.344
2501.0	77.58	9069.408	39931.164
2620.0	77.56	9278.001	38423.52
8940.0	77.54	13418.987	35623.004
3357.0	77.52	9841.824	36909.973
6603.0	77.37	11736.815	37913.801
4436.0	77.35	10266.205	35193.422
6476.0	77.29	11803.97	34222.098
6299.0	77.25	11541.245	36418.023
7801.0	77.19	12648.28	38492.559
4229.0	77.14	10254.212	38755.801
409.0	77.12	8140.437	38944.492
10559.0	77.08	14437.496	35361.941
7719.0	77.06	12704.622	36164.848
2533.0	77.0	9290.393	39387.32
2633.0	77.0	9344.043	38051.145
116.0	76.98	7778.077	35493.031
9779.0	76.98	13940.636	39925.145
6346.0	76.98	11521.494	35175.027
6144.0	76.95	11353.491	38959.105
293.0	76.93	7725.022	38736.828
5851.0	76.87	11190.334	34014.254
5669.0	76.85	11039.685	38898.629
10601.0	76.83	14473.027	34393.66
9537.0	76.79	13979.545	33652.223
2912.0	76.72	9522.92	35466.512
7178.0	76.68	12199.054	36224.594
4338.0	76.54	10202.903	37351.672
115.0	76.52	7836.025	35464.598
4212.0	76.5	10208.063	38832.313
1044.0	76.43	8419.842	38744.598
4921.0	76.43	10444.957	39148.508
1850.0	76.37	9037.545	37445.246
3740.0	76.37	9820.985	35289.375
6616.0	76.29	11692.655	38206.852
2480.0	76.26	9201.666	39450.543
9552.0	76.24	13930.053	33966.297
93.0	76.16	7677.063	35157.379
5679.0	76.14	11085.987	38341.441
8074.0	76.14	12747.296	36816.18
4315.0	76.08	10201.215	37786.367
1070.0	76.06	8570.612	37834.945
4362.0	76.06	10208.862	37145.074
7461.0	75.99	12438.485	37474.879
7585.0	75.83	12468.073	33674.766
6592.0	75.83	11740.852	37562.465
8731.0	75.8	13305.711	34437.516
7701.0	75.74	12566.528	35616.789
8845.0	75.64	13523.736	33987.969
4356.0	75.6	10300.631	37060.988
6183.0	75.55	11502.376	39615.68
2815.0	75.55	9281.867	33513.289
1975.0	75.45	8888.646	34163.141
898.0	75.41	8347.254	38331.117
2508.0	75.36	9338.594	39862.27
3030.0	75.32	9613.435	38332.043
4149.0	75.3	10108.54	39692.559
5111.0	75.28	10628.868	36209.043
484.0	75.28	8016.155	36879.32
7477.0	75.2	12432.229	36721.949
9594.0	75.2	13944.456	35052.453
7062.0	75.18	12160.252	33224.055
9444.0	75.07	13739.917	34812.02
5718.0	75.07	11098.989	37305.336
10181.0	74.99	14224.569	34813.0
5271.0	74.99	10571.066	34484.172
6711.0	74.86	11988.791	39792.742
3767.0	74.8	9801.548	35027.301
1112.0	74.78	8497.456	37593.781
1358.0	74.76	8818.853	35718.609
2161.0	74.74	9221.702	36989.133
7182.0	74.63	12076.809	36270.055
4122.0	74.53	10028.043	38914.516
10634.0	74.46	14457.848	33764.953
1198.0	74.38	8429.629	35678.219
1444.0	74.36	8819.268	37906.355
8748.0	74.36	13139.306	33920.754
5546.0	74.34	10889.208	38043.297
3104.0	74.26	9657.53	39795.09
5604.0	74.25	10973.784	39577.297
1996.0	74.21	9051.636	33413.512
8095.0	74.21	12729.874	36174.656
8005.0	73.94	12780.175	38032.602
6209.0	73.92	11568.635	38975.414
5996.0	73.9	11336.511	35740.508
6778.0	73.84	11912.921	38058.707
10592.0	73.84	14463.994	34466.867
539.0	73.82	7999.84	35970.0
2043.0	73.82	9234.969	33746.742
10036.0	73.8	14086.369	34074.281
3543.0	73.8	9739.968	36850.719
6426.0	73.77	11676.976	33290.941
10628.0	73.75	14422.386	33660.906
10231.0	73.75	14316.932	36250.84
9589.0	73.71	13962.734	34919.277
9470.0	73.69	13619.808	34239.645
9684.0	73.61	13949.149	37762.316
9216.0	73.61	13673.396	38857.543
8462.0	73.59	12932.308	39045.832
7376.0	73.56	12427.046	39731.883
8493.0	73.54	12963.771	39479.355
2655.0	73.5	9406.778	37657.988
9275.0	73.48	13645.961	37543.848
9882.0	73.48	14071.624	37365.023
822.0	73.46	8345.29	36929.5
3940.0	73.44	9927.381	35440.574
3039.0	73.42	9690.354	38538.781
9461.0	73.42	13771.287	34391.668
5788.0	73.38	11094.768	35660.527
6830.0	73.38	11909.618	37147.398
6151.0	73.36	11380.118	39200.629
9607.0	73.36	13797.92	35369.031
7510.0	73.25	12483.301	36146.941
3093.0	73.23	9665.368	39431.699
10485.0	73.23	14505.972	37142.391
8673.0	73.21	13192.862	36207.852
2863.0	73.17	9498.559	34339.77
7694.0	73.13	12502.203	35361.438
2496.0	73.06	9228.172	39863.727
2641.0	73.06	9475.728	37863.195
8656.0	73.06	13265.082	36785.637
201.0	72.94	7716.798	37113.773
1514.0	72.94	8983.595	39864.254
2542.0	72.94	9298.317	39131.215
1504.0	72.85	8750.988	39839.633
8794.0	72.83	13152.37	33260.676
4448.0	72.79	10315.167	34927.434
6233.0	72.73	11464.036	38064.734
4467.0	72.69	10220.4	34392.363
9165.0	72.67	13564.968	39702.66
5275.0	72.62	10681.198	34526.93
7479.0	72.56	12446.814	36725.781
1663.0	72.54	8948.97	39259.449
4826.0	72.52	10469.902	37007.762
9283.0	72.48	13641.629	37389.941
9853.0	72.27	14196.773	38184.195
6060.0	72.27	11214.26	37331.996
6488.0	72.25	11777.539	34519.117
7698.0	72.23	12553.16	35457.344
8625.0	72.22	13199.268	37524.488
1202.0	72.2	8618.728	35461.09
2786.0	72.2	9292.27	34370.059
8781.0	72.18	13278.608	33457.57
9904.0	72.18	13997.415	37328.867
5481.0	72.14	10988.782	36552.078
7633.0	72.02	12516.746	33518.387
2856.0	72.0	9616.616	34154.309
6378.0	71.95	11468.744	34319.734
738.0	71.83	8383.871	35621.891
9670.0	71.77	13933.625	37225.859
5790.0	71.72	11118.957	35446.625
5303.0	71.68	10766.872	33869.766
8660.0	71.62	13285.028	36662.352
490.0	71.6	8161.185	36786.504
4895.0	71.58	10419.051	38690.324
7982.0	71.53	12823.981	38553.754
6219.0	71.53	11493.298	38576.012
6411.0	71.51	11524.696	33262.719
7016.0	71.45	11872.24	33737.18
1099.0	71.43	8440.924	37735.773
4565.0	71.35	10537.531	33403.148
9008.0	71.35	13411.007	36805.422
6562.0	71.33	11799.226	36638.785
3968.0	71.33	10050.927	36126.422
6020.0	71.33	11373.613	36230.68
2745.0	71.26	9401.668	35017.777
4652.0	71.07	10451.288	34900.73
4357.0	71.07	10254.213	37083.453
5973.0	71.05	11267.119	35148.691
7446.0	71.01	12418.314	37981.957
1469.0	70.93	8802.673	38498.867
3213.0	70.91	9707.491	37585.793
247.0	70.84	7840.897	37653.605
10662.0	70.76	14431.994	33280.375
9979.0	70.74	14069.919	35791.355
9593.0	70.74	13810.444	35039.641
9084.0	70.72	13511.818	38622.188
9090.0	70.7	13496.539	38890.547
6026.0	70.64	11297.36	36366.484
9954.0	70.59	14169.343	36511.219
7266.0	70.59	12250.655	38058.633
4460.0	70.45	10324.006	34570.766
4354.0	70.42	10203.896	37046.059
10638.0	70.28	14590.022	33805.84
2085.0	70.24	9221.904	35251.715
843.0	70.17	8207.75	37272.984
9306.0	70.03	13642.165	37231.824
9877.0	70.01	14104.751	37600.77
9458.0	70.01	13752.974	34572.672
2053.0	70.01	9268.03	34045.762
2972.0	69.96	9662.2	36848.594
1474.0	69.92	8659.846	38615.586
2252.0	69.9	9070.65	38428.984
756.0	69.9	8352.867	35940.133
5592.0	69.9	10858.121	39109.336
9639.0	69.86	13991.182	36376.672
1134.0	69.84	8586.575	36909.438
8269.0	69.84	12939.442	34736.0
1139.0	69.78	8570.492	37012.801
4818.0	69.78	10484.449	36866.738
8913.0	69.76	13525.158	35132.164
4258.0	69.74	10159.911	38233.02
6524.0	69.73	11696.327	35393.664
6846.0	69.71	12028.918	36162.516
1124.0	69.69	8568.424	37247.176
8047.0	69.69	12752.71	37099.281
5675.0	69.69	11090.598	38777.961
7394.0	69.65	12425.761	38815.695
19.0	69.57	7825.353	33574.313
6130.0	69.53	11238.29	38714.832
4827.0	69.5	10405.433	37010.531
3992.0	69.42	9936.689	36748.051
695.0	69.4	8375.605	34684.527
5262.0	69.3	10687.265	34915.0
2722.0	69.27	9303.116	35616.793
8281.0	69.19	13092.324	35106.953
4179.0	69.19	10259.595	39954.09
7803.0	69.19	12646.957	38536.891
6404.0	69.19	11441.97	33379.129
4061.0	69.13	10044.803	37707.945
2197.0	69.09	9103.998	37648.445
5353.0	69.04	10901.016	33135.219
4775.0	69.02	10358.264	35620.125
3732.0	69.0	9708.976	35724.703
4547.0	68.98	10309.469	33312.914
10489.0	68.96	14444.921	36870.293
5344.0	68.96	10821.798	33062.676
6260.0	68.96	11544.871	37451.66
8274.0	68.92	13123.118	34843.953
2162.0	68.9	9239.316	37020.949
10155.0	68.9	14241.65	34144.125
2064.0	68.88	9143.305	34544.145
4845.0	68.88	10478.83	37449.875
8920.0	68.84	13386.485	35274.516
1998.0	68.83	8882.182	33426.902
10322.0	68.83	14244.481	38453.574
9308.0	68.71	13707.925	37255.172
7377.0	68.67	12358.164	39431.977
2734.0	68.65	9463.197	35098.156
1921.0	68.65	8985.005	35762.199
1122.0	68.63	8561.776	37213.242
2022.0	68.63	9226.85	33103.059
3052.0	68.61	9550.586	38852.094
5723.0	68.56	11084.569	37101.297
7751.0	68.56	12532.371	37006.422
10256.0	68.52	14340.383	37045.004
5380.0	68.52	10911.765	34437.145
7503.0	68.52	12402.486	36296.395
6590.0	68.52	11810.144	37533.875
86.0	68.46	7986.767	35030.828
6541.0	68.46	11812.064	35765.922
6293.0	68.44	11535.971	36599.457
9477.0	68.42	13575.313	33942.594
8915.0	68.4	13390.543	35134.676
122.0	68.27	7691.501	35663.844
6307.0	68.19	11459.837	36190.898
1991.0	68.17	9024.721	33346.172
10594.0	68.1	14633.064	34474.809
3894.0	68.08	9985.789	34265.813
4196.0	68.06	10324.252	39203.102
9568.0	67.98	13784.072	34372.758
370.0	67.96	8014.235	39595.063
239.0	67.94	7669.206	37513.352
10301.0	67.85	14286.493	37990.547
5066.0	67.83	10664.405	37462.145
9881.0	67.77	14067.691	37645.109
739.0	67.75	8391.024	35639.41
6125.0	67.71	11257.255	38479.852
6002.0	67.68	11235.335	35963.559
188.0	67.62	7962.658	36730.488
7792.0	67.62	12511.471	38100.367
10170.0	67.62	14254.84	34543.047
6824.0	67.58	12016.586	37030.047
7487.0	67.5	12441.247	36577.109
4393.0	67.5	10201.013	36574.902
5942.0	67.47	11368.271	34192.461
6526.0	67.47	11699.251	35453.48
1027.0	67.43	8474.181	38817.984
9465.0	67.43	13679.775	34179.172
662.0	67.43	8355.107	33544.105
5580.0	67.41	10817.763	38780.949
3862.0	67.41	9952.183	33528.527
5074.0	67.41	10658.037	37248.742
10154.0	67.33	14315.223	34137.535
4590.0	67.31	10561.632	33970.309
5644.0	67.29	11093.858	39560.113
8741.0	67.24	13224.455	34027.102
4052.0	67.24	9980.43	37572.887
192.0	67.18	7698.715	36807.117
7740.0	67.1	12548.637	36736.043
2732.0	67.08	9473.088	35394.691
10202.0	67.04	14264.389	35398.82
6075.0	67.03	11290.603	37699.871
6318.0	66.99	11611.923	35663.617
1475.0	66.95	8715.185	38754.152
10151.0	66.91	14341.91	34081.406
7081.0	66.89	12235.562	33614.676
10556.0	66.89	14473.827	35318.012
6746.0	66.89	11934.784	39103.23
8407.0	66.87	13034.452	38292.242
2050.0	66.85	9145.871	33917.133
1012.0	66.83	8564.217	39240.297
8001.0	66.81	12741.934	38276.66
2789.0	66.76	9281.214	34429.063
2900.0	66.74	9698.817	35142.57
6738.0	66.64	11935.611	39208.793
6751.0	66.6	12040.585	38933.309
761.0	66.6	8250.965	35978.348
1966.0	66.55	8943.332	34521.055
3792.0	66.53	9715.985	34380.016
7545.0	66.53	12351.725	34836.363
8668.0	66.49	13213.663	36091.465
5779.0	66.47	11197.909	35764.285
8965.0	66.43	13455.288	36004.891
4378.0	66.41	10182.691	36959.879
6289.0	66.37	11534.912	36829.832
10530.0	66.37	14636.717	36157.602
3693.0	66.36	9768.8	36571.211
7618.0	66.3	12642.78	33146.863
3876.0	66.24	10133.524	33814.855
18.0	66.16	7748.413	33523.445
5821.0	66.13	11016.391	35013.395
1310.0	66.13	8642.363	33976.852
5036.0	66.11	10642.105	37880.699
2788.0	66.07	9332.395	34421.754
352.0	66.05	7928.471	39749.105
2063.0	66.03	9140.556	34531.367
1323.0	66.03	8684.042	34665.152
4351.0	65.93	10236.436	37241.797
8341.0	65.91	12993.477	36911.859
8575.0	65.86	13300.51	38834.605
605.0	65.82	8135.945	34890.586
6694.0	65.8	11671.039	39834.711
3980.0	65.78	10080.419	36430.168
7721.0	65.76	12600.967	36280.914
7485.0	65.74	12342.796	36846.922
1207.0	65.72	8480.929	35268.73
9174.0	65.72	13712.388	39500.234
1131.0	65.68	8526.398	36861.438
1999.0	65.67	8848.364	33482.184
4887.0	65.53	10459.971	38396.461
6548.0	65.51	11792.476	36162.188
5962.0	65.47	11290.201	34760.281
1849.0	65.46	8848.903	37440.383
9847.0	65.44	14027.76	38623.461
2981.0	65.36	9599.398	37066.766
789.0	65.36	8375.72	36294.801
9833.0	65.36	14112.032	38916.426
2864.0	65.32	9520.625	34362.133
8996.0	65.3	13490.132	36617.316
9669.0	65.3	13868.407	37217.293
8004.0	65.26	12804.89	38010.125
10271.0	65.21	14213.859	37427.723
9843.0	65.19	14146.176	38538.785
1330.0	65.15	8690.677	34983.004
10215.0	65.09	14305.12	35729.539
7547.0	65.09	12327.6	34869.469
9346.0	65.07	13614.916	36805.313
888.0	65.03	8399.629	38080.199
8515.0	65.03	13009.572	39928.668
9771.0	64.94	13972.654	39771.438
5094.0	64.92	10705.898	36784.605
54.0	64.92	7653.439	34393.883
4543.0	64.9	10297.67	33275.125
2523.0	64.88	9410.901	39724.543
8558.0	64.88	13349.663	39239.238
7596.0	64.84	12455.272	33609.004
6740.0	64.84	11895.222	39248.125
1892.0	64.82	8872.768	36603.195
7625.0	64.82	12705.258	33392.219
5840.0	64.78	11133.956	34382.109
8628.0	64.75	13281.905	37423.41
44.0	64.71	7679.409	34257.578
3050.0	64.54	9580.715	38839.934
3890.0	64.48	9927.437	34192.465
10134.0	64.46	14337.789	33511.797
9488.0	64.46	13752.207	33405.629
10163.0	64.44	14254.242	34381.512
5900.0	64.42	11414.278	33346.52
10599.0	64.42	14451.427	34350.23
4948.0	64.38	10673.582	39882.867
4336.0	64.36	10145.738	37612.148
6174.0	64.31	11550.972	39787.434
10417.0	64.25	14625.364	38637.344
7836.0	64.25	12706.304	39022.691
2738.0	64.23	9383.211	35236.992
4462.0	64.19	10271.882	34592.934
6860.0	64.13	11952.324	35816.781
3954.0	64.11	10114.362	35804.641
4124.0	64.11	9959.251	39046.063
4882.0	64.11	10398.712	38225.07
4891.0	64.11	10354.297	38542.953
655.0	64.08	8235.689	33338.004
1435.0	64.02	8816.081	37687.973
1448.0	64.0	8718.752	38011.527
4031.0	63.94	10032.506	37215.953
1993.0	63.94	9015.809	33360.113
4097.0	63.94	9973.156	38358.848
3820.0	63.87	9823.914	33604.125
1014.0	63.87	8451.392	39267.703
7614.0	63.87	12700.274	33087.691
685.0	63.85	8243.204	34361.176
1054.0	63.83	8502.185	38438.406
10065.0	63.83	14097.61	33480.992
9439.0	63.81	13732.192	34950.199
913.0	63.75	8378.907	38709.285
6058.0	63.69	11369.895	37182.414
775.0	63.64	8241.868	36244.52
5589.0	63.62	10799.78	39007.645
6832.0	63.6	11911.145	37169.641
10270.0	63.54	14250.007	37425.91
2776.0	63.52	9464.668	34709.055
102.0	63.52	7980.612	35291.574
9984.0	63.52	14201.739	35659.93
8438.0	63.46	13111.226	38692.055
5323.0	63.44	10718.884	33200.707
5612.0	63.44	10900.144	39750.527
7253.0	63.35	12068.626	37625.563
7666.0	63.31	12652.731	34544.41
6025.0	63.2	11238.68	36348.531
3742.0	63.18	9811.529	35386.652
1214.0	63.08	8570.519	34981.902
3201.0	63.08	9762.885	37777.566
4573.0	63.06	10490.108	33706.023
5874.0	63.02	11039.279	33173.469
4024.0	62.93	10048.113	37101.141
6574.0	62.89	11762.962	37033.676
10421.0	62.89	14510.478	38511.578
5343.0	62.87	10845.972	33060.945
5013.0	62.85	10581.418	38196.242
10665.0	62.85	14484.582	33105.746
3766.0	62.83	9769.405	35021.656
962.0	62.79	8352.322	39791.438
847.0	62.77	8200.905	37279.098
3026.0	62.72	9507.439	38252.691
979.0	62.7	8492.443	39929.977
5093.0	62.7	10635.974	36762.223
2490.0	62.7	9104.665	39535.68
3794.0	62.68	9837.313	34151.754
5710.0	62.66	11026.069	37447.656
9813.0	62.66	14126.936	39125.535
6659.0	62.66	11665.997	39091.066
10458.0	62.64	14437.788	37727.305
6232.0	62.64	11477.989	38044.566
10510.0	62.62	14481.327	36582.766
6121.0	62.54	11251.256	38390.398
7595.0	62.47	12478.249	33605.48
403.0	62.39	8034.995	38797.031
10346.0	62.37	14339.797	39252.551
8711.0	62.35	13290.31	34652.527
53.0	62.31	7856.882	34382.016
3782.0	62.3	9812.794	34482.094
815.0	62.28	8321.027	36775.145
6076.0	62.26	11310.56	37710.348
9655.0	62.18	13993.096	36700.676
5449.0	62.16	10884.934	35834.121
3978.0	62.16	10113.166	36330.973
5862.0	62.16	11139.411	33906.363
10146.0	62.14	14409.261	33944.719
10660.0	62.1	14435.109	33232.766
3986.0	62.1	10020.739	36646.785
2062.0	62.03	9062.756	34473.141
1371.0	62.03	8783.343	35959.578
1242.0	61.93	8481.984	34175.453
7582.0	61.93	12368.28	33960.637
8724.0	61.87	13255.954	34310.992
654.0	61.85	8256.785	33324.402
72.0	61.85	7682.344	34689.785
8740.0	61.84	13219.576	34013.758
3012.0	61.82	9619.242	37920.035
4254.0	61.82	10177.904	38176.707
5467.0	61.82	10792.983	36214.102
2044.0	61.82	9127.538	33767.52
5499.0	61.78	10801.849	36970.063
10424.0	61.78	14436.731	38560.02
6508.0	61.78	11662.43	34907.098
10058.0	61.74	14134.819	33355.59
10371.0	61.72	14416.387	39898.922
1422.0	61.72	8778.448	37364.789
369.0	61.72	8175.986	39999.152
7284.0	61.7	12216.69	38497.488
6080.0	61.68	11346.017	37743.441
9338.0	61.68	13672.968	36934.375
4195.0	61.68	10213.566	39152.305
6091.0	61.66	11380.956	38032.445
6140.0	61.61	11345.185	38877.215
5188.0	61.61	10648.271	35358.27
1313.0	61.61	8655.229	34210.336
9637.0	61.57	13962.21	36314.301
8720.0	61.55	13331.92	34476.18
1402.0	61.53	8814.407	36968.031
7647.0	61.53	12562.021	34120.438
5519.0	61.49	10814.809	37501.645
7743.0	61.49	12650.69	36795.004
7226.0	61.47	12240.958	37106.824
3753.0	61.45	9885.779	35240.973
3096.0	61.41	9520.553	39546.91
5525.0	61.41	10816.271	37688.051
10633.0	61.36	14581.691	33753.168
7210.0	61.34	12187.958	36844.605
176.0	61.3	7883.62	36608.004
9609.0	61.28	13924.812	35435.313
2985.0	61.28	9599.251	37223.133
10575.0	61.22	14591.468	35079.188
406.0	61.17	8188.75	38893.367
10040.0	61.15	14130.207	34105.844
10210.0	61.13	14305.592	35637.996
3897.0	61.11	10034.062	34362.453
281.0	61.07	7836.643	38397.844
1381.0	61.03	8781.899	36281.57
908.0	61.01	8357.232	38576.098
5709.0	61.01	11175.511	37443.969
7079.0	60.99	12094.96	33591.676
452.0	60.97	8132.759	37513.375
9494.0	60.95	13711.417	33296.473
956.0	60.95	8330.394	39625.203
2057.0	60.94	9149.575	34252.164
7080.0	60.9	12132.476	33592.406
6196.0	60.8	11458.106	39300.367
5345.0	60.78	10795.3	33067.016
7482.0	60.73	12445.926	36789.176
5426.0	60.71	10801.069	35470.031
5833.0	60.69	11094.715	34757.742
3716.0	60.63	9826.485	36122.031
1681.0	60.61	8974.269	39015.07
10130.0	60.61	14420.89	33328.785
6473.0	60.57	11714.275	34157.031
3535.0	60.55	9875.406	36799.066
699.0	60.53	8288.891	34729.523
4866.0	60.5	10559.059	37864.93
1935.0	60.48	8869.414	35500.063
6220.0	60.46	11532.595	38337.262
3896.0	60.44	9964.689	34319.906
4810.0	60.4	10389.879	36663.824
3041.0	60.4	9564.224	38620.781
10053.0	60.36	14162.251	33799.68
2887.0	60.34	9562.865	35018.992
918.0	60.3	8399.361	38751.977
2096.0	60.3	9203.387	35609.895
5574.0	60.27	10846.729	38604.48
7078.0	60.27	12095.404	33576.676
8703.0	60.19	13291.179	34956.828
10311.0	60.15	14389.59	38092.383
6722.0	60.13	11985.544	39656.016
5016.0	60.13	10667.563	38253.793
2660.0	60.11	9367.074	37467.527
5880.0	60.07	11070.002	33150.371
2099.0	60.07	9139.72	35675.773
6351.0	60.07	11465.6	34938.531
2100.0	60.04	9275.04	35697.832
6781.0	60.0	12052.685	37846.492
9727.0	59.98	13941.87	39026.93
9048.0	59.98	13396.804	37851.012
4976.0	59.96	10618.064	39015.836
110.0	59.94	7703.812	35399.566
2832.0	59.9	9440.366	33106.547
3179.0	59.9	9825.435	38182.957
66.0	59.88	7684.654	34581.0
4946.0	59.84	10595.21	39819.121
3967.0	59.79	10122.519	36115.891
6254.0	59.79	11474.143	37650.152
10025.0	59.77	13998.35	34447.766
6989.0	59.77	11859.591	33816.277
6783.0	59.73	12045.224	37921.176
8072.0	59.71	12813.716	36790.969
2917.0	59.71	9583.411	35669.059
1226.0	59.69	8443.773	34635.676
2497.0	59.69	9162.479	39873.746
8222.0	59.69	13024.112	33782.398
6436.0	59.67	11752.998	33492.578
6424.0	59.65	11806.645	33175.816
8448.0	59.61	12978.62	38820.324
3240.0	59.6	9727.146	37070.715
1031.0	59.6	8481.707	38841.613
1328.0	59.58	8798.675	34914.742
4435.0	59.56	10168.705	35157.367
589.0	59.5	8189.228	34952.574
4365.0	59.48	10189.205	37180.961
9205.0	59.48	13738.722	39030.0
8212.0	59.48	12963.912	33550.031
1369.0	59.46	8729.643	35858.363
4447.0	59.42	10156.429	34898.652
4487.0	59.37	10273.137	33994.492
701.0	59.35	8416.099	34792.84
1286.0	59.35	8563.525	33060.68
4569.0	59.33	10438.558	33562.324
10350.0	59.31	14419.373	39346.754
5953.0	59.31	11374.397	34512.285
9495.0	59.29	13708.737	33024.922
6414.0	59.27	11463.458	33110.629
7986.0	59.25	12773.224	38624.273
5701.0	59.23	11103.646	37695.047
10259.0	59.17	14407.692	37096.605
3178.0	59.17	9867.165	38177.977
7058.0	59.08	12188.017	33093.125
7527.0	59.08	12290.857	35693.992
437.0	59.08	8062.725	37668.504
9255.0	59.04	13585.422	37978.969
10661.0	59.02	14449.726	33237.27
10278.0	59.02	14416.205	37483.066
1836.0	58.98	8863.409	37520.137
7782.0	58.96	12621.876	37796.281
2093.0	58.96	9219.573	35547.809
9923.0	58.94	14128.632	36702.133
9654.0	58.89	13973.6	36650.305
6236.0	58.87	11411.675	38106.758
6003.0	58.81	11410.303	35969.332
74.0	58.79	7969.493	34746.105
10407.0	58.73	14590.732	39038.16
6150.0	58.73	11416.244	39156.109
5342.0	58.71	10725.139	33138.191
6456.0	58.68	11709.093	33786.223
3804.0	58.68	9823.004	33895.098
6904.0	58.58	11948.521	35345.816
6313.0	58.58	11605.355	36039.668
2118.0	58.58	9219.46	36207.93
8907.0	58.58	13461.003	34923.797
6314.0	58.56	11616.935	35793.746
8526.0	58.54	13239.821	39833.313
1893.0	58.54	8965.986	36633.313
5088.0	58.47	10620.068	36988.672
3909.0	58.41	10008.678	34687.008
1516.0	58.39	8920.724	39929.258
8726.0	58.37	13339.599	34360.883
2766.0	58.37	9306.033	34637.703
8821.0	58.35	13540.701	33436.629
3903.0	58.33	10085.714	34413.16
8484.0	58.33	13005.959	39397.277
8338.0	58.29	13026.75	36795.199
2929.0	58.27	9674.561	35803.004
8117.0	58.27	12739.129	35536.699
7344.0	58.25	12170.656	39647.73
9474.0	58.24	13772.276	33976.645
7208.0	58.24	12097.08	36795.867
7364.0	58.22	12425.932	39906.633
891.0	58.22	8288.559	38181.961
6447.0	58.2	11766.57	33735.754
7386.0	58.16	12475.3	39001.277
2029.0	58.16	9116.44	33344.313
5388.0	58.1	10978.624	34564.996
1926.0	58.08	8895.649	35638.824
9869.0	58.06	14050.249	37692.199
7265.0	58.04	12243.883	38006.527
779.0	57.99	8260.162	36268.473
8109.0	57.99	12909.867	35647.773
5967.0	57.97	11362.619	34878.125
3203.0	57.93	9803.672	37808.922
4480.0	57.91	10307.018	34191.563
10590.0	57.91	14499.394	34765.734
10349.0	57.89	14396.695	39301.445
7639.0	57.81	12550.049	33678.559
4339.0	57.8	10168.846	37406.57
7067.0	57.76	12102.396	33393.57
37.0	57.76	7881.195	34111.922
4030.0	57.76	10120.357	37206.93
3781.0	57.72	9711.002	34460.656
6663.0	57.7	11711.156	39181.398
9729.0	57.7	13800.583	39129.031
4259.0	57.7	10311.19	38250.066
4340.0	57.68	10271.096	37428.598
6284.0	57.66	11446.537	36749.883
1574.0	57.66	8933.193	39568.16
2602.0	57.66	9432.727	38818.875
39.0	57.6	7949.098	34121.129
4605.0	57.55	10415.297	34202.645
7339.0	57.55	12138.83	39479.859
6990.0	57.53	11992.192	33825.508
7270.0	57.53	12244.857	38235.699
2684.0	57.49	9408.363	36851.781
4871.0	57.49	10517.561	38013.262
5581.0	57.47	10882.79	38793.289
10116.0	57.45	14302.198	33053.816
6991.0	57.41	11893.398	33827.859
220.0	57.41	7659.188	37236.66
2878.0	57.41	9589.165	34697.531
557.0	57.35	8189.925	35654.016
6507.0	57.3	11692.481	34859.238
3855.0	57.3	9923.401	33317.641
3044.0	57.3	9651.301	38703.078
3983.0	57.28	9986.572	36584.52
5390.0	57.26	10946.332	34753.996
432.0	57.22	8194.152	38050.07
2896.0	57.18	9641.986	35061.883
508.0	57.16	8181.399	36219.137
5557.0	57.12	10909.005	38324.477
8465.0	57.12	12952.254	39054.363
6926.0	57.11	11899.549	34797.488
9835.0	57.09	14131.483	38927.355
1297.0	57.09	8811.458	33396.781
8522.0	57.09	13272.132	39791.164
9910.0	57.03	14103.791	37086.414
7241.0	57.01	12236.633	37416.188
9400.0	56.97	13653.434	35780.277
5927.0	56.97	11391.068	33963.551
8043.0	56.93	12823.095	37036.105
4941.0	56.93	10530.538	39942.488
9894.0	56.91	14140.173	37206.707
10230.0	56.9	14381.337	36211.715
4093.0	56.84	9938.409	38260.133
5392.0	56.84	10985.106	34771.141
540.0	56.82	8072.809	35974.855
9569.0	56.76	13912.994	34395.691
2075.0	56.76	9169.84	35119.574
3127.0	56.72	9776.572	39296.422
7734.0	56.72	12567.683	36650.57
7469.0	56.7	12301.621	37123.207
187.0	56.68	7800.694	36697.137
1291.0	56.68	8664.984	33137.82
307.0	56.63	7801.107	38856.59
12.0	56.59	7747.487	33390.105
466.0	56.59	8044.828	37417.32
10598.0	56.57	14465.407	34296.395
1497.0	56.55	8771.323	39608.047
3214.0	56.53	9823.759	37595.871
4514.0	56.53	10324.035	33688.02
7343.0	56.53	12121.94	39628.281
9665.0	56.53	13887.895	36946.805
315.0	56.51	7828.872	38988.961
6355.0	56.51	11596.34	35010.184
4545.0	56.51	10283.168	33280.172
6922.0	56.49	11860.825	35063.777
2934.0	56.47	9495.003	35951.266
157.0	56.47	7781.052	36160.711
5347.0	56.44	10900.655	33072.754
135.0	56.42	7938.828	35885.508
3827.0	56.42	9871.82	33479.531
1016.0	56.32	8607.381	38956.691
5403.0	56.28	10885.089	35071.961
5294.0	56.26	10717.392	34034.633
6626.0	56.24	11808.958	38697.465
8300.0	56.24	12994.634	35638.977
1956.0	56.22	9061.2	34926.031
3964.0	56.21	10117.13	36084.398
5673.0	56.19	11103.958	38727.449
7684.0	56.13	12564.558	34903.668
1051.0	56.13	8548.647	38310.152
6474.0	56.13	11815.659	34186.691
5514.0	56.13	10924.635	37374.602
2921.0	56.11	9567.007	35699.945
5733.0	56.09	11023.11	37017.488
51.0	56.07	7661.503	34369.34
5063.0	56.07	10686.947	37373.543
2080.0	56.01	9176.867	35174.016
310.0	55.99	7934.913	38881.211
9315.0	55.98	13696.839	37334.77
1809.0	55.96	8895.314	38405.414
4824.0	55.94	10479.199	36961.246
478.0	55.92	8040.4	37272.434
9937.0	55.88	14006.631	36382.672
5484.0	55.88	10893.31	36622.191
2970.0	55.88	9517.973	36783.465
4567.0	55.86	10372.676	33531.496
8928.0	55.84	13520.067	35437.496
2094.0	55.78	9143.601	35566.551
1920.0	55.78	8864.665	36034.234
6954.0	55.77	11892.723	34709.523
1233.0	55.77	8496.382	34523.051
4767.0	55.75	10458.67	35518.328
7476.0	55.73	12330.213	36710.734
593.0	55.73	8182.446	34965.469
10080.0	55.71	14191.006	33254.133
3928.0	55.71	10054.467	35176.441
9986.0	55.69	14056.334	35471.602
7727.0	55.67	12627.889	36496.414
934.0	55.67	8397.242	39095.719
1015.0	55.65	8525.124	39266.18
842.0	55.63	8262.481	37270.41
6218.0	55.63	11443.371	38543.906
9570.0	55.59	13800.686	34396.004
1426.0	55.59	8811.644	37463.246
707.0	55.57	8277.711	34988.797
6644.0	55.57	11658.032	38876.402
5435.0	55.55	10954.51	35634.551
5850.0	55.5	11008.598	34012.125
4928.0	55.48	10416.195	39401.023
1521.0	55.42	9007.262	39695.68
6224.0	55.42	11458.745	38217.895
6558.0	55.4	11649.152	36332.23
10329.0	55.4	14237.019	38742.523
622.0	55.38	8179.406	34423.293
7591.0	55.32	12348.79	33515.293
6437.0	55.31	11778.827	33511.152
6160.0	55.27	11292.314	39441.102
6085.0	55.25	11269.756	37796.793
3029.0	55.25	9703.664	38313.27
1907.0	55.23	8982.712	36253.496
2506.0	55.23	9369.102	39838.551
4935.0	55.23	10539.582	39656.008
2151.0	55.19	9246.063	36797.008
1942.0	55.19	8930.003	35287.848
553.0	55.17	8202.639	35616.316
5494.0	55.15	10929.663	36858.141
5984.0	55.15	11376.391	35432.043
8488.0	55.13	13121.936	39438.059
829.0	55.13	8376.207	36997.824
4548.0	55.11	10151.439	33029.02
8657.0	55.11	13207.222	36789.438
8816.0	55.04	13554.881	33327.93
6653.0	55.04	11791.689	38965.957
2149.0	54.96	9076.949	36742.824
6372.0	54.88	11473.096	34464.758
3032.0	54.85	9535.558	38396.281
7100.0	54.83	12153.232	34055.738
2632.0	54.81	9473.839	38049.879
6368.0	54.73	11446.724	34647.98
2576.0	54.73	9321.995	39221.859
1388.0	54.71	8673.75	36546.984
4370.0	54.65	10268.657	36893.758
376.0	54.64	8169.672	39452.371
10619.0	54.64	14618.054	34044.953
6413.0	54.62	11514.988	33035.801
7717.0	54.62	12664.264	36153.426
3021.0	54.6	9602.972	38198.352
5720.0	54.58	11074.141	37327.594
6953.0	54.54	11999.441	34684.414
9114.0	54.54	13490.321	39342.984
9021.0	54.5	13387.906	37013.258
3825.0	54.46	9769.575	33358.52
9556.0	54.44	13957.465	34083.363
9443.0	54.39	13600.482	34798.172
2750.0	54.37	9485.817	34791.906
1468.0	54.37	8707.462	38492.273
9085.0	54.35	13442.16	38700.109
7381.0	54.35	12451.578	39307.316
117.0	54.33	7868.766	35498.867
10461.0	54.31	14499.078	37787.047
1510.0	54.27	8820.362	39962.293
10495.0	54.25	14480.075	36948.313
7732.0	54.19	12530.456	36572.047
2503.0	54.18	9378.186	39758.367
10663.0	54.16	14553.14	33024.242
9254.0	54.16	13758.492	37936.488
6523.0	54.14	11768.491	35385.945
865.0	54.14	8413.583	37729.547
9002.0	54.12	13414.407	36703.152
1025.0	54.12	8490.313	39031.395
405.0	54.1	8067.377	38875.344
6222.0	54.1	11561.633	38447.688
2186.0	54.06	9143.695	37447.184
7608.0	54.02	12316.816	33032.242
7775.0	54.02	12582.375	37709.605
3722.0	53.97	9805.529	35749.914
989.0	53.93	8576.775	39724.145
2031.0	53.91	9092.788	33440.254
2030.0	53.89	9243.976	33402.711
6431.0	53.87	11752.43	33378.188
10439.0	53.85	14620.873	38063.855
4517.0	53.85	10315.844	33756.398
7671.0	53.83	12529.258	34587.652
9988.0	53.79	14023.972	35497.395
8145.0	53.72	12875.468	34718.781
7657.0	53.72	12537.269	34329.02
7554.0	53.7	12316.028	34719.34
6637.0	53.68	11765.703	38787.336
6229.0	53.66	11486.772	38001.977
2178.0	53.64	9125.408	37269.055
4034.0	53.64	10106.176	37284.375
1039.0	53.62	8545.986	38637.926
2714.0	53.62	9440.136	36175.793
5263.0	53.6	10599.754	34613.258
8077.0	53.58	12823.129	36587.672
9644.0	53.56	13991.827	36431.039
7437.0	53.49	12301.444	38025.016
2693.0	53.47	9319.208	36624.961
5387.0	53.47	10823.73	34549.121
5941.0	53.43	11244.883	34176.613
3139.0	53.43	9785.939	39168.813
1830.0	53.43	8974.294	37887.836
730.0	53.39	8343.07	35497.281
2158.0	53.39	9080.643	36953.613
10286.0	53.37	14291.231	37677.559
7409.0	53.35	12387.478	38493.227
4298.0	53.35	10316.918	37755.773
8220.0	53.33	13046.672	33681.078
1851.0	53.31	8953.511	37479.211
273.0	53.26	7910.401	38305.648
4410.0	53.24	10293.279	36166.035
9460.0	53.24	13608.146	34389.168
10255.0	53.24	14235.117	37000.305
4914.0	53.22	10444.483	38989.465
10026.0	53.22	14096.408	34147.336
3943.0	53.2	9956.465	35507.922
5716.0	53.18	11199.404	37281.047
9958.0	53.18	14079.45	36235.238
5070.0	53.18	10774.872	37184.367
7617.0	53.18	12695.154	33127.539
8146.0	53.16	12893.848	34735.457
5329.0	53.16	10607.747	33319.313
3988.0	53.16	9994.336	36706.281
4144.0	53.12	9921.22	39417.641
7804.0	53.12	12562.85	38584.898
7133.0	53.08	12115.132	35109.207
7551.0	53.08	12448.712	34668.969
9728.0	53.08	13843.865	39097.484
8024.0	53.08	12855.458	37519.277
7025.0	52.99	11958.012	33540.586
4156.0	52.97	9960.707	39831.73
9917.0	52.93	14157.807	36865.574
3011.0	52.91	9555.434	37904.957
476.0	52.87	8205.238	37227.715
5306.0	52.87	10771.008	33886.672
9955.0	52.87	14072.411	36531.305
2069.0	52.85	9167.888	34888.902
10528.0	52.85	14635.091	36105.605
4048.0	52.82	10025.272	37472.246
641.0	52.8	8126.18	33430.156
1818.0	52.78	8927.25	38191.23
1449.0	52.78	8821.067	38045.684
4012.0	52.76	9944.501	36928.848
10339.0	52.76	14251.554	39055.629
10056.0	52.72	14039.264	33513.598
8812.0	52.68	13446.768	33174.281
6255.0	52.66	11470.568	37363.977
675.0	52.62	8403.328	34104.832
7273.0	52.62	12078.981	38272.195
428.0	52.55	8173.65	38178.895
10325.0	52.53	14398.727	38491.871
9969.0	52.47	14048.779	35940.32
8284.0	52.43	13021.416	35198.84
4029.0	52.41	10132.02	37182.492
2194.0	52.41	9227.143	37559.285
7052.0	52.41	11985.348	33064.172
2534.0	52.41	9278.343	39429.766
175.0	52.41	7916.876	36595.207
8396.0	52.39	13013.842	38102.195
7957.0	52.38	12759.269	38917.695
7064.0	52.38	12206.931	33271.793
1020.0	52.38	8513.245	38990.316
136.0	52.38	7755.113	35888.035
3815.0	52.38	9815.621	33751.289
5371.0	52.36	10965.941	34089.852
7380.0	52.3	12379.8	39290.484
6272.0	52.24	11558.561	37133.227
7128.0	52.22	12088.917	34926.938
5858.0	52.22	11055.938	33816.875
10402.0	52.2	14554.82	39244.516
4215.0	52.18	10329.613	38918.754
8008.0	52.16	12867.204	38079.594
7869.0	52.15	12644.132	39802.211
9550.0	52.15	13852.297	33934.055
10427.0	52.15	14623.015	38569.613
2898.0	52.13	9623.674	35116.727
4784.0	52.13	10392.772	35813.922
9860.0	52.05	14089.058	37870.809
9401.0	52.01	13596.69	35812.711
5847.0	51.99	11049.129	34241.066
10258.0	51.97	14235.994	37085.676
7644.0	51.95	12623.434	33865.387
8223.0	51.94	13088.276	33786.156
5002.0	51.94	10777.553	38558.957
8570.0	51.88	13326.875	39074.184
10189.0	51.84	14379.414	35027.078
7483.0	51.82	12322.022	36812.949
2805.0	51.82	9300.059	33940.801
5729.0	51.8	11081.322	36914.527
954.0	51.78	8327.864	39561.41
8437.0	51.76	13091.984	38621.336
7985.0	51.74	12788.161	38611.109
555.0	51.67	8132.558	35623.336
9541.0	51.67	13914.031	33698.129
8849.0	51.65	13357.563	34013.176
10591.0	51.63	14553.467	34462.645
7039.0	51.63	11954.294	33474.945
10169.0	51.57	14239.404	34541.402
10227.0	51.55	14315.897	36139.305
5878.0	51.55	11055.227	33085.984
7283.0	51.53	12068.301	38455.863
10345.0	51.49	14237.213	39206.457
9355.0	51.48	13724.228	36390.273
5368.0	51.46	10981.848	33944.746
21.0	51.46	7812.001	33650.805
2035.0	51.42	9245.124	33569.344
1908.0	51.42	8853.906	36284.52
8851.0	51.38	13383.125	34030.164
8111.0	51.38	12919.484	35662.684
6559.0	51.38	11788.576	36418.789
8393.0	51.36	13083.233	37996.191
5795.0	51.36	11194.033	35321.227
9227.0	51.34	13755.234	38338.988
4193.0	51.32	10240.792	39412.766
6433.0	51.3	11721.604	33389.785
2871.0	51.28	9698.31	34435.008
2278.0	51.28	9079.931	38638.805
7561.0	51.28	12409.949	34584.137
966.0	51.26	8323.029	39869.941
909.0	51.26	8222.949	38597.426
1275.0	51.26	8429.789	33630.379
10586.0	51.25	14513.175	34623.164
1969.0	51.25	8899.668	34309.332
10326.0	51.23	14323.052	38523.953
1974.0	51.21	9060.332	34399.309
4881.0	51.17	10551.868	38217.508
4631.0	51.15	10352.769	34504.035
975.0	51.15	8594.089	39802.16
8078.0	51.11	12725.481	36629.93
10437.0	51.11	14449.3	38042.02
10411.0	51.09	14466.411	39092.727
3847.0	51.09	10000.086	33245.84
2170.0	51.05	9229.822	37078.117
9924.0	51.04	14117.908	36720.387
5080.0	51.02	10721.522	37320.18
6403.0	51.0	11501.52	33356.602
1986.0	51.0	8924.239	33657.652
8132.0	50.98	12814.003	34954.621
2801.0	50.96	9284.537	34064.898
6047.0	50.96	11278.159	36927.559
7134.0	50.94	12186.583	35170.102
8007.0	50.9	12900.478	38058.18
5023.0	50.86	10583.066	38048.992
6520.0	50.84	11840.199	35285.996
2638.0	50.82	9298.611	38138.055
7018.0	50.82	11887.558	33763.875
6164.0	50.81	11391.163	39652.152
9516.0	50.79	13871.453	33216.379
3095.0	50.77	9606.919	39542.055
9737.0	50.75	13857.754	39262.305
7731.0	50.73	12637.523	36560.02
10006.0	50.71	14098.673	35024.508
7337.0	50.71	12157.302	39446.516
9509.0	50.71	13896.405	33027.566
3106.0	50.71	9509.16	39899.848
1345.0	50.67	8769.599	35432.348
6660.0	50.65	11652.047	39092.84
6647.0	50.65	11639.468	38898.543
7383.0	50.61	12293.488	39413.074
8704.0	50.58	13198.544	34984.816
1949.0	50.56	8946.106	34948.66
109.0	50.56	7980.729	35388.426
5681.0	50.5	11046.682	38155.461
8273.0	50.48	13007.009	34789.23
4175.0	50.44	10174.364	39829.871
7906.0	50.42	12838.889	39745.254
7513.0	50.42	12363.082	36181.184
2727.0	50.4	9431.467	35476.016
10455.0	50.36	14573.0	37979.977
4508.0	50.36	10301.67	33820.984
3915.0	50.33	10064.434	34843.504
939.0	50.33	8355.186	39282.152
1321.0	50.31	8690.427	34494.633
7152.0	50.31	12108.993	35721.078
9032.0	50.27	13372.254	37331.137
9501.0	50.25	13628.384	33111.469
4282.0	50.25	10273.586	37697.348
7593.0	50.25	12443.615	33586.133
3083.0	50.25	9492.988	39257.793
2787.0	50.23	9357.961	34406.426
1287.0	50.21	8538.348	33128.016
8402.0	50.21	13036.56	38166.313
10542.0	50.21	14633.838	35765.246
3891.0	50.19	9946.586	34194.504
973.0	50.15	8610.781	39785.473
3870.0	50.15	9979.171	33616.348
4422.0	50.15	10238.47	35585.445
9827.0	50.15	14116.167	39054.098
5441.0	50.14	10891.85	35744.598
884.0	50.08	8358.31	38050.52
4966.0	50.08	10738.766	39113.824
4391.0	50.08	10319.067	36808.715
231.0	50.04	7830.838	37410.387
2825.0	50.02	9487.345	33172.773
10212.0	50.0	14424.237	35651.848
1194.0	50.0	8468.607	35581.551
626.0	50.0	8017.047	33980.293
642.0	49.96	8032.614	33431.758
5708.0	49.91	11167.048	37408.754
4023.0	49.91	9959.732	37000.883
10042.0	49.89	14020.525	34119.348
7308.0	49.89	12080.221	39073.684
6014.0	49.87	11347.573	36185.914
4178.0	49.83	10258.194	39939.504
811.0	49.83	8384.314	36710.738
443.0	49.81	8172.869	37759.141
6069.0	49.77	11398.683	37510.293
10277.0	49.77	14228.334	37485.703
861.0	49.75	8254.356	37609.484
7802.0	49.75	12566.816	38516.164
2185.0	49.73	9226.529	37396.492
328.0	49.71	7840.944	39264.152
10526.0	49.71	14620.641	36084.844
5989.0	49.69	11326.781	35640.254
2715.0	49.68	9332.079	36188.262
1399.0	49.68	8835.824	36905.117
3950.0	49.66	10050.92	35559.898
7845.0	49.64	12528.397	39265.871
6714.0	49.6	11853.54	39867.453
2877.0	49.6	9543.165	34668.539
2112.0	49.58	9206.856	35880.586
9100.0	49.56	13515.581	39199.941
1141.0	49.56	8477.397	36766.641
5884.0	49.56	11295.632	33039.266
1004.0	49.54	8423.44	39122.125
389.0	49.5	8052.293	39330.383
2077.0	49.5	9206.34	35140.414
3187.0	49.5	9833.954	38092.797
6557.0	49.48	11821.228	36320.41
6123.0	49.45	11409.838	38408.246
4429.0	49.43	10339.929	35257.926
916.0	49.41	8258.224	38743.113
8742.0	49.41	13325.389	34027.633
5649.0	49.35	11105.292	39401.633
6608.0	49.31	11844.867	37994.578
7866.0	49.31	12526.997	39662.676
8567.0	49.31	13191.158	39037.859
4637.0	49.31	10428.718	34712.375
1397.0	49.31	8652.846	36846.477
10496.0	49.29	14587.431	36977.066
3867.0	49.27	10076.321	33579.051
872.0	49.25	8406.321	37785.156
6765.0	49.25	11920.723	38326.957
4940.0	49.23	10378.908	39810.105
1652.0	49.22	8883.573	39142.012
230.0	49.22	7650.85	37403.051
7481.0	49.22	12472.6	36765.07
4441.0	49.2	10336.612	35001.746
10005.0	49.2	14009.076	35011.344
10577.0	49.18	14595.448	34792.672
10531.0	49.18	14527.272	36169.73
7326.0	49.18	12138.497	39345.738
3856.0	49.12	10041.982	33330.16
459.0	49.1	8094.151	37647.555
5545.0	49.06	10802.091	37985.98
7500.0	49.02	12422.565	36226.035
2256.0	49.01	9238.799	38450.109
4180.0	48.99	10273.987	39953.723
2155.0	48.97	9112.757	36906.133
7872.0	48.97	12646.137	39853.438
7635.0	48.89	12599.011	33548.828
10488.0	48.85	14617.406	36868.559
6999.0	48.79	11944.698	33919.828
5249.0	48.79	10684.794	34992.504
1845.0	48.79	8861.201	37380.043
6497.0	48.74	11718.257	34610.43
8820.0	48.74	13458.934	33422.223
7552.0	48.74	12374.33	34686.566
9613.0	48.68	13800.033	35549.438
1040.0	48.68	8504.929	38639.73
6724.0	48.64	12021.611	39731.586
4469.0	48.62	10211.798	34403.961
4453.0	48.6	10176.871	34464.691
278.0	48.6	7899.101	38365.051
9620.0	48.6	13975.538	35889.797
4860.0	48.6	10510.808	37805.219
10589.0	48.58	14604.366	34762.754
7063.0	48.58	12116.766	33248.91
3774.0	48.58	9913.727	34632.066
4464.0	48.53	10251.868	34317.863
2686.0	48.51	9332.403	36541.152
9185.0	48.51	13756.834	39411.199
683.0	48.51	8239.337	34281.191
3547.0	48.49	9840.537	36855.969
4972.0	48.49	10712.46	38986.219
291.0	48.47	7849.707	38582.34
8131.0	48.47	12722.139	34949.281
4654.0	48.43	10456.78	34967.844
8589.0	48.41	13177.482	38577.199
10487.0	48.41	14511.005	36862.09
5434.0	48.39	10892.48	35624.164
5528.0	48.39	10947.084	37740.348
6122.0	48.37	11382.441	38405.594
7651.0	48.35	12636.068	34190.945
10328.0	48.35	14287.753	38637.84
4025.0	48.35	9967.486	37104.32
2631.0	48.33	9456.459	38029.914
7550.0	48.33	12492.363	34665.457
10280.0	48.33	14296.542	37576.848
585.0	48.32	8098.753	35198.195
1393.0	48.3	8704.657	36779.52
7831.0	48.26	12669.439	39003.648
5752.0	48.26	11032.963	36245.488
5086.0	48.26	10569.377	36862.539
1711.0	48.26	8913.691	38819.488
1333.0	48.24	8759.094	35047.406
8688.0	48.22	13210.774	35596.863
9528.0	48.22	13811.11	33420.535
8358.0	48.2	12968.987	37304.492
5785.0	48.18	11022.744	35884.52
2034.0	48.16	9263.955	33535.746
1028.0	48.16	8552.784	38822.441
9.0	48.14	7856.016	33283.035
9033.0	48.12	13463.393	37363.828
6175.0	48.12	11428.35	39823.742
6784.0	48.12	11860.283	37968.277
10369.0	48.07	14395.114	39856.117
886.0	48.03	8208.333	38060.277
5997.0	47.99	11332.382	35794.578
341.0	47.95	7749.42	39494.023
6485.0	47.88	11837.484	34401.121
3872.0	47.84	9989.431	33757.0
6240.0	47.82	11450.938	37951.988
4277.0	47.82	10199.849	37969.523
2635.0	47.8	9474.5	38098.719
7211.0	47.8	12168.502	36865.84
1223.0	47.76	8597.072	34834.645
5754.0	47.74	11159.197	36295.758
5578.0	47.74	10953.703	38715.566
3904.0	47.72	10094.903	34416.891
10503.0	47.7	14626.731	36784.586
6154.0	47.66	11350.832	39239.371
8312.0	47.66	13117.492	35984.313
372.0	47.65	8202.653	39672.844
5611.0	47.57	10787.864	39724.094
5852.0	47.55	11058.019	34025.426
6513.0	47.55	11838.337	35172.586
1067.0	47.53	8448.844	38058.781
1339.0	47.51	8709.016	35332.93
10340.0	47.51	14250.59	39078.988
9870.0	47.47	14050.51	37750.07
4443.0	47.45	10266.559	34835.195
5867.0	47.45	11072.95	33497.883
10524.0	47.43	14541.284	36282.703
1338.0	47.42	8797.055	35313.059
2829.0	47.42	9395.007	33013.004
7361.0	47.4	12403.835	39791.965
5739.0	47.38	11083.263	36813.156
8889.0	47.38	13543.517	34515.395
3185.0	47.36	9877.028	38067.836
2150.0	47.34	9227.487	36752.617
3831.0	47.28	9848.226	33307.855
9716.0	47.26	13976.555	38707.832
7512.0	47.24	12318.232	36176.602
10284.0	47.24	14420.378	37619.949
2730.0	47.21	9473.898	35354.094
2945.0	47.19	9677.947	36204.246
8048.0	47.19	12727.927	37103.949
5894.0	47.19	11277.506	33250.984
8103.0	47.17	12765.002	36051.801
7765.0	47.15	12551.578	37296.672
327.0	47.13	7665.389	39169.551
5497.0	47.13	10948.753	36935.914
9201.0	47.11	13623.74	39003.914
5005.0	47.11	10685.905	38334.531
196.0	47.09	7932.402	36881.664
10150.0	47.09	14320.569	34082.223
9916.0	47.07	14095.201	37155.426
1948.0	47.07	8924.207	35186.215
400.0	47.05	8183.933	39019.691
6578.0	47.01	11806.454	37176.305
5084.0	47.01	10757.731	37080.711
1458.0	47.01	8677.824	38309.461
4476.0	47.01	10266.486	34135.039
2974.0	47.01	9553.487	36897.738
10344.0	46.99	14384.958	39162.863
1382.0	46.99	8712.423	36284.957
9619.0	46.96	13965.13	35856.309
10374.0	46.96	14622.117	39771.57
6475.0	46.94	11685.379	34197.797
8593.0	46.92	13318.199	38451.066
7.0	46.92	7856.297	33239.031
1406.0	46.88	8758.9	37077.832
8160.0	46.84	12720.815	34141.07
6152.0	46.82	11376.347	39228.605
678.0	46.76	8267.04	34152.762
935.0	46.75	8326.521	39133.859
7234.0	46.71	12185.538	37336.77
3719.0	46.67	9884.777	35982.559
1496.0	46.67	8775.971	39597.348
10529.0	46.65	14524.453	36115.262
1901.0	46.65	8860.73	36678.453
10304.0	46.65	14218.186	38080.391
9947.0	46.63	14066.223	36443.879
10413.0	46.59	14631.019	38852.031
4640.0	46.59	10396.297	34813.863
10300.0	46.59	14400.773	37943.707
10249.0	46.57	14363.719	36836.004
13.0	46.57	7782.299	33428.039
9019.0	46.55	13474.699	36859.023
7103.0	46.55	12071.748	34171.535
896.0	46.52	8375.636	38290.855
6389.0	46.52	11615.307	34034.605
1377.0	46.5	8730.29	36218.168
1730.0	46.46	8922.894	38943.191
3112.0	46.46	9872.434	39811.305
9948.0	46.44	14007.05	36445.449
5339.0	46.44	10647.447	33096.91
3737.0	46.44	9875.002	35478.348
10035.0	46.42	14030.394	34072.711
6356.0	46.4	11630.208	35070.93
390.0	46.34	8098.687	39340.984
10017.0	46.34	14188.471	34498.371
3238.0	46.34	9746.075	37044.023
6391.0	46.29	11554.393	34068.066
2915.0	46.29	9682.523	35648.031
3819.0	46.25	9751.391	33593.938
9350.0	46.25	13643.544	36544.805
9621.0	46.23	13908.592	35894.32
778.0	46.21	8237.508	36251.246
6965.0	46.21	12005.174	34606.004
1518.0	46.17	8889.667	39947.305
650.0	46.17	8146.752	33161.672
3007.0	46.13	9658.611	37745.938
10519.0	46.11	14505.263	36513.031
1245.0	46.11	8562.056	33989.715
4559.0	46.11	10375.993	33174.172
1325.0	46.09	8764.889	34697.473
5571.0	46.08	10909.028	38525.652
4383.0	46.06	10318.329	37012.738
8990.0	46.06	13445.414	36497.449
7679.0	46.04	12684.968	34880.297
5029.0	46.02	10567.794	37824.512
5439.0	45.94	10840.392	35692.945
8210.0	45.88	13123.463	33510.32
4555.0	45.85	10509.225	33086.199
8696.0	45.83	13174.916	35543.371
8180.0	45.81	12780.817	33464.977
2901.0	45.79	9585.106	35171.617
613.0	45.75	8023.062	34515.445
5529.0	45.73	10981.785	37740.18
4108.0	45.73	9941.075	38697.77
6699.0	45.71	11829.467	39904.414
4538.0	45.71	10171.239	33437.789
477.0	45.71	8182.949	37248.691
2910.0	45.67	9515.862	35331.879
8914.0	45.65	13356.135	35129.012
10626.0	45.62	14565.25	33927.98
5866.0	45.56	11135.782	33783.426
2045.0	45.56	9071.892	33770.621
3714.0	45.56	9879.764	36118.402
9471.0	45.56	13682.219	34242.094
3180.0	45.54	9920.821	38240.879
9849.0	45.52	14165.74	38349.215
2282.0	45.48	9157.913	38676.762
3176.0	45.48	9721.999	38148.5
9136.0	45.46	13511.553	39714.066
1166.0	45.44	8426.794	36333.461
5974.0	45.44	11366.007	35168.598
8127.0	45.42	12801.622	35127.543
10551.0	45.4	14490.311	35726.988
4380.0	45.39	10169.668	36977.129
10342.0	45.37	14338.583	39156.113
5522.0	45.35	10894.891	37619.934
7817.0	45.35	12612.465	38802.672
190.0	45.35	7826.18	36742.07
1455.0	45.33	8754.944	38190.074
5055.0	45.31	10681.271	37812.004
7587.0	45.29	12436.04	33739.27
9473.0	45.25	13775.062	34267.605
6570.0	45.25	11700.673	36942.27
1346.0	45.25	8754.399	35431.863
7132.0	45.25	12232.059	35107.973
1132.0	45.21	8564.274	36867.73
4511.0	45.21	10245.141	33912.645
304.0	45.21	7966.845	38817.152
6215.0	45.19	11498.369	38685.195
506.0	45.18	8052.116	36518.824
4648.0	45.16	10436.18	34858.488
3697.0	45.14	9900.052	36665.668
10045.0	45.14	14105.316	33920.117
9596.0	45.14	13903.5	35112.211
1507.0	45.12	8632.104	39889.031
5690.0	45.12	11164.488	37994.461
7257.0	45.1	12113.04	37723.164
1237.0	45.08	8439.976	34356.656
6908.0	45.08	11868.968	35387.637
9456.0	45.06	13582.451	34768.258
4211.0	45.06	10217.965	38819.547
2199.0	45.06	9153.679	37667.133
5671.0	45.04	11104.543	38645.508
6458.0	45.0	11721.444	33809.883
2936.0	45.0	9507.678	35958.777
3932.0	44.98	9956.85	35308.934
9922.0	44.98	14138.771	36959.719
7423.0	44.96	12281.672	38348.012
4068.0	44.95	10032.761	37778.594
3531.0	44.93	9748.766	36715.359
10403.0	44.91	14628.783	39241.168
481.0	44.91	8156.029	37107.43
4051.0	44.91	9939.702	37555.438
9233.0	44.89	13735.96	38232.504
5336.0	44.89	10681.106	33075.609
2744.0	44.87	9464.824	35008.781
2855.0	44.85	9595.595	34030.176
6595.0	44.85	11729.751	37677.035
1680.0	44.85	9055.285	39014.641
4191.0	44.83	10146.805	39379.445
8777.0	44.83	13187.666	33419.875
3141.0	44.77	9718.258	39058.453
4361.0	44.73	10333.401	37137.07
4957.0	44.7	10590.5	39746.52
1113.0	44.68	8496.882	37660.063
766.0	44.66	8272.845	36000.469
112.0	44.64	7825.229	35429.449
7354.0	44.62	12252.405	39859.578
640.0	44.62	8022.23	33363.328
9115.0	44.62	13387.05	39344.512
8735.0	44.6	13157.254	34202.605
5425.0	44.6	10881.566	35399.078
4859.0	44.6	10486.224	37785.355
9584.0	44.58	13923.236	34737.723
4261.0	44.58	10342.72	37985.371
7641.0	44.58	12619.85	33707.719
7399.0	44.56	12457.238	38639.445
502.0	44.54	8041.296	36442.859
3853.0	44.54	9981.696	33277.059
6079.0	44.5	11379.773	37737.313
704.0	44.5	8403.131	34877.035
4094.0	44.49	10061.817	38269.363
1863.0	44.47	8889.702	37101.539
10219.0	44.41	14273.97	35835.625
6986.0	44.41	12030.387	34094.609
154.0	44.41	7876.268	36142.461
2819.0	44.41	9367.805	33335.332
768.0	44.39	8408.19	36044.984
6794.0	44.37	12044.354	37542.426
7131.0	44.37	12261.227	35102.43
3721.0	44.29	9741.646	35746.305
3772.0	44.26	9795.338	34904.113
7358.0	44.24	12263.692	39916.832
9936.0	44.2	14071.173	36379.023
4524.0	44.18	10246.569	33779.059
1483.0	44.16	8645.457	39070.289
5626.0	44.14	11123.41	39828.516
9507.0	44.12	13576.754	33161.754
7806.0	44.12	12525.63	38715.746
4150.0	44.08	10051.242	39692.66
[truncated: 1,490 more rows]
