# Supplementary material for: Insights on the Control of Yeast Single-Cell Growth Variability by Members of the Trehalose Phosphate Synthase (TPS) Complex
Source: Front Cell Dev Biol. 2021 Jan 28;9:607628. doi: 10.3389/fcell.2021.607628 (PMC7876269; doi:10.3389/fcell.2021.607628)
Supplement: Supplementary file 3 [file Data_Sheet_2.ZIP › replicate1_delta_TPS1_t1.csv]

Id	Area(um^2)	Center_x_position	Center_y_position
1130.0	265.97	8490.769	36456.598
1596.0	231.21	8982.825	39150.77
2140.0	227.03	9108.401	37974.93
2656.0	213.57	9451.281	34833.773
1767.0	212.61	9007.347	37412.344
1886.0	205.08	9042.563	34527.211
6762.0	197.88	12245.846	33843.691
8733.0	189.95	13990.338	34164.379
7916.0	185.89	13007.385	39491.613
438.0	185.03	8146.627	37796.602
9438.0	184.86	14484.413	39694.57
8564.0	170.05	13642.465	36721.293
8611.0	169.34	13587.944	35618.672
3692.0	169.28	9873.455	34501.211
9091.0	168.79	14024.979	35365.824
5488.0	168.17	10889.834	38957.711
9485.0	166.33	14520.301	37984.234
3063.0	162.02	9873.739	37406.301
1007.0	158.98	8558.779	38879.375
6809.0	156.37	12168.996	34798.297
4028.0	152.91	10083.726	39082.102
6837.0	148.67	12270.42	35853.621
1844.0	147.1	9020.289	35881.91
7149.0	145.84	12298.404	35180.793
4842.0	141.47	10623.111	39642.902
303.0	140.69	7899.125	38670.555
99.0	138.25	7930.009	35150.672
6703.0	133.64	12018.53	33716.91
570.0	133.14	8151.599	35288.801
3857.0	131.28	10101.222	35503.109
4730.0	130.98	10448.305	37345.551
7857.0	129.88	12956.199	38346.32
9483.0	129.16	14606.389	37964.332
4980.0	129.14	10699.067	36194.395
6505.0	127.26	12022.61	38575.613
7702.0	124.71	12945.639	33112.035
7586.0	124.35	12862.388	36821.992
5615.0	123.95	11097.074	36729.703
1183.0	123.37	8423.223	35412.871
9295.0	123.24	14327.738	35635.148
1220.0	122.34	8477.853	33993.781
9018.0	121.19	14088.556	37308.719
983.0	120.25	8531.036	39549.926
8724.0	119.2	13978.806	33909.836
4063.0	118.77	10156.426	40010.762
1221.0	118.3	8464.071	34087.652
8770.0	118.16	13973.093	35213.449
629.0	117.95	8016.391	33586.043
8550.0	117.09	13594.231	37166.348
945.0	116.84	8260.157	39454.309
1397.0	116.46	8694.823	37287.02
2856.0	115.52	9510.101	36639.816
6377.0	115.15	11656.316	37549.391
7451.0	115.1	12840.822	39497.711
8433.0	114.04	13698.618	39933.293
9587.0	112.05	14622.433	34561.793
1983.0	111.25	9227.089	34300.523
3944.0	109.96	10043.291	37157.207
2489.0	109.25	9285.401	39218.773
8968.0	109.12	14010.336	38878.742
4866.0	106.61	10761.441	38859.043
8762.0	106.57	13870.808	34954.371
7154.0	105.1	12423.996	34998.09
3674.0	103.22	9785.454	35092.215
1746.0	102.91	9002.073	38013.535
4097.0	102.49	10222.179	38740.34
8748.0	102.4	13857.118	34498.629
3918.0	102.01	9966.87	36914.012
4816.0	101.65	10514.213	39341.332
6714.0	101.19	12031.401	33330.57
7209.0	100.44	12579.992	33258.43
2523.0	100.02	9288.072	38766.902
4916.0	98.53	10660.204	37953.602
5669.0	98.26	11110.336	35372.469
7095.0	98.09	12395.357	36871.988
3677.0	97.47	9890.032	34794.574
8029.0	97.47	13182.19	37115.5
2730.0	97.38	9287.489	33459.363
5166.0	97.07	10672.005	34617.645
8460.0	96.84	13688.402	39023.961
9320.0	96.42	14400.282	36522.656
8434.0	96.0	13705.582	39989.695
9480.0	95.92	14467.449	37889.152
9517.0	94.51	14515.805	36753.531
8903.0	94.47	13910.68	39478.586
2255.0	94.22	9134.085	38922.797
202.0	93.91	7795.634	36727.289
285.0	93.47	7652.31	38303.73
6183.0	93.2	11493.542	34544.727
7842.0	92.65	13046.903	37917.625
8058.0	91.75	13144.151	35485.836
9464.0	91.69	14433.978	38525.133
9571.0	91.46	14447.192	35033.055
9482.0	91.33	14533.4	37924.766
1764.0	91.33	9042.144	37627.16
7626.0	91.1	12737.405	35460.188
5938.0	91.02	11242.377	37726.074
3732.0	90.96	9765.258	33636.098
1854.0	90.73	8926.969	35489.238
9516.0	90.45	14428.885	36748.633
9063.0	90.39	14156.857	36535.023
7701.0	90.27	13123.296	33044.039
1458.0	90.18	8671.267	39224.891
8818.0	90.12	13915.414	36773.215
7883.0	89.6	13017.947	38725.172
618.0	89.16	8063.452	34060.258
3656.0	88.45	9877.251	35134.004
4705.0	88.42	10447.985	36804.832
5263.0	88.32	10965.573	34129.742
9022.0	88.19	14084.723	37052.27
5810.0	87.59	11274.635	34584.305
1479.0	87.44	8969.184	39811.41
6034.0	87.36	11420.432	39618.324
6611.0	87.3	12059.626	35530.641
9315.0	87.27	14381.147	36321.238
2764.0	87.27	9560.416	34236.777
9436.0	87.21	14527.568	39627.113
8853.0	86.94	13967.129	38356.148
9317.0	86.88	14410.801	36435.211
1012.0	86.86	8569.014	38902.102
4725.0	86.73	10403.856	37193.18
8932.0	86.69	13824.631	39727.66
6328.0	86.44	11710.544	35664.473
8962.0	85.94	14088.589	39027.34
9095.0	85.81	14131.019	35161.184
9448.0	85.77	14516.628	39117.992
278.0	85.6	7746.076	38069.449
4855.0	85.48	10699.716	39238.109
8242.0	85.06	13391.828	35180.508
1307.0	85.04	8753.73	35348.598
8660.0	84.91	13601.612	33719.18
2036.0	84.74	9198.868	35839.965
411.0	84.7	8184.398	38490.785
1025.0	84.62	8549.165	38526.398
4939.0	84.45	10650.401	37479.566
4978.0	84.39	10728.695	36148.805
6541.0	83.78	12064.819	37348.699
1253.0	83.61	8418.09	33123.598
8751.0	83.55	13983.717	34538.121
723.0	83.36	8386.171	35230.281
1186.0	83.34	8612.098	35222.504
4747.0	83.15	10533.619	37770.941
9377.0	83.03	14241.44	38074.055
3032.0	82.99	9818.185	38276.641
7145.0	82.94	12487.406	35507.586
420.0	82.9	8127.802	38254.699
2828.0	82.73	9683.512	35821.902
4043.0	82.63	10119.711	39578.445
2728.0	82.4	9333.67	33394.914
5639.0	82.02	11161.379	35935.16
9011.0	81.56	14146.108	37464.008
7710.0	81.4	12953.934	33506.18
5535.0	81.14	11074.099	39378.254
2107.0	81.1	9258.233	37120.957
9422.0	80.85	14324.168	39758.758
6528.0	80.83	12062.289	37744.258
8678.0	80.62	13657.22	33098.621
2534.0	80.39	9376.654	38457.602
8082.0	80.2	13172.198	34306.801
2246.0	80.08	9192.49	38805.863
6332.0	79.97	11841.487	35838.027
6483.0	79.89	11889.029	39359.543
8402.0	79.57	13388.026	39154.727
6940.0	79.22	12189.073	37743.895
3007.0	78.88	9871.754	39073.496
1738.0	78.67	9054.881	38437.828
290.0	78.53	7951.292	38380.059
4989.0	78.24	10653.962	35746.621
6231.0	78.11	11791.634	33335.922
2973.0	78.07	9596.298	39482.191
9278.0	78.0	14266.359	34918.066
5404.0	77.96	10822.844	36951.344
8824.0	77.9	13911.391	36886.906
6736.0	77.69	12097.751	33016.027
1179.0	77.69	8561.953	35255.336
8941.0	77.67	14170.189	39762.875
6681.0	77.59	11929.037	33974.285
956.0	77.48	8395.668	39906.059
4053.0	77.46	9996.618	39927.523
7982.0	77.34	13306.163	38326.242
1417.0	77.31	8832.893	37865.176
1591.0	77.13	8881.839	39428.469
7127.0	77.11	12424.983	36128.453
6037.0	77.1	11510.339	39591.41
5733.0	77.04	11000.764	33466.195
7446.0	77.02	12838.695	39671.539
5740.0	76.81	11343.423	33015.102
4459.0	75.98	10557.145	34196.484
1170.0	75.95	8468.141	35600.844
8665.0	75.93	13679.367	33611.559
6162.0	75.45	11550.428	34933.664
6803.0	75.33	12134.891	34583.305
530.0	75.24	8187.755	35914.5
5610.0	75.2	11201.982	36919.066
1218.0	75.14	8519.22	34277.156
8991.0	74.85	14038.735	38269.883
5407.0	74.72	10875.651	36969.617
8519.0	74.66	13711.02	37661.738
9068.0	74.57	14157.079	36364.855
117.0	74.55	7964.516	35376.949
9600.0	74.36	14528.1	34107.258
9468.0	74.32	14582.618	38172.617
615.0	74.09	8179.1	34160.406
9415.0	73.97	14389.755	39371.285
8979.0	73.67	14083.587	38566.293
5691.0	73.59	11043.74	34657.457
6126.0	73.44	11489.715	36201.992
19.0	73.34	7671.515	33492.953
4473.0	73.3	10513.824	34391.82
2422.0	73.02	9062.238	39565.789
5531.0	73.02	11022.306	39485.266
2577.0	72.9	9327.944	36862.824
529.0	72.9	8161.969	35898.688
3832.0	72.88	9993.588	34968.371
5611.0	72.63	11181.212	36929.113
5527.0	72.56	11176.588	39653.906
8057.0	72.5	13156.66	35681.629
9439.0	72.33	14469.101	39708.133
3698.0	72.04	9727.55	34572.5
299.0	72.02	7734.271	38495.605
9231.0	71.75	14243.685	33520.0
7666.0	71.75	12768.096	34169.332
8515.0	71.66	13778.867	37546.602
137.0	71.64	7817.922	35806.68
3053.0	71.6	9778.249	37562.586
2913.0	71.6	9675.986	38199.328
2628.0	71.6	9410.565	35532.129
5990.0	71.58	11249.209	38526.453
547.0	71.52	8156.893	35589.539
1085.0	71.48	8623.755	37569.098
7347.0	71.46	12511.584	37572.023
9387.0	71.37	14252.005	38418.785
9313.0	71.33	14317.591	36242.438
8641.0	71.33	13760.964	34383.055
7246.0	71.27	12523.887	34701.332
4838.0	71.25	10634.628	39987.953
5670.0	71.18	11189.228	35373.313
8161.0	71.12	13467.897	33670.434
2988.0	71.04	9825.77	39930.73
3800.0	71.04	10124.907	34247.727
2741.0	70.87	9523.539	33125.383
4724.0	70.79	10450.295	37166.547
4422.0	70.77	10487.063	33550.629
9001.0	70.7	14109.193	37550.277
4729.0	70.66	10405.934	37305.23
1471.0	70.62	8742.075	39816.855
4854.0	70.56	10700.949	39162.434
1139.0	70.45	8588.738	36237.719
4388.0	70.43	10181.536	33363.633
7076.0	70.39	12313.877	37976.789
2411.0	70.26	9202.658	39441.766
7008.0	70.2	12451.702	39899.914
9608.0	70.07	14631.119	33663.563
6190.0	69.95	11476.985	34241.063
854.0	69.93	8409.426	37077.078
1963.0	69.85	9210.333	33594.184
1755.0	69.74	8899.38	37984.172
8141.0	69.74	13301.611	33067.605
5809.0	69.62	11223.598	34573.727
1102.0	69.57	8622.669	37262.5
2786.0	69.49	9665.218	34888.434
9455.0	69.36	14429.709	39079.766
4768.0	69.03	10349.155	38038.219
1605.0	69.01	8948.714	39248.004
835.0	69.01	8261.091	36784.984
8929.0	68.94	13835.354	39572.852
2412.0	68.78	9075.161	39455.211
9330.0	68.74	14212.806	36780.629
1735.0	68.72	9058.978	38400.32
1475.0	68.53	8710.71	39949.832
6022.0	68.48	11309.411	39543.508
8334.0	68.42	13393.868	36756.613
100.0	68.42	7678.152	35147.129
8691.0	68.36	13896.316	33158.238
8900.0	68.3	13814.04	39412.961
6208.0	68.28	11571.683	33529.313
6923.0	68.15	12161.724	37402.277
6430.0	68.15	11772.361	39147.305
8121.0	68.13	13335.475	33350.48
9412.0	68.0	14359.786	39280.758
9236.0	67.96	14349.161	33691.445
4047.0	67.79	9952.174	39769.941
6441.0	67.63	11797.986	39506.141
8763.0	67.54	13805.917	34994.07
3676.0	67.48	9887.6	34775.551
1859.0	67.46	8902.612	35268.0
376.0	67.36	8119.712	39509.207
4115.0	67.36	10321.285	38158.266
9535.0	67.13	14547.956	36370.586
8967.0	67.02	14151.109	38823.523
1432.0	66.98	8667.249	38198.621
5785.0	66.91	11281.802	34030.93
8333.0	66.83	13452.421	36712.391
347.0	66.81	7695.903	39568.039
9502.0	66.81	14612.959	37024.16
5802.0	66.77	11323.26	34403.043
905.0	66.68	8205.365	38436.535
5273.0	66.68	10825.442	34461.258
8821.0	66.58	13835.219	36812.863
7731.0	66.56	12987.023	34517.055
9270.0	66.41	14355.444	34658.953
7115.0	66.39	12416.699	36677.645
6139.0	66.29	11432.235	35691.578
6492.0	66.22	11977.868	38831.34
5200.0	66.04	10668.51	34096.535
2.0	66.0	7672.667	33029.969
8830.0	65.99	13934.266	37217.691
7620.0	65.99	12887.202	35635.02
7800.0	65.93	13109.842	36666.664
6571.0	65.93	11910.221	36137.855
6242.0	65.77	11638.258	33612.133
374.0	65.6	8171.247	39475.816
474.0	65.53	8132.451	36922.34
4383.0	65.51	10224.484	33579.352
4843.0	65.49	10563.744	39691.832
957.0	65.45	8337.731	39909.992
7712.0	65.39	12975.663	33544.754
755.0	65.28	8414.643	35677.035
2451.0	65.2	9289.779	39378.27
2710.0	65.16	9421.809	33686.676
7200.0	65.01	12480.738	33139.445
3866.0	64.99	10110.052	35944.57
2815.0	64.91	9622.29	35622.281
1896.0	64.84	9032.373	34382.355
1087.0	64.8	8498.605	37583.355
4067.0	64.55	10222.383	39396.902
5742.0	64.49	11417.554	33024.594
1902.0	64.49	8981.375	34243.402
1481.0	64.47	8983.705	39857.535
7030.0	64.43	12348.131	39145.211
4813.0	64.38	10445.283	39139.051
3906.0	64.36	10017.274	36802.164
7124.0	64.32	12369.964	36110.82
1103.0	64.17	8617.068	37088.84
6487.0	63.92	12037.626	39227.176
8387.0	63.9	13432.956	38539.785
9610.0	63.9	14593.397	33739.547
4283.0	63.76	10178.327	35807.387
333.0	63.76	7731.395	39308.008
4326.0	63.74	10221.298	34380.555
4313.0	63.61	10321.999	34452.172
6540.0	63.61	12042.051	37599.59
7645.0	63.4	12891.756	35153.984
1509.0	63.4	9059.179	39483.375
5876.0	63.34	11239.832	36339.77
6522.0	63.28	11865.01	37842.84
989.0	63.19	8548.119	39184.305
4968.0	63.11	10571.544	36273.984
9138.0	63.09	14202.854	33844.203
3729.0	63.07	9710.35	33593.207
6827.0	63.06	12125.042	35522.449
6293.0	62.83	11638.41	34712.512
7603.0	62.79	12883.899	36111.723
3830.0	62.75	9965.443	34944.5
6349.0	62.73	11826.075	36585.605
1174.0	62.63	8630.031	35421.242
1857.0	62.63	8885.589	35509.457
3920.0	62.63	10096.494	36917.703
6751.0	62.54	12261.746	33433.496
6304.0	62.44	11837.533	35189.574
8087.0	62.42	13307.804	34429.59
7342.0	62.42	12537.712	37501.906
1801.0	62.4	9016.204	36804.715
1171.0	62.35	8577.535	35610.258
2813.0	62.29	9526.4	35460.352
8556.0	62.1	13736.815	36922.875
8144.0	62.08	13478.38	33060.184
2428.0	62.06	9197.223	39914.73
8248.0	62.02	13549.414	35437.195
961.0	61.96	8547.482	39772.605
1773.0	61.89	8864.562	37190.617
9009.0	61.85	14030.808	37387.758
2644.0	61.75	9487.296	34972.477
7097.0	61.73	12370.063	36961.602
314.0	61.71	7769.585	38838.016
1781.0	61.71	9037.807	37088.73
6692.0	61.62	12007.183	33834.668
5600.0	61.56	11098.455	37296.074
6813.0	61.52	12126.848	35082.473
5292.0	61.45	10794.57	34907.758
5789.0	61.39	11350.626	34088.352
364.0	61.39	8050.715	39861.125
9433.0	61.29	14516.999	39952.316
2807.0	61.24	9541.046	35212.566
6385.0	61.24	11776.358	37863.504
9526.0	61.22	14482.289	36574.523
864.0	61.2	8388.054	37426.68
3726.0	61.08	9706.689	33575.336
6036.0	61.01	11587.575	39529.637
9329.0	60.93	14248.621	36780.098
1564.0	60.91	8860.148	39357.941
7173.0	60.87	12446.812	34034.672
8010.0	60.87	13327.787	37735.469
3965.0	60.85	9970.61	37611.863
4285.0	60.85	10219.923	35870.758
5282.0	60.79	10933.375	34639.027
5945.0	60.7	11306.201	37780.426
8952.0	60.68	14100.438	39418.164
8738.0	60.66	13832.872	34315.758
8032.0	60.66	13265.871	36775.789
7662.0	60.58	12725.635	34766.809
1173.0	60.55	8433.413	35665.852
8609.0	60.53	13579.689	35590.816
3716.0	60.47	9707.543	33932.133
9210.0	60.39	14338.936	33064.434
2930.0	60.35	9564.892	38612.09
5936.0	60.22	11407.997	37708.059
5664.0	60.18	11195.052	35293.148
6504.0	60.16	12061.349	38566.137
1926.0	60.07	9053.346	33404.363
7183.0	60.07	12348.264	33750.254
3865.0	60.03	10115.829	35923.348
4074.0	59.93	10208.622	38992.152
6235.0	59.93	11742.686	33471.129
226.0	59.91	7950.964	37147.629
5896.0	59.76	11242.344	36785.934
9147.0	59.63	14137.358	33500.305
5541.0	59.59	11052.188	38981.629
8366.0	59.59	13413.175	37925.793
7585.0	59.57	12747.512	36807.793
9425.0	59.51	14359.483	39879.754
5286.0	59.49	10815.135	34757.98
9090.0	59.45	14098.078	35568.633
3061.0	59.36	9803.156	37391.555
8142.0	59.3	13252.881	33105.273
8625.0	59.3	13625.804	35040.285
856.0	59.01	8340.237	37214.055
6240.0	58.88	11753.562	33544.934
8561.0	58.88	13705.352	36998.297
8735.0	58.86	13916.415	34204.961
6382.0	58.78	11640.522	37775.246
3896.0	58.76	10048.456	36723.656
4509.0	58.75	10453.549	34890.371
6317.0	58.71	11803.988	35420.801
6006.0	58.69	11409.492	38849.434
4928.0	58.67	10603.802	37650.504
7806.0	58.67	12994.313	36903.191
7136.0	58.65	12466.266	35769.602
1787.0	58.53	8982.541	37149.074
4114.0	58.52	10146.629	38466.863
8447.0	58.5	13636.803	39198.16
2990.0	58.48	9811.431	39636.324
1706.0	58.48	9058.745	38505.902
697.0	58.48	8229.789	34940.215
8513.0	58.48	13645.94	37536.477
7198.0	58.27	12365.568	33023.492
297.0	58.17	7696.2	38429.926
5174.0	58.15	10570.734	34475.609
5811.0	58.13	11375.625	34642.805
8432.0	58.11	13757.958	39875.93
7034.0	58.04	12319.807	39062.234
1002.0	58.02	8474.896	38807.547
7625.0	58.0	12858.634	35717.426
6033.0	57.9	11503.691	39606.539
1464.0	57.81	8656.931	39485.348
7665.0	57.75	12841.284	34144.559
5218.0	57.75	10718.935	33191.492
9079.0	57.67	14042.168	35993.969
1747.0	57.65	9004.616	38044.109
8728.0	57.63	13930.364	33957.406
7462.0	57.62	12855.2	39131.934
6073.0	57.56	11572.038	37705.66
840.0	57.39	8346.905	36918.484
8646.0	57.35	13778.034	34183.379
7965.0	57.27	13270.683	39062.801
8764.0	57.27	13813.452	35028.836
1967.0	57.27	9234.573	33735.754
2720.0	57.21	9283.208	33505.789
8715.0	57.04	13812.22	33681.719
3016.0	57.0	9897.759	38766.133
6696.0	56.98	11968.263	33660.191
6542.0	56.98	11993.858	37349.027
4904.0	56.98	10674.85	38142.914
9568.0	56.96	14467.629	34988.711
1113.0	56.93	8524.634	36946.902
3336.0	56.91	9738.4	36841.332
5593.0	56.89	11138.035	37208.395
7157.0	56.83	12352.263	34826.488
9583.0	56.83	14468.081	34458.523
4818.0	56.81	10448.218	39452.359
8938.0	56.75	13942.408	39919.102
7272.0	56.75	12701.184	35548.746
6728.0	56.72	12004.832	33004.637
6122.0	56.64	11538.834	36409.008
9607.0	56.62	14494.716	33965.199
3686.0	56.6	9744.611	34666.301
6426.0	56.6	11666.576	39080.695
405.0	56.54	8140.69	38935.465
9400.0	56.31	14400.838	38929.316
4219.0	56.29	10300.112	37051.516
2695.0	56.29	9294.026	34360.102
2766.0	56.27	9500.966	34330.973
9465.0	56.26	14437.251	38550.906
1400.0	56.2	8649.552	37391.484
5565.0	56.2	11168.83	38584.137
2935.0	56.18	9491.157	38809.039
5757.0	56.08	11381.772	33481.445
5558.0	56.06	11040.615	38892.387
912.0	55.97	8340.408	38691.051
3673.0	55.93	9801.772	35017.598
113.0	55.91	7981.162	35282.875
371.0	55.89	8154.241	39443.184
9493.0	55.85	14560.48	37632.254
1574.0	55.8	8865.34	39380.18
6237.0	55.76	11643.61	33486.305
5955.0	55.66	11351.323	38056.031
738.0	55.66	8295.235	35357.547
4447.0	55.64	10562.67	33961.145
5660.0	55.64	11094.988	35650.91
1899.0	55.59	8890.154	34153.484
8408.0	55.55	13358.38	39327.43
2517.0	55.55	9433.594	38809.168
5711.0	55.53	11191.592	34004.074
2149.0	55.51	9167.369	38063.684
900.0	55.47	8348.01	38321.453
8536.0	55.47	13642.691	37222.664
9615.0	55.43	14430.42	33782.023
2712.0	55.41	9308.668	33719.59
6010.0	55.41	11354.784	38950.105
6462.0	55.39	11990.517	39784.961
9080.0	55.36	14070.042	35783.469
6862.0	55.3	12199.803	36215.957
1405.0	55.26	8739.637	37504.301
3872.0	55.26	10123.174	36107.066
5559.0	55.26	11197.713	38939.875
9491.0	55.09	14472.048	37581.102
120.0	55.07	7874.801	35419.391
4226.0	55.03	10337.137	37140.016
7186.0	55.03	12349.544	33506.262
7457.0	54.86	12715.645	39341.844
4850.0	54.82	10768.143	39557.715
8415.0	54.78	13359.998	39406.445
4310.0	54.76	10314.762	34917.254
1448.0	54.76	8714.447	38744.293
1261.0	54.67	8813.676	33387.719
2633.0	54.63	9474.037	35385.055
7931.0	54.59	13010.322	39919.656
8591.0	54.55	13688.966	35941.145
7867.0	54.49	12966.578	38443.754
4787.0	54.47	10420.697	38681.207
776.0	54.42	8252.084	35969.434
7101.0	54.38	12448.013	36717.195
7120.0	54.34	12403.994	36288.23
8737.0	54.34	13968.469	34308.703
8263.0	54.32	13418.742	35613.699
8135.0	54.32	13153.689	33252.141
1600.0	54.3	8975.705	39198.098
4211.0	54.24	10234.845	37231.57
1331.0	54.24	8672.962	35807.949
5944.0	54.24	11359.505	37779.594
2821.0	54.21	9516.699	35741.906
8942.0	54.17	14039.66	39793.738
2848.0	54.07	9568.779	36466.184
7075.0	54.07	12418.023	37972.469
5076.0	54.05	10651.121	35352.387
3158.0	54.03	9806.161	36896.527
7346.0	54.03	12508.176	37549.715
7273.0	53.96	12567.752	35608.004
4339.0	53.92	10273.391	33985.34
6011.0	53.78	11228.174	39026.129
1323.0	53.75	8819.699	35708.926
2642.0	53.71	9426.384	34950.203
4118.0	53.71	10161.002	38173.691
6978.0	53.63	12248.72	38944.656
5771.0	53.59	11308.692	33730.887
8537.0	53.54	13583.588	37244.168
5994.0	53.52	11238.761	38706.531
4039.0	53.52	10030.783	39326.887
6753.0	53.48	12188.487	33457.863
8969.0	53.46	14112.663	38907.141
749.0	53.46	8391.271	35627.164
5567.0	53.46	11085.88	38331.844
3338.0	53.44	9840.235	36846.602
4839.0	53.42	10613.714	40009.313
6045.0	53.4	11569.59	38964.895
6378.0	53.38	11740.877	37552.309
7087.0	53.36	12438.34	37466.215
2867.0	53.34	9564.756	36908.121
7193.0	53.34	12313.381	33375.277
2424.0	53.15	9228.251	39854.313
5268.0	53.15	10933.251	34280.703
6264.0	53.13	11746.03	34052.258
6760.0	53.09	12127.565	33668.797
6015.0	53.06	11380.559	39191.758
9612.0	53.04	14459.502	33756.352
4935.0	52.94	10663.669	37452.445
9463.0	52.81	14616.189	38520.188
1864.0	52.79	8898.124	35161.691
7707.0	52.77	13060.376	33225.766
1988.0	52.65	9063.937	34462.898
6158.0	52.64	11521.559	35167.07
6741.0	52.62	12160.505	33215.793
8322.0	52.62	13418.282	36559.188
858.0	52.46	8208.054	37263.32
991.0	52.46	8563.427	39232.02
262.0	52.44	7842.339	37644.684
9619.0	52.42	14627.706	33612.785
5603.0	52.35	11085.234	37092.988
6396.0	52.27	11693.376	38197.664
2814.0	52.19	9552.566	35542.289
3027.0	52.18	9723.889	38417.801
1843.0	52.16	9056.293	35857.945
1748.0	52.12	8965.955	38083.23
6566.0	52.08	11944.337	36578.445
2575.0	52.06	9402.144	37150.906
1443.0	52.02	8802.864	38489.551
566.0	51.98	8023.612	35273.473
4135.0	51.98	10281.973	37929.156
401.0	51.95	8040.651	39054.184
8627.0	51.93	13601.51	34788.699
7238.0	51.89	12535.955	34467.422
4178.0	51.83	10200.428	37777.117
7958.0	51.79	13305.005	39114.207
6757.0	51.77	12132.191	33582.348
1019.0	51.77	8420.705	38736.355
6450.0	51.75	11641.229	39788.223
8628.0	51.72	13737.765	34801.578
1076.0	51.64	8440.359	37725.32
8389.0	51.6	13512.499	38614.0
7605.0	51.58	12730.572	36164.355
4079.0	51.58	10207.435	38822.676
8520.0	51.58	13642.264	37381.961
6386.0	51.47	11736.472	37902.555
9263.0	51.43	14255.348	34531.016
3064.0	51.43	9887.109	37454.652
4783.0	51.41	10355.19	38533.469
5239.0	51.41	10823.711	33053.961
784.0	51.39	8244.227	36233.539
1769.0	51.28	9035.523	37434.746
1990.0	51.24	9142.475	34533.191
5165.0	51.16	10687.086	34903.328
8048.0	51.14	13193.367	36198.656
3652.0	51.08	9811.607	35377.961
9234.0	51.08	14424.021	33650.852
8075.0	51.06	13256.223	34727.516
1332.0	51.05	8757.239	35830.633
6376.0	50.95	11809.982	37524.434
4458.0	50.95	10417.107	34194.566
6207.0	50.93	11536.408	33513.453
6184.0	50.93	11469.563	34309.762
2434.0	50.91	9338.438	39853.063
6626.0	50.91	11949.412	35337.867
5829.0	50.91	11267.418	35139.41
125.0	50.89	7777.391	35483.227
3169.0	50.74	9842.065	36901.59
1604.0	50.72	8944.596	39239.93
4298.0	50.72	10267.454	35184.715
289.0	50.7	7935.387	38361.113
5274.0	50.64	10909.755	34464.477
5870.0	50.62	11374.446	36222.168
6704.0	50.59	11871.282	33726.328
6323.0	50.55	11779.065	35597.152
7269.0	50.53	12554.002	35448.246
2007.0	50.51	9177.67	35164.633
2055.0	50.47	9070.682	36291.512
9627.0	50.45	14430.93	33272.148
7147.0	50.39	12403.246	35567.254
5454.0	50.39	10889.974	38035.727
1293.0	50.38	8691.64	34973.258
9006.0	50.32	14066.895	37634.004
473.0	50.28	8015.854	36870.266
9349.0	50.28	14214.008	37419.152
1335.0	50.26	8784.069	35951.855
8016.0	50.24	13282.452	37415.02
911.0	50.22	8344.145	38657.105
5564.0	50.07	11091.827	38769.125
607.0	50.07	8052.016	34594.148
7304.0	50.01	12630.493	36488.781
7215.0	50.01	12516.888	33509.234
6174.0	49.95	11556.964	34751.16
9114.0	49.95	13999.32	34711.965
9248.0	49.9	14341.806	34072.184
2805.0	49.9	9699.441	35134.012
9553.0	49.88	14475.622	35309.965
535.0	49.86	8001.167	35960.203
7328.0	49.76	12534.16	36997.227
5570.0	49.76	11046.732	38146.785
4911.0	49.76	10642.071	37870.105
7037.0	49.74	12426.073	38806.676
9132.0	49.74	14088.091	34066.484
6026.0	49.69	11364.69	39935.227
3971.0	49.63	10047.484	37698.938
1842.0	49.61	8986.276	35755.656
8418.0	49.59	13566.881	39692.605
9007.0	49.53	14070.912	37357.133
7029.0	49.51	12358.353	39422.457
6028.0	49.47	11550.051	39778.961
7398.0	49.44	12599.762	39001.137
7266.0	49.42	12504.121	35352.992
5587.0	49.42	11182.916	37515.883
3797.0	49.4	9948.366	34183.902
8467.0	49.38	13675.038	38847.703
8437.0	49.38	13741.312	39485.691
6316.0	49.36	11696.452	35385.152
2646.0	49.3	9402.128	35008.867
9414.0	49.3	14419.824	39338.137
4420.0	49.26	10539.025	33392.723
9533.0	49.26	14640.784	36601.086
7520.0	49.25	12805.19	38002.656
4070.0	49.21	10324.757	39194.754
3994.0	49.13	9939.665	38251.938
6739.0	49.11	12188.909	33084.168
700.0	49.09	8278.069	34978.68
9003.0	49.09	14104.851	37591.766
5494.0	49.02	10859.252	39099.434
1733.0	49.02	9009.258	38627.902
3059.0	49.02	9835.281	37348.777
7100.0	48.98	12432.177	36714.613
9503.0	48.96	14507.598	37134.223
9505.0	48.94	14447.135	36861.152
3801.0	48.92	9985.557	34254.477
8293.0	48.9	13543.607	36014.656
7963.0	48.88	13191.628	39028.633
5493.0	48.79	10801.694	38998.727
8390.0	48.77	13442.273	38692.254
8829.0	48.73	13868.363	37209.883
4739.0	48.65	10480.598	37441.469
7405.0	48.63	12706.182	39013.977
7896.0	48.59	12933.587	39036.777
4717.0	48.57	10407.443	37000.738
9172.0	48.57	14191.59	33245.742
8183.0	48.52	13496.426	34096.801
8042.0	48.52	13213.554	36083.023
6945.0	48.5	12251.739	38049.219
686.0	48.38	8375.631	34677.547
2543.0	48.36	9344.612	38042.371
1978.0	48.36	9268.905	34036.094
5177.0	48.34	10681.697	34517.355
4716.0	48.34	10472.472	36999.02
5221.0	48.31	10755.886	33215.938
1980.0	48.29	9082.954	34043.344
1472.0	48.27	8752.882	39832.664
5918.0	48.27	11214.719	37325.676
5478.0	48.21	10848.459	38595.852
8239.0	48.21	13525.591	35124.609
9426.0	48.21	14415.832	39891.805
6491.0	48.19	11934.655	39095.172
9040.0	48.19	14197.72	36689.23
6229.0	48.17	11677.561	33281.945
1216.0	48.17	8482.605	34165.844
748.0	48.15	8382.283	35610.504
650.0	48.13	8356.296	33533.855
644.0	48.1	8236.029	33328.984
6213.0	48.08	11442.62	33370.129
7506.0	48.04	12825.415	38545.57
7521.0	47.96	12778.941	38023.844
1006.0	47.87	8482.199	38832.09
9274.0	47.85	14225.796	34804.797
9594.0	47.85	14473.4	34386.008
22.0	47.85	7824.871	33565.254
7960.0	47.81	13349.91	39230.285
3601.0	47.79	9909.869	36551.773
1819.0	47.79	8861.246	36669.055
1813.0	47.79	8966.344	36623.648
8760.0	47.75	13965.05	34908.098
842.0	47.73	8332.092	36933.09
5386.0	47.69	10988.548	36542.242
6280.0	47.69	11779.081	34510.656
2532.0	47.66	9279.304	38411.734
8177.0	47.6	13524.329	33980.516
5808.0	47.58	11375.081	34502.742
6017.0	47.52	11351.997	39230.805
1187.0	47.43	8572.887	34969.66
3855.0	47.39	9957.278	35499.203
2975.0	47.37	9522.135	39538.211
8036.0	47.37	13286.814	36651.387
8637.0	47.35	13752.903	34564.629
6064.0	47.35	11464.471	38055.766
6675.0	47.29	11861.711	34446.566
1885.0	47.29	8945.525	34514.66
2916.0	47.27	9508.263	38243.574
8765.0	47.25	13945.165	35042.977
1763.0	47.25	9038.63	37611.891
4943.0	47.23	10657.152	37240.113
5718.0	47.23	11055.996	33806.836
3001.0	47.18	9921.168	39409.059
9212.0	47.14	14260.376	33082.027
8326.0	47.12	13490.833	36609.52
2733.0	47.08	9449.308	33239.371
7359.0	47.08	12512.122	38092.926
8981.0	47.02	14026.041	38616.512
8078.0	47.0	13333.23	34467.547
7158.0	47.0	12329.473	34860.914
6007.0	46.93	11346.793	38868.828
6666.0	46.87	11940.783	34592.605
3736.0	46.87	9871.779	33468.973
5650.0	46.85	11198.782	35756.133
8557.0	46.83	13674.139	36925.977
7180.0	46.81	12470.256	33664.297
2767.0	46.77	9523.305	34352.477
1099.0	46.77	8569.906	37238.902
1115.0	46.77	8570.436	37003.32
4023.0	46.74	10029.411	38905.758
304.0	46.72	7725.084	38727.668
5957.0	46.66	11412.702	38084.949
3898.0	46.64	9937.693	36738.461
4386.0	46.64	10325.326	33612.531
7741.0	46.62	12940.52	34727.484
1269.0	46.62	8837.793	33954.676
5592.0	46.6	11025.843	37436.938
4284.0	46.54	10149.547	35843.441
5934.0	46.54	11312.391	37700.074
4981.0	46.53	10627.806	36200.613
643.0	46.53	8257.883	33314.367
6269.0	46.51	11806.111	34211.129
7298.0	46.49	12600.166	36271.48
6962.0	46.47	12217.596	38486.078
5504.0	46.43	10973.893	39567.691
9340.0	46.39	14236.658	37076.84
8795.0	46.35	13963.005	36304.848
6331.0	46.35	11813.034	35756.512
2731.0	46.33	9488.711	33163.566
2097.0	46.31	9240.258	37011.078
1922.0	46.31	9025.689	33337.641
5430.0	46.3	10814.97	37493.672
7747.0	46.28	13123.215	34836.055
9589.0	46.24	14453.317	34341.688
8774.0	46.2	13798.455	35360.797
1270.0	46.16	8643.066	33967.27
4803.0	46.12	10402.693	38891.023
9145.0	46.12	14163.44	33790.254
3730.0	46.12	9824.553	33595.957
8011.0	46.12	13199.71	37513.727
5682.0	46.12	11016.565	35002.996
9630.0	46.1	14486.731	33098.293
6318.0	46.1	11699.132	35445.57
9136.0	46.1	14132.198	34096.523
6350.0	46.07	11800.968	36628.449
4778.0	46.01	10460.982	38386.656
8645.0	45.99	13682.497	34170.797
4257.0	45.99	10202.282	36566.922
7227.0	45.97	12560.509	34110.598
3701.0	45.95	9715.286	34370.051
8364.0	45.93	13397.069	37841.742
8775.0	45.93	13926.201	35426.691
9362.0	45.85	14291.784	37669.156
5840.0	45.84	11246.631	35463.996
5796.0	45.82	11370.343	34184.105
8798.0	45.8	13991.105	36367.348
8649.0	45.78	13619.083	34231.98
2436.0	45.7	9404.319	39952.121
356.0	45.7	7928.568	39739.629
5730.0	45.66	11126.242	33631.551
4220.0	45.62	10254.812	37074.617
8238.0	45.61	13390.097	35124.984
2920.0	45.61	9613.944	38323.926
6868.0	45.57	12076.409	36260.676
1975.0	45.55	9147.153	33908.426
6298.0	45.51	11662.948	34897.996
8978.0	45.51	14146.238	38529.766
2432.0	45.4	9370.686	39830.172
8971.0	45.38	14132.449	38917.535
7367.0	45.38	12646.431	38485.008
7093.0	45.36	12301.648	37113.645
5773.0	45.36	11401.909	33778.52
4068.0	45.34	10240.616	39404.258
6038.0	45.32	11457.667	39292.23
9354.0	45.3	14416.648	37475.652
1989.0	45.24	9140.964	34520.883
7423.0	45.24	12524.293	39652.965
219.0	45.2	7716.321	37104.641
7021.0	45.17	12427.829	39721.848
2760.0	45.17	9615.489	34144.852
6570.0	45.15	11990.498	36064.262
7163.0	45.15	12374.99	34678.113
201.0	45.11	7962.881	36721.109
9547.0	45.11	14489.524	35631.895
6559.0	45.11	11911.358	37139.059
1418.0	45.09	8819.897	37895.484
636.0	45.03	8075.378	33040.164
5844.0	45.03	11328.153	35631.16
6220.0	45.03	11525.995	33255.633
6935.0	45.01	12071.834	37616.035
4374.0	45.01	10315.962	33745.969
5206.0	44.99	10765.967	33861.805
689.0	44.99	8289.753	34720.793
7557.0	44.97	12753.492	37088.59
8499.0	44.94	13586.094	37970.574
6297.0	44.94	11693.153	34850.844
4889.0	44.94	10582.1	38187.926
3805.0	44.92	10035.444	34353.48
5585.0	44.84	11104.465	37685.453
3672.0	44.8	9768.891	35012.48
7427.0	44.8	12646.422	39843.973
8685.0	44.76	13577.851	33153.277
3852.0	44.74	9926.534	35433.277
2943.0	44.74	9551.368	38843.426
9157.0	44.72	14098.581	33471.02
9133.0	44.69	14176.691	34080.676
2881.0	44.67	9599.704	37213.152
4215.0	44.65	10203.916	37340.461
2011.0	44.65	9222.274	35244.813
6999.0	44.63	12170.337	39640.09
2938.0	44.63	9581.42	38832.617
8130.0	44.59	13280.206	33448.266
1413.0	44.53	8774.837	37751.855
3076.0	44.51	9746.098	37034.648
206.0	44.49	7697.63	36796.949
9462.0	44.44	14512.112	38503.477
6056.0	44.44	11423.176	38185.863
9459.0	44.42	14627.443	38629.449
8104.0	44.4	13140.735	33911.352
8338.0	44.38	13412.756	36797.129
6334.0	44.38	11794.527	36151.016
5756.0	44.32	11414.647	33337.254
9243.0	44.32	14408.988	33934.859
252.0	44.3	7668.945	37503.273
2971.0	44.3	9665.721	39421.988
5245.0	44.26	10903.529	33126.402
5712.0	44.26	11058.5	34015.805
8229.0	44.23	13461.351	34914.926
6427.0	44.21	11652.899	39082.922
7205.0	44.19	12643.908	33138.715
2827.0	44.17	9675.175	35792.992
8658.0	44.15	13577.229	33934.152
5695.0	44.13	11094.802	34750.254
5271.0	44.13	10914.627	34425.016
5984.0	44.13	11253.144	38382.484
3796.0	44.07	9929.642	34182.539
2560.0	44.04	9407.135	37649.98
2022.0	44.02	9204.288	35601.895
804.0	43.98	8376.928	36286.504
3722.0	43.98	9815.52	33740.234
3999.0	43.96	9974.146	38353.867
9466.0	43.96	14624.403	38561.031
41.0	43.94	7882.104	34101.867
124.0	43.88	7837.788	35456.797
3767.0	43.86	9953.467	33518.258
6091.0	43.86	11543.44	37443.844
5238.0	43.82	10847.062	33050.816
1447.0	43.82	8661.545	38605.836
9083.0	43.81	14200.463	35651.531
1398.0	43.81	8705.58	37320.547
3942.0	43.77	10048.14	37092.824
7915.0	43.75	12964.583	39468.66
5237.0	43.73	10724.957	33130.008
1144.0	43.71	8427.516	36323.684
4098.0	43.71	10253.929	38746.785
1488.0	43.71	9008.142	39685.395
6473.0	43.69	11985.963	39647.324
8868.0	43.69	13977.181	38699.555
2698.0	43.67	9280.248	34420.695
1285.0	43.65	8685.135	34655.742
8713.0	43.65	13978.851	33646.5
92.0	43.61	7986.381	35019.848
2737.0	43.56	9442.109	33097.617
6552.0	43.54	12016.098	37020.621
4240.0	43.54	10182.675	36950.953
5533.0	43.52	11094.219	39550.773
5180.0	43.48	10599.935	34604.121
3046.0	43.46	9763.01	37769.68
8155.0	43.46	13541.937	33427.273
4061.0	43.44	10263.379	39947.762
3949.0	43.42	10034.045	37206.211
9252.0	43.4	14241.046	34136.039
4775.0	43.38	10553.304	38208.133
2831.0	43.38	9495.241	35942.93
6223.0	43.29	11463.966	33101.59
6053.0	43.25	11491.614	38567.945
3863.0	43.21	10115.657	35795.609
7517.0	43.21	12742.34	38270.027
9020.0	43.17	13998.658	37320.828
2875.0	43.15	9600.529	37056.891
8642.0	43.1	13773.576	34384.457
2094.0	43.08	9081.207	36944.227
6756.0	43.08	12094.686	33582.262
1291.0	43.06	8799.474	34905.496
8726.0	43.04	13852.645	33926.004
8675.0	43.02	13709.075	33014.359
6266.0	43.0	11715.313	34147.816
2125.0	43.0	9103.628	37639.305
2928.0	43.0	9691.145	38531.258
9541.0	43.0	14526.318	36159.203
7203.0	42.98	12701.259	33078.84
6746.0	42.96	12104.016	33384.211
2697.0	42.94	9333.48	34411.641
6021.0	42.92	11294.017	39432.91
1175.0	42.92	8620.547	35453.199
368.0	42.91	8176.839	39990.684
8438.0	42.91	13712.722	39489.699
1409.0	42.89	8816.671	37678.305
7239.0	42.89	12521.432	34493.086
2452.0	42.87	9278.149	39421.324
1109.0	42.85	8587.483	36899.691
4225.0	42.83	10208.033	37136.988
4319.0	42.81	10323.866	34561.352
6114.0	42.79	11537.242	36819.945
8212.0	42.75	13544.034	34506.148
4044.0	42.73	10109.087	39683.332
3651.0	42.73	9822.644	35281.801
4378.0	42.68	10136.066	33804.984
590.0	42.66	8188.798	34942.809
7178.0	42.66	12368.503	33952.086
968.0	42.64	8491.679	39920.91
9544.0	42.62	14636.096	35756.977
5818.0	42.62	11291.959	34750.77
7753.0	42.56	13094.176	35097.617
5958.0	42.54	11414.704	38097.316
1923.0	42.54	9016.941	33350.723
3047.0	42.54	9803.004	37798.609
5915.0	42.54	11370.921	37173.266
2018.0	42.52	9221.291	35538.125
3055.0	42.5	9823.347	37585.488
7315.0	42.48	12549.241	36725.66
200.0	42.48	7799.401	36687.965
8742.0	42.43	13785.257	34364.121
320.0	42.41	7829.584	38978.402
7129.0	42.41	12483.463	36140.883
6758.0	42.37	12236.239	33605.676
9625.0	42.35	14438.136	33223.887
21.0	42.33	7748.747	33515.23
7939.0	42.33	13240.135	39825.195
4423.0	42.33	10439.783	33552.973
7971.0	42.31	13302.321	38824.758
6165.0	42.29	11596.127	35000.754
6523.0	42.27	12044.844	37913.563
9572.0	42.23	14592.913	35069.738
9299.0	42.23	14303.779	35721.281
7349.0	42.22	12582.792	37701.281
7370.0	42.18	12647.064	38526.66
8988.0	42.18	14195.467	38175.152
8538.0	42.18	13706.164	37246.832
58.0	42.16	7858.841	34373.699
2445.0	42.16	9410.54	39714.473
7210.0	42.12	12705.632	33381.844
9208.0	42.1	14303.474	33044.82
5609.0	42.1	11080.971	36905.473
6451.0	42.08	11671.356	39824.441
3054.0	42.08	9708.03	37576.605
536.0	42.06	8073.788	35964.805
1760.0	42.06	8863.918	37510.129
6465.0	42.04	11853.477	39859.379
7031.0	42.04	12474.764	38991.551
2902.0	42.04	9619.359	37910.551
7296.0	42.04	12706.601	36152.852
7220.0	42.04	12550.718	33669.43
9296.0	42.02	14424.673	35643.504
4038.0	42.02	10110.782	39202.125
6248.0	42.02	11767.166	33727.168
7715.0	41.99	13025.444	33771.969
4397.0	41.97	10298.819	33266.609
4401.0	41.95	10309.671	33304.098
8476.0	41.91	13756.051	38330.035
71.0	41.89	7685.535	34571.766
5856.0	41.89	11236.95	35956.613
5839.0	41.89	11377.654	35423.195
6662.0	41.87	11999.573	34675.422
6580.0	41.85	11953.229	35810.523
2650.0	41.85	9463.957	35086.156
5368.0	41.83	10794.655	36203.98
8997.0	41.83	14049.788	37683.488
7385.0	41.79	12612.708	38794.379
6163.0	41.77	11463.099	34931.152
7308.0	41.77	12637.599	36551.879
7352.0	41.76	12622.343	37788.156
5877.0	41.76	11299.553	36358.074
7241.0	41.68	12652.673	34534.906
1399.0	41.68	8779.352	37355.012
6949.0	41.66	12078.945	38264.41
5285.0	41.66	10947.497	34747.512
8599.0	41.64	13653.863	35772.07
9112.0	41.6	14074.749	34646.797
8184.0	41.6	13501.926	34104.469
2621.0	41.6	9303.003	35608.301
379.0	41.6	8014.085	39585.215
9061.0	41.58	14170.418	36501.098
7188.0	41.58	12313.003	33577.797
2429.0	41.58	9069.164	39922.387
1349.0	41.56	8782.295	36272.242
1770.0	41.56	8954.017	37469.195
9581.0	41.55	14502.25	34756.84
7714.0	41.47	13046.377	33673.031
548.0	41.47	8202.999	35606.66
8099.0	41.47	13225.299	34016.57
42.0	41.45	7949.243	34113.031
131.0	41.45	7691.697	35654.281
48.0	41.45	7679.956	34246.742
5436.0	41.43	10821.178	37678.348
9534.0	41.43	14542.893	36274.234
9337.0	41.41	14340.482	37037.711
4826.0	41.41	10530.664	39935.375
2708.0	41.41	9301.898	33932.453
1041.0	41.39	8573.248	37825.188
9376.0	41.39	14285.894	37982.988
8292.0	41.37	13455.694	35995.363
8668.0	41.35	13752.57	33397.277
9055.0	41.35	14067.341	36436.0
4960.0	41.35	10636.186	36752.895
5851.0	41.35	11338.798	35730.574
6520.0	41.32	11913.333	38049.855
6014.0	41.32	11418.179	39145.855
9408.0	41.28	14340.533	39244.277
5873.0	41.28	11365.59	36260.168
6178.0	41.26	11472.718	34453.078
8727.0	41.26	13906.531	33926.016
7621.0	41.24	12910.401	35638.609
1097.0	41.24	8562.583	37202.852
6710.0	41.18	11958.705	33531.777
5508.0	41.18	10900.285	39741.777
1912.0	41.18	8924.631	33648.457
5560.0	41.16	11104.765	38636.887
6572.0	41.14	12029.205	36153.129
8083.0	41.14	13339.63	34351.68
2082.0	41.14	9077.693	36733.977
8568.0	41.09	13616.107	36795.656
9151.0	41.07	14135.317	33345.957
4025.0	41.07	9959.579	39036.008
6590.0	41.05	12032.406	35644.738
7110.0	41.03	12343.454	36836.863
9070.0	41.03	14006.957	36374.313
8674.0	40.99	13629.686	33319.445
6085.0	40.97	11474.712	37641.91
1213.0	40.95	8440.88	34346.629
4398.0	40.95	10283.36	33269.379
9388.0	40.93	14244.243	38445.773
2981.0	40.93	9659.633	39785.875
6638.0	40.91	11859.851	35054.727
9490.0	40.87	14500.644	37776.738
9086.0	40.87	14056.042	35462.219
5739.0	40.82	11071.228	33140.594
5389.0	40.82	10894.165	36614.34
7253.0	40.78	12684.921	34871.801
7245.0	40.76	12530.491	34576.355
9064.0	40.74	14079.844	36225.719
7258.0	40.74	12564.591	34894.176
6689.0	40.72	11893.857	33818.832
8672.0	40.7	13712.064	33288.469
4431.0	40.7	10490.549	33696.258
5225.0	40.66	10608.18	33309.488
1375.0	40.64	8836.212	36895.539
5348.0	40.63	10887.329	35823.676
8072.0	40.61	13290.348	34644.078
5343.0	40.59	10893.202	35735.805
1847.0	40.59	8896.711	35628.414
2027.0	40.59	9275.625	35687.363
891.0	40.57	8209.612	38051.207
7190.0	40.57	12478.552	33597.348
6125.0	40.57	11459.601	36181.824
6119.0	40.57	11535.891	36592.281
9229.0	40.55	14339.801	33503.984
7009.0	40.55	12425.982	39897.137
3954.0	40.49	10022.524	37285.488
8880.0	40.45	13843.69	39088.145
4711.0	40.43	10485.397	36857.871
1982.0	40.43	9151.446	34242.902
6063.0	40.42	11477.915	38037.039
6315.0	40.42	11769.36	35377.813
4059.0	40.4	10257.405	39930.859
6998.0	40.38	12122.352	39618.094
1260.0	40.38	8837.859	33298.793
1855.0	40.38	8869.63	35490.703
7199.0	40.36	12317.226	33023.914
2565.0	40.32	9367.545	37457.5
9010.0	40.32	14009.577	37429.289
7676.0	40.32	12781.494	33456.531
9355.0	40.3	14228.552	37477.852
2548.0	40.3	9475.595	37853.129
5624.0	40.28	11033.117	36235.313
9413.0	40.28	14396.149	39293.379
3891.0	40.26	10021.676	36637.508
955.0	40.24	8322.428	39861.898
9484.0	40.22	14573.875	37971.461
3810.0	40.22	10087.476	34403.02
1274.0	40.2	8655.398	34200.938
1943.0	40.19	9228.187	33093.465
3964.0	40.19	9961.023	37604.617
6521.0	40.17	12053.583	37836.105
4421.0	40.13	10375.227	33523.875
9149.0	40.13	14039.743	33504.551
9611.0	40.11	14584.347	33744.02
9137.0	40.07	14020.657	34111.43
952.0	40.07	8350.965	39781.902
1952.0	40.05	9116.378	33335.391
5465.0	40.01	10908.519	38315.832
6361.0	40.01	11762.284	37023.34
6252.0	40.01	11709.899	33776.293
1357.0	39.97	8673.874	36539.012
440.0	39.96	8132.186	37504.816
5710.0	39.96	11007.856	34002.863
6486.0	39.96	11937.308	39201.813
9402.0	39.96	14251.643	39045.863
7141.0	39.96	12291.36	35685.68
3662.0	39.94	9886.126	35231.773
7509.0	39.88	12772.989	38615.984
8985.0	39.86	14136.759	38434.957
3029.0	39.84	9868.031	38168.844
7311.0	39.84	12568.799	36640.574
770.0	39.82	8353.248	35930.602
7583.0	39.82	12814.631	36782.043
3702.0	39.8	9837.561	34142.16
5905.0	39.8	11226.699	36871.871
8679.0	39.78	13629.681	33103.012
4953.0	39.78	10774.844	37174.852
2864.0	39.76	9661.228	36838.859
2983.0	39.76	9509.541	39891.355
4932.0	39.74	10686.352	37363.852
5340.0	39.73	10841.035	35683.156
5006.0	39.71	10644.719	35652.926
3022.0	39.71	9795.272	38309.051
2419.0	39.67	9105.777	39526.344
4700.0	39.65	10389.501	36655.504
8100.0	39.63	13326.342	34019.277
1483.0	39.63	8920.728	39921.211
3002.0	39.63	9786.213	39160.102
5613.0	39.61	11022.516	37008.902
994.0	39.61	8452.166	39258.41
4198.0	39.59	10144.069	37600.77
6417.0	39.57	11658.414	38867.563
3961.0	39.57	9940.95	37546.566
3742.0	39.55	9759.039	33019.621
4639.0	39.53	10459.773	35507.941
1372.0	39.53	8653.799	36836.371
5702.0	39.51	11134.457	34371.621
1333.0	39.5	8730.368	35850.793
5661.0	39.5	11119.624	35437.258
4402.0	39.5	10151.842	33019.668
2175.0	39.48	9071.367	38419.164
7819.0	39.48	12969.6	37296.164
1124.0	39.46	8525.57	36851.238
5322.0	39.44	10803.574	35461.07
1867.0	39.44	8946.041	34938.332
1927.0	39.42	8883.36	33416.262
6921.0	39.42	12185.361	37328.793
1734.0	39.4	8895.381	38395.441
4650.0	39.38	10358.3	35609.129
5400.0	39.36	10931.305	36849.336
3327.0	39.36	9876.102	36790.004
3893.0	39.36	9995.505	36697.379
8522.0	39.34	13649.532	37398.578
4202.0	39.32	10271.098	37418.816
3680.0	39.32	9795.242	34893.605
4121.0	39.28	10161.152	38224.426
5562.0	39.28	11104.653	38717.605
4776.0	39.27	10400.693	38215.773
9390.0	39.27	14397.871	38481.77
9616.0	39.27	14590.528	33798.574
3962.0	39.25	9981.35	37562.453
6553.0	39.19	11875.066	37024.172
948.0	39.11	8330.473	39613.723
9588.0	39.09	14466.707	34287.328
4961.0	39.07	10707.15	36775.035
3869.0	39.07	10118.421	36074.215
9406.0	39.06	14385.356	39152.938
4817.0	39.04	10417.323	39393.285
9554.0	39.02	14438.047	35354.004
8730.0	39.02	13959.45	34074.008
79.0	39.02	7681.831	34680.453
2833.0	39.0	9508.412	35950.254
896.0	38.98	8352.072	38217.504
465.0	38.98	8199.519	37270.637
9628.0	38.98	14553.793	33013.949
5484.0	38.98	10818.364	38772.707
142.0	38.98	7937.617	35875.695
7195.0	38.96	12423.745	33385.367
15.0	38.9	7746.896	33381.902
6137.0	38.9	11610.847	35654.461
8542.0	38.9	13697.824	37326.438
9251.0	38.9	14317.218	34128.762
693.0	38.88	8415.801	34785.754
1874.0	38.88	9062.057	34917.059
9264.0	38.88	14239.04	34532.285
9474.0	38.84	14622.042	38055.355
8393.0	38.83	13497.566	38882.797
8147.0	38.81	13447.783	33165.391
1029.0	38.79	8499.732	38429.676
9041.0	38.79	14128.87	36693.484
2818.0	38.79	9584.144	35659.141
4371.0	38.79	10324.85	33677.273
233.0	38.77	7661.442	37228.199
5405.0	38.77	10805.273	36961.266
7801.0	38.77	13027.063	36786.852
408.0	38.75	8033.532	38787.109
889.0	38.75	8358.997	38042.023
2639.0	38.73	9384.921	35228.316
5721.0	38.71	11139.86	33898.227
5933.0	38.71	11293.804	37690.512
6502.0	38.71	11993.125	38537.59
6105.0	38.69	11558.665	37124.914
7937.0	38.61	13272.749	39782.449
3839.0	38.61	10055.342	35167.297
7425.0	38.61	12644.014	39793.031
448.0	38.6	8062.777	37657.277
5561.0	38.6	11148.877	38710.672
4309.0	38.58	10157.296	34888.766
2923.0	38.58	9537.096	38389.707
6222.0	38.56	11514.65	33026.594
2487.0	38.54	9322.661	39214.238
7282.0	38.52	12605.689	35836.992
2593.0	38.52	9320.798	36614.934
5536.0	38.5	11104.958	39392.574
4232.0	38.48	10269.634	36883.848
1928.0	38.46	8848.884	33474.34
315.0	38.46	7802.271	38847.797
2793.0	38.44	9563.342	35009.055
9288.0	38.44	14264.578	35390.941
9624.0	38.44	14429.683	33429.789
8815.0	38.42	13994.36	36694.953
2968.0	38.38	9493.287	39248.664
5783.0	38.37	11390.945	33955.152
8934.0	38.35	13971.881	39762.102
9391.0	38.35	14322.595	38516.207
5591.0	38.33	11177.054	37434.453
5333.0	38.33	10955.593	35624.703
3626.0	38.31	9827.747	36110.961
1255.0	38.31	8665.145	33128.066
7925.0	38.31	13070.989	39664.238
8930.0	38.31	13972.972	39691.566
4833.0	38.31	10594.762	39811.039
1955.0	38.27	9245.495	33394.148
6908.0	38.27	12242.928	37098.266
5989.0	38.27	11258.938	38469.938
6347.0	38.25	11790.13	36406.863
1753.0	38.25	8973.774	37879.355
418.0	38.25	8173.21	38170.785
1402.0	38.23	8812.041	37454.043
7536.0	38.23	12855.79	37510.145
4890.0	38.23	10667.957	38243.391
1811.0	38.21	8872.627	36596.0
6082.0	38.21	11492.471	37585.531
9449.0	38.19	14630.034	39232.773
1423.0	38.19	8820.286	38036.977
1957.0	38.19	9093.887	33430.34
7191.0	38.19	12455.681	33599.512
5208.0	38.15	10770.203	33877.629
3804.0	38.12	9966.709	34311.859
614.0	38.12	8172.095	34152.66
8483.0	38.12	13596.38	38005.715
292.0	38.12	7836.97	38389.309
2425.0	38.06	9164.242	39865.141
7132.0	38.04	12362.966	36172.988
554.0	38.0	8190.373	35645.043
919.0	37.98	8400.218	38743.793
5734.0	37.98	11038.889	33164.59
9423.0	37.96	14379.21	39777.371
591.0	37.96	8183.352	34955.754
7309.0	37.96	12530.238	36564.102
6023.0	37.96	11391.831	39642.68
2912.0	37.92	9604.168	38189.598
8825.0	37.89	13888.259	36937.266
208.0	37.89	7701.158	36819.145
424.0	37.89	8194.608	38041.785
9224.0	37.87	14421.767	33319.363
6493.0	37.85	12041.495	38924.031
7643.0	37.85	12801.35	35119.543
5940.0	37.85	11347.167	37731.535
1251.0	37.81	8564.868	33051.93
8409.0	37.81	13491.029	39334.313
6456.0	37.81	11828.874	39895.902
1287.0	37.77	8765.579	34688.457
4947.0	37.77	10722.984	37310.734
5296.0	37.75	10886.351	35061.469
8814.0	37.73	13975.596	36641.32
8098.0	37.71	13219.591	34005.559
5483.0	37.71	10954.755	38706.797
7641.0	37.71	12741.819	35400.367
672.0	37.71	8243.091	34351.68
9512.0	37.7	14589.22	36969.742
4217.0	37.7	10203.087	37037.906
4117.0	37.7	10177.293	38167.531
4715.0	37.68	10479.057	36952.934
446.0	37.68	8095.847	37638.02
9540.0	37.68	14636.938	36147.367
8687.0	37.64	13898.378	33019.023
218.0	37.64	7731.825	37100.746
5953.0	37.64	11381.825	38023.781
165.0	37.62	7781.871	36151.164
3038.0	37.62	9722.143	38139.633
6816.0	37.6	12114.934	35099.641
1970.0	37.6	9129.419	33762.426
1768.0	37.58	8848.571	37429.684
6431.0	37.58	11712.737	39172.164
2044.0	37.58	9220.844	36198.875
6058.0	37.58	11458.469	38210.48
1827.0	37.56	8982.127	36243.527
6346.0	37.48	11649.826	36323.484
9578.0	37.48	14514.869	34615.465
9294.0	37.48	14306.486	35629.258
8995.0	37.48	14088.91	37862.645
6131.0	37.48	11616.569	35785.133
8744.0	37.47	13800.52	34386.867
9257.0	37.41	14255.692	34373.809
4137.0	37.39	10199.409	37960.41
5485.0	37.39	10885.839	38786.012
6644.0	37.39	11899.162	34790.012
3644.0	37.39	9710.336	35712.891
7881.0	37.37	13111.856	38684.172
59.0	37.31	7655.035	34384.938
9585.0	37.31	14634.849	34465.441
7756.0	37.29	13021.597	35189.43
632.0	37.29	8127.523	33420.43
4806.0	37.27	10445.072	38979.242
8459.0	37.27	13739.922	39021.16
1889.0	37.25	8900.487	34299.41
4311.0	37.24	10311.467	34666.688
7966.0	37.24	13326.939	39065.125
4320.0	37.24	10272.521	34583.891
4157.0	37.2	10316.665	37744.934
4763.0	37.2	10518.532	38005.348
3760.0	37.2	10043.536	33319.695
6173.0	37.2	11446.311	34639.398
3714.0	37.16	9824.467	33884.008
913.0	37.14	8380.292	38701.301
662.0	37.12	8404.846	34094.934
6924.0	37.12	12237.314	37407.648
6309.0	37.1	11839.65	35280.484
3734.0	37.08	9767.957	33348.625
8936.0	37.06	13932.553	39900.305
5824.0	37.06	11363.798	34868.254
8651.0	37.04	13776.297	34259.809
1209.0	37.04	8496.071	34514.008
2096.0	37.01	9220.687	36979.266
845.0	37.01	8377.273	36988.254
8346.0	37.01	13388.49	37005.578
3326.0	36.99	9749.474	36706.324
9456.0	36.99	14467.379	39083.773
3921.0	36.99	9944.875	36919.645
4750.0	36.97	10512.583	37793.363
7660.0	36.97	12894.839	34726.945
1616.0	36.95	8973.327	39005.949
8345.0	36.95	13488.363	36973.27
2696.0	36.95	9358.591	34396.086
9626.0	36.95	14450.15	33229.547
2780.0	36.93	9543.607	34659.816
5277.0	36.93	10824.66	34539.473
9395.0	36.89	14237.442	38734.445
6892.0	36.89	12098.614	36786.441
188.0	36.87	7883.151	36599.867
8331.0	36.87	13414.43	36695.625
6422.0	36.87	11793.315	38956.402
633.0	36.87	8032.704	33422.781
1476.0	36.85	8821.25	39952.848
434.0	36.79	8172.854	37748.57
6054.0	36.79	11532.703	38329.078
6976.0	36.78	12256.585	38929.473
7104.0	36.76	12447.497	36780.438
8891.0	36.76	13859.142	39253.945
8841.0	36.74	13952.643	37751.223
16.0	36.72	7782.501	33419.453
5215.0	36.68	10647.019	33354.863
8600.0	36.68	13599.917	35804.027
404.0	36.62	8190.037	38882.617
4276.0	36.6	10293.331	36157.43
463.0	36.6	8041.038	37264.094
2897.0	36.6	9659.457	37737.453
3756.0	36.58	10001.744	33235.906
6688.0	36.57	11859.938	33807.828
7182.0	36.55	12436.517	33729.277
6227.0	36.55	11808.918	33165.406
9105.0	36.55	14009.312	35001.727
2400.0	36.55	9068.855	39230.621
9311.0	36.53	14310.79	36177.301
6775.0	36.53	12154.411	34047.156
1422.0	36.53	8719.491	38001.609
6731.0	36.51	11986.363	33055.969
7711.0	36.51	12965.635	33543.262
3602.0	36.51	9768.268	36562.773
9312.0	36.49	14381.623	36202.508
993.0	36.45	8526.092	39257.012
9308.0	36.45	14315.801	36131.375
2001.0	36.43	9172.142	35111.855
1530.0	36.41	8933.875	39557.789
6130.0	36.41	11607.097	36030.539
7026.0	36.41	12451.837	39298.703
6111.0	36.39	11446.597	36742.566
6254.0	36.37	11721.859	33799.594
6466.0	36.37	11885.931	39919.898
5728.0	36.37	11072.233	33489.109
2483.0	36.37	9412.953	39198.824
2615.0	36.37	9333.915	36178.699
9525.0	36.35	14618.772	36860.387
7294.0	36.34	12665.802	36144.469
4962.0	36.32	10569.765	36852.906
4820.0	36.32	10539.944	39646.047
4825.0	36.3	10379.179	39800.219
7508.0	36.3	12788.239	38603.004
2004.0	36.3	9207.965	35130.945
455.0	36.3	8043.861	37407.125
3700.0	36.3	9857.519	34290.723
7189.0	36.26	12444.803	33577.246
3759.0	36.26	9925.603	33308.504
942.0	36.24	8355.153	39273.504
8624.0	36.24	13735.609	34940.223
6088.0	36.22	11470.453	37356.156
5597.0	36.22	11199.105	37271.754
3773.0	36.22	9980.98	33607.02
5241.0	36.2	10901.102	33064.137
550.0	36.2	8133.102	35612.895
9471.0	36.18	14450.371	38034.238
6913.0	36.12	12227.003	37239.133
9580.0	36.12	14605.159	34754.633
316.0	36.09	7934.813	38872.52
4297.0	36.09	10168.926	35148.074
4876.0	36.07	10607.281	38706.383
7224.0	36.05	12625.371	33854.941
8081.0	36.05	13256.268	34299.773
143.0	36.05	7755.548	35878.367
482.0	36.03	8162.284	36777.063
1828.0	36.01	8854.461	36275.992
908.0	35.97	8358.578	38568.441
2430.0	35.97	9272.288	39955.309
5617.0	35.95	11083.656	36804.457
6052.0	35.93	11442.549	38535.605
1752.0	35.93	8905.176	37841.074
6894.0	35.93	12169.236	36857.27
7523.0	35.93	12867.843	38071.602
7131.0	35.91	12318.91	36167.723
2919.0	35.91	9704.072	38306.086
2687.0	35.91	9467.597	34700.895
9599.0	35.88	14620.17	34036.84
6067.0	35.86	11482.02	38108.777
8881.0	35.86	13800.826	39119.539
3824.0	35.84	10064.735	34833.898
7169.0	35.84	12411.025	34576.316
9075.0	35.82	14049.291	35931.59
7160.0	35.8	12355.322	34651.711
7855.0	35.8	13035.262	38283.977
4483.0	35.8	10354.128	34494.699
9348.0	35.78	14249.792	37416.621
6814.0	35.78	12259.372	35092.781
2997.0	35.78	9776.469	39288.02
9.0	35.78	7857.694	33229.711
7098.0	35.74	12330.728	36702.027
2556.0	35.72	9322.421	37780.613
3963.0	35.7	9987.245	37589.398
3691.0	35.7	9813.461	34473.121
9336.0	35.7	14235.208	36990.836
8998.0	35.68	14051.456	37740.758
7553.0	35.68	12823.297	37026.191
9488.0	35.68	14513.81	37716.652
4069.0	35.66	10213.027	39143.199
6996.0	35.65	12139.137	39471.922
1034.0	35.65	8549.534	38300.168
9122.0	35.63	13998.509	34436.836
5231.0	35.61	10681.73	33066.414
1178.0	35.59	8469.345	35571.887
8885.0	35.59	13966.555	39225.789
8652.0	35.59	13774.121	33968.164
8694.0	35.57	13873.006	33208.406
5240.0	35.55	10797.273	33058.461
5287.0	35.53	10987.329	34761.883
9023.0	35.51	14104.702	37077.332
7590.0	35.51	12725.451	36621.895
7116.0	35.51	12305.148	36685.09
5179.0	35.49	10705.45	34530.473
4286.0	35.47	10240.178	35576.059
1180.0	35.47	8479.554	35259.551
2861.0	35.47	9518.902	36773.41
1959.0	35.45	9264.716	33526.77
403.0	35.45	8066.591	38865.32
9131.0	35.43	14031.203	34064.625
6488.0	35.42	11895.063	39240.949
7589.0	35.4	12823.293	36578.691
4859.0	35.4	10620.064	39006.398
8963.0	35.38	14117.691	39045.289
6446.0	35.36	11711.603	39640.758
7204.0	35.36	12695.83	33118.473
998.0	35.36	8490.79	39019.367
2931.0	35.34	9650.947	38693.43
778.0	35.32	8271.853	35991.184
6560.0	35.32	11911.384	37162.313
1639.0	35.3	8914.024	38809.828
3037.0	35.28	9832.78	38083.738
2782.0	35.28	9589.473	34688.859
5426.0	35.28	10926.887	37366.145
7226.0	35.26	12633.307	34108.09
3886.0	35.26	10083.129	36421.121
9487.0	35.26	14438.84	37717.125
7467.0	35.24	12840.497	39212.109
9453.0	35.24	14493.994	39034.336
786.0	35.22	8237.377	36242.105
9431.0	35.22	14527.464	39859.176
186.0	35.22	7916.7	36586.199
8180.0	35.22	13384.255	34022.973
1861.0	35.19	8931.195	35280.305
3900.0	35.19	9932.053	36769.012
3.0	35.19	7891.396	33051.723
8444.0	35.17	13757.718	39403.48
3888.0	35.17	9986.077	36575.586
9582.0	35.15	14554.326	34453.496
7112.0	35.13	12440.036	36569.797
4835.0	35.13	10673.998	39874.895
2584.0	35.11	9387.758	36777.293
599.0	35.11	8138.217	34878.348
9341.0	35.11	14407.725	37088.527
119.0	35.09	7703.19	35389.664
1181.0	35.07	8477.663	35318.898
2025.0	35.07	9140.109	35665.156
210.0	35.05	7932.132	36872.516
3635.0	35.03	9805.736	35742.016
6236.0	35.01	11754.684	33482.875
330.0	34.99	7840.779	39255.973
7165.0	34.98	12316.806	34711.0
7068.0	34.96	12301.013	38016.648
4201.0	34.96	10167.27	37396.457
9036.0	34.94	14156.948	36856.676
6627.0	34.94	11869.108	35379.379
6267.0	34.94	11814.963	34178.223
4123.0	34.92	10311.388	38241.297
9056.0	34.92	14007.685	36438.547
6103.0	34.92	11448.51	37109.324
1981.0	34.9	9164.327	34045.355
6303.0	34.9	11838.94	35163.434
6232.0	34.88	11751.915	33369.078
8644.0	34.88	13577.153	34127.863
3941.0	34.86	9969.525	37094.738
3766.0	34.82	10036.841	33513.531
6980.0	34.8	12081.104	39062.543
3612.0	34.78	9750.795	36689.453
964.0	34.78	8595.27	39793.316
343.0	34.78	7749.405	39485.703
1468.0	34.78	8771.677	39599.293
4955.0	34.76	10620.368	36979.195
9375.0	34.76	14400.181	37935.434
2974.0	34.76	9608.161	39531.727
909.0	34.75	8223.665	38587.578
9419.0	34.75	14246.736	39581.898
5204.0	34.75	10575.465	33832.441
2085.0	34.73	9246.499	36787.621
7844.0	34.73	13084.641	37987.688
5992.0	34.69	11415.884	38617.215
1310.0	34.69	8755.62	35422.863
6212.0	34.67	11502.224	33346.668
370.0	34.67	8203.22	39662.797
1442.0	34.67	8707.763	38483.234
6410.0	34.67	11764.72	38779.219
4974.0	34.65	10608.635	36357.004
6065.0	34.63	11632.727	38062.223
1741.0	34.63	8928.114	38181.332
6069.0	34.63	11451.168	37943.793
9452.0	34.61	14592.647	39029.406
2542.0	34.61	9474.628	38040.445
2123.0	34.59	9227.609	37549.883
5726.0	34.59	11135.804	33773.688
7746.0	34.57	13007.523	34781.695
7914.0	34.57	12997.413	39430.871
329.0	34.55	7665.457	39159.625
4666.0	34.53	10394.336	35802.668
5708.0	34.53	11047.777	34232.715
9548.0	34.52	14491.346	35718.445
2802.0	34.52	9623.748	35107.016
8152.0	34.5	13555.27	33318.902
8247.0	34.48	13518.845	35429.684
8759.0	34.44	13927.329	34848.469
7307.0	34.42	12644.232	36533.277
1350.0	34.42	8713.159	36275.496
7318.0	34.4	12650.002	36785.633
163.0	34.4	7877.154	36133.215
1199.0	34.4	8444.984	34626.793
5991.0	34.38	11295.757	38595.973
879.0	34.38	8407.85	37774.184
5737.0	34.34	11054.162	33076.398
7490.0	34.34	12759.674	38909.367
4382.0	34.32	10168.001	33566.645
7629.0	34.3	12740.352	35527.152
6288.0	34.29	11719.709	34600.605
9394.0	34.27	14287.893	38629.672
8716.0	34.25	13915.548	33689.84
3030.0	34.21	9825.775	38173.406
2715.0	34.19	9327.585	33775.219
843.0	34.17	8411.045	36936.422
8178.0	34.17	13358.051	34004.891
417.0	34.15	8116.617	38389.16
6278.0	34.11	11838.038	34392.383
8498.0	34.11	13759.583	37928.516
9281.0	34.11	14379.962	35018.281
1996.0	34.11	9168.56	34881.852
6419.0	34.09	11639.972	38889.609
2671.0	34.08	9306.23	34628.898
611.0	34.08	8180.762	34412.449
1309.0	34.08	8772.939	35422.699
9501.0	34.04	14532.671	37259.879
5557.0	34.04	11042.0	38877.289
895.0	34.0	8288.957	38171.996
7133.0	34.0	12422.787	36214.504
4008.0	33.96	9942.434	38688.477
4321.0	33.96	10250.657	34306.766
6673.0	33.96	11965.964	34376.359
4336.0	33.94	10280.695	34254.469
6397.0	33.94	11747.721	38258.965
2585.0	33.94	9408.256	36842.594
6391.0	33.94	11844.455	37986.41
9529.0	33.92	14455.093	36444.645
8879.0	33.92	13943.72	39018.0
6755.0	33.88	12097.377	33569.609
2153.0	33.83	9227.062	38221.078
6706.0	33.81	11888.014	33753.832
6684.0	33.81	12030.356	34085.184
7897.0	33.81	12953.529	39045.586
5852.0	33.81	11334.481	35785.949
9283.0	33.79	14320.214	35032.277
6834.0	33.79	12109.272	35711.828
9088.0	33.77	14023.714	35488.773
3945.0	33.75	10133.144	37173.703
7065.0	33.75	12452.849	38207.301
2776.0	33.75	9686.835	34490.586
1765.0	33.75	8859.914	37371.949
7775.0	33.75	13117.572	35975.629
8243.0	33.73	13387.123	35266.258
9407.0	33.73	14238.737	39196.203
6408.0	33.71	11698.058	38762.461
8954.0	33.71	14126.128	39115.66
3728.0	33.71	9751.269	33584.422
4900.0	33.69	10583.981	38040.98
9062.0	33.67	14075.883	36523.27
6938.0	33.63	12115.28	37714.574
24.0	33.62	7813.94	33641.477
7647.0	33.6	12815.059	34945.441
4085.0	33.6	10328.596	38908.727
2773.0	33.6	9699.518	34424.48
3630.0	33.6	9884.407	35972.516
2987.0	33.58	9871.795	39803.953
7632.0	33.56	12751.559	35314.383
3998.0	33.54	9957.706	38350.746
7162.0	33.52	12450.123	34661.48
705.0	33.5	8360.016	35077.035
6341.0	33.48	11821.207	36311.035
8411.0	33.46	13385.191	39337.004
8033.0	33.46	13206.437	36779.668
6405.0	33.44	11810.13	38687.551
1485.0	33.42	8890.405	39939.551
4078.0	33.42	10218.186	38810.332
9139.0	33.42	14106.038	33911.824
6944.0	33.42	12244.296	37999.242
898.0	33.39	8375.825	38282.441
7888.0	33.39	12979.932	38814.105
453.0	33.37	8204.674	37387.285
2541.0	33.37	9459.684	38020.445
6061.0	33.35	11488.8	37992.785
5280.0	33.33	10981.16	34554.617
5946.0	33.33	11271.377	37786.957
2045.0	33.33	9276.507	36222.578
5606.0	33.31	11117.776	37155.594
4140.0	33.31	10274.202	37688.004
1434.0	33.31	8678.398	38300.715
3776.0	33.31	9990.278	33746.262
5927.0	33.29	11399.391	37500.629
7659.0	33.29	12874.48	34709.684
8185.0	33.27	13445.645	34143.699
7004.0	33.25	12263.767	39908.129
8067.0	33.21	13199.912	34974.258
7622.0	33.19	12920.952	35653.754
9012.0	33.17	14140.63	37197.539
288.0	33.16	7898.008	38357.137
246.0	33.16	7830.481	37399.742
4415.0	33.14	10378.18	33165.211
3690.0	33.12	9710.297	34451.789
7221.0	33.12	12701.341	33694.477
2631.0	33.1	9473.17	35343.535
6988.0	33.08	12138.582	39337.191
3875.0	33.08	10123.393	36219.961
9631.0	33.04	14623.711	33122.57
7396.0	33.02	12669.706	38993.625
5830.0	32.98	11367.094	35159.34
2866.0	32.98	9552.752	36889.91
9380.0	32.96	14389.081	38083.273
351.0	32.96	7725.144	39661.254
6050.0	32.96	11499.745	38676.48
857.0	32.96	8263.415	37261.516
5753.0	32.94	11278.675	33242.137
4823.0	32.94	10393.347	39676.703
6016.0	32.94	11377.715	39220.32
4328.0	32.93	10212.887	34394.0
962.0	32.91	8611.399	39777.41
3939.0	32.91	9961.801	36990.488
6251.0	32.91	11650.225	33754.707
875.0	32.91	8415.087	37721.563
5199.0	32.89	10717.148	34024.383
5956.0	32.87	11374.273	38058.73
6234.0	32.87	11723.848	33379.414
6226.0	32.87	11821.295	33154.371
7025.0	32.81	12380.129	39283.129
8756.0	32.81	13923.875	34730.094
7716.0	32.77	13090.182	33777.523
4056.0	32.77	10175.171	39822.086
5857.0	32.77	11411.281	35960.336
8066.0	32.75	13290.495	34948.488
7519.0	32.75	12827.754	37999.57
6029.0	32.73	11428.655	39816.391
3969.0	32.73	9937.178	37674.805
1782.0	32.72	8890.687	37092.352
2177.0	32.72	9239.186	38440.605
1898.0	32.7	9060.856	34389.684
8816.0	32.68	13850.566	36703.012
372.0	32.68	8168.342	39442.125
8948.0	32.66	14110.228	39683.52
389.0	32.64	8052.235	39322.348
7028.0	32.62	12292.965	39405.539
768.0	32.56	8361.89	35914.16
6812.0	32.56	12089.546	34918.102
4505.0	32.54	10437.214	34849.379
400.0	32.52	8183.175	39009.609
1017.0	32.5	8504.442	38631.668
4228.0	32.47	10188.344	37172.969
646.0	32.47	8405.428	33343.598
617.0	32.47	8017.362	33970.043
8708.0	32.45	13881.592	33462.809
7847.0	32.43	13035.843	38155.973
3812.0	32.41	10096.46	34407.039
7980.0	32.41	13178.8	38569.902
4951.0	32.39	10757.45	37072.02
5472.0	32.37	10850.969	38444.359
2810.0	32.37	9517.915	35323.609
1380.0	32.37	8815.727	36958.969
8145.0	32.37	13563.101	33090.695
2546.0	32.35	9299.05	38128.738
1016.0	32.33	8545.042	38628.223
8640.0	32.33	13609.41	34379.289
7414.0	32.33	12528.699	39259.371
1344.0	32.33	8731.613	36207.887
8572.0	32.31	13725.663	36382.727
7006.0	32.31	12403.833	39784.414
3818.0	32.27	10009.481	34675.598
5601.0	32.27	11072.467	37318.77
4242.0	32.26	10169.329	36966.52
5590.0	32.26	11166.637	37399.406
5743.0	32.26	11297.698	33028.781
2213.0	32.24	9157.83	38666.855
2718.0	32.22	9310.032	33484.48
740.0	32.2	8343.846	35487.027
1888.0	32.2	9027.687	34564.773
5474.0	32.2	10910.125	38516.254
7627.0	32.2	12905.306	35463.141
8086.0	32.2	13250.123	34427.16
56.0	32.2	7661.144	34359.156
6196.0	32.18	11555.897	34060.039
6948.0	32.18	12245.718	38228.074
9123.0	32.16	14098.311	34137.621
6961.0	32.16	12069.645	38447.176
9332.0	32.12	14364.365	36827.758
997.0	32.12	8515.307	38981.043
3613.0	32.12	9760.281	36689.02
8237.0	32.1	13355.879	35119.301
893.0	32.1	8400.714	38071.91
9424.0	32.08	14397.108	39848.176
1429.0	32.08	8755.332	38181.488
2111.0	32.06	9126.781	37260.242
4490.0	32.06	10428.402	34703.508
5539.0	32.06	11192.107	39182.383
3981.0	32.06	10033.647	37768.379
4504.0	32.04	10474.634	34838.297
7371.0	32.04	12562.154	38576.711
9032.0	32.01	14139.872	36950.906
5865.0	31.99	11348.309	36176.129
5775.0	31.99	11215.256	33797.98
8328.0	31.99	13528.472	36621.184
3959.0	31.97	10024.88	37463.223
2544.0	31.95	9476.338	38088.848
3718.0	31.95	9731.257	33960.68
6524.0	31.95	11860.818	37960.215
7217.0	31.93	12600.547	33540.047
7360.0	31.93	12614.525	38186.039
5858.0	31.91	11294.173	35975.637
8481.0	31.91	13594.77	37997.508
1157.0	31.91	8532.832	36182.035
2374.0	31.91	9250.835	39181.664
3031.0	31.91	9920.265	38232.238
6897.0	31.87	12246.832	36899.145
987.0	31.87	8425.352	39113.797
8682.0	31.85	13637.026	33130.246
2645.0	31.85	9466.268	34998.23
5453.0	31.78	10803.718	37976.422
3751.0	31.78	10072.019	33107.332
7057.0	31.74	12282.728	38339.16
4414.0	31.72	10375.436	33153.867
3970.0	31.72	9987.927	37685.777
1243.0	31.72	8431.03	33621.375
6194.0	31.72	11616.221	34025.883
3842.0	31.7	9957.448	35299.945
126.0	31.68	7867.538	35489.938
4045.0	31.66	10052.457	39683.41
829.0	31.66	8211.357	36762.324
7983.0	31.66	13319.097	38442.539
9359.0	31.64	14420.673	37611.199
8631.0	31.64	13614.853	34617.152
8783.0	31.62	13974.258	35881.809
978.0	31.62	8577.23	39715.289
7911.0	31.6	13007.141	39388.855
3725.0	31.59	9711.655	33491.008
3648.0	31.59	9875.233	35468.328
7470.0	31.57	12815.526	39107.227
360.0	31.57	7907.066	39775.504
670.0	31.53	8241.829	34270.754
6019.0	31.53	11309.817	39390.477
526.0	31.51	8183.478	36208.215
8650.0	31.49	13683.18	34233.93
4496.0	31.49	10397.191	34805.594
3035.0	31.49	9877.289	38058.031
788.0	31.49	8260.888	36259.391
3772.0	31.49	10078.015	33569.68
6719.0	31.47	11955.189	33467.695
7879.0	31.47	12960.603	38583.77
4306.0	31.47	10266.653	34825.234
8706.0	31.45	13813.007	33413.246
1303.0	31.43	8798.505	35305.398
9290.0	31.43	14222.715	35426.309
6508.0	31.41	11921.803	38316.992
5506.0	31.39	10790.462	39712.82
6388.0	31.39	11740.828	37967.07
9613.0	31.37	14631.018	33758.93
4863.0	31.37	10739.177	39105.086
2820.0	31.36	9567.122	35687.973
8358.0	31.34	13367.442	37600.32
494.0	31.34	8041.819	36433.656
2839.0	31.34	9621.172	36191.699
302.0	31.34	7850.437	38573.109
4049.0	31.34	9960.774	39821.395
4708.0	31.32	10474.39	36841.23
8354.0	31.32	13371.539	37322.555
2982.0	31.3	9554.402	39882.234
937.0	31.28	8397.578	39085.031
6690.0	31.28	11993.23	33817.004
9481.0	31.28	14550.875	37912.574
7763.0	31.24	13104.725	35596.984
3780.0	31.18	9935.453	33867.766
946.0	31.18	8328.856	39552.539
630.0	31.18	8022.619	33354.883
9478.0	31.18	14481.391	37877.359
5332.0	31.16	10893.733	35614.82
2885.0	31.16	9651.316	37405.0
2550.0	31.14	9299.361	37865.152
3757.0	31.14	9983.459	33268.258
920.0	31.13	8388.754	38753.84
5854.0	31.11	11398.961	35855.602
6694.0	31.09	11946.303	33911.457
1960.0	31.09	9247.668	33560.855
9363.0	31.09	14410.985	37701.535
3606.0	31.09	9899.745	36655.789
477.0	31.07	8031.485	36730.051
7223.0	31.07	12621.269	33820.348
4648.0	31.05	10538.026	35590.527
5261.0	31.01	10965.6	34079.586
8782.0	30.99	13965.879	35849.746
8173.0	30.99	13373.435	33925.145
1225.0	30.95	8429.044	33961.824
4096.0	30.95	10322.719	38713.273
5626.0	30.95	11160.808	36288.172
8403.0	30.93	13517.053	39189.863
8088.0	30.93	13159.052	34194.672
3077.0	30.91	9727.543	37063.086
7764.0	30.9	12995.329	35627.996
6975.0	30.88	12101.342	38916.52
7230.0	30.88	12639.016	34182.094
298.0	30.88	7745.991	38475.16
4301.0	30.86	10339.395	35250.746
967.0	30.82	8632.248	39881.309
7846.0	30.78	13013.434	38093.324
12.0	30.78	7856.395	33273.191
8592.0	30.76	13657.128	35952.648
6366.0	30.76	11805.703	37166.797
7105.0	30.74	12321.025	36804.371
7913.0	30.74	13123.163	39429.203
538.0	30.74	8147.896	35968.164
5754.0	30.72	11409.76	33256.535
5895.0	30.72	11284.713	36762.863
5439.0	30.68	10947.686	37731.996
9536.0	30.63	14622.679	36075.961
8980.0	30.63	14116.062	38593.438
2759.0	30.61	9596.244	34020.453
8743.0	30.59	13913.316	34385.453
8686.0	30.57	13913.745	33016.41
2602.0	30.57	9334.338	36533.078
4314.0	30.57	10176.789	34454.422
1657.0	30.55	8924.149	38933.613
8894.0	30.55	13805.606	39335.078
5258.0	30.55	10983.113	33936.883
9249.0	30.55	14321.363	34074.563
5628.0	30.53	11115.885	36352.434
3859.0	30.53	10052.719	35551.117
6383.0	30.51	11722.022	37801.734
6863.0	30.49	12132.781	36217.738
9595.0	30.49	14470.164	34432.344
7235.0	30.47	12538.239	34321.496
3739.0	30.47	9849.887	33300.379
8108.0	30.45	13243.907	33652.859
4927.0	30.45	10566.962	37814.586
2961.0	30.45	9519.005	39081.844
38.0	30.45	7886.904	34062.734
8803.0	30.45	13992.826	36423.285
9479.0	30.42	14489.44	37876.195
2447.0	30.4	9378.187	39750.203
8154.0	30.4	13459.342	33414.391
9450.0	30.38	14556.93	39237.855
2860.0	30.38	9560.954	36763.898
312.0	30.38	7967.252	38807.691
2901.0	30.38	9555.424	37895.727
4757.0	30.38	10559.15	37855.313
3952.0	30.38	10107.306	37274.738
9384.0	30.34	14220.742	38237.246
2806.0	30.32	9584.789	35162.039
8939.0	30.32	13829.654	39963.781
8157.0	30.3	13500.07	33474.379
1850.0	30.3	8984.674	35446.691
3815.0	30.28	9995.046	34526.738
2091.0	30.24	9113.476	36897.965
8353.0	30.24	13496.68	37308.934
9193.0	30.19	14201.565	33041.363
870.0	30.19	8379.778	37563.668
4748.0	30.17	10488.472	37774.984
7338.0	30.15	12552.835	37287.559
[truncated: 1,491 more rows]
