# Supplementary material for: Insights on the Control of Yeast Single-Cell Growth Variability by Members of the Trehalose Phosphate Synthase (TPS) Complex
Source: Front Cell Dev Biol. 2021 Jan 28;9:607628. doi: 10.3389/fcell.2021.607628 (PMC7876269; doi:10.3389/fcell.2021.607628)
Supplement: Supplementary file 4 [file Data_Sheet_3.ZIP]

Archive with 89 entries (87 files):
- to_send/
- to_send/.DS_Store
- __MACOSX/to_send/._.DS_Store
- to_send/input_files/
- to_send/cluster_distance_analysis.py
- to_send/input_files/20190516_GalDelta_Ntd-TPS1-Gal_t5.csv
- __MACOSX/to_send/input_files/._20190516_GalDelta_Ntd-TPS1-Gal_t5.csv
- to_send/input_files/Gal_Delta_Ntd-TPS1-Glc_t5.csv
- __MACOSX/to_send/input_files/._Gal_Delta_Ntd-TPS1-Glc_t5.csv
- to_send/input_files/Gal_Delta_delta_TPS1_t5.csv
- __MACOSX/to_send/input_files/._Gal_Delta_delta_TPS1_t5.csv
- to_send/input_files/20190510_GalDelta_Ntd-TPS1-Glc_t5.csv
- __MACOSX/to_send/input_files/._20190510_GalDelta_Ntd-TPS1-Glc_t5.csv
- to_send/input_files/20190510_GalDelta_Ntd-TPS1-Glc_t1.csv
- __MACOSX/to_send/input_files/._20190510_GalDelta_Ntd-TPS1-Glc_t1.csv
- to_send/input_files/Gal_Delta_delta_TPS1_t1.csv
- __MACOSX/to_send/input_files/._Gal_Delta_delta_TPS1_t1.csv
- to_send/input_files/Gal_Delta_Ntd-TPS1-Glc_t1.csv
- __MACOSX/to_send/input_files/._Gal_Delta_Ntd-TPS1-Glc_t1.csv
- to_send/input_files/20190516_GalDelta_Ntd-TPS1-Gal_t1.csv
- __MACOSX/to_send/input_files/._20190516_GalDelta_Ntd-TPS1-Gal_t1.csv
- to_send/input_files/20190529_SortedCells_Ntd-TSL1-minus_t1.csv
- __MACOSX/to_send/input_files/._20190529_SortedCells_Ntd-TSL1-minus_t1.csv
- to_send/input_files/20190516_GalDelta_Ntd-TPS1-Glc_t1.csv
- __MACOSX/to_send/input_files/._20190516_GalDelta_Ntd-TPS1-Glc_t1.csv
- to_send/input_files/20190529_SortedCells_control_t5.csv
- __MACOSX/to_send/input_files/._20190529_SortedCells_control_t5.csv
- to_send/input_files/20190510_GalDelta_Ntd-TPS1-Gal_t1.csv
- __MACOSX/to_send/input_files/._20190510_GalDelta_Ntd-TPS1-Gal_t1.csv
- to_send/input_files/SortedCells_3_Ntd-TSL1-minus_t4.csv
- __MACOSX/to_send/input_files/._SortedCells_3_Ntd-TSL1-minus_t4.csv
- to_send/input_files/Gal_Delta_Ntd-TPS1-Gal_t1.csv
- __MACOSX/to_send/input_files/._Gal_Delta_Ntd-TPS1-Gal_t1.csv
- to_send/input_files/Gal_Delta_Ntd-TPS1-Gal_t5.csv
- __MACOSX/to_send/input_files/._Gal_Delta_Ntd-TPS1-Gal_t5.csv
- to_send/input_files/20190510_GalDelta_Ntd-TPS1-Gal_t5.csv
- __MACOSX/to_send/input_files/._20190510_GalDelta_Ntd-TPS1-Gal_t5.csv
- to_send/input_files/SortedCells_3_Ntd-TSL1-minus_t1.csv
- __MACOSX/to_send/input_files/._SortedCells_3_Ntd-TSL1-minus_t1.csv
- to_send/input_files/20190529_SortedCells_control_t1.csv
- __MACOSX/to_send/input_files/._20190529_SortedCells_control_t1.csv
- to_send/input_files/20190516_GalDelta_Ntd-TPS1-Glc_t5.csv
- __MACOSX/to_send/input_files/._20190516_GalDelta_Ntd-TPS1-Glc_t5.csv
- to_send/input_files/20190529_SortedCells_Ntd-TSL1-minus_t5.csv
- __MACOSX/to_send/input_files/._20190529_SortedCells_Ntd-TSL1-minus_t5.csv
- to_send/input_files/SortedCells_2_Ntd-TSL1-plus_t4.csv
- __MACOSX/to_send/input_files/._SortedCells_2_Ntd-TSL1-plus_t4.csv
- to_send/input_files/Gal_Delta_2_Ntd-TPS1-Glc_t5.csv
- __MACOSX/to_send/input_files/._Gal_Delta_2_Ntd-TPS1-Glc_t5.csv
- to_send/input_files/Gal_Delta_2_delta-TPS1_t5.csv
- __MACOSX/to_send/input_files/._Gal_Delta_2_delta-TPS1_t5.csv
- to_send/input_files/20190510_GalDelta_delta-TPS1_t1.csv
- __MACOSX/to_send/input_files/._20190510_GalDelta_delta-TPS1_t1.csv
- to_send/input_files/20190510_GalDelta_delta-TPS1_t5.csv
- __MACOSX/to_send/input_files/._20190510_GalDelta_delta-TPS1_t5.csv
- to_send/input_files/Gal_Delta_2_delta-TPS1_t1.csv
- __MACOSX/to_send/input_files/._Gal_Delta_2_delta-TPS1_t1.csv
- to_send/input_files/Gal_Delta_2_Ntd-TPS1-Glc_t1.csv
- __MACOSX/to_send/input_files/._Gal_Delta_2_Ntd-TPS1-Glc_t1.csv
- to_send/input_files/SortedCells_2_Ntd-TSL1-plus_t1.csv
- __MACOSX/to_send/input_files/._SortedCells_2_Ntd-TSL1-plus_t1.csv
- to_send/input_files/SortedCells_2_Ntd-TSL1-minus_t4.csv
- __MACOSX/to_send/input_files/._SortedCells_2_Ntd-TSL1-minus_t4.csv
- to_send/input_files/20190516_GalDelta_delta-TPS1_t1.csv
- __MACOSX/to_send/input_files/._20190516_GalDelta_delta-TPS1_t1.csv
- to_send/input_files/20190529_SortedCells_Ntd-TSL1-plus_t5.csv
- __MACOSX/to_send/input_files/._20190529_SortedCells_Ntd-TSL1-plus_t5.csv
- to_send/input_files/SortedCells_2_control_t1.csv
- __MACOSX/to_send/input_files/._SortedCells_2_control_t1.csv
- to_send/input_files/Gal_Delta_2_Ntd-TPS1-Gal_t1.csv
- __MACOSX/to_send/input_files/._Gal_Delta_2_Ntd-TPS1-Gal_t1.csv
- to_send/input_files/SortedCells_3_control_t4.csv
- __MACOSX/to_send/input_files/._SortedCells_3_control_t4.csv
- to_send/input_files/SortedCells_3_Ntd-TSL1-plus_t4.csv
- __MACOSX/to_send/input_files/._SortedCells_3_Ntd-TSL1-plus_t4.csv
- to_send/input_files/Gal_Delta_2_Ntd-TPS1-Gal_t5.csv
- __MACOSX/to_send/input_files/._Gal_Delta_2_Ntd-TPS1-Gal_t5.csv
- to_send/input_files/SortedCells_2_control_t4.csv
- __MACOSX/to_send/input_files/._SortedCells_2_control_t4.csv
- to_send/input_files/SortedCells_3_control_t1.csv
- __MACOSX/to_send/input_files/._SortedCells_3_control_t1.csv
- to_send/input_files/SortedCells_3_Ntd-TSL1-plus_t1.csv
- __MACOSX/to_send/input_files/._SortedCells_3_Ntd-TSL1-plus_t1.csv
- to_send/input_files/20190529_SortedCells_Ntd-TSL1-plus_t1.csv
- __MACOSX/to_send/input_files/._20190529_SortedCells_Ntd-TSL1-plus_t1.csv
- to_send/input_files/20190516_GalDelta_delta-TPS1_t5.csv
- __MACOSX/to_send/input_files/._20190516_GalDelta_delta-TPS1_t5.csv
- to_send/input_files/SortedCells_2_Ntd-TSL1-minus_t1.csv
- __MACOSX/to_send/input_files/._SortedCells_2_Ntd-TSL1-minus_t1.csv
