# Supplementary material for: Insights on the Control of Yeast Single-Cell Growth Variability by Members of the Trehalose Phosphate Synthase (TPS) Complex
Source: Front Cell Dev Biol. 2021 Jan 28;9:607628. doi: 10.3389/fcell.2021.607628 (PMC7876269; doi:10.3389/fcell.2021.607628)
Supplement: Supplementary file 4 [file Data_Sheet_3.ZIP › to_send/cluster_distance_analysis.py]

import csv
import numpy as np
from operator import itemgetter
import sys
import scipy.optimize
import matplotlib.pyplot as plt

import time
start_time = time.time()

names = ["20190510_GalDelta_delta-TPS1", \
"20190510_GalDelta_Ntd-TPS1-Gal", \
"20190510_GalDelta_Ntd-TPS1-Glc", \
"20190516_GalDelta_Ntd-TPS1-Glc", \
"20190516_GalDelta_delta-TPS1", \
"20190516_GalDelta_Ntd-TPS1-Gal", \
"20190529_SortedCells_control", \
"20190529_SortedCells_Ntd-TSL1-plus", \
"20190529_SortedCells_Ntd-TSL1-minus", \
"Gal_Delta_2_delta-TPS1", \
"Gal_Delta_2_Ntd-TPS1-Glc", \
"Gal_Delta_2_Ntd-TPS1-Gal", \
"Gal_Delta_delta_TPS1", \
"Gal_Delta_Ntd-TPS1-Glc", \
"Gal_Delta_Ntd-TPS1-Gal", \
"SortedCells_2_control", \
"SortedCells_2_TSL1_minus", \
"SortedCells_2_TSL1_plus", \
"SortedCells_3_control", \
"SortedCells_3_TSL1_minus", \
"SortedCells_3_TSL1_plus", \
"Ntd-TPS1_SortedCells_1_control", \
"Ntd-TPS1_SortedCells_1_minus", \
"Ntd-TPS1_SortedCells_1_plus", \
"Ntd-TSL1_SortedCells_1_control", \
"Ntd-TSL1_SortedCells_1_minus", \
"Ntd-TSL1_SortedCells_1_plus", \
"Ntd-TSL1_SortedCells_3_control", \
"Ntd-TSL1_SortedCells_3_minus", \
"Ntd-TSL1_SortedCells_3_plus"]


test = ["20190510_GalDelta_delta-TPS1"]


for filename in names:

    data = []
    with open("input_files/" + filename + "_t1.csv") as tsvfile:
        spamreader = csv.reader(tsvfile, delimiter=',', quotechar='|')
        for row in spamreader:
            x = ', '.join(row)
            x = x.split(',')

            tmp = []
            for item in x:
                try:
                    tmp.append(float(item))
                except:
                    tmp.append(str(item))
            data.append(tmp)

    print(data[0])
    t1_data = np.array(data[1:])
    print(t1_data.shape)


    data = []
    with open("input_files/" + filename + "_t5.csv") as tsvfile:
        spamreader = csv.reader(tsvfile, delimiter=',', quotechar='|')
        for row in spamreader:
            x = ', '.join(row)
            x = x.split(',')

            tmp = []
            for item in x:
                try:
                    tmp.append(float(item))
                except:
                    tmp.append(str(item))
                    # print(item)
            data.append(tmp)

    print(data[0])
    t5_data = np.array(data[1:])
    print(t5_data.shape)


    matches = []

    for i in range(t5_data.shape[0]):

        dists = np.zeros(t1_data.shape[0])

        for j in range(t1_data.shape[0]):

            dist = np.sqrt( (t5_data[i,2] - t1_data[j,2]) ** 2 + (t5_data[i,3] - t1_data[j,3]) ** 2 )

            dists[j] = dist

        matches.append([t5_data[i,0],t1_data[np.argmin(dists),0], t5_data[i,1], t1_data[np.argmin(dists),1],dists.min(),t5_data[i,2],t5_data[i,3],t1_data[np.argmin(dists),2],t1_data[np.argmin(dists),3]] )
        # t5 ID, t1 ID, t5 area, t1 area, distance, t5 X, t5 Y, t1 X, t1 Y

    matches = sorted(matches, key=itemgetter(0), reverse=False)


    to_write = matches


    data = []

    for i in range(len(to_write)):

        if to_write[i][4]<=25:
            data.append([to_write[i][0],to_write[i][1], to_write[i][2],to_write[i][3],to_write[i][4],to_write[i][5],to_write[i][6],to_write[i][7],to_write[i][8]])


    print(len(data))

    data = np.array(data)


    IDs = data[:,1]

    unique, counts = np.unique(IDs, return_counts=True)

    print(IDs.shape)
    print(counts.shape)

    count_dict = dict(zip(unique, counts))


    to_keep = []
    for i in range(IDs.shape[0]):
        if count_dict[IDs[i]] == 1:
            to_keep.append(data[i,:])

    to_write = np.array(to_keep)


    data = [["t5_ID", "t1_ID", "t5_area", "t1_area", "distance", "growth rate [ ln(t5_area/t1_area)/8]", "t5 X", "t5 Y", "t1 X", "t1 Y"]]


    for i in range(len(to_keep)):

        if to_write[i][5]==0:
            print("WARNING - 0 Growth rate!!")

        data.append([to_write[i][0],to_write[i][1], to_write[i][2],to_write[i][3],to_write[i][4], np.log(to_write[i][2]/to_write[i][3])/8,to_write[i][5],to_write[i][6],to_write[i][7],to_write[i][8]])


    # assigning row ids
    count = 0
    data[0].append("row_id")
    data[0].append("rows_ids_within_100um")
    for row in data[1:]:
        row.append(count)
        count = count+1


    for i in range(len(data)):
        if i>0:

            x = data[i][8]
            y = data[i][9]


            cluster_ids = []

            for j in range(len(data)):
                if j>0 and i!=j:

                    x_to_compare = data[j][8]
                    y_to_compare = data[j][9]

                    dist = np.sqrt(abs(x - x_to_compare)**2 + abs(y - y_to_compare)**2)

                    if dist <= 100:
                        cluster_ids.append(data[j][10])

            data[i].append(cluster_ids)


    print("writing growth rate output...")
    with open("output/" + filename + ".csv", "w") as record_file:

        for row in data:

            record_file.write('%s,%s,%s,%s,%s,%s,%s,%s,%s,%s,%s,"%s"\n' % (row[0],row[1], row[2],row[3],row[4], row[5],row[6],row[7], row[8],row[9],row[10], row[11]))


print("--- %s seconds ---" % (time.time() - start_time))
