# Supplementary material for: Insights on the Control of Yeast Single-Cell Growth Variability by Members of the Trehalose Phosphate Synthase (TPS) Complex
Source: Front Cell Dev Biol. 2021 Jan 28;9:607628. doi: 10.3389/fcell.2021.607628 (PMC7876269; doi:10.3389/fcell.2021.607628)
Supplement: Supplementary file 4 [file Data_Sheet_3.ZIP › to_send/input_files/20190516_GalDelta_Ntd-TPS1-Gal_t5.csv]

Id	Area (µm²)	Centre X Position (µm)	Centre Y Position (µm)
11855	2020.17	13745.251	39636.273
9425	893.24	12855.988	36349.848
200	874.83	7711.381	36729.578
11949	852.81	14038.11	38903.773
9215	840.27	12512.924	37094.34
8296	819.13	11843.573	37746.824
7755	807.51	11592.127	34831.363
11979	804	14078.928	38433.758
4087	749.5	9900.783	37166.777
5019	741.37	10181.579	39306.289
8764	721.03	12169.392	39751.766
11999	694.25	14130.397	37947.66
3042	678.94	9450.838	35650.863
348	649.94	7801.876	39490.719
11818	643.92	13869.359	38666.547
11984	640.91	14098.378	38189.102
8858	631.56	12348.41	38623.633
8833	627.9	12400.257	38889.07
8218	620.26	11993.558	38499.215
8979	592.85	12389.916	34287.445
4257	579.51	9791.992	33326.363
2704	563.27	9165.756	36589.23
6897	563.06	11022.183	38832.371
7571	559.21	11421.263	39687.449
9423	556.2	12859.617	36283.348
9119	549.74	12618.878	34465.527
2727	545.93	9158.698	37151.02
8876	540.28	12357.047	37996.879
12961	532.52	14507.561	35743.414
1969	532.4	8826.703	33996.492
7440	527.4	11382.005	36868.332
9204	513.8	12486.33	36737.777
91	510.43	7833.028	34773.023
10580	496.77	13545.016	33366.141
7790	494.2	11559.048	34250.695
6641	488.63	10773.939	34133.895
3541	488.13	9775.68	39910.398
7454	485.12	11195.537	37221.219
3171	480.45	9691.295	33023.641
6920	479.82	11063.628	38443.23
4184	479.13	9704.78	34459.16
11178	475.07	13584.29	36635.453
6990	472.77	11056.212	36568.336
8550	464.86	12110.473	34264.359
7701	460.09	11575.882	36414.594
2952	458.36	9453.113	37304.496
7745	457.48	11558.573	34964.004
7816	450.26	11534.947	33582.457
9493	450.05	12747.513	34246.324
9031	448.71	12322.046	33290.914
10874	448.09	13521.55	36548.605
1049	447.56	8583.761	37589.34
11756	447.06	13865.478	37322.199
8911	444.93	12289.625	37008.238
262	440.6	7915.674	37715.203
8879	438.88	12292.486	38115.926
10555	438.21	13539.803	33051.277
4595	437.31	10023.023	36266.707
12708	433.86	14630.158	38963.727
8011	430.64	11815.836	36924.902
2299	428.03	8850.936	36917.148
10863	427.4	13502.888	36227.688
8072	427.36	11829.145	38101.168
3330	427.33	9567.177	36896.195
8917	425.97	12360.974	36744.656
380	425.56	8048.619	39834.566
12722	424.59	14533.54	38850.59
11846	419.15	13783.475	39321.93
12940	418.38	14452.361	36263.055
8184	410.28	12018.805	39029.395
198	409.74	7826.731	36649.563
6557	409.18	10689.98	33709.816
8311	406.6	11907.925	37394.27
8490	406.02	12188.866	33092.574
3092	405.22	9445.753	34159.738
5299	404.09	10319.351	34980.82
10959	402.8	13439.609	38510.91
7827	400.22	11608.867	33481.75
12622	397.9	14325.218	38650.633
9474	397.11	12837.16	34726.996
8287	395.6	12053.435	37865.922
2530	393.97	9107.089	33757.785
8955	389.72	12456.739	34825.426
9242	387.02	12685.91	37790.152
8794	386.16	12354.463	39607.73
12048	386.04	13992.914	37012.664
9869	385.45	13112.048	38786.465
12082	385.05	14203.138	36165.746
11098	384.03	13760.767	38500.465
7808	383.84	11473.111	33748.801
12285	383.34	14096.684	33434.445
11883	382.65	14032.404	39832.809
9127	382.4	12532.788	34689.109
12065	381.46	14196.095	36669.652
7942	380.89	11641.333	34680.184
12925	380.35	14597.883	36639.863
3175	379.26	9597.986	33073.27
13019	378.67	14591.118	34639.121
7104	378.19	11062.11	34671.801
11865	375.79	13831.925	39773.27
8146	374.72	11635.473	39927.926
245	370.2	7681.133	37469.855
8636	368.61	12085.525	36928.816
2542	367	9216.221	33914.574
10585	364.93	13389.812	33457.691
10024	364.72	13164.714	37172.363
9307	362.86	12566.094	39865.117
9809	361.27	13042.147	37291.133
9187	360.85	12664.643	36281.137
7787	358.97	11427.763	34449.664
9396	357.88	12867.533	37460.863
9235	357.84	12657.573	37445.117
8152	357.65	11864.949	39882.113
11084	355.85	13741.558	38870.063
2100	355.16	8816.322	37646.23
9952	355.08	13272.242	39028.723
608	353.67	8068.374	34808.406
6394	351.08	10586.841	37102.008
4909	347.94	9997.914	39119.059
3231	347.4	9633.737	34551.199
5368	346.44	10216.771	33347.137
2499	345.47	8939.281	33014.969
4198	345.14	9698.036	34172.258
10976	345.08	13533.999	39221.578
1016	344.95	8617.627	38569.227
7708	344.64	11588.728	36305.012
7021	344.03	11016.315	36030.172
8227	343.59	11993.304	38323.664
5081	343.26	10153.509	38272.293
12210	342.94	14030.486	34225.941
11593	342.63	13824.248	34556.184
10222	341.08	13197.681	35170.211
11124	340.91	13701.428	37975.199
11925	339.39	14014.442	39235.07
192	339.36	7920.217	36511.535
9974	337.92	13179.957	38610.328
6416	337	10681.142	36564.566
9210	336.81	12516.502	36966.941
7086	336.63	11016.625	34940.441
9626	335.98	12994.825	34508.969
2714	335.08	9132.608	36740.734
3781	334.64	9729.656	39043.297
489	334.32	8166.581	36477.453
6206	333.53	10501.406	38499.453
6418	332.86	10640.489	36599.652
8837	332.63	12368.767	38941.531
5571	332.57	10411.397	37368.016
8010	331.6	11819.712	36901.684
4359	330.12	10038.86	33757.738
796	329.57	8235.703	35430.281
6379	329.24	10642.185	37358.457
12294	328.99	14032.809	33306.41
2711	327.61	9189.175	36707.371
883	327.42	8241.746	37033.645
10882	327.4	13463.602	36729.902
268	326.69	7927.757	37830.23
2212	325.91	8991.471	38994.094
5445	325.6	10500.113	34879.094
8358	325.37	11888.248	36489.199
6303	325.27	10612.367	39636.578
458	324.93	8156.261	37188.785
7800	324.45	11581.107	34131.945
9124	324.26	12531.248	34653.301
13167	323.91	14567.767	33290.637
9221	323.7	12518.39	37188.273
13142	323.53	14593.039	33332.008
2519	322.92	9248.172	33499.484
9023	322.59	12379.986	33191.68
8936	322.38	12346.828	35769.879
88	320.49	7767.111	34698.719
600	320.04	8099.145	35416.199
5016	319.78	10267.356	39594.813
2934	319.3	9321.356	37521.695
2662	318.74	9199.1	35863.227
643	318.59	8133.931	33716.008
3109	318.42	9360.613	34109.977
11736	318.11	13818.009	36719.5
4264	318.05	9756.224	33105.535
8960	317.67	12470.872	34659.164
9806	317	12993.643	37223.801
12694	316.69	14483.291	39577.848
6220	316.16	10388.039	38904.051
9574	315.98	13043.28	33735.133
4170	315.93	9895.645	34841.266
7993	315.48	11823.246	36616.152
6958	314.12	11184.152	37615.938
9460	313.88	12904.206	34972.648
965	313.09	8616.842	39857.406
8921	312.57	12326.279	36610.156
8387	312.46	11972.064	35456.59
7950	312.42	11741.351	34775.668
7811	312.15	11555.56	33513.371
9857	310.87	13125.201	38526.805
147	310.6	7692.318	35757.195
11526	310.58	13818.092	33732.551
8873	310.45	12392.025	38238.254
2158	310.33	8827.29	39397.445
6993	310.24	11154.529	36574.43
8859	310.1	12405.75	38364.879
11795	310.01	13903.861	38109.348
7721	309.57	11527.606	35795.617
780	308.26	8405.204	34811.426
12396	307.88	14366.597	34085.781
9107	307.06	12693.264	34187.113
1082	306.17	8626.387	36512.117
8394	306.16	12012.085	35519.754
902	305.25	8346.033	37864.602
2686	304.01	9060.609	36145.559
1083	302.44	8421.272	36540.34
10440	302.36	13200.211	34441.105
9559	302.36	12932.231	33090.398
8961	301.81	12469.675	34689.414
368	301.1	7650.299	39827.707
8333	301.06	11988.535	36885.406
13026	300.22	14451.772	34746.668
12520	300.18	14359.103	36317.004
2933	299.95	9341.671	37828.059
7124	299.32	11095.427	34315.617
11136	299.2	13730.719	37580.398
970	299.14	8513.379	39980.594
12320	298.38	14269.248	33240.426
5402	298.24	10478.365	33285.453
3813	298.2	9841.518	38674.953
9966	296.96	13281.835	38648.074
2136	296.44	8834.7	38635.895
2167	296.38	8726.148	39581.242
11051	296.08	13766.901	39517.887
5425	296.04	10422.392	34009.148
7067	295.7	10998.68	35124.836
3130	295.6	9383.985	33371.141
7818	295.6	11559.941	33636.016
7428	295.43	11304.702	36552.492
8515	295.41	12261.852	33461.57
12619	295.18	14389.87	38361.457
9959	295.01	13330.942	39109.137
12071	294.53	14031.252	36463.102
8995	294.37	12458.475	33760.059
4713	294.01	10053.322	37830.82
9985	293.4	13180.231	38435.711
928	293.28	8192.623	38672.754
10449	293.2	13200.391	34143.016
8929	292.9	12313.088	36222.906
8497	292.8	12085.443	33280.77
11076	292.71	13761.669	39055.852
2425	292.69	9014.414	34829.031
7074	292.55	11134.176	35148.977
8800	292.17	12324.513	39725.289
7752	291.54	11472.212	35074.59
11167	291.48	13743.757	37178.262
6475	290.27	10748.67	35667.242
8208	290.27	12010.737	38724.414
8112	289.68	11632.562	38712.348
8851	289.66	12292.978	38499.004
8770	289.58	12230.486	39784.617
9742	288.43	12927.824	35572.613
9375	287.11	12716.061	37911.219
2129	286.77	8782.616	38374.82
5090	286.73	10260.145	38028.195
2123	285.79	8629.152	38151.078
3301	285.71	9637.985	36487.906
8169	285.7	11951.76	39516.777
6644	285.22	10942.344	34203.387
7644	285.16	11543.053	37728.031
12030	285.08	14193.702	37202.543
10766	284.97	13539.811	35104.004
12629	284.93	14331.411	38839.922
7671	284.81	11512.831	37120.801
6284	284.07	10703.734	39885.754
8762	284.07	12116.655	39712.727
9875	283.8	12958.534	39025
11840	283.78	13979.237	39096.328
10604	283.57	13467.432	33785.605
8388	283.51	12045.013	35453.531
7432	283.38	11404.927	36678.477
8665	283.07	12267.105	37941.289
7862	282.78	11806.66	33014.488
5569	282.73	10415.712	37320.281
9538	282.29	12791.411	33467.324
4116	282.11	9762.376	36441.09
2699	281.27	9244.526	36421.043
403	281	8159.731	39403.977
8656	280.89	12262.793	37657.172
9995	280.6	13333.75	38143.324
2175	280.25	8753.249	39622.668
7532	279.95	11381.625	39234.695
7590	279.6	11612.096	38962.398
795	279.2	8231.642	35363.789
5490	279.18	10437.323	36161.66
5532	279.18	10371.031	37025.695
10942	279.1	13433.54	38212.129
3165	278.4	9420.153	33131.07
7453	278.13	11203.388	37104.727
7753	278.09	11437.454	35078.789
9245	278.05	12506.585	37883.496
34	277.38	7717.13	33463.215
7856	277.07	11613.732	33056.574
12462	276.88	14293.958	34595.328
7242	276.67	11402.532	33157.832
10596	275.96	13353.754	33653.172
7407	275.91	11355.486	36112.586
9411	275.1	12896.785	36895.969
10982	274.26	13389.573	39305.547
4768	273.3	10011.128	38170.348
289	272.78	7815.169	38170.629
137	272.63	7754.301	35550.941
10940	272.48	13511.802	38182.355
11854	272.42	13950.674	39619.762
11893	272.23	14015.62	39615.254
752	271.94	8403.808	34212.039
10977	271.84	13503.241	39260.504
2174	271.67	8811.017	39617.699
6910	271.38	11142.854	38555.469
7911	271.21	11636.562	33794.367
8003	271.08	11790.562	36792.059
2738	270.6	9219.387	37479.902
141	270.48	7815.834	35612.895
9360	270.46	12789.594	38350.445
424	270.41	7981.15	38545.602
10758	269.55	13484.173	35041.996
8710	269.16	12097.824	38752.43
5424	268.99	10490.517	33977.609
4173	268.76	9768.274	34868.648
11940	268.68	14170.146	39044.266
645	268.64	8009.57	33749.52
12510	268.57	14299.536	36024.105
11686	267.76	13949.841	35440.719
8369	267.55	12011.496	36129.48
12264	267.17	14135.664	33765.777
11186	267.09	13594.286	36499.117
6836	267.04	10815.417	39015.477
9177	266.56	12512.949	36117.34
4160	266.33	9760.529	34970.492
7122	266.33	11128.2	34308.066
635	266.17	8035.67	33872.656
708	265.98	8387.719	33351.281
497	265.89	8023.764	36073.344
3264	265.68	9493.958	35437.914
12787	265.45	14581.262	37570.07
1944	264.97	8681.284	33222.695
9777	264.79	12933.243	36639.766
2564	264.43	9255.95	34607.566
8896	264.28	12365.76	37241.023
166	264.22	7678.695	36183.777
6759	264.12	10777.563	36961.102
3886	264.05	9838.208	38195.102
8811	263.95	12467.791	39386.035
160	263.59	7732.325	35997.516
12620	263.51	14383.338	38401.852
9500	263.36	12878.452	33997.164
2245	263.32	8920.502	38481.898
10972	263.2	13418.785	39112.066
6176	263.15	10530.082	37904.656
9780	263.07	12913.833	36741.848
8395	263.01	11949.916	35520.09
9044	262.86	12669.475	33100.461
154	262.48	7963.313	35919.691
6198	262.3	10492.151	38331.551
153	262.15	7662.937	35896.703
4214	262.09	9895.406	33888.68
10927	261.96	13560.342	37785.984
7666	261.88	11531.126	37275.402
509	261.69	8098.421	35816.152
660	261.44	8085.979	33479.586
4593	261.44	9933.772	36245.785
7043	261.37	11066.234	35624.203
2205	261.21	8955.134	39303.59
9366	261.19	12818.975	38304.609
8523	261.17	12060.743	33701.914
1807	261.06	8468.602	35141.863
4077	260.69	9763.753	37081.039
12799	260.56	14461.904	37366.008
9725	260.45	13067.042	35228.895
12204	260.39	14029.737	34426.594
6419	260.33	10691.482	36598.008
10928	260.25	13471.975	37795.516
10488	260.08	13199.577	34072.926
7959	260	11782.572	35159.879
4111	259.83	9711.386	36638.559
7189	259.6	11029.103	33575.285
6414	259.53	10762.434	36836.109
8910	258.78	12395.344	37001.711
3637	258.66	9869.086	39518
2261	258.45	9005.648	38055.59
753	258.18	8351.736	34244.535
3435	258.03	9556.2	38626.535
9305	257.86	12586.255	39828.074
2276	257.86	9022.324	37739.16
9954	257.8	13314.046	39067.352
5338	257.74	10295.584	34193.809
3754	257.71	9857.158	39215.316
8382	257.13	11999.821	35643.82
7613	256.9	11463.981	38340.211
2369	256.88	8877.956	35450.371
11093	256.88	13690.343	38712.074
2186	256.79	8839.716	39725.164
13015	256.67	14549.372	34831.277
7979	256.56	11697.565	36034.828
7499	255.73	11304.397	38709.281
8796	255.66	12334.678	39702.875
10877	255.22	13373.696	36629.316
506	254.99	7994.132	35756.598
9148	254.91	12695.726	35264.844
9521	254.91	12781.3	33878.688
12090	254.87	14104.723	35834.629
8754	254.81	12245.356	39526.125
9567	254.45	13067.71	33214.508
7042	254.32	11008.587	35612.531
8006	254.24	11719.91	36858.617
2323	254.18	8860.352	36423.703
12464	253.97	14243.174	34651.156
11118	253.05	13568.58	37849.086
12471	252.88	14337.557	34792.172
1020	252.38	8456.765	38285.281
3189	252.11	9572.112	33522.297
2334	252.09	8933.375	36337.16
7039	252.02	11101.679	35865.887
6727	251.98	10894.941	35760.508
8482	251.77	11888.364	33101.789
5399	251.69	10401.758	33240.824
3049	250.94	9436.398	35517.379
8138	250.58	11788.318	39675
6444	250.18	10762.801	36072.969
7289	250.14	11351.622	33831.848
10600	250.06	13423.93	33761.594
8014	249.85	11811.295	37042.746
9236	249.83	12576.184	37539.41
10965	249.39	13485.834	38870.883
6210	249.37	10426.789	38552.227
336	249.35	7749.026	39178.457
5277	249.16	10292.892	35286.891
8980	248.82	12310.953	34279.777
3428	248.74	9686.685	38409.258
703	248.66	8293.45	33281.098
5378	248.4	10298.168	33329.398
8231	248.36	12057.568	38337.629
6670	248.36	10847.289	34648.07
10949	248.34	13521.377	38286.152
8519	248.3	12087.146	33561.988
7912	248.2	11834.3	33833.832
12749	248.09	14441.92	38416.547
12968	248.07	14568.251	35794.754
8493	247.86	12135.804	33189.109
12559	247.63	14278.256	37267.445
6566	247.59	10577.089	33481.672
3221	247.23	9606.438	34445.254
11531	247.11	13882.7	33890.434
8883	246.92	12480.124	37930.984
6930	246.63	11146.714	38286.902
12345	246.59	14275.628	33590.617
8938	246.36	12323.845	35860.492
6911	246.35	11164.714	38585.473
6225	246.17	10428.841	39067.992
13016	245.52	14455.79	34836.566
8352	245.43	11871.591	36679.953
6953	245.41	11140.078	37826.223
8506	245.2	12227.688	33410.492
7938	244.97	11760.61	34513.191
9325	244.89	12784.7	39325.633
7263	244.7	11242.959	33471.949
5495	244.66	10412.904	36403.891
1809	244.49	8619.085	35156.965
2435	244.41	8899.167	34706.879
8836	244.37	12425.288	38905.906
12628	244.26	14337.32	38722.289
7853	244.18	11621.756	33302.324
2479	244.14	8902.316	33549.309
6680	244.09	10860.658	34802.859
10934	243.64	13513.667	37943.469
9084	243.49	12530.486	33778.59
9481	243.36	12792.183	34518.156
8091	243.24	11696.972	38368.52
6795	243.11	10895.783	38171.715
5125	242.8	10336.509	37880.535
6985	242.71	11116.25	36778.855
2481	242.63	8900.095	33348.496
10937	242.55	13452.314	37996.004
3036	242.11	9390.396	35813
6465	242.09	10601.23	35857.871
13037	242.05	14604.376	34594.633
11200	242.04	13596.029	36173.898
9465	241.86	12814.654	35041.449
6843	241.82	10775.345	39103.68
452	241.81	8061.912	37030.598
12659	241.33	14335.942	39428.406
7362	241.29	11405.57	35031.203
12927	240.31	14475.156	36663.629
12931	240.16	14470.008	36416.207
3227	240.06	9659.568	34493.313
9384	239.97	12736.429	37606.859
8964	239.72	12445.606	34768.91
10957	239.53	13550.019	38457.824
4796	239.37	10112.524	38335.59
12113	239.18	14006.467	35326.277
9473	238.8	12866.293	34681.828
11778	238.76	13907.822	37634.992
7427	238.68	11407.936	36535.605
11216	238.57	13570.373	35795.457
1044	238.55	8541.86	37821.023
2894	238.45	9440.862	38324.855
2957	238.26	9397.276	36882.246
9391	238.11	12767.638	37377.086
12793	237.78	14598.565	37349.164
7999	237.61	11684.371	36745.391
6740	237.61	10942.385	36194.773
12095	237.36	14056.673	35869.051
13087	237.36	14578.494	33866.32
4128	237.21	9844.394	36326.691
10837	237.07	13403.568	35716.32
9812	236.84	13071.677	37318.863
5327	236.82	10328.29	34374.227
649	236.61	8105.167	33801.887
7208	236.52	11155.294	33198.016
9733	236.48	13003.511	35372.383
8118	236.27	11723.671	38842.746
11111	236.19	13568.34	37996.063
9545	236.17	12788.741	33030.602
6588	236.13	10907.282	33177.941
2726	236.1	9102.416	37134.324
8905	235.81	12346.007	36903.27
3299	235.77	9602.668	36372.844
8672	235.73	12216.061	38162.605
12504	235.71	14247.705	35884.738
12756	235.69	14450.437	38174.141
12630	235.66	14281.267	38838.328
505	235.5	8019.829	35985.461
6537	235.48	10560.013	34169.441
6730	235.43	10981.973	35889.105
11444	235.31	13611.182	33591.168
7961	235.23	11724.087	35238.668
13024	235.12	14430.893	34744.629
2092	235.02	8710.921	37370.031
1915	234.89	8540.803	33411.004
418	234.85	8020.084	38938.438
8954	234.72	12357.149	34806.84
2756	234.64	9237.461	37946.766
12038	234.54	14131.032	37046.73
6491	234.49	10690.286	35399.793
1026	234.1	8487.009	38136.719
11162	234.08	13746.496	37068.102
7471	233.4	11219.796	37521.395
8543	233.15	12114.908	34084.09
6899	232.95	11147.957	38847.043
11045	232.95	13757.402	39732.594
4840	232.9	9980.748	38693.316
334	232.72	7873.384	39124.578
11850	232.72	13985.733	39486.898
10886	232.59	13457.043	36801.031
8855	232.51	12473.958	38525.047
12727	232.44	14523.429	38929.016
11015	232.28	13518.6	39728.602
2257	232.11	9031.136	38302.973
255	231.98	7969.38	37606.891
12499	231.94	14369.971	35733.363
7341	231.88	11395.179	34731.188
10583	231.67	13562.413	33416.637
2026	231.63	8716.731	34973.574
8644	231.58	12123.84	37189.563
10918	231.52	13480.177	37629.777
7275	231.44	11277.095	33609.492
10533	231.36	13284.042	33391.941
7637	231.06	11559.697	37887.227
2797	231	9251.007	39127.469
10087	230.75	13304.464	35612.172
935	230.73	8289.277	39056.207
10671	230.67	13368.17	34429.375
10898	230.56	13551.59	37117.547
96	230.39	7700.404	34850.105
7402	230.12	11316.062	36038.625
8586	230.1	12256.56	35636.434
11825	229.97	13906.425	38888.973
6292	229.77	10587.977	39936.852
3202	229.64	9521.17	33919.746
3106	229.43	9274.798	34079.352
13184	229.41	14593.361	33169.016
5397	229.37	10406.608	33096.641
6965	228.91	11062.061	37410.813
5310	228.24	10224.891	34937.445
9172	228.22	12611.593	36065.109
9174	227.94	12503.007	36077.762
5367	227.9	10199.158	33623.375
8013	227.28	11823.134	36981.477
11518	227.09	13913.26	33667.77
8268	226.94	11861.578	37993.492
5217	226.75	10340.051	36505.824
9983	226.56	13290.892	38417.609
8049	226.54	11717.959	37826.898
8236	225.94	11922.978	38423.148
2219	225.75	8852.275	38834.406
4009	225.73	9899.775	37751.703
10521	225.66	13170.038	33740.117
11480	225.37	13711.931	33277.586
3115	225.1	9377.066	33740.398
7904	225.1	11792.67	33680.508
3182	224.83	9538.457	33302.613
678	224.74	8105.412	33023.496
7535	224.51	11302.514	39300.766
3028	224.51	9392.007	35914.457
3767	224.37	9749.197	39259.285
8533	224.28	12095.109	33852.73
2464	224.2	9045.84	34053.063
2966	224.01	9344.937	36560.105
11499	223.89	13900.173	33410.961
239	223.87	7821.646	37422.527
466	223.76	8114.239	36955.074
1237	223.74	8560.509	35786.68
9492	223.53	12815.928	34220.633
9886	223.49	13015.899	39486.422
10532	223.07	13280.172	33376.809
99	222.95	7662.272	34914.703
8663	222.46	12258.662	37913.02
8437	222.44	12052.452	34282.473
4953	222.32	9967.342	39538.203
6974	222.25	11174.697	37030.277
8627	221.92	12097.731	36693.055
5245	221.63	10131.641	35870.586
12656	221.4	14403.455	39289.262
2709	221.27	9242.059	36670.688
401	221.08	8145.901	39361.02
991	221	8561.014	39128.824
12537	220.92	14384.961	36906.102
7457	220.77	11242.7	37319.352
12483	220.46	14274.294	35289.996
6546	220.41	10559.515	34094.887
7196	220.39	11063.296	33352.863
1060	220.33	8468.784	37289.785
9111	220.31	12650.781	34261.934
1819	220.14	8492.483	35006.922
10052	220.06	13248.516	36472.047
12924	219.95	14442.394	36636.973
11927	219.62	14105.393	38990.469
6762	219.49	10965.981	37201.543
6211	219.35	10393.967	38566.617
11746	219.31	13928.598	37105.828
9767	219.22	12960.66	36140.973
6804	219.12	10974.021	38241.957
6978	218.95	11137.183	36871.031
4317	218.59	10040.367	33453.496
6597	218.57	10892.148	33404.824
7401	218.18	11292.967	35987.059
9973	217.94	13216.932	38596.426
9534	217.72	12804.002	33515.555
7390	217.59	11406.814	35659.402
10048	217.46	13222.238	36562.949
7330	217.42	11388.737	34546.363
8595	217.34	12087.076	35825.941
498	217.3	8185.284	36151.664
2625	217.02	9089.533	35644.094
9822	216.77	12922.217	37780.879
11806	216.71	13964.996	38342.313
8528	216.71	12172.204	33778.578
6539	216.69	10654.362	34284.77
6338	216.57	10578.278	38447.324
9332	216.57	12814.059	38977.113
5178	216.46	10247.608	37201.344
6908	216.46	11090.869	38507.59
10789	216.4	13534.668	35213.297
6531	216.31	10647.854	34553.699
10014	216.27	13211.406	37277.141
3727	216.25	9850.101	39123.781
4377	216.25	9938.456	33978.734
383	216.08	8057.215	39891.242
9379	216.04	12867.189	37787.453
8397	216.02	11967.205	35558.324
3827	215.9	9726.693	38788.078
12759	215.52	14487.591	38268.234
179	215.25	7923.08	36278.973
308	214.91	7895.44	38688.566
2083	214.68	8630.648	37047.32
9383	214.58	12722.07	37567.141
8962	214.56	12334.068	34692.293
9635	214.07	13084.679	34565.668
4159	214.01	9707.262	35252.023
491	213.97	8019.133	36229.066
3125	213.93	9380.451	33627.273
6954	213.78	11188.455	37824.078
11079	213.76	13599.741	39110.219
2135	213.64	8656.406	38617.078
11774	213.64	13935.894	37561.219
7502	213.61	11282.188	38835.063
11493	213.59	13859.841	33082.602
684	213.49	8184.306	33115.039
8629	213.47	12083.076	36772.832
7442	213.45	11345.038	36907.473
11812	213.34	13807.465	38517.563
11712	213.2	13944.56	35918.199
7702	213.13	11519.85	36414.422
4515	213.07	10076.7	35498.18
8479	212.99	11986.485	33077.828
5336	212.86	10269.612	34160.262
12687	212.74	14627.827	39627.109
11917	212.63	14042.798	39333.316
2176	212.32	8703.603	39646.133
6316	212.26	10702.797	39324.77
8667	212.07	12075.37	38003.43
908	212	8204.821	38117.148
5553	211.94	10370.302	37190.973
320	211.84	7978.929	38884.055
9050	211.79	12503.55	33266.926
2809	211.73	9079.96	39489.824
10057	211.67	13238.965	36063.379
3859	211.61	9810.929	38323.621
90	211.56	7924.465	34748.348
862	211.44	8401.421	35964.949
6732	211.4	10776.288	35949.898
3275	211.36	9630.512	35608.395
9428	211.15	12841.701	36161.914
238	211.13	7780.743	37420.645
3016	210.92	9354.991	36150.836
9166	210.9	12565.313	35973.785
3597	210.85	9757.25	39750.898
857	210.73	8410.893	35859.598
242	210.64	7843.977	37444.266
8110	210.6	11771.401	38670.797
932	210.52	8301.835	38905.414
5497	210.46	10376.633	36423.547
9469	210.23	12874.53	34912.813
4430	210.08	10032.249	34593.012
6768	209.58	10830.83	37387.41
3188	209.54	9682.614	33472.539
9343	209.35	12882.993	38663.168
3039	209.3	9380.228	35604.168
12052	209.16	14025.934	36771.109
7260	209.07	11313.942	33403.363
2780	208.95	9219.82	38445.98
8919	208.82	12472.892	36814.641
12033	208.57	14011.697	37281.223
9874	208.57	12988.802	39026.719
7114	208.49	11158.687	34511.281
7970	208.2	11698.824	35505.238
8617	207.97	12193.163	36379.652
12275	207.95	14186.918	33635.473
3117	207.92	9484.804	33749.371
9264	207.86	12623.766	38210.215
12023	207.74	14188.969	37379.219
8727	207.67	12188.716	39061.594
2505	207.65	9083.778	33039.805
2255	207.46	9021.056	38258.922
323	207.13	7906.099	38955.148
8620	207.13	12067.919	36590.102
2694	207	9198.281	36207.594
8650	206.94	12149.444	37471.793
8123	206.92	11770.794	39000.578
8433	206.9	11991.386	34224.559
5165	206.73	10320.764	37618.332
7600	206.59	11518.77	38676
2350	206.56	9052.793	36011.887
8641	206.4	12085.118	37148.473
4724	206.23	10008.743	37948.949
7061	206.19	11064.975	35291.949
4305	206.17	10008.971	33376.977
12077	206.12	14011.004	36282.414
194	206	7958.374	36539.793
9397	205.71	12795.212	37459.895
1931	205.69	8498.199	33136.898
3283	205.48	9665.403	35907.426
8429	205.39	11867.963	34595.313
2577	205.18	9137.062	35126.801
9990	205.18	13290.426	38249.543
12741	205.06	14488.096	38533.602
4090	205.02	9810.175	36879.176
13061	204.98	14494.553	34033.133
3047	204.95	9440.321	35468.734
2215	204.89	8937.905	39092.109
6563	204.87	10758.256	33371.703
4205	204.83	9882.954	34287.965
7866	204.83	11771.999	33093.711
6378	204.79	10563.432	37662.648
9734	204.79	13120.695	35435.086
12058	204.72	14066.152	36827.977
9238	204.7	12675.253	37638.34
1913	204.6	8621.456	33380.395
2023	204.54	8745.15	34929.246
2941	204.45	9455.211	37417.012
3968	204.35	9900.589	38152.344
8538	204.31	12067.756	33951.219
7649	204.31	11494.354	37803.309
11177	204.1	13627.34	36614.445
10422	204.05	13225.588	34353.766
2070	204.01	8674.991	36557.313
8822	203.99	12298.371	39016.809
12467	203.97	14307.715	34700.992
9892	203.76	12933.013	39654.863
8803	203.68	12409.711	39491.309
3089	203.61	9475.797	34575.254
11814	203.49	13817.972	38549.93
8182	203.41	11903.928	38967.059
7625	203.34	11586.967	38220.547
8828	202.92	12378.853	38866.781
298	202.8	7669.81	38397.707
870	202.76	8215.406	36373.617
2249	202.69	8914.098	38535.41
9212	202.28	12652.973	37051.223
3302	202.25	9530.69	36496.047
9467	202.23	12768.665	35079.695
9844	202.05	13101.489	38131.699
7051	202.05	11092.03	35463.762
2162	201.88	8790.224	39478.207
12001	201.79	14105.517	37669.602
10599	201.65	13389.635	33755.277
3268	201.56	9675.77	35479.07
345	201.56	7655.474	39385.492
9882	201.54	13094.548	39347.535
11141	201.36	13668.641	37388.168
11732	201.29	13877.594	36525.191
3343	201.1	9507.289	36992.004
10525	201.06	13145.591	33581.258
12335	201.04	14256.584	33483.566
2900	200.67	9483.075	38162.258
5588	200.64	10420.515	37634.645
9207	200.6	12546.849	36844.195
2457	200.58	8855.814	34146.941
2946	200.43	9470.019	37207.008
7615	200.41	11451.36	38403.559
10932	200.39	13376.26	37932.438
447	200.37	8146.978	37467.813
11054	200.1	13707.024	39590.402
8125	199.98	11839.747	39059.926
12261	199.98	14043.209	33729.004
9025	199.97	12402.196	33193.465
2094	199.97	8663.67	37447.031
8415	199.81	11848.484	34680.82
6342	199.81	10666.16	38197.535
3242	199.79	9526.662	34990.492
7298	199.64	11337.44	33941.102
356	199.6	7724.658	39643.469
8120	199.56	11692.118	38918.035
1095	199.54	8440.056	36033.086
10774	199.45	13426.56	35161.18
612	199.41	7995.69	34908.676
12697	199.33	14549.018	39377.262
9791	199.31	13095.429	36975.859
9858	199.29	13009.099	38536.168
12166	199.28	14155.623	34484.633
713	199.26	8375.933	33415.059
9853	199.01	13117.832	38437.172
11821	198.95	13886.501	38735.754
7156	198.93	11156.368	34077.758
7188	198.89	11188.745	33555.996
2945	198.85	9434.632	37199.789
9333	198.82	12723.036	38983.555
12775	198.7	14485.238	37675.762
11019	198.66	13498.265	39940.254
11017	198.32	13543.241	39802.133
8757	198.28	12231.6	39626.746
6746	198.28	10785.126	36417.043
12636	198.18	14378.33	38947.305
8286	198.13	11924.111	37845.184
2518	198.11	9254.477	33423.289
2483	198.09	8985.549	33364.309
7200	197.84	11084.662	33382.395
2719	197.61	9209.356	36842.563
1015	197.59	8588.218	38538.629
3417	197.55	9489.748	38230.996
7281	197.55	11381.552	33691.984
774	197.4	8366.746	34614.113
7353	197.32	11296.753	34967.668
8673	197.28	12120.168	38217.508
3516	197.26	9556.755	39978.574
1829	197.26	8598.783	34618.688
9153	197.11	12572.736	35455.273
441	197.07	8083.511	37564.516
5585	197	10372.145	37598.301
4714	197	10000.982	37839.098
7107	196.92	11137.793	34771.566
9896	196.75	13076.938	39772.449
6601	196.67	10926.686	33456.73
1812	196.59	8422.504	35176.559
6685	196.57	10855.117	34986.176
3129	196.5	9458.147	33360.523
8931	196.5	12402.718	35924.035
7897	196.36	11634.149	33519.586
4319	196.13	9975.975	33466.512
7396	196.1	11257.529	35906.035
6301	196.06	10701.122	39986.73
6381	195.96	10559.771	37427.914
9732	195.85	12994.094	35344.039
7802	195.5	11514.346	33842.645
12521	195.37	14393.431	36429.27
3167	195.33	9325.861	33140.695
2146	195.27	8839.292	38988.898
7988	195.18	11821.968	36377.688
9766	195.14	13081.652	36065.441
1826	195.12	8561.189	34918.523
3419	195.12	9679.454	38248.457
875	195.08	8290.93	36659.797
10938	195.04	13371.208	37999.781
8589	195.04	12240.756	35683.602
9485	195.02	12781.838	34579.969
6675	194.91	10878.605	34786.82
4120	194.68	9720.368	36522.004
13041	194.58	14435.833	34408.109
8527	194.37	12083.187	33775.473
7443	194.35	11374.399	36907.43
2480	194.28	8952.4	33345.672
11713	194.16	13812.048	35971.938
10810	194.14	13440.777	35383.297
236	194.08	7939.417	37335.363
5415	193.97	10377.203	33709.332
6738	193.97	10912.031	36171.965
7300	193.93	11323.834	34010.316
9751	193.85	13060.612	35671.398
9483	193.84	12897.796	34571.461
9496	193.84	12817.756	34252.68
9859	193.68	12938.779	38558.066
7479	193.53	11223.331	37758.723
6312	193.39	10673.228	39466.414
1071	193.38	8562.165	36766.973
1821	193.32	8608.303	35021.656
3847	193.32	9872.684	38577.328
3335	193.15	9571.582	36935.441
9827	193.13	13047.69	37889.09
7138	193.09	11010.072	34145.004
11727	192.8	13948.225	36294.793
957	192.74	8331.256	39699.723
5135	192.59	10277.441	37979.023
6389	192.51	10747.801	37307.359
2553	192.4	9151.529	34227.855
8022	192.3	11651.771	37143.371
2835	192.17	9175.518	39893.902
5449	192.09	10405.041	34907.117
11992	191.82	14206.441	38134.34
7123	191.63	11194.076	34308.547
58	191.5	7909.89	34029.613
408	191.46	8179.718	39225.41
2204	191.13	8974.55	39281.828
6514	190.92	10764.6	34822.078
8716	190.75	12163.262	38870.207
2558	190.73	9164.245	34439.09
8324	190.73	11850.709	37209.355
6542	190.64	10606.915	34082.316
3177	190.62	9633.049	33224.395
12587	190.6	14411.521	37650.266
2683	190.44	9197.646	36052.223
10962	190.44	13500.442	38600.625
8985	190.25	12421.254	34099.723
7536	190.18	11398.276	39299.527
1024	190.08	8585.171	37993.383
7411	190.08	11220.282	36264.941
11092	190.02	13647.778	38676.512
2309	189.98	8951.093	36744.195
4147	189.97	9732.874	35457.797
12188	189.93	14003.843	34594.496
3101	189.85	9305.552	33991.551
6886	189.83	11000.585	39142.387
3317	189.83	9533.403	36778.258
8977	189.72	12321.601	34237.629
6592	189.72	10983.384	33215.105
9298	189.7	12640.749	39664.086
9438	189.68	12892.264	35761.055
9786	189.68	13087.259	36947.723
7719	189.66	11597.354	35762.344
9075	189.62	12494.487	33687.871
9771	189.6	13132.079	36386.34
2056	189.43	8829.233	35893.5
42	189.35	7658.917	33697.832
6709	189.29	10777.072	35311.66
2333	189.2	8945.047	36306.309
12586	189.2	14248.31	37609.516
9355	188.87	12895.538	38609.91
392	188.87	8052.433	39707.871
9781	188.85	13057.523	36763.457
661	188.85	8160.344	33167.176
12524	188.64	14208.398	36571.605
7956	188.3	11717.735	35103.094
13018	188.3	14476.832	34872.813
10315	188.09	13280.681	34878.961
3303	188.07	9513.538	36535.93
2239	187.93	8991.611	38715.887
6980	187.88	11176.586	36968.492
3135	187.86	9383.376	33478.07
2106	187.67	8739.225	37820.078
396	187.67	8056.718	39540.488
8004	187.57	11668.664	36802.797
6232	187.53	10503.448	39231.535
4481	187.38	9936.301	35122.031
7744	187.28	11454.603	34950.992
9461	187.23	12730.521	34975.023
9690	187.19	13020.2	34887.18
10868	187.05	13492.586	36434.785
11594	187	13906.881	34590.973
10442	187	13162.04	34448.707
12616	186.84	14323.826	38267.137
13139	186.82	14634.138	33648.691
9339	186.57	12766.681	38826.066
9418	186.57	12755.045	36479.523
7777	186.54	11442.425	34597.465
729	186.44	8321.101	33718.684
276	186.36	7797.689	38023.68
7118	186.27	11199.224	34580.645
7903	186.25	11747.143	33627.84
7845	186.13	11418.65	33276.922
7593	186.11	11542.602	39044.492
244	185.98	7752.736	37462.387
2436	185.83	9031.025	34717.328
4088	185.65	9739.68	37170.777
2307	185.6	9018.258	37015.688
5181	185.44	10136.366	37282.09
2364	185.42	8882.272	35727.992
6619	185.41	10920.177	33721.625
9003	185.37	12473.37	33506.18
7357	185.23	11242.994	35016.008
2878	185.06	9434.041	38880.305
9911	184.97	13298.014	39601.551
7554	184.93	11262.934	39622.496
2308	184.91	8911.706	37020.141
930	184.89	8353.045	38747.73
9978	184.87	13218.347	38323.684
7186	184.75	11152.947	33540.906
7653	184.75	11508.351	37561.156
5392	184.75	10397.323	33036.09
5161	184.6	10184.589	37576.121
6751	184.58	10790.622	36589.73
6336	184.51	10675.605	38372.301
5342	184.33	10268.741	34211.691
10953	184.31	13490.522	38339.973
11130	184.18	13709.953	37787.5
11723	184.14	13842.176	36137.996
6471	183.87	10769.642	35603.754
7725	183.87	11615.626	35859.02
1912	183.82	8480.873	33365.125
2950	183.74	9308.023	37296.977
7636	183.7	11472.046	38114.449
7727	183.59	11539.558	35726.906
11525	183.57	13878.5	33726.273
998	183.53	8439.524	39033.105
6605	183.43	10899.335	33488.727
968	183.38	8625.994	39935.371
7614	183.34	11490.219	38352.246
11062	183.34	13696.669	39372.504
9327	183.18	12731.16	39406.867
2262	183.01	9050.938	38093.395
13032	182.97	14582.132	34501.504
12283	182.9	14194.78	33398.984
2115	182.86	8634.254	37928.531
4709	182.84	10073.809	37770.852
5488	182.82	10490.135	36119.469
9982	182.76	13283.859	38396.438
8056	182.7	11778.579	37952.535
119	182.65	7837.02	35290.398
5502	182.42	10349.075	36540.066
6304	182.36	10630.673	39636.051
6717	182.32	10871.216	35497.352
8158	182.3	11973.043	39618.004
7314	182.26	11346.592	34291.66
12078	182.11	14036.614	36067.258
10053	181.9	13280.167	36500.23
917	181.88	8262.147	38460.73
682	181.88	8090.715	33094.125
6273	181.86	10547.676	39897.148
11171	181.79	13611.719	36867.746
13044	181.77	14547.339	34175.891
5474	181.61	10403.166	35606.844
2371	181.54	8857.825	35473.129
8904	181.29	12355.206	36881.012
496	181.25	8000.027	36367.781
4938	181.19	9938.105	39290.754
12343	181.19	14214.187	33542.676
10763	180.98	13424.172	35089.332
2910	180.96	9439.925	38005.887
6984	180.96	11090.287	36719.465
823	180.92	8220.071	35803
2766	180.88	9271.105	38036.586
2529	180.87	9205.42	33741.363
6642	180.64	10810.237	34141.395
7063	180.48	11034.027	35334.461
6725	180.35	10796.915	35661.988
4172	180.33	9825.455	34841.137
12528	180.19	14288.956	36711.68
3383	180.19	9602.075	37874.758
5469	180.18	10409.926	35519.172
2868	180.14	9307.212	39043.047
332	180.1	7979.014	39082.977
12502	180.1	14400.521	35766.723
3197	180.06	9619.063	33684.098
738	180	8393.347	33884.488
2784	179.95	9060.447	38709.289
1806	179.93	8542.685	35334.383
299	179.85	7763.244	38434.672
9040	179.77	12678.929	33065.367
10860	179.74	13556.886	36158.129
395	179.72	8021.364	39448.047
10586	179.66	13553.453	33456.402
9240	179.51	12506.183	37742.102
8516	179.49	12146.896	33478.867
3994	179.37	9863.459	37692.051
4466	179.33	10066.827	34805.848
3190	179.28	9696.292	33534.383
6744	179.24	10844.004	36322.555
10935	179.18	13542.421	37964.816
6264	179.16	10368.333	39575.512
7537	178.93	11227.522	39320.684
5460	178.74	10457.52	35279.898
433	178.68	8143.84	38009.996
9847	178.6	12945.257	38229.027
5489	178.57	10410.65	36151.816
9022	178.55	12277.33	33169.188
9775	178.55	13040.74	36573.516
12121	178.41	14120.042	35128.352
6497	178.41	10761.952	35191.406
9427	178.34	12804.95	36118.352
2720	178.18	9195.182	36855.109
2134	178.13	8836.044	38592.539
594	178.09	8067.01	35296.145
1005	178.09	8539.98	39089.617
7584	178.07	11418.741	39579.07
10018	178.07	13156.895	37331.102
10013	178.05	13273.217	37253.883
10964	178.03	13488.662	38829.801
5479	178.03	10365.714	35836.609
12111	177.92	14001.701	35281.813
11666	177.9	13952.772	35042.688
36	177.67	7786.125	33500.566
10597	177.53	13526.043	33687.277
12584	177.51	14366.058	37550.422
5261	177.46	10174.538	35691.887
9309	177.44	12625.533	39921.668
8332	177.44	12038.063	37155.363
9486	177.36	12738.479	34305.258
9311	177.34	12508.052	39968.52
3290	177.28	9664	36072.254
12244	177.15	14073.707	33918.359
11077	177.15	13720.891	39069.633
12921	177.13	14636.181	36591.828
994	177.09	8481.775	39194.535
12026	177.07	13998.766	37395.969
5051	177	10194.761	38703.125
12281	176.94	14171.661	33376.27
601	176.86	8085.442	35108.098
11710	176.82	13818.386	35804.773
5229	176.8	10300.591	35994.074
10001	176.57	13190.626	37799.449
6967	176.44	11018.046	37428.664
11706	176.33	13836.613	35769.09
11056	176.1	13605.708	39304.895
9132	175.9	12521.724	34684.828
5408	175.88	10429.686	33472.672
2119	175.88	8670.579	38078.68
7144	175.85	11086.318	34208.617
8339	175.81	11975.258	37005.203
2536	175.79	9082.377	33797.457
8594	175.71	12275.917	35778.18
9984	175.67	13253.039	38432.535
8204	175.67	12001.718	38645.246
9585	175.54	13089.526	33998.098
6736	175.52	10828.447	36022.328
867	175.48	8269.196	36274.664
3273	175.44	9545.88	35521.012
2493	175.35	8942.307	33264.648
9203	175.27	12512.098	36564.754
889	175.18	8407.054	37290.957
430	175.08	8193.527	38236.043
6813	175.04	10896.698	38452.043
2451	174.98	8888.168	34339.824
6571	174.97	10768.09	33256.344
8548	174.83	12061.663	34238.023
676	174.75	8132.984	33012.949
11100	174.74	13589.495	38615.652
22	174.74	7884.027	33311.969
7010	174.72	11050.843	36203.719
8827	174.64	12410.404	38862.828
6255	174.64	10526.043	39521.672
1079	174.6	8484.702	36397.555
428	174.6	8106.914	38427.785
11591	174.54	13854.418	34442.652
4298	174.52	10118.998	33293.098
5204	174.49	10272.678	36728.207
5041	174.49	10249.023	38878.258
10662	174.37	13441.17	34301.539
12295	174.35	14105.62	33051.082
3070	174.26	9373.19	34781.359
2473	174.26	9016.656	33755.266
5260	174.24	10276.482	35668.355
12490	174.2	14256.003	35465.785
13057	174.18	14507.408	34013.5
7419	174.1	11309.311	36381.625
4098	173.97	9782.186	36989.938
4858	173.85	9981.116	38779.094
6461	173.82	10659.027	35821.441
4526	173.74	10039.868	35534.777
440	173.64	8130.423	37539.277
2705	173.55	9209.911	36622.781
11788	173.51	13993.13	37839.063
8963	173.45	12346.237	34725.809
7640	173.41	11605.976	37697.156
13094	173.37	14611.446	33945.402
741	173.28	8307.578	33902.883
8601	173.18	12185.388	35972.82
9950	173.16	13155.825	38959.887
11559	173.07	13868.351	34071.992
11053	172.99	13715.264	39540.02
2	172.97	7704.14	33061.422
9850	172.84	12986.173	38240.727
7588	172.76	11600.544	39205.5
2582	172.63	9099.366	35317.434
8761	172.61	12226.003	39698.172
9876	172.59	12939.558	39046.434
9335	172.51	12835.404	38989.367
940	172.51	8390.996	39304.504
2091	172.47	8798.814	37360.875
10926	172.42	13462.97	37774.895
9198	172.28	12526.02	36389.492
10773	172.28	13373.34	35152.945
10903	172.23	13355.976	37228.93
4407	171.9	10032.495	34392.914
9533	171.88	12770.64	33502.469
3471	171.77	9691.086	39449.172
11787	171.71	13854.061	37790.527
603	171.67	8086.856	35204.668
1051	171.63	8489.975	37659.566
6859	171.57	10865.151	39634.848
4126	171.46	9776.474	36311.258
12129	171.34	14035.876	34951.211
6487	171.31	10639.42	35354.168
12478	171.13	14289.697	35181.074
7739	171.08	11478.051	35120.043
411	171.06	8150.09	39051.621
9402	170.9	12708.57	37333.215
8164	170.85	12059.178	39827.832
9917	170.83	13304.094	39642.766
9832	170.79	13004.419	38008.586
7631	170.67	11610.327	38000.66
7273	170.65	11284.886	33599.215
152	170.6	7855.695	35892.086
4125	170.56	9701.503	36276.664
404	170.54	8134.477	39417.332
7982	170.52	11653.828	36178.648
8971	170.42	12280.628	34427.184
8900	170.37	12321.743	37132.77
6526	170.35	10769.979	34726.93
7090	170.35	10991.358	35045.926
2434	170.33	9018.083	34626.813
409	170.27	8143.569	39042.035
9393	170.25	12719.672	37412.16
9644	170.14	12929.131	34608.598
7239	170.1	11226.493	33052.242
2672	170	9060.07	35928.848
12300	169.72	14207.545	33095.086
7343	169.72	11290.4	34785.973
1089	169.45	8568.834	35949.039
6839	169.43	10943.635	39065.566
2800	169.29	9079.124	39280.711
8183	169.28	12060.849	38995.43
6607	169.26	10922.843	33527.332
3201	169.26	9528.793	33902.438
5387	169.2	10335.973	33089.359
2068	169.2	8799.755	36538.395
9144	169.1	12607.949	35139.832
7710	169.08	11560.504	36075.848
8953	169.05	12334.921	34794.047
251	169.01	7844.082	37518.656
7503	169.01	11416.688	38857.719
1084	168.91	8445.887	36141.742
8153	168.72	11978.681	39983.922
11158	168.7	13675.061	37326.242
881	168.6	8274.508	36979.199
11189	168.55	13660.236	36534.773
13163	168.39	14620.426	33247.727
9905	168.37	13161.227	39776.012
2290	168.34	9006.336	37282.328
12716	168.32	14610.915	39059.605
8203	168.18	11981.09	38923.891
449	168.13	8073.004	37189.301
8419	168.11	11849.196	34718.301
6628	168.07	10984.454	33796.813
11456	168.01	13719.177	33333.855
8457	167.93	12014.069	33641.984
3045	167.82	9305.618	35426.906
3892	167.78	9699.744	38253.262
9436	167.78	12806.801	36029.43
3226	167.61	9672.312	34480.238
7730	167.61	11528.7	35490.219
7371	167.61	11325.644	35264.449
993	167.57	8562.766	39165.414
5395	167.42	10493.708	33054.609
3825	167.38	9892.583	38774.23
9902	167.34	12940.094	39972.625
4209	167.26	9726.654	34067.598
460	167.11	8092.947	36874.289
904	167.05	8216.866	37940.484
6460	166.92	10580.611	35819.066
2954	166.9	9351.986	37058.461
12746	166.88	14451.858	38375.152
3185	166.88	9547.766	33395.938
2548	166.86	9226.642	34168.719
3249	166.86	9515.853	35133.176
208	166.67	7759.081	36850.152
12350	166.61	14348.842	33613.266
6793	166.55	10935.186	38128.207
2338	166.15	9033.16	36381.527
8947	166.13	12371.084	35551.059
7776	166.1	11468.263	34569.746
5250	166.06	10330.655	35888.387
5020	165.96	10292.771	39311.145
2128	165.96	8675.949	38370.363
12654	165.81	14369.019	39229.688
4553	165.73	9942.183	35836.043
1241	165.52	8532.385	35843.652
5034	165.42	10145.81	39041.934
10088	165.21	13247.097	35614.633
13168	164.96	14544.924	33296.039
11730	164.91	13964.773	36434.434
5471	164.89	10493.608	35561.531
9854	164.83	13049.148	38489.387
9314	164.72	12604.813	40006
216	164.64	7910.765	36999.254
7579	164.6	11611.647	39510.57
2990	164.6	9393.056	36511.176
12349	164.58	14208.412	33602.617
2008	164.49	8751.286	34786.41
3943	164.33	9884.08	38021.125
9348	164.28	12732.244	38742.836
12357	164.28	14360.7	33648.387
9297	164.24	12633.546	39625.367
23	164.18	7644.306	33319.676
2806	164.18	9132.56	39401.43
11862	164.12	13920.024	39753.543
9434	164.1	12870.739	35997.473
12688	164.03	14417.059	39679.164
85	163.99	7882.9	34612.121
3119	163.85	9362.884	33753.602
9672	163.76	12971.716	34769.875
235	163.68	7920.98	37323.93
9372	163.62	12864.207	38112.773
7459	163.6	11410.864	37338.656
9017	163.55	12284.808	33450.934
941	163.53	8403.521	39342.105
8582	163.37	12222.149	35603.191
12995	163.32	14546.304	35358.406
8111	163.28	11718.141	38674.297
7628	163.2	11559.435	38280.207
2206	163.14	8976.039	39336.348
11494	163.11	13963.417	33088.77
1856	163.07	8529.918	34137.074
7933	162.95	11803.409	34427.543
7662	162.9	11616.455	37497.848
3212	162.84	9686.264	34256.973
8126	162.8	11698.917	39062.719
6977	162.78	10991.831	37176.527
3091	162.65	9470.694	34433.387
6186	162.61	10460.032	38069.02
1861	162.38	8549.545	34227.008
12045	162.09	14023.198	36960.453
219	162.01	7766.486	37007.758
2381	162	8952.929	35560.688
6328	161.98	10592.089	38857.055
10998	161.86	13353.733	39573.652
9788	161.82	13111.531	36972.441
3020	161.75	9396.733	36179.094
7734	161.71	11507.975	35337.699
423	161.71	8158.863	38533.188
2054	161.57	8734.527	35822.492
899	161.57	8392.684	37755.469
12571	161.52	14300.912	37324.359
12006	161.31	14096.897	37761.246
11857	161.31	13816.059	39633.637
6559	161.13	10579.492	33734.777
4956	161.13	9951.191	39561.594
3060	161.08	9443.815	35146.141
6754	161.02	10847.451	36751.027
3870	160.92	9781.479	38368.988
6437	160.88	10733.037	36222.832
9971	160.87	13247.697	38493.559
3063	160.79	9307.914	35172.895
617	160.64	8147.447	34481.309
2335	160.62	8971.654	36340.66
2571	160.37	9126.129	34984.68
11152	160.27	13641.012	37479.77
2190	160.08	8671.431	39998.598
10906	159.83	13446.877	37272.109
9290	159.83	12683.033	39377.641
5513	159.72	10367.689	36775.684
1041	159.72	8618.314	37768.359
132	159.66	7756.555	35451.043
5228	159.64	10296.679	35953.152
9341	159.54	12751.83	38886.496
12712	159.52	14474.342	39025.543
12133	159.5	14002.89	35024.875
599	159.31	8028.118	35413.395
7556	159.29	11218.517	39682.82
6314	159.2	10763.872	39529.258
11888	159.06	14116.799	39902.613
12064	159.06	14140.208	36645.313
8890	159.03	12445.68	37784.234
4458	158.99	10111.208	34636.32
1910	158.91	8546.836	33348.691
7241	158.89	11408.401	33114.508
342	158.82	7702.057	39328.523
6742	158.7	10954.653	36223.742
6589	158.64	10860.307	33188.559
3310	158.49	9494.846	36679.871
4161	158.43	9803	34979.871
10361	158.39	13325.554	34734.398
8540	158.37	12138.08	34034.629
5291	158.34	10214.449	35183.535
11915	158.32	14113.297	39594.281
11215	158.32	13758.986	36050.266
2101	158.3	8836.332	37694.637
6332	158.28	10651.38	38530.367
5078	158.28	10309.535	38227.992
9723	158.28	13076.22	35194.332
9280	158.18	12552.481	39078.172
8418	158.16	12020.132	34715.953
10652	158.14	13520.966	34166.887
7616	157.93	11519.735	38424.332
761	157.88	8304.255	34471.203
8546	157.86	12088.885	34173.297
9526	157.72	12811.167	33924.195
919	157.7	8233.082	38526.543
6963	157.67	11146.729	37393.164
11966	157.67	13992.341	38743.641
10895	157.51	13478.026	37098.484
923	157.49	8334.33	38649.164
7908	157.46	11662.753	33750.051
8700	157.44	12203.63	38418.07
8568	157.19	12188.4	34783.887
8514	157.19	12083.746	33454.41
8464	157.11	12034.667	33475.691
50	157.03	7652.778	33827.77
1025	156.96	8606.564	38051.016
9776	156.92	13130.922	36588.488
11942	156.8	14201.655	39049.602
9458	156.55	12727.648	35214.105
3292	156.55	9580.219	36164.629
4762	156.38	10122.613	38104.297
4236	156.27	9728.703	33438.602
3086	156.25	9471.995	34540.613
8928	156.15	12349.622	36207.652
8320	156.08	11963.679	37185.43
6671	156.04	10774.371	34661.762
8452	156.04	11920.441	33581.703
82	156.02	7826.725	34515.477
4708	156	9990.271	37761.168
8924	155.96	12382.543	36520.18
7177	155.87	11169.72	33734.859
9764	155.75	13048.864	36033.695
2460	155.67	9023.088	33994.707
3240	155.64	9591.495	34874.473
5308	155.56	10181.285	34823.18
11468	155.5	13571.15	33456.465
5528	155.33	10504.688	36976.102
12626	155.25	14313.741	38705.543
11945	155.18	14191.386	39074.063
1059	155.18	8626.396	37260.305
267	155.06	7693.039	37807.48
3229	154.89	9538.035	34537.164
6750	154.79	10808.004	36575.426
8899	154.73	12363.272	37128.77
227	154.73	7831.863	37149.156
3186	154.64	9684.817	33412.602
2522	154.64	9266.09	33549.598
3144	154.56	9333.256	33228.914
10951	154.45	13357.081	38301.188
7679	154.41	11513.58	37113.094
6175	154.35	10421.163	37891.184
8711	154.33	12133.971	38807.348
6483	154.27	10718.667	35532.156
6639	154.22	10853.555	34077.57
4069	154.14	9743.021	37306.438
12516	154.12	14345.182	36222.711
9067	153.99	12508.1	33650.371
7152	153.83	11028.407	34025.008
10575	153.78	13429.35	33272.48
8364	153.68	12056.045	36274.363
11030	153.47	13592.654	39965.77
5375	153.45	10343.289	33245.039
7814	153.3	11497.367	33565.16
8299	153.28	12052.782	37524.906
9927	153.2	13337.937	39344.645
11031	153.16	13755.322	39610.656
13175	153.16	14608.826	33069.172
12621	153.16	14268.047	38468.371
12638	153.09	14325.048	38992.465
7594	153.01	11523.978	39085.328
9190	153.01	12622.539	36354.426
9331	152.99	12811.582	39153.578
12139	152.95	14023.205	34864.535
8411	152.93	11963.865	34829.336
8355	152.9	11861.447	36435.84
11719	152.86	13949.166	36088.211
11969	152.84	14058.898	38781.188
7977	152.82	11664.765	35933.84
806	152.76	8387.218	35579.066
10099	152.76	13281.272	35680.043
12056	152.74	14172.66	36817.949
4154	152.7	9724.166	35343.516
709	152.65	8333.045	33391.746
4280	152.59	10038.138	33090.555
9713	152.57	13049.087	35114.535
7684	152.55	11422.438	36793.297
9051	152.42	12580.029	33268.762
11117	152.32	13620.228	37839.785
9988	152.32	13222.381	38181.539
2712	152.28	9244.255	36708.805
7902	152.24	11707.958	33626.805
6489	152.23	10741.377	35373.051
13009	152.21	14502.086	34804.121
11626	152.15	13907.745	34787.785
8556	152.13	12216.527	34427.758
858	152.03	8240.14	35881.844
376	152	7795.067	39968.543
8573	151.98	12208.031	35229.441
2964	151.92	9461.785	36856.355
9276	151.9	12653.563	38708.445
6745	151.88	10811.313	36382.723
5201	151.88	10168.039	37014.984
9478	151.67	12890.989	34751.824
6590	151.63	10932.803	33194.586
11792	151.48	13871.804	37927.867
9123	151.44	12651.905	34612.688
8893	151.44	12355.68	37354.375
7855	151.34	11480.183	33038.859
3445	151.29	9659.343	38852.781
8414	151.29	11875.13	34680.168
10516	151.29	13239.593	33726.992
2341	151.29	9029.26	36132.941
10765	151.29	13407.587	35097.906
6485	151.27	10570.382	35567.359
6931	151.17	11050.073	38302.152
596	151.13	8130.2	35371.406
11240	151.13	13683.997	35259.504
7610	151.02	11491.716	38327.953
7288	151.02	11296.414	33783.219
10564	150.92	13497.703	33200.586
9463	150.92	12741.584	35006.434
650	150.9	8044.346	33530.41
1973	150.85	8678.232	34144.164
623	150.77	8021.842	34428.863
3543	150.73	9780.751	39964.438
9624	150.73	13036.031	34494.434
175	150.69	7858.908	36219.641
1937	150.62	8686.419	33094.945
7720	150.58	11561.898	35772.234
4195	150.56	9895.377	34310.074
777	150.54	8315.474	34744.145
3440	150.5	9583.917	38722.48
10076	150.42	13338.359	35907.633
4687	150.33	9936.77	37534.488
3855	150.27	9862.793	38310.258
2179	150.21	8822.38	39698.555
13027	150.18	14442.37	34760.531
11737	150.16	13944.267	36716.465
7795	150.1	11618.013	34057.848
6313	150.1	10615.847	39492.668
325	150.08	7808.298	38964.488
2689	150	9210.903	36168.648
2250	150	9010.399	38556.746
9369	149.95	12873.047	38025.043
5136	149.95	10184.93	37983.238
6988	149.89	10997.169	36852.523
7520	149.79	11247.357	38937.234
8640	149.7	12152.856	37078.125
2771	149.68	9076.483	38142.566
7483	149.68	11357.47	37906.121
9137	149.66	12620.692	34827.141
12730	149.66	14453.703	38637.219
10797	149.66	13546.853	35246.773
11028	149.58	13578.107	39915.43
9623	149.58	13109.686	34396.578
7423	149.54	11206.496	36496.883
2710	149.54	9128.05	36686.168
264	149.5	7815.259	37755.512
6438	149.49	10638.917	36231.086
8040	149.37	11665.934	37560.934
7395	149.22	11280.404	35899.063
1065	149.18	8574.906	37127.105
7929	149.18	11822.831	34294.773
8360	149.12	11874.357	36223.469
3077	149.06	9415.876	34906.535
9209	149.03	12686.29	36956.531
7910	148.97	11691.579	33767.102
12565	148.89	14317.01	37277.816
2428	148.82	8879.881	34856.883
11991	148.8	14160.194	38069.977
12269	148.78	14191.298	33571.055
6400	148.7	10581.562	37142.77
9154	148.68	12555.371	35730.477
10273	148.6	13166.241	34984.402
292	148.59	7983.911	38225.758
8129	148.59	11651.498	39237.141
10984	148.55	13426.614	39340.27
6905	148.55	11189.8	38650.301
10999	148.53	13551.065	39574.309
7477	148.51	11391.486	37607.914
12509	148.51	14362.177	36001
6335	148.49	10666.325	38348.125
9334	148.47	12867.095	38984.336
1091	148.45	8541.08	35980.328
4032	148.41	9740.796	37632.238
9143	148.41	12491.929	35120.445
7417	148.3	11296.821	36313.34
6399	148.28	10680.649	37137.297
257	148.22	7782.838	37636.223
7127	148.09	11127.518	34360.531
2099	148.09	8820.367	37583.781
8959	148.07	12395.373	34617.113
126	148.07	7874.064	35410.422
9441	148.05	12765.182	35853.168
7793	148.05	11618.075	34009.695
304	148.03	7766.709	38632.059
7570	148.01	11543.7	39664.688
7089	147.95	11172.592	35004.566
593	147.86	8157.854	35274.574
10080	147.72	13275.619	35761.383
5440	147.65	10519.105	34739.457
1841	147.59	8447.833	34494.801
7940	147.42	11738.752	34533.238
8926	147.4	12412.522	36254.852
8376	147.38	11884.316	35746.523
2104	147.28	8717.201	37745.426
9901	147.26	12942.18	39927.676
4413	147.26	10017.807	34432.684
11073	147.09	13690.034	38993.926
4666	147.03	10017.249	37154.434
751	147.03	8336.633	34103.355
2116	147.01	8767.768	37975.047
9286	146.9	12602.302	39300.816
8444	146.88	11954.638	33743.512
4397	146.84	10107.302	34315.813
11660	146.78	13980.175	34994.285
11670	146.63	13884.059	35136.176
4092	146.59	9780.721	36886.242
504	146.57	8018.136	35959.801
5346	146.55	10259.621	34263.777
49	146.48	7889.825	33807.922
12495	146.44	14252.149	35569.973
5162	146.44	10232.597	37609.313
1627	146.36	8592.001	35672.199
6756	146.29	10855.362	36766.328
10176	146.25	13225.186	35354.777
8824	146.23	12443.645	39066.223
11176	146.11	13701.953	36799.262
5223	146.08	10202.626	36086.281
7134	146.08	11060.22	34437.93
6772	146.06	10775.47	37556.313
5418	146	10466.237	33811.152
3483	145.58	9694.956	39665.617
6227	145.5	10451.09	39139.547
7190	145.48	11156.017	33579.801
6515	145.44	10603.511	34822.637
2500	145.44	9044.001	33041.555
4144	145.42	9881.957	35672.926
8591	145.39	12209.291	35698.836
5247	145.37	10251.032	35872.172
7633	145.35	11511.616	38082.543
1011	145.29	8603.075	38696.043
11163	145.29	13714.506	37120.938
6390	145.23	10576.616	37334.219
6456	145.21	10624.761	35765.574
9815	145.12	13066.955	37380.91
150	145.08	7958.317	35842.277
2113	145.06	8682.049	37897.82
2732	145.02	9116.955	37292.605
9404	144.95	12900.11	37338.035
9350	144.93	12861.301	38511.688
9205	144.81	12672.129	36756.301
8344	144.75	11990.021	36824.059
11516	144.75	13800.053	33657.922
5521	144.66	10477.967	36915.18
5581	144.66	10431.172	37514.195
630	144.6	8116.018	34052.719
1840	144.6	8501.822	34479.785
8480	144.47	11957.285	33075.656
7864	144.31	11704.678	33052.816
13098	144.31	14463.16	33651.074
2701	144.22	9246.682	36502.598
253	144.18	7934.432	37545.758
7108	144.06	11029.765	34454.637
4486	144.06	10034.519	35181.848
7336	143.99	11361.173	34692.148
10464	143.99	13160.35	34213.762
434	143.97	8036.879	37890.512
193	143.93	7654.408	36529
9440	143.91	12855.446	35825.711
7799	143.82	11516.226	34107.379
785	143.8	8270.894	34907.945
7863	143.74	11653.427	33014.602
1830	143.72	8534.398	34650.766
7178	143.72	11026.784	33774.672
8950	143.59	12420.347	34943.199
482	143.59	8037.799	36657.594
10049	143.55	13327.925	36565.719
485	143.43	8193.757	36683.512
8106	143.41	11669.774	38581.367
205	143.36	7832.297	36827.199
2142	143.3	8728.541	38819.32
7084	143.28	11016.072	35197.543
2631	143.14	9182.766	35664.379
7937	143.05	11737.451	34508.059
10536	142.9	13291.136	33446.781
7972	142.9	11678.159	35702.625
11981	142.86	14025.934	38442.941
3233	142.84	9652.238	34685.887
8901	142.84	12406.173	37144.398
467	142.84	8012.501	37022.344
9506	142.82	12714.484	34102.246
1979	142.8	8647.977	34434.852
10047	142.8	13144.918	36847.332
2648	142.74	9122.379	35768.961
861	142.68	8302.919	35919.578
8510	142.63	12239.541	33426.84
7430	142.61	11277.84	36583.672
12955	142.59	14629.634	36192.684
6655	142.59	10944.696	34441.633
9191	142.55	12640.351	36369.16
7954	142.49	11817.23	35049.867
9865	142.47	13010.669	38671.898
2963	142.47	9344.332	36814.109
10084	142.34	13233.049	35896.363
2647	142.34	9254.592	35765.426
5428	142.34	10362.539	34264.145
11822	142.32	13904.93	38821.844
9814	142.32	12942.213	37343.766
12977	142.32	14431.143	35610.5
3835	142.24	9843.977	38498.461
8805	142.17	12388.998	39577.063
3913	142.13	9743.939	38306.555
4225	142.03	9892.036	33606.789
632	141.98	8166.833	33819.969
8201	141.84	11867.541	38880.715
7534	141.8	11205.979	39275.785
6573	141.8	10747.816	33288.238
4269	141.77	9800.164	33140.594
8596	141.73	12084.234	35914.527
10866	141.55	13519.169	36393.945
103	141.44	7703.978	34968.094
7367	141.42	11207.546	35200.078
2866	141.36	9347.083	38980.063
7611	141.31	11557.51	38328.141
476	141.31	8042.988	36859.934
4790	141.31	10118.121	38274.113
4167	141.29	9718.453	35084.574
3751	141.29	9751.992	39205.809
7481	141.04	11212.838	37848.578
4608	141	10074.848	36439.59
367	140.98	7874.888	39816.512
7646	140.88	11561.224	37737.398
8810	140.88	12444.108	39351.43
3490	140.77	9557.555	39758.074
1815	140.73	8564.952	35248.949
8525	140.73	12276.377	33770.539
9829	140.73	13103.742	37951.332
7251	140.58	11224.416	33247.012
7946	140.5	11757.785	34748.84
12297	140.39	14114.466	33074.73
1845	140.35	8545.267	34558.738
12773	140.31	14532.908	37977.973
12103	140.25	14103.473	35724.676
6208	140.23	10374.401	38524.277
8618	140.16	12132.41	36381.211
12079	140.12	14126.057	36074.188
80	140.1	7703.95	34484.359
10921	140.04	13372.768	37643.578
69	140.02	7716.496	34314.242
6845	139.98	10870.29	39228.875
12212	139.89	14132.498	34251.16
6569	139.87	10729.048	33242.711
7561	139.77	11398.494	39902.715
4381	139.77	9965.58	34040.273
3274	139.66	9517.203	35551.539
12291	139.66	14159.403	33239.285
4784	139.58	9992.563	38236.508
704	139.56	8359.081	33327.781
9969	139.56	13317.725	38760.543
7328	139.45	11216.786	34473.727
8798	139.37	12395.097	39706.691
10255	139.27	13204.428	34951.871
8188	139.27	11849.003	38802.844
8819	139.26	12333.746	38976.629
7723	139.2	11490.065	35803.727
7916	139.08	11686.164	33911.348
1070	139.08	8534.487	36732.422
12901	139.01	14439.832	36952.004
1042	139.01	8416.214	37809.551
12353	138.95	14263.238	33620.422
6538	138.93	10719.086	34233.965
2042	138.89	8749.511	35532.422
11123	138.85	13669.864	37955.578
8607	138.8	12075.884	36103.648
8023	138.8	11783.992	37194.121
12234	138.74	14015.958	33878.422
2081	138.74	8673.447	37011.352
6411	138.64	10761.385	36777.668
11016	138.57	13431.697	39765.48
11065	138.51	13652.527	39161.016
13034	138.49	14450.803	34533.391
9038	138.37	12575.8	33049.613
11880	138.36	14112.093	39767.289
284	138.36	7852.749	38076.59
7673	138.34	11568.453	36877.578
8283	138.34	11987.355	38079.023
2827	138.32	9168.177	39716.93
10924	138.24	13549.082	37753.137
8945	138.22	12433.818	35483.746
9442	138.2	12827.043	35583.465
2078	138.18	8654.597	36778.285
11754	138.16	13974.726	37252.301
3486	138.14	9593.62	39699.531
887	138.14	8266.163	37247.309
12760	138.11	14509.85	38289.988
3446	138.09	9634.088	38875.809
11974	137.97	14169.194	38365.16
6562	137.95	10636.592	33362.211
10956	137.93	13556.377	38416.055
9247	137.91	12527.849	37904.18
2721	137.82	9198.83	36992.477
6372	137.74	10644.063	37546.277
11477	137.72	13600.391	33229.457
7326	137.72	11242.926	34443.301
11114	137.7	13695.137	38063.137
2772	137.65	9197.269	38187.426
648	137.53	8085.601	33776.352
10654	137.53	13393.987	34186.375
10095	137.51	13341.825	35654.109
11349	137.47	13578.672	34478.098
6647	137.4	10936.357	34235.859
7370	137.38	11413.375	35251.348
8035	137.32	11834.726	37434.277
2987	137.24	9312.783	36488.313
8988	137.24	12330.392	33930.313
10902	137.13	13394.712	37198.297
6635	137.11	10939.241	33992.801
7347	137.07	11332.138	34830.973
9468	137.01	12803.505	34779.641
3758	136.96	9804.037	39228.047
2741	136.82	9189.849	37724.891
12086	136.8	14083.814	35978.164
7366	136.78	11375.671	35170.012
11115	136.69	13576.877	38117.715
2263	136.67	8959.806	38121.133
6595	136.55	10924.962	33277.246
2874	136.38	9394.234	38808.063
7925	136.36	11660.152	34156.934
7597	136.25	11510.627	38838.711
11809	136.17	13820.016	38400.699
9169	136.15	12571.415	35975.617
5015	136.04	10268.807	39751.625
11498	136.02	13867.728	33378.203
1054	136	8626.501	37468.672
9753	135.96	12941.761	35725.523
2082	135.96	8764.709	37015.84
8496	135.86	12184.307	33268.742
5446	135.83	10435.397	34877.332
6825	135.69	10897.163	38851.684
9257	135.69	12688.72	38069.047
3084	135.69	9483.801	34514.117
8115	135.56	11804.798	38763.684
2363	135.5	8980.115	35716.184
2071	135.48	8682.795	36575.793
56	135.48	7659.667	33977.535
12463	135.48	14306.323	34615.988
6320	135.46	10651.474	39171.965
7620	135.46	11470.312	38171.402
8721	135.46	12075.478	39037.883
11486	135.4	13729.317	33060.539
11191	135.29	13610.608	36241.086
11716	135.21	13882.612	36023.289
5335	135.19	10135.037	34140.078
9977	135.1	13310.814	38313.176
8524	135.1	12207.936	33700.707
5356	135.04	10253.222	33709.988
7918	134.98	11779.74	34008.148
7393	134.96	11294.871	35725.828
3126	134.87	9300.836	33632.598
9300	134.81	12619.334	39715.57
10919	134.77	13396.872	37634.867
8224	134.75	11962.666	38590.621
10098	134.68	13249.636	35672.402
3223	134.62	9531.836	34457.836
938	134.54	8227.003	39229.758
9136	134.5	12504.49	34820.555
11246	134.5	13651.716	35369.316
5580	134.47	10536.197	37508.871
2877	134.43	9389.93	38856.363
5498	134.37	10531.956	36498.379
5345	134.35	10327.763	34252.609
3482	134.35	9683.688	39651.828
463	134.35	8067.613	36905.938
8044	134.26	11808.199	37655.727
4345	134.24	10019.611	33668.578
265	134.22	7959.065	37762.984
5431	134.22	10483.83	34306.512
6719	134.2	10811.733	35532.895
2454	134.14	8915.778	34439.672
1855	134.14	8479.367	34438.133
55	134.14	7763.868	33976.648
11905	134.1	14048.875	39702.898
6558	134.04	10580.967	33724.617
1804	134.03	8439.901	35320.676
9570	133.95	13121.649	33377.324
8346	133.93	12051.954	36547.09
12681	133.85	14495.216	39908.945
2450	133.7	8904.143	34335.469
33	133.66	7898.021	33436.027
8431	133.6	11930.427	34357.789
9347	133.58	12897.05	38737.051
12550	133.55	14281.366	37195.348
2340	133.43	9023.601	36065.355
1018	133.43	8627.383	38425.578
7422	133.32	11316.711	36480.094
2583	133.3	9141.612	35321.098
6815	133.2	10879.584	38471.273
3071	133.14	9416.303	34790.199
2132	133.14	8690.294	38573.238
4982	132.93	9942.029	39836.191
12109	132.88	14102.475	35559.207
8235	132.74	11866.175	38361.855
2090	132.67	8760.679	37289.512
8646	132.53	12177.662	37245.016
12950	132.51	14521.737	36133.648
621	132.51	8075.973	34334.141
9223	132.51	12529.661	37236.797
13062	132.47	14573.743	34030.941
921	132.45	8241.166	38605.465
11527	132.42	13938.245	33765.68
7569	132.36	11609.456	39639.57
4145	132.36	9723.984	35697.332
9903	132.3	13038.751	39997.586
10899	132.3	13435.974	37123.414
483	132.26	8017.442	36676.375
8965	132.19	12439.041	34778.27
2496	132.19	8981.868	33315.113
7087	132.13	11190.196	34947.57
12107	132.09	14097.534	35473.73
3871	132.07	9915.525	38383.391
2163	131.99	8684.285	39517.652
5448	131.96	10416.237	34897.195
105	131.94	7927.608	34987.391
974	131.9	8593.188	39438.816
2798	131.86	9066.255	39150.156
7984	131.82	11733.624	36261.953
6402	131.69	10723.814	37152.547
7433	131.69	11372.485	36729.445
12994	131.69	14475.891	35356.625
12728	131.69	14565.154	38932.793
9057	131.67	12543.993	33444.953
2692	131.65	9158.908	36202.488
6861	131.59	10929.145	39799.605
2306	131.38	8903.558	36972.246
11495	131.34	13937.466	33152.836
9047	131.32	12513.523	33250.031
896	131.29	8315.128	37543.926
6766	131.27	10961.376	37344.324
189	131.21	7680.692	36439.988
6752	131.17	10828.352	36593.57
9749	131.09	12983.506	35639.844
8306	131.09	12022.781	37645.855
4525	130.96	9958.207	35525.391
12947	130.92	14453.858	36112.711
327	130.92	7967.113	39023.742
11861	130.86	13926.424	39695.195
11958	130.86	14055.023	38665.949
114	130.75	7782.73	35129.664
32	130.73	7944.136	33420.352
6577	130.73	10717.592	33071.18
9055	130.56	12547.41	33378.652
495	130.56	8172.506	36305.023
9294	130.5	12553.76	39595.496
5039	130.48	10255.619	39106.914
11377	130.48	13746.725	33989.879
11740	130.44	13780.231	36930.16
6651	130.44	10811.101	34304.492
7896	130.4	11835.139	33502.684
8219	130.29	11962.878	38517.707
9237	130.29	12608.831	37618.266
140	130.27	7910.581	35568.863
1823	130.25	8552.04	35053.191
12847	130.25	14457.76	37341.457
9092	130.21	12600.024	34091.707
317	130.21	7898.199	38829.086
8918	130.17	12383.709	36752.449
134	130.1	7949.886	35474.199
9399	130.08	12904.68	37189.293
7663	129.93	11509.309	37501.664
12576	129.93	14281.282	37346.609
5142	129.85	10134.351	37699.113
12278	129.81	14056.901	33341.852
1240	129.68	8449.171	35839.984
11685	129.66	13825.126	35385.012
7294	129.62	11408.787	33854.621
6218	129.58	10498.18	38814.801
6970	129.54	11016.499	37453.234
8161	129.37	11965.788	39664.492
12288	129.35	14036.905	33454.988
4085	129.31	9818.201	37135.789
4200	129.27	9812.523	34198.137
7867	129.27	11678.217	33157.504
4622	129.24	10025.524	36552.141
4857	129.24	10102.992	38774.473
6818	129.14	10901.177	38672.43
2685	129.14	9269.568	36106.02
3644	129.04	9807.998	39533.625
11185	129.01	13718.959	36456.297
2348	128.97	9044.915	35982.758
4974	128.72	10005.082	39728.168
8305	128.7	11869.592	37636.602
6572	128.66	10716.201	33276.688
9330	128.62	12746.262	39151.355
2388	128.62	8987.722	35363.957
4560	128.57	10018.658	35981.941
[truncated: 2,741 more rows]
