# Supplementary material for: Insights on the Control of Yeast Single-Cell Growth Variability by Members of the Trehalose Phosphate Synthase (TPS) Complex
Source: Front Cell Dev Biol. 2021 Jan 28;9:607628. doi: 10.3389/fcell.2021.607628 (PMC7876269; doi:10.3389/fcell.2021.607628)
Supplement: Supplementary file 4 [file Data_Sheet_3.ZIP › to_send/input_files/Gal_Delta_Ntd-TPS1-Glc_t5.csv]

Id	Area (µm²)	Centre X Position (µm)	Centre Y Position (µm)
2083	811.99	9045.786	38551.328
10991	755.75	14051.33	35415.016
7469	678.86	12113.618	34216.797
4998	663.05	10645.77	39904.543
10469	658.15	13967.904	36577.996
5751	620.1	10914.58	37239.578
9969	619.53	13746.013	39436.82
11077	613.49	14187.565	33233.285
3258	601.92	9394.592	33526.18
6576	592.92	11543.488	35794.996
10653	555.75	13985.468	39543.242
4826	554.72	10545.031	36720.133
2476	546.77	8898.561	33045.906
3343	543.48	9533.989	34198.113
7242	542.46	11867.906	36167.887
8795	542.17	12769.898	33404.375
11657	532.63	14500.621	38531.34
1509	532.56	8569.235	35800.77
9286	528.02	13216.965	37665.34
7615	524.97	12061.277	37423.844
9455	520.54	13194.827	34313.32
2741	516.62	9253.281	37878.5
203	512.58	7705.075	35876.836
7714	510.41	12166.074	39796.98
2873	508.51	9181.782	39508.148
5550	508.48	10804.147	39153.699
11237	507.9	14385.703	35882.383
7403	494.65	12259.426	33016.555
8385	493.96	12510.491	38955.535
1104	493.04	8398.709	36267.676
6280	492.08	11344.534	38326.305
6645	491.66	11517.604	34544.609
4686	490.85	10440.792	33698.879
3225	490.85	9468.713	34090.457
11723	489.88	14418.227	38102.309
6343	488.67	11363.733	39873.953
9023	487.61	13122.281	37419.309
8511	481.68	12835.687	37932.219
10499	479.55	13858.719	36913.313
2110	478.5	9005.674	38328.566
5852	477.88	11160.428	34964.281
1151	474.13	8214.021	37276.863
6488	474.11	11593.058	37590.625
9316	473.69	13319.863	37099.898
11265	472.79	14291.474	36751.078
2208	472.71	9027.917	36892.008
11797	472.21	14557.831	37042.086
6328	470.81	11381.978	39602.867
6548	470.05	11545.347	36264.637
405	466.29	7828.056	38155.227
9544	466.18	13445.088	33659.402
8302	464.63	12506.729	37554.059
6069	463.36	11276.473	34604.313
1758	461.16	8775.948	36248.078
1418	460.57	8596.893	37718.043
1985	460.18	9020.125	39834.102
6579	458.82	11621.956	35636.066
1140	455.66	8395.095	37069.414
9330	451.41	13289.303	37003.84
7413	450.47	12166.799	33116.609
7853	449.26	12339.261	37318.824
9759	448.69	13410.44	36400.664
5994	448.36	11392.109	33035.066
3570	447.9	9528.641	38373.992
8017	446.47	12353.508	34188.063
1707	444.38	8761.444	35022.141
7614	442.94	12158.054	37418.543
6705	441.33	11439.456	33301.313
6979	440.7	11733.011	37973.184
7131	440.68	11857.853	39201.473
7050	437.75	11657.653	39354.461
1715	436.43	8815.395	35221.789
3024	434.32	9431.468	37687.27
6214	432.86	11408.514	37239.859
10481	431.83	13849.907	36758.645
2996	431.18	9402.543	38383.055
1206	430.14	8382.907	37771.746
6559	426.45	11603.268	36132.117
7271	423.73	11851.455	35736.637
7891	422.88	12458.065	36669.934
2455	421.87	8910.867	33488.512
9535	420.2	13448.062	33303.773
7052	419.67	11733.476	39422.129
9868	417.71	13434.622	38598.367
8676	415.24	12773.724	35262.863
11719	414.32	14526.107	38082.492
6026	412.71	11255.731	33864.324
4221	411.95	9923.787	38178.641
374	409.67	7981.224	37793.098
1026	405.68	8323.511	34931.844
5783	405.03	11069.866	36850.844
2002	404.26	8847.495	39508.363
7591	403.98	12228.644	36659.707
1527	403.75	8554.994	35425.219
2661	403.59	8970.507	36191.922
2660	400.93	9198.115	36166.035
4938	400.85	10549.935	38863.461
8471	399.99	12745.831	38872.832
4236	398.71	9916.762	38461.211
11531	398.21	14232.902	39438.66
9486	396.6	13259.386	33727.57
838	395.16	7979.39	35197.867
7808	393.73	12293.558	38229.289
11917	393.52	14444.557	33989.707
10014	392.62	13674.284	38187.301
3202	392.48	9378.283	34137.539
11882	392.18	14446.748	34959.172
11202	392	14352.713	35209.438
3847	390.64	9836.122	35762.855
4024	390.28	10038.091	33705.66
8400	389.61	12520.413	39373.715
5952	389.24	11059.243	33759.266
1324	388	8618.388	39715.246
5717	387.04	11088.899	37903.031
8857	386.51	13118.316	33587.258
9056	386.31	12957.408	38036.086
7638	386.14	12229.09	38039.262
7993	385.34	12400.176	34636.734
5158	384.21	10756.882	36858.668
815	384.05	8000.012	35687.703
2755	383.79	9164.95	38134.902
11939	383.73	14539.382	33367.887
3892	383.13	9700.883	35217.867
6984	382.58	11636.038	38018.723
9448	382.52	13208.036	34677.137
11169	381.85	14409.343	34487.391
10599	381.05	13867.085	38041.57
1882	376.05	8746.74	38347.438
9239	374.71	13205.741	38399.676
831	374.44	8089.742	35386.648
10094	374.34	13650.371	37023.961
5619	373.77	11074.13	39726.715
8476	373.56	12819.515	38731.668
9801	373.29	13483.02	36923.293
5476	373.29	10922.272	37245.73
5070	371.98	10745.618	38398.449
8201	371.89	12677.806	35888.637
4134	371.72	10104.511	36259.902
2664	371.56	9133.502	36234.164
2722	370.28	9211.972	37550.426
7446	370.2	12239.715	33846.234
10958	370.13	14184.14	35995.238
155	369.8	7710.704	35078.922
7276	368.56	12045.971	35303.078
2631	367.71	9194.423	35536.324
7016	367.43	11831.576	38666.863
5557	366.28	10945.835	39251.484
1583	365.91	8563.526	34033.727
4628	365.43	10302.044	33568.039
2733	365.38	9141.42	37652.574
1198	364.28	8242.781	37653.563
618	364.17	8172.405	38831.555
8859	361.16	12991.497	33628.973
7643	359.99	12141.243	38185.09
8356	359.11	12581.601	38405.398
5702	359.07	11045.961	38263.465
5328	359	10810.15	33777.473
9982	358.9	13594.342	39026.453
7753	356.12	12350.928	39349.375
10692	355.53	14156.188	39977.559
4685	355.22	10373.192	33699.668
6996	355.01	11780.624	38261.539
5612	354.28	11156.428	39624.867
8669	353.33	12876.978	35527.68
2851	353.02	9194.424	39107.949
5970	351.97	11067.302	33218.656
9424	351.47	13164.529	35373.199
837	351.31	8118.668	35203.164
3793	348.94	9872.634	37238.512
10112	348.44	13592.723	36643.992
5799	348.19	11186.404	36368.281
4512	347.46	10240.337	36161.559
10283	347.04	13698.787	33836.313
8170	346.58	12653.637	34932.527
2595	346.56	9141.083	34682.051
10464	346.28	13901.659	36380.422
9533	345.57	13460.24	33208.23
4229	345.01	10066.936	38390.715
867	344.4	8134.868	34619.695
11102	344.34	14270.228	33223.18
8020	344.11	12374.138	34229.164
10121	343.48	13705.664	36309.715
9588	343.31	13497.786	34508.109
6602	343.12	11585.156	34946.777
9579	343.1	13459.71	34368.352
9480	342.96	13173.243	33958.699
10239	341.74	13688.842	34756.906
5537	341.53	10843.358	38724.605
10427	341.45	13897.076	35275.625
2870	340.89	9200.494	39467.094
5714	340.86	11169.001	37871.91
9301	340.36	13257.569	37288.84
3174	340.26	9438.171	35070.074
8375	340.22	12573.926	38792.766
7921	340.15	12292.08	35909.633
9011	339.63	13069.489	37184.961
7343	338.98	11917.052	34380.406
2502	338.86	9260.842	33293.293
6480	338.79	11459.292	37736.789
4817	338.08	10480.196	36549.133
5136	337.35	10642.107	36926.254
5805	337.2	11188.44	36103.148
2172	337.18	8872.286	37883.074
11634	337.1	14534.011	38976.176
7137	336.56	11953.997	38961.746
7470	336.51	12181.91	34230.719
568	335.07	8063.392	39827.82
3393	334.78	9647.178	35137.387
786	334.46	8123.207	36071.859
2871	334.02	9173.033	39507.832
4573	333.9	10333.244	34514.844
10311	333.56	13661.909	33426.453
1813	333.48	8746.291	37406.77
6064	333.06	11396.843	34543.617
10405	332.98	13774.719	34644.336
9157	331.74	13146.48	39913.309
6723	331.72	11693.02	33218.922
11130	331.6	14336.67	33896.555
2306	331.53	8886.656	35287.77
1937	330.68	8644.127	39041.477
9837	330.4	13395.577	37606.777
7069	330.17	11658.02	39787.613
3632	330.15	9543.355	39740.898
2695	329.13	9153.259	36900.898
3715	329.04	9732.465	38642.613
7445	328.12	12113.33	33840.063
3353	328.1	9618.307	34284.719
4718	328.08	10517.576	34549.688
8127	326.81	12670.043	33986.203
8316	325.74	12637.673	37680.875
11154	325.07	14238.601	34230.832
9740	324.76	13462.956	36162.379
10962	324.05	14108.713	35747.09
3799	323.92	9736.503	37039.535
5948	323.82	10989.182	33951.953
9022	322.56	12996.596	37398.938
4058	322.48	9981.234	34458.801
835	322	8172.83	35124.445
5215	321.7	10730.84	35508.664
11695	321.22	14560.374	38294.648
6860	320.84	11791.242	35441.309
5962	320.38	11071.292	33361.234
11224	320.22	14413.734	35575.152
2625	320.15	9266.05	35498.371
8067	319.82	12418.21	33249.324
4033	319.73	9917.068	33947.852
945	319.69	8164.17	33094.121
10001	319.67	13589.051	38703.48
2241	319.51	8999.402	36384.824
4495	318.67	10127.425	36437.008
425	317.35	7862.025	38550.93
7022	317.31	11783.332	38893.262
6701	316.28	11619.798	33239.309
9742	315.87	13470.406	36192.219
4147	314.71	10097.265	36539.004
10126	314.4	13597.212	36114.039
1280	313.69	8232.584	39279.656
3108	313.52	9380.201	36073.961
11873	313.21	14456.661	35310.508
4937	312.96	10348.835	38852.027
10138	311.93	13740.022	35881.105
6469	311.55	11501.628	37934.566
4971	311.43	10541.098	39617.688
10321	311.18	13719.477	33283.23
1998	310.76	8855.456	39692.313
7404	310.09	12088.494	33031.32
9584	309.51	13526.92	34429.012
6556	309.42	11602.716	36065.598
9387	309.23	13183.186	35760.555
4900	309.23	10371.59	38417.512
364	309.11	7662.587	37703.445
1105	308.81	8361.936	36320.793
7236	308.35	12048.842	36479.66
2548	308.12	9068.844	33983.242
3320	307.94	9684.057	33622.516
142	307.75	7647.021	34937.805
11905	307.66	14423.661	34407.801
11259	306.37	14202.666	36624.953
9067	305.91	13084.594	38319.598
6534	304.63	11528.447	36612.359
11280	304.57	14354.917	36998.133
4099	304.4	10087.742	35402.684
2209	304.4	8924.992	36897.344
1629	304.09	8480.686	33287.992
11134	303.88	14261.648	33914.77
1693	303.23	8762.447	34770.227
9438	303.21	13254.202	35074.871
4850	303.14	10446.842	37293.383
4361	302.96	10338.463	39521.301
6557	302.69	11527.469	36074.277
4468	302.64	10183.976	37146.59
5568	302.47	10934.425	39476.258
4614	302.37	10239.955	33770.797
4220	302.24	10062.458	38164.285
175	302.08	7736.166	35331.969
2197	301.72	8986.532	37449.707
6703	301.14	11619.738	33284.41
7341	300.72	11951.969	34347.117
3461	300.47	9569.29	36472.328
11811	299.78	14540.591	36712.102
8794	299.5	12739.59	33368.578
11155	299.25	14357.644	34260.109
8261	298.83	12616.727	36803.695
6370	298.81	11451.287	39700.078
6250	298.29	11216.971	37914.73
219	298.21	7725.472	36076.242
454	298.17	7828.554	39020.313
7523	298	12072.58	35261.391
8964	297.68	13042.981	36136.398
9129	297.66	12925.323	39743.281
3629	297.47	9669.703	39685.16
5538	297.37	10926.55	38795.668
388	297.25	7877.544	37936.473
8890	297.14	12978.68	34347.113
10975	296.89	14058.453	35610.887
6775	296.7	11841.062	34060.012
2808	296.41	9184.131	38792.703
1462	295.49	8573.588	37299.91
3740	295.43	9763.847	38220.973
7150	295.34	12008.928	38878.48
5543	294.61	10965.452	39008.945
7600	294.19	12206.162	36926.41
7895	294.19	12316.919	36419.707
2501	294.15	9160.875	33263.637
11230	293.63	14411.172	35707.973
9888	293.38	13543.402	39116.809
762	293.19	8119.101	36811.16
5668	293.06	11070.143	38680.152
7762	292.45	12474.021	39248.574
10069	292.43	13738.922	37035.535
109	292.25	7906.588	34495.961
5909	292.2	11187.755	34299.281
7194	292.02	11870.064	37186.316
4307	291.95	9986.485	39672.781
5524	291.09	10879.168	38456.141
4447	291.09	10159.289	37945.332
8070	290.66	12391.418	33323.313
9882	290.49	13499.043	38914.555
3012	290.28	9439.657	38089.863
10354	289.84	13792.81	33421.488
11809	289.09	14554.761	37035.125
11032	288.54	14100.025	34376.23
1328	288.29	8559.533	39301.629
8505	288.19	12744.839	38116.219
6342	288.04	11263.875	39850.121
8504	287.75	12883.462	38087.414
6908	287.73	11833.889	36550.879
6994	287.58	11647.694	38234.309
11595	287.24	14596.633	39696.336
10738	287.22	14002.81	38915.18
9817	287.08	13521.665	37184.172
6914	287.06	11839.068	36728.891
5381	286.87	10864.284	35058.32
2275	286.85	9033.526	36044.668
3688	286.83	9722.814	39552.789
860	286.49	8102.096	34703.309
1540	286.39	8517.396	35412.141
3352	285.63	9540.978	34277.656
10678	285.4	13968.964	39980.984
8749	285.15	12789.25	34238.16
2312	285.13	8995.258	35122.379
4768	284.96	10360.031	35816.223
5520	284.84	10813.137	38428.598
1286	284.8	8351.578	39557.102
3015	284.53	9413.886	37833.445
682	284.46	8036.505	37702.648
10050	284.42	13585.844	37630.461
1595	284.13	8475.263	33929.297
11451	284.11	14247.193	38948.141
3421	283.92	9545.094	35848.703
7564	283.9	12236.187	36137.473
9595	283.63	13526.057	34554.844
8800	283.04	12694.808	33456.531
8523	282.89	12885.45	37509.414
10141	282.75	13771.098	35892.484
6748	282.52	11806.488	33554.672
8152	282.33	12632.344	34478.145
7331	281.97	11994.214	34743.23
6777	281.83	11839.788	34094.176
6864	281.78	11782.762	35490.859
9586	281.6	13387.527	34462.02
623	281.6	8091.937	38890.938
4993	281.35	10555.217	39827.887
9983	281.32	13740.724	39030.996
8895	280.88	13007.203	34510.23
7508	280.74	12235.38	34994.805
9038	280.72	13113.451	37661.352
2162	280.32	8965.128	38103.609
5126	280.3	10767.375	37102.836
6952	280.21	11791.367	37554.957
4939	280.17	10456.467	38948.496
2190	279.8	8998.421	37599.727
1315	279.78	8441.299	39840.648
5399	279.5	10959.042	35463.715
8668	279.32	12915.022	35489.52
4012	279.09	10120.686	33471.266
1893	278.56	8774.425	38527.289
8761	277.93	12787.453	34124.492
6225	277.89	11322.011	37330.473
1037	277.81	8321.272	35277.406
9867	277.71	13430.816	38570.715
11453	277.27	14222.464	38981.035
9849	277.22	13456.818	37964.406
854	277.01	8151.772	34884.363
3987	276.93	9877.897	33307.68
7031	276.89	11713.655	39032.832
10964	276.62	14165.79	35806.559
1978	275.97	8690.742	39949.926
3047	275.95	9353.401	37459.324
1866	275.49	8799.506	38151.457
1709	275.32	8745.739	35046.852
91	275.28	7657.119	34132.508
458	275.22	7732.476	39048.723
11603	275.07	14532.661	39574.469
4476	274.98	10326.27	36982.855
5770	274.98	11147.317	36908.449
2876	274.94	9149.589	39573.676
5028	274.76	10622.236	39153.852
5697	274.75	11169.902	38174.727
2713	274.75	9148.729	37322.395
4647	274.71	10330.635	33234.477
9815	274.55	13554.961	37148.441
1340	274.53	8495.72	38961.762
5549	274.15	10863.649	39113.492
11644	273.88	14551.55	38881.434
4775	273.85	10540.829	35853.031
7900	273.42	12297.989	36467.906
444	273.33	7762.816	38926.988
2159	273.08	9004.572	38337.066
2594	273.02	9175.976	34676.102
3255	272.96	9295.569	33506.391
10819	272.91	14071.386	37548.641
8033	272.87	12387.286	33864.867
5390	272.81	10930.591	35262.746
7085	272.25	11849.761	39798.004
8390	272.16	12506.93	39104.984
10115	271.47	13716.396	36402.93
8764	271.09	12889.311	33838.68
10936	270.82	14127.774	36519.895
10268	270.8	13602.286	34250.957
4487	270.76	10202.414	36617.383
10788	270.38	14181.377	37699.367
1567	270.24	8598.574	34544.715
7874	270.15	12425.04	36724.516
11643	269.98	14614.092	38828.988
3781	269.86	9911.019	37663.547
10031	269.73	13610.362	37875.191
5711	269.73	11101.509	37850.965
10264	269.71	13773.732	34202.141
2269	269.25	8970.619	36199.211
10593	269.21	13813.571	37864.266
6223	269.07	11305.007	37294.281
2199	269.04	8869.423	37287.691
10072	268.63	13728.506	37075.539
3511	268.4	9634.294	37238.668
7038	268.33	11824.042	39094.043
8738	267.81	12709.839	34452.832
10802	267.77	14012.505	37511.109
7995	267.37	12430.183	34705.941
7689	267.27	12238.332	39177.266
4924	267.01	10491.02	38681.941
2890	266.91	9174.623	39935.711
1465	266.89	8526.684	37062.398
640	266.74	7992.359	38767.328
267	266.58	7837.453	36722.688
3766	266.57	9825.773	37750.074
9601	266.45	13455.713	34605.77
2453	266.11	9052.433	33416.648
3816	266.03	9869.686	36565.773
3584	265.88	9664.709	38636.215
8066	265.76	12351.114	33222.945
8143	265.76	12661.206	34283.457
4595	265.67	10204.217	34066.199
7863	265.26	12453.541	37163.375
1683	264.78	8629.798	34561.719
78	264.78	7734.663	33917.742
8541	264.52	12909.149	37259.508
9854	264.38	13558.344	38190.469
8566	264.3	12831.751	36762.336
10099	264.3	13737.194	36763.258
10758	264.21	14113.115	38612.699
8389	263.54	12605.44	39092.742
9582	263.48	13476.598	34385.035
9261	263.08	13140.983	37912.832
10155	262.56	13731.189	35263.832
4205	262.52	10001.445	37800.824
5267	262.1	10634.394	34294.527
5207	261.91	10604.168	35604.098
3664	261.87	9760.686	39765.266
8230	261.72	12703.897	36259.32
6252	261.58	11350.755	37955.523
3386	261.57	9513.196	34994.133
3717	261.35	9867.749	38707.762
1352	261.18	8532.499	38881.215
3889	261.07	9905.613	35180.102
952	260.67	8314.516	33013.297
669	260.67	8183.861	37885.094
6184	260.53	11266.371	36344.355
7969	260.34	12276.499	35148.461
10003	260.26	13749.211	38763.934
9462	260.15	13269.509	34439.535
1048	259.99	8334.365	35520.324
8430	259.94	12714.147	39926.203
10443	259.78	13879.084	35600.789
877	259.73	8075.751	34157.449
10350	259.71	13834.228	33359.613
8273	259.27	12491.683	37107.895
11511	259.19	14327.358	39257.227
10608	259.09	13959.058	38276.426
7747	259.04	12453.081	39541.047
11185	258.75	14330.656	34777.82
3925	258.58	9841.742	34573.297
5192	258.52	10744.129	36208.246
5956	258.5	11079.608	33527.094
3480	258.35	9535.812	36729.547
7063	258.31	11684.738	39623.746
5955	258.1	11029.092	33518.859
2706	257.96	9222.292	37194.176
46	257.94	7855.448	33618.395
56	257.87	7814.33	33723.094
847	257.64	8074.408	35062.82
10895	257.26	14125.298	37042.121
4964	257.24	10459.495	39488.137
5914	256.83	11121.343	34399.66
6951	256.72	11674.488	37551.543
8724	256.7	12736.73	34500
6387	256.68	11464.464	39313.629
3723	256.68	9738.171	38499.141
11661	256.6	14595.704	38555.914
8295	256.3	12562.065	37447.121
1278	256.28	8400.408	39268.16
3179	256.2	9323.066	34913.922
10498	255.82	13985.581	36847.723
1538	255.67	8558.246	35393.293
716	255.59	8010.983	37441.203
1101	255.55	8407.431	36263.762
11304	255.49	14360.299	37383.52
2602	255.4	9235.8	34899.09
1433	255.36	8608.559	37614.023
7164	255.32	11857.029	38420.145
7712	255.26	12093.962	39699.887
3589	255.26	9484.947	38791.211
5996	255.26	11356.544	33078.68
10718	255.24	13997.704	39366.152
5393	255.24	10981.058	35334.195
4032	255.15	10123.092	33779.016
1582	255.03	8582.078	34009.309
2853	254.8	9123.285	39141.699
11137	254.52	14417.611	33978.961
8082	254.42	12685.247	33098.691
10068	254.38	13674.53	37323.805
7201	254.17	12008.196	37120.652
7479	254.13	12207.676	34384.855
1961	254.13	8637.523	39518.742
11575	254.11	14455.721	39911.066
7743	254.11	12482.36	39482.637
2993	253.65	9424.48	38632.813
3089	253.52	9275.506	36443.895
6416	253.06	11620.985	38690.551
3114	253.06	9442.661	36159.113
676	252.98	8051.05	37968.457
5340	252.89	10892.125	34059.641
7371	252.72	11854.864	33807.285
3786	252.64	9765.473	37435.5
7374	252.41	11914.91	33508.59
5637	252.35	11065.067	39432.121
5809	252.31	11179.78	36183.609
11047	252.16	14108.335	34082.844
4312	252.1	9978.009	39764.93
1823	251.81	8703.946	37662.449
1789	251.64	8759.288	36696.844
10016	251.47	13618.902	38004.77
5902	251.32	11113.877	34550.734
6155	251.24	11352.657	35602.5
5106	251.07	10760.49	37387.695
8112	250.93	12550.615	33717.836
575	250.68	8147.328	39677.309
4541	250.61	10238.757	35520.602
6163	250.47	11378.083	35903.617
6761	250.28	11788.605	33720.824
5788	250.19	11108.665	36648.785
11274	250.15	14299.842	36880.684
4525	250.09	10144.909	36063.32
7406	250.03	12137.349	33034.219
9893	249.9	13515.613	39273.367
5333	249.42	10825.624	33977.406
991	249.27	8250.536	33991.664
7149	249.21	11893.657	38874.008
10693	249.08	14040.957	39982.727
5051	248.85	10745.272	39073.523
5606	248.77	11197.223	39925.301
6585	248.54	11556.255	35471.395
1731	248.48	8630.889	35661.871
11582	248.4	14595.48	39963.426
2760	248.33	9185.468	38192.352
7563	248.25	12269.815	36095.293
5806	248.02	11065.915	36107.363
1141	247.96	8292.683	37069.078
10108	247.85	13592.136	36560.285
4611	247.79	10166.539	33713.816
10067	247.72	13702.607	37314.023
9689	247.64	13522.375	35451.641
11072	247.58	14075.228	33400.516
2596	247.56	9068.607	34690.102
2924	247.43	9277.928	39474.293
10392	247.31	13902.688	34273.281
1788	247.29	8789.835	36689.492
4433	247.12	10261.879	37999.895
6895	247.12	11808.926	36119.152
10699	247.08	14008.577	39720.777
8552	247.06	12713.368	36883.848
3558	246.99	9605.66	38233.664
3054	246.91	9413.142	37265.141
4637	246.87	10320.581	33375.754
5802	246.85	11065.638	36062.875
7958	246.7	12432.203	35530.402
2027	246.64	8919.671	39260.016
4636	246.41	10147.62	33371.074
7956	246.37	12473.43	35464.246
3771	246.36	9791.538	37790.129
5573	246.36	10782.282	39516.625
9042	246.28	13104.76	37755.273
8817	246.2	12889.296	33037.02
9310	246.2	13212.172	37058.789
1992	246.13	9046.583	39928.203
7444	246.11	12181.023	33805.164
5115	246.11	10640.589	37224.914
8469	245.91	12779.247	39114.809
8708	245.91	12750.53	34877.977
3068	245.91	9482.584	36972.84
1552	245.84	8601.311	34827.074
9494	245.74	13219.261	33561.762
3624	245.74	9594.721	39556
11586	245.38	14550.123	40000.895
10724	245.19	14092.599	39212.734
3188	245.19	9289.759	34534.734
9674	244.69	13453.13	35204.551
2868	244.61	9173.382	39447.629
7640	244.46	12168.898	38067.168
10345	244.27	13970.772	33177.441
2256	244.21	8950.974	36351.906
6513	244.11	11510.544	37093.973
1576	243.98	8627.056	34157.477
8751	243.81	12774.305	34272.156
4591	243.69	10161.787	34262.07
6204	243.65	11287.119	37008.102
3168	243.56	9340.5	35250.578
6718	243.42	11672.847	33097.457
3039	243.19	9441.793	37401.887
9779	243.08	13559.804	36760.613
9323	242.98	13336.118	36901.086
4884	242.91	10342.998	37957.453
2258	242.85	8867.485	36087.391
5359	242.75	10842.206	34597.539
8062	242.43	12370.485	33405.797
11457	242.39	14343.473	39014.352
278	242.35	7701.23	36813.031
217	242.33	7970.902	36062.602
2745	242.22	9054.399	37946.305
3436	242.14	9503.188	36026.969
153	242.04	7941.539	35074.379
7862	241.72	12314.396	37155.789
3217	241.66	9275.605	33974.895
8125	241.62	12687.051	33968.254
6421	241.57	11562.494	38770.371
10019	241.53	13749.955	38031.238
11621	241.47	14592.618	39218.344
8347	241.43	12628.33	38254.129
57	241.43	7758.59	33729.004
268	241.39	7719.297	36730.574
6533	241.28	11526.614	36565.668
2351	241.22	8949.813	34441.727
10595	241.18	13981.319	37905.707
11553	240.91	14354.99	39824.051
4422	240.8	10155.373	38420.652
7060	240.63	11827.588	39588.18
5196	240.57	10710.464	35956.953
9559	240.55	13428.316	33845.195
9128	240.49	12939.164	39711.234
4776	240.4	10387.764	35878.18
888	240.36	8111.758	34009.926
4563	239.98	10139.768	34884.746
2667	239.96	9143.055	36297.227
7235	239.96	12006.561	36472.813
4420	239.94	10206.073	38371.289
9046	239.88	12969.819	37866.98
363	239.82	7648.317	37655.715
3676	239.8	9889.365	39608.328
11817	239.73	14612.958	36842.371
2546	239.71	9088.675	33969.016
5765	239.69	11095.295	36868.723
3854	239.69	9896.466	35867.133
8536	239.67	12803.997	37482.625
3090	239.67	9416.904	36461.109
1710	239.63	8721.327	35079.156
8825	239.57	12774.401	33132.84
8183	239.52	12537.321	35433.125
2018	239.42	8877.051	39381.355
2640	239.36	9254.417	35750.863
7176	239.32	11875.429	38054.363
6785	239.17	11646.208	34292.57
9006	239.06	13102.548	37012.645
5762	239.02	11173.237	37084.805
1911	238.96	8642.542	38682.934
1139	238.96	8356.649	37055.234
8487	238.92	12899.331	38425.848
9762	238.9	13381.185	36514.805
8	238.85	7785.1	33160.184
10720	238.81	14112.157	39386.273
493	238.69	7890.759	39562
11709	238.69	14493.703	38045.91
873	238.62	8174.854	34394.703
9041	238.54	13070.875	37746.785
3975	238.54	9870.066	33389.727
157	238.46	7760.22	35101.949
11385	238.41	14250.123	37867.668
4798	238.1	10412.942	36200.98
1234	238.1	8301.788	38285.051
8699	238	12736.223	34791.102
11842	237.98	14469.357	35939.559
5275	237.98	10614.951	34125.027
11602	237.72	14460.57	39554.363
8539	237.68	12874.156	37187.672
2971	237.56	9270.227	38983.109
5085	237.49	10597.493	37919.73
8401	237.31	12552.052	39386.547
1726	237.26	8625.337	35490.137
8205	237.16	12521.011	35992.363
10117	236.97	13595.142	36470.434
7817	236.91	12411.309	38065.957
3563	236.87	9534.78	38369.965
11310	236.87	14378.629	37463.223
2513	236.85	9178.474	33544.875
9031	236.82	12990.385	37519.254
1126	236.66	8359.381	36863.781
3478	236.59	9507.449	36718.098
5824	236.47	11195.791	35783.223
4457	236.45	10136.469	37506.953
10961	236.2	14151.46	36039.793
1114	236.11	8228.454	36530.355
4284	236.03	9935.538	39410.211
4729	235.95	10457.707	34729.195
8079	235.7	12604.046	33013.184
7021	235.7	11827.985	38878.18
2575	235.65	9113.665	34215.949
7091	235.57	12022.102	39919.031
1518	235.44	8487.106	35616.043
8739	235.32	12814.694	34142.414
1077	235.13	8325.793	35972.445
2682	235.13	9100.835	36748.836
9374	235.01	13192.93	36283.164
3981	234.98	9725.381	33177.488
4797	234.82	10532.92	36172.063
1507	234.82	8566.157	35758.809
380	234.69	7967.417	37872.789
7800	234.67	12353.704	38394.871
780	234.59	8013.354	36542.117
6712	234.46	11585.005	33080.301
7616	234.21	12104.178	37417.762
5208	234.08	10643.531	35722.508
7007	233.96	11774.01	38497.266
5825	233.94	11164.692	35788.621
10439	233.86	13902.106	35547.98
3087	233.85	9405.136	36417.242
11833	233.79	14485.866	36341.441
3512	233.79	9594.444	37243.207
10192	233.69	13747.411	35234.941
8439	233.67	12791.727	39695.16
6324	233.58	11301.949	39397.055
2692	233.48	9236.987	36851.199
2034	233.39	9023.894	39010.133
8970	233.37	12927.531	36298.23
9994	233.29	13644.226	38955.953
2723	233.21	9252.636	37558.984
2857	233.16	9266.952	39252.145
4408	233.14	10251.363	38580.402
8893	233.08	13031.507	34490.48
4959	233	10477.611	39389.93
7114	232.89	11897.577	39587.148
2170	232.73	9024.275	37869.133
6831	232.66	11657.307	34935.813
2672	232.66	9228.811	36388.105
7858	232.43	12276.151	37074.035
8028	232.39	12362.378	33821.383
9907	232.37	13390.89	39567.699
12	232.33	7932.327	33215.035
11195	232.31	14399.907	35127.73
9247	232.22	13268.408	38241.031
1560	232.06	8434.923	34667.906
9061	231.95	13065.853	38103.68
5614	231.87	11029.6	39668.363
3451	231.85	9683.951	36253.57
9407	231.59	13232.579	35460.387
2508	231.57	9200.702	33458.902
5066	231.57	10703.158	38560.34
8191	231.36	12571.119	35650.633
8568	231.24	12880.09	36782.109
1825	231.18	8772.337	37686.762
3836	231.14	9720.477	36335.648
3135	231.09	9317.289	35614.391
10932	230.95	13992.639	36421.875
5290	230.82	10711.167	33377.379
5428	230.74	10821.132	36146.602
3004	230.67	9369.14	38219.875
395	230.38	7900.275	38039.629
5168	230.3	10631.719	36516.742
3857	230.15	9722.696	35879.773
9208	230.15	13147.761	38887.34
4568	230	10286.525	34692.902
9434	229.92	13316.728	34965.656
6261	229.78	11322.894	38101.074
10063	229.77	13737.132	37253.535
460	229.73	7946.401	39112.301
1494	229.71	8532.771	36270.215
6068	229.61	11304.618	34605.461
10979	229.55	14010.863	35683.273
6898	229.5	11657.883	36187.332
6279	229.44	11323.597	38307.34
7687	229.4	12112.437	39168.66
7230	229.17	12040.341	36678.742
5615	229.13	11130.216	39675.254
5475	229.08	10902.451	37230.313
1624	229.08	8485.136	33175.426
9883	229	13369.315	38957.652
10715	228.98	14153.239	39329.34
4243	228.94	9939.834	38624.664
1943	228.94	8802.68	39178.43
10648	228.87	13838.7	39439.664
171	228.87	7721.191	35274.305
1075	228.79	8264.449	35952.426
3080	228.58	9411.119	36609.961
8147	228.46	12497.129	34334.293
10249	228.41	13613.525	34356.977
7955	228.33	12455.242	35445.227
3959	228.27	9711.504	33908.949
4862	228.23	10503.851	37511.484
11791	228.18	14547.386	37271.395
9988	228.12	13706.024	38813.262
5219	228.08	10680.661	35566.262
11220	228.04	14233.223	35539.922
633	227.93	8153.595	38678.395
4291	227.81	10068.352	39492.895
10612	227.73	13886.085	38367.535
5054	227.68	10637.79	38903.504
235	227.64	7664.89	36425.039
4237	227.39	10050.084	38507.488
11128	227.2	14234.313	33799.605
3915	226.89	9769.471	34722.754
8188	226.8	12501.979	35621.855
1422	226.72	8517.826	37743.961
1783	226.72	8695.52	36612.203
3532	226.57	9575.725	37683.871
8703	226.57	12829.563	34827.355
168	226.47	7833.858	35196.07
4000	226.28	10114.012	33267.523
1374	226.22	8458.401	38345.652
3075	226.22	9423.043	36774.441
10780	226.18	14130.684	37834.719
1533	226.01	8436.699	35563.758
3937	226.01	9759.356	34133.73
6350	226.01	11251.522	39932.781
10153	225.97	13704.477	35526.277
11361	225.78	14315.703	37797.934
4403	225.74	10192.153	38484.547
2278	225.69	8966.304	35790.031
11876	225.61	14612.46	35110.629
5907	225.59	11128.242	34606.559
7664	225.51	12219.351	38666.59
10751	225.49	14054.333	38728.613
1266	225.28	8255.383	39038.043
5369	225.17	10785.024	34830.453
473	225.07	7958.73	39390.605
8506	225.03	12860.28	38140.09
3092	225.01	9381.738	36483.43
8346	224.94	12696.053	38251.488
10322	224.88	13644.474	33300.121
5415	224.78	10865.634	35828.609
11588	224.73	14508.455	39609.785
9043	224.63	12942.203	37815.047
2057	224.61	9033.509	38656.453
4159	224.59	9945.896	36752.336
8874	224.54	12959.553	33977.133
10568	224.52	13783.453	37331.043
3076	224.36	9455.378	36781.023
4426	224.36	10208.519	38182.836
2748	224.27	9092.439	38041.023
4889	224.23	10434.056	38123.105
791	224.15	8032.651	36092.32
7880	224.11	12463.827	36824.641
4121	224.1	10021.241	36022.313
1268	224.04	8215.564	39039.285
1470	223.98	8572.586	36925.77
134	223.98	7856.004	34869.223
1115	223.96	8322.24	36536.461
4793	223.79	10501.138	36121.883
8463	223.75	12909.901	39276.613
4569	223.73	10228.379	34740.629
3940	223.67	9783.538	34222.316
2792	223.62	9126.109	38680.426
3829	223.46	9732.566	36510.996
5250	223.44	10757.716	34522.336
6998	223.42	11696.921	38275.449
7529	223.37	12099.721	35324.266
10148	223.23	13714.65	35728.23
1729	223.21	8777.391	35548.98
11124	223.08	14235.66	33745.48
10385	223	13931.204	34148.465
8451	222.93	12740.05	39582.621
5301	222.81	10856.085	33075.016
10591	222.77	13833.524	37730.773
7847	222.75	12301.827	37260.879
7398	222.73	11882.878	33080.359
6849	222.62	11788.765	35239.238
10136	222.6	13623.865	35830.98
8107	222.56	12691.39	33545.316
1099	222.54	8272.856	36213.246
608	222.49	8071.861	39020.586
4130	222.31	10099.733	36211.035
19	222.18	7663.785	33310.246
390	222.18	7825.074	37973.723
11814	222.12	14598.844	36750.27
6909	222.1	11717.754	36579.824
4580	222.1	10316.327	34340.188
10517	222.08	13971.235	37068.699
7278	222.03	11877.677	35331.129
9989	221.99	13651.838	38817.828
11090	221.89	13998.609	33141.578
11213	221.78	14365.722	35410.57
1564	221.74	8585.517	34751.578
1727	221.62	8702.878	35519.488
1655	221.59	8712.071	33537.898
1178	221.34	8221.078	37491.316
3115	221.3	9281.782	36207.656
974	221.28	8233.455	33583.707
9884	221.26	13476.106	38968.551
4648	221.22	10237.709	33295.488
6231	221.11	11379.072	37445.258
8880	220.99	13083.434	34066.027
9110	220.93	12934.378	39278.465
7337	220.84	11946.169	34529.227
3504	220.8	9555.538	37142.008
3471	220.78	9554.592	36639.848
10423	220.7	13911.073	35193.668
4659	220.7	10255.448	33158.293
9166	220.61	13200.243	39674.379
7387	220.46	11996.605	33457.891
2991	220.38	9444.99	38627.832
2777	220.23	9185.737	38465.148
6313	220.19	11226.419	39116.023
8433	220.15	12758.3	39966.379
23	219.94	7901.838	33319.469
9052	219.92	13049.523	37945.938
9222	219.73	13342.176	38751.371
1319	219.71	8497.2	39859.648
7488	219.46	12090.274	34631.5
3149	219.34	9429.489	35571.148
5533	218.98	10949.929	38624.57
4167	218.98	10004.276	36976.043
2657	218.98	9272.778	36071.137
5274	218.96	10764.297	34120.133
8656	218.9	12868.345	35823.254
9942	218.9	13626.921	39621.805
6160	218.88	11410.44	35790.258
9956	218.71	13569.967	39553.539
5092	218.67	10640.906	37830.457
9975	218.58	13592.688	39221.781
1508	218.42	8478.344	35792.281
10800	218.41	14028.976	37820.738
5112	218.37	10630.145	37495.414
6331	218.16	11372.56	39645.199
782	218.12	8137.017	36328.953
9923	218.12	13516.382	39956.227
9235	218.02	13161.942	38628.281
8934	217.83	13127.284	35428.578
8998	217.77	13099.749	36825.121
2005	217.68	8888.417	39541.539
8509	217.51	12891.569	37883.043
11884	217.39	14546.966	34965.332
3628	217.37	9638.588	39604.57
2297	217.33	8986.966	35485.848
1370	217.33	8505.528	38569.855
10652	217.31	13837.722	39534.281
9193	217.29	13287.12	39212.496
2615	217.24	9110.545	35254.309
7764	217.12	12311.026	39017.406
5737	217.03	11113.604	37551.625
5289	216.99	10635.826	33364.73
560	216.91	7963.711	39975.934
8129	216.89	12649.121	34020.527
10949	216.85	14109.799	36161.465
2383	216.85	8999.308	34005.777
10237	216.85	13739.985	34687.84
8372	216.72	12627.93	38776.359
5869	216.59	11168.116	34808.039
6888	216.51	11644.59	35938.578
6327	216.47	11239.99	39512.305
7037	216.28	11717.715	39078.441
8117	216.28	12612.529	33742.883
9495	216.2	13294.99	33564.504
7312	216.2	11963.301	35063.188
3412	216.16	9501.371	35687.57
3705	216.09	9805.738	39084.887
3936	216.09	9771.07	34426.441
7540	215.9	12183.133	35606.23
10797	215.76	14018.073	37777.422
5441	215.76	10917.555	36667.84
3144	215.7	9280.722	35464.457
1915	215.61	8804.399	38739.004
996	215.59	8229.41	34118.215
7240	215.57	11929.785	36060.391
5090	215.19	10672.384	37712.746
186	215.11	7953.009	35561.027
9328	215.07	13323.916	36968.434
4828	215.05	10428.093	36847.156
1009	215.01	8331.126	34368.793
5491	215	10820.935	37557.945
6432	214.98	11549.86	38365.266
55	214.86	7682.26	33714.961
9055	214.84	13018.938	37980.391
4093	214.8	10073.656	35206.93
2220	214.73	9049.831	36794.531
5059	214.73	10683.08	38691.465
3164	214.71	9303.884	35155.84
6960	214.63	11759.868	37644.52
4215	214.57	9999.512	37957.926
4180	214.57	10083.283	37111.469
8441	214.52	12832.985	39439.16
2487	214.48	9211.111	33066.195
5782	214.27	11010.162	36769.703
7699	214	12272.641	39392.344
10998	213.92	14200.293	35243.391
813	213.9	8024.479	35673.41
4321	213.79	9984.326	39900.133
3576	213.77	9648.452	38547.156
6942	213.64	11791.636	37353.633
5723	213.6	11080.619	37693.93
3997	213.54	10012.276	33138.27
9151	213.48	13161.818	39887.805
11557	213.41	14213.986	39902.961
6614	213.23	11460.865	34838.648
8737	213.23	12757.13	34447.625
4278	213.18	10057.932	39342.195
10815	213	14015.617	37538.449
5835	212.89	11156.798	35515.246
7997	212.56	12313.483	34465.867
8153	212.49	12561.447	34536.285
11936	212.45	14459.9	33649.078
10482	212.35	13861.762	36777.957
3795	212.33	9770.21	37315.938
10276	212.28	13699.105	34048.82
6615	212.24	11616.003	34842.996
5632	212.22	11067.541	39311.711
8087	212.12	12528.848	33151.656
8012	212.1	12402.713	34383.273
10646	212.1	13871.936	39290.395
4893	212.06	10527.962	38170.59
10613	212.03	13943.028	38398.059
6361	211.95	11574.809	39885.297
7822	211.93	12274.3	38146.391
7875	211.91	12380.679	36745.914
10604	211.76	13817.106	38125.402
6282	211.7	11216.701	38374.797
7272	211.66	11864.741	35455.074
7965	211.66	12478.233	35314.855
11436	211.55	14225.346	38567.797
8849	211.55	12957.4	33445.398
6011	211.53	11294.964	33518.891
10473	211.47	13874.389	36640.105
5487	211.45	10820.59	37522.98
3044	211.39	9422.83	37424.277
9802	211.34	13478.359	36947.488
7252	211.26	11961.003	36028.262
5308	211.26	10901.21	33258.027
6283	211.26	11295.728	38386.102
2131	211.18	9042.945	38414.238
11088	210.97	14140.11	33077.281
16	210.92	7833.84	33268.816
4094	210.88	9931.834	35213.23
4209	210.84	9930.053	37894.32
10111	210.84	13641.41	36596.578
7941	210.82	12397.713	35766.605
9007	210.76	12994.24	37034.527
2192	210.7	9041.297	37629.535
72	210.69	7808.336	33899.906
8455	210.67	12816.333	39150.531
11765	210.49	14529.539	37552.336
2155	210.47	8861.643	38257.734
691	210.42	8187.659	37805.148
2700	210.38	9267.83	37008.785
6678	210.32	11575.035	33760.633
26	210.26	7784.371	33358.539
5593	210.13	10898.935	39856.188
11256	210.11	14395.054	36498.047
11158	210.01	14351.347	34327.883
7766	209.86	12391.674	39035.141
10002	209.77	13700.298	38743.777
3171	209.65	9337.306	35010.781
7386	209.63	12028.094	33454.555
9447	209.57	13326.212	34934.703
7274	209.56	11963.347	35548.543
4931	209.56	10368.933	38719.621
10034	209.54	13576.469	37958.793
8363	209.5	12696.615	38502.816
9226	209.48	13167.149	38473.836
6405	209.36	11508.325	38813.227
8727	209.36	12738.234	34551.727
4538	209.27	10260.673	35467.203
1002	209.25	8345.468	34224.484
2610	209.23	9069.485	35117.512
10364	209.17	13814.451	33576.563
1743	209.13	8725.821	35931.578
6887	209.1	11841.829	35888.566
1811	209	8643.713	37121.301
5904	208.87	11163.321	34583.598
11750	208.85	14492.061	37913.813
2490	208.79	9157.171	33109.801
10931	208.73	14120.442	36392.66
4136	208.67	9946.57	36287.422
10421	208.48	13859.157	35142.605
1293	208.48	8388.71	39660.473
11278	208.27	14371.534	36963.777
4149	208.21	10019.842	36583.43
11942	208.21	14432.082	33420.379
3387	208.16	9619.788	34999.457
10407	208.16	13959.408	34699.328
3547	208.1	9526.657	37967.852
7610	208.04	12080.475	37280.645
7344	208.02	12033.691	34387.207
565	207.91	8189.658	39814.391
5050	207.85	10772.532	39071.438
8050	207.85	12482.376	33757.391
582	207.85	8117.737	39463.641
8264	207.83	12547.155	36844.234
167	207.81	7782.304	35185.949
10400	207.77	13856.805	34537.891
1728	207.77	8642.067	35532.539
11238	207.75	14298.152	35905.207
5661	207.64	11128.727	38877.602
3062	207.6	9313.977	37104.535
11508	207.56	14379.58	39247.086
10135	207.49	13752.037	35817.848
5725	207.49	11201.696	37722.477
10918	207.43	14108.642	36790.375
3832	207.41	9722.093	36262.016
4462	207.37	10263.78	37301.098
3098	207.33	9449.227	36250.191
3680	207.14	9858.428	39673.473
11097	207.08	14405.041	33080.414
2829	207.01	9215.755	38967.77
4953	206.95	10368.816	39333.34
3005	206.93	9332.808	38258.957
4759	206.89	10405.56	35739.266
392	206.85	7931.452	37995.168
5726	206.82	11077.055	37726.039
3342	206.68	9605.689	34191.84
6832	206.53	11741.346	34969.754
9895	206.39	13357.57	39305.531
7365	206.38	11995.012	33768.305
6549	206.34	11623.23	36274.648
5457	206.3	10811.411	36953.039
4021	206.28	10032.921	33682.031
7158	206.26	11985.157	38550.703
2293	206.2	8856.497	35696.078
8397	206.2	12515.347	39225.887
459	206.18	7742.356	39070.879
8550	206.18	12734.697	37177.762
11881	206.16	14573.217	34950.82
5846	206.09	11046.915	35412.008
3227	206.01	9462.818	33840.285
3133	205.84	9471.362	35843.758
33	205.8	7822.157	33455.957
4150	205.8	9939.298	36597.836
6144	205.74	11393.5	35416.875
3949	205.69	9869.256	34071.539
7032	205.59	11672.248	39048.395
7658	205.55	12206.236	38497.414
10508	205.55	13943.698	36984.426
7704	205.46	12111.192	39492.09
1295	205.44	8405.158	39684.152
7433	205.44	12148.24	33433.898
5818	205.42	11034.226	36038.711
2347	205.36	8924.266	34298.621
911	205.36	8161.24	33775.934
9847	205.36	13353.991	37942.215
1890	205.17	8722.851	38460.547
4233	205.13	10026.229	38406.023
10338	205.05	13829.132	33011.859
254	204.96	7921.751	36666.43
2627	204.96	9096.643	35503.066
11001	204.86	14166.702	34953.586
9539	204.86	13561.807	33399.375
9777	204.73	13433.483	36753.121
4836	204.67	10463.928	37081.469
1691	204.63	8833.55	34730.828
4188	204.59	10104.102	37263.453
5281	204.56	10746.956	33673.656
2291	204.52	8946.708	35675.434
1458	204.48	8587.205	37189.535
3517	204.31	9628.471	37445.949
975	204.29	8277.414	33588.348
10020	204.25	13762.021	38083.004
3442	204.13	9581.663	36106.328
6512	204.11	11596.453	37056.688
3324	204.1	9697.036	33771.414
4859	204.1	10399.733	37464.074
9943	203.98	13594.059	39619.004
2483	203.9	9130.822	33015.336
9243	203.88	13276.243	38172.957
688	203.83	8026.207	37746.766
893	203.81	8022.715	34121.578
6356	203.6	11526.91	39760.051
7742	203.6	12470.43	39451.473
7534	203.56	12112.508	35457.223
11898	203.52	14610.826	34488.605
3592	203.41	9571.03	38815.336
349	203.41	7755.403	37465.719
6486	203.35	11481.741	37533.492
2930	203.27	9312.954	39538.645
10144	203.14	13606.95	35598.723
8777	203.04	12751.924	33712.188
2539	203.02	9059.994	33929.699
10231	202.95	13653.716	34896.77
3919	202.89	9776.917	34511.488
10580	202.87	13855.486	37535.168
5945	202.81	11036.257	33903.988
9317	202.79	13241.016	37097.402
5727	202.74	11144.965	37752.914
3277	202.66	9287.077	33456.785
6672	202.45	11586.099	33937.93
4268	202.41	9941.229	39166.996
3457	202.35	9601.377	36419.199
2589	202.29	9226.059	34602.695
11822	202.26	14623.429	36699.047
7707	202.2	12070.793	39562.016
8721	202.14	12789.267	34769.297
7560	201.82	12126.311	36026.777
7920	201.76	12342.724	36174.508
2290	201.68	8966.443	35660.383
6652	201.66	11446.149	34328.66
7202	201.61	12058.459	37152.738
5234	201.61	10686.631	35219.371
11784	201.59	14505.926	37190.387
5795	201.53	11116.669	36233.793
8912	201.51	13129.545	34956.871
5886	201.51	11000.531	34717.512
4773	201.49	10382.521	35842.129
11753	201.43	14598.313	37968.27
6357	201.39	11621.56	39795.836
7051	201.39	11695.207	39383.609
11418	201.36	14292.935	37976.414
10152	201.34	13601.803	35516.973
2499	201.32	9138.712	33243.395
7572	201.32	12216.975	36258.039
1081	201.22	8284.908	35987.254
4588	201.13	10176.601	34230.527
1670	201.07	8771.912	34125.969
10683	201.05	14076.746	39876.996
1034	201.01	8345.258	35133.594
7528	200.99	12081.35	35314.289
1476	200.97	8607.021	36845.309
3762	200.92	9827.403	37973.832
9089	200.82	12936.928	38927.613
2715	200.8	9267.276	37339.859
3350	200.78	9650.692	34269.992
1950	200.74	8650.729	39304.266
5608	200.7	11161.559	39955.035
7698	200.67	12090.425	39379.789
5209	200.67	10734.777	35418.352
138	200.65	7901.679	34889.902
1620	200.65	8437.419	33479.547
3924	200.55	9719.78	34573.383
2571	200.53	9162.459	34150.52
8882	200.53	12964.234	34098.781
5232	200.36	10683.665	35183.758
6784	200.3	11787.522	34201.977
4234	200.26	9945.827	38434.902
1782	200.19	8757.968	36606.5
1750	200.17	8807.873	36139.422
18	200.11	7662.647	33286.113
10987	200.05	14121.109	35265.367
10347	200.03	13844.012	33232.887
2327	199.98	8866.492	34816.914
3942	199.71	9758.785	34268.074
399	199.69	7701.833	38083.031
9478	199.59	13190.746	33933.922
11110	199.57	14286.363	33464.813
7843	199.57	12428.355	37441.176
588	199.54	8009.506	39556.484
8305	199.52	12668.996	37589.52
8030	199.5	12361.223	33845.594
5373	199.42	10971.903	34897.699
9113	199.38	13038.077	39365.305
60	199.04	7925.271	33751.609
4444	199	10282.345	37896.715
4837	198.98	10544.458	37110.781
7989	198.94	12278.503	34840
5847	198.9	11094.703	35102.422
9085	198.85	13052.952	38848.77
7167	198.81	11924.054	38184.203
10994	198.81	14207.216	35166.578
10951	198.67	14023.212	36183.934
2032	198.58	8844.956	39265.434
11869	198.46	14589.677	35564.891
9186	198.41	13275.297	39367.121
5705	198.41	11015.618	38033.84
10280	198.35	13716.397	34104.535
10723	198.33	14066.16	39422.102
942	198.31	8075.933	33008.961
6587	198.29	11573.311	35566.563
8776	198.27	12764.729	33941.406
5579	198.14	10850.356	39588.578
5005	198	10698.204	39652.43
9292	197.97	13223.308	37408.555
4057	197.95	10125.422	34455.516
7671	197.91	12002.315	38881.656
11909	197.85	14565.44	34170.789
8915	197.79	13041.143	35030.672
5756	197.79	11178.934	37305.633
7027	197.75	11789.469	38984.227
1020	197.64	8375.388	34598.59
801	197.62	8025.68	35959.996
1723	197.6	8776.309	35394.695
11143	197.45	14321.153	34118.414
667	197.39	8118.402	38137.324
11227	197.39	14370.822	35606.316
3908	197.39	9809.065	34662.863
10710	197.28	14086.733	39595.746
5676	197.12	11129.674	38751.086
4858	197.1	10450.852	37447.34
9636	196.97	13375.757	35045.426
10035	196.85	13635.768	37985.152
645	196.84	8043.047	38628.203
6634	196.72	11422.42	34670.035
4650	196.72	10191.573	33007.094
5523	196.66	10954.659	38444.016
6407	196.49	11548.161	38836.551
10866	196.49	14200.913	37193.273
8100	196.39	12589.29	33421.203
722	196.38	8162.355	37272.539
7330	196.34	11861.486	34727.875
2978	196.3	9289.583	38798.863
9464	195.97	13184.91	34176.656
8217	195.97	12515.066	36129.965
4163	195.95	10055.003	36875.34
7029	195.92	11808.452	39022.625
8398	195.86	12662.718	39281.641
532	195.8	7764.033	39727.906
562	195.76	8151.234	39769.754
826	195.76	8045.273	35263.762
9307	195.65	13261.494	37332.098
9039	195.61	13082.925	37666.008
2616	195.59	9117.728	35276.176
7355	195.57	11993.984	34033.719
11815	195.49	14467.021	36751.457
6042	195.47	11295.238	34230.941
6567	195.44	11606.626	35950.203
10970	195.38	14110.951	35854.32
9267	195.34	13258.523	37690.441
7872	195.32	12396.069	36706.152
5906	195.23	11022.769	34602.594
11452	195.17	14356.704	38962.234
7660	195.15	12276.814	38518.148
7101	195.07	11871.31	39679.98
11131	195.03	14399.818	33903.004
5201	195.02	10677.14	35863.156
6128	195.02	11385.549	35184.016
5990	194.92	11060.58	33077.867
9564	194.8	13418.79	33903.992
603	194.77	8101.083	39201.156
4109	194.71	10055.532	35629.23
8047	194.69	12413.118	33665.035
4832	194.52	10486.892	36983.414
4711	194.48	10555.852	34235.152
4869	194.36	10414.695	37652.113
4528	194.17	10274.146	35835.805
5382	194.11	10798.627	35081.332
11000	194.08	14110.584	34939.852
239	194.08	7894.41	36542.141
6072	194.04	11343.962	34634.609
2671	194.04	9125.047	36376.703
6125	193.96	11299.551	35067.945
917	193.92	8145.31	33509.906
2600	193.9	9218.677	34850.813
10167	193.88	13769.224	35319.57
3568	193.85	9519.784	38379.117
1717	193.71	8645.897	35269.805
8524	193.71	12782.421	37524.262
6143	193.56	11334.375	35396.055
2206	193.54	9054.899	37163.039
7759	193.5	12377.83	39147.316
3183	193.46	9364.368	34473.453
613	193.44	8100.144	39048.313
8061	193.44	12333	33382.262
581	193.39	8162.228	39444.727
1309	193.37	8507.31	39790.094
10689	193.35	14063.933	39961.301
4067	193.33	10007.276	34701.688
8713	193.25	12901.642	34659.156
777	193.21	8097.438	36521.441
8666	193.21	12894.194	35707.484
1472	193.18	8594.532	36987.301
3424	193.16	9532.176	35909.949
8348	193.08	12578.443	38266.926
11285	192.95	14349.154	37051.406
7273	192.95	12049.46	35489.711
10640	192.91	13827.603	39117.316
1648	192.89	8658.192	33363.07
4732	192.81	10431.187	34825.695
11934	192.79	14457.651	33599.617
4111	192.75	9943.606	35676
1561	192.74	8586.856	34672.074
5506	192.72	10869.639	37881.047
10985	192.68	14041.732	35568.52
2693	192.68	9259.897	36856.313
9704	192.64	13401.782	35510.02
2482	192.62	9008.467	33147.176
6021	192.6	11405.542	33803.441
1063	192.6	8201.809	35749.242
8146	192.52	12544.259	34323.332
5427	192.43	10849.699	36132.117
8208	192.39	12677.612	36049.93
2898	192.35	9406.878	39843.184
7153	192.31	11868.387	38681.801
1587	192.31	8425.723	34080.715
9440	192.26	13195.213	34859.719
5989	192.2	11162.37	33074.773
4485	192.16	10209.159	36571.066
4610	192.1	10327.394	33686.207
7048	192.08	11808.729	39320.676
8249	192.03	12538.886	36500.574
3893	192.01	9843.42	34936.762
5647	191.91	11193.586	39263.133
1271	191.84	8219.834	39081.219
4120	191.68	10062.893	36013.246
11292	191.43	14389.258	37171.617
6547	191.3	11498.371	36254.078
2881	191.26	9245.641	39649.523
11309	191.26	14350.746	37459.773
6449	191.24	11483.835	38263.215
5873	191.11	11044.97	34869.633
3784	191.07	9725.433	37392.133
4712	190.92	10433.879	34257.027
6023	190.9	11386.668	33812.461
3126	190.88	9289.145	36056.625
11157	190.84	14234.293	34299.313
359	190.8	7882.805	37631.586
3728	190.8	9762.944	38632.457
5736	190.78	11040.178	37545.098
4064	190.74	10023.698	34608.613
3706	190.74	9846.254	39091.844
4173	190.61	10097.246	37039.488
6959	190.59	11841.513	37628.266
3619	190.51	9591.78	39489.977
6390	190.44	11490.562	39129.867
8529	190.42	12821.07	37578.18
7245	190.42	11980.27	36195.605
1815	190.4	8766.168	37423.035
10503	190.4	13926.227	36943.902
1681	190.38	8746.816	34491.934
4597	190.19	10133.998	34070.574
10891	190.15	14079.684	37027.176
2771	190.11	9196.409	38371.547
2302	190.09	9003.552	35566.43
3321	190.07	9554.868	33680.164
1578	190.03	8462.117	34168.711
8222	190.02	12640.65	36161.488
120	190.02	7708.167	34652.969
1362	190	8594.185	38792.504
595	189.98	8100.675	39361.719
8307	189.94	12603.061	37627.883
4335	189.92	10183.443	39916.914
8089	189.88	12648.233	33193.586
10516	189.84	13795.7	37067.09
11573	189.82	14534.046	39869.336
4266	189.67	10086.544	39164.09
7328	189.67	12000.161	34681.227
4694	189.63	10459.253	33905.621
11907	189.56	14447.314	34443.34
7086	189.5	11932.294	39833.336
11540	189.48	14397.537	39536.023
4477	189.46	10182.304	36978.449
2507	189.34	9110.711	33452.828
7893	189.34	12340.193	36411.496
3377	189.21	9555.647	34766.531
9890	189.17	13543.519	39181.297
9634	189.17	13517.02	35027.051
1523	189.15	8609.758	35683.879
1088	189.13	8406.68	36062.512
5410	189.04	10897.442	35700.027
3083	188.9	9451.625	36668.051
1765	188.89	8638.774	36384.102
10749	188.85	14099.822	38719.395
6114	188.85	11264.418	34867.59
1095	188.83	8228.02	36146.348
1408	188.77	8619.069	37951.551
4035	188.73	10036.573	34028.293
8647	188.71	12744.901	36035.973
7217	188.54	11937.534	36783.203
3065	188.48	9397.861	36915.852
8114	188.43	12675.13	33734.043
5552	188.43	10885.759	39159.176
11255	188.27	14398.843	36474.172
818	188.25	8022.739	35423.625
9692	188.23	13415	35461.48
8113	188.23	12701.052	33721.445
11832	188.23	14444.19	36338.219
6912	188.16	11817.774	36676.676
10100	188	13622.418	36789.98
2191	187.89	8946.187	37603.516
9254	187.87	13283.093	38034.258
7439	187.85	12149.013	33669.18
5432	187.83	10923.529	36286.883
1771	187.81	8767.525	36467.125
161	187.79	7911.623	35138.934
6670	187.77	11559.391	33878.973
6685	187.75	11485.753	33548.34
7130	187.7	11880.32	39168.703
10387	187.7	13826.582	34185.516
11026	187.52	14185.377	34698.211
1720	187.51	8698.994	35378.336
9242	187.39	13318.375	38158.363
108	187.35	7757.777	34483.406
4865	187.33	10416.298	37558.426
8446	187.22	12829.145	39499.371
1558	187.16	8579.973	34918.059
9850	187.1	13490.293	38031.273
11334	186.99	14277.91	37676.152
8437	186.99	12892.933	39641.215
6713	186.95	11507.726	33129.715
9033	186.91	13011.011	37542.102
191	186.87	7852.77	35646.469
6344	186.78	11323.475	39887.539
2899	186.74	9349.098	39921.344
9430	186.64	13303.771	35209.867
4423	186.62	10291.474	38462.281
8985	186.45	13046.202	36595.855
7726	186.41	12459.778	39806.465
5798	186.38	11139.961	36343.781
8999	186.38	12999.323	36891.555
1346	186.32	8434.082	38828.949
8459	186.28	12890.002	39237.043
944	186.24	8147.097	33070.77
3520	186.2	9578.943	37547.105
4337	186.18	10274.636	39931.223
7731	186.16	12414.549	40002.98
1373	186.16	8557.284	38614.637
8365	186.16	12697.51	38584.422
2691	186.13	9199.017	36836.902
5677	186.11	11156.318	38770.02
8973	186.05	13084.237	36395.449
7512	186.01	12158.39	35055.395
2617	185.93	9110.404	35300.305
9321	185.9	13255.072	36880.059
9583	185.86	13552.623	34412.383
6925	185.84	11722.779	37067.328
9420	185.71	13310.315	35278.348
4161	185.69	10042.831	36820.961
7606	185.69	12088.854	37101.82
1724	185.57	8744.876	35430.5
8689	185.55	12790.989	35164.414
7870	185.55	12342.81	36959.957
9214	185.53	13150.717	38921.629
345	185.49	7805.134	37428.758
6169	185.48	11353.04	35985.309
2883	185.46	9154.011	39745.52
4584	185.42	10219.682	34431.57
4255	185.36	10009.309	38870.746
5268	185.34	10690.284	33971.758
11286	185.26	14326.88	37089.016
9259	185.26	13212.808	37870.719
4042	185.21	10123.509	34222.266
8745	185.11	12726.925	34198.125
10440	185.09	13818.376	35544.238
3399	185.07	9543.55	35323.477
1835	185.05	8711.742	37853.457
3396	185.02	9527.667	35248.961
5999	185.02	11332.325	33188.684
868	184.98	8197.884	34293.039
768	184.96	8136.652	36557.457
11080	184.96	14133.458	33294.402
11438	184.96	14234.706	38588.215
8941	184.92	12973.098	35681.117
2171	184.9	8980.158	37872.273
8518	184.88	12806.887	37761.734
5823	184.86	11081.709	35782.359
9456	184.84	13229.327	34312.625
6751	184.82	11715.015	33605.836
9093	184.65	12936.061	39024.125
8155	184.4	12517.923	34603.926
9467	184.33	13338.547	33985.652
9865	184.27	13442.218	38460.973
3573	184.27	9671.577	38492.496
7279	184.17	11987.357	35343.387
805	184.13	8168.188	35762.855
1022	184.1	8272.365	34718.777
1759	184.08	8730.842	36246.137
10372	184.04	13984.957	33816.012
3454	184.04	9651.966	36294.125
5175	183.98	10690.212	36263.598
6477	183.94	11599.799	37684.309
8546	183.9	12837.857	37084.789
9099	183.71	13083.595	39180.41
3825	183.71	9856.458	36445.906
9927	183.67	13660.482	39831.531
8237	183.66	12649.603	36335.992
4819	183.56	10358.38	36602.672
9155	183.54	13330.944	39904.18
2895	183.54	9403.679	39777.34
289	183.52	7896.321	36869.262
476	183.5	7885.875	39420.902
8383	183.44	12565.505	38948.93
3500	183.44	9601.792	37089.859
2198	183.39	8974.434	37472.102
8055	183.35	12377.257	33530.758
10644	183.31	13825.455	39237.414
11264	183.25	14398.112	36706.941
1892	183.21	8688.474	38478.238
9571	183.21	13409.633	34022.449
606	183.2	8008.593	39252.914
1601	183.18	8416.414	33737.82
11900	183.16	14450.015	34573.566
2309	183.14	8918.986	35383.66
8571	183.14	12819.56	36845.633
8342	183.08	12667.527	38183.988
4952	183.06	10483.709	39291.063
9206	182.89	13212.678	38846.926
9339	182.83	13162.419	36772.867
6570	182.72	11419.204	36019.863
5311	182.66	10797.008	33301.777
10767	182.62	14101.825	38404.578
10106	182.6	13692.664	36852.027
538	182.54	7738.342	39783.957
6907	182.54	11747.296	36543.824
3180	182.53	9437.662	34627.336
11222	182.53	14313.27	35556.559
11071	182.49	14029.972	33357.254
7457	182.41	12195.745	34011.184
6939	182.35	11727.403	37280.016
6289	182.24	11281.301	38505.492
9050	182.18	13027.155	37924.344
4264	182.18	10033.061	39135.121
10033	182.16	13652.05	37937.348
3021	182.16	9397.435	37912.246
3490	182.12	9565.787	36808.305
1013	182.07	8285.507	34448.949
1713	181.95	8759.27	35169.785
9514	181.95	13324.707	33299.457
5749	181.89	11074.057	37494.938
4016	181.84	10100.529	33546.848
2921	181.82	9346.328	39454.695
9892	181.72	13408.18	39246.973
9700	181.64	13473.372	35503.527
2378	181.59	8868.9	33991.672
2163	181.53	9052.152	38108.152
1692	181.53	8808.542	34739.645
8027	181.51	12435.49	33819.535
10912	181.43	14089.222	36983.262
2630	181.34	9071.749	35513.289
6362	181.24	11447.907	39897.602
6	181.03	7802.306	33084.656
3472	181.03	9663.947	36643.961
8392	181.01	12495.186	39151.594
3990	180.95	9739.207	33018.523
2665	180.94	9212.457	36239
10889	180.9	14002.104	37342.441
9319	180.88	13253.727	37150.285
4383	180.88	10132.695	39019.277
1532	180.88	8534.075	35547.664
8587	180.84	12858.226	36406.652
5043	180.84	10571.203	39033.852
1103	180.76	8388.91	36273.219
4047	180.74	10022.573	34275.488
7088	180.74	11954.422	39856.18
2251	180.65	9040.241	36274.297
4227	180.63	9963.234	38341.313
9626	180.55	13545.574	35005.43
11831	180.55	14455.135	36310.934
189	180.55	7919.933	35607.656
3938	180.55	9796.064	34174.961
7555	180.49	12164.649	35875.074
9124	180.44	13052.301	39684.457
8445	180.38	12865.931	39493.559
1263	180.28	8293.206	38923.559
10379	180.26	13972.145	33936.551
9376	180.21	13333.976	36327.551
4753	180.21	10385.749	35376.824
4574	180.17	10251.911	34542
5519	180.07	10862.273	38369.113
1270	180.05	8236.965	39047.941
135	180.03	7945.729	34869.66
6711	179.98	11615.41	33061
9677	179.94	13505.749	35226.113
8785	179.94	12905.953	33567.938
4299	179.82	10108.264	39564.465
4131	179.8	9959.5	36211.98
9880	179.79	13504.536	38895.66
7289	179.71	11999.738	35159.996
10600	179.63	13805.37	38074.066
2953	179.61	9352.75	39366.699
5763	179.57	11059.317	37105.559
7147	179.52	12046.927	38829.172
2646	179.48	9230.476	35836.152
10784	179.44	14149.478	37917.426
1015	179.44	8388.479	34476.547
3196	179.42	9475.14	34332.188
6233	179.42	11404.107	37489.168
1885	179.38	8644.634	38357.605
7757	179.35	12447.955	39420.926
648	179.35	8002.639	38366.852
2578	179.15	9144.218	34301.637
3509	179.13	9618.443	37209.848
6884	179	11713.918	35838.992
6598	178.96	11500.732	35177.508
6962	178.92	11686.779	37649.031
2323	178.92	8981.475	35014.266
4589	178.92	10142.931	34246.66
9121	178.89	13127.136	39555.734
7402	178.85	11895.053	33163.23
4508	178.81	10139.059	36107.195
7720	178.81	12094.727	39944.012
10058	178.79	13566.58	37456.422
11427	178.75	14378.09	38237.684
3053	178.73	9285.351	37235.109
5298	178.69	10847.957	33029.105
9276	178.66	13157.884	37543.684
7208	178.6	11885.93	36967.063
3867	178.56	9727.985	35676.773
3956	178.56	9860.596	33882.164
5144	178.56	10589.639	36704.797
2033	178.56	9048.054	38983.621
8754	178.54	12723.656	34056.613
4311	178.54	10054.129	39701.375
7827	178.52	12298.759	37689.352
11641	178.5	14438.651	38799.746
6599	178.48	11458.356	35224.934
7839	178.37	12394.739	37632.727
4046	178.33	10089.733	34273.023
9862	178.31	13500.014	38370.672
3690	178.29	9880.605	39369.258
3340	178.21	9560.685	34169.289
9502	178.2	13164.798	33356.598
1218	178.18	8345.885	38029.695
717	178.06	8021.801	37475.012
2799	178	9265.579	38713.926
2662	178	9130.556	36192.773
4259	177.98	10081.156	38952.367
6583	177.97	11546.889	35681.078
6829	177.97	11781.766	34929.609
9978	177.95	13578.322	38955.637
3923	177.91	9868.384	34570.645
8025	177.89	12287.287	34013.809
3748	177.89	9713.554	38029.477
3427	177.79	9677.534	35948.539
4022	177.7	10013.547	33691.801
9505	177.68	13220.952	33414.473
7303	177.68	11911.453	34979.5
9499	177.66	13281.55	33613.219
3691	177.64	9881.922	39399.996
6150	177.62	11242.749	35516.348
4854	177.62	10399.252	37390.129
1498	177.62	8480.831	36363.402
10207	177.6	13586.256	35012.48
5314	177.56	10959.653	33389.473
6696	177.45	11594.37	33174.848
8955	177.45	13094.565	35977.52
3971	177.43	9777.118	33554.238
4424	177.41	10164.888	38156.445
11437	177.41	14313.151	38578.625
3907	177.39	9769.048	34637.348
4241	177.33	10043.104	38578.387
2179	177.3	9028.552	37682.785
1884	177.26	8819.28	38356.215
8834	177.24	12920.797	33123.516
7581	177.22	12114.273	36443.879
10747	177.22	14113.652	38685.656
8259	177.14	12703.123	36764.176
7483	177.12	12173.334	34495.922
6376	177.07	11601.977	39738.93
5483	177.05	10858.8	37394.703
2315	177.05	8894.11	35177.813
1051	177.01	8388.231	35554.074
7627	176.99	12073.979	37727.57
10062	176.97	13645.504	37248.926
10647	176.87	13916.433	39324.598
1098	176.85	8243.814	36198.672
6658	176.82	11484.83	34152.625
3853	176.68	9859.909	35852.129
4049	176.66	9923.865	34302.758
10955	176.64	14133.866	35959.922
6121	176.62	11258.512	34934.266
5259	176.59	10678.51	34368.578
7976	176.39	12426.88	35212.492
518	176.38	7764.124	39677.66
5064	176.38	10691.338	38483.965
8166	176.28	12642.579	34876.43
10460	176.24	13783.178	36059.496
5255	176.11	10740.274	34597.766
6644	176.09	11468.952	34532.168
9160	175.97	13303.775	39977.723
4235	175.97	9964.658	38450.91
5326	175.97	10849.528	33676.32
10218	175.94	13739.915	35067.449
3404	175.69	9623.051	35453.199
6172	175.65	11394.612	36131.305
4171	175.59	10101.652	37006.039
9139	175.57	12948.74	39977.832
9237	175.49	13339.948	38367.223
2744	175.46	9221.723	37939.117
8362	175.44	12509.457	38483.539
71	175.42	7675.371	33886.445
1698	175.42	8722.716	34807.738
11764	175.36	14509.476	37820.238
435	175.26	7921.619	38721.215
4515	175.25	10294.514	36200.285
238	175.23	7854.582	36474.504
2091	175.23	8896.953	38553.066
800	175.19	8187.977	35940.172
4463	175.17	10344.74	37383.035
9924	175.15	13689.048	39764.234
9585	175.15	13415.107	34433.047
4693	175.15	10487.155	33893.484
11147	175.15	14413.067	34170.77
7700	175.15	12073.525	39431.789
2265	175.13	8940.57	36173.297
9851	175.13	13519.059	38048.137
8945	175.07	13103.001	35810.484
180	175.07	7653.095	35406.16
4075	175.03	9993.134	34842.297
139	175.03	7697.445	34893.766
7169	175.02	11894.751	38230.168
3689	175.02	9835.084	39551.871
11424	175	14395.522	38152.145
2633	175	9176.395	35610.176
9901	174.98	13440.284	39397.68
9300	174.96	13163.586	37243.133
1121	174.88	8312.883	36789.016
10210	174.88	13705.535	35038.551
1636	174.84	8476.992	33124.703
6537	174.82	11562.159	36634.793
3804	174.8	9798.307	36875.387
5067	174.77	10679.423	38592.5
7811	174.75	12453.181	38249.605
5912	174.73	11190.18	34338.41
10305	174.69	13632.14	33539.023
10026	174.67	13678.667	37852.93
5424	174.59	10795.608	36114.785
9123	174.59	12950.477	39565.723
2045	174.57	8959.788	38869.641
7637	174.56	12099.141	37994.359
1952	174.56	8821.848	39345.277
2158	174.44	9007.574	38315.309
574	174.38	8024.443	39622.266
1862	174.29	8739.471	38124.656
11642	174.23	14456.314	38803.375
5819	174.04	11032.6	36058.223
11825	174.02	14466.979	36461.301
4696	173.98	10532.889	33981.965
8266	173.92	12673.597	36858.43
5372	173.9	10789.868	34893.344
987	173.85	8354.979	33898.207
1529	173.81	8527.865	35490.449
3456	173.79	9675.558	36377.684
2626	173.77	9185.513	35493.223
941	173.66	8129.462	33317.578
10913	173.48	14049.597	37008.121
4506	173.46	10228.977	36090.539
2353	173.41	9027.299	34136.332
784	173.33	8070.762	36371.555
8149	173.33	12664.73	34348.742
10222	173.31	13573.516	34801.547
5202	173.31	10587.946	35865.887
10375	173.29	13788.53	33893.688
8382	173.25	12597.694	38932.148
7613	173.23	12186.899	37305.523
3569	173.2	9487.989	38399.23
1094	173.16	8268.43	36142.344
150	173.08	7905.131	35043.449
8341	173.06	12621.422	38153.184
9688	173	13450.951	35441.859
3470	172.89	9577.62	36613.047
4381	172.85	10175.102	39005.828
6466	172.85	11425.933	37906.445
5545	172.76	10888.032	39023.734
11893	172.7	14560.925	34915.719
1130	172.68	8398.744	36923.359
393	172.62	7798.591	38014.461
617	172.6	8118.675	38807.625
3815	172.58	9732.104	36563.891
6656	172.56	11491.06	34380.598
1920	172.53	8679.08	38817.039
3850	172.41	9808.084	35791.961
4961	172.39	10376.075	39442.656
11593	172.37	14577.003	39677.348
11478	172.26	14258.096	39112.266
2336	172.24	8965.94	34764.336
2522	172.2	9141.72	33643.648
869	172.14	8137.193	34316.457
3772	172.12	9713.764	37789.23
5787	172.1	11177.448	36556.824
2945	172.08	9374.913	39577.07
760	172.08	8091.255	36797.957
3249	172.05	9483.606	33739.559
6181	172.05	11324.395	36282.055
2015	172.03	8952.98	39339.965
8434	172.03	12854.532	39970.344
1289	172.01	8251.403	39571.234
5294	171.91	10731.507	33319.426
5740	171.89	11063.654	37580.996
6966	171.85	11723.926	37703.172
7860	171.85	12292.228	37094.199
7499	171.76	12071.27	34851.219
9613	171.68	13411.623	34836.801
632	171.66	8185.477	38665.113
6010	171.64	11239.566	33475.707
3091	171.61	9482.374	36480.238
7909	171.55	12401.209	36266.727
10384	171.55	13925.712	34119.953
141	171.53	7684.258	34932.512
7040	171.51	11728.597	39129.426
6178	171.49	11202.589	36217.648
10976	171.49	14108.194	35610.445
2579	171.45	9077.93	34353.309
11231	171.45	14414.651	35764.117
4926	171.43	10549.142	38708.344
4280	171.43	10112.36	39362.805
549	171.36	7963.819	39851.488
3566	171.32	9665.406	38374.777
1749	171.24	8641.957	36127.242
10631	171.17	13959.372	39000.176
222	171.13	7823.231	36142.184
11921	171.11	14421.602	33841.211
4084	171.09	10119.692	34998.98
4769	171.09	10473.845	35820.172
3134	171.05	9298.027	35852.266
8763	171.03	12881.39	33814.629
11317	170.99	14283.161	37592.152
2475	170.94	8883.625	33301.824
908	170.9	8076.53	33680.301
11812	170.86	14430.631	36736.27
5438	170.86	10906.063	36528.113
3522	170.76	9497.313	37594.625
6828	170.74	11692.402	34878.426
4008	170.74	10083.834	33441.844
11246	170.74	14277.652	36148.727
2807	170.67	9100.976	38766.605
4615	170.63	10314.844	33769.738
5131	170.61	10729.814	36869.316
9421	170.53	13314.318	35307.477
7496	170.44	12176.768	34780.773
7667	170.42	12134.098	38709.211
7856	170.36	12487.761	37343.41
115	170.32	7834.199	34574.34
3860	170.32	9884.71	35617.438
7503	170.3	12092.958	34880.414
1124	170.3	8311.056	36830.566
4877	170.28	10454.837	37779.117
3982	170.28	9729.396	33211.602
7525	170.28	12275.434	35276.324
5516	170.25	10861.647	38236.742
9233	170.23	13153.177	38609.578
1742	170.23	8665.958	35922.238
7028	170.17	11696.749	38991.273
6385	170.17	11527.648	39565.66
1930	170.15	8667.877	38930.953
6790	170.15	11835.677	34538.152
9929	170.15	13683.324	39864.656
11221	170.13	14379.171	35553.852
9707	170.13	13480.756	35563.723
9841	170.11	13509.021	37712.754
4626	170.09	10173.625	33535.199
2772	170.09	9209.375	38446.195
3559	170.05	9641.091	38266.387
6893	170.05	11840.187	36079.387
3896	170	9737.097	34990.375
1548	170	8479.303	35071.535
9232	169.96	13323.074	38579.297
7127	169.88	12006.841	39131.473
8839	169.86	12952.029	33254.027
3983	169.82	9766.748	33229.188
6671	169.77	11631.821	33901.996
4396	169.75	10317.254	38720.688
6234	169.75	11388.135	37551.391
6562	169.71	11599.038	36202.57
7285	169.69	12016.35	35136.531
7770	169.61	12458.595	39094.805
4124	169.59	9944.097	36092.098
5252	169.48	10722.005	34581.758
6972	169.48	11789.578	37793.227
5053	169.46	10721.736	38838.863
4005	169.42	10107.291	33371.176
10247	169.36	13691.706	34607.203
10766	169.36	14034.279	38395.301
6936	169.35	11641.366	37249.711
5305	169.33	10947.136	33116.188
5850	169.33	11087.718	35219.906
9855	169.33	13514.351	38202.398
30	169.31	7794.11	33442.875
1341	169.27	8596.712	39021.887
1490	169.19	8617.788	36409.031
[truncated: 4,871 more rows]
