# Supplementary material for: Insights on the Control of Yeast Single-Cell Growth Variability by Members of the Trehalose Phosphate Synthase (TPS) Complex
Source: Front Cell Dev Biol. 2021 Jan 28;9:607628. doi: 10.3389/fcell.2021.607628 (PMC7876269; doi:10.3389/fcell.2021.607628)
Supplement: Supplementary file 4 [file Data_Sheet_3.ZIP › to_send/input_files/Gal_Delta_delta_TPS1_t5.csv]

Id	Area (µm²)	Centre X Position (µm)	Centre Y Position (µm)
1164	1023.69	8559.225	38900.992
1846	950.41	8972.119	39171.004
1283	881.66	8491.583	36470.527
2050	841.72	9025.524	37436.996
9337	746.97	13004.46	39510.859
11535	736.82	14476.142	39708.531
7663	735.02	12247.341	33854.969
475	694.06	7981.401	37942.117
5868	667.3	10883.197	38971.832
10345	646.59	13648.174	36719.359
4155	628.54	10079.266	39101.105
2465	625.8	9112.979	37982.676
2190	607.09	9039.161	34525.66
1694	601.3	8746.159	39842.266
4986	595.58	10453.055	37348.18
10587	587.63	13980.669	34189.227
3638	577.63	9865.891	37417.141
642	571.32	8149.188	35294.645
1394	566.82	8476.076	34005.93
11623	545.21	14598.13	37977.586
11624	543.64	14519.716	37987.527
3775	543.2	9870.7	34509.238
11098	534.68	14024.58	35383.27
5217	532.53	10683.117	38307.258
8185	501.08	12288.988	35189.215
2141	493.85	9015.02	35894.238
735	489.89	8005.344	33595.121
3080	487.86	9440.467	34846.316
10573	475.48	13983.63	33928.668
11619	468.22	14471.737	37896.137
10182	467.07	13684.181	39036.152
7708	465.73	12166.174	34814.348
7294	453.89	12025.579	38590.66
9231	444.58	12952.615	38365.176
7741	442.57	12260.963	35865.125
2046	440.89	9034.421	37632.668
1119	439.34	8526.95	39559.793
10623	438.91	13868.796	34966.648
10418	434.55	13588.61	35625.465
10982	433.59	14081.364	37316.34
1025	423.7	8399.539	38757.715
1061	422.61	8251.669	39472.957
11461	421.96	14241.352	38449.613
10325	421.25	13587.556	37175.063
2418	415.56	9095.491	37239.523
11337	404.49	14317.015	35644.168
7068	402.44	11652.375	37566.891
4184	401.06	10116.155	39592.617
7582	400.68	12007.968	33729.438
3963	400.6	10098.113	35520.207
4292	397.19	10195.182	38755.387
8469	394.24	12512.545	37570.609
10810	393.74	13911.117	39493.395
6563	392.82	11499.611	39611.035
8437	391.42	12521.222	36867.836
1676	388.97	8663.539	39236.602
495	377	8152.387	37820.328
11812	376.6	14587.282	33751.727
1601	374.8	8692.107	37294.355
2895	372.9	9287.136	38771.266
3325	370.07	9498.607	36657.195
11104	369.11	14128.879	35170.758
9004	368.71	12948.062	33125.742
10132	368.09	13702.723	39950.793
10968	368	14144.36	37479.566
2153	364.53	8876.734	35516.297
5320	361.87	10697.179	36204.879
4240	361.41	10225.686	39414.066
8296	361.16	12572.642	33264.109
5761	360.93	10812.304	36969.977
1329	359.38	8468.375	35611.086
5156	359.24	10694.476	39172.527
208	356.52	7794.209	36745.594
8102	356	12396.384	36882.512
1508	351.64	8740.625	35361.035
5269	350.66	10647.265	37494.258
3586	350.41	9814.134	38292.41
6878	350.41	11741.706	33490.293
11772	346.18	14627.381	34574.258
11363	345.3	14381.266	36333.004
313	342.02	7731.47	38511.414
2024	340.81	8893.146	37998.938
1441	338.3	8412.317	33132.656
2286	337	9221.415	34315.914
3762	336.79	9886.573	34810.246
5159	336.68	10694.708	39247
2025	336.33	8996.397	38025.891
7255	335.6	11876.456	39369.477
4072	334.57	9960.688	37619.359
11602	333.94	14580.765	38188.379
317	333.74	7898.582	38679.133
3205	331.92	9554.012	34255.563
6532	330.97	11304.675	39554.758
1334	330.39	8421.574	35425.637
11447	329.2	14241.533	38085.43
10253	327.56	13707.052	37674.719
302	326.92	7651.879	38323.105
8627	326.27	12842.904	39506.895
1349	324.76	8612.565	35230.242
413	323.86	8158.566	39455.941
11679	323.5	14512.772	36769.52
9580	323.25	13143.369	35501.844
2150	322.84	8930.401	35504.176
1702	317.04	8972.79	39827.613
9022	316.98	12968.091	33555.281
9531	316.75	13181.361	37133.559
4213	316.7	9990.819	39934.699
4026	316.54	9961.777	36924.82
6222	316.29	11336.62	33032.816
8882	314.55	12734.663	35468.477
6990	313.76	11711.8	35678.762
2760	313.57	9061.519	39576.039
2565	313.55	9190.807	38817.168
2293	313.4	9137.484	34538.387
1010	313.29	8202.725	38454.594
6127	313.11	11109.487	35382.59
10635	312.23	13967.229	35229.465
1398	312.17	8461.91	34094.105
5174	311.81	10753.215	38870.047
10819	311.81	13817.093	39734.266
3229	310.26	9661.681	34900.102
9697	307.1	13285.585	33014.633
10503	306.75	13670.047	33618.492
9214	305.99	13038.542	37940.898
4041	305.37	10038.486	37170.031
7602	305.35	12036.771	33334.043
415	304.44	8167.62	39487.422
844	303.53	8396.446	35655.879
4706	303.48	10544.095	34206.957
10696	301.5	13910.326	36782.59
1177	301.35	8405.571	38753.141
10133	300.97	13701.115	39998.875
1855	297.62	8943.332	39254.43
526	296.96	8190.189	37276.48
2862	296.85	9290.946	39231.734
416	295.99	8119.753	39520.137
8108	294.68	12433.575	36728.555
7546	294.67	11915.412	33985.227
10836	292.48	14171.352	39775.707
625	289.86	8154.064	35595.613
6093	289.84	11160.3	35954.355
8620	288.86	12830.972	39685.234
3506	287.63	9824.694	39944.508
10606	286.91	13856.023	34511.715
11702	285.99	14543.197	36380.328
11370	285.91	14399.164	36534.598
6564	285.41	11420.05	39627.777
10989	284.9	14080.565	37060.828
11678	284.84	14425.339	36767.602
10910	283.52	14076.671	38582.445
3736	283.08	9770.535	35102.949
3283	282.9	9676.729	35833.375
10498	281.62	13595.337	33727.477
7857	278.38	12184.763	37757.055
1242	274.9	8613.264	37583.41
11497	273.67	14390.883	39385.238
231	273.65	7952.693	37159.012
332	273.27	7771.892	38850.996
5977	273.11	11034.114	38894.16
5136	272.06	10617.409	39657.441
5936	271.83	11173.487	39664.34
3909	271.83	10120.633	34259.391
140	271.7	7811.82	35814.445
11297	271.58	14245.677	34546.359
3547	271.47	9865.248	39087.453
11801	270.97	14526.139	34124.785
288	270.85	7741.287	38082.531
467	270.72	8124.421	38266.73
7258	269.84	12032.609	39246.957
451	268.67	8181.347	38505.004
10896	268.17	14004.141	38897.742
8193	268.15	12419.715	35009.203
8002	267.69	12307.121	39076.594
7704	267.27	12131.859	34598.301
9831	267.21	13390.049	35193.527
4223	266.68	10255.645	39951.48
3174	266.26	9521.609	33135.609
1686	265.91	8651.06	39499.129
1631	265.85	8829.598	37875.965
11808	265.51	14630.792	33673.145
4191	265.13	9949.176	39780.691
7973	265.05	12449.609	39913.016
300	264.47	7953.721	38392.652
877	263.98	8237.626	36249.621
11525	263.73	14516.753	39963.34
10610	262.77	13978.049	34554.988
11312	262.37	14260.032	34930.281
5110	262.33	10559.43	39705.793
719	260.72	8177.815	34178.637
10889	260.72	14085.91	39038.066
9466	260.68	13300.678	38339.039
5957	260.64	11048.335	38992.609
8052	259.82	12316.219	37990.004
4980	259.34	10447.749	37181.313
6063	258.88	11092.421	36742.293
10717	258.06	13782.159	37555.348
960	256.72	8381.328	37441.289
2752	256.72	9062.432	39492.988
822	255.87	8382.9	35244.746
3395	254.57	9669.268	38212.992
306	253.92	7691.667	38440.074
1183	253.77	8550.259	38540.434
4963	253.75	10445.074	36818.957
10815	253.65	13837.313	39587.527
7655	253.34	12092.333	33584.652
1715	253.1	8877.075	39443.578
1543	253.06	8748.006	35845.469
6501	251.64	11402.375	38865.844
11054	251.56	14159.054	36377.891
7327	251.54	11863.93	37853.813
10838	250.62	14037.411	39812.664
11027	250.61	13997.105	36383.48
7833	250.55	12063.979	37360.172
6431	250.3	11239.603	37738.555
10832	250.22	13941.336	39931.828
10028	250.18	13428.275	38558.867
9638	250.07	13219.791	34025.207
11853	249.9	14437.752	33239.906
10055	249.78	13385.191	39164.914
3562	249.71	9896.645	38776.539
8157	249.38	12488.187	36153.117
1254	249.17	8569.071	37247.211
2265	248.57	9202.223	33604.613
2751	247.64	9070.538	39468.508
11164	247.02	14201.429	33857.703
6804	246.31	11492.565	34558.93
3977	245.38	10114.153	35960.344
6999	245.11	11837.54	35857.355
9702	244.74	13298.568	33086.387
10522	244.51	13652.827	33111.984
3825	244.38	9762.732	33647.543
6830	244.23	11564.568	33542.828
10389	243.92	13678.477	35951.957
1340	243.65	8556.875	35269.871
1088	243.19	8326.961	39924.379
10953	243.17	14110.178	37564.313
6487	242.33	11248.491	38541.422
9622	242.25	13173.172	34320.332
1087	242.06	8391.396	39916.422
2576	241.53	9128.357	38934.23
5485	241.47	10664.969	34634.93
4666	241.05	10482.519	33563.219
119	240.51	7955.985	35388.086
11492	240.41	14355.842	39291.305
9242	240.34	12961.136	38459.262
6727	240.2	11488.723	36212.277
5318	239.72	10731.656	36159.086
10227	239.05	13589.068	38012.199
9760	239.02	13496.355	34112.73
8906	238.61	12887.852	35169.375
3	238.58	7668.907	33038.898
9661	238.36	13328.79	33362.852
1689	238.35	8769.781	39608.109
11621	238.1	14531.609	37937.004
6963	238.06	11831.592	35199.691
11532	236.79	14526.185	39639.992
10195	236.08	13674.113	38865.262
945	235.95	8338.698	37226.059
3803	235.89	9732.633	33902.012
5092	235.76	10511.076	39353.926
11508	235.66	14321.363	39778.242
2055	235.45	8861.079	37205.059
936	234.71	8407.053	37082.824
10801	234.55	13807.109	39426.109
5941	234.15	11021.861	39499.246
10624	233.44	13798.908	35006.723
1823	233.15	8858.398	39396.223
4297	233.1	10143.444	38481.805
381	233.06	7694.82	39582.246
808	232.02	8223.953	34961.234
4730	231.99	10509.184	34404.867
122	231.76	7869.218	35428.758
11590	231.49	14424.505	38540.008
5147	231.16	10771.099	39572.313
8177	230.36	12485.398	35516.063
8834	229.4	12859.458	36830.676
4560	228.71	10210.717	34399.566
3159	228.29	9327.816	33403.965
3941	227.66	9990.547	34980.336
6884	227.6	11636.275	33628.879
7998	226.74	12347.816	39160.395
8277	226.68	12359.911	33036.633
4507	225.47	10214.505	35883.324
4629	225.22	10174.251	33379.352
4440	225.22	10328.595	37146.863
7196	224.88	11797.243	39516.992
10748	224.59	13960.496	38371.109
2340	224.28	9196.386	35855.336
11081	224.21	14094.574	35580.648
6960	224.19	11749.122	35110.215
3768	223.88	9737.457	34678.695
10087	223.79	13354.18	39421.059
3628	223.61	9775.36	37577.922
10146	223.44	13734.072	39501.965
5949	223.27	11070.788	39390.992
9071	223.14	12980.984	34531.914
10070	222.58	13356.872	39342.41
6297	222.58	11216.194	34586.262
11238	222.37	14337.435	33076.055
5636	222.18	10791.383	34924.219
2140	222.16	9051.966	35869.363
1698	221.99	8704.671	39962.527
11380	221.64	14209.475	36790.012
9003	221.62	13124.754	33055.566
10534	221.05	13896.475	33165.211
5128	220.97	10669.019	39885.293
10927	220.86	14038.86	38277.551
9845	220.63	13546.121	35451.199
6872	220.45	11787.776	33346.934
10700	220.41	13828.037	36823.348
2783	220.13	9334.889	39864.66
6974	220.07	11800.869	35431.945
722	219.63	8055.311	34069.504
921	219.59	8258.34	36804.406
6574	219.34	11579.985	39547.875
2092	219.28	9016.847	36814.957
11745	219.25	14466.005	34997.605
10592	219.23	13960.403	34324.648
9929	219.21	13414.834	36578.477
3918	219.07	10084.551	34420.066
2205	218.54	8975.66	34254.277
6298	218.23	11269.137	34593.098
831	218.08	8293.521	35366.016
8105	217.6	12363.063	36976.047
126	217.43	7833.269	35468.074
5606	217.41	10960.179	34143.664
2026	216.53	9005.172	38056.934
5892	216.14	10969.116	39583.543
1270	215.91	8524.414	36962.047
4542	215.59	10316.681	34465.664
9436	215.26	13271.212	39083.859
3142	215.17	9416.579	33698.355
213	214.99	7699.862	36830.285
11258	214.94	14241.292	33527.219
9416	214.92	13301.788	39130.551
7212	214.86	11668.971	39842.297
6917	214.65	11741.039	34069.141
2414	214.57	9253.756	37137.133
3145	214.51	9306.906	33730.809
8646	214.5	12851.352	39147.129
11265	214.34	14346.079	33700.461
3067	214.05	9477.819	34985.004
599	213.94	8184.992	35928.758
10450	213.94	13618.542	35050.492
8254	213.75	12341.041	33761.348
9733	213.6	13459.6	33680.453
1979	213.56	9049.934	38518.285
595	213.38	8164.657	35910.566
11176	213.35	14137.764	33509.879
10169	213.27	13633.775	39213.434
3805	213.25	9703.069	33947.629
2914	213.25	9379.222	38468.652
2973	213.1	9324.09	36876.301
9995	212.89	13414.922	37937.199
4985	212.69	10407.777	37321.09
7339	212.39	12057.445	37758.938
5862	212.35	10817.839	38786.848
10102	212.33	13431.355	39726.406
6430	212.1	11402.03	37722.281
11642	211.99	14559.609	37647.109
1016	211.97	8341.877	38663.934
11022	211.91	14149.761	36554.164
8007	211.41	12422.505	38817.191
402	210.78	8046.627	39874.098
7712	210.51	12123.396	35094.852
3475	210.42	9592.242	39496.539
11514	210.38	14357.973	39893.215
1654	210.28	8798.623	38504.742
1257	209.71	8616.792	37273.293
10916	209.28	14130.96	38443.953
3275	209.27	9513.505	35755.488
7461	209.11	12052.003	35542.426
11308	209.04	14221.091	34817.012
10421	208.52	13632.888	35427.363
8948	208.27	12835.376	34158.652
3161	208.06	9285.467	33470.918
1295	207.89	8586.724	36252.086
7170	207.64	11772.572	39159.797
11478	207.6	14398.155	38935.461
20	207.43	7668.39	33505.445
5979	207.39	11195.45	38953.484
11824	207.25	14432.681	33608.156
5988	207.1	11165.562	38594.484
8381	206.99	12700.153	35560.07
127	206.62	7775.347	35497.391
9268	206.56	13007.77	38731.156
4317	206.51	10318.858	38173.68
923	206.37	8339.827	36928.93
3782	206.07	9723.353	34590.898
6279	206.01	11340.506	34101.527
703	205.91	8050.095	34607.199
10100	205.86	13561.517	39703.668
1390	205.45	8515.68	34286.961
5332	205.42	10654.667	35761.016
11365	205.13	14403.196	36442.973
11733	204.97	14467.324	35319.578
5521	204.46	10666.028	34108.105
8876	204.36	12882.555	35647.113
3415	204.3	9685.796	38540.934
7366	204.19	11990.354	37360.617
435	204.17	8034.57	39063.012
4170	203.38	10104.688	39219.184
2069	203.25	9028.774	37100.844
7211	202.87	11635.361	39804.008
1656	202.56	8838.898	38537.41
2198	202.45	9026.257	34398.793
6882	202.27	11749.744	33559.766
5241	201.95	10656.73	37969.074
3662	201.85	9752.973	36702.965
5947	201.68	11091.971	39558.871
3976	201.66	10110.96	35938.965
7838	201.43	12160.151	37417.246
4389	201.37	10191.739	37789.652
3268	201.28	9621.341	35635.676
3510	201.01	9808.851	39652.148
8282	200.95	12474.281	33159.242
1111	200.86	8570.344	39728.773
6054	200.66	11171.381	36944.922
4013	200.59	9932.661	36750.875
7114	200.4	11685.215	38211.246
2491	200.15	9058.621	38416.406
846	199.97	8407.619	35688.961
3403	199.8	9607.064	38335.73
6510	199.78	11355.206	38959.395
6436	199.71	11356.234	37791.844
8928	199.17	12896.279	34739.109
6596	199.06	11567.416	38980.613
319	198.9	7724.213	38737.336
3580	198.88	9723.192	38429.98
1530	198.75	8811.483	35725.523
6949	198.67	11633.913	34727.633
2367	198.5	9067.687	36307.223
3050	198.46	9404.227	35545.828
11663	198.44	14614.115	37035.863
4461	198.38	10181.969	36965.949
9446	198.38	13298.983	38842.188
2157	198.27	8902.889	35288.168
9861	198.27	13416.449	35626.168
10562	198.17	13972.11	33647.16
8466	198.12	12534.389	37513.695
5763	197.77	10868.365	36982.523
6256	197.54	11302.975	33743.102
8538	197.52	12598.132	39014.895
2787	197.47	9398.986	39963.641
10614	197.12	13779.758	34681.648
2897	196.81	9486.306	38823.078
2282	196.76	9082.34	34052.906
10041	196.49	13495.856	38894.188
7293	196.35	12050.638	38576.965
10506	196.18	13627.224	33330.977
4063	195.86	10029.011	37473.664
442	195.86	8138.185	38948.535
1542	195.63	8670.858	35817.695
2926	195.22	9340.856	38055.859
3478	195.05	9513.908	39547.352
11747	194.59	14441.332	35044.125
3645	194.27	9781.082	37185.488
11735	194.27	14432.445	35369.508
4537	193.81	10305.764	34927.012
10147	193.67	13708.622	39501.953
2476	193.56	9168.431	38081.539
6437	192.89	11301.619	37792.438
1659	192.83	8655.217	38623.254
1336	192.73	8616.824	35466.363
925	192.6	8326.242	36944.684
134	192.6	7689.248	35667.961
5877	192.52	10857.061	39115.625
3659	192.5	9801.398	36907.125
6395	192.37	11221.658	36879.492
9709	192.12	13474.543	33074.621
8736	192.04	12715.791	38362.898
7651	191.99	12254.498	33445.957
6120	191.91	11191.855	35305.938
7271	191.62	11973.923	38843.727
1332	191.49	8428.069	35677.625
9942	191.35	13451.385	36727.516
8725	191.22	12822.718	38560.27
101	190.91	7930.288	35163.523
6291	190.91	11316.62	34414.16
3822	190.84	9705.834	33608.305
1515	190.72	8757.901	35435.453
10284	190.68	13636.55	37395.852
842	190.59	8380.609	35620.809
7972	190.53	12423.956	39910.832
8087	190.43	12432.979	37473.957
9577	190.07	13153.241	35694.93
3196	189.48	9539.218	34019.957
859	189.4	8348.58	35944.281
4176	189.15	10028.008	39337.586
11725	189.11	14486.041	35641.266
11775	189.02	14448.634	34352.133
9155	188.67	13105.712	36677.371
9944	188.63	13384.705	36769.219
1766	188.42	8926.676	39568.367
11304	188.14	14349.889	34677.551
6258	188.04	11397.453	33794.223
3220	188.04	9530.793	34673.27
3164	187.93	9446.219	33252.543
50	187.73	7677.943	34263.031
9323	186.99	13002.384	39402.047
6543	186.99	11361.263	39948.863
5990	186.89	11078.648	38345.785
10866	186.83	14096.836	39428.316
9895	186.64	13538.547	36026.211
7242	186.28	11982.317	39657.527
3819	186.2	9707.229	33588.16
744	185.86	8068.947	33052.297
8353	185.66	12526.341	34716.324
6481	185.43	11250.991	38392.426
2750	185.32	9196.452	39454.605
6643	185.11	11566.661	37719.336
4320	185.11	10177.279	38180.035
3757	184.96	9799.395	35027.223
11262	184.76	14416.659	33660.73
4621	184.59	10220.387	33595.996
3340	184.53	9561.243	36920.781
7730	184.53	12119.532	35534.223
8382	184.29	12567.638	35620.84
8881	184.19	12856.194	35727.629
10593	184.17	13830.375	34330.559
3634	184.07	9797.184	37399.613
10305	183.88	13578.894	37255.387
11816	183.75	14424.472	33793.297
2201	183.73	8892.726	34166.547
5099	183.5	10443.164	39462.492
4148	183.46	10027.911	38921.648
10477	183.12	13758.136	34392.051
7862	182.87	12246.112	38059.277
7529	182.64	11939.48	34606.563
7075	182.35	11641.226	37789.535
6492	182.18	11233.513	38719.387
8431	182.12	12547.667	36739.832
11639	181.99	14465.593	37595.633
544	181.99	8159.198	36789.285
7244	181.53	12022.393	39734.699
2027	181.51	8962.068	38096.059
4153	181.24	9953.237	39045.348
9020	181.22	12948.041	33516.094
7904	181.12	12253.836	38943.934
2073	181.01	8980.071	37164.348
10704	180.86	13908.735	36899.246
8153	180.84	12368.016	36123.059
10033	180.59	13508.983	38625.145
7653	180.55	12177.953	33475.09
1335	180.47	8629.347	35438.797
3266	180.34	9552.023	35551.223
10897	180.09	14107.854	38920.195
2768	180.05	9223.792	39868.137
8377	179.86	12550.454	35462.938
1204	179.55	8570.254	37835.707
9423	179.4	13345.915	39241.504
4432	179.38	10198.034	37051.441
1705	179.13	8921.386	39931.27
7029	179.13	11800.535	36638.094
9630	178.83	13303.093	34440.324
10913	178.81	14026.276	38624.559
8231	178.69	12437.02	34050.891
3148	178.44	9322.901	33789.027
6779	178.4	11546.395	34945.457
4268	178.31	10201.909	38835.598
3253	177.41	9692.2	35143.332
4012	177.22	10046.847	36740.246
8500	177.16	12642.964	38499.336
9332	177.14	12961.339	39481.41
6793	177.04	11553.354	34766.516
7987	177.03	12418.754	39736.809
2162	176.81	8895.09	35167.488
2281	176.76	9259.73	34046.023
3153	176.7	9279.419	33516.477
1466	176.45	8830.419	33967.586
5115	176.37	10530.766	39943.801
10622	176.28	13963.085	34923.176
7624	176.12	12000.344	33017.652
3424	176.09	9572.988	38848.785
6880	176.05	11642.329	33500.293
259	175.84	7666.134	37516.898
7229	175.8	11986.694	39794.926
4981	175.76	10401.264	37207.168
11589	175.72	14611.497	38530.211
434	175.65	8181.303	39022.125
11813	175.65	14452.824	33770.41
11825	175.63	14624.393	33625.141
1266	175.59	8582.963	36915.313
10564	175.44	13807.245	33695.004
6529	175.28	11291.279	39443.258
4504	175.19	10180.391	35819.797
7389	175.15	11908.012	37148.652
10640	174.98	13791.487	35369.891
4523	174.78	10264.4	35198.203
11381	174.69	14244.147	36792.816
5006	174.67	10529.666	37783.047
6996	174.34	11807.365	35771.223
3863	174.25	9923.429	33319.723
6333	174.23	11241.397	35476.469
10455	174.09	13737.395	34814.145
7633	174.06	12096.09	33032.508
1603	173.96	8702.302	37335.461
1614	173.83	8736.735	37521.34
10509	173.79	13747.399	33406.301
11026	173.73	14196.711	36697.578
9540	173.33	13266.324	36790.52
5495	173.33	10566.359	34489.855
207	173.27	7962.206	36734.172
10963	173.1	14028.868	37400.578
336	172.93	7934.472	38882.758
8269	172.79	12314.566	33386.273
299	172.45	7927.485	38376.156
2910	171.95	9276.367	38426.816
7869	171.91	12241.878	38240.516
4189	171.83	10105.912	39690.699
8859	171.74	12723.619	36173.578
2771	171.7	9194.584	39922.188
6216	171.7	11034.463	33174.285
1018	171.66	8374.756	38714.715
11126	171.66	13994.858	34720.598
7028	171.62	11822.175	36599.516
11570	171.51	14425.128	39089.301
8752	171.51	12776.102	38037.906
799	171.49	8371.29	34687.434
6186	171.49	11188.123	34018.93
5622	171.32	10908.519	34476.809
4079	171.28	10041.678	37709.402
3674	171.05	9740.292	36855.379
7659	170.9	12123.89	33685.902
10344	170.86	13703.952	37010.965
6224	170.82	11415.038	33039.18
3265	170.82	9518.184	35476.086
8337	170.7	12528.204	34483.129
11268	170.65	14307.673	33866.402
23	170.63	7823.44	33579.578
10625	170.49	13806.8	35047.113
1449	170.36	8837.536	33310.492
6300	170.28	11377.117	34655.875
2951	170.22	9403.976	37663.434
6511	170.11	11224.289	39040.02
3429	170.05	9546.867	38856.547
4436	169.94	10251.445	37088.273
7642	169.94	12157.838	33225.961
1017	169.92	8338.993	38706.277
5628	169.9	10938.289	34652.168
5132	169.75	10632.759	40000.984
3103	169.69	9464.177	34711.195
5984	169.55	11086.813	38784.648
6486	169.23	11255.236	38483.836
6024	168.98	11177.792	37526.281
5209	168.86	10672.023	38156.953
1643	168.85	8664.123	38212.688
7257	168.65	11930.074	39210.051
1467	168.63	8637.271	33981.074
6616	168.5	11420.573	38197.91
4326	168.39	10310.199	38253.809
1629	168.25	8769.053	37768.23
7883	168.21	12211.516	38499.938
537	168.19	8130.844	36932.762
8950	168.12	12765.657	34182.344
10893	168.08	14148.404	38837.438
4255	167.75	10205.378	39005.645
4966	167.2	10483.623	36870.809
5621	167.03	10821.842	34474.488
10129	166.97	13755.809	39888.078
1138	166.91	8544.974	39198.785
6665	166.6	11542.859	37460.984
6160	166.53	11040.007	34667.039
437	166.43	8030.003	38803.492
388	166.34	7926.63	39751.484
8250	166.22	12464.307	33675.711
4769	165.91	10445.277	34904.457
7358	165.8	12037.495	37607.961
6741	165.72	11428.808	35703.27
3761	165.45	9884.782	34789.383
8694	165.3	12755.238	38921.809
10417	165.28	13578.61	35604.84
8122	165.26	12414.674	36686.363
11790	165.24	14492.803	33974.512
11494	165.22	14390.571	39307.824
5784	165.15	10813.23	37502.492
2139	165.01	8983.857	35762.855
6829	164.94	11533.061	33528.992
5321	164.71	10622.575	36214.141
8636	164.48	12715.531	39354.59
10778	164.4	13937.59	39030.43
6847	164.4	11522.677	33268.227
121	164.11	7703.258	35401.477
8901	163.86	12739.459	35418.262
6455	163.85	11412.984	38097.703
8833	163.62	12744.378	36820.164
8155	163.6	12421.167	36140.102
2970	163.39	9395.28	37161.191
10339	163.37	13730.529	36933.18
4441	163.33	10207.108	37149.84
11858	163.27	14486.271	33108.125
5212	163.25	10578.371	38199.953
11151	163.23	14025.531	34072.539
6627	163.12	11468.175	38049.164
1090	163.12	8543.923	39784.531
3418	163	9650.223	38707.539
6241	162.93	11377.35	33494.184
6869	162.83	11677.062	33292.879
1233	162.73	8439.119	37742.848
11854	162.68	14430.073	33292.605
7381	162.47	12009.76	37032.652
6343	162.39	11336.922	35742.496
5553	162.33	10752.001	33229.973
10712	162.26	13865.152	37221.801
4505	162.14	10147.903	35858.805
4322	162.12	10156.049	38188.176
3069	162.1	9398.759	35020.449
9960	161.76	13487.907	36979.871
11768	161.74	14461.742	34469.023
3738	161.74	9872.67	35148.133
7079	161.66	11771.337	37876.715
6805	161.62	11467.137	34319.129
2815	161.62	9290.661	39390.262
11240	161.47	14254.866	33098.699
9376	161.28	13269.687	39793.914
4344	161.28	10276.986	37931.492
1810	161.07	8858.362	39373.168
3496	160.91	9508.541	39909.328
3939	160.91	9956.152	34956.891
21	160.9	7747.257	33522.25
3201	160.53	9615.727	34158.746
2316	160.21	9218.147	35256.051
11577	160.17	14622.008	38639.633
4027	160.07	10098.697	36931.91
535	160.03	8014.787	36880.328
1252	159.92	8560.117	37214.051
6031	159.84	11131.231	37225.664
11278	159.73	14319.925	34143.645
3730	159.65	9817.357	35294.496
9296	159.27	12932.434	39053.137
6611	159.15	11488.829	38581.492
1606	159.04	8647.32	37403.969
3207	158.98	9512.352	34365.922
1484	158.85	8679.1	34669.617
5633	158.64	10813.559	34772.844
6452	158.6	11348.309	38069.152
59	158.58	7859.847	34384.824
9504	158.48	13324.809	37747.281
10909	158.46	14142.562	38544.398
1330	158.04	8574.117	35620.566
6040	158.02	11095.54	37308.078
8406	158	12701.454	36169.184
11489	157.98	14335.758	39253.809
2758	157.89	9102.762	39536.922
1660	157.87	8712.917	38760.613
4973	157.85	10466.867	37013.703
7172	157.75	11708.693	39183.648
4552	157.64	10320.748	34574.207
2223	157.6	9018.911	33349.441
10924	157.6	14193.733	38189.953
6838	157.49	11442.045	33382.676
3066	157.47	9422.538	34963.91
7953	157.45	12123.088	39633.047
3124	157.24	9278.587	34434.672
3660	157.12	9839.025	36914.672
4333	157.05	10340.119	38052.254
7276	156.91	12038.979	38935.719
7995	156.83	12289.836	39419.965
9561	156.8	13190.261	36210.438
6982	156.76	11777.999	35602.934
3640	156.68	9884.663	37468.301
10966	156.6	14001.81	37439.266
11152	156.53	14082.301	34075.957
2012	156.53	9054.659	38451.133
2825	156.36	9297.683	39134.422
340	156.13	7825.604	38992
1635	156.11	8717.012	38012.348
1364	156.05	8442.473	34639.98
2191	156.03	8939.61	34524.488
5704	155.95	10885.588	35838.48
5252	155.68	10598.714	37664.395
5570	155.57	10819.055	33064.719
60	155.47	7653.863	34396.086
7069	155.46	11739.486	37566.242
5820	155.42	10889.588	38049.199
760	155.34	8355.01	33545.457
7402	155.34	11936.852	36586.496
8857	155.24	12879.299	36124.246
10474	155.21	13749.138	34576.41
6656	155.07	11424.795	37634.754
96	155.01	7979.885	35032.121
11556	154.9	14551.921	39248.945
9509	154.75	13193.239	37528.168
8118	154.65	12339.636	36849.059
82	154.42	7964.74	34750.18
6628	154.36	11460.181	38069.668
5902	154.25	10896.624	39754.715
1263	154.25	8520.416	36864.719
9680	154.06	13275.008	33456.395
10304	153.98	13638.407	37236.73
3121	153.85	9295.834	34371.512
7905	153.83	12245.376	38956.535
3054	153.73	9473.312	35398.926
6118	153.6	11118.631	35448.105
9695	153.56	13148.747	33263.793
5792	153.44	10813.435	37694.246
7320	153.39	11908.297	38061.516
10476	153.39	13605.156	34387.414
6772	153.29	11518.156	35180.844
3169	153.23	9436.752	33113.875
7583	153.14	11873.573	33736.148
1493	153.04	8689.503	34985.887
843	152.89	8390.194	35641.02
10984	152.89	13997.708	37333.273
7082	152.52	11732.891	37915.031
8196	152.49	12348.479	34842.023
7954	152.43	12169.536	39650.66
1929	152.41	9004.031	38639.207
1046	152.37	8393.473	39098.074
9947	152.35	13408.14	36806.77
5568	152.29	10721.244	33139.848
9595	152.26	13285.862	34958.699
7326	152.22	12043.985	37849.129
3406	152.06	9534.785	38400.676
2773	151.95	9064.869	39940.777
8263	151.64	12454.277	33614.129
3629	151.6	9703.505	37587.957
6240	151.57	11412.227	33347.977
5856	151.55	10844.811	38605.305
4435	151.53	10295.969	37066.125
11276	151.49	14336.357	34085.855
10576	151.49	13925.885	33967.777
4415	151.41	10197.551	37355.598
6708	151.26	11533.665	36603.16
10626	151.24	13941.488	35055.281
496	151.2	8129.523	37515.113
9555	151.16	13210.522	36100.039
3903	151.05	9923.45	34194.512
753	150.99	8232.589	33340.875
1710	150.9	9002.068	39701.563
2406	150.8	9236.88	37026.828
1098	150.65	8488.796	39935.758
5076	150.65	10395.973	38908.207
1558	150.63	8777.309	36286.863
424	150.59	8048.575	39330.891
6921	150.53	11800.92	34226.098
3871	150.32	9951.452	33531.273
1439	150.32	8560.166	33065.141
5306	150.17	10568.775	36285.137
439	150.03	8187.622	38894.984
6516	150.01	11377.833	39206.895
6387	149.96	11246.342	36801.762
6945	149.73	11693.601	34636.445
3474	149.59	9665.01	39436.414
3910	149.57	9984.111	34265.047
3093	149.48	9306.21	34640.484
11667	149.38	14441.78	36873.563
408	149.36	8013.245	39598.422
7406	149.21	11988.126	36077.074
7524	149.17	11859.419	34459.41
6535	149.17	11385.522	39658.367
363	149.17	7725.237	39319.789
44	149.15	7877.85	34119.516
5483	149.1	10684.962	34920.836
11708	149	14634.216	36160.926
1145	148.98	8523.167	39271.094
3271	148.92	9578.734	35676.09
8321	148.92	12557.535	34121.156
4625	148.81	10322.11	33627.055
9277	148.79	12975.869	38831.137
7147	148.79	11638.316	38901.531
8502	148.62	12644.217	38540.871
6955	148.5	11690.939	34862.973
10485	148.44	13776.298	34197.027
5234	148.41	10638.085	37886.27
11153	148.25	14173.065	34093.617
2034	148.21	8968.98	37895.492
5039	148.06	10460.539	38399.336
8305	148.04	12513.661	33520.539
2436	148	9100.532	37651.258
8434	147.85	12647.356	36799.508
3315	147.83	9563.945	36484.367
3957	147.73	9925.404	35442.719
1080	147.72	8349.227	39795.105
1341	147.6	8478.093	35273.445
8119	147.58	12438	36582.277
170	147.52	7779.134	36164.227
629	147.51	8187.002	35657.078
6439	147.45	11267.978	37799.555
1085	147.26	8319.703	39877.148
9992	147.24	13395.073	37852.543
10478	147.16	13771.29	34397.129
4246	146.97	10323.218	39210.902
1483	146.89	8688.871	34496.121
10340	146.85	13671.607	36936.297
8167	146.8	12464.37	35786.043
6429	146.74	11308.982	37716.379
5614	146.7	10929.094	34292.781
6203	146.64	11137.531	33908.938
211	146.6	7697.016	36808.398
4036	146.55	10044.594	37105.07
6373	146.55	11292.894	36369.625
10727	146.53	13949.022	37760.336
8146	146.53	12395.48	36299.297
4293	146.39	10252.198	38758.047
3711	146.34	9801.608	35755.137
5296	146.32	10701.012	36788.926
6713	146.3	11537.392	36423.168
7946	146.22	12154.794	39452.313
3682	146.18	9901.989	36558.977
4043	146.05	10113.047	37209.191
4478	146.03	10195.201	36580.125
16	146.03	7743.869	33395.09
407	145.95	8173.35	40002.09
6612	145.92	11532.02	38341.078
11515	145.65	14411.841	39903.684
604	145.59	8001.694	35974.098
1013	145.57	8351.563	38580.746
3337	145.57	9658.115	36854.559
7850	145.44	12068.899	37628.863
1471	145.32	8652.107	34213.266
8373	145.21	12500.008	35365.031
9091	145.21	13118.285	34851.164
11279	145.15	14239.152	34148.625
9380	144.94	13238.568	39838.496
3354	144.94	9596.406	37225.328
5047	144.86	10350.893	38547.422
73	144.84	7681.868	34585.238
3336	144.78	9513.064	36785.875
2249	144.75	9225.644	33106.117
3971	144.71	10109.202	35804.535
9297	144.69	12950.032	39058.539
8916	144.67	12724.762	34785.469
5671	144.63	10799.653	35471.648
862	144.61	8247.468	35983.492
2405	144.54	9218.071	36992.836
605	144.42	8072.561	35973.879
4970	144.38	10481.564	36964.492
5573	144.33	10789.02	33078.051
990	143.83	8354.591	38056.379
9544	143.77	13281.411	36664.746
6115	143.62	11091.196	35662.309
3633	143.56	9833.798	37362.438
1071	143.5	8324.256	39570.629
8290	143.48	12692.185	33128.676
6937	143.41	11773.15	34523.164
3615	143.37	9798.208	37813.496
3881	143.25	9988.489	33757.035
4974	143.12	10402.208	37014.563
6852	143.12	11459.88	33112.012
1003	143.1	8344.387	38333.883
305	143.02	7833.822	38402.625
8288	142.95	12698.766	33090.602
11502	142.91	14302.212	39561.844
10306	142.75	13703.643	37262.262
1490	142.72	8798.199	34920.102
3056	142.54	9459.935	35100.773
11423	142.49	14286.972	37684.059
8582	142.41	12640.202	39803.844
8291	142.39	12642.733	33149.57
7135	141.93	11759.515	38793.336
4893	141.91	10460.317	35516.422
11072	141.91	14037.125	36006.637
6318	141.85	11263.415	35153.598
11181	141.8	14132.677	33356.738
3657	141.78	9728.915	37075.531
6310	141.76	11292.548	34763.48
2262	141.66	9242.58	33573.398
4121	141.6	9970.683	38363.594
3720	141.53	9706.895	35727.473
10588	141.36	13913.185	34215.547
11344	141.28	14302.597	35731.938
4066	141.26	9980.053	37573.957
11488	141.2	14235.002	39209.234
3772	140.97	9711.831	34462.66
1445	140.95	8665.139	33142.172
10955	140.84	14107.161	37601.809
7407	140.78	11904.565	36148.66
9832	140.74	13384.22	35277.844
5723	140.72	10792.267	36216.551
11665	140.7	14499.754	37142.41
3041	140.69	9307.406	35621.133
8539	140.69	12706.156	39022.98
1670	140.65	8646.655	39078.555
10674	140.63	13959.351	36317.168
11495	140.59	14415.577	39350.754
3123	140.57	9330.9	34420.336
8746	140.57	12739.246	38281.469
333	140.57	7801.481	38862.285
7949	140.57	12136.839	39484.934
10821	140.55	13968.808	39774.762
5863	140.46	10881.806	38798.453
5738	140.44	10986.771	36556.941
5632	140.38	10985.938	34772.352
7259	140.36	11894.72	39255.688
10877	140.36	14121.675	39130.012
10780	140.28	13840.166	39099.598
2179	140.21	9059.167	34931.059
5096	140.17	10416.311	39405.508
8729	140.05	12772.695	38628.234
1850	140.03	8970.433	39213.715
2227	139.84	9046.544	33418.508
4900	139.8	10354.988	35622.859
2104	139.75	8867.521	36608.848
2040	139.75	8861.542	37525.215
8489	139.67	12506.187	38101.543
4044	139.65	10030.921	37216.945
8802	139.54	12750.382	37102.383
5580	139.46	10899.41	33137.477
3925	139.38	10006.361	34692.523
8346	139.31	12650.378	34549.77
10944	139.29	14045.091	37694.77
7408	139.25	12025.822	36166.145
80	139.25	7675.721	34693.305
377	139.21	7746.313	39495.563
1387	139.19	8480.009	34178.258
9863	139.17	13489.098	35646.668
11271	139.13	14403.11	33951.633
4307	139.11	10296.518	38393.367
6615	139.11	11557.691	38449.563
11177	138.94	14037.296	33516.066
11289	138.9	14252.698	34384.816
10487	138.87	13614.825	34246.305
9623	138.85	13336.477	34366.672
994	138.81	8396.729	38085.328
6778	138.73	11461.605	34942.359
11856	138.64	14549.558	33026.621
692	138.44	8131.471	34896.02
6053	138.39	11196.015	36930.84
8172	138.23	12404.898	35579.59
9085	138.23	12936.285	34739.57
11157	138.2	14127.133	34108.508
6918	138.1	11709.798	34163.902
4672	138.08	10487.887	33713.125
7329	137.98	12043.66	37925.836
9366	137.97	13009.388	39931.012
1585	137.91	8811.696	36968.934
5057	137.81	10417.12	38693.004
6733	137.64	11611.416	35801.258
3061	137.56	9384.543	35237.266
2502	137.51	9065.989	38431.012
7490	137.43	11857.375	35065.52
1261	137.29	8611.088	37101.27
3027	137.24	9326.431	36192.223
10	137.18	7852.153	33287.313
6617	137.16	11456.355	38223.695
11629	137.03	14433.044	37730.84
8409	136.64	12597.535	36282.297
3348	136.45	9591.754	37069.406
10447	136.43	13729.126	34954.246
7657	136.41	12232.166	33618.016
4992	136.36	10475.254	37453.52
6367	136.34	11365.69	36233.199
8479	136.34	12617.213	37800.742
10516	136.28	13704.489	33298.152
1604	136.24	8774.595	37364.367
6894	136.22	11763.66	33741.57
3464	136.22	9488.966	39263.188
10690	136.15	13971.39	36654.992
5161	136.13	10707.392	38989.277
11709	135.97	14526.728	36173.027
9098	135.95	13090.096	35110.836
1141	135.76	8558.748	39243.297
6350	135.76	11236.708	35970.129
9825	135.72	13385.842	35137.391
11415	135.51	14418.024	37489.141
8404	135.47	12661.745	36156.59
727	135.47	8037.049	33934.184
3791	135.44	9838.849	34153.961
739	135.34	8029.242	33435.578
2017	135.32	8926.6	38195.199
5498	135.3	10679.544	34530.043
1244	135.24	8494.839	37596.223
9117	135.23	12989.782	35643.23
11076	135.19	14064.092	35794.316
9010	135.05	13057.982	33236.938
1271	135	8565.604	37019.105
5690	134.98	10952.804	35636.164
6285	134.94	11366.676	34194.984
3613	134.88	9760.381	37780.238
971	134.88	8408.753	37732.469
2325	134.86	9201.044	35609.805
7428	134.79	11951.884	35822.699
1163	134.79	8477.299	38845
10782	134.75	13796.421	39130.941
11523	134.73	14524.874	39867.977
878	134.69	8260.124	36270.969
9614	134.61	13325.734	34479.898
7646	134.59	12097.938	33398.988
886	134.48	8367.473	36298.645
7963	134.38	12250.747	39862.941
3683	134.33	9764.712	36574.766
2256	134.15	9111.362	33348.352
9101	134.08	13018.277	35204.305
9648	134.06	13136.439	33926.973
3756	134.02	9767.341	35024.578
5021	134	10519.28	38016.832
6215	134	10996.31	33477.844
9940	133.98	13417.875	36706.734
5528	133.88	10764.344	33872.605
146	133.73	7936.258	35889.344
1146	133.62	8450.087	39271.531
4325	133.52	10157.492	38233.641
10974	133.44	14136.804	37211.281
9229	133.39	13032.565	38298.797
11817	133.35	14589.166	33809.426
2427	133.31	9142.694	37448.262
45	133.18	7944.117	34125.645
6026	133.14	11163.113	37411.348
469	133.06	8190.378	38053.016
5125	132.95	10590.438	39821.473
10960	132.85	14066.6	37369.602
295	132.75	7907.912	38309.578
7570	132.75	11963.198	33668.895
1014	132.7	8219.43	38603.059
11041	132.68	14167.304	36516.125
738	132.58	8122.15	33433.293
9328	132.52	13119.458	39442.254
7393	132.45	11907.934	37173.125
6623	132.45	11484.283	38004.797
1033	132.18	8302.115	38888.586
9263	132.14	13088.077	38626.941
4426	132.12	10183.887	37185.348
3250	131.99	9620.438	35118.777
513	131.85	8042.876	37421.277
5861	131.8	10950.578	38718.59
2270	131.76	9229.412	33750.668
1690	131.72	8729.127	39730.113
6957	131.7	11660.743	34910.199
479	131.66	8060.997	37672.434
3667	131.61	9871.478	36803.34
11087	131.55	14021.614	35504.215
9220	131.51	13008.431	38105.766
9932	131.47	13486.25	36620.141
11574	131.43	14624.469	38859.121
5551	131.38	10714.734	33202.906
7685	131.26	12152.402	34063.352
4642	131.24	10147.462	33034.566
11800	131.22	14616.56	34051.258
3911	131.13	9959.778	34322
9750	131.13	13517.826	33992.305
11485	131.01	14334.947	39159.809
7999	130.9	12468.967	39003.648
2954	130.8	9361.092	37470.895
11612	130.8	14614.287	38069.086
3583	130.78	9863.482	38179.785
10600	130.61	13908.037	34399.883
2278	130.59	9145.974	33918.355
10517	130.55	13706.113	33029.328
947	130.53	8259.838	37274.59
8625	130.47	12835.173	39751.738
11395	130.42	14404.478	37101.922
7557	130.32	11856.713	33819.742
5619	130.17	10909.268	34440.586
10958	130.13	14062.091	37647.328
8837	130.07	12821.031	36589.824
147	129.94	7754.051	35895.121
4134	129.9	9937.647	38700.578
4413	129.9	10142.251	37615.375
10523	129.9	13626.239	33113.172
7592	129.84	11953.654	33542.645
3879	129.8	9978.044	33619.473
7626	129.79	11981.712	33066.586
10596	129.79	13784.602	34378.375
11328	129.77	14258.852	35403.094
7265	129.77	11933.025	39108.57
10705	129.73	13884.441	36949.379
6027	129.63	11171.893	37446.207
2158	129.61	8925.469	35291.383
2258	129.59	9090.732	33443.023
6020	129.46	11100.064	37697.871
10965	129.44	14209.815	37432.922
804	129.4	8410.639	34794.262
7067	129.38	11806.878	37542.309
8771	129.27	12852.28	37522.895
2299	129.25	9164.393	34891.926
9090	129.25	13004.699	34794.152
8347	129.23	12525.935	34595.453
11588	129.17	14508.482	38514.227
3987	129.17	10050.096	36129.762
2929	129.11	9471.456	38104.633
1170	129.11	8498.661	38643.961
527	128.96	8038.03	37277.68
9435	128.77	13324.096	39071.414
11767	128.75	14548.932	34466.359
6313	128.71	11360.331	34881.176
5872	128.69	10793.508	39011.73
11013	128.67	14128.699	36705.453
11083	128.64	14200.325	35661.652
1073	128.58	8330.135	39630.699
2271	128.52	9122.977	33771.168
7025	128.52	11785.435	36419.227
5575	128.41	10899.771	33078.59
56	128.41	7656.808	34371.426
11410	128.29	14239.658	37427.379
2229	128.23	8880.67	33431.75
8798	128.2	12821.977	37037.668
11249	128.18	14416.388	33331.02
316	128.08	7844.796	38590.98
5265	128.04	10661.642	37465.547
10071	127.97	13486.962	39346.551
4003	127.79	9982.525	36588.855
6975	127.56	11696.477	35458.355
1872	127.56	8970.476	39017.977
787	127.52	8240.543	34368.781
10349	127.49	13612.959	36808.855
1637	127.47	8819.504	38051.328
2272	127.47	9068.556	33773.637
6660	127.43	11471.496	37653.145
6416	127.37	11210.847	37335.398
5105	127.33	10536.144	39659.027
6610	127.31	11439.853	38548.254
11591	127.24	14432.077	38565.324
10898	127.18	14125.842	38929.523
3402	127.16	9696.468	38321.188
4197	127.16	9957.67	39836.887
10834	127.08	13825.233	39976.027
5079	127.08	10443.341	38991.199
7932	127.01	12135.406	39348.59
4220	126.89	10171.414	39834.41
9157	126.8	13023.524	36799.535
7559	126.8	11989.03	33827.727
1699	126.8	8817.469	39964.098
4277	126.66	10327.092	38921.438
206	126.61	7799.1	36700.238
2194	126.55	8899.068	34310.945
8262	126.47	12474.576	33609.406
11317	126.47	14381.252	35034.609
4662	126.45	10532.617	33406.672
9609	126.43	13252.907	34735.852
6732	126.39	11601.862	36042.977
1707	126.34	8882.736	39955.871
11456	126.32	14218.389	38249.875
9714	126.26	13442.252	33178.398
11770	126.22	14626.818	34479.059
1361	126.07	8595.765	34837.035
8877	126.05	12905.38	35650.117
2051	126.03	8844.813	37443.191
1134	125.95	8420.703	39128.223
8283	125.92	12596.019	33004.422
8927	125.9	12871.408	34722.723
10946	125.88	14048.964	37753.188
11564	125.88	14586.024	39041.68
747	125.82	8143.276	33163.344
169	125.8	7873.199	36149.91
9513	125.8	13278.689	37430.094
11275	125.76	14318.928	34085.141
11750	125.65	14588.117	35080.859
11469	125.53	14232.844	38747.016
7988	125.38	12354.7	39435.188
10643	125.38	13919.718	35442.387
8425	125.32	12568.173	36654.48
7563	125.28	12010.75	33850.508
10179	125.19	13622.177	39007.371
3786	125.17	9712.68	34384.316
912	125.02	8379.954	36715.215
3258	125.02	9532.159	35225.488
3981	125	10114.156	36087.879
7839	124.92	12232.571	37419.43
6151	124.8	11013.292	35015.969
5757	124.8	10926.599	36861.664
5087	124.77	10444.226	39150.238
41	124.77	7884.977	34074.961
6683	124.71	11553.504	37136.203
1151	124.67	8513.093	38990.672
9826	124.63	13522.652	35137.199
8361	124.57	12561.924	34905.891
9606	124.52	13288.25	34657.508
8503	124.38	12559.696	38588.137
4245	124.19	10210.049	39155.055
8107	124.13	12327.479	36715.402
6284	124.06	11243.238	34181.336
5137	124.04	10583.671	39748.301
11442	123.92	14283.801	38000.324
7558	123.9	11892.41	33827.922
4641	123.81	10305.803	33316.438
8312	123.73	12544.557	33684.961
2781	123.71	9368.118	39843.234
11450	123.69	14381.531	38096.852
2257	123.6	9243.962	33405.066
772	123.52	8399.705	34107.773
3913	123.52	10029.975	34364.199
9894	123.46	13451.967	36011.172
11256	123.33	14333.812	33515.047
8220	122.98	12403.246	34592.758
4667	122.98	10436.844	33566.172
9030	122.95	13019.605	33787.102
10353	122.91	13639.632	36547.426
1091	122.89	8607.549	39791.199
2285	122.81	9147.607	34253.367
5982	122.79	11101.467	38732.109
3584	122.77	9821.702	38187.293
5742	122.74	10889.315	36626.297
10883	122.74	14061.537	38982.844
7818	122.66	12238.554	37114.832
1184	122.64	8546.844	38313.051
7889	122.62	12167.706	38638.93
2777	122.58	9376.151	39763.754
2984	122.53	9405.984	36858.313
5260	122.53	10682.323	37377.719
7767	122.51	12073.653	36275.785
194	122.47	7882.017	36616.59
6961	122.45	11837.588	35174.621
11481	122.45	14249.978	39060.262
2121	122.43	8979.327	36256.73
7532	122.43	11911.718	34322.344
10789	122.41	13853.661	39265.574
10536	122.3	13870.467	33218.898
10933	122.26	14083.848	37876.727
6875	122.24	11746.886	33381.813
7802	122.12	12186.061	36846.289
968	122.12	8250.662	37613.645
8552	122.05	12521.111	39273.734
2323	121.95	9217.078	35548.973
2438	121.89	9149.832	37669.512
4536	121.84	10154.034	34901.184
2506	121.76	9234.957	38451.195
2230	121.74	8845.305	33484.383
5198	121.72	10772.686	38563.07
3812	121.72	9812.357	33756.297
6867	121.64	11804.975	33177.469
11448	121.59	14215.26	38085.77
2802	121.57	9409.121	39727.004
2122	121.57	8852.321	36288.227
8473	121.47	12578.907	37717.055
1904	121.38	8911.519	38822.535
241	121.38	7655.044	37240.914
2186	121.36	9059.299	34476.43
5294	121.3	10633.131	36763.809
4553	121.28	10266.433	34597.172
10991	121.24	14097.494	37091.512
1395	121.2	8561.846	33993.352
1051	121.15	8352.637	39287.148
2144	121.13	8892.892	35641.105
6456	121.13	11408.436	38112.066
8803	120.99	12723.805	37107.473
10495	120.97	13570.732	33944.289
11765	120.92	14498.826	34772.531
11468	120.9	14284.388	38641.813
6296	120.82	11370.767	34516.746
4042	120.72	10129.737	37186.961
6185	120.72	11007.725	34011.887
8751	120.71	12799.478	38017.211
11565	120.71	14489.573	39045.254
4911	120.63	10391.961	35815.066
6432	120.59	11341.976	37742.801
1351	120.51	8565.809	34988.762
562	120.42	8177.643	36223.414
11392	120.4	14335.895	37049.242
2329	120.32	9137.297	35680.023
11440	120.26	14397.607	37950.59
4595	120.19	10132.474	33815.73
6576	120.17	11453.197	39303.387
5402	120.13	10644.578	35364.145
1573	120.09	8700.115	36781.652
4522	119.86	10166.009	35162.121
11237	119.84	14293.714	33060.84
2403	119.82	9078.466	36957.566
5950	119.79	11101.096	39404.746
11534	119.69	14558.68	39677.367
6483	119.69	11380.164	38406.871
2803	119.65	9275.262	39434.371
8253	119.63	12434.547	33741.832
627	119.63	8129.804	35624.391
4476	119.57	10316.007	36810.516
7643	119.57	12114.469	33251.738
9718	119.5	13551.546	33329.234
7143	119.5	11655.623	38879.023
8577	119.46	12523.548	39668.551
2138	119.31	8856.538	36034.457
1440	119.29	8536.612	33129.391
5223	119.29	10580.535	38048.309
766	119.27	8239.305	33932.242
7871	119.17	12075.003	38278.066
4022	119.15	10015.126	36818.227
7518	119.08	11888.607	34713.223
11672	119.06	14477.786	36951.652
6057	119.02	11019.51	37019.352
10490	119.02	13767.976	33981.586
7088	118.94	11842.212	37998.543
6973	118.9	11695.692	35399.012
1047	118.87	8323.857	39135.754
6221	118.81	11068.271	33157.203
2353	118.69	9215.701	36215.383
2925	118.67	9451.017	38035.52
9541	118.64	13204.593	36792.453
1093	118.56	8593.369	39807.242
8332	118.48	12533.969	34333.16
5032	118.44	10396.276	38228.758
6919	118.41	11810.736	34189.262
5569	118.33	10843.17	33062.676
8173	118.29	12288.353	35699.996
5290	118.27	10616.244	36992.629
2225	118.21	9012.423	33364.297
995	118.18	8288.903	38185.457
3520	118.02	9897.55	39595.426
832	118.02	8340.04	35498.949
1497	118	8756.166	35051
10061	117.95	13512.709	39206.07
11705	117.93	14631.806	36110.629
10915	117.89	14162.213	38352.371
9735	117.87	13424.032	33729.395
4639	117.83	10278.96	33284.617
10847	117.66	14106.957	39697.07
3826	117.62	9765.676	33361.164
1610	117.53	8807.259	37464.348
10184	117.49	13739.57	39031.695
425	117.47	8094.711	39343.543
7287	117.41	12024.027	38472.984
2420	117.35	9123.207	37275.555
3206	117.26	9496.878	34343.02
9674	117.24	13186.693	33424.117
11518	117.16	14620.232	39775.441
11703	117.16	14616.6	36087.984
6028	117.16	11021.702	37451.563
4568	117.14	10302.142	34193.078
7118	117.07	11745.879	38269.934
6428	117.05	11288.994	37701.887
6107	117.01	11196.054	35772.027
4006	117.01	10016.885	36649.992
7154	117.01	11789.202	38970.816
2927	116.95	9470.518	38053.77
8626	116.89	12749.96	39476.516
7656	116.87	12128.983	33594.16
3630	116.82	9822.648	37600.914
11085	116.78	14053.19	35474.844
10530	116.7	13895.35	33030.504
4637	116.68	10295.484	33278.93
2324	116.49	9140.01	35568.41
10649	116.45	13797.908	35552.652
8445	116.43	12531.02	37011.996
1375	116.43	8491.195	34532.012
6412	116.39	11366.824	37187.238
7612	116.39	11950.193	33480.891
2330	116.36	9271.498	35699.309
10101	116.22	13506.956	39716.914
6849	116.22	11509.434	33041.133
10713	116.15	13931.182	37227.645
505	116.15	8090.256	37650.371
6268	116.11	11387.018	33966.672
5282	116.11	10716.09	37322.785
5837	116.09	10906.494	38332.18
4450	116.07	10265.207	36898.176
8278	115.99	12314.043	33035.527
6219	115.86	11052.061	33086.012
6351	115.84	11408.295	35971.406
11413	115.72	14400.953	37442.266
3878	115.59	10072.223	33582.527
7861	115.57	12240.607	38010.41
3280	115.55	9671.542	35806.844
4117	115.51	9937.105	38265.738
9754	115.46	13352.437	34017.57
11414	115.46	14225.128	37487.844
4428	115.4	10234.622	37246.238
11571	115.38	14464.234	39097.605
3774	115.38	9811.842	34483.953
10680	115.36	13985.714	36434.152
11360	115.36	14315.354	36252.508
3157	115.28	9369.536	33336.613
10250	115.25	13759.002	37940.672
717	115.23	8176.8	34427.867
8053	115.05	12414.581	37987.324
9265	115.03	13108.403	38697.086
3075	114.92	9481.638	34793.234
11391	114.9	14233.454	37004.473
752	114.8	8252.957	33327.547
1645	114.75	8675.58	38313.227
3864	114.75	10039.501	33331.699
1159	114.67	8471.412	38819.266
8298	114.65	12706.56	33399.73
3947	114.61	10050.585	35179.855
6972	114.61	11765.457	35389.113
1324	114.59	8592.65	35838.816
253	114.59	7646.799	37408.531
6726	114.48	11456.66	36192.566
9961	114.46	13383.055	37017.758
11806	114.36	14559.49	33933.449
4543	114.35	10172.403	34465.648
11653	114.29	14637.219	37198.742
10405	114.25	13651.595	35781.594
4355	114.23	10272.493	37699.551
3999	114.19	10074.681	36431.551
1711	114.19	8952.102	39729.902
7992	114.08	12378.048	39295.703
6037	113.96	11194.41	37282.957
3394	113.94	9601.421	38205.266
1624	113.92	8812.84	37690.715
1633	113.75	8814.97	37909.621
6448	113.73	11379.514	38034.777
1160	113.69	8545.945	38826.645
4606	113.64	10319.178	33692.363
7127	113.52	11807.32	38700.676
8830	113.46	12810.094	36790.719
10603	113.43	13994.609	34449.48
6661	113.39	11467.155	37366.863
2935	113.25	9475.539	37865.27
7333	113.23	11854.561	37971.855
5995	113.18	11076.329	38173.934
3221	112.99	9585.134	34702.516
8464	112.97	12686.271	37448.738
3122	112.91	9357.597	34404.469
3384	112.83	9613.123	37923.477
6552	112.79	11426.326	39830.449
5780	112.79	10922.551	37378.395
11686	112.68	14508.195	36862.684
4707	112.64	10414.71	34206.637
1425	112.51	8426.009	33634.078
9259	112.43	12954.605	38595.824
7517	112.39	11997.189	34688.043
11187	112.35	14094.529	33484.039
10582	112.31	13952.493	34086.18
283	112.31	7724.483	38022.699
6406	112.3	11405.735	37062.66
6796	112.12	11473.044	34468.535
6128	112.1	11186.32	35384.293
226	112.01	7711.434	37118.383
4564	111.89	10265.463	34136.246
9972	111.8	13368.618	37334.926
10484	111.76	13677.903	34183.203
1703	111.57	8980.692	39868.852
11467	111.47	14396.321	38621.527
9844	111.45	13514.43	35444.535
10552	111.45	13807.488	33424.773
3591	111.45	9873.299	38071.598
10161	111.34	13753.557	39414.809
6637	111.3	11446.819	37955.234
3581	111.26	9717.978	38152.941
671	111.24	8178.833	34968.465
4529	111.15	10333.395	35001.098
7050	111.13	11761.92	37035.203
6361	111.11	11346.909	36190.434
3817	111.09	9706.837	33504.738
2531	111.03	9073.878	38641.516
7013	111.01	11788.668	36166.344
9227	110.95	13019.053	38209.375
2048	110.94	8857.707	37382.91
1642	110.92	8752.482	38195.648
8536	110.82	12667.41	39006.523
9463	110.65	13173.561	38580.586
2996	110.59	9319.101	36626.512
3663	110.57	9745.017	36723.926
24	110.42	7810.92	33653.746
795	110.42	8336.417	34545.41
11043	110.34	14069.848	36533.961
6079	110.26	11155.081	36298.27
9215	110.26	13078.928	37999.898
5227	110.23	10565.349	37827.301
1002	110.17	8373.913	38298.227
6898	110.11	11707.323	33789.602
7644	110.07	12204.026	33275.012
6902	110.05	11719.269	33815.727
5113	110	10376.702	39812.043
3477	109.98	9605.744	39544.969
267	109.92	7838.153	37657.133
9757	109.84	13381.313	34034.855
11503	109.65	14242.284	39592.824
8838	109.65	12722.815	36633.988
8313	109.63	12617.426	33710.176
1399	109.63	8425.761	34112.43
1545	109.63	8727.04	35865.07
4373	109.59	10313.447	37762.406
368	109.59	7925.048	39387.359
1116	109.58	8572.434	39488.68
1577	109.48	8651.773	36853.125
5562	109.46	10678.357	33079.785
4050	109.44	10102.591	37287.691
6174	109.42	11129.786	34385.543
2769	109.33	9159.424	39877.875
7637	109.31	12186.103	33098.266
3501	109.29	9761.723	39783.379
5014	109.19	10556.358	37869.152
3494	109.17	9550.964	39893.035
4689	109.17	10558.282	33978.59
11117	109.08	14097.863	35028.023
11673	109.06	14585.51	36979.641
6605	108.96	11493.766	38687.52
6210	108.87	11071.835	33499.793
10252	108.87	13583.864	37982.258
11625	108.81	14573.278	37983.672
1245	108.79	8495.514	37662.734
10275	108.79	13644.203	37547.641
5566	108.75	10644.779	33099.613
10615	108.75	13920.054	34742.023
10034	108.71	13438.382	38703.871
10529	108.69	13910.246	33028.18
3400	108.67	9505.257	38254.395
8753	108.67	12898.719	38063.254
11420	108.67	14416.237	37622.375
11355	108.56	14310.614	36142.758
1393	108.54	8422.809	33971.27
5867	108.54	10932.724	38924.352
3504	108.5	9869.224	39814.285
3542	108.46	9784.481	39173.953
5601	108.46	10979.237	33945.906
11513	108.46	14391.072	39861.977
7562	108.44	12005.691	33839.789
113	108.25	7979.189	35296.234
1147	108.22	8605.357	38961.172
8909	108.18	12719.172	34953.359
3238	108.18	9556.361	35021.43
5288	108.1	10566.975	36864.285
869	108.1	8270.228	36006.012
6484	108.04	11407.324	38410.676
8423	107.95	12526.171	36576.293
11774	107.91	14464.559	34299.953
3950	107.79	9953.518	35312.309
4598	107.79	10298.863	33823.867
857	107.72	8383.598	35927.371
1505	107.64	8703.282	35338.172
8247	107.6	12366.905	33962.539
3705	107.53	9823.573	36125.992
1328	107.53	8468.304	35584.016
916	107.49	8318.612	36779.16
7970	107.49	12400.049	39796.871
5519	107.47	10712.692	34038.051
8204	107.43	12488.347	34668.508
10223	107.43	13732.722	38237.254
359	107.43	7835.877	39268.055
330	107.37	7963.417	38822.695
1201	107.35	8443.868	38063.125
3930	107.33	9980.932	34821.141
6043	107.31	11070.015	37330.98
2390	107.3	9076.266	36746.535
5216	107.18	10661.662	38257.172
3248	107.16	9633.575	35061.945
4239	107.14	10144.531	39384.289
4417	107.08	10267.543	37431.191
4972	107.07	10488.199	37005.539
3834	106.99	9846.203	33312.203
8728	106.97	12782.968	38615.441
6738	106.95	11606.717	35666.797
6065	106.89	11079.907	36815.246
1486	106.87	8762.402	34701.953
4037	106.86	9965.379	37108.617
3804	106.76	9820.487	33899.855
355	106.76	7661.588	39170.656
8888	106.72	12734.13	35541.359
5960	106.72	11049.014	39082.336
4956	106.66	10396.754	36667.012
11359	106.66	14377.6	36215.512
9816	106.66	13460.946	34924.738
3593	106.64	9832.178	38097.613
5152	106.64	10735.414	39119.008
670	106.53	8184.948	34956.813
802	106.49	8288.119	34731.684
11557	106.43	14624.977	39244.832
409	106.41	8197.495	39676.184
5627	106.22	10976.485	34565.645
3854	106.22	9997.49	33249.074
9809	106.18	13470.652	34750.125
7217	106.05	11827.782	39909.445
3731	106.03	9807.749	35390.461
393	106.01	7907.272	39792.703
11216	105.94	14208.423	33004.051
525	105.9	8180.377	37252.438
6881	105.8	11775.387	33515.574
216	105.78	7929.215	36885.723
1540	105.74	8636.169	35761.926
3274	105.71	9562.649	35704.016
128	105.51	7865.031	35503.008
3490	105.44	9650.536	39797.848
7882	105.42	12065.209	38458.824
10314	105.32	13690.842	37336.555
9621	105.3	13253.143	34313.496
5193	105.3	10601.979	38717.707
8307	105.23	12599.078	33551.781
10911	105.21	14113.382	38603.352
7715	105.17	12111.172	35113.523
2016	105.13	8863.499	38192.117
1258	105.11	8461.815	37272.316
3528	105.07	9773.916	39301.133
1243	105.05	8541.484	37583.875
5923	105.04	11117.707	39835.078
5631	105.04	10943.403	34758.07
5464	105.02	10681.208	34995.891
11752	104.98	14594.993	34795.398
5556	104.92	10602.82	33321.27
10691	104.84	13989.341	36702.047
8057	104.79	12297.963	38028.762
6932	104.79	11836.007	34405.066
8000	104.73	12382.585	39019.91
2199	104.71	9057.13	34403.258
11482	104.69	14247.336	39083.766
1202	104.67	8514.934	38118.371
10793	104.67	13801.492	39347.863
4496	104.67	10288.577	36169.207
8112	104.65	12444.947	36791.414
3390	104.63	9628.655	38036.469
11061	104.58	14047.265	35942.941
6422	104.54	11399.208	37515.359
6344	104.52	11328.305	35792.813
4740	104.35	10351.622	34508.426
8025	104.33	12384.511	38496.59
7024	104.33	11649.056	36337.066
9973	104.27	13461.636	37368.277
6016	104.27	10999.838	37952.902
1923	104.21	8894.612	38947.719
1273	104.17	8477.013	36769.352
6453	104.13	11368.94	38075.191
6270	104.12	11274.934	34041.602
6792	104.1	11441.931	34654.41
11764	104.06	14601.848	34765.672
1566	104.04	8671.793	36549.789
1548	103.98	8779.599	35962.57
10999	103.89	14094.621	37159.531
9456	103.83	13224.697	38473.789
6517	103.81	11376.3	39236.406
11175	103.79	14161.41	33797.82
11727	103.71	14489.349	35733.789
700	103.6	8020.104	34522.465
9723	103.56	13541.64	33439.957
11608	103.56	14447.61	38045.859
6813	103.54	11471.75	34253.629
10489	103.48	13767.487	34269.703
4416	103.48	10165.348	37409.891
11552	103.46	14512.639	39130.664
2168	103.41	8943.37	34950.801
9353	103.39	13086.119	39651.047
8111	103.37	12469.493	36767.824
7803	103.35	12164.627	36873.883
8099	103.31	12300.701	37127.074
7710	103.29	12085.151	34931.188
785	103.27	8235.36	34283.059
8879	103.16	12914.973	35667.934
856	103.08	8360.837	35927.559
6502	103.04	11341.502	38881
5854	103.02	10908.482	38529.281
2931	103.02	9297.108	38139.152
8012	102.99	12457.748	38640.172
10599	102.97	13798.514	34398.16
5171	102.95	10618.746	38807.363
3301	102.77	9673.575	36208.613
3743	102.74	9882.156	35246.969
7855	102.47	12110.607	37726.496
6166	102.43	11090.484	34762.742
5008	102.43	10484.222	37786.383
2433	102.41	9223.687	37562.004
9027	102.26	13042.348	33684.992
3214	102.24	9694.55	34438.395
6187	102.18	11057.587	34030.941
8114	102.14	12318.008	36816.516
3047	102.09	9430.319	35481.438
7473	102.07	11866.066	35389.895
4009	101.99	9993.762	36708.922
626	101.95	8200.348	35621.324
7831	101.95	12181.054	37339.484
11338	101.78	14421.354	35654.617
5642	101.76	10882.213	35072.457
3449	101.72	9558.559	39024.531
11778	101.7	14469.164	34394.625
2535	101.66	9151.751	38679.785
1188	101.66	8499.281	38442.594
4422	101.57	10135.269	37486.633
2070	101.53	8888.585	37106.285
532	101.49	8153.603	37111.336
11116	101.49	14007.337	35013.699
3821	101.43	9750.63	33596.625
7167	101.41	11662.97	39094.777
6235	101.4	11274.863	33254.117
6578	101.38	11553.142	39345.84
7874	101.36	12277.479	38350.508
9794	101.28	13539.601	34517.512
5789	101.28	10892.632	37624.191
8124	101.26	12302.056	36696.223
254	101.18	7827.907	37413.73
5173	101.03	10686.34	38857.121
8505	100.99	12524.397	38717.063
11143	100.82	14094.434	34151.293
3707	100.8	9881.047	35986.699
4267	100.74	10213.662	38820.172
11160	100.72	14020.376	34124.031
5484	100.72	10595.635	34615.391
10452	100.71	13582.303	34772.051
4660	100.71	10382.775	33367.109
8422	100.57	12633.806	36562.957
7762	100.57	12195.26	36227.609
9245	100.48	13120.651	38469.867
1511	100.42	8764.591	35435.066
2344	100.36	9203.812	35884.109
4224	100.3	10268.461	39954.566
2052	100.23	8950.273	37484.34
8209	100.13	12311.881	34723.738
423	100.11	8152.971	39310.543
11009	100.04	14136.16	36962.559
7470	100.04	11944.569	35347.965
1267	100.04	8486.691	36923.813
6704	100.02	11531.579	36833.207
7298	100	11918.396	38328.762
9276	99.92	12997.377	38818.52
3198	99.88	9592.328	34031.859
8318	99.82	12618.231	33865.574
4328	99.67	10340.154	37989.934
10565	99.63	13915.3	33701.363
9589	99.59	13349.849	35132.758
465	99.59	8174.548	38181.395
1653	99.59	8705.37	38496.105
3314	99.58	9526.716	36478.355
7640	99.54	12164.854	33165.098
3166	99.46	9393.772	33016.523
1843	99.44	8881.956	39144.953
8064	99.44	12438.467	37937.605
11099	99.42	14132.047	35390.309
3135	99.38	9281.263	34071.684
7567	99.36	11942.286	33925.656
3967	99.31	10049.795	35562.797
11201	99.31	14189.546	33254.906
3823	99.29	9818.55	33607.574
6182	99.25	11045.444	34245.016
10137	99.17	13760.565	39719.484
6167	99.15	11058.923	34772.949
7864	99.13	12263.412	38125.379
4005	99.06	10085.698	36636.5
5031	99.06	10550.083	38221.895
11128	99.06	14186.872	34498.98
8142	98.98	12418.316	36231.059
4190	98.91	10046.547	39695.715
9031	98.89	13084.244	33787.516
6630	98.87	11529.647	38084.758
1700	98.85	8708.45	39986.398
4644	98.79	10152.263	33095.246
3224	98.77	9636.112	34822.793
2863	98.75	9315.526	39227.602
193	98.69	7917.944	36597.461
2392	98.68	9242.946	36801.922
6969	98.66	11834.778	35291.449
8379	98.64	12572.044	35516.328
749	98.64	8297.652	33173.441
9224	98.62	13035.217	38171.262
6121	98.58	11190.926	35325.301
11506	98.58	14321.207	39654.813
4665	98.54	10371.977	33538.027
3860	98.52	9980.205	33282.781
384	98.31	7722.023	39670.906
9711	98.23	13559.101	33104.645
1405	98.2	8512.451	33726.098
6399	98.14	11276.375	36930.793
2221	98.1	9030.215	33615.844
120	98.06	7977.181	35388.984
2938	98.02	9296.456	37877.488
3261	97.99	9512.854	35336.324
11465	97.97	14319.66	38528.707
6050	97.97	11042.693	36874.73
6817	97.93	11613.03	34037.121
5796	97.89	10942.348	37743.289
123	97.87	7822.332	35436.48
7645	97.87	12262.068	33394.488
928	97.85	8372.517	37001.27
3545	97.77	9715.496	39063.629
4773	97.68	10508.046	34983.688
5010	97.64	10510.917	37808.68
6226	97.62	11214.284	33062.773
3483	97.54	9492.484	39690.453
2309	97.51	9174.11	35176.637
6819	97.49	11553.991	34073.102
9372	97.47	13274.167	39772.141
6514	97.41	11413.206	39158.016
800	97.39	8236.008	34708.039
2408	97.32	9226.003	37080.742
3986	97.18	10121.356	36119.461
6944	97.1	11715.864	34615.105
5285	97.09	10752.815	37082.887
6209	96.93	11133.203	33786.898
11147	96.91	14128.301	34233.375
1451	96.89	8713.185	33413.961
4619	96.87	10166.29	33579.5
6551	96.76	11547.05	39793.059
4017	96.7	9927.79	36783.629
11241	96.68	14290.905	33096.77
7071	96.64	11724.294	37679.184
8270	96.64	12403.544	33388.863
775	96.59	8265.044	34156.691
805	96.59	8263.69	34841.461
11720	96.53	14629.956	35767.656
102	96.43	7676.953	35161.289
77	96.36	7698.689	34631.504
7993	96.34	12453.02	39312.434
10658	96.34	13972.269	35895.238
4748	96.32	10426.2	34718.527
6229	96.3	11217.442	33146.313
7042	96.3	11697.95	36946.664
977	96.3	8404.172	37787.402
8200	96.28	12325.327	34872.992
5109	96.26	10387.497	39687.371
255	96.24	7733.75	37436.785
11362	96.17	14424.144	36322.504
1115	96.17	8518.964	39468.531
3802	96.09	9763.719	33885.438
298	95.97	7896.594	38368.141
2801	95.9	9439.309	39690.652
8284	95.88	12529.621	33010.961
4751	95.86	10452.738	34748.352
10574	95.86	13848.594	33936.613
1924	95.8	8921.067	38946.469
7714	95.8	12228.705	35112.324
4655	95.78	10375.179	33176.371
506	95.74	8199.363	37656.344
9133	95.69	13114.798	35990.594
10361	95.67	13721.342	36395.5
11260	95.65	14336.187	33612.844
7736	95.63	12105.716	35724.242
5145	95.55	10758.073	39549.141
11084	95.53	14129.633	35434.109
6458	95.53	11260.126	38152.371
8501	95.48	12563.175	38519.121
108	95.46	7731.395	35192.547
1873	95.44	9049.821	39021.762
762	95.42	8377.515	33737.98
1167	95.42	8584.4	38949.938
2261	95.42	9260.701	33538.988
11394	95.42	14231.761	37091.07
8947	95.4	12717.951	34147.379
5554	95.36	10625.528	33231.148
3026	95.27	9437.638	36180.688
9722	95.27	13457.414	33427.949
2146	95.27	8888.865	35433.77
2306	95.27	9201.208	35142.824
7860	95.25	12065.617	37991.086
4078	95.25	9983.905	37698.961
9867	95.21	13444.059	35686.66
5107	95.21	10467.578	39662.641
6834	95.21	11499.533	33359.293
7495	95.19	11896.118	34799.766
3052	95.17	9472.314	35360.398
6299	95.13	11268.415	34607.961
5202	95.13	10683.68	38337.797
725	95.09	8087.758	33867.258
3255	95.07	9582.155	35175.434
11369	95.04	14261.257	36525.676
1504	94.92	8794.506	35317.645
11760	94.88	14511.858	34628.094
11548	94.84	14558.395	39573.863
11741	94.82	14464.183	35203.16
11675	94.79	14532.952	36720
5795	94.77	10981.101	37742
4407	94.77	10174.832	37535.012
3382	94.75	9554.584	37907.199
4140	94.75	9954.099	38789.305
8158	94.75	12315.68	36181.145
9178	94.69	12964.481	37308.145
3904	94.69	9944.727	34196.012
2164	94.59	8921.483	35190.441
7055	94.58	11804.179	37181.508
7718	94.58	12187.256	35168.813
4947	94.5	10423.288	36612.297
11473	94.48	14351.623	38771.387
7801	94.25	12093.912	36798.121
248	94.23	7880.92	37322.578
1117	94.14	8573.275	39508.102
8260	94.06	12441.688	33589.266
6385	93.92	11419.28	36751.965
2009	93.92	8895.124	38407.336
2398	93.89	9108.136	36911.711
986	93.89	8366.169	37933.512
2250	93.85	9267.462	33110.051
5760	93.75	10946.539	36937.863
8308	93.71	12527.179	33576.34
5248	93.69	10675.721	37814.684
5692	93.68	10836.447	35696.227
4772	93.58	10455.164	34969.758
4178	93.56	10131.317	39370.352
3338	93.5	9550.174	36899.773
1733	93.48	8889.475	39490.301
10210	93.48	13752.667	38342.473
737	93.43	8017.648	33367.188
3560	93.37	9774.902	38728.078
7686	93.37	12067.669	34174.594
4964	93.37	10384.49	36822.352
245	93.35	7924.243	37277.375
3081	93.25	9423.668	34929.707
11165	93.16	14102.862	33922.52
4631	93.14	10169.173	33441.328
2708	93.06	9246.643	39198.004
438	93.04	8064.232	38874.285
776	92.93	8320.13	34162.781
3830	92.81	9814.263	33458.973
11417	92.79	14291.483	37579.434
4462	92.74	10167.182	36980.328
5996	92.74	11024.821	38191.254
3767	92.72	9909.865	34634.973
7388	92.7	12040.439	37126.555
7986	92.64	12323.426	39690.43
7256	92.56	11909.109	39390.016
4419	92.47	10221.501	37448.926
3269	92.45	9679.847	35649.785
9934	92.45	13525.004	36629.645
1079	92.45	8400.653	39770.102
5532	92.43	10767.73	33890.105
2892	92.41	9384.963	38733.207
10005	92.32	13418.147	38007.148
9448	92.24	13140.44	38910.711
2169	92.22	9045.068	34974.145
11633	92.2	14496.465	37792.777
1264	92.16	8560.062	36871.902
10613	92.12	13916.965	34665.773
11001	92.09	14155.895	36870.66
754	92.01	8399.823	33354.672
2106	91.95	8964.718	36639.324
9639	91.93	13321.214	34030.422
10630	91.91	13949.896	35179.754
8789	91.86	12730.113	37278.211
5689	91.86	10888.639	35626.359
9575	91.78	13210.477	35598.422
1697	91.76	8630.501	39893.633
3932	91.74	10062.568	34848.859
209	91.68	7821.1	36744.023
4465	91.64	10315.036	37014.859
8159	91.59	12359.369	36186.113
3288	91.57	9493.442	35955.684
9766	91.49	13391.603	34227.168
[truncated: 1,479 more rows]
