# Supplementary material for: Insights on the Control of Yeast Single-Cell Growth Variability by Members of the Trehalose Phosphate Synthase (TPS) Complex
Source: Front Cell Dev Biol. 2021 Jan 28;9:607628. doi: 10.3389/fcell.2021.607628 (PMC7876269; doi:10.3389/fcell.2021.607628)
Supplement: Supplementary file 4 [file Data_Sheet_3.ZIP › to_send/input_files/20190510_GalDelta_Ntd-TPS1-Glc_t5.csv]

Id	Area (µm²)	Centre X Position (µm)	Centre Y Position (µm)
10059	1518.72	10540.075	38790.348
8510	1347.01	10298.815	35120.652
13611	1276.56	11908.341	39330.941
18994	1099.77	13887.114	34324.109
12688	1099.02	11434.574	36107.102
6524	1097.58	9673.46	36495.344
13633	1051.98	11901.995	39329.754
20838	999.53	14611.632	39101.852
19637	993.58	13951.623	37424.184
17117	978.45	13328.167	38213.398
6359	966.46	9387.66	35219.332
10103	955.61	10678.1	38295.473
19187	951.53	13948.176	37250.109
13540	932.28	11624.812	39551.707
15981	923.32	12875.027	38861.938
3436	903.76	8760.641	35326.41
6576	903.25	9382.779	36992.844
19070	897.85	13921.578	35358.352
3348	896.43	8771.747	34490.055
14415	894.3	12138.121	36745.523
13791	892.16	11950.414	37299.828
16720	887.9	13059.27	35784.668
14561	884.09	12111.322	38279.57
8208	875.95	10160.084	38933.125
4042	871.78	9028.162	36418.578
2923	864.84	8549.515	34563.598
4107	853.45	8997.698	35809.707
20242	849.04	14305.842	35083.852
11462	848.04	11170.788	36759.879
8535	842.09	10290.591	35056.113
12700	839.58	11595.125	35920.008
8299	837.28	10288.602	37786.445
7105	832.36	9665.721	36491.512
21235	826.78	14518.722	34291.184
6984	817.92	9720.719	37695.906
14014	817.21	12022.227	34151.223
7067	814.49	9745.332	36964.445
12115	812.88	11319.779	36867.871
17137	807.55	13233.041	37869.113
12331	805.6	11331.275	39753.508
17209	799.28	13153.358	37285.352
16754	799.07	13017.508	36250.262
4135	792.15	9016.993	35455.625
15826	787.75	12512.269	39714.859
12985	783.99	11738.862	33126.16
1	783.46	7931.644	33019.285
11078	782.67	10780.308	38979.453
5787	780.74	9219.4	33915.223
11350	778.59	11175.049	38004.215
4180	775.89	8969.516	35168.234
3354	775.22	8735.43	34657.574
14784	774.32	12436.021	38603.047
20608	772.44	14305.437	37987.805
14118	771.01	12164.985	33185.746
18499	770.13	13634.802	35894.234
4799	768.38	9078.689	36209.109
7801	766.49	9940.887	35956.832
7129	763.88	9694.247	36194.734
12132	760.74	11283.244	37067.441
3161	755.22	8674.378	33169.289
21059	753.1	14334.738	36043.805
20279	751.39	14387.842	35504.406
21052	747.18	14427.88	35933.688
4519	745.07	9218.267	33909.168
17215	743.81	13033.976	37039.816
12260	738.22	11394.933	38869.285
21123	737.78	14552.038	35159.141
10036	726.44	10569.743	38838.164
9022	725.52	10544.766	35720.648
16708	724.94	13106.628	35525.02
10263	723.79	10651.769	36435.504
15728	722.49	12565.603	38209.98
16375	713.62	12712.216	34292.199
390	713.09	7689.003	34646.863
10844	710.37	10812.154	35699.359
8602	710.35	10120.419	34307.34
17899	708.37	13555.079	37135.363
7444	708.09	9782.119	33222.09
15109	708.05	12380.259	35012.344
5966	707.44	9542.414	33638.934
11386	706.8	11163.186	37713.512
5514	706.04	9293.443	36110.922
14683	704.18	12238.025	39976.441
18989	703.72	13861.866	34248.34
15779	702.65	12539.186	38947.762
13191	700.77	11837.879	35213.68
16138	698.72	12847.163	36765.98
17753	696.56	13451.878	35011.363
3871	695.48	9034.212	38788.555
674	694.31	7895.569	36137.996
6005	693.74	9632.936	34055.402
1468	691.14	8137.619	34846.605
7977	687.73	9969.701	37713.02
18607	686.54	13638.75	34553.465
8673	685.33	10314.991	33910.613
9832	683.61	10587.715	39490.305
16728	682.15	12913.412	35855.746
20348	680.83	14282.882	36611.141
18090	678.46	13435.404	39584.902
13946	678	12014.396	35006.184
16422	676.54	12840.172	33456.863
5481	674.95	9375.268	36428.715
4913	674.13	9000.876	38001.988
12253	671.58	11342.839	38807.684
12047	667.82	11253.27	35883.195
16441	666.66	12877.097	33308.629
17893	666.48	13429.351	37070.813
4685	666.18	9207.511	35198.789
12054	663.69	11340.016	35968.445
16602	660.91	13082.932	34057.793
5681	655.74	9385.238	34887.434
16605	655.13	12981.951	34117.867
16739	655.05	13112.906	36040.285
4148	654.3	8871.857	35570.555
7033	653.8	9877.08	37282.754
10289	652.27	10659.39	36329.949
18481	650.78	13724.881	35768.691
13719	650.76	11948.15	38083.547
13390	649.61	11691.123	37606.789
8295	646.28	10333.944	37735.207
227	645.66	7798.067	33945.563
4276	645.38	8826.013	34504.004
3221	645.36	8808.07	33507.734
7047	645.28	9788.357	37136.879
21237	645.18	14542.535	34341.539
10110	645.05	10707.607	38007.348
10128	642.87	10749.327	37937.715
2598	641.14	8600.852	38209.57
10449	639.74	10557.812	34847.648
2989	637.89	8547.837	34292.023
10381	637.75	10739.897	35362.059
10077	636.93	10579.191	38322.746
13193	634.52	11700.027	35293.254
15763	633.81	12436.449	38609.184
1346	632.12	8081.328	35769.656
1430	629.94	8148.422	35127.996
14199	629.15	12230.435	34132.23
5743	627.1	9418.57	34449.297
8228	624.57	10172.979	38344.004
16423	623.18	12900.347	33455.676
13958	622.43	11897.41	34630.285
9004	621.51	10452.851	35435.832
21258	620.67	14448.915	34013.48
2682	619.33	8511.647	37320
14212	617.87	12185.722	34312.043
7741	615.34	9984.981	35412.086
18084	614.31	13379.059	39470.742
6687	613.16	9623.857	38295.645
2560	612.97	8569.242	38802.93
19967	611.53	14065.491	33552.301
15364	611.28	12491.895	33644.195
727	610.27	7701.715	36772.512
11327	610.02	11134.375	38199.422
696	608.52	7956.123	36505.535
18304	605.98	13646.559	37892.164
12803	604.44	11580.894	34806.375
7822	604.21	9963.38	36186.719
17760	603.12	13483.941	35067.105
10226	602.66	10720.573	36963.855
20984	599.89	14606.769	37101.406
14100	599.87	11953.805	33121.664
19989	599.41	14178.945	33393.531
354	599.27	7698.617	34458.375
5679	599.25	9311.828	34867.648
14488	597.87	12235.429	37594.52
12273	597.4	11357.209	39049.859
17708	596.97	13491.694	34527.785
4468	596.95	9249.049	33601.262
15285	595.73	12467.069	33117.457
10345	595.46	10704.025	35484.922
7820	595.14	10039.942	36167.48
10412	594.46	10715.114	35260.195
14264	594.41	12137.784	34836.141
2848	594.31	8522.45	35224.297
13867	594.04	11899.484	36177.152
12984	593.95	11810.89	33052.934
12672	593.74	11422.705	36495.477
15613	592.82	12637.243	37343.191
5634	591.8	9380.684	35224.48
10768	591.69	10911.243	34387.766
8960	591.42	10389.936	34892.461
17465	591.09	13309.171	34275.848
11280	590.23	11048.241	38995.805
19532	590.16	14147.149	38902.613
5355	589.6	9264.452	38024.758
3415	587.34	8777.813	35265.18
17135	586.61	13329.494	38204.168
16237	585.27	12864.58	35364.09
20099	585.23	14226.608	33572.148
21203	584.98	14427.681	34313.859
21091	584.52	14524.184	35515.547
9231	582.72	10365.911	38199.406
15134	582.67	12400.59	34790.035
1616	581.23	8079.083	33336.762
19742	579.05	14143.537	35539.586
12582	577.49	11624.093	37380.348
19538	577.09	14006.04	38650.695
2546	576.69	8608.219	39055.801
14318	574.53	12228.436	35370.398
7989	573.76	10065.604	37935.563
2095	573.57	8387.578	35949.703
20049	572.44	14351.115	33133.23
11024	571.06	10814.18	38089.215
4061	569.81	9007.736	36535.109
19566	569.16	14039.615	38386.699
12847	568.28	11563.014	34468.246
5522	566.79	9255.548	36153.688
19144	566.6	13890.592	36490.422
15202	566.27	12373.955	34078.875
13548	565.58	11684.03	39641.836
2287	565.47	8238.41	38456.328
7826	565.41	10062.453	36210.508
6944	565.35	9744.776	38170.293
14019	565.04	11897.621	34174.48
16793	564.68	13019.49	36706.285
6982	564.58	9846.803	37687.234
11904	562.94	11319.885	34200.602
7429	561.83	9794.022	33407.57
1546	561.79	8167.921	34380.816
2111	561.1	8282.712	36092.813
5389	560.16	9283.555	37742.723
11631	559.34	11128.502	34545.18
10538	558.53	10588.682	33817.73
19042	556.71	13868.03	34927.961
13886	555.97	11954.958	35901.27
8378	555.24	10307.693	36960.438
9388	555.18	10400.289	38838.867
3522	554.89	8815.821	36530.355
10907	554.8	10817.193	36658.035
20014	554.62	14041.061	33254.133
20697	554.39	14325.856	39356.828
11515	552.36	11104.949	35921.316
18459	552.19	13671.786	36116.859
16886	552.13	13020.696	38002.496
2542	551.37	8411.961	38987.867
20857	550.83	14610.886	38742.086
7853	550.68	9916.735	36413.719
1086	550.58	8134.921	39145.109
11484	549.91	11135.81	36641.367
4895	549.85	9182.548	37801.234
11042	549.05	10972.652	38473.363
15205	548.99	12468.942	34105.129
13763	548.3	11877.619	37608.137
8531	547.86	10270.949	35004.227
15533	547.4	12568.356	36074.426
11875	547.29	11226.629	34070.289
17420	547.04	13237.289	34909.301
18909	545.12	13873.493	33816.016
11245	544.09	11041.488	39304.641
15246	544.09	12438.895	33575.641
18085	543.13	13465.753	39479.383
12287	543.07	11402.89	39208.984
11743	542.21	11089.94	33652.605
6915	542.17	9854.45	38806.176
8284	541.22	10122.876	37966.969
10558	540.51	10710.792	33905.305
15155	539.11	12352.7	34490.289
3470	537.63	8642.985	35731.566
21020	537.52	14392.41	36627.219
18852	536.56	13907.031	33464.633
19279	536.41	13903.812	38241.68
16163	536.37	12720.011	36487.93
11833	536.35	11375	33463.918
7123	535.51	9903.084	36103.184
7371	532.9	9863.424	33885.363
14432	532.5	12123.449	36943.875
19668	532.29	13985.166	37161.117
3165	532.21	8830.134	33172.523
18489	531.31	13668.201	35813.598
18173	530.89	13722.697	39719.551
17123	530.2	13263.46	38237.117
16086	529.97	12727.808	37560.254
7243	529.46	9872.012	34813.68
19181	528.77	13953.339	37257.051
5475	528.67	9386.129	36712.336
10228	528.67	10745.756	36997.566
15463	528.48	12667.079	34916.621
9209	527.2	10433.636	38030.031
21230	527.06	14494.471	34242.316
20178	527	14239.364	34479.223
11026	526.62	10963.033	38123.875
12289	525.89	11211.914	39224.047
14254	525.24	12166.732	34730.672
14718	524.11	12414.186	39536.297
12311	524.11	11232.646	39508.859
17630	524.05	13448.202	33479.566
8025	523.14	10076.512	38398.508
17822	522.87	13508.818	36164.898
18485	522.85	13638.191	35784.223
2722	522.69	8527.659	36640.203
16603	522.56	13040.202	34078.227
5467	522.39	9428.241	36836.746
18703	522.39	13766.663	33884.836
1360	521.97	8097.268	35816.996
8522	521.55	10280.181	35242.742
16895	521.33	12992.791	38083.492
16231	520.8	12857.967	35300.672
5842	519.99	9460.825	33479.219
5300	519.82	9452.296	38519.109
2263	519.42	8297.105	37985.367
1561	519.19	8002.847	34454.465
14516	518.06	12233.933	37986.32
18700	517.79	13661.968	33869.012
4678	517.7	9188.934	35156.438
8778	516.83	10140.387	33151.613
8189	516.58	10276.934	39149.934
14993	516.57	12283.864	36108.07
15479	516.2	12666.143	35113.355
2430	515.76	8598.301	39863.949
13351	515.32	11636.509	37189.219
10808	515.26	10823.285	35257.578
12186	515.09	11114.623	37839.57
5045	515.07	9363.764	39850.52
2558	514.5	8566.717	39108.406
17221	514.23	13197.407	37074.094
14801	513.63	12437.822	38419.305
10493	513.12	10581.948	34444.855
13614	512.72	11745.102	39357.203
2913	512.43	8484.177	34760.059
8699	511.97	10280.496	33700.234
2178	511.66	8213.195	36727.855
3328	511.41	8784.797	34483.414
17114	511.39	13268.993	38436.09
13063	511.36	11715.279	33992.996
16815	511.18	12999.157	37087.719
12769	510.49	11425.36	35351.699
4872	510.44	9073.57	37397.262
6666	510.17	9573.472	38019.664
8157	509.44	10144.648	39913.516
1913	509.27	8205.126	34662.992
11492	508.98	11073.526	36697.883
12434	508.5	11568.51	39403.551
8112	508.46	9998.16	39408.605
9795	507.91	10759.279	39835.902
1000	507.68	7734.496	39718.227
11606	507.08	11073.239	34855.941
14425	506.93	12266.138	36827.188
9114	506.16	10535.637	36916.34
15146	505.25	12460.45	34679.762
3918	505.19	8864.544	37999.398
1324	504.63	8092.829	35918.121
12091	504.17	11322.623	36483.508
13125	503.85	11704.427	34466.715
15373	503.81	12564.155	33725.406
14662	503.04	12243.093	39787.238
12275	502.97	11303.298	39055.781
3672	502.43	8653.851	38713.973
15480	501.89	12493.138	35138.973
16041	501.64	12773.77	38083.398
11789	501.03	11276.445	33122.609
6797	500.4	9672.009	39584.984
17216	500.27	13223.774	37044.379
18843	498.64	13924.144	33405.82
17909	498.54	13479.659	37300.457
2933	497.81	8595.976	34608.992
2647	497.39	8581.785	37581.473
6899	496.63	9852.927	39264.113
17784	495.51	13522.429	35484.926
18237	495.48	13612.486	38812.668
17814	495.36	13396.306	35849.172
20340	494.86	14201.67	36479.668
19729	494.73	14058.146	35613.559
8266	494.27	10333.906	38124.328
16938	493.94	13113.884	38648.816
7229	493.91	9891.91	34957.898
1459	493.45	8149.14	35120.703
3390	493.31	8651.296	35016.438
19694	493.02	14151.92	36610.813
2131	492.81	8380.338	36096.379
20568	492.2	14219.101	37556.348
1605	491.68	8125.276	33520.504
12597	491.17	11558.797	37239.043
9244	491.15	10351.834	38455.473
16743	491.01	13035.956	36097.711
3108	490.94	8548.328	33087.832
14375	490.53	12193.978	35952.215
14475	490	12107.59	37476.164
11742	489.65	11093.615	33602.527
10878	488.6	10833.075	36230.438
12105	488.56	11287.253	36720.344
16010	488.16	12709.243	38607.242
16355	486.32	12768.815	34327.223
21108	486.01	14595.516	35352.625
3305	485.36	8833.901	34354.957
15094	484.96	12456.624	35229.383
3139	484.29	8496.7	33141.164
13448	484	11819.307	38319.563
8597	483.28	10303.691	34619.039
19697	482.74	14016.894	36692.047
13926	482.7	11902.711	35135.074
13242	482.59	11753.591	35644.559
9850	481.93	10560.093	39383.027
8312	481.72	10311.001	37597.234
7642	481.07	9820.604	34136.102
8215	480.88	10283.019	38661.5
2080	480.8	8325.999	35924.59
10454	480.61	10597.177	34932.852
17371	480.61	13205.164	35519.879
10484	479.39	10722.971	34376.953
8234	479.18	10125.825	38399.449
20906	478.66	14621.75	37695.34
19055	478.6	13940.371	35026.531
8113	478.07	9937.156	39426.82
2159	477.57	8330.697	36399.328
11888	477.49	11270.297	34122.43
2831	477.17	8587.408	35143.211
8617	476.99	10240.733	34151.305
13468	476.94	11687.911	38625.504
1200	476.61	8042.23	37520.824
17999	476.21	13546.169	37972.57
14864	475.69	12412.286	37741.949
19545	475.5	14010.418	38736.773
7928	475.31	9920.133	37061.586
10783	475.25	10837.402	34799.301
12307	475.21	11371.889	39476.371
12718	475.17	11474.6	35825.234
11246	475.04	11010.268	39325.207
18004	474.79	13392.778	38072.738
6971	473.68	9883.641	37853.902
579	473.47	7940.322	35561.348
16313	472.93	12818.059	34687.145
12534	472.57	11564.34	38043.211
15859	472.49	12734.593	39824.152
9916	472.4	10743.92	39283.379
8517	472.36	10316.02	35194.59
12216	472.28	11335.452	38161.965
21297	472.13	14574.461	33668.523
13382	472.03	11735.633	37538.691
5442	471.86	9375.593	36989.004
17496	471.21	13221.004	33661.84
5771	470.92	9389.316	33820.809
12078	470.19	11330.231	36302.68
18600	469.96	13515.882	34764.664
18422	468.93	13720.574	37117.77
8223	467.89	10146.54	38505.621
15517	467.57	12556.487	35878.496
7141	467.17	9880.832	35994.391
8503	466.76	10257.232	35344.16
21024	466.38	14419.64	36497.105
4355	466.31	9032.78	33797.492
4814	465.94	9100.42	36333.008
8973	465.63	10453.593	34959.066
20236	465.44	14227.447	34995.328
16477	465.21	12975.209	33058.469
20353	465.21	14235.936	36686.875
16115	465.16	12715.94	37068.871
13877	465.14	11920.44	35922.738
17518	464.24	13027.679	33599.852
2723	463.66	8459.758	36706.148
13740	463.45	12048.287	37869.328
10779	463.3	10893.066	34648.004
7952	463.05	10092.284	37298.672
5593	462.86	9449.544	35513.68
4234	462.78	8730.795	34852.492
14190	462.63	12101.852	34085.461
19041	462.3	13814.32	34921.422
1723	462.28	8299.763	33072.313
18306	462.03	13729.818	37896.031
17455	461.4	13323.734	34220.563
18826	461.15	13956.513	33275.617
6675	460.81	9528.99	38075.477
5898	460.81	9475.464	33131.656
20720	460.23	14307.492	39668.559
18449	459.89	13604.23	36684.465
12110	459.62	11243.559	36810.605
12796	458.68	11603.719	34968.379
13103	458.2	11783.996	34220.48
8647	457.93	10258.913	34051.586
20993	457.48	14548.515	37188.848
15664	457.44	12517.737	37683.598
20085	457.05	14396.843	33461.027
2640	456.84	8596.939	37734.953
6626	456.27	9679.158	37494.773
13346	456.19	11673.888	37150.668
10165	456.17	10719.512	37638.816
14606	455.87	12159.428	38962.57
10398	455.81	10765.302	35151.613
7467	455.64	9821.596	33056.031
20310	455.27	14344.501	36041.816
21089	455.04	14469.018	35506.238
16750	454.77	13091.771	36221.184
14389	454.47	12216.427	36358.363
14707	454.3	12446.447	39683.488
5911	454.01	9555.022	33146.684
16160	453.82	12803.303	36452.781
13218	453.59	11817.288	35451.203
13307	453.53	11824.454	36636.516
13185	453.07	11776.964	34995.922
11220	452.84	11100.046	39737.133
11587	452.3	11177.166	35011.883
15176	452.17	12299.719	34164.551
16185	452.07	12730.107	36122.098
2138	452.02	8394.701	36215.66
12830	451.98	11427.199	34730.621
6641	451.88	9581.354	37612.926
15164	451.59	12336.412	34342.883
19978	451.36	14094.572	33339.539
20667	451.33	14271.088	38838.863
13422	450.94	11638.294	38110.586
2222	450.94	8358.246	37250.137
9237	450.48	10441.527	38382.309
16608	450.46	13111.632	34149.563
11931	450.33	11410.408	34600.469
17246	450.23	13140.063	36747.551
21428	450.08	14596.977	33062.371
11887	450.02	11199.357	34118.977
8069	449.81	9953.672	38811.469
5579	449.79	9408.469	35421.637
16358	449.64	12809.395	34371.809
4669	449.37	9048.937	35089.816
10455	449.33	10664.588	34621.402
18486	449.03	13723.257	35809.004
20587	449.01	14369.32	37720.613
9057	448.99	10496.541	36216.598
8588	448.95	10207.848	34573.539
20677	448.87	14408.309	38965.16
10852	448.84	10799.694	35848.938
1552	448.76	8125.822	34396.363
10752	448.63	10843.329	34195.043
18292	448.61	13770.958	38069.738
18056	447.86	13353.724	38912.594
6554	447.78	9591.444	36740.688
12180	447.65	11204.434	37689.258
16038	447.5	12783.269	38024.738
5423	447.15	9296.504	37268.777
8646	447	10176.615	34041.27
10333	445.66	10745.04	35664.43
3524	444.83	8734.93	36583.863
12485	444.74	11580.93	38939.84
18423	443.84	13595.912	37125.48
8935	443.82	10494.577	34429.449
21074	443.76	14508.777	35678.07
19793	442.86	14123.906	34714.445
10307	442.69	10751.33	35943.625
20558	442.44	14249.699	37384.457
20881	442.04	14500.516	38003.68
17004	442.02	12951.084	39909.527
13304	442	11643.874	36564.523
12143	441.9	11357.347	37207.824
14819	441.69	12306.741	38110.73
20204	441.63	14367.511	34612.703
16636	441.12	12959.837	34508.672
2672	440.95	8548.685	37204.754
820	440.75	7789.897	37620.609
19182	440.52	13843.041	37259.207
2803	440.5	8412.772	35495.887
11637	440.41	11179.326	34558.609
14441	440.31	12240.864	37130.129
15490	439.82	12541.482	35397.633
1613	439.8	8007.403	33645.184
10224	439.72	10645.311	36953.598
15577	437.71	12523.193	36853.547
11431	437.54	11026.282	37325.375
1543	437.21	8146.993	34368.078
15968	437.1	12873.823	39024.941
440	436.85	7656.352	34825.906
10674	436.77	10926.371	33477.301
18577	436.5	13698.911	34812.504
2229	436.12	8277.395	37353.313
14347	436	12157.439	35635.523
16403	435.77	12761.327	33545.473
17090	435.7	13320.874	38954.293
7295	435.52	9719.645	34320.191
8443	435.45	10162.924	36105.32
10369	435.28	10655.314	35296.574
12036	434.95	11394.722	35696.844
12336	434.62	11407.112	39759.117
7794	434.51	9997.201	35852.492
17720	434.49	13543.458	34608.207
3599	434.09	8661.003	37614.547
17312	433.61	13338.457	36163.656
9260	433.46	10482.726	38700.18
12351	433.32	11270.531	39877.363
18021	433.21	13383.144	38177.223
16649	433.07	13008.359	34648.441
20865	432.92	14538.069	38402.758
9399	432.77	10529.116	38868.098
17660	432.75	13407.153	33739.98
15726	432.56	12577.432	38174.828
18098	432.31	13510.142	39693.055
10608	431.89	10628.23	33588.473
15724	431.77	12693.912	38145.258
8541	431.66	10214.035	35076.652
12305	431.44	11393.942	39425.816
18452	430.89	13573.616	36405.547
18287	430.76	13624.142	38231.703
4707	430.6	9241.568	35431.441
18470	430.58	13750.227	35929.926
11315	430.39	11158.714	38383.961
19049	430.31	13984.257	34937.496
7880	430.16	10077.915	36629.129
13705	429.15	12020.229	38260.941
13944	428.86	11903.809	34999.297
11317	428.67	11045.53	38392.707
14224	428.59	12234.479	34379.59
20816	428.55	14545.445	39153.715
16475	428.23	13110.758	33040.891
18463	428.05	13723.438	36140.129
19274	427.96	13834.118	38205.969
21157	427.48	14477.906	34881.055
1223	427.42	8019.081	37278.313
18295	427.27	13648.459	38118.895
9202	426.46	10348.799	37951.477
12497	426.06	11598.805	38514.227
21232	425.99	14620.464	34243.023
11772	425.74	11188.047	33073.637
14078	425.7	11906.988	33189.758
20010	425.66	14130.19	33236.898
10105	425.56	10641.843	38292.398
7963	425.49	10088.089	37579.848
16963	425.05	12984.071	39327.027
9188	424.97	10467.853	37844.879
14027	424.95	11916.45	34262.938
15649	424.66	12496.864	37603.656
12754	424.01	11532.416	35553.602
14969	423.92	12454.931	36680.363
19006	423.9	13878.94	34473.648
20916	423.84	14534.709	37548.93
7847	423.4	9925.395	36342.797
8124	422.79	9974.593	39673.004
19158	422.52	13854.612	36914.746
19533	422.35	14053.561	38917.801
12136	422.31	11233.513	37101.34
20039	422.04	14387.91	33035.484
11150	421.79	10841.671	39765.43
11010	421.73	10756.436	37933.113
9813	421.47	10684.925	39643.855
9131	421.37	10464.328	37121.078
7937	420.68	9943.487	37157.695
6417	420.66	9632.187	35707.09
15045	420.34	12385.231	35679.504
2800	420.3	8486.687	35488.645
8887	419.74	10548.395	34015.992
14046	419.7	11856.096	33828.316
5428	419.59	9315.203	37341.555
2870	419.28	8580.756	35085.145
9840	419.26	10559.933	39578.375
2782	419.15	8574.121	35894.074
18071	418.67	13348.797	39327.207
18296	418.55	13732.288	38134.305
7946	417.81	9956.523	37237.754
8553	417.81	10125.543	34929.012
5572	417.67	9445.814	35613.262
17540	417.67	13224.458	33451.246
15819	417.5	12578.942	39613.324
16631	417.31	13040.076	34457.352
13097	417.02	11770.541	34186.895
17074	416.93	13340.643	39100.332
5471	416.87	9468.845	36604.504
290	416.6	7902.964	34236.563
11378	416.41	11189.807	37959.691
1904	416.39	8134.496	34584.73
19663	416.2	13991.836	37304.625
13563	415.93	11635.214	39758.605
4174	415.78	9006.021	35134.043
447	415.7	7705.954	34855.938
11346	415.68	10985.23	38303.109
13442	415.24	11819.049	38283.988
4712	415.18	9077.355	35477.738
10796	415.14	10865.352	35026.402
5876	414.93	9345.008	33332.66
19560	414.88	14169.269	38589.277
16331	414.88	12848.437	34534.742
3022	414.72	8495.357	33857.434
16130	414.63	12901.199	36927.352
10722	414.51	10810.856	33822.379
11248	414.49	11192.436	39395.672
2636	414.28	8595.954	37988.258
13233	414.13	11794.873	35560.063
13257	414.11	11794.319	35857.223
14380	414.01	12233.386	36088.254
14068	413.57	11972.961	33334.934
6906	413.52	9700.335	39036.293
7285	413.46	9730.84	34568.52
4377	413.44	9018.463	33409.98
19755	413.38	14073.9	35195.098
9120	412.98	10374.338	36987.953
669	412.92	7884.379	36129.98
12373	412.92	11580.945	39805.766
15530	412.67	12646.023	36035.734
20617	412.56	14411.552	38086.547
12907	412.37	11455.173	34110.676
6622	412.19	9497.09	37412.707
6839	412.12	9764.003	39813.922
10319	411.79	10562.574	35760.992
1141	411.77	8068.218	38601.707
13416	411.52	11706.373	38060.672
19687	411.29	14065.133	36785.891
7323	411.18	9717.617	34181.426
12901	411.18	11598.266	34051.465
16268	410.99	12709.26	35199.984
6064	410.85	9555.413	34518.906
13899	410.53	11979.276	35709.758
12029	410.41	11406.491	35598.914
19477	410.2	14091.906	39541.59
13832	410.03	12053.843	36587.309
8711	409.92	10144.491	33790.492
8776	409.88	10274.09	33128.047
16205	409.84	12845.498	35757.898
16031	409.61	12819.894	38205.406
15760	409.42	12649.77	38569.105
3432	409.13	8764.489	35337.641
14714	408.92	12478.324	39499.934
14062	408.86	12026.34	33815.906
16217	408.82	12876.023	35678.813
11025	408.75	10917.117	38095.813
15641	408.63	12626.131	37558.594
11701	408.56	11158.466	33937.691
1027	408.5	7941.843	39878.516
4577	408.5	9229.396	34454.734
11511	408.29	11112.564	36187.273
3100	408.25	8520.933	33031.348
17040	407.98	13280.093	39446.926
11885	407.98	11322.15	34100.168
18869	407.54	13961.823	33526.633
3545	407.52	8727.38	36769.672
9765	407.21	10446.528	39733.148
10993	407.16	10883.086	37661.293
12074	406.91	11294.848	36244.391
19261	406.87	13912.56	38001.957
5950	406.83	9559.24	33428.926
2808	406.74	8564.265	35545.707
17719	406.74	13361.668	34604.586
8200	406.62	10162.417	39045.797
16370	406.6	12876.729	34186.406
9107	406.54	10403.27	36846.527
2180	406.43	8257.669	36771.426
15014	406.35	12447.693	35988.949
20855	406.24	14625.303	38690.758
12020	406.12	11240.84	35564.512
12684	406.1	11596.968	36339.133
12950	406.07	11541.297	33587.66
4290	406.01	8939.294	34618.969
16117	405.63	12891.7	37105.188
1810	405.59	8370.176	33630.254
20594	405.41	14215.008	37799.199
6869	405.38	9777.194	39455.883
7857	405.2	10078.377	36420.473
18445	405.15	13684.224	36568.469
19698	404.84	14114.525	36483.098
18168	404.76	13767.934	39677.223
19556	404.72	14087.727	38528.965
7541	404.61	9911.836	33461.617
7685	404.36	10105.24	34568.133
14150	404.25	12192.514	33550.281
9038	404.25	10467.713	35965.492
12103	404.05	11275.879	36682.516
8163	404	10324.428	39611.719
17470	403.92	13319.761	34041.293
10041	403.92	10767.597	38889.238
11452	403.48	11190.246	37003.543
10714	403.36	10951.9	33746.977
7706	403.31	9963.456	34794.531
3616	403.25	8780.332	37888.895
11370	403.23	11075.823	37847.664
14009	403.14	12023.399	34410.852
5776	403.12	9327.595	33825.23
9069	402.79	10499.685	36329.258
7881	402.73	10083.067	36689.168
8361	402.71	10330.152	37101.563
13629	402.66	11855.857	39219.156
16520	402.54	13028.544	33532.16
10543	402.46	10687.336	33861.98
19189	402.2	13928.253	37270.539
3090	401.99	8553.09	33265.605
4916	401.91	9156.628	38011.961
17754	401.85	13504.577	35043.492
5421	401.79	9275.639	37242.633
13332	401.66	11703.317	37024.117
21070	401.53	14507.562	35639.551
9919	401.3	10756.406	38997.012
13499	401.3	11791.863	39067.238
2334	401.18	8193.165	39034.172
5582	401.1	9284.633	35439.875
2172	401.09	8317.19	36610.008
18885	401.01	13782.458	33655.051
13225	400.99	11648.132	35525.352
4946	400.87	9180.195	38684.844
17686	400.63	13535.559	34047.941
13891	400.63	12027.256	35625.773
8397	400.42	10238.342	36550.273
11568	400.09	11148.244	35129.773
4559	400.05	9253.569	34335.281
19362	399.48	13958.626	39612.336
10589	399.44	10577.132	33716.543
10669	399.4	10953.367	33186.594
135	399.4	7730.347	33493.133
9005	398.88	10345.797	35453.129
7304	398.83	9879.068	34366.191
12695	398.54	11445.949	36191.68
16975	398.33	13069.864	39578.434
17383	398.27	13229.686	35336.359
1774	398.25	8321.253	33360.047
15337	398.14	12621.799	33530.605
7870	398.12	10107.892	36508.938
10047	398.02	10590.596	38646.16
20132	397.85	14403.639	33934.941
15648	397.75	12533.91	37594.852
12936	397.7	11626.812	33758.824
2631	397.45	8440.254	37853.18
8283	397.41	10188.988	37955.813
19893	397.18	14154.473	34134.27
6824	397.12	9619.37	39859.121
16126	397.1	12762.555	37174.477
12327	396.91	11212.183	39705.137
10161	396.89	10669.282	37568.367
16988	396.83	13115.602	39702.098
9726	396.7	10373.576	39272.844
18779	396.55	13628.663	33272.602
14927	396.47	12442.182	36883.16
14200	396.12	12060.858	34127.535
14886	396.03	12458.491	37651.895
12924	395.76	11566.369	33949.047
4701	395.72	9228.384	35380.648
11180	395.51	11123.264	39797.031
19638	395.19	13996.527	37446.387
18373	395.09	13636.829	37199.063
10448	394.82	10708.838	34839.973
15960	394.4	12864.052	38979.18
14871	394.3	12347.454	37823.461
18290	394.08	13691.508	38308.215
18186	394	13626.998	39483.664
1032	393.94	7786.252	39931.891
13407	393.86	11785.461	37942.594
3428	393.81	8757.435	35320
11229	393.71	11180.396	39478.465
10745	393.62	10877.321	34130.98
11111	393.6	10949.934	39454.578
8197	393.39	10301.58	39218.371
16220	393.29	12759.749	35742.375
12621	392.58	11611.899	36983.66
16292	392.56	12731.467	34854.984
9029	392.52	10417.011	35787.352
3936	392.41	8997.249	37995.199
20636	392.33	14401.547	38278.086
19250	392.31	13907.249	37787.348
8905	392.31	10423.471	34188.117
12053	392.2	11410.692	35962.168
14731	392.18	12313.154	39120.328
9117	392.12	10422.202	36948.211
13687	392.08	11978.017	38453.699
1271	392.04	8173.892	36554.465
13154	391.95	11737.342	34583.543
20884	391.78	14559.803	38023.973
14394	391.49	12215.075	36483.246
10918	391.45	10923.019	36827.898
18599	391.26	13745.472	34755.367
8892	390.91	10393.364	34111.32
14513	390.88	12210.42	37815.383
1593	390.76	8113.897	33951.219
12813	390.68	11583.707	34621.957
8211	390.65	10125.904	38944.902
14637	390.65	12265.226	39438.938
4586	390.57	9078.02	34517.145
8565	390.57	10151.564	34643.707
17082	390.46	13239.2	38841.301
16674	390.36	12923.18	34996.16
9058	389.84	10368.606	36219.391
3795	389.82	9007.735	39633.391
9176	389.75	10501.619	37664.852
8019	389.67	10071.716	38311.031
11528	389.63	11117.279	35818.734
3778	389.42	8650.202	39944.656
2265	389.23	8350.14	38003.027
9070	388.94	10412.908	36330.887
5689	388.71	9388.752	34918.695
16701	388.46	13095.214	35456.984
9014	387.95	10469.341	35517.313
11472	387.83	11125.912	36841.586
7099	387.74	9886.807	36438.629
14284	387.66	12220.321	35066.824
7493	386.93	10080.292	33063.699
12380	386.89	11430.235	39877.48
17537	386.85	13265.303	33376.109
1971	386.8	8366.035	35085.258
13375	386.7	11670.97	37414.109
10853	386.61	10897.038	35883.41
13129	386.61	11627.342	34478.387
11384	386.55	11167.145	38004.027
11413	386.47	11159.006	37450.328
8016	386.3	10067.697	38269.113
13236	386.22	11695.68	35586.313
16007	385.63	12849.806	38545.133
18603	385.55	13707.351	34469.414
20595	385.49	14386.817	37802.734
10888	385.19	10896.299	36329.832
16193	385.02	12746.892	35937.18
13118	384.92	11692.148	34378.066
13637	384.8	12013.078	38997.129
21209	384.79	14527.979	34339.828
9002	384.69	10445.072	35331.289
14937	384.5	12293.45	36743.262
7087	383.96	9714.829	36618.125
1113	383.81	8189.429	38874.27
12714	383.69	11524.044	35805.98
10139	383.64	10598.188	37703.27
1427	383.64	7986.138	35113.066
18742	383.62	13741.295	33536.578
15894	383.56	12742.415	39629.793
13830	383.54	11915.427	36574.055
20933	383.5	14488.906	37389.176
9818	383.37	10670.645	39680.406
19036	383.21	13834.477	34840.516
4923	383.12	9260.292	38015.414
4010	383.1	8847.093	36791.383
19031	383.02	13973.804	34787.117
5516	382.95	9456.507	36109.227
18476	382.79	13730.356	35973.52
14102	382.76	11902.939	33138.117
7739	382.66	10109.975	35395.156
16525	382.35	13066.419	33576.387
10526	382.24	10728.195	33997.938
5223	382.16	9294.463	39762.816
5606	382.03	9416.679	35556.395
10404	381.82	10700.624	35174.777
13198	381.8	11735.04	35334.109
9907	381.66	10739.287	39192.633
14203	381.64	12197.202	34174.035
4333	381.63	8954.657	33879.266
678	381.36	7894.495	36177.477
20682	381.26	14214.989	39208.887
12854	381.26	11622.321	34550.18
12721	381.22	11465.415	35862.426
8402	381.18	10290.555	36686.988
5564	381.03	9447.086	35853.102
12399	380.86	11440.946	39695.934
19466	380.65	14124.912	39443.008
14821	380.36	12443.378	38130.605
3075	380.34	8447.321	33369.77
8410	380.25	10320.43	36422.539
19909	380.04	14097.973	33837.961
12626	380.02	11559.193	37021.465
14143	379.9	12083.977	33442.98
20797	379.84	14591.032	39599.688
14312	379.84	12187.412	35340.055
8528	379.84	10261.108	34946.793
6974	379.71	9707.752	37926.199
6510	379.65	9487.194	36342.555
4772	379.52	9057.646	35984.699
7004	379.36	9849.247	37548.938
11102	379.35	10858.629	39342.102
19072	379.33	13882.244	35373.277
2626	379.31	8470.671	38149.441
5951	378.85	9672.289	33441.105
8681	378.83	10220.195	33933.605
10305	378.66	10710.483	35927.316
9043	378.6	10474.354	36056.809
13158	378.31	11705.131	34677.234
3479	378.16	8630.535	35816.723
12251	378.14	11221.963	38629.672
7136	378.14	9791.708	35949.84
10777	378.14	10812.075	34606.41
4185	377.76	9016.875	35178.977
19381	377.72	13863.715	39695.516
14769	377.62	12466.102	38749.887
2871	377.55	8522.785	35089.289
12212	377.41	11374.898	38077.738
663	377.1	7761.674	36094.273
19205	377.09	13962.856	37436.988
6633	377.03	9550.791	37577.957
17860	376.97	13386.972	36597.098
14759	376.87	12470.854	38887.352
16045	376.8	12836.224	38112.125
9749	376.26	10411.368	39500.207
19514	376.01	14146.96	39227.207
11164	375.92	10901.936	39895.504
2009	375.88	8360.398	35426.414
982	375.86	7921.295	39563.785
5544	375.69	9464.504	36049.305
6082	375.63	9542.194	34667.621
9183	375.57	10398.182	37706.305
16829	375.55	13047.791	37477.734
8347	375.23	10206.898	37454.074
17889	375.21	13502.738	37018.738
19076	375.19	13902.634	35408.063
20246	375.15	14384.34	35169.898
15084	374.81	12461.091	35377.441
6598	374.77	9641.632	37211.5
19441	374.77	14167.69	39611.184
4760	374.73	9064.678	35840.637
6782	374.56	9661.08	39290.375
19386	374.54	13951.633	39766.836
17694	374.42	13481.586	34066.164
8737	374.37	10330.441	33467.652
16287	374.37	12877.478	34804.387
9911	374.31	10744.325	39248.633
12469	374	11531.994	39114.449
2121	373.83	8223.486	36109.953
18871	373.71	13935.075	33597.246
14132	373.68	12190.003	33280.988
17340	373.64	13282.095	35782.059
20978	373.47	14608.072	37341.484
19589	373.43	14022.183	38051.621
11233	373.35	11040.109	39527.379
12825	373.24	11397.84	34718.449
12398	373.2	11519.668	39681.871
3620	373.1	8812.624	37947.629
8459	373.1	10173.3	35976.762
20718	373.02	14213.875	39635.879
12343	373.01	11252.91	39794.5
12747	372.89	11467.823	35490.547
7764	372.62	10040.239	35669.832
17270	372.58	13197.067	36441.738
17700	372.57	13518.896	34274.977
20913	372.53	14559.339	37825.313
16399	372.2	12759.791	33767.594
9827	372.11	10611.56	39757.301
16811	372.11	13027.745	37034.648
853	372.09	7746.394	38275.871
16412	372.05	12852.202	33645.723
10840	372.01	10779.38	35633.648
15464	371.63	12703.786	34936.68
19786	371.49	14181.875	34624.445
19971	371.26	14164.341	33595.867
16669	371.11	12939.194	34934.453
11301	371.05	11059.526	38694.777
8943	370.98	10546.288	34668.793
16967	370.96	12997.138	39367.543
5411	370.82	9470.032	37441.969
17109	370.8	13200.094	38591.336
1846	370.8	8404.569	34067.473
20660	370.78	14388.766	38695.449
17440	370.78	13221.312	34485.641
20344	370.59	14299.031	36610.773
20905	370.46	14486.36	37681.43
16667	370.4	13052.246	34929.727
21023	370.29	14476.009	36413.676
17866	370	13349.177	36688.434
16109	370	12885.952	37331.727
14554	369.71	12231.999	38178.09
12669	369.67	11512.375	36435.023
15616	369.58	12596.403	37353.113
5587	369.5	9334.047	35477.297
5566	369.48	9386.547	35869.777
14049	369.48	12022.688	33905.891
10634	369.39	10685.561	33230.031
13452	369.37	11632.935	38373.473
10344	369.35	10574.683	35476.129
13557	369.23	11694.098	39723.836
8799	369.23	10368.337	33235.23
17668	369.16	13397.835	33877.871
13951	369.1	11873.352	35069.414
7848	368.98	10045.1	36359.633
4439	368.96	9206.084	33336.059
18359	368.68	13654.603	37411.938
13640	368.66	11873.478	39022.672
4587	368.64	9140.389	34523.434
18650	368.58	13760.136	34290.098
7338	368.56	9797.091	34285.816
13816	368.52	12026.484	36925.438
8085	368.45	10088.033	38997.105
10054	368.41	10686.811	38710.609
4996	368.31	9162.483	39476.137
20252	368.24	14320.592	35235.168
11036	368.22	10802.739	38299.934
11360	368.08	11175.368	38085.758
16049	367.91	12765.656	37837.367
14279	367.59	12211.325	35001.977
1175	367.47	7982.508	38151.305
19370	367.45	13837.764	39672.543
12743	367.3	11434.306	35436.23
12133	367.24	11224.255	37058.598
1813	367.24	8382.071	33691.719
13619	367.22	11914.788	39411.41
14396	367.16	12109.418	36487.195
11371	366.91	11144.465	37846.609
16402	366.84	12852.781	33516.953
19129	366.82	13912.604	36260.625
19586	366.67	14171.609	38018.996
2074	366.47	8236.191	35874.609
17623	366.4	13512.953	33354.402
19095	366.4	13803.77	35715.855
7475	366.38	9729.659	33130.156
920	366.26	7698.812	39112.66
1179	366.24	8008.144	37891.656
19117	366.23	13861.356	36036.523
12075	366.23	11392.282	36244.938
12530	366.13	11544.517	38006.293
5230	366.07	9347.106	39519.828
7298	366	9803.965	34337.746
6351	365.78	9494.183	35089.535
14345	365.73	12107.964	35617.188
11002	365.65	10888.088	37759.023
15818	365.65	12534.337	39609.539
4397	365.63	8998.632	33023.758
11860	365.59	11226.567	33950
20296	365.42	14221.82	35710.559
2395	365.38	8268.827	39681.953
11548	365.06	11171.632	35433.063
12845	365	11530.099	34461.406
20938	364.92	14499.587	37433.547
8013	364.88	9920.42	38180.84
18430	364.85	13750.155	36975.168
10603	364.79	10579.236	33817.586
17896	364.5	13524.664	37098.32
13686	364.46	11946.174	38440
2434	364.42	8556.173	39952.156
15182	364.41	12360.37	34215.133
12949	364.18	11453.824	33580.82
18365	364.14	13577.654	37445.41
1417	364.1	8077.537	35359.234
777	364.04	7824.328	37315.074
12786	363.68	11596.128	35122.973
18857	363.56	13828.611	33518.328
10843	363.56	10799.132	35671.926
3548	363.45	8762.182	36784.129
14005	363.41	12034.53	34381.773
21080	363.24	14447.314	35720.188
5219	363.1	9453.973	39675.93
9845	362.97	10575.411	39355.797
16099	362.89	12790.537	37495.66
9820	362.83	10580.809	39700.41
5444	362.82	9482.316	37001.254
10394	362.78	10748.026	35110.109
17401	362.53	13337.474	35004.449
4943	362.49	9112.9	38559.699
6422	362.3	9652.237	35778.336
16686	362.18	13036.769	35142.488
11099	362.16	10889.882	39326.531
11721	361.99	11182.264	33710.906
17273	361.82	13224.969	36501.863
10309	361.8	10615.212	35950.32
1350	361.7	8137.57	35786.535
12757	361.67	11597.741	35562.891
11191	361.63	10994.473	39874.5
16968	361.44	13034.816	39393.313
16107	361.42	12706.88	37290.176
8616	361.36	10301.141	34146.602
19523	361.28	14047.81	39010.313
19824	361.25	14173.029	34439.383
13075	361.09	11745.723	34064.023
13249	361.02	11640.659	35671.574
8954	360.9	10431.954	34724.352
10892	360.8	10931.862	36354.285
4206	360.8	8894.705	34991.652
13864	360.67	12023.948	36128.848
3953	360.61	8849.385	37636.465
20249	360.59	14293.317	35202.672
5925	360.31	9522.331	33285.137
16186	360.29	12792.619	36153.605
18515	360.27	13764.065	35704.086
12371	360.17	11571.855	39776.816
10197	360.08	10571.901	37314.813
15766	360.08	12694.985	38646.496
14650	359.89	12149.107	39621.215
679	359.85	7665.283	36206.527
3625	359.71	8726.405	38011.797
14237	359.66	12080.652	34502.652
8026	359.66	9990.239	38429.063
2668	359.6	8564.205	37494.691
12561	359.54	11470.373	37797.254
4142	359.48	8933.797	35483.566
2652	359.35	8570.842	37628.762
12221	359.31	11251.214	38205.906
3537	359.25	8797.642	36673.129
15160	359.2	12340.815	34301.344
21001	359.14	14450.852	36970.879
17344	359.1	13191.234	35851.402
8741	359.08	10140.743	33190.594
14181	358.95	12196.497	33969.188
14972	358.91	12347.02	36404.813
3121	358.79	8604.296	33114.066
3076	358.72	8582.394	33400.645
941	358.41	7804.709	39260.922
10180	358.31	10669.105	37454.461
11582	358.31	11032.608	35259.883
4870	358.28	9145.623	37335.605
8199	358.14	10308.537	39038.633
3506	358.07	8810.083	36388.527
15497	357.89	12601.961	35658.641
18685	357.87	13691.627	34039.824
16095	357.82	12896.72	37663.82
17747	357.82	13382.033	34925.078
2048	357.8	8293.687	35688.523
5430	357.68	9330.605	37065.531
8224	357.22	10316.39	38538.402
11988	357.22	11272.632	35184.727
11989	357.13	11390.822	35200.617
20859	357.05	14605.105	38778.848
2295	357.01	8252.035	38557.266
4431	356.99	9083.67	33281.613
19569	356.82	14169.786	38177.809
15150	356.61	12355.446	34754.32
15038	356.48	12271.49	35589.949
18723	356.25	13631.563	33675.492
13094	356.23	11686.024	34182.02
16626	356.17	13049.267	34405.621
2011	356.09	8398.989	35426.664
12656	356	11596.57	36642.938
9031	355.94	10443.4	35849.848
16433	355.88	12916.037	33488.48
5271	355.84	9329.294	38928.695
10044	355.82	10637.036	38941.363
17348	355.79	13245.036	35908.465
13222	355.75	11814.686	35513.539
9142	355.61	10544.537	37337.668
11496	355.35	11180.173	36467.281
10202	355.29	10738.889	37047.375
19593	355.23	14049.106	38114.574
10482	355.08	10768.576	34346.527
11898	355.04	11391.886	34167.078
4037	354.81	9026.644	36694.152
14206	354.62	12110.002	34180.434
15257	354.56	12285.644	33353.68
20551	354.54	14332.486	37239.688
11645	354.5	11052.328	34617.316
11929	354.5	11306.276	34580.809
8722	354.5	10228.293	33511.465
8508	354.46	10255.885	35415.648
15586	354.45	12636.109	36930.387
6046	354.35	9689.2	34419.836
17839	354.29	13406.324	36347.383
11901	354.25	11202.979	34181.578
2738	353.97	8465.99	36281.188
15720	353.7	12674.358	38094.336
20997	353.68	14584.593	36912.375
16489	353.6	13044.739	33160.996
8772	353.41	10210.18	33073.246
7597	353.41	9952.224	33934.074
4826	353.32	8965.531	36494.969
17769	353.28	13469.804	35223.453
7451	353.24	9818.556	33231.141
18991	353.09	13833.345	34297.043
19066	352.99	13831.311	35308.523
16660	352.91	13091.042	34900.563
19783	352.86	14100.734	34936.02
20971	352.84	14428.218	37296.906
20226	352.8	14418.222	34816.781
14929	352.76	12442.153	36922.875
10828	352.32	10804.845	35414.848
13707	352.17	11909.865	38315.633
14371	351.96	12089.538	35774.168
13817	351.82	11983.96	36946.074
15032	351.78	12290.442	35824.621
19120	351.78	13987.12	36040.605
1890	351.76	8135.366	34537.023
2687	351.71	8519.988	37107.723
2702	351.69	8450.952	36956.262
6704	351.63	9640.349	38521.406
20867	351.59	14554.078	38179.535
17254	351.51	13187.269	36603.945
14469	351.46	12067.909	37382.398
8421	351.42	10275.105	36544.41
12617	351.38	11434.933	36959.578
15001	351.25	12291.066	36171.875
10357	351.19	10767.895	35541.125
20125	351.15	14386.921	33852.672
5357	351.07	9400.028	38111.262
14473	350.98	12087.159	37409.242
3333	350.98	8758.174	34495.449
20091	350.81	14407.138	33554.395
15950	350.69	12890.542	39260.098
16336	350.58	12851.101	34562.996
10196	350.5	10647.463	37286.727
12557	350.42	11550.075	37707.875
19636	350.42	14118.289	37391.574
18317	350.27	13711.48	37706.723
13590	350.25	11878.094	39961.512
14183	350.25	12108.368	33972.77
21226	349.96	14618.783	34216.703
10617	349.94	10720.989	33372.266
17663	349.91	13506.76	33779.563
3571	349.85	8641.308	37148.473
16853	349.79	13009.763	37641.809
3798	349.75	8902.157	39540.887
20973	349.62	14615.097	37304.516
13799	349.58	11933.58	37130.773
324	349.54	7696.729	34313.246
13770	349.52	11926.401	37388.012
10222	349.48	10575.81	36930.426
5013	349.48	9060.065	39583.672
16557	349.48	12956.321	33751.172
11545	349.45	11068.918	35723.473
8363	349.35	10286.935	37111.074
16072	349.27	12759.256	37793.566
4163	349.24	9027.078	35450.211
7665	349.22	9944.995	34314.129
8287	349.22	10267.452	37995.203
12301	349.14	11342.196	39376.215
21047	349.1	14493.761	35902.781
534	349.1	7969.66	35272.777
8579	349.01	10232.973	34468.668
21131	349.01	14462.936	34992.742
12563	348.99	11433.078	37813.504
8628	348.99	10333.283	34219.867
10792	348.97	10816.392	34998.02
4688	348.95	9091.533	35271.121
7288	348.78	9879.196	34587.516
13360	348.78	11786.804	37241.477
14934	348.53	12311.747	36716.445
7887	348.47	9970.334	36728.641
7944	348.43	10101.84	37220.883
16979	348.37	13099.817	39636.379
11427	348.16	11106.713	37222.086
5308	348.11	9446.781	38571.023
17800	347.89	13464.686	35747.531
12920	347.8	11594.792	33861.867
7257	347.68	9835.78	34629.871
7545	347.66	9954.353	33558.316
15844	347.47	12492.354	39927.473
18695	347.36	13700.145	33825.039
18623	347.13	13676.671	34335.672
13141	346.78	11656.343	34529.965
19359	346.75	13895.971	39583.301
7221	346.73	9729.074	35177.711
13961	346.69	11975.624	34663.297
6600	346.67	9509.96	37222.566
19039	346.53	13799.062	34905
1482	346.42	7999.156	34671.32
15816	346.4	12622.776	39596.773
3613	346.34	8813.158	37777.105
20358	346.32	14378.122	36828.879
14634	346.15	12169.201	39411.242
14436	346.08	12208.833	37053.227
20996	345.98	14520.571	37247.441
3485	345.98	8643.54	36005.402
14574	345.81	12121.134	38426.121
11935	345.77	11215.752	34687.73
13775	345.75	12053.945	37434.098
8626	345.73	10277.113	34207.531
1931	345.65	8356.256	34887.102
17571	345.65	13245.635	33067.309
8550	345.6	10182.289	34886.273
4771	345.44	9267.28	35913.539
13454	345.4	11722.014	38378.59
13844	345.29	11979.454	36679.352
6398	345.25	9686.81	35627.148
12791	345.06	11482.322	35226
18638	345.06	13734.943	34218.211
6388	345.02	9568.393	35526.324
13488	344.93	11790.358	38873.176
5755	344.77	9391.963	34217.617
7835	344.72	10083.316	36254.465
12498	344.7	11433.419	38533.516
11723	344.5	11152.861	33730.043
9255	344.45	10385.179	38599.668
10265	344.43	10760.748	36440.289
3158	344.41	8826.479	33143.957
4635	344.31	9082.472	34813.156
3900	344.29	8913.778	38425.977
8327	344.27	10173.553	37381.559
20308	344.26	14347.047	35971.285
19490	344.12	14094.49	39289.703
18256	344.06	13731.659	38684.348
3808	343.78	8999.937	39392.871
13977	343.74	11898.651	34464.164
1124	343.72	8133.099	38736.773
10904	343.72	10818.814	36493.332
6729	343.51	9681.371	38782.813
633	343.39	7981.906	35971.758
5818	343.37	9318.434	33618.742
5282	343.34	9321.36	38683.938
17698	343.24	13455.52	34200.027
1192	343.11	8106.376	37775.891
8462	343.01	10302.652	36001.215
13463	342.84	11707.894	38455.102
18285	342.82	13608.618	38174.34
4526	342.82	9251.044	33949.281
13206	342.78	11655.022	35344.52
13361	342.67	11751.023	37244.051
15774	342.51	12514.943	38863.645
5834	342.4	9474.446	33416.77
766	341.88	7795.116	37234.93
19398	341.71	13943.836	39863.859
10994	341.61	10805.937	37675.578
18027	341.46	13446.153	38231.289
311	341.42	7743.693	34271.332
12410	341.42	11422.874	39718.191
19713	341.4	14109.6	35909.02
11698	341.36	11094.446	33835.938
20001	341.25	14092.524	33491.574
5835	341.21	9330.907	33459.461
1383	341.17	7987.812	35707.156
21152	341.17	14527.535	34852.203
4017	341.02	9019.83	36548.785
17864	340.92	13552.175	36640.434
9854	340.88	10772.306	39435.242
21009	340.83	14430.76	36722.875
19568	340.81	14149.444	38162.066
13776	340.64	11983.847	37438.621
2429	340.62	8490.228	39853.379
15572	340.54	12536.396	36765.543
9740	340.29	10388.043	39408.738
10318	340.19	10598.445	35756.016
19154	340.12	13853.854	36832.379
19317	340.1	13920.789	38979.781
11426	340.06	11158.301	37198.98
20786	340.02	14442.792	39495.34
18544	339.87	13614.391	35385.313
4950	339.87	9100.127	38730.957
8469	339.83	10226.921	35787.617
15559	339.75	12609.364	36525.262
9836	339.54	10590.762	39531.371
10706	339.39	10900.68	33718.219
8394	339.31	10137.594	36852.238
208	339.29	7941.642	33862.391
14372	339.22	12210.54	35830.742
21000	339.1	14429.508	36950.953
11915	339.1	11383.992	34304.098
7272	338.93	9720.788	34487.77
20942	338.89	14564.884	37450.238
7908	338.82	10123.733	36883.809
11963	338.8	11385.094	35006.715
17986	338.66	13414.084	37868.406
14890	338.39	12332.817	37355.629
17808	338.32	13508.346	35783.801
10406	338.22	10588.202	35186.504
15965	338.2	12755.898	39000.988
13551	338.18	11806.435	39653.688
13394	338.16	11667.296	37666.57
11352	338.05	11040.154	38034.934
12809	337.8	11623.938	34919.711
2613	337.74	8559.46	38016.039
8446	337.7	10220.406	36146.336
15494	337.47	12608.313	35514.258
8207	337.36	10236.504	38904.055
6655	337.25	9681.633	37775.703
6933	337.17	9819.976	38355.922
20273	337.13	14409.383	35479.719
12082	337.09	11214.071	36342.895
16782	337.05	13001.4	36543.438
21346	337.03	14466.043	33554.488
11469	336.88	11115.364	36787.719
8791	336.75	10442.053	33126.809
5222	336.69	9393.412	39753.531
8289	336.59	10282.034	37687.883
8640	336.4	10309.635	33990.117
12513	336.27	11461.42	38169.742
13403	336.27	11646.411	37779.66
14818	336.15	12479.765	38059.211
17765	336.1	13553.268	35142.078
7059	336.04	9885.716	36876.551
12640	335.98	11461.865	36848.688
4567	335.98	9148.251	34363.719
20332	335.94	14348.073	36426.367
1344	335.87	8116.737	35761.289
10980	335.75	10940.509	37539.348
5629	335.71	9316.751	35195.516
19774	335.6	14069.209	34799.922
13261	335.6	11644.1	35882.188
4120	335.54	9035.737	35657.914
8218	335.44	10124.315	38711.945
1194	335.44	8071.354	37801.289
4019	335.29	8914.285	36610.484
12762	335.27	11441.122	35286.688
10626	335.25	10651.216	33467.07
11616	335.25	11057.853	34664.586
16526	335.12	12952.701	33582.262
20847	335.06	14542.972	38864.969
1499	335.04	8137.487	34758.668
8474	335.02	10170.146	35639.613
6964	334.98	9823.321	38077.762
6969	334.97	9826.33	38115.887
3640	334.95	8739.518	38264.961
6983	334.93	9772.911	37685.316
7932	334.87	10102.158	37138.941
13095	334.83	11724.901	34184.148
11447	334.74	11074.044	36879.461
8158	334.72	10192.015	39918.406
19088	334.7	13870.602	35533.738
17266	334.66	13164.423	36394.691
1203	334.58	8063.284	37587.391
2326	334.58	8342.668	38886.453
14553	334.58	12078.775	38173.813
8205	334.49	10185.71	38849.859
13997	334.39	11899.672	34317.801
11655	334.35	11004.559	34413.66
21171	334.3	14611.497	34750.559
15688	334.2	12581.945	37849.566
10286	333.97	10738.86	36291.055
18058	333.95	13515.105	38910.613
13124	333.93	11788.522	34457.656
12219	333.72	11362.257	38196.523
3258	333.7	8810.811	33904.688
5641	333.7	9348.575	35259.137
8278	333.68	10152.113	37908.27
18429	333.61	13677.757	36976.988
2811	333.57	8434.732	35577.246
12282	333.45	11393.185	39111.816
9833	333.41	10662.106	39511.957
7277	333.26	9896.097	34525.063
12957	333.26	11465.447	33612.66
12925	333.2	11616.737	33949.844
1034	333.18	7717.892	39939.859
14623	333.09	12207.114	39275.359
2799	333.05	8540.002	35475.684
288	333.03	7685.704	34227.043
15472	332.95	12493.316	34943.957
11437	332.92	11041.384	37142.133
19324	332.9	13970.624	39127.371
3324	332.88	8769.68	34463.305
11267	332.72	11070.852	39212.102
12647	332.55	11460.937	36545.523
17778	332.44	13540.382	35374.398
2256	332.44	8339.355	37892.125
13658	332.4	11977.347	38687.352
2346	332.3	8344.313	39165.758
17842	332.25	13400.491	36375.672
15561	332.19	12592.494	36584.078
8505	332.09	10246.697	35374.832
19635	332.04	14157.349	37372.352
6861	332	9781.952	39743.023
7179	331.81	9766.007	35724.016
13543	331.67	11729.443	39598.23
20689	331.63	14204.573	39322.316
4765	331.36	9134.202	35897.801
3037	331.29	8536.637	33716.625
12243	331.29	11345.437	38450.219
19655	331.27	14020.935	37261.484
4670	331.25	9239.736	35112.453
13277	331.23	11771.814	36099.695
8356	331.15	10128.36	37301.074
13744	331.12	12033.078	37974.469
8031	331.06	10048.075	38511.109
19	330.69	7691.131	33087.762
15576	330.68	12691.556	36846.945
6502	330.62	9680.555	36240.301
13157	330.39	11626.632	34650.129
11968	330.37	11313.925	35118.684
12114	330.31	11253.362	36866.055
18437	330.29	13635.497	36786.695
2571	330.2	8468.476	38755.047
2597	330.18	8436.356	38188.531
7551	330.16	9990.454	33606.469
11932	330.12	11244.064	34637.266
21029	330.12	14584.937	36268.813
7284	329.95	9762.732	34567.527
11538	329.91	11031.216	35639.785
77	329.89	7893.729	33326.531
10997	329.68	10854.213	37693.324
136	329.66	7945.736	33489.777
15478	329.64	12531.76	35057.809
13664	329.64	11944.483	38760.105
11883	329.6	11373.161	34096.742
3300	329.56	8802.09	34261.758
17886	329.55	13385.049	36997.781
3912	329.55	8945.839	38269.734
10760	329.49	10893.822	34304.371
12748	329.37	11528.99	35487.563
4755	329.33	9056.342	35740.047
16468	329.3	12832.199	33150.543
7017	329.28	9909.283	37718.246
1815	329.1	8319.206	33717.516
18554	329.09	13718.056	35251.32
7092	329.07	9856.888	36671.375
3979	328.99	8874.174	37088.512
1002	328.89	7686.639	39787.453
9236	328.89	10375.131	38356.156
5705	328.87	9429.807	34729.426
18531	328.76	13714.507	35505.742
4783	328.72	9265.243	36061.5
14960	328.68	12306.924	36618.012
5651	328.61	9431.537	35035.059
15088	328.57	12422.298	35136.523
8261	328.55	10253.999	38084.848
9842	328.47	10674.639	39286.695
17430	328.47	13234.233	34734.281
14876	328.47	12332.555	37558.363
13694	328.32	11933.391	38170.129
17789	328.28	13474.849	35561.535
6577	328.24	9618.274	37011.434
2283	328.15	8300.662	38442.824
15231	328.07	12343.074	33683.047
6357	328.07	9504.514	35173.984
10064	328.05	10742.845	38494.43
3987	328.03	8992.918	36930.016
15080	327.92	12466.142	35346.004
19527	327.82	14014.833	39062.82
12031	327.73	11293.369	35649.199
8008	327.71	9986.024	38107.664
7477	327.65	9769.523	33143.559
17445	327.57	13178.64	34597.133
16202	327.57	12869.105	36003.973
7478	327.55	9899.824	33154.07
10405	327.51	10660.933	35176.727
17984	327.48	13383.057	37839.938
15420	327.32	12523.156	34206.422
20914	327.21	14494.773	37516.637
21400	327.19	14487.395	33346.398
7846	327.13	10100.706	36326.148
832	327.09	7676.973	37799.555
13046	327.09	11638.069	33880.641
7083	327.04	9848.91	36862.188
11449	326.98	11199.034	36909.875
6094	326.98	9585.769	34714.047
12499	326.96	11558.97	38558.871
552	326.96	7930.227	35371.473
13485	326.9	11752.605	38782.246
7578	326.86	10022.013	33779.293
8111	326.86	9916.676	39359.672
11296	326.86	11159.786	38872.977
14990	326.79	12276.378	36074.449
11992	326.79	11333.353	35214.309
14922	326.56	12277.495	37137.148
746	326.5	7888.296	37022.508
19836	326.46	14088.287	34224.875
19507	326.44	14130.343	39409.043
5482	326.31	9290.958	36428.441
14748	326.29	12431.373	38810.211
12573	326.21	11472.52	37621.859
4275	326.04	8876.329	34482.102
10221	325.93	10620.475	36911.504
9909	325.91	10617.168	39245.145
2241	325.83	8399.486	37681.219
7006	325.81	9783.256	37570.711
15122	325.62	12394.227	35053.18
12234	325.58	11307.597	38401.883
19795	325.41	14202.176	34734.313
7125	325.37	9817.815	36130.055
10713	325.33	10817.96	33738.813
19849	325.27	14043.981	34265.32
6680	325.25	9669.405	38111.941
4197	325.14	8953.545	35217.648
8491	324.97	10285.869	35558.375
8850	324.87	10472.453	33746.715
15989	324.87	12731.129	38655.68
5476	324.7	9465.047	36708.148
12655	324.6	11592.305	36610.355
14281	324.57	12166.297	35044.375
7717	324.55	10064.362	34966.863
11553	324.51	11122.24	35530.797
5487	324.37	9473.207	36513.672
7134	324.35	9892.584	35937.535
14512	324.24	12270.443	37804.387
10211	324.12	10607.443	37173.234
17396	324.09	13270.916	35234.668
11075	324.05	10810.755	38943
10177	323.8	10595.986	37405.34
5402	323.68	9347.965	37585.273
4124	323.68	8852.572	35672.18
5253	323.57	9315.462	38984.945
13492	323.55	11761.771	38965.906
14456	323.51	12180.808	37214.617
20244	323.49	14227.75	35127.355
12822	323.3	11487.637	34683.18
14174	323.22	12265.002	33886.422
4156	323.21	9032.743	35367.488
12510	323.19	11513.385	38398.719
3589	322.98	8836.163	37419.113
14757	322.94	12473.864	38843.66
12160	322.94	11378.334	37392.273
4221	322.88	8910.393	35053.02
6766	322.78	9665.385	39172.848
20862	322.78	14612.216	38608.855
14374	322.76	12207.136	35890.859
15639	322.55	12527.842	37522.449
2967	322.52	8544.602	34454.547
16971	322.52	12983.098	39416.027
7034	322.5	9745.488	37266.223
11375	322.32	11113.164	37906.555
12818	322.3	11588.936	34665.219
16792	322.27	13123.201	36630.18
5290	322.08	9357.188	38793.438
15838	322.06	12519.5	39812.551
20831	322	14500.286	39256.844
14153	321.81	12186.454	33585.703
16063	321.79	12731.525	37677.535
8314	321.75	10151.66	37604.531
16122	321.67	12736.649	37130.324
14170	321.62	12223.173	33869.785
3906	321.58	8861.702	38178.453
8102	321.58	10036.054	39278.859
20307	321.52	14228.043	35957.098
1486	321.48	8081.667	34681.227
2234	321.37	8350.081	37410.172
15319	321.29	12640.932	33296.844
8490	321.25	10174.581	35559.043
2790	321.16	8444.193	35661.953
1162	321.1	8036.003	38305.617
17869	321.02	13353.873	36742.57
4095	320.98	9027.072	35984.141
5461	320.95	9385.52	36775.207
19596	320.93	14122.285	37886.176
1982	320.72	8351.428	35241.602
18563	320.7	13644.722	34973.738
9681	320.66	10353.416	39189.895
5332	320.6	9381.402	38453.953
20342	320.52	14252.422	36532.945
10164	320.29	10638.496	37618.902
2972	320.27	8569.757	34147.164
7924	320.26	10123.742	36988.758
13178	320.26	11774.786	34888.113
5015	320.24	9263.162	39632.449
7409	320.04	9873.566	33759.617
5235	319.91	9371.096	39565.949
11919	319.87	11300.921	34332.523
12418	319.85	11481.927	39459.352
8849	319.81	10351.827	33751.012
8066	319.55	10116.084	38801.426
15023	319.47	12339.663	36047.309
4667	319.41	9246.765	35065.664
567	319.36	7929.248	35439.402
4537	319.32	9245.013	34130.965
4306	319.32	8918.235	34240.656
11749	319.3	11150.983	33384.043
10088	319.26	10591.211	38158.762
15459	319.24	12641.218	34823.891
274	319.2	7779.638	34155.008
11533	319.16	11164.296	35889.746
13295	319.14	11729.886	36385.766
3566	319.09	8623.4	37084.988
3839	319.07	8957.602	39080.777
4745	318.95	9218.396	35705.793
11966	318.91	11400.986	35034.586
21062	318.91	14516.727	35860.52
18321	318.91	13616.507	37764.969
3861	318.88	8980.012	38640.332
8484	318.86	10186.153	35471.176
13800	318.65	11851.616	37133.57
13323	318.63	11707.974	36828.934
6769	318.63	9549.98	39221.926
17885	318.46	13525.077	36957.566
7695	318.44	10124.663	34652.211
6336	318.44	9685.841	34880.387
6033	318.34	9492.2	34314.539
7318	318.34	9765.975	34160.605
797	318.34	7758.662	37384.5
8135	318.32	9942.674	39778.086
17201	318.32	13215.89	37487.445
21056	318.24	14583.308	35976.191
7378	318.17	9873.227	33933.453
16244	318.13	12892.532	35414.012
13615	318.07	11870.893	39373.098
15971	318.01	12804.509	39056.227
9089	317.98	10501.808	36586.02
5069	317.86	9387.421	39607.656
21335	317.86	14522.947	33512.176
16884	317.86	13067.784	37936.219
17229	317.84	13215.174	36889.164
4563	317.8	9054.299	34336.949
11234	317.8	11096.65	39536.02
1557	317.54	8074.697	34428.355
9725	317.5	10352.486	39254.832
21284	317.5	14397.58	33938.664
9201	317.34	10533.719	37950.469
5735	317.32	9399.251	34357.195
14739	317.32	12316.233	38985.82
12395	317.23	11448.273	39653.512
2770	317.17	8423.312	36020.512
2856	317.15	8601.933	34952.363
3661	317.08	8824.38	38603.219
10867	317.08	10839.869	35998.723
15910	316.96	12788.186	39719.66
16024	316.87	12738.629	38429.527
6876	316.85	9890.657	39533.898
14007	316.79	11852.083	34400.043
6860	316.73	9857.588	39738.047
10932	316.67	10890.73	37086.402
18030	316.65	13519.146	38411.852
11365	316.64	11054.351	38118.238
16693	316.5	13056.116	35260.68
3850	316.46	8944.482	38887.5
19151	316.41	13882.625	36812.074
2950	316.06	8460.269	34360.336
10630	316.04	10582.173	33212.465
19752	316.02	14019.505	35106.32
17826	316.02	13372.147	36199.09
187	316.02	7876.875	33728.5
10717	316.02	10929.298	33764.578
10566	315.91	10619.972	33918.961
5729	315.77	9358.58	34319.969
15630	315.74	12580.801	37454.395
16771	315.7	12929.051	36444.176
5146	315.51	9454.475	39637.68
5346	315.49	9319.334	38234.836
1529	315.47	8166.359	34609
10241	315.45	10704.508	36786.805
19233	315.45	13841.894	37684.238
8867	315.08	10416.091	33838.391
17745	315.06	13498.35	34804.379
10310	314.87	10617.319	35992.348
19309	314.83	13958.139	38868.004
20922	314.8	14598.078	37641.332
8103	314.78	10009.917	39284.66
18199	314.72	13599.928	39539.5
12185	314.66	11348.726	37818.84
20985	314.62	14532.503	37103.867
1914	314.55	8288.739	34674.605
21404	314.47	14603.377	33407.398
16158	314.45	12726.169	36427.148
12294	314.41	11350.582	39243.82
20343	314.36	14269.911	36612.945
15852	314.36	12716.356	39774.098
17347	314.18	13127.476	35851.988
4925	314.15	9256.294	38144.285
1096	314.01	8062.231	38997.488
11390	313.99	11078.845	37793.809
9163	313.97	10505.968	37483.301
10578	313.95	10685.106	33946.324
2424	313.88	8549.385	39787.445
12235	313.88	11246.581	38415.953
5996	313.84	9544.457	33997.445
14881	313.82	12370.591	37615.547
5347	313.78	9404.759	38273.73
17095	313.76	13224.85	38712.699
16899	313.72	13116.594	38172.688
2642	313.69	8455.698	37745.543
5977	313.61	9604.516	33747.734
13194	313.55	11663.724	35290.074
5613	313.53	9313.546	35302.543
7102	313.53	9794.021	36463.723
4662	313.42	9115.483	35014.719
19053	313.4	13844.199	34961.5
21223	313.38	14520.783	34143.879
1794	313.28	8314.269	33584.539
12007	313.25	11234.642	35468.738
2978	313.23	8441.986	34222.848
19700	313.15	14132.04	36510.211
10235	313.15	10657.968	36745.637
2948	313.09	8507.263	34349.816
17825	313.07	13437.963	36185.469
8898	313.02	10453.919	34158.871
4441	313	9231.835	33367.473
838	312.96	7709.839	37964.234
4119	312.88	8956.927	35637.883
7194	312.86	9838.976	35562.895
6076	312.82	9662.88	34595.754
539	312.8	7957.512	35317.277
8149	312.79	10056.409	39988.289
11725	312.69	11061.238	33750.742
16189	312.57	12722.132	36189.125
6834	312.54	9866.726	39769.93
14331	312.54	12243.211	35549.285
19091	312.36	13944.085	35551.625
19307	312.34	13860.035	38845.207
18073	312.25	13493.518	39339.199
11299	312.23	11169.043	38954.652
13910	312.23	11942.911	35537.184
13573	312.19	11807.781	39969.805
19525	312.1	14079.702	39018.781
4569	312.1	9243.149	34368.148
7503	312.04	9977.089	33151.707
17780	312	13363.482	35463.41
10062	312	10644.509	38487.18
15347	311.96	12644.456	33568.93
18471	311.92	13713.475	35937.27
13724	311.9	11866.85	38119.621
1997	311.81	8369.096	35366.789
14982	311.81	12406.025	36253.898
14795	311.73	12308.457	38376.613
18893	311.58	13796.796	33722.164
2735	311.58	8523.792	36538.066
14669	311.46	12124.558	39869.492
12270	311.23	11408.511	39020.477
7328	311.2	9808.142	34226.098
13945	311.1	11855.703	35000.32
9139	310.98	10479.676	37263.371
10104	310.98	10756.583	38284.551
3298	310.95	8706.601	34227.5
3259	310.91	8686.35	33908.23
11019	310.89	10925.36	38039.09
6753	310.89	9534.288	39013.805
5419	310.81	9440.164	37213.734
6829	310.64	9550.919	39922.387
12712	310.62	11617.332	35765.168
7999	310.6	10027.709	37986.309
10147	310.54	10623.124	37789.52
806	310.33	7783.131	37434.449
2750	310.28	8618.352	36219.09
6426	310.2	9581.613	35811.355
14647	310.14	12229.429	39529.313
12277	310.12	11408.819	39067.16
5847	310.03	9443.006	33497.785
17359	309.97	13267.589	35677.855
10515	309.78	10680.531	34255.633
12722	309.74	11438.561	35890.16
4169	309.7	8940.565	35120.094
10331	309.68	10750.255	35634.277
20171	309.64	14276.046	34332.785
14627	309.41	12267.068	39333.828
8675	309.41	10184.768	33904.879
11007	309.4	10802.12	37823.281
11213	309.4	11139.025	39674.379
1195	309.24	8192.416	37806.164
252	309.22	7958.182	34015.699
9194	309.18	10417.718	37902.07
5643	309.17	9467.96	34968.441
13148	309.11	11754.853	34543.559
15929	309.11	12855.758	39283.578
14060	308.94	11926.349	33765.121
21042	308.92	14606.371	36196.68
3852	308.9	8864.226	38920.203
9841	308.74	10591.602	39577.262
13626	308.69	11896.834	39160.98
20860	308.65	14486.791	38791.621
13582	308.59	11871.754	39824.977
7262	308.57	9822.294	34674.238
15635	308.49	12675.796	37497.469
13635	308.48	11926.552	38974.742
4419	308.42	9257.491	33208.633
19884	308.4	14017.883	34037.477
21406	308.4	14475.45	33438.016
13338	308.34	11775.797	37046.828
8563	308.17	10200.653	34633.039
11250	308.13	11147.664	39416.867
730	308.13	7777.827	36773.973
8548	308.09	10200.708	34834.57
3551	308.07	8757.19	36720.688
11702	308.04	11020.706	33937.84
17394	307.92	13141.858	35228.363
8137	307.82	10092.02	39794.863
4187	307.79	8866.184	35177.027
17501	307.75	13233.202	33494.156
7748	307.61	10111.794	35452.953
10212	307.59	10759.799	37173.203
13890	307.58	11863.851	35618.199
3848	307.58	8878.442	38848.539
13932	307.54	12013.353	35230.914
7483	307.52	9707.08	33164.445
15262	307.48	12458.888	33447.305
2033	307.42	8307.937	35572.473
13865	307.35	11993.704	36152.648
17901	307.33	13420.866	37147.398
3512	307.29	8689.576	36438.543
7765	307.17	9917.578	35676.215
2713	307.08	8545.331	36749.059
16799	307.08	12945.318	36798.906
12455	307.06	11472.394	39225.074
16751	307.02	13065.705	36224.672
16330	306.91	12780.978	34526.809
12855	306.81	11567.864	34562.938
18562	306.77	13566.918	34964.977
19675	306.75	14138.315	36873.488
13670	306.73	12041.704	38500.621
15482	306.68	12517.811	35289.992
11276	306.62	11051.877	39262.34
15041	306.5	12336.609	35630.094
19620	306.33	14131.543	37825.531
8632	306.31	10194.707	34244.203
805	306.2	7714.308	37365.359
1464	306.2	8077.71	34797.492
8967	306.14	10516.421	34922.996
18523	306.12	13712.446	35775.246
11143	306.08	10937.514	39693.695
12694	305.91	11498.186	36183.215
8823	305.87	10450.292	33418.637
14154	305.85	12110.704	33596.492
15286	305.76	12371.479	33119.664
525	305.53	7917.477	35223.645
10426	305.45	10647.366	35002.293
19145	305.37	13910.475	36538.625
11003	305.35	10960.269	37766.613
528	305.32	7756.205	35239.426
7347	305.32	9706.672	34066.133
600	305.3	7800.901	35687.684
18465	305.26	13603.934	36163.723
13769	305.22	11891.453	37639.039
19579	305.12	14168.336	38211.555
19690	305.05	14064.715	36856.227
20282	305.01	14216.051	35579.102
16070	305.01	12868.794	37785.516
18475	304.93	13682.328	35956.066
1382	304.89	8153.625	35671.027
10311	304.87	10670.042	35997.246
7027	304.8	9736.448	37192.41
19336	304.74	13890.939	39261.777
10434	304.72	10682.803	35026.844
14956	304.63	12379.522	36575.301
9981	304.59	10632.877	39051.32
2707	304.57	8503.985	36992.887
10598	304.55	10689.623	33798.605
17423	304.4	13265.801	34677.047
17565	304.34	13161.522	33317.824
13925	304.26	12013.588	35115.016
8575	304.24	10202.147	34766.984
9060	304.22	10440.297	36237.504
1182	304.13	8130.809	37950.898
2188	304.07	8406.262	36869.098
14328	303.96	12112.052	35528.527
14788	303.92	12338.292	38609.598
1336	303.88	8035.822	36047.586
14383	303.84	12234.554	36154.234
18250	303.84	13653.898	38927.758
3096	303.84	8599.575	33337.844
2405	303.74	8235.667	39754.484
3970	303.73	8990.835	37220.738
16233	303.63	12748.731	35315.625
14173	303.51	12127.874	33875.191
16765	303.5	13080.309	36297.34
19758	303.48	14115.216	35223.461
16812	303.42	13047.675	37044.734
12886	303.42	11529.757	34195.148
14756	303.27	12297.908	38838.738
7275	303.15	9739.575	34513.789
10314	303.07	10573.386	36029.742
5855	303.07	9326.596	33233.066
10938	303.06	10811.026	37137.676
14658	303.06	12116.192	39731.18
7118	303.02	9861.588	36369.93
13436	303.02	11746.72	38193.863
8458	302.94	10131.854	36203.18
10827	302.92	10935.308	35398.781
7237	302.88	9808.832	35081.98
10287	302.84	10732.238	36317.121
14847	302.81	12334.631	37686.227
17368	302.79	13190.744	35469.168
1420	302.35	8174.819	35390.684
7029	302.33	9884.025	37208.438
19553	302.31	14091.732	38490.473
[truncated: 10,931 more rows]
