# Supplementary material for: Insights on the Control of Yeast Single-Cell Growth Variability by Members of the Trehalose Phosphate Synthase (TPS) Complex
Source: Front Cell Dev Biol. 2021 Jan 28;9:607628. doi: 10.3389/fcell.2021.607628 (PMC7876269; doi:10.3389/fcell.2021.607628)
Supplement: Supplementary file 4 [file Data_Sheet_3.ZIP › to_send/input_files/20190510_GalDelta_Ntd-TPS1-Glc_t1.csv]

Id	Area (µm²)	Centre X Position (µm)	Centre Y Position (µm)
13472	148.67	14423.263	37470.352
7534	120.46	11769.905	36296.242
3546	117.29	9698.418	36463.793
11442	114.65	13568.504	37945.922
12980	113.66	14328.287	35054.895
3868	103.24	9769.67	36936
7165	102.72	11445.74	36056.828
7151	101.72	11454.227	36465.422
2357	100.15	9022.619	35776.703
5449	99.77	10600.233	38810.988
2577	96.92	9250.818	33884.816
13649	93.31	14543.654	34261.219
8138	89.69	12211.381	33244.512
732	88.64	8100.398	35740.457
1563	88.62	8576.379	34530.695
4765	88.43	10317.497	35021.031
3061	87.97	9369.692	36994.742
4756	87.42	10306.912	35219.016
3413	86.63	9569.35	34635.898
8437	86.17	12138.276	38253.445
7194	85.54	11625.536	35892.801
5650	84.85	10772.199	35332.223
10622	84.37	13178.481	37251.711
10538	82.74	13262.495	37840.328
6472	82.03	11204.299	34980.039
3358	81.98	9658.089	34025.887
6730	81.36	11314.85	35689.398
283	80.9	7847.261	35548.48
6630	80.88	11344.577	34048.086
7765	80.77	11931.136	39297.336
3238	80.1	9444.244	34420.484
10521	79.68	13289.447	38206.395
3547	79.1	9643.781	36484.945
5017	79.08	10476.831	34933.906
10227	78.11	13028.25	37058.195
12792	77.32	14093.147	33517.059
5025	76.31	10451.038	35030.551
1591	76.19	8505.608	34388.625
13568	76.04	14540.058	35647.203
11636	75.5	13659.389	35860.844
1555	75.5	8510.776	34737.434
12465	75.48	14034.194	38622.957
7961	75.35	11924.876	36147.313
11423	75.06	13759.092	38049.758
7957	74.97	12027.489	36086.574
8014	74.79	11927.076	34978.02
7235	74.56	11632.069	34940.887
12280	74.01	13974.164	39837.059
2495	73.91	9058.809	33766.617
2121	73.61	8794.683	39615.59
4094	73.32	9813.832	33381.949
13499	73.13	14638.263	37314.965
9619	72.95	12843.073	38246.184
1870	72.88	8786.679	35299.938
1569	72.8	8625.724	34579.914
5615	72.59	10694.989	35968.852
11864	71.67	13934.121	33435.91
9742	71.67	12875.436	36732.766
10084	70.92	13004.554	34090.207
1196	70.66	8327.763	37962
8566	70.45	12445.787	39510.113
13664	70.39	14476.623	33980.871
1029	70.33	8303.395	34824.004
4710	70.2	10320.64	36128.598
8666	70.18	12467.687	37717.387
2393	69.62	8993.876	35137.91
13404	69.49	14639.418	38713.414
5820	69.3	10653.012	33564.332
5556	68.91	10638.583	37142.199
1919	68.3	8710.646	36350.41
7420	67.88	11738.296	34436.023
8408	67.86	12268.417	37959.574
4290	67.84	9964.796	35920.633
12122	67.29	13972.638	37380.129
8770	67.21	12310.695	36077.969
5701	67.04	10732.343	34814.852
1522	66.81	8420.337	35395.023
13575	66.77	14493.324	35477.004
9812	66.35	12880.978	35268.848
4750	66.27	10323.316	35106.594
5712	66.1	10623.411	34905.934
3073	66.02	9413.169	36682.805
7766	65.98	11942.353	39300.863
7498	65.54	11779.988	35612.902
11324	65.33	13745.957	39688.164
7630	65.08	11849.708	38290.551
5043	65.01	10372.418	35425.227
5627	64.57	10773.518	35636.355
5562	64.55	10674.492	36922.07
7607	64.37	11721.235	37577.504
3858	64.28	9812.723	37109.891
8896	64.16	12494.165	34075.098
13576	64.14	14552.687	35483.078
4812	64.13	10330.997	34589.461
13557	63.63	14543.267	35826.754
1826	63.57	8760.869	34624.668
538	63.51	7643.988	39460.516
5176	63.05	10458.624	38001.059
8427	62.92	12177.3	38115.855
13496	62.88	14602.113	37300.102
2548	62.67	9233.326	33305.129
5721	62.65	10690.996	34597.727
5784	62.44	10735.584	33875.785
6476	62.34	11096.332	34828.66
7482	62.32	11677.232	35494.73
10122	62.31	13122.321	34869.156
8005	62.13	11926.929	35108.727
11632	62.04	13750.551	35777.016
1839	62.04	8835.298	34841.668
12092	61.96	13935.69	36844.695
13382	61.96	14578.608	39119.18
4666	61.83	10133.976	37111.34
1813	61.73	8811.468	34454.883
1425	61.5	8540.746	37293.164
6709	61.37	11396.042	35276.363
11645	61.27	13607.331	35502.91
581	61.23	7965.894	39853.621
7211	61.19	11621.295	35533.898
7166	61.18	11466.766	36073.883
800	61.16	8105.887	34650.078
8264	60.89	12254.228	35337.551
7619	60.83	11732.239	38031.465
7018	60.7	11468.907	39105.172
1364	60.56	8595.023	38776.199
961	60.26	8334.741	33511.195
9942	60.12	12902.929	33284.258
4483	60.06	10028.323	39378.254
8365	59.82	12199.932	37330.348
4288	59.68	10020.431	35826.895
6949	59.57	11458.87	39841.93
6433	59.57	11129.737	35892.938
612	59.55	8163.542	39115.105
1104	59.47	8408.476	36066.77
5923	59.34	10936.734	34353.867
11246	59.32	13461.496	39553.734
4763	59.28	10300.451	34977.164
2861	59.18	9184.899	39449.293
9428	59.01	12833.435	39842.121
4136	58.97	9941.983	33435.219
5918	58.9	10917.596	34273.836
10152	58.78	13135.641	35494.039
8978	58.76	12519.268	33311.086
4317	58.74	9944.481	36383.684
7633	58.53	11752.009	38348.086
4238	58.4	9926.424	34690.461
8871	58.38	12377.981	34461.637
10507	58.36	13142.11	38619.781
5401	58.26	10609.181	39669.137
11181	58.21	13420.589	38043.18
1504	58.21	8514.01	35460.352
8867	58.09	12379.32	34731.242
12115	57.94	13955.752	37236.402
3915	57.79	9917.559	35912.996
11217	57.73	13380.161	38876.895
9934	57.56	12846.388	33434.938
4203	57.56	10074.508	34113.352
3835	57.54	9752.682	37663.207
11592	57.4	13612.976	36746.672
6927	57.38	11295.98	39847.074
6651	57.38	11218.206	34269.566
7253	57.33	11452.672	34703.07
8958	57.25	12487.412	33092.457
2659	57.21	9218.774	35124.656
11630	57.19	13661.848	35750.996
4484	57.13	9968.047	39393.453
5963	57.02	10836.58	35338.102
8507	57.02	12173.928	39592.152
9586	56.9	12870.761	38326.207
10211	56.67	13048.051	36677.02
12605	56.66	14087.809	35579.914
3779	56.62	9884.2	38778.832
4348	56.6	9940.386	36819.863
8361	56.43	12208.838	37187.328
113	56.39	7763.267	33946.656
1944	56.37	8782.923	36931.309
7093	56.35	11614.468	37444.813
5452	56.31	10664.054	38910.18
1358	56.23	8500.146	38819.27
4568	56.14	10179.19	38477.414
7757	56	12046.274	39736.715
2319	55.99	9018.521	36858.762
13198	55.97	14406.279	38192.629
768	55.85	8171.131	35092.324
13394	55.83	14635.172	39079.32
4045	55.81	9912.224	34139.617
7470	55.7	11726.626	35263.117
4269	55.6	10133.972	35368.027
718	55.58	8052.898	36118.758
11605	55.51	13631.464	36652.395
8740	55.39	12292.489	36797.211
11615	55.31	13696.513	36084.516
7104	55.3	11583.954	37212.637
9499	55.24	12844.131	39324.871
9862	55.22	12845.983	34657.211
12955	55.12	14391.247	34578.887
13177	55.07	14410.71	37772.355
6388	55.07	11197.923	36734.598
5724	55.03	10748.004	34352.633
1092	54.97	8413.222	35922.551
2397	54.74	9046.45	35150.984
6261	54.74	11068.933	39273.57
9070	54.72	12696.343	34884.332
6262	54.66	11040.77	39293.723
7622	54.63	11665.401	38081.402
8991	54.61	12525.315	33616.305
7027	54.61	11605.984	38909.203
2973	54.59	9482.236	38490.086
422	54.57	7785.699	37352.352
8665	54.57	12435.502	37708.875
8798	54.53	12410.266	35652.129
12114	54.49	13872.998	37234.523
5197	54.43	10379.206	38429.746
7938	54.2	11942.509	36549.949
6385	54.11	11025.766	37003.98
8008	54.09	11865.178	35181.824
7252	54.05	11431.129	34689.973
5117	54.05	10561.565	36889.434
12058	53.99	13809.775	35814.477
4514	53.99	10173.445	39884.102
82	53.88	7983.688	33638.238
4015	53.78	9753.762	34538.059
5990	53.76	10828.262	35816.273
12866	53.72	14253.057	33542.52
8843	53.69	12410.805	34972.445
6652	53.59	11410.522	34271.086
5066	53.46	10497.665	36028.102
9648	53.44	12889.479	37950.797
10126	53.42	13077.331	34895.469
10977	53.42	13551.178	34725.48
9088	53.32	12565.725	35364.289
8837	53.32	12484.811	35200.551
6810	53.27	11382.608	37174.699
6721	53.15	11275.995	35529.441
3102	53.11	9322.878	36091.789
12016	53.11	13897.313	34903.043
2329	53.04	9039.286	36387.176
13651	52.96	14455.392	34280.973
9997	52.86	13050.944	33499.57
7245	52.79	11427.631	34867.41
8518	52.77	12271.364	39755.328
8559	52.75	12474.711	39652.457
11076	52.59	13456.924	37039.867
4311	52.54	9953.302	36313.051
7213	52.5	11467.795	35255.066
9114	52.5	12673.579	36004.199
9396	52.4	12612.26	39586.563
9550	52.27	12807.834	38943.422
9760	52.14	12885.46	36453.68
13412	52.12	14566.91	38378.727
10718	52.04	13160.83	35919.84
8098	51.98	12052.254	33786.289
4067	51.98	9914.665	34088.887
9334	51.94	12678.685	38540.883
4024	51.92	9744.966	34295.395
6250	51.89	11127.919	39710.152
4016	51.87	9789.588	34542.352
4628	51.83	10337.92	37572.406
9477	51.77	12744.421	39743.102
6865	51.75	11392.974	38488.039
3006	51.75	9322.094	38261.969
2881	51.73	9384.142	39822.676
5731	51.71	10609.625	34413.465
3197	51.71	9316.061	34856.199
10494	51.68	13248.72	38687.051
11710	51.62	13717.004	34199.738
4627	51.62	10230.726	37808.027
13648	51.58	14515.443	34213.051
12453	51.45	14131.071	38716.293
99	51.43	7647.631	33822.398
12475	51.37	14197.616	38147.215
4985	51.37	10521.633	34399.172
4299	51.35	9933.858	36074.871
1402	51.35	8610.289	37552.93
12457	51.33	14162.428	38477.094
6599	51.31	11399.451	33432.004
6493	51.29	11077.998	34588.828
7471	51.29	11759.379	35299.395
143	51.18	7734.85	34214.355
3833	51.16	9796.517	37657.48
13537	51.14	14447.558	36466.375
12621	51.14	14163.679	35096.762
8127	51.08	11929.589	33157.926
5939	51.08	10859.331	34771.91
12577	51.04	14129.211	36859.898
6636	51.02	11231.898	34085.367
11670	51.02	13722.778	34785.441
4539	51.02	10310.751	39123.328
5089	50.99	10440.272	36309.84
7943	50.97	11856.191	36612.531
12553	50.93	14042.783	37231.785
1624	50.91	8522.695	33831.117
10372	50.79	13127.466	39604.543
1815	50.76	8845.788	34479.246
5513	50.72	10630.599	37675.488
12011	50.7	13833.15	34882.547
12184	50.64	13862.715	38178.66
9449	50.62	12814.138	39941.785
10462	50.6	13307.576	39414.313
12022	50.56	13934.461	35165.328
10727	50.47	13307.669	35749.539
4786	50.43	10234.357	34610.547
3988	50.43	9804.743	34845.141
9965	50.41	13005.829	33023.453
11887	50.35	13819.352	33689.02
6192	50.33	10791.634	39804.816
6780	50.3	11269.573	36784.316
7212	50.3	11431.724	35570.258
11417	50.3	13654.026	38203.164
6529	50.3	11116.644	33805.023
7811	50.3	12007.601	38660.965
4564	50.22	10152.573	38680.363
7601	50.22	11759.174	37509.23
5344	50.22	10455.216	39673.711
9221	50.2	12655.477	37530.848
3576	50.14	9643.827	36985.313
10672	50.12	13178.553	36232.379
6126	50.11	10921.68	38670.195
5840	50.11	10710.667	33199.117
7594	50.09	11650.008	37349.602
1838	50.09	8756	34825.02
9721	50.09	12737.679	37038.301
13483	50.03	14560.763	37219.855
5644	50.01	10678.382	35267.43
7833	49.99	12048.065	38228.719
6401	49.97	11160.276	36606.316
1791	49.97	8664.231	34314.547
5182	49.95	10365.221	38096.047
5081	49.91	10528.007	36187.762
13248	49.88	14237.887	39180.363
3986	49.86	9895.161	34787.191
13190	49.84	14340.887	37959.516
7920	49.84	11958.105	37102.523
1209	49.82	8331.153	38417.043
11579	49.82	13749.454	37087.875
11790	49.8	13658.175	33645.984
12714	49.78	14182.544	34103.254
4119	49.76	10106.234	33035.336
2263	49.74	8889.474	37969.605
10794	49.65	13349.449	34189.336
4304	49.65	10095.998	36183.977
11020	49.63	13424.567	35817.039
3948	49.63	9871.133	35467.719
2377	49.61	8957.476	35458.84
6198	49.61	10865.565	39860.543
690	49.59	8042.399	37252.906
5565	49.59	10773.004	36969.758
5316	49.57	10553.898	38840.98
1242	49.53	8221.514	39005.246
4098	49.51	9844.854	33200.457
6553	49.49	11115.598	33574.984
9551	49.49	12888.451	38947.453
10773	49.49	13263.125	34881.258
6278	49.43	11111.504	39080.605
9874	49.43	12872.813	34531.891
4214	49.42	9967.473	34285.328
6654	49.4	11214.405	34285.379
8681	49.4	12485.066	37625.215
799	49.38	8028.016	34648.852
8616	49.38	12465.235	38394.109
5409	49.38	10566.821	39491.758
928	49.3	8315.479	33015.57
12476	49.28	14101.198	38148.18
8857	49.28	12286.388	34892.613
11692	49.26	13678.38	34526.57
5932	49.22	10842.727	34581.27
648	49.22	8098.693	38575.563
4237	49.13	10057.78	34667.98
2487	49.09	8866.305	33702.695
12540	49.07	14024.335	37415.117
10928	49.05	13423.196	33844.168
2732	49.03	9126.409	36308.633
357	48.97	7978.691	36484.129
1693	48.96	8807.305	33092.188
1619	48.96	8489.91	34064.398
1202	48.94	8224.964	38238.941
4733	48.94	10208.545	35443.922
6243	48.94	11191.33	39608.035
12369	48.92	14117.867	39511.273
9116	48.92	12601.911	36044.844
11896	48.92	13902.338	33784.961
7512	48.9	11821.618	35828.063
7260	48.9	11435.636	34570.492
6392	48.88	11153.253	36812.129
8199	48.86	12259.438	34358.836
6585	48.84	11325.308	33112.586
8487	48.82	12239.361	39245.133
7052	48.8	11590.058	38016.883
12827	48.76	14409.689	33004.594
10368	48.75	13095.128	39550.059
9857	48.71	12761.659	34897.988
7597	48.63	11753.667	37394.277
12452	48.61	14040.744	38710.484
10225	48.61	13075.489	37017.152
275	48.55	7947.141	35494.023
3803	48.55	9770.134	38140.977
5612	48.52	10777.226	35919.961
2156	48.52	9032.946	39603.711
7435	48.5	11647.036	34619.926
8743	48.46	12410.615	36539.059
13470	48.44	14594.551	37418.621
8430	48.42	12258.545	38145.371
6739	48.42	11287.384	35850.16
5157	48.4	10426.121	37679.688
3302	48.4	9499.794	33102.184
435	48.38	7813.161	37593.969
960	48.38	8305.776	33466.211
13189	48.36	14328.748	37952.477
4134	48.34	10085.333	33404.605
3883	48.32	9910.504	36409.945
1970	48.32	8651.653	37896.188
5396	48.3	10717.31	39609.164
1392	48.3	8621.874	37957.797
12217	48.27	13803.237	38963.012
3992	48.23	9920.065	34929.887
1070	48.19	8372.521	35473.293
11584	48.15	13658.67	37170.117
6010	48.13	10857.009	36202.508
4301	48.13	10066.008	36143.781
1354	48.07	8595.809	39079.523
13031	48.07	14239.761	36321.641
7530	48.06	11670.319	36090.879
12584	48.06	14045.925	36662.219
9339	48.04	12504.02	38593.734
11849	48.04	13987.114	33247.449
4123	48.02	10000.456	33122.52
8407	48.02	12091.772	37959.098
9090	48.02	12629.998	35484.77
8987	48	12573.651	33562.094
6076	48	10912.838	37630.969
9762	47.9	12744.624	36462.629
7840	47.88	11974.428	38051.199
3630	47.86	9695.834	38084.715
3042	47.86	9303.298	37213.113
13139	47.84	14245.905	37525.809
1673	47.83	8574.067	33058.59
8982	47.83	12648.385	33502.367
12623	47.81	14097.318	35163.164
4398	47.79	10090.797	37628.859
12101	47.79	13912.858	37159.32
4468	47.79	10115.136	38967.996
261	47.79	7981.989	35290.492
2647	47.79	9262.611	35013.586
206	47.73	7728.56	34827.84
9932	47.73	12868.847	33422.902
2714	47.73	9161.639	35871.223
1926	47.71	8843.624	36496.348
5429	47.67	10770.525	39217.961
12233	47.65	13994.812	39298.031
7982	47.63	11945.26	35894.875
12596	47.62	14002.16	35927.867
1060	47.6	8258.104	35263.313
3776	47.6	9912.854	38765.242
9518	47.54	12784.243	38969.742
2173	47.52	9027.146	39365.504
7254	47.52	11546.365	34719.078
5745	47.52	10700.638	34222.512
9838	47.5	12734.964	35168.105
1540	47.48	8561.469	35020.902
2290	47.48	8968.587	37051.945
5996	47.46	10899.906	35879.676
1969	47.42	8803.192	37859.512
6777	47.42	11313.668	36691.422
6115	47.39	10831.516	38273.711
6027	47.37	10813.222	36667.898
2623	47.33	9257.252	34812.617
9106	47.31	12585.391	35849.191
10100	47.27	13066.309	34424.023
13445	47.27	14626.184	37743.547
7207	47.27	11559.23	35521.063
4794	47.23	10227.662	34736.824
12230	47.21	13923.056	39224.492
12019	47.17	13965.513	34996.254
8768	47.17	12377.097	36372.063
11679	47.14	13688.948	34696.012
2456	47.1	8856.263	34327.746
3775	47.08	9706.39	38755.066
9275	47.06	12707.886	37851.543
6890	47.06	11351.71	39148.922
7425	47.06	11777.306	34467.102
2696	47.04	9248.324	35675.246
8372	47.04	12131.255	37439.531
10192	47.04	13042.387	36222.18
7074	47.04	11461.523	37786.27
7596	47.02	11696.645	37389.555
396	47	7742.929	37117.723
6438	47	11097.121	35690.535
10837	46.98	13247.961	33629.117
9926	46.98	12874.152	33616.813
6124	46.96	10942.963	38625.035
5473	46.96	10664.924	38555.148
3762	46.94	9726.482	39009.574
2320	46.93	8939.625	36578.41
5523	46.91	10667.771	37589.316
4708	46.87	10250.034	36119.086
11017	46.83	13459.963	35733.5
7432	46.83	11760.657	34551.293
7487	46.83	11822.336	35531.906
10658	46.83	13144.346	36387.652
6301	46.81	11185.519	38353.184
6719	46.81	11267.574	35483.824
7292	46.81	11582.409	34082.117
9886	46.81	12830.154	34349.16
9083	46.81	12521.914	35111.645
3568	46.81	9684.852	36771.02
8185	46.79	12259.068	34104.523
4409	46.77	10131.683	37938.406
10988	46.77	13483.672	34991.586
1533	46.75	8568.245	35201.922
12630	46.75	14038.616	35037.762
667	46.73	8157.311	37924.109
3643	46.68	9670.725	38492.863
5064	46.66	10493.785	35938.41
1165	46.64	8383.729	37223.117
4929	46.62	10441.66	33534.289
1541	46.62	8607.883	35055.938
8750	46.58	12482.407	36652.07
4147	46.58	9950.47	33628.332
4314	46.54	10069.721	36330.121
583	46.54	7813.615	39905.266
4335	46.54	10114.44	36660.676
2228	46.52	9003.369	38512.586
8065	46.52	12048.269	34381.141
7581	46.5	11701.227	37117.238
2896	46.5	9372.276	39490.73
557	46.49	7945.892	39537.879
3735	46.45	9820.751	39720.02
12095	46.45	13880.001	36884.699
3718	46.45	9661.045	39980.055
13592	46.41	14573.13	35135.742
5940	46.39	10796.732	34790.223
11434	46.39	13755.955	37862.957
6758	46.37	11324.061	36216.402
141	46.31	7926.605	34208.547
4099	46.31	9808.687	33207.738
7886	46.29	11906.008	37576.008
8209	46.29	12248.643	34572.688
5702	46.27	10588.992	34824.059
12080	46.27	13917.767	36458.781
5636	46.24	10733.471	35446.953
10098	46.24	13075.319	34375.074
11587	46.24	13583.556	36894.23
11635	46.2	13686.416	35786.473
8233	46.2	12247.376	35032.926
10506	46.2	13224.303	38562.535
2391	46.18	9036.355	35108.223
10624	46.16	13244.328	37309.68
8400	46.16	12239.286	37784.496
6894	46.14	11370.572	39214.715
10731	46.14	13275.025	35874.859
11802	46.12	13765.336	33503.992
12039	46.08	13892.564	35501.336
3231	46.08	9453.192	34555.566
7249	46.04	11482.244	34633.152
5662	46.04	10609.884	35161.445
6446	46.03	11144.785	35496.891
5494	46.03	10699.407	38284.199
9300	46.03	12604.219	38146.605
535	45.99	7879.303	39432.215
2262	45.99	9020.11	37964.145
11651	45.97	13641.533	35356.363
12864	45.95	14425.742	33524.508
12113	45.95	13979.177	37234.098
7945	45.95	12007.783	36651.625
8782	45.95	12333.486	35998.383
1956	45.91	8804.629	37296.82
3010	45.91	9428.485	38085.93
10737	45.87	13295.065	35647.422
9860	45.87	12732.449	34908.469
7274	45.85	11554.727	34431.996
3068	45.83	9451.136	36810.828
1736	45.83	8664.517	33399.23
1170	45.83	8394.599	37325.703
4264	45.83	10042.242	35290.816
8225	45.81	12105.393	34843.355
5699	45.8	10632.705	34795.965
2826	45.8	9062.704	38768.105
6270	45.78	11095.283	39183.492
6366	45.78	11051.963	37296.125
6079	45.76	10877.718	37664.82
7930	45.72	11914.162	36933.199
5849	45.72	10975.767	33159.785
5951	45.7	10781.905	35077.898
5589	45.7	10681.07	36415.215
6497	45.68	11026.229	34385.352
3615	45.66	9705.335	37742.125
106	45.66	7818.926	33914.48
2225	45.66	9056.053	38757.926
13508	45.64	14559.888	37073.434
12867	45.62	14422.469	33552
12650	45.6	14134.396	34293.301
4607	45.58	10218.771	37923.895
4271	45.57	10014.419	35379.746
13558	45.55	14519.006	35874.793
2244	45.55	8969.134	38239.938
7979	45.55	11981.959	35862.324
10433	45.55	13244.718	39975.055
1130	45.53	8361.574	36381.785
1662	45.53	8625.866	33304.242
5915	45.53	10861.68	34162.008
1613	45.51	8601.781	33998.207
6669	45.49	11266.524	34725.715
9514	45.49	12880.001	39255.477
6404	45.45	11099.377	36669.84
1292	45.41	8296.874	39655.559
3063	45.39	9411.667	36745.281
7676	45.28	11664.612	39149.965
5700	45.26	10583.851	34813.922
11043	45.24	13429.96	36314.258
4400	45.24	10007.268	37685.176
30	45.22	7651.979	33264.633
6164	45.2	10980.578	39427.645
12771	45.2	14193.77	33767.801
4975	45.2	10529.336	34225.766
3160	45.18	9442.602	35525.598
10318	45.14	13020.688	38168.68
6455	45.14	11173.571	35096.852
11625	45.14	13706.712	35922.512
10179	45.14	13061.223	36068.02
7944	45.14	12043.398	36634.09
13552	45.14	14461.015	35906.023
7244	45.14	11608.227	34781.402
411	45.14	7849.285	37285.813
7529	45.13	11797.416	36072.02
4325	45.09	10133.994	36481.719
6313	45.09	11050.028	38207.883
3310	45.09	9545.91	33257.602
3352	45.07	9572.038	33970.586
2372	45.07	9052.794	35421.746
9163	45.07	12687.034	36827.547
6357	45.05	11187.484	37429.762
10926	45.05	13530.196	33748.109
2526	45.05	8850.573	33150.797
4427	45.05	10094.966	38238.379
4826	45.03	10303.426	34184.887
4864	45.01	10241.418	33903.891
7792	45.01	12041.09	38966.836
6979	44.99	11454.776	39690.898
9170	44.99	12662.965	36898.148
8174	44.99	12135.864	33945.176
6418	44.99	11138.48	36155.332
8986	44.99	12670.021	33539.613
8827	44.97	12485.828	35346.449
507	44.97	7721.101	39087.105
13040	44.97	14324.697	36582.652
5575	44.95	10736.659	36758.875
9962	44.95	12854.061	33120.355
7255	44.93	11613.545	34766.313
3736	44.93	9811.145	39721.879
1966	44.93	8747.715	37710.668
12599	44.93	14010.805	36013.73
7643	44.91	11787.499	38625.836
2339	44.91	8935.226	36229.133
884	44.91	8171.859	33256.793
5548	44.9	10599.795	37286.234
8184	44.88	12085.758	34097.988
5502	44.88	10619.319	38134.102
5880	44.88	10838.629	33796.297
10520	44.88	13346.442	38172.746
3021	44.86	9311.17	37713.23
821	44.86	8171.408	34336.996
995	44.84	8240.332	34275.461
11580	44.82	13622.388	37095.199
6302	44.82	11075.535	38365.07
1659	44.8	8575.523	33237.223
1557	44.78	8458.556	34765.898
13229	44.74	14300.681	38809.461
4701	44.72	10164.168	36258.898
4319	44.68	10108.153	36392.301
8134	44.68	12195.213	33153.219
10177	44.68	13129.596	36001.188
10406	44.68	13100.323	39975.711
6996	44.67	11588.792	39381.367
7478	44.67	11846.764	35423.402
5313	44.65	10540.748	38789.207
1475	44.65	8420.431	36189.102
8182	44.65	12233.839	34067.691
6771	44.65	11294.336	36596.277
6741	44.59	11268.37	35855.871
3185	44.59	9453.546	35006.656
8128	44.59	12161.902	33020.133
6245	44.57	11105.63	39642.152
5867	44.57	10929.129	33687.957
1845	44.57	8663.922	34966.063
6913	44.55	11357.08	39711.059
7473	44.55	11680.032	35310.434
1114	44.53	8225.298	36113.246
3263	44.49	9356.238	33797.297
10311	44.45	13018.619	38055.074
12274	44.45	13980.761	39735.875
2395	44.45	8893.692	35145.723
1903	44.44	8670.304	35976.012
8050	44.42	11954.004	34581.41
6013	44.4	10923.573	36301.871
10973	44.4	13532.635	34643.332
4723	44.4	10251.936	35761.059
8332	44.36	12136.862	36456.648
1134	44.34	8203.612	36528.758
7436	44.34	11727.885	34647.781
12033	44.34	13905.062	35343.078
8670	44.34	12378.362	37795.121
12574	44.32	14094.565	36758.695
7	44.32	7717.438	33063.758
2541	44.3	9110.294	33254.313
107	44.3	7882.18	33916.434
10242	44.3	13077.433	37446.461
7426	44.3	11685.245	34499.332
1865	44.28	8788.585	35238.406
8121	44.26	11988.539	33096.586
1307	44.26	8585.469	39924.215
3831	44.24	9826.46	37581.086
4622	44.24	10308.576	37760.617
11527	44.24	13603.086	37231.375
12166	44.24	13935.272	37756.117
7075	44.24	11556.14	37793.613
10725	44.22	13146.353	36022.809
9803	44.21	12875.324	35723.633
4006	44.21	9764.902	34484.941
5610	44.21	10737.414	35898.453
5630	44.19	10566.669	35686.516
11283	44.19	13465.94	39946.184
212	44.17	7841.854	34909
7099	44.17	11593.404	37477.168
7159	44.17	11421.713	36215.613
4963	44.17	10477.184	34131.023
10129	44.15	12951.418	34967.277
1697	44.13	8697.851	33141.242
3916	44.13	9814.854	35924.605
10127	44.09	12963.355	34901.434
393	44.09	7662.562	37098.934
1054	44.09	8399.245	35058.637
3165	44.07	9341.802	35272.094
10614	44.07	13243.839	37458.336
3129	44.07	9472.382	35581.559
7129	44.07	11459.161	36930.602
10751	44.05	13257.497	35308.941
8080	44.03	12041.103	34119.152
3285	44.03	9351.207	33206.473
11966	44.01	13908.995	34065.488
5122	44.01	10360.688	37071.504
8357	44	12268.277	37100.176
12027	43.98	13856.733	35277.227
4141	43.98	10017.112	33576.43
5563	43.98	10750.034	36930.145
6318	43.98	11013.905	38274.375
2300	43.98	9036.996	36959.035
3279	43.96	9480.047	33453.805
7689	43.96	11651.937	39524.797
6581	43.96	11215.362	33044.586
4056	43.94	9723.24	34220.73
68	43.94	7753.202	33461.934
9802	43.92	12782.055	35714.547
3613	43.92	9541.074	37680.945
10991	43.92	13508.768	35019.355
1657	43.9	8558.771	33185.844
1456	43.88	8554.899	36609.402
318	43.88	7914.718	35941.242
5522	43.86	10697.203	37538.453
10166	43.84	12932.105	35820.059
723	43.82	8087.386	36209.605
4717	43.77	10199.785	35951.168
7476	43.77	11834.058	35360.668
4365	43.77	9946.56	37032.957
2820	43.75	9189.534	38683.922
7590	43.75	11773.32	37215.922
5723	43.75	10568.314	34345.719
11224	43.73	13366.297	39070.477
6900	43.73	11421.946	39397.117
7489	43.73	11721.616	35557.164
6699	43.73	11297.649	35156.902
158	43.71	7721.379	34286.969
13398	43.71	14570.324	38835.992
8887	43.71	12368.736	34276.953
882	43.71	8175.83	33215.328
4671	43.69	10335.364	36932.891
100	43.69	7960.61	33834.941
13036	43.67	14231.569	36446.379
1298	43.63	8367.125	39838.051
5601	43.61	10702.51	36295.883
2294	43.59	8927.516	36873.535
7688	43.59	11664.362	39513.871
5993	43.59	10922.295	35855.813
12005	43.57	13979.346	34779.91
4549	43.57	10189.456	39019.223
7929	43.57	12010.795	36918.852
9087	43.57	12632.006	35289.547
4421	43.55	9949.177	38154.211
5659	43.54	10725.333	35141.949
4706	43.52	10185.496	36074.773
13424	43.5	14581.604	38143.988
2160	43.48	8865.37	39457.566
10659	43.44	13222.331	36409.887
4517	43.44	10273.661	39980.602
2775	43.42	9097.63	37357.73
3322	43.42	9648.677	33290.859
6034	43.42	10951.31	36797.938
13418	43.36	14588.486	37994.16
4878	43.34	10163.481	33761.188
4392	43.32	10115.085	37551.023
11622	43.32	13777.974	35899.152
8629	43.31	12332.749	38079.348
9414	43.31	12549.355	40002.488
3338	43.29	9564.856	33616.465
12644	43.29	14096.314	34770.285
7535	43.29	11720.329	36306.629
13399	43.27	14459.401	38868.02
4905	43.27	10302.544	33098.957
13530	43.23	14568.754	36550.141
2819	43.23	9210.217	38656.68
8070	43.21	11926.768	34140.969
4034	43.21	9907.59	34338.879
5870	43.19	10845.326	33710.266
9394	43.19	12559.632	39579.543
2565	43.17	9269.877	33709.98
189	43.17	7718.004	34617.555
6657	43.15	11297.768	34324.289
10134	43.13	13065.721	35113.82
4405	43.13	10083.805	37899.641
8119	43.09	11973.69	33085.023
6776	43.09	11356.691	36689.93
8724	43.08	12417.417	37335.148
4431	43.08	10105.35	38371.305
2517	43.06	8919.822	33248.367
6922	43.06	11279.541	39766.367
7326	43.06	11488.794	33581.445
1061	43.06	8345.859	35296.988
6103	43.04	10842.09	38067.031
10799	43.04	13331.424	34244.18
11397	43.04	13640.089	38783.574
13166	43.02	14399.812	37686.668
9830	43.02	12789.934	35134.816
4860	43.02	10342.296	33875.012
5769	43	10716.822	33833.398
13836	42.98	14621.186	33031.512
9776	42.98	12757.769	36091.719
2523	42.96	8851.08	33116.586
6901	42.96	11401.712	39447.051
11706	42.96	13729.431	34440.594
5328	42.94	10400.654	39243.363
11652	42.94	13584.376	35111.074
5953	42.94	10791.681	35122.266
994	42.92	8368.858	34260.047
8122	42.92	11930.157	33105.59
7299	42.92	11621.944	33833.156
7991	42.92	12004.208	35675.68
12261	42.92	13909.105	39627.57
12581	42.88	14176.471	36582.805
11646	42.88	13680.256	35538.555
6354	42.88	11007.719	37350.285
4918	42.87	10492.892	33213.586
2728	42.85	9114.215	36189.039
7785	42.85	11884.458	39193.27
4609	42.83	10293.453	37961.875
6006	42.83	10935.403	36027.605
9851	42.81	12903.675	34771.934
1399	42.79	8467.306	37819.188
1107	42.79	8248.135	36085.063
12257	42.79	13989.149	39582.684
10625	42.77	13267.127	37023.352
4903	42.77	10236.173	33040.68
5573	42.77	10686.907	36718.637
8402	42.77	12075.484	37842.211
7258	42.75	11595.219	34537.027
13519	42.75	14609.672	36886.66
11057	42.73	13415.241	36566.254
7953	42.73	12003.536	36353.121
3564	42.73	9519.273	36681.742
11865	42.73	13852.259	33484.691
2932	42.69	9357.666	38901.844
4768	42.69	10296.051	35030.02
6547	42.67	11178.921	33701.684
10272	42.67	13037.082	37613.707
4605	42.67	10177.082	37877.855
5542	42.67	10636.116	37224.734
11883	42.64	13806.345	33621.625
7148	42.64	11605.67	36688.367
6488	42.58	11159.166	34509.668
1380	42.56	8546.009	38201.559
7109	42.54	11501.824	37302.32
6308	42.54	11161.985	38160.988
7986	42.52	12050.223	35597.598
4063	42.52	9766.411	33978.156
7373	42.52	11793.321	33647.566
13593	42.5	14614.934	35165.207
11795	42.48	13613.993	33720.656
13534	42.46	14459.338	36695.285
5631	42.46	10665.913	35686.363
3804	42.46	9909.976	37828.02
67	42.46	7971.527	33460.223
5526	42.44	10750.361	37609.707
9225	42.44	12605.713	37566.949
4261	42.42	10048.276	35264.695
7921	42.42	11877.284	37103.074
7641	42.41	11719.626	38599.215
3039	42.41	9468.159	37451.855
9368	42.37	12620.336	39126.984
52	42.37	7888.532	33378.668
5314	42.35	10421.7	38807.211
1191	42.35	8359.02	37869.371
4552	42.35	10208.248	38819.801
5532	42.33	10702.347	37425.508
12064	42.33	13890.074	36006.332
3266	42.33	9350.12	33509.043
2335	42.33	8993.806	36468.637
855	42.31	8030.36	34127.121
7546	42.31	11669.098	36536.09
10875	42.31	13267.995	33037.516
1922	42.25	8633.857	36404.086
5602	42.25	10673.563	36306.328
7564	42.23	11732.727	36798.09
868	42.23	8032.016	33613.594
6325	42.23	11081.8	38086.574
8345	42.23	12165.811	36717.246
5843	42.19	10638.65	33302.461
13686	42.19	14426.15	33904.566
7139	42.19	11487.843	36822.039
7183	42.19	11518.615	36032.297
9792	42.19	12900.596	35979.246
3202	42.18	9414.659	34889.977
11419	42.18	13721.248	38278.43
9750	42.18	12891.216	36600.594
6451	42.18	11065.386	35551.652
8773	42.18	12319.059	36142.406
8630	42.18	12468.907	38099.379
7956	42.16	11930.163	36073.746
3513	42.16	9549.767	36088.707
6784	42.16	11326.336	36839.18
2866	42.16	9093.806	39558.996
8009	42.14	12036.761	35199.73
3056	42.1	9399.325	36959.957
8573	42.1	12293.355	39405.953
4414	42.08	10119.668	38035.551
13044	42.08	14262.499	36656.438
8135	42.08	12181.971	33163.215
7192	42.06	11467.83	35860.707
3747	42.04	9804.636	39427.652
1169	42.02	8306.185	37313.199
8157	42.02	12192.028	33584.301
6508	42.02	11089.299	34198.277
3899	42	9820.067	36355.914
10992	42	13506.149	35045.645
11159	41.98	13398.083	37633.93
7572	41.98	11728.492	36994.02
12949	41.98	14292.1	34513.996
12663	41.96	14196.956	34409.008
11682	41.96	13773.833	34724.305
13002	41.96	14421.501	35471.063
5082	41.96	10393.883	36192.984
2886	41.95	9292.818	39602.879
13535	41.95	14503.114	36380.352
2477	41.95	8980.129	33851.457
1306	41.95	8625.416	39837.098
8180	41.95	12129.688	34044.977
6629	41.93	11257.745	34045.156
1571	41.93	8545.003	34290.613
7263	41.93	11465.387	34346.414
1525	41.89	8611.634	35118.672
9625	41.89	12813.358	37995.699
9523	41.89	12904.108	38989.043
9381	41.87	12506.454	39469.941
17	41.87	7889.165	33164.305
12178	41.85	13943.683	37968.211
13285	41.85	14337.181	39638.32
10488	41.83	13352.045	38925.664
12035	41.81	13930.543	35376.73
7015	41.81	11436.014	39036.602
2913	41.81	9345.305	38956.574
12635	41.81	14012.203	34906.633
8308	41.81	12115.762	35686.348
4749	41.79	10338.171	35100.816
8567	41.79	12445.639	39539.387
3033	41.77	9362.391	37642.531
679	41.77	8100.895	37777.453
5412	41.77	10593.446	39547.832
11074	41.77	13526.821	36986.328
7674	41.74	11785.393	39100.785
13005	41.74	14374.247	35535.594
9935	41.72	12724.579	33441.473
11045	41.72	13429.317	36345.441
6964	41.72	11480.546	39943.605
10187	41.7	13090.952	36193.305
970	41.68	8406.58	33662.016
1484	41.68	8583.428	35737.57
8746	41.68	12333.087	36589.477
12141	41.66	13950.061	37580.52
8215	41.66	12269.96	34736.531
9398	41.64	12548.767	39679.023
5671	41.64	10750.231	35241.844
3058	41.64	9426.541	36968.16
3690	41.64	9690.207	39260.219
9060	41.64	12556.463	34630.371
6326	41.62	10996.883	38096.773
7195	41.62	11522.499	35580.434
3334	41.62	9492.116	33442.227
3258	41.58	9286.737	33701.266
10745	41.58	13231.096	35490.5
3337	41.56	9571.41	33610.563
136	41.56	7707.159	34200.359
1368	41.56	8443.906	38373.203
13769	41.56	14489.134	33523.645
806	41.56	8151.055	34480.578
5113	41.56	10431.651	36823.684
8018	41.56	11901.339	35038.012
4619	41.56	10330.639	37754.34
3300	41.52	9389.362	33139.953
4736	41.52	10201.344	35531.336
117	41.51	7985.958	33987.832
2148	41.51	8678.071	39919.113
9292	41.49	12705.594	38015.922
7779	41.49	11854.111	39400.902
7403	41.45	11714.025	34155.203
6812	41.45	11415.87	37286.781
4084	41.45	9899.457	33728.059
11880	41.43	13936.562	33595.426
6323	41.43	11198.615	38056.609
8152	41.43	12219.011	33516.941
11962	41.43	13929.201	34058.309
4970	41.39	10539.3	34187.48
1962	41.39	8686.357	37588.027
7163	41.39	11625.423	36311.469
8443	41.39	12088.089	38387.406
171	41.37	7723.993	34424.203
4124	41.37	9927.864	33127.984
2087	41.35	8786.95	39397.254
8600	41.35	12461.548	38570.734
9870	41.35	12874.009	34500.852
7365	41.33	11822.682	33510.402
7629	41.33	11849.237	38258.629
12634	41.33	14128.818	34902.559
4364	41.33	10112.611	37019.156
4960	41.31	10420.804	34082.945
7229	41.31	11460.533	35404.516
10951	41.31	13482.347	34168.906
6633	41.31	11398.792	34068.602
3783	41.29	9850.21	38327.203
6743	41.29	11378.023	35938.824
9837	41.29	12760.725	35156.664
3028	41.28	9372.724	37555.633
12603	41.28	14138.611	35873.348
3608	41.28	9605.857	37586.254
4731	41.28	10139.573	35426.18
7915	41.26	12007.702	37301.703
8558	41.26	12437.058	39631.82
1287	41.26	8296.159	39524.863
1696	41.26	8698.956	33135.648
3013	41.24	9359.077	38120.324
6796	41.24	11273.689	37008.203
13590	41.22	14587.664	35116.59
2501	41.22	9027.744	33787.285
8742	41.22	12473.219	36856.262
8721	41.22	12479.648	37296.246
9352	41.2	12543.823	38836.031
10797	41.2	13210.489	34228.91
11644	41.2	13742.123	35475.262
4664	41.18	10312.086	37080.871
10969	41.18	13564.605	34580.504
176	41.18	7911.672	34487.379
10310	41.18	12957.721	38051.367
10863	41.16	13330.044	33255.844
2685	41.16	9253.664	35533.359
1763	41.14	8711.194	33878.789
8046	41.14	11958.572	34489.926
10111	41.14	13043.882	34546.66
1377	41.12	8566.84	38152.363
3902	41.12	9844.121	36100.004
5410	41.1	10620.17	39502.727
46	41.1	7918.75	33300.309
12886	41.08	14320.871	33880.586
3344	41.08	9699.551	33888.738
7616	41.08	11812.482	37910.836
11583	41.08	13576.535	37105.953
4872	41.08	10309.977	33666.684
9800	41.08	12901.296	35638.074
8780	41.08	12474.799	35958.629
8576	41.08	12346.776	38956.664
2680	41.08	9100.25	35443.395
13569	41.06	14474.882	35687.172
12049	41.05	13790.403	35672.137
7628	41.05	11659.785	38254.516
4428	41.03	10100.218	38281.957
4899	41.03	10169.036	33005.027
3176	41.03	9399.32	35195.43
746	41.01	8122.931	35895.102
12816	40.99	14157.078	33204.121
302	40.99	7640.096	35842.059
5173	40.99	10377.032	37921.016
8475	40.97	12188.987	38930.375
8631	40.97	12485.265	37843.039
8722	40.97	12491.611	37305.383
2862	40.97	9144.535	39459.961
12613	40.95	14166.16	35523.543
9933	40.95	12918.005	33429.547
962	40.93	8378.958	33558.199
815	40.93	8192.268	34578.344
12030	40.93	13951.711	35329.594
10873	40.93	13137.156	33012.246
12091	40.93	13879.202	36801.125
5961	40.91	10954.854	35274.66
4687	40.91	10318.359	36657.891
7421	40.91	11652.989	34445.57
6747	40.89	11242.87	35995.371
5531	40.89	10621.419	37370.988
12432	40.89	14076.694	38981.113
13780	40.89	14610.78	33538.422
6693	40.87	11337.122	35087.129
1505	40.87	8437.986	35466.363
6848	40.87	11365.762	38135.961
4303	40.85	9993.952	36164.902
12812	40.85	14115.379	33459.008
5186	40.85	10530.258	38145.16
4373	40.85	10132.416	37195.539
4839	40.85	10203.681	34009.789
12821	40.83	14117.108	33308.625
2556	40.83	9117.667	33460.191
524	40.83	7829.542	39235.594
4928	40.83	10359.141	33437.457
4306	40.82	10106.335	36225.699
5453	40.82	10752.591	38911.246
9783	40.82	12776.566	35908.078
494	40.82	7733.981	39011.398
11335	40.82	13654.719	39456.313
1921	40.82	8828.434	36394.984
2595	40.82	9173.306	34338.281
9404	40.82	12547.399	39785.105
6978	40.8	11495.777	39686.172
12463	40.8	14194.311	38559.758
4690	40.8	10349.075	36389.492
5006	40.8	10416.086	34869.984
268	40.8	7950.049	35409.047
10362	40.78	13063.807	39363.234
9747	40.78	12888.816	36838.293
13549	40.78	14633.178	36166.266
8043	40.76	11994.86	34724.199
8062	40.76	12061.106	34349.527
6407	40.74	11202.545	36438.059
6983	40.74	11598.305	39747.598
810	40.74	8157.76	34511.328
13406	40.74	14630.821	38743.203
8878	40.72	12361.919	34313.453
2390	40.7	8966.093	35094.609
1451	40.7	8569.009	36725.512
10764	40.7	13204.614	34990.539
12818	40.68	14055.531	33228.102
7697	40.68	11837.1	39624.324
3960	40.66	9817.66	35279.563
7247	40.66	11524.521	34898.164
9695	40.66	12922.01	37635.313
9416	40.64	12760.726	39795.637
4678	40.64	10183.325	36763.914
4077	40.64	9750.768	33896.48
2652	40.62	9261.949	35084.508
5661	40.62	10690.178	35149.387
12586	40.62	14143.061	36454.551
9888	40.6	12924.926	34447.676
13364	40.6	14620.724	39569.867
11814	40.6	13657.38	33240.305
5920	40.59	10795.103	34321.793
5979	40.59	10939.335	35647.734
11662	40.59	13669.652	34943.641
11084	40.57	13505.988	37266.23
9923	40.57	12787.561	33512.559
3275	40.53	9361.242	33364.723
1068	40.53	8385.45	35398.133
10750	40.53	13230.211	35305.598
793	40.51	8149.715	34816.77
13253	40.51	14230.93	39294.672
2975	40.51	9316.128	38507.977
3890	40.49	9781.143	36441.602
4112	40.49	9794.653	33113.625
7429	40.49	11720.581	34527.016
13385	40.47	14616.96	39195.141
2239	40.47	9047.322	38400.172
9271	40.47	12610.124	37817.023
8229	40.47	12233.025	34975.297
8066	40.47	11922.686	34430.672
2898	40.45	9459.082	39540.309
4855	40.45	10268.017	34125.82
5561	40.43	10599.61	36901.152
5123	40.43	10493.543	37090.215
7321	40.43	11477.289	33551.227
12989	40.41	14345.065	35205.648
1814	40.41	8782.421	34467.805
11724	40.41	13718.016	34009.758
3297	40.41	9456.558	33058.941
2161	40.39	8931.625	39515.852
7632	40.39	11662.026	38346.953
4476	40.38	10117.042	39217.961
3485	40.38	9572.869	35651.371
7507	40.38	11642.249	35728.773
3047	40.38	9344.452	37314.48
6345	40.38	11108.309	37764.555
1925	40.36	8786.743	36467.852
13490	40.36	14640.721	37274.801
3330	40.34	9698.134	33414.637
4157	40.34	10043.93	33750.043
7191	40.32	11485.975	35835.738
11983	40.32	13856.542	34264.043
1136	40.32	8345.964	36581.66
7035	40.3	11583.1	38531.215
2234	40.3	9006.641	38610.945
5497	40.28	10739.22	37995.129
11982	40.28	13785.35	34259.176
10761	40.28	13301.549	35203.648
8884	40.26	12385.481	34183.531
10635	40.26	13240.082	36860.668
10357	40.26	13010.418	39300.188
8440	40.26	12139.412	38316.977
3934	40.26	9715.247	35597.941
972	40.26	8346.131	33689.797
11242	40.26	13405.231	39448.242
4109	40.26	9841.115	33030.305
1936	40.26	8742.309	36749.086
5969	40.24	10830.453	35386.09
5597	40.24	10717.446	36225.805
2786	40.24	9151.069	37703.477
13386	40.24	14529.953	39225.586
1258	40.24	8295.018	39190.43
10870	40.24	13157.057	33310.105
8158	40.22	12222.849	33591.926
7071	40.22	11574.901	37674.691
4529	40.22	10203.537	39481.406
4116	40.22	9896.723	33151.574
166	40.2	7687.584	34386.391
791	40.2	8098.324	34771.316
116	40.2	7814.427	33971.66
11672	40.18	13623.261	34816.848
2798	40.18	9183.981	37983.07
7047	40.18	11633.492	38276.137
1606	40.18	8558.838	34232.051
5596	40.16	10730.081	36510.832
9779	40.16	12746.973	36157.426
7033	40.16	11626.774	38485.766
5845	40.15	10610.636	33093.75
4560	40.15	10154.888	38915.938
5530	40.15	10727.138	37342.957
12643	40.11	13998.369	34757.906
9917	40.11	12784.214	33735.445
25	40.11	7913.843	33233.238
3187	40.09	9491.13	35051.844
56	40.07	7774.433	33402.863
9759	40.07	12766.697	36451.199
12841	40.07	14303.413	33237.176
1378	40.07	8465.132	38163.949
11991	40.07	13906.994	34443.32
5481	40.07	10688.148	38389.188
6656	40.05	11322.782	34303.902
8173	40.05	12222.028	33939.43
377	40.05	7950.022	36779.016
5822	40.05	10620.839	33612.477
10479	40.05	13265.58	38797.121
2364	40.05	9058.841	35634.262
4879	40.05	10273.483	33779.621
2578	40.05	9275.587	33917.031
6726	40.03	11316.137	35626.461
13431	40.03	14631.294	37957.262
10890	40.03	13397.367	33161.84
11731	40.01	13689.666	33835.781
6694	40.01	11346.677	35116.453
1611	39.99	8568.094	34271.004
7862	39.99	11895.732	37838.285
12264	39.99	13797.581	39647.109
3875	39.97	9743.242	36588.691
13458	39.97	14626.575	37611.047
4515	39.97	10218.58	39889.211
5120	39.97	10401.973	36960.504
11297	39.95	13659.789	39799.176
13003	39.93	14410.89	35481.91
5756	39.92	10573.38	33983.281
5071	39.92	10551.626	36105.34
3329	39.92	9582.373	33399.637
8906	39.9	12293.945	33860.188
12123	39.86	13988.787	37406.074
10440	39.86	13142.633	39671.703
2315	39.86	8872.225	36765.641
6582	39.86	11292.104	33093.59
6138	39.86	10835.525	38911.645
2394	39.86	8879.576	35142.098
12216	39.86	13950.082	38948.445
307	39.84	7896.02	35913.973
1043	39.84	8397.361	35010.113
3851	39.84	9906.47	37265.469
8148	39.84	12116.898	33412.094
9664	39.84	12785.395	37766.457
10146	39.84	13123.641	35426.68
8735	39.84	12320.08	36714.887
5493	39.82	10672.33	38265.449
5812	39.82	10717.128	33747.324
8187	39.8	12225.012	34141.434
8723	39.8	12362.571	37327.742
3957	39.8	9864.676	35530.848
1987	39.78	8762.549	38239.711
2648	39.76	9273.184	35035.121
10716	39.76	13305.116	36175.32
12442	39.76	14080.061	38887.992
8869	39.76	12433.199	34761.438
3837	39.74	9896.079	37370.914
5428	39.72	10648.945	39215.762
2417	39.72	9047.246	34885.281
955	39.7	8340.099	33330.531
13001	39.7	14372.886	35468.801
11285	39.69	13618.388	39753.457
13449	39.69	14583.741	37795.328
13567	39.69	14545.34	35613.148
9717	39.69	12910.62	37300.859
10644	39.69	13170.063	36715.684
7302	39.69	11589.314	33918.766
3631	39.67	9665.071	38196.027
1542	39.67	8548.995	35058.613
7013	39.65	11521.464	39255.668
3422	39.65	9526.348	34757.344
6814	39.63	11398.415	37318.852
4822	39.63	10259.972	34438.391
5133	39.61	10558.39	37344.789
1953	39.59	8830.573	37184.613
13112	39.57	14345.443	37297.93
8099	39.57	11876.371	33801.027
13227	39.57	14220.75	38747.445
11232	39.57	13370.819	39293.387
5571	39.55	10768.658	37017.813
11251	39.55	13531.841	39661.488
1945	39.53	8761.245	36958.883
11616	39.53	13752.576	36108.781
573	39.53	7866.974	39766.168
823	39.53	8148.696	34344.074
9293	39.53	12690.999	38028.484
6266	39.53	11036.37	39430.414
3177	39.53	9409.778	35198.656
1669	39.53	8547.486	33004.902
6362	39.49	11132.844	37194.293
12858	39.49	14420.146	33432.445
11061	39.49	13376.375	36658.941
6496	39.49	11098.491	34381.195
1426	39.49	8545.807	37075.961
2222	39.49	9011.661	38723.629
10801	39.47	13345.832	34011.215
10717	39.47	13316.609	35902.703
4021	39.47	9860.546	34598.883
4215	39.47	10134.891	34313.543
930	39.46	8328.264	33043.688
7960	39.44	12016.386	36125.402
5340	39.42	10442.018	39469.711
1880	39.42	8683.22	35461.344
7540	39.4	11706.553	36416.555
3737	39.4	9896.427	39737.266
1653	39.38	8619.603	33179.25
9226	39.38	12530.267	37573.852
4654	39.38	10235.199	37424.898
5118	39.36	10450.933	36923.777
8115	39.34	11997.262	33305.152
6523	39.34	11205.817	34092.988
8539	39.32	12270.799	39951.066
1091	39.3	8257.567	35905.34
6853	39.3	11275.364	38176.043
5956	39.3	10852.359	35216.066
3174	39.28	9425.107	35175.301
5185	39.25	10456.02	38120.113
11596	39.23	13746.163	36812.648
8391	39.23	12257.251	37720.387
5170	39.23	10448.124	37873.434
4893	39.21	10165.902	33161.363
10305	39.21	13047.998	37971.813
3982	39.21	9835.411	35055.461
5758	39.21	10653.311	34104.461
4236	39.21	9987.337	34628.852
2670	39.19	9182.117	35319.813
7413	39.19	11757.187	34285.098
7849	39.17	11894.281	38092.387
2601	39.17	9204.069	34464.867
10626	39.17	13221.325	37043.664
19	39.17	7917.646	33171.844
5475	39.17	10620.096	38619.23
10223	39.15	13052.33	37002.426
834	39.15	8041.189	34429.996
5057	39.13	10443.314	35757.488
12774	39.11	14061.719	33775.965
9737	39.11	12848.932	36950.637
1141	39.09	8286.964	36743.332
11981	39.09	13887.053	34228.281
11702	39.07	13703.647	34307.055
10986	39.07	13362.459	34975.938
7132	39.07	11586.669	36992.961
6428	39.05	11144.865	35787.488
3145	39.05	9311.236	35412.297
81	39.05	7746.191	33622.809
11164	39.05	13445.242	37844.066
3826	39.03	9874.715	37522.43
7379	39.03	11681.008	33754.586
2726	39.03	9097.189	36170.344
5407	39.03	10618.11	39469.215
3332	39.02	9503.635	33430.582
10514	39	13292.416	38412.875
2215	39	8894.897	38894.031
1418	39	8590.502	37465.91
10952	39	13545.224	34242.504
5637	39	10602.426	35448.012
10130	39	13056.524	34991.324
1635	38.98	8560.789	33687.391
8626	38.98	12455.083	38253.945
1786	38.96	8829.21	34229.086
9725	38.96	12919.072	37071.926
7230	38.96	11625.1	35095.824
12668	38.96	14092.553	34141.531
7889	38.96	11914.772	37609.758
5201	38.96	10509.852	38675.551
7135	38.94	11618.231	36757.32
3015	38.94	9370.097	37857.613
13609	38.94	14500.358	34849.789
4840	38.92	10287.381	34019.867
10000	38.92	13055.831	33567.465
1035	38.92	8266.802	34883.066
827	38.9	8155.162	34373.609
13006	38.9	14246.863	35545.492
12191	38.88	13826.544	38328.961
9131	38.88	12530.749	36274.867
11875	38.88	13795.778	33587.48
9574	38.86	12879.381	38513.512
3113	38.86	9489.901	36020.242
11432	38.86	13674.825	37844.785
4396	38.86	10054.632	37606.219
8948	38.86	12289.533	33218.48
8017	38.86	12034.005	34978.637
13565	38.84	14449.888	35893.527
6337	38.84	11155.156	37951.059
3225	38.82	9410.692	34450.309
9542	38.82	12890.843	38829.883
4770	38.82	10240.061	35046.813
6634	38.82	11346.784	34070.93
3624	38.82	9600.121	37998.313
9736	38.8	12924.143	36897.93
11613	38.8	13600.356	36373.723
8228	38.8	12170.808	34926.914
11367	38.79	13676.181	39216.852
8123	38.79	11874.595	33123.172
1304	38.79	8517.791	39825.195
7419	38.79	11815.116	34427.883
3099	38.77	9481.009	36080.465
4164	38.77	9976.248	33903.629
8727	38.77	12469.989	36894.699
7713	38.77	11774.504	39696.078
7297	38.75	11455.923	34115.266
6816	38.75	11407.405	37361.332
4078	38.75	9903.349	33902.387
3188	38.73	9460.671	35063.539
8036	38.73	11997.585	34633.414
5399	38.73	10697.741	39650.734
7055	38.71	11484.318	38137.711
5335	38.71	10415.567	39381.207
4635	38.69	10306.431	37660.699
1932	38.67	8825.836	36645.457
12794	38.67	14193.335	33566.457
6350	38.67	11167.693	37818.828
4082	38.65	9745.002	33664.832
3489	38.65	9655.276	35678.816
695	38.65	8138.185	36943.559
4704	38.65	10289.108	36317.387
155	38.65	7765.23	34247.797
13553	38.65	14608.532	35946.391
8994	38.63	12593.809	33695.309
3733	38.63	9898.996	39663.559
3124	38.63	9470.542	35822.09
9713	38.61	12730.106	37260.676
1643	38.61	8536.111	33768.973
1256	38.59	8372.307	39136.531
3559	38.57	9495.822	36579.711
11019	38.57	13531.722	35755.277
6338	38.57	11190.836	37976.406
6322	38.54	11110.403	38014.551
3057	38.52	9410.421	36960.555
5371	38.52	10661.519	39778.145
8074	38.52	11940.926	34235.836
7172	38.5	11475.43	36160.066
286	38.5	7889.646	35567.098
5570	38.48	10642.276	37010.594
13607	38.48	14555.24	34821.887
1072	38.48	8332.061	35541.191
467	38.48	7770.42	38250.941
11690	38.46	13649.019	34521.574
2774	38.46	9177.393	37312.645
6729	38.46	11421.224	35666.199
12481	38.44	14195.612	37987.66
1771	38.44	8654.953	34033.434
1507	38.44	8588.532	35511.656
1371	38.44	8448.959	38433.023
8019	38.42	11875.302	35068.254
6275	38.42	11080.473	38982.336
5093	38.4	10478.27	36385.172
7144	38.4	11625.703	36613.035
6175	38.4	10962.458	39662.859
699	38.38	8125.248	36720.27
12111	38.38	13976.116	37217.77
5331	38.38	10561.288	39320.211
967	38.38	8390.127	33607.051
13542	38.36	14607.865	36233.805
12078	38.36	13868.906	36423.133
7218	38.36	11450.169	35321.145
1841	38.33	8808.733	34855.598
4997	38.33	10456.752	34698.844
9351	38.31	12501.039	38815.922
9357	38.31	12570.293	38928.184
326	38.31	7937.514	36026.934
10306	38.31	13126.068	37973.992
8274	38.31	12137.43	35497.293
2463	38.31	8968.919	34182.621
2955	38.31	9384.372	38768.711
1236	38.29	8215.549	38852.273
1363	38.27	8499.305	38729.375
4369	38.27	9970.796	37129.891
2336	38.27	9020.771	36494.117
813	38.25	8164.379	34559.871
8053	38.25	11917.111	34601.93
3198	38.25	9412.83	34855.363
8354	38.25	12236.202	37024.762
3158	38.23	9422.725	35494.59
8255	38.23	12186.993	35244.254
203	38.23	7747.378	34763.031
5088	38.21	10527.182	36300.777
11438	38.21	13676.14	37872.758
341	38.21	7919.45	36147.5
10912	38.21	13502.624	33485.297
3645	38.21	9613.625	38522.043
3492	38.21	9676.478	35749.789
7878	38.19	12056.16	37787.156
13606	38.19	14441.367	34785.488
8810	38.19	12356.36	35721.477
6046	38.19	10918.743	37054.996
9199	38.17	12670.553	37319.57
2602	38.17	9106.016	34488.34
3117	38.17	9366.742	36052.078
10185	38.17	13119.038	36189.105
10758	38.17	13302.364	35405.133
13581	38.17	14610.373	35321.098
13598	38.17	14490.879	34962.199
11428	38.15	13764.752	38101.766
2888	38.15	9481.768	39647.191
75	38.15	7748.274	33526.699
2295	38.13	9019.829	36902.828
2408	38.12	8982.738	35007.473
11015	38.12	13486.788	35714.785
3595	38.1	9520.334	37383.762
110	38.1	7831.344	33929.047
10880	38.1	13279.67	33123.352
4658	38.1	10290.222	37228.035
8083	38.08	12045.902	33879.711
8678	38.08	12361.949	37529.531
10402	38.08	12988.928	39882.883
10966	38.08	13536.759	34565.816
13488	38.08	14449.159	37264.504
3108	38.06	9356.048	36201.066
8580	38.06	12338.627	39093.363
1872	38.06	8695.791	35371.238
1920	38.06	8837.96	36362.363
376	38.04	7716.857	36746.129
1609	38.04	8583.654	34259.277
10145	38.04	13025.523	35361.602
9633	38.04	12864.301	38079.223
8975	38.02	12663.829	33265.563
9156	38.02	12561.159	36738.301
1295	38	8261.653	39727
12631	37.98	14044.944	35073.172
4554	37.98	10265.689	38876.652
7346	37.98	11844.229	33023.723
13454	37.98	14564.628	37517.387
12715	37.98	14124.152	33807.184
4935	37.96	10497.936	33720.453
4243	37.96	9986.249	34762.824
6387	37.96	11200.514	36717.238
8912	37.96	12368.86	33654.699
172	37.96	7727.061	34433.094
5178	37.96	10480.916	38025.684
6973	37.94	11547.769	39650.602
178	37.94	7756.432	34501.227
8214	37.94	12189.996	34699.895
6095	37.94	10950.192	38008.211
6017	37.94	10991.554	36374.523
9342	37.94	12495.942	38720.047
6068	37.92	10906.518	37487.93
10576	37.92	13199.877	37530.98
6734	37.92	11357.001	35806.27
13324	37.92	14554.55	39814.449
7639	37.92	11837.16	38574.223
4784	37.9	10287.134	34913.48
12929	37.9	14421.071	34085.668
1080	37.9	8323.757	35662.703
3589	37.9	9553.1	37216.477
2454	37.89	8968.246	34591.211
7005	37.89	11435.41	39178.805
6102	37.89	10946.698	38065.723
7959	37.89	12049.164	36097.902
13671	37.89	14547.131	34111.895
13462	37.89	14512.33	37649.668
6500	37.89	11178.468	34132.27
2991	37.87	9292.241	38418.496
7388	37.85	11782.364	33941.895
1021	37.85	8236.563	34640.602
7480	37.85	11841.44	35481.551
2980	37.85	9472.028	38542.902
2847	37.85	9117.544	39177.188
10661	37.83	13254.502	36471.891
3855	37.83	9737.862	37036.336
11203	37.83	13407.5	38621.641
12952	37.83	14267.61	34524.176
6307	37.83	11010.325	38444.391
4411	37.83	10054.284	37956.781
304	37.81	7923.849	35845.824
12984	37.79	14407.042	35136.848
11902	37.79	13796.482	33854.324
5908	37.79	10905.796	34096.152
5495	37.77	10602.209	38295.598
12721	37.77	14115.608	33899.813
7509	37.77	11835.099	35781.48
2600	37.75	9255.176	34428.297
6975	37.75	11470.964	39671.16
763	37.75	8106.082	35332.805
1886	37.73	8841.616	35528.555
5508	37.73	10770.338	37914.133
12423	37.73	14178.769	39193.047
6360	37.73	11137.112	37449.574
8996	37.73	12654.692	33714.035
10852	37.73	13253.375	33418.398
6902	37.71	11209.913	39448.879
3104	37.71	9289.331	36131.023
11589	37.69	13776.36	36946.883
1686	37.69	8629.022	33086.453
3951	37.67	9726.618	35497.336
3003	37.66	9433.536	38244.719
7695	37.66	11716.338	39607.23
6744	37.66	11352.63	35944.148
1797	37.66	8768.998	34379.004
2322	37.66	9001.139	36589.914
6798	37.66	11247.261	37028.828
9302	37.64	12600.717	38183.578
4017	37.64	9889.78	34545.828
2465	37.64	8944.369	34214.566
9392	37.64	12653.303	39565.777
8601	37.6	12365.026	38576.574
2388	37.6	8936.767	35384.383
10109	37.58	12935.405	34533.512
6491	37.58	11205.907	34526.93
9456	37.58	12774.771	39597.828
10907	37.56	13473.873	33438.566
8883	37.56	12326.427	34138.352
4745	37.56	10268.366	35343.27
781	37.56	7997.72	35245.305
10654	37.56	13218.883	36571.969
4561	37.56	10203.993	38920.102
721	37.54	8182.708	36179.059
1927	37.54	8761.939	36554.473
3360	37.54	9632.543	34128.516
7140	37.52	11631.017	36826.035
8369	37.52	12110.943	37378.637
3269	37.52	9276.915	33581.559
4331	37.52	10103.425	36603.086
1892	37.52	8663.007	35710.039
784	37.52	8103.085	34954.063
6084	37.5	10914.231	37732.461
5469	37.5	10770.71	38471.094
343	37.5	7805.306	36190.016
4050	37.5	9791.76	34165.77
6226	37.5	11114.408	39817.023
12709	37.48	14048.677	34004.352
7442	37.48	11751.162	34792.355
7819	37.48	12017.663	38757.316
6724	37.46	11248.743	35539.707
9223	37.44	12561.778	37560.832
6947	37.44	11611.105	39780.328
3972	37.44	9812.771	35209.512
3159	37.44	9347.04	35517.996
8776	37.44	12347.87	35907.023
12263	37.44	13863.009	39644.625
9356	37.44	12564.278	38904.992
6574	37.43	11046.46	33038.688
7374	37.43	11646.217	33727.965
7079	37.43	11432.898	37607.367
6321	37.43	11067.646	38008.719
3604	37.43	9578.382	37545.781
12828	37.43	14356.218	33018.227
8041	37.41	11891.483	34667.172
3537	37.41	9705.372	36209.641
635	37.41	8174.072	38629.879
6838	37.39	11219.739	37975.16
6341	37.39	11193.648	37700.051
7119	37.37	11592.579	37059.621
8764	37.37	12412.806	36280.875
4048	37.37	9748.181	34156.559
7913	37.35	11976.15	37273.059
4861	37.35	10211.205	33877.531
1742	37.33	8837.08	33478.766
7275	37.33	11584.079	34439.109
3445	37.33	9520.863	35063.527
1454	37.31	8433.356	36840.406
4338	37.31	9996.105	36698.168
5578	37.29	10701.875	36780.711
8350	37.29	12153.277	36915.66
7041	37.27	11542.713	38371.484
10730	37.27	13218.008	35821.5
6294	37.27	11085.183	38664.461
6551	37.25	11108.321	33543.699
5427	37.25	10765.006	39167.227
4249	37.25	10090.338	34939.52
7168	37.23	11469.847	36093.859
8849	37.23	12441.479	35019.684
11844	37.23	13868.481	33156.461
11658	37.23	13746.144	35223.34
10447	37.21	13347.898	39432.391
5406	37.21	10629.373	39456.605
3991	37.2	9724.963	34889.648
944	37.2	8269.25	33154.023
4934	37.2	10401.859	33623.367
5976	37.2	10797.078	35509.758
8537	37.18	12165.341	39926.234
3761	37.18	9759.527	38994.535
1902	37.18	8750.983	35918.789
12552	37.18	14099.551	37223.004
3763	37.16	9861.01	39040.641
1059	37.16	8360.47	35249.043
957	37.16	8384.574	33354.234
4672	37.16	10148.035	36958.984
5029	37.16	10411.468	35132.41
7894	37.14	12006.033	37377.527
1465	37.14	8553.731	36509.297
204	37.14	7938.445	34768.5
13205	37.14	14425.519	38243.781
1081	37.14	8215.399	35709.293
4901	37.14	10229.734	33021.258
4401	37.12	9941.101	37690.297
7817	37.12	11972.11	38729.563
7402	37.12	11748.417	34152.145
9544	37.12	12911.831	38838.109
12186	37.1	13940.402	38213.32
607	37.1	8041.809	39359.441
4936	37.1	10378.171	33725.691
5638	37.08	10730.448	35459.223
7831	37.08	12008.532	38425.781
12768	37.08	14204.953	33744.82
10104	37.08	12985.319	34482.406
7795	37.08	11903.289	38990.719
12981	37.08	14252.268	35094.672
4728	37.06	10214.585	35659.914
5634	37.06	10622.984	35727.816
6821	37.06	11277.161	37549.832
2199	37.06	8986.782	39053.762
8177	37.06	12077.41	33997.414
8910	37.06	12467.708	33963.266
2252	37.04	8886.084	38072.895
4018	37.04	9903.85	34562.793
420	37.04	7748.266	37346.91
4110	37.04	9752.774	33098.09
13224	37.04	14414.902	38662.922
13022	37.04	14374.953	36009.867
12510	37.04	14158.6	37795.348
2717	37.04	9232.806	35967.859
8232	37.02	12191.679	35014.246
2419	37.02	9011.786	34621.129
12576	37.02	14166.633	36840.781
8351	37.02	12194.864	36921.82
4341	37	9974.591	36738.301
9985	37	13009.45	33300.051
7280	37	11553.854	34167.996
2340	37	9046.683	36232.957
5159	37	10368.462	37694.789
766	37	8059.438	35361.242
1030	36.99	8374.112	34851.66
529	36.99	7769.42	39337.938
4557	36.97	10304.323	38892.336
11007	36.97	13502.72	35532.723
5431	36.97	10700.268	39259.789
1053	36.95	8313.375	35053.199
9678	36.95	12794.725	37807
3758	36.95	9883.04	39229.992
3007	36.93	9285.594	37988.992
4818	36.93	10316.715	34386.625
7570	36.93	11642.265	36954.266
253	36.93	7782.888	35209.926
13670	36.93	14442.202	34102.063
280	36.91	7971.52	35519.578
665	36.91	8035.311	37863.477
7187	36.91	11549.268	35780.926
528	36.91	7836.417	39329.141
2756	36.91	9145.422	36857.891
12856	36.91	14213.432	33362.66
6998	36.91	11628.676	39395.48
3097	36.87	9305.601	36070.68
2674	36.87	9250.211	35357.688
3698	36.87	9700.748	39559.68
12682	36.85	14052.463	34211.66
9988	36.85	12995.625	33338.527
333	36.85	7789.966	36066.305
10947	36.85	13560.701	34017.523
7219	36.83	11460.866	35323.613
2610	36.83	9223.253	34627.898
7145	36.83	11609.371	36649.254
4402	36.83	10125.223	37719.578
2586	36.83	9130.686	34145.391
2410	36.81	8940.825	35022.84
335	36.81	7820.345	36094.91
9853	36.79	12760.913	34826.027
79	36.79	7687.535	33599.262
2233	36.79	8951.496	38606.336
2785	36.79	9206.605	37695.605
824	36.79	8200.034	34345.484
4754	36.79	10343.526	35177.996
6643	36.77	11419.266	34140.844
1648	36.77	8472.914	33343.984
9887	36.77	12922.536	34434.68
12561	36.77	14003.235	37138.531
1404	36.77	8596.199	37598.32
13409	36.77	14639.459	38576.926
3898	36.77	9888.523	36344.234
9512	36.77	12918.109	39229.645
9636	36.77	12721.928	38115.414
5863	36.76	10950.005	33615.57
3491	36.76	9634.437	35748.914
5154	36.76	10526.836	37637.609
4359	36.74	10079.403	36991.805
12606	36.74	14197.298	35647.461
5199	36.74	10414.848	38569.578
6199	36.74	10932.801	39867.539
2730	36.72	9129.675	36264.535
6774	36.72	11301.239	36650.152
6461	36.7	11138.496	35200.395
9994	36.7	12938.867	33450.738
11139	36.68	13488.323	37565.316
12224	36.68	13995.077	39097.141
5099	36.68	10527.198	36559.902
3873	36.68	9870.952	36835.754
7053	36.66	11534.449	38070.34
5144	36.66	10532.625	37451.883
9877	36.66	12774.319	34563.32
13119	36.66	14278.702	37356.691
5130	36.66	10504.712	37231.961
686	36.64	8147.342	37375.777
6089	36.64	10830.809	37796.211
10213	36.64	12976.332	36769.066
12971	36.62	14415.279	34827.758
10798	36.62	13347.894	34237.594
9473	36.6	12815.344	39689.152
12964	36.6	14233.182	34702.313
10772	36.6	13182.265	34851.297
9227	36.58	12675.573	37578.828
9411	36.58	12640.866	39923.367
12209	36.58	13889.216	38819.164
7589	36.58	11814.83	37211.898
8171	36.56	12156.271	33843.695
6561	36.56	11175.761	33354.684
8193	36.54	12205.865	34274.965
7806	36.54	11887.671	38904.961
7406	36.54	11808.015	34190.055
8825	36.54	12486.297	35317.809
8761	36.54	12433.285	36222.125
5978	36.54	10826.163	35642.535
2291	36.53	8902.148	37059.125
4915	36.53	10391.333	33201.297
6984	36.53	11506.742	39433.969
11406	36.53	13615.979	38366.863
8829	36.53	12451.284	35107.539
4752	36.51	10154.106	35138.863
3787	36.51	9919.347	38446.191
5810	36.51	10604.831	33700.676
6645	36.51	11226.238	34148.641
2352	36.49	9053.033	35954.137
9377	36.49	12633.505	39420.512
3942	36.49	9771.518	35721.023
7251	36.47	11517.507	34651.313
7045	36.47	11572.938	38210.086
12752	36.47	14087.453	33669.031
6899	36.47	11220.811	39368.379
3874	36.47	9912.329	36847.715
49	36.47	7819.16	33334.48
8904	36.45	12377.758	33834.836
462	36.45	7679.649	38179.57
6695	36.45	11314.894	35128.434
6265	36.45	11156.912	39405.285
8338	36.43	12078.327	36562.008
4092	36.43	9798.812	33616.461
230	36.43	7708.952	35068.383
2603	36.43	9168.217	34490.824
5926	36.41	10800.94	34419.566
10989	36.41	13530.724	35013.219
133	36.41	7677.009	34167.594
7691	36.41	11758.57	39566.613
3864	36.41	9705.931	36896.293
6133	36.39	10848.053	38857.109
9756	36.39	12831.091	36428.449
6871	36.39	11373.579	38765.441
3588	36.39	9538.121	37194.777
3182	36.39	9424.546	34955.285
2872	36.39	9186.561	39791.984
6601	36.39	11412.257	33472.617
4947	36.37	10435.845	33809.813
392	36.37	7782.637	37077.09
3335	36.35	9647.443	33451.309
1220	36.33	8409.117	38611.457
2864	36.31	9192.379	39470.5
8288	36.31	12185.793	35607.051
3801	36.31	9855.992	38089.5
1745	36.3	8699.148	33492.07
2275	36.3	8857.92	37391.242
6852	36.3	11395.022	38166.852
2270	36.28	8953.677	37561.32
5805	36.28	10705.952	33923.488
12032	36.28	13944.77	35338.574
1972	36.26	8839.787	37915.938
3989	36.26	9711.832	34853.09
1568	36.26	8521.671	34571.281
1430	36.26	8577.612	37172.973
10724	36.26	13271.53	36021.648
735	36.26	8164.104	35762.754
4489	36.24	10011.149	39643.27
7203	36.24	11492.759	35459.719
12747	36.24	14042.251	33960.461
7017	36.24	11563.973	39084.883
2366	36.24	8924.449	35668.949
11728	36.24	13748.022	34014.848
3607	36.22	9602.066	37551.926
8370	36.22	12083.033	37401.371
8725	36.22	12306.045	37105.957
2399	36.22	8979.158	35188.949
3048	36.22	9353.936	37035.871
4079	36.2	9853.33	33908.176
1981	36.2	8795.031	38145.379
623	36.2	8086.875	38969.137
292	36.2	7644.889	35661.59
4509	36.18	9989.102	40014.012
5618	36.18	10598.394	35999.965
2231	36.18	8851.763	38576.426
10360	36.16	13024.197	39335.793
637	36.16	8157.789	38712.902
2373	36.16	9031.505	35432.453
731	36.16	8143.854	35735.184
5632	36.16	10567.983	35702.555
7725	36.16	11687.673	39932.371
4895	36.14	10257.429	33227.879
6827	36.14	11280.414	37681.988
4909	36.14	10401.042	33011.543
6435	36.14	11060.134	35611.707
2956	36.14	9491.567	38883.879
3147	36.12	9359.607	35451.133
3635	36.12	9652.321	38280.289
12884	36.12	14409.501	33817.867
163	36.12	7873.634	34340.895
4621	36.12	10158.655	37755.48
4294	36.1	9972.402	35941.484
13466	36.1	14515.569	37362.805
8954	36.1	12347.374	33016.605
579	36.1	7939.334	39805.688
2462	36.1	8872.022	34182.5
7349	36.08	11774.376	33095.191
9880	36.08	12734.054	34602.09
6781	36.07	11395.518	36821.238
8538	36.07	12256.885	39939.727
77	36.07	7710.124	33542.109
7048	36.07	11458.334	38288.531
6759	36.07	11351.14	36268.152
3331	36.07	9594.767	33428.641
3709	36.05	9648.545	39831.078
12640	36.05	14146.641	34683.676
10128	36.05	13094.68	34925.109
6014	36.05	10956.008	36324.488
5046	36.03	10492.132	35492.324
4272	36.03	10007.2	35388.816
10132	36.03	12995.337	35093.703
1064	36.03	8412.164	35353.391
7707	36.03	11673.664	39686.984
7289	36.03	11621.514	34025.949
4714	36.01	10162.692	36175.086
10885	36.01	13509.4	33040.211
5322	36.01	10552.349	39034.758
3860	36.01	9833.195	37134.555
7399	36.01	11829.604	34091.563
3463	35.99	9516.724	35340.254
2625	35.99	9148.089	34864.766
4699	35.99	10260.463	36523.699
5947	35.99	10838.723	34969.395
7712	35.99	11723.8	39694.605
11483	35.99	13604.664	37417.301
6647	35.99	11339.895	34170.848
2512	35.99	9043.051	33382.629
416	35.99	7876.317	37311.637
10080	35.99	13103.851	34021.449
4971	35.97	10358.013	34191.828
4695	35.97	10178.632	36472.816
12385	35.97	14054.908	39561.184
11800	35.97	13726.389	33793.68
12431	35.97	14118.835	39263.113
8828	35.97	12417.858	35379.824
3276	35.97	9355.882	33423.504
3000	35.95	9317.015	38170.82
4914	35.95	10489.596	33176.695
10365	35.95	13013.903	39384.695
12412	35.95	14153.541	39411.387
13265	35.95	14350.744	39441.051
8069	35.93	12055.168	34129.844
3036	35.91	9303.131	37383.234
7890	35.91	11856.684	37617.676
9999	35.91	12977.182	33551.82
8583	35.91	12415.915	38811.109
12538	35.89	14148.139	37355.91
1980	35.89	8772.467	38103.352
7034	35.89	11457.521	38504.945
7142	35.89	11617.834	36577.887
[truncated: 5,051 more rows]
