# Supplementary material for: Insights on the Control of Yeast Single-Cell Growth Variability by Members of the Trehalose Phosphate Synthase (TPS) Complex
Source: Front Cell Dev Biol. 2021 Jan 28;9:607628. doi: 10.3389/fcell.2021.607628 (PMC7876269; doi:10.3389/fcell.2021.607628)
Supplement: Supplementary file 4 [file Data_Sheet_3.ZIP › to_send/input_files/Gal_Delta_delta_TPS1_t1.csv]

Id	Area (µm²)	Centre X Position (µm)	Centre Y Position (µm)
1130	265.97	8490.769	36456.598
1596	231.21	8982.825	39150.77
2140	227.03	9108.401	37974.93
2656	213.57	9451.281	34833.773
1767	212.61	9007.347	37412.344
1886	205.08	9042.563	34527.211
6762	197.88	12245.846	33843.691
8733	189.95	13990.338	34164.379
7916	185.89	13007.385	39491.613
438	185.03	8146.627	37796.602
9438	184.86	14484.413	39694.57
8564	170.05	13642.465	36721.293
8611	169.34	13587.944	35618.672
3692	169.28	9873.455	34501.211
9091	168.79	14024.979	35365.824
5488	168.17	10889.834	38957.711
9485	166.33	14520.301	37984.234
3063	162.02	9873.739	37406.301
1007	158.98	8558.779	38879.375
6809	156.37	12168.996	34798.297
4028	152.91	10083.726	39082.102
6837	148.67	12270.42	35853.621
1844	147.1	9020.289	35881.91
7149	145.84	12298.404	35180.793
4842	141.47	10623.111	39642.902
303	140.69	7899.125	38670.555
99	138.25	7930.009	35150.672
6703	133.64	12018.53	33716.91
570	133.14	8151.599	35288.801
3857	131.28	10101.222	35503.109
4730	130.98	10448.305	37345.551
7857	129.88	12956.199	38346.32
9483	129.16	14606.389	37964.332
4980	129.14	10699.067	36194.395
6505	127.26	12022.61	38575.613
7702	124.71	12945.639	33112.035
7586	124.35	12862.388	36821.992
5615	123.95	11097.074	36729.703
1183	123.37	8423.223	35412.871
9295	123.24	14327.738	35635.148
1220	122.34	8477.853	33993.781
9018	121.19	14088.556	37308.719
983	120.25	8531.036	39549.926
8724	119.2	13978.806	33909.836
4063	118.77	10156.426	40010.762
1221	118.3	8464.071	34087.652
8770	118.16	13973.093	35213.449
629	117.95	8016.391	33586.043
8550	117.09	13594.231	37166.348
945	116.84	8260.157	39454.309
1397	116.46	8694.823	37287.02
2856	115.52	9510.101	36639.816
6377	115.15	11656.316	37549.391
7451	115.1	12840.822	39497.711
8433	114.04	13698.618	39933.293
9587	112.05	14622.433	34561.793
1983	111.25	9227.089	34300.523
3944	109.96	10043.291	37157.207
2489	109.25	9285.401	39218.773
8968	109.12	14010.336	38878.742
4866	106.61	10761.441	38859.043
8762	106.57	13870.808	34954.371
7154	105.1	12423.996	34998.09
3674	103.22	9785.454	35092.215
1746	102.91	9002.073	38013.535
4097	102.49	10222.179	38740.34
8748	102.4	13857.118	34498.629
3918	102.01	9966.87	36914.012
4816	101.65	10514.213	39341.332
6714	101.19	12031.401	33330.57
7209	100.44	12579.992	33258.43
2523	100.02	9288.072	38766.902
4916	98.53	10660.204	37953.602
5669	98.26	11110.336	35372.469
7095	98.09	12395.357	36871.988
3677	97.47	9890.032	34794.574
8029	97.47	13182.19	37115.5
2730	97.38	9287.489	33459.363
5166	97.07	10672.005	34617.645
8460	96.84	13688.402	39023.961
9320	96.42	14400.282	36522.656
8434	96	13705.582	39989.695
9480	95.92	14467.449	37889.152
9517	94.51	14515.805	36753.531
8903	94.47	13910.68	39478.586
2255	94.22	9134.085	38922.797
202	93.91	7795.634	36727.289
285	93.47	7652.31	38303.73
6183	93.2	11493.542	34544.727
7842	92.65	13046.903	37917.625
8058	91.75	13144.151	35485.836
9464	91.69	14433.978	38525.133
9571	91.46	14447.192	35033.055
9482	91.33	14533.4	37924.766
1764	91.33	9042.144	37627.16
7626	91.1	12737.405	35460.188
5938	91.02	11242.377	37726.074
3732	90.96	9765.258	33636.098
1854	90.73	8926.969	35489.238
9516	90.45	14428.885	36748.633
9063	90.39	14156.857	36535.023
7701	90.27	13123.296	33044.039
1458	90.18	8671.267	39224.891
8818	90.12	13915.414	36773.215
7883	89.6	13017.947	38725.172
618	89.16	8063.452	34060.258
3656	88.45	9877.251	35134.004
4705	88.42	10447.985	36804.832
5263	88.32	10965.573	34129.742
9022	88.19	14084.723	37052.27
5810	87.59	11274.635	34584.305
1479	87.44	8969.184	39811.41
6034	87.36	11420.432	39618.324
6611	87.3	12059.626	35530.641
9315	87.27	14381.147	36321.238
2764	87.27	9560.416	34236.777
9436	87.21	14527.568	39627.113
8853	86.94	13967.129	38356.148
9317	86.88	14410.801	36435.211
1012	86.86	8569.014	38902.102
4725	86.73	10403.856	37193.18
8932	86.69	13824.631	39727.66
6328	86.44	11710.544	35664.473
8962	85.94	14088.589	39027.34
9095	85.81	14131.019	35161.184
9448	85.77	14516.628	39117.992
278	85.6	7746.076	38069.449
4855	85.48	10699.716	39238.109
8242	85.06	13391.828	35180.508
1307	85.04	8753.73	35348.598
8660	84.91	13601.612	33719.18
2036	84.74	9198.868	35839.965
411	84.7	8184.398	38490.785
1025	84.62	8549.165	38526.398
4939	84.45	10650.401	37479.566
4978	84.39	10728.695	36148.805
6541	83.78	12064.819	37348.699
1253	83.61	8418.09	33123.598
8751	83.55	13983.717	34538.121
723	83.36	8386.171	35230.281
1186	83.34	8612.098	35222.504
4747	83.15	10533.619	37770.941
9377	83.03	14241.44	38074.055
3032	82.99	9818.185	38276.641
7145	82.94	12487.406	35507.586
420	82.9	8127.802	38254.699
2828	82.73	9683.512	35821.902
4043	82.63	10119.711	39578.445
2728	82.4	9333.67	33394.914
5639	82.02	11161.379	35935.16
9011	81.56	14146.108	37464.008
7710	81.4	12953.934	33506.18
5535	81.14	11074.099	39378.254
2107	81.1	9258.233	37120.957
9422	80.85	14324.168	39758.758
6528	80.83	12062.289	37744.258
8678	80.62	13657.22	33098.621
2534	80.39	9376.654	38457.602
8082	80.2	13172.198	34306.801
2246	80.08	9192.49	38805.863
6332	79.97	11841.487	35838.027
6483	79.89	11889.029	39359.543
8402	79.57	13388.026	39154.727
6940	79.22	12189.073	37743.895
3007	78.88	9871.754	39073.496
1738	78.67	9054.881	38437.828
290	78.53	7951.292	38380.059
4989	78.24	10653.962	35746.621
6231	78.11	11791.634	33335.922
2973	78.07	9596.298	39482.191
9278	78	14266.359	34918.066
5404	77.96	10822.844	36951.344
8824	77.9	13911.391	36886.906
6736	77.69	12097.751	33016.027
1179	77.69	8561.953	35255.336
8941	77.67	14170.189	39762.875
6681	77.59	11929.037	33974.285
956	77.48	8395.668	39906.059
4053	77.46	9996.618	39927.523
7982	77.34	13306.163	38326.242
1417	77.31	8832.893	37865.176
1591	77.13	8881.839	39428.469
7127	77.11	12424.983	36128.453
6037	77.1	11510.339	39591.41
5733	77.04	11000.764	33466.195
7446	77.02	12838.695	39671.539
5740	76.81	11343.423	33015.102
4459	75.98	10557.145	34196.484
1170	75.95	8468.141	35600.844
8665	75.93	13679.367	33611.559
6162	75.45	11550.428	34933.664
6803	75.33	12134.891	34583.305
530	75.24	8187.755	35914.5
5610	75.2	11201.982	36919.066
1218	75.14	8519.22	34277.156
8991	74.85	14038.735	38269.883
5407	74.72	10875.651	36969.617
8519	74.66	13711.02	37661.738
9068	74.57	14157.079	36364.855
117	74.55	7964.516	35376.949
9600	74.36	14528.1	34107.258
9468	74.32	14582.618	38172.617
615	74.09	8179.1	34160.406
9415	73.97	14389.755	39371.285
8979	73.67	14083.587	38566.293
5691	73.59	11043.74	34657.457
6126	73.44	11489.715	36201.992
19	73.34	7671.515	33492.953
4473	73.3	10513.824	34391.82
2422	73.02	9062.238	39565.789
5531	73.02	11022.306	39485.266
2577	72.9	9327.944	36862.824
529	72.9	8161.969	35898.688
3832	72.88	9993.588	34968.371
5611	72.63	11181.212	36929.113
5527	72.56	11176.588	39653.906
8057	72.5	13156.66	35681.629
9439	72.33	14469.101	39708.133
3698	72.04	9727.55	34572.5
299	72.02	7734.271	38495.605
9231	71.75	14243.685	33520
7666	71.75	12768.096	34169.332
8515	71.66	13778.867	37546.602
137	71.64	7817.922	35806.68
3053	71.6	9778.249	37562.586
2913	71.6	9675.986	38199.328
2628	71.6	9410.565	35532.129
5990	71.58	11249.209	38526.453
547	71.52	8156.893	35589.539
1085	71.48	8623.755	37569.098
7347	71.46	12511.584	37572.023
9387	71.37	14252.005	38418.785
9313	71.33	14317.591	36242.438
8641	71.33	13760.964	34383.055
7246	71.27	12523.887	34701.332
4838	71.25	10634.628	39987.953
5670	71.18	11189.228	35373.313
8161	71.12	13467.897	33670.434
2988	71.04	9825.77	39930.73
3800	71.04	10124.907	34247.727
2741	70.87	9523.539	33125.383
4724	70.79	10450.295	37166.547
4422	70.77	10487.063	33550.629
9001	70.7	14109.193	37550.277
4729	70.66	10405.934	37305.23
1471	70.62	8742.075	39816.855
4854	70.56	10700.949	39162.434
1139	70.45	8588.738	36237.719
4388	70.43	10181.536	33363.633
7076	70.39	12313.877	37976.789
2411	70.26	9202.658	39441.766
7008	70.2	12451.702	39899.914
9608	70.07	14631.119	33663.563
6190	69.95	11476.985	34241.063
854	69.93	8409.426	37077.078
1963	69.85	9210.333	33594.184
1755	69.74	8899.38	37984.172
8141	69.74	13301.611	33067.605
5809	69.62	11223.598	34573.727
1102	69.57	8622.669	37262.5
2786	69.49	9665.218	34888.434
9455	69.36	14429.709	39079.766
4768	69.03	10349.155	38038.219
1605	69.01	8948.714	39248.004
835	69.01	8261.091	36784.984
8929	68.94	13835.354	39572.852
2412	68.78	9075.161	39455.211
9330	68.74	14212.806	36780.629
1735	68.72	9058.978	38400.32
1475	68.53	8710.71	39949.832
6022	68.48	11309.411	39543.508
8334	68.42	13393.868	36756.613
100	68.42	7678.152	35147.129
8691	68.36	13896.316	33158.238
8900	68.3	13814.04	39412.961
6208	68.28	11571.683	33529.313
6923	68.15	12161.724	37402.277
6430	68.15	11772.361	39147.305
8121	68.13	13335.475	33350.48
9412	68	14359.786	39280.758
9236	67.96	14349.161	33691.445
4047	67.79	9952.174	39769.941
6441	67.63	11797.986	39506.141
8763	67.54	13805.917	34994.07
3676	67.48	9887.6	34775.551
1859	67.46	8902.612	35268
376	67.36	8119.712	39509.207
4115	67.36	10321.285	38158.266
9535	67.13	14547.956	36370.586
8967	67.02	14151.109	38823.523
1432	66.98	8667.249	38198.621
5785	66.91	11281.802	34030.93
8333	66.83	13452.421	36712.391
347	66.81	7695.903	39568.039
9502	66.81	14612.959	37024.16
5802	66.77	11323.26	34403.043
905	66.68	8205.365	38436.535
5273	66.68	10825.442	34461.258
8821	66.58	13835.219	36812.863
7731	66.56	12987.023	34517.055
9270	66.41	14355.444	34658.953
7115	66.39	12416.699	36677.645
6139	66.29	11432.235	35691.578
6492	66.22	11977.868	38831.34
5200	66.04	10668.51	34096.535
2	66	7672.667	33029.969
8830	65.99	13934.266	37217.691
7620	65.99	12887.202	35635.02
7800	65.93	13109.842	36666.664
6571	65.93	11910.221	36137.855
6242	65.77	11638.258	33612.133
374	65.6	8171.247	39475.816
474	65.53	8132.451	36922.34
4383	65.51	10224.484	33579.352
4843	65.49	10563.744	39691.832
957	65.45	8337.731	39909.992
7712	65.39	12975.663	33544.754
755	65.28	8414.643	35677.035
2451	65.2	9289.779	39378.27
2710	65.16	9421.809	33686.676
7200	65.01	12480.738	33139.445
3866	64.99	10110.052	35944.57
2815	64.91	9622.29	35622.281
1896	64.84	9032.373	34382.355
1087	64.8	8498.605	37583.355
4067	64.55	10222.383	39396.902
5742	64.49	11417.554	33024.594
1902	64.49	8981.375	34243.402
1481	64.47	8983.705	39857.535
7030	64.43	12348.131	39145.211
4813	64.38	10445.283	39139.051
3906	64.36	10017.274	36802.164
7124	64.32	12369.964	36110.82
1103	64.17	8617.068	37088.84
6487	63.92	12037.626	39227.176
8387	63.9	13432.956	38539.785
9610	63.9	14593.397	33739.547
4283	63.76	10178.327	35807.387
333	63.76	7731.395	39308.008
4326	63.74	10221.298	34380.555
4313	63.61	10321.999	34452.172
6540	63.61	12042.051	37599.59
7645	63.4	12891.756	35153.984
1509	63.4	9059.179	39483.375
5876	63.34	11239.832	36339.77
6522	63.28	11865.01	37842.84
989	63.19	8548.119	39184.305
4968	63.11	10571.544	36273.984
9138	63.09	14202.854	33844.203
3729	63.07	9710.35	33593.207
6827	63.06	12125.042	35522.449
6293	62.83	11638.41	34712.512
7603	62.79	12883.899	36111.723
3830	62.75	9965.443	34944.5
6349	62.73	11826.075	36585.605
1174	62.63	8630.031	35421.242
1857	62.63	8885.589	35509.457
3920	62.63	10096.494	36917.703
6751	62.54	12261.746	33433.496
6304	62.44	11837.533	35189.574
8087	62.42	13307.804	34429.59
7342	62.42	12537.712	37501.906
1801	62.4	9016.204	36804.715
1171	62.35	8577.535	35610.258
2813	62.29	9526.4	35460.352
8556	62.1	13736.815	36922.875
8144	62.08	13478.38	33060.184
2428	62.06	9197.223	39914.73
8248	62.02	13549.414	35437.195
961	61.96	8547.482	39772.605
1773	61.89	8864.562	37190.617
9009	61.85	14030.808	37387.758
2644	61.75	9487.296	34972.477
7097	61.73	12370.063	36961.602
314	61.71	7769.585	38838.016
1781	61.71	9037.807	37088.73
6692	61.62	12007.183	33834.668
5600	61.56	11098.455	37296.074
6813	61.52	12126.848	35082.473
5292	61.45	10794.57	34907.758
5789	61.39	11350.626	34088.352
364	61.39	8050.715	39861.125
9433	61.29	14516.999	39952.316
2807	61.24	9541.046	35212.566
6385	61.24	11776.358	37863.504
9526	61.22	14482.289	36574.523
864	61.2	8388.054	37426.68
3726	61.08	9706.689	33575.336
6036	61.01	11587.575	39529.637
9329	60.93	14248.621	36780.098
1564	60.91	8860.148	39357.941
7173	60.87	12446.812	34034.672
8010	60.87	13327.787	37735.469
3965	60.85	9970.61	37611.863
4285	60.85	10219.923	35870.758
5282	60.79	10933.375	34639.027
5945	60.7	11306.201	37780.426
8952	60.68	14100.438	39418.164
8738	60.66	13832.872	34315.758
8032	60.66	13265.871	36775.789
7662	60.58	12725.635	34766.809
1173	60.55	8433.413	35665.852
8609	60.53	13579.689	35590.816
3716	60.47	9707.543	33932.133
9210	60.39	14338.936	33064.434
2930	60.35	9564.892	38612.09
5936	60.22	11407.997	37708.059
5664	60.18	11195.052	35293.148
6504	60.16	12061.349	38566.137
1926	60.07	9053.346	33404.363
7183	60.07	12348.264	33750.254
3865	60.03	10115.829	35923.348
4074	59.93	10208.622	38992.152
6235	59.93	11742.686	33471.129
226	59.91	7950.964	37147.629
5896	59.76	11242.344	36785.934
9147	59.63	14137.358	33500.305
5541	59.59	11052.188	38981.629
8366	59.59	13413.175	37925.793
7585	59.57	12747.512	36807.793
9425	59.51	14359.483	39879.754
5286	59.49	10815.135	34757.98
9090	59.45	14098.078	35568.633
3061	59.36	9803.156	37391.555
8142	59.3	13252.881	33105.273
8625	59.3	13625.804	35040.285
856	59.01	8340.237	37214.055
6240	58.88	11753.562	33544.934
8561	58.88	13705.352	36998.297
8735	58.86	13916.415	34204.961
6382	58.78	11640.522	37775.246
3896	58.76	10048.456	36723.656
4509	58.75	10453.549	34890.371
6317	58.71	11803.988	35420.801
6006	58.69	11409.492	38849.434
4928	58.67	10603.802	37650.504
7806	58.67	12994.313	36903.191
7136	58.65	12466.266	35769.602
1787	58.53	8982.541	37149.074
4114	58.52	10146.629	38466.863
8447	58.5	13636.803	39198.16
2990	58.48	9811.431	39636.324
1706	58.48	9058.745	38505.902
697	58.48	8229.789	34940.215
8513	58.48	13645.94	37536.477
7198	58.27	12365.568	33023.492
297	58.17	7696.2	38429.926
5174	58.15	10570.734	34475.609
5811	58.13	11375.625	34642.805
8432	58.11	13757.958	39875.93
7034	58.04	12319.807	39062.234
1002	58.02	8474.896	38807.547
7625	58	12858.634	35717.426
6033	57.9	11503.691	39606.539
1464	57.81	8656.931	39485.348
7665	57.75	12841.284	34144.559
5218	57.75	10718.935	33191.492
9079	57.67	14042.168	35993.969
1747	57.65	9004.616	38044.109
8728	57.63	13930.364	33957.406
7462	57.62	12855.2	39131.934
6073	57.56	11572.038	37705.66
840	57.39	8346.905	36918.484
8646	57.35	13778.034	34183.379
7965	57.27	13270.683	39062.801
8764	57.27	13813.452	35028.836
1967	57.27	9234.573	33735.754
2720	57.21	9283.208	33505.789
8715	57.04	13812.22	33681.719
3016	57	9897.759	38766.133
6696	56.98	11968.263	33660.191
6542	56.98	11993.858	37349.027
4904	56.98	10674.85	38142.914
9568	56.96	14467.629	34988.711
1113	56.93	8524.634	36946.902
3336	56.91	9738.4	36841.332
5593	56.89	11138.035	37208.395
7157	56.83	12352.263	34826.488
9583	56.83	14468.081	34458.523
4818	56.81	10448.218	39452.359
8938	56.75	13942.408	39919.102
7272	56.75	12701.184	35548.746
6728	56.72	12004.832	33004.637
6122	56.64	11538.834	36409.008
9607	56.62	14494.716	33965.199
3686	56.6	9744.611	34666.301
6426	56.6	11666.576	39080.695
405	56.54	8140.69	38935.465
9400	56.31	14400.838	38929.316
4219	56.29	10300.112	37051.516
2695	56.29	9294.026	34360.102
2766	56.27	9500.966	34330.973
9465	56.26	14437.251	38550.906
1400	56.2	8649.552	37391.484
5565	56.2	11168.83	38584.137
2935	56.18	9491.157	38809.039
5757	56.08	11381.772	33481.445
5558	56.06	11040.615	38892.387
912	55.97	8340.408	38691.051
3673	55.93	9801.772	35017.598
113	55.91	7981.162	35282.875
371	55.89	8154.241	39443.184
9493	55.85	14560.48	37632.254
1574	55.8	8865.34	39380.18
6237	55.76	11643.61	33486.305
5955	55.66	11351.323	38056.031
738	55.66	8295.235	35357.547
4447	55.64	10562.67	33961.145
5660	55.64	11094.988	35650.91
1899	55.59	8890.154	34153.484
8408	55.55	13358.38	39327.43
2517	55.55	9433.594	38809.168
5711	55.53	11191.592	34004.074
2149	55.51	9167.369	38063.684
900	55.47	8348.01	38321.453
8536	55.47	13642.691	37222.664
9615	55.43	14430.42	33782.023
2712	55.41	9308.668	33719.59
6010	55.41	11354.784	38950.105
6462	55.39	11990.517	39784.961
9080	55.36	14070.042	35783.469
6862	55.3	12199.803	36215.957
1405	55.26	8739.637	37504.301
3872	55.26	10123.174	36107.066
5559	55.26	11197.713	38939.875
9491	55.09	14472.048	37581.102
120	55.07	7874.801	35419.391
4226	55.03	10337.137	37140.016
7186	55.03	12349.544	33506.262
7457	54.86	12715.645	39341.844
4850	54.82	10768.143	39557.715
8415	54.78	13359.998	39406.445
4310	54.76	10314.762	34917.254
1448	54.76	8714.447	38744.293
1261	54.67	8813.676	33387.719
2633	54.63	9474.037	35385.055
7931	54.59	13010.322	39919.656
8591	54.55	13688.966	35941.145
7867	54.49	12966.578	38443.754
4787	54.47	10420.697	38681.207
776	54.42	8252.084	35969.434
7101	54.38	12448.013	36717.195
7120	54.34	12403.994	36288.23
8737	54.34	13968.469	34308.703
8263	54.32	13418.742	35613.699
8135	54.32	13153.689	33252.141
1600	54.3	8975.705	39198.098
4211	54.24	10234.845	37231.57
1331	54.24	8672.962	35807.949
5944	54.24	11359.505	37779.594
2821	54.21	9516.699	35741.906
8942	54.17	14039.66	39793.738
2848	54.07	9568.779	36466.184
7075	54.07	12418.023	37972.469
5076	54.05	10651.121	35352.387
3158	54.03	9806.161	36896.527
7346	54.03	12508.176	37549.715
7273	53.96	12567.752	35608.004
4339	53.92	10273.391	33985.34
6011	53.78	11228.174	39026.129
1323	53.75	8819.699	35708.926
2642	53.71	9426.384	34950.203
4118	53.71	10161.002	38173.691
6978	53.63	12248.72	38944.656
5771	53.59	11308.692	33730.887
8537	53.54	13583.588	37244.168
5994	53.52	11238.761	38706.531
4039	53.52	10030.783	39326.887
6753	53.48	12188.487	33457.863
8969	53.46	14112.663	38907.141
749	53.46	8391.271	35627.164
5567	53.46	11085.88	38331.844
3338	53.44	9840.235	36846.602
4839	53.42	10613.714	40009.313
6045	53.4	11569.59	38964.895
6378	53.38	11740.877	37552.309
7087	53.36	12438.34	37466.215
2867	53.34	9564.756	36908.121
7193	53.34	12313.381	33375.277
2424	53.15	9228.251	39854.313
5268	53.15	10933.251	34280.703
6264	53.13	11746.03	34052.258
6760	53.09	12127.565	33668.797
6015	53.06	11380.559	39191.758
9612	53.04	14459.502	33756.352
4935	52.94	10663.669	37452.445
9463	52.81	14616.189	38520.188
1864	52.79	8898.124	35161.691
7707	52.77	13060.376	33225.766
1988	52.65	9063.937	34462.898
6158	52.64	11521.559	35167.07
6741	52.62	12160.505	33215.793
8322	52.62	13418.282	36559.188
858	52.46	8208.054	37263.32
991	52.46	8563.427	39232.02
262	52.44	7842.339	37644.684
9619	52.42	14627.706	33612.785
5603	52.35	11085.234	37092.988
6396	52.27	11693.376	38197.664
2814	52.19	9552.566	35542.289
3027	52.18	9723.889	38417.801
1843	52.16	9056.293	35857.945
1748	52.12	8965.955	38083.23
6566	52.08	11944.337	36578.445
2575	52.06	9402.144	37150.906
1443	52.02	8802.864	38489.551
566	51.98	8023.612	35273.473
4135	51.98	10281.973	37929.156
401	51.95	8040.651	39054.184
8627	51.93	13601.51	34788.699
7238	51.89	12535.955	34467.422
4178	51.83	10200.428	37777.117
7958	51.79	13305.005	39114.207
6757	51.77	12132.191	33582.348
1019	51.77	8420.705	38736.355
6450	51.75	11641.229	39788.223
8628	51.72	13737.765	34801.578
1076	51.64	8440.359	37725.32
8389	51.6	13512.499	38614
7605	51.58	12730.572	36164.355
4079	51.58	10207.435	38822.676
8520	51.58	13642.264	37381.961
6386	51.47	11736.472	37902.555
9263	51.43	14255.348	34531.016
3064	51.43	9887.109	37454.652
4783	51.41	10355.19	38533.469
5239	51.41	10823.711	33053.961
784	51.39	8244.227	36233.539
1769	51.28	9035.523	37434.746
1990	51.24	9142.475	34533.191
5165	51.16	10687.086	34903.328
8048	51.14	13193.367	36198.656
3652	51.08	9811.607	35377.961
9234	51.08	14424.021	33650.852
8075	51.06	13256.223	34727.516
1332	51.05	8757.239	35830.633
6376	50.95	11809.982	37524.434
4458	50.95	10417.107	34194.566
6207	50.93	11536.408	33513.453
6184	50.93	11469.563	34309.762
2434	50.91	9338.438	39853.063
6626	50.91	11949.412	35337.867
5829	50.91	11267.418	35139.41
125	50.89	7777.391	35483.227
3169	50.74	9842.065	36901.59
1604	50.72	8944.596	39239.93
4298	50.72	10267.454	35184.715
289	50.7	7935.387	38361.113
5274	50.64	10909.755	34464.477
5870	50.62	11374.446	36222.168
6704	50.59	11871.282	33726.328
6323	50.55	11779.065	35597.152
7269	50.53	12554.002	35448.246
2007	50.51	9177.67	35164.633
2055	50.47	9070.682	36291.512
9627	50.45	14430.93	33272.148
7147	50.39	12403.246	35567.254
5454	50.39	10889.974	38035.727
1293	50.38	8691.64	34973.258
9006	50.32	14066.895	37634.004
473	50.28	8015.854	36870.266
9349	50.28	14214.008	37419.152
1335	50.26	8784.069	35951.855
8016	50.24	13282.452	37415.02
911	50.22	8344.145	38657.105
5564	50.07	11091.827	38769.125
607	50.07	8052.016	34594.148
7304	50.01	12630.493	36488.781
7215	50.01	12516.888	33509.234
6174	49.95	11556.964	34751.16
9114	49.95	13999.32	34711.965
9248	49.9	14341.806	34072.184
2805	49.9	9699.441	35134.012
9553	49.88	14475.622	35309.965
535	49.86	8001.167	35960.203
7328	49.76	12534.16	36997.227
5570	49.76	11046.732	38146.785
4911	49.76	10642.071	37870.105
7037	49.74	12426.073	38806.676
9132	49.74	14088.091	34066.484
6026	49.69	11364.69	39935.227
3971	49.63	10047.484	37698.938
1842	49.61	8986.276	35755.656
8418	49.59	13566.881	39692.605
9007	49.53	14070.912	37357.133
7029	49.51	12358.353	39422.457
6028	49.47	11550.051	39778.961
7398	49.44	12599.762	39001.137
7266	49.42	12504.121	35352.992
5587	49.42	11182.916	37515.883
3797	49.4	9948.366	34183.902
8467	49.38	13675.038	38847.703
8437	49.38	13741.312	39485.691
6316	49.36	11696.452	35385.152
2646	49.3	9402.128	35008.867
9414	49.3	14419.824	39338.137
4420	49.26	10539.025	33392.723
9533	49.26	14640.784	36601.086
7520	49.25	12805.19	38002.656
4070	49.21	10324.757	39194.754
3994	49.13	9939.665	38251.938
6739	49.11	12188.909	33084.168
700	49.09	8278.069	34978.68
9003	49.09	14104.851	37591.766
5494	49.02	10859.252	39099.434
1733	49.02	9009.258	38627.902
3059	49.02	9835.281	37348.777
7100	48.98	12432.177	36714.613
9503	48.96	14507.598	37134.223
9505	48.94	14447.135	36861.152
3801	48.92	9985.557	34254.477
8293	48.9	13543.607	36014.656
7963	48.88	13191.628	39028.633
5493	48.79	10801.694	38998.727
8390	48.77	13442.273	38692.254
8829	48.73	13868.363	37209.883
4739	48.65	10480.598	37441.469
7405	48.63	12706.182	39013.977
7896	48.59	12933.587	39036.777
4717	48.57	10407.443	37000.738
9172	48.57	14191.59	33245.742
8183	48.52	13496.426	34096.801
8042	48.52	13213.554	36083.023
6945	48.5	12251.739	38049.219
686	48.38	8375.631	34677.547
2543	48.36	9344.612	38042.371
1978	48.36	9268.905	34036.094
5177	48.34	10681.697	34517.355
4716	48.34	10472.472	36999.02
5221	48.31	10755.886	33215.938
1980	48.29	9082.954	34043.344
1472	48.27	8752.882	39832.664
5918	48.27	11214.719	37325.676
5478	48.21	10848.459	38595.852
8239	48.21	13525.591	35124.609
9426	48.21	14415.832	39891.805
6491	48.19	11934.655	39095.172
9040	48.19	14197.72	36689.23
6229	48.17	11677.561	33281.945
1216	48.17	8482.605	34165.844
748	48.15	8382.283	35610.504
650	48.13	8356.296	33533.855
644	48.1	8236.029	33328.984
6213	48.08	11442.62	33370.129
7506	48.04	12825.415	38545.57
7521	47.96	12778.941	38023.844
1006	47.87	8482.199	38832.09
9274	47.85	14225.796	34804.797
9594	47.85	14473.4	34386.008
22	47.85	7824.871	33565.254
7960	47.81	13349.91	39230.285
3601	47.79	9909.869	36551.773
1819	47.79	8861.246	36669.055
1813	47.79	8966.344	36623.648
8760	47.75	13965.05	34908.098
842	47.73	8332.092	36933.09
5386	47.69	10988.548	36542.242
6280	47.69	11779.081	34510.656
2532	47.66	9279.304	38411.734
8177	47.6	13524.329	33980.516
5808	47.58	11375.081	34502.742
6017	47.52	11351.997	39230.805
1187	47.43	8572.887	34969.66
3855	47.39	9957.278	35499.203
2975	47.37	9522.135	39538.211
8036	47.37	13286.814	36651.387
8637	47.35	13752.903	34564.629
6064	47.35	11464.471	38055.766
6675	47.29	11861.711	34446.566
1885	47.29	8945.525	34514.66
2916	47.27	9508.263	38243.574
8765	47.25	13945.165	35042.977
1763	47.25	9038.63	37611.891
4943	47.23	10657.152	37240.113
5718	47.23	11055.996	33806.836
3001	47.18	9921.168	39409.059
9212	47.14	14260.376	33082.027
8326	47.12	13490.833	36609.52
2733	47.08	9449.308	33239.371
7359	47.08	12512.122	38092.926
8981	47.02	14026.041	38616.512
8078	47	13333.23	34467.547
7158	47	12329.473	34860.914
6007	46.93	11346.793	38868.828
6666	46.87	11940.783	34592.605
3736	46.87	9871.779	33468.973
5650	46.85	11198.782	35756.133
8557	46.83	13674.139	36925.977
7180	46.81	12470.256	33664.297
2767	46.77	9523.305	34352.477
1099	46.77	8569.906	37238.902
1115	46.77	8570.436	37003.32
4023	46.74	10029.411	38905.758
304	46.72	7725.084	38727.668
5957	46.66	11412.702	38084.949
3898	46.64	9937.693	36738.461
4386	46.64	10325.326	33612.531
7741	46.62	12940.52	34727.484
1269	46.62	8837.793	33954.676
5592	46.6	11025.843	37436.938
4284	46.54	10149.547	35843.441
5934	46.54	11312.391	37700.074
4981	46.53	10627.806	36200.613
643	46.53	8257.883	33314.367
6269	46.51	11806.111	34211.129
7298	46.49	12600.166	36271.48
6962	46.47	12217.596	38486.078
5504	46.43	10973.893	39567.691
9340	46.39	14236.658	37076.84
8795	46.35	13963.005	36304.848
6331	46.35	11813.034	35756.512
2731	46.33	9488.711	33163.566
2097	46.31	9240.258	37011.078
1922	46.31	9025.689	33337.641
5430	46.3	10814.97	37493.672
7747	46.28	13123.215	34836.055
9589	46.24	14453.317	34341.688
8774	46.2	13798.455	35360.797
1270	46.16	8643.066	33967.27
4803	46.12	10402.693	38891.023
9145	46.12	14163.44	33790.254
3730	46.12	9824.553	33595.957
8011	46.12	13199.71	37513.727
5682	46.12	11016.565	35002.996
9630	46.1	14486.731	33098.293
6318	46.1	11699.132	35445.57
9136	46.1	14132.198	34096.523
6350	46.07	11800.968	36628.449
4778	46.01	10460.982	38386.656
8645	45.99	13682.497	34170.797
4257	45.99	10202.282	36566.922
7227	45.97	12560.509	34110.598
3701	45.95	9715.286	34370.051
8364	45.93	13397.069	37841.742
8775	45.93	13926.201	35426.691
9362	45.85	14291.784	37669.156
5840	45.84	11246.631	35463.996
5796	45.82	11370.343	34184.105
8798	45.8	13991.105	36367.348
8649	45.78	13619.083	34231.98
2436	45.7	9404.319	39952.121
356	45.7	7928.568	39739.629
5730	45.66	11126.242	33631.551
4220	45.62	10254.812	37074.617
8238	45.61	13390.097	35124.984
2920	45.61	9613.944	38323.926
6868	45.57	12076.409	36260.676
1975	45.55	9147.153	33908.426
6298	45.51	11662.948	34897.996
8978	45.51	14146.238	38529.766
2432	45.4	9370.686	39830.172
8971	45.38	14132.449	38917.535
7367	45.38	12646.431	38485.008
7093	45.36	12301.648	37113.645
5773	45.36	11401.909	33778.52
4068	45.34	10240.616	39404.258
6038	45.32	11457.667	39292.23
9354	45.3	14416.648	37475.652
1989	45.24	9140.964	34520.883
7423	45.24	12524.293	39652.965
219	45.2	7716.321	37104.641
7021	45.17	12427.829	39721.848
2760	45.17	9615.489	34144.852
6570	45.15	11990.498	36064.262
7163	45.15	12374.99	34678.113
201	45.11	7962.881	36721.109
9547	45.11	14489.524	35631.895
6559	45.11	11911.358	37139.059
1418	45.09	8819.897	37895.484
636	45.03	8075.378	33040.164
5844	45.03	11328.153	35631.16
6220	45.03	11525.995	33255.633
6935	45.01	12071.834	37616.035
4374	45.01	10315.962	33745.969
5206	44.99	10765.967	33861.805
689	44.99	8289.753	34720.793
7557	44.97	12753.492	37088.59
8499	44.94	13586.094	37970.574
6297	44.94	11693.153	34850.844
4889	44.94	10582.1	38187.926
3805	44.92	10035.444	34353.48
5585	44.84	11104.465	37685.453
3672	44.8	9768.891	35012.48
7427	44.8	12646.422	39843.973
8685	44.76	13577.851	33153.277
3852	44.74	9926.534	35433.277
2943	44.74	9551.368	38843.426
9157	44.72	14098.581	33471.02
9133	44.69	14176.691	34080.676
2881	44.67	9599.704	37213.152
4215	44.65	10203.916	37340.461
2011	44.65	9222.274	35244.813
6999	44.63	12170.337	39640.09
2938	44.63	9581.42	38832.617
8130	44.59	13280.206	33448.266
1413	44.53	8774.837	37751.855
3076	44.51	9746.098	37034.648
206	44.49	7697.63	36796.949
9462	44.44	14512.112	38503.477
6056	44.44	11423.176	38185.863
9459	44.42	14627.443	38629.449
8104	44.4	13140.735	33911.352
8338	44.38	13412.756	36797.129
6334	44.38	11794.527	36151.016
5756	44.32	11414.647	33337.254
9243	44.32	14408.988	33934.859
252	44.3	7668.945	37503.273
2971	44.3	9665.721	39421.988
5245	44.26	10903.529	33126.402
5712	44.26	11058.5	34015.805
8229	44.23	13461.351	34914.926
6427	44.21	11652.899	39082.922
7205	44.19	12643.908	33138.715
2827	44.17	9675.175	35792.992
8658	44.15	13577.229	33934.152
5695	44.13	11094.802	34750.254
5271	44.13	10914.627	34425.016
5984	44.13	11253.144	38382.484
3796	44.07	9929.642	34182.539
2560	44.04	9407.135	37649.98
2022	44.02	9204.288	35601.895
804	43.98	8376.928	36286.504
3722	43.98	9815.52	33740.234
3999	43.96	9974.146	38353.867
9466	43.96	14624.403	38561.031
41	43.94	7882.104	34101.867
124	43.88	7837.788	35456.797
3767	43.86	9953.467	33518.258
6091	43.86	11543.44	37443.844
5238	43.82	10847.062	33050.816
1447	43.82	8661.545	38605.836
9083	43.81	14200.463	35651.531
1398	43.81	8705.58	37320.547
3942	43.77	10048.14	37092.824
7915	43.75	12964.583	39468.66
5237	43.73	10724.957	33130.008
1144	43.71	8427.516	36323.684
4098	43.71	10253.929	38746.785
1488	43.71	9008.142	39685.395
6473	43.69	11985.963	39647.324
8868	43.69	13977.181	38699.555
2698	43.67	9280.248	34420.695
1285	43.65	8685.135	34655.742
8713	43.65	13978.851	33646.5
92	43.61	7986.381	35019.848
2737	43.56	9442.109	33097.617
6552	43.54	12016.098	37020.621
4240	43.54	10182.675	36950.953
5533	43.52	11094.219	39550.773
5180	43.48	10599.935	34604.121
3046	43.46	9763.01	37769.68
8155	43.46	13541.937	33427.273
4061	43.44	10263.379	39947.762
3949	43.42	10034.045	37206.211
9252	43.4	14241.046	34136.039
4775	43.38	10553.304	38208.133
2831	43.38	9495.241	35942.93
6223	43.29	11463.966	33101.59
6053	43.25	11491.614	38567.945
3863	43.21	10115.657	35795.609
7517	43.21	12742.34	38270.027
9020	43.17	13998.658	37320.828
2875	43.15	9600.529	37056.891
8642	43.1	13773.576	34384.457
2094	43.08	9081.207	36944.227
6756	43.08	12094.686	33582.262
1291	43.06	8799.474	34905.496
8726	43.04	13852.645	33926.004
8675	43.02	13709.075	33014.359
6266	43	11715.313	34147.816
2125	43	9103.628	37639.305
2928	43	9691.145	38531.258
9541	43	14526.318	36159.203
7203	42.98	12701.259	33078.84
6746	42.96	12104.016	33384.211
2697	42.94	9333.48	34411.641
6021	42.92	11294.017	39432.91
1175	42.92	8620.547	35453.199
368	42.91	8176.839	39990.684
8438	42.91	13712.722	39489.699
1409	42.89	8816.671	37678.305
7239	42.89	12521.432	34493.086
2452	42.87	9278.149	39421.324
1109	42.85	8587.483	36899.691
4225	42.83	10208.033	37136.988
4319	42.81	10323.866	34561.352
6114	42.79	11537.242	36819.945
8212	42.75	13544.034	34506.148
4044	42.73	10109.087	39683.332
3651	42.73	9822.644	35281.801
4378	42.68	10136.066	33804.984
590	42.66	8188.798	34942.809
7178	42.66	12368.503	33952.086
968	42.64	8491.679	39920.91
9544	42.62	14636.096	35756.977
5818	42.62	11291.959	34750.77
7753	42.56	13094.176	35097.617
5958	42.54	11414.704	38097.316
1923	42.54	9016.941	33350.723
3047	42.54	9803.004	37798.609
5915	42.54	11370.921	37173.266
2018	42.52	9221.291	35538.125
3055	42.5	9823.347	37585.488
7315	42.48	12549.241	36725.66
200	42.48	7799.401	36687.965
8742	42.43	13785.257	34364.121
320	42.41	7829.584	38978.402
7129	42.41	12483.463	36140.883
6758	42.37	12236.239	33605.676
9625	42.35	14438.136	33223.887
21	42.33	7748.747	33515.23
7939	42.33	13240.135	39825.195
4423	42.33	10439.783	33552.973
7971	42.31	13302.321	38824.758
6165	42.29	11596.127	35000.754
6523	42.27	12044.844	37913.563
9572	42.23	14592.913	35069.738
9299	42.23	14303.779	35721.281
7349	42.22	12582.792	37701.281
7370	42.18	12647.064	38526.66
8988	42.18	14195.467	38175.152
8538	42.18	13706.164	37246.832
58	42.16	7858.841	34373.699
2445	42.16	9410.54	39714.473
7210	42.12	12705.632	33381.844
9208	42.1	14303.474	33044.82
5609	42.1	11080.971	36905.473
6451	42.08	11671.356	39824.441
3054	42.08	9708.03	37576.605
536	42.06	8073.788	35964.805
1760	42.06	8863.918	37510.129
6465	42.04	11853.477	39859.379
7031	42.04	12474.764	38991.551
2902	42.04	9619.359	37910.551
7296	42.04	12706.601	36152.852
7220	42.04	12550.718	33669.43
9296	42.02	14424.673	35643.504
4038	42.02	10110.782	39202.125
6248	42.02	11767.166	33727.168
7715	41.99	13025.444	33771.969
4397	41.97	10298.819	33266.609
4401	41.95	10309.671	33304.098
8476	41.91	13756.051	38330.035
71	41.89	7685.535	34571.766
5856	41.89	11236.95	35956.613
5839	41.89	11377.654	35423.195
6662	41.87	11999.573	34675.422
6580	41.85	11953.229	35810.523
2650	41.85	9463.957	35086.156
5368	41.83	10794.655	36203.98
8997	41.83	14049.788	37683.488
7385	41.79	12612.708	38794.379
6163	41.77	11463.099	34931.152
7308	41.77	12637.599	36551.879
7352	41.76	12622.343	37788.156
5877	41.76	11299.553	36358.074
7241	41.68	12652.673	34534.906
1399	41.68	8779.352	37355.012
6949	41.66	12078.945	38264.41
5285	41.66	10947.497	34747.512
8599	41.64	13653.863	35772.07
9112	41.6	14074.749	34646.797
8184	41.6	13501.926	34104.469
2621	41.6	9303.003	35608.301
379	41.6	8014.085	39585.215
9061	41.58	14170.418	36501.098
7188	41.58	12313.003	33577.797
2429	41.58	9069.164	39922.387
1349	41.56	8782.295	36272.242
1770	41.56	8954.017	37469.195
9581	41.55	14502.25	34756.84
7714	41.47	13046.377	33673.031
548	41.47	8202.999	35606.66
8099	41.47	13225.299	34016.57
42	41.45	7949.243	34113.031
131	41.45	7691.697	35654.281
48	41.45	7679.956	34246.742
5436	41.43	10821.178	37678.348
9534	41.43	14542.893	36274.234
9337	41.41	14340.482	37037.711
4826	41.41	10530.664	39935.375
2708	41.41	9301.898	33932.453
1041	41.39	8573.248	37825.188
9376	41.39	14285.894	37982.988
8292	41.37	13455.694	35995.363
8668	41.35	13752.57	33397.277
9055	41.35	14067.341	36436
4960	41.35	10636.186	36752.895
5851	41.35	11338.798	35730.574
6520	41.32	11913.333	38049.855
6014	41.32	11418.179	39145.855
9408	41.28	14340.533	39244.277
5873	41.28	11365.59	36260.168
6178	41.26	11472.718	34453.078
8727	41.26	13906.531	33926.016
7621	41.24	12910.401	35638.609
1097	41.24	8562.583	37202.852
6710	41.18	11958.705	33531.777
5508	41.18	10900.285	39741.777
1912	41.18	8924.631	33648.457
5560	41.16	11104.765	38636.887
6572	41.14	12029.205	36153.129
8083	41.14	13339.63	34351.68
2082	41.14	9077.693	36733.977
8568	41.09	13616.107	36795.656
9151	41.07	14135.317	33345.957
4025	41.07	9959.579	39036.008
6590	41.05	12032.406	35644.738
7110	41.03	12343.454	36836.863
9070	41.03	14006.957	36374.313
8674	40.99	13629.686	33319.445
6085	40.97	11474.712	37641.91
1213	40.95	8440.88	34346.629
4398	40.95	10283.36	33269.379
9388	40.93	14244.243	38445.773
2981	40.93	9659.633	39785.875
6638	40.91	11859.851	35054.727
9490	40.87	14500.644	37776.738
9086	40.87	14056.042	35462.219
5739	40.82	11071.228	33140.594
5389	40.82	10894.165	36614.34
7253	40.78	12684.921	34871.801
7245	40.76	12530.491	34576.355
9064	40.74	14079.844	36225.719
7258	40.74	12564.591	34894.176
6689	40.72	11893.857	33818.832
8672	40.7	13712.064	33288.469
4431	40.7	10490.549	33696.258
5225	40.66	10608.18	33309.488
1375	40.64	8836.212	36895.539
5348	40.63	10887.329	35823.676
8072	40.61	13290.348	34644.078
5343	40.59	10893.202	35735.805
1847	40.59	8896.711	35628.414
2027	40.59	9275.625	35687.363
891	40.57	8209.612	38051.207
7190	40.57	12478.552	33597.348
6125	40.57	11459.601	36181.824
6119	40.57	11535.891	36592.281
9229	40.55	14339.801	33503.984
7009	40.55	12425.982	39897.137
3954	40.49	10022.524	37285.488
8880	40.45	13843.69	39088.145
4711	40.43	10485.397	36857.871
1982	40.43	9151.446	34242.902
6063	40.42	11477.915	38037.039
6315	40.42	11769.36	35377.813
4059	40.4	10257.405	39930.859
6998	40.38	12122.352	39618.094
1260	40.38	8837.859	33298.793
1855	40.38	8869.63	35490.703
7199	40.36	12317.226	33023.914
2565	40.32	9367.545	37457.5
9010	40.32	14009.577	37429.289
7676	40.32	12781.494	33456.531
9355	40.3	14228.552	37477.852
2548	40.3	9475.595	37853.129
5624	40.28	11033.117	36235.313
9413	40.28	14396.149	39293.379
3891	40.26	10021.676	36637.508
955	40.24	8322.428	39861.898
9484	40.22	14573.875	37971.461
3810	40.22	10087.476	34403.02
1274	40.2	8655.398	34200.938
1943	40.19	9228.187	33093.465
3964	40.19	9961.023	37604.617
6521	40.17	12053.583	37836.105
4421	40.13	10375.227	33523.875
9149	40.13	14039.743	33504.551
9611	40.11	14584.347	33744.02
9137	40.07	14020.657	34111.43
952	40.07	8350.965	39781.902
1952	40.05	9116.378	33335.391
5465	40.01	10908.519	38315.832
6361	40.01	11762.284	37023.34
6252	40.01	11709.899	33776.293
1357	39.97	8673.874	36539.012
440	39.96	8132.186	37504.816
5710	39.96	11007.856	34002.863
6486	39.96	11937.308	39201.813
9402	39.96	14251.643	39045.863
7141	39.96	12291.36	35685.68
3662	39.94	9886.126	35231.773
7509	39.88	12772.989	38615.984
8985	39.86	14136.759	38434.957
3029	39.84	9868.031	38168.844
7311	39.84	12568.799	36640.574
770	39.82	8353.248	35930.602
7583	39.82	12814.631	36782.043
3702	39.8	9837.561	34142.16
5905	39.8	11226.699	36871.871
8679	39.78	13629.681	33103.012
4953	39.78	10774.844	37174.852
2864	39.76	9661.228	36838.859
2983	39.76	9509.541	39891.355
4932	39.74	10686.352	37363.852
5340	39.73	10841.035	35683.156
5006	39.71	10644.719	35652.926
3022	39.71	9795.272	38309.051
2419	39.67	9105.777	39526.344
4700	39.65	10389.501	36655.504
8100	39.63	13326.342	34019.277
1483	39.63	8920.728	39921.211
3002	39.63	9786.213	39160.102
5613	39.61	11022.516	37008.902
994	39.61	8452.166	39258.41
4198	39.59	10144.069	37600.77
6417	39.57	11658.414	38867.563
3961	39.57	9940.95	37546.566
3742	39.55	9759.039	33019.621
4639	39.53	10459.773	35507.941
1372	39.53	8653.799	36836.371
5702	39.51	11134.457	34371.621
1333	39.5	8730.368	35850.793
5661	39.5	11119.624	35437.258
4402	39.5	10151.842	33019.668
2175	39.48	9071.367	38419.164
7819	39.48	12969.6	37296.164
1124	39.46	8525.57	36851.238
5322	39.44	10803.574	35461.07
1867	39.44	8946.041	34938.332
1927	39.42	8883.36	33416.262
6921	39.42	12185.361	37328.793
1734	39.4	8895.381	38395.441
4650	39.38	10358.3	35609.129
5400	39.36	10931.305	36849.336
3327	39.36	9876.102	36790.004
3893	39.36	9995.505	36697.379
8522	39.34	13649.532	37398.578
4202	39.32	10271.098	37418.816
3680	39.32	9795.242	34893.605
4121	39.28	10161.152	38224.426
5562	39.28	11104.653	38717.605
4776	39.27	10400.693	38215.773
9390	39.27	14397.871	38481.77
9616	39.27	14590.528	33798.574
3962	39.25	9981.35	37562.453
6553	39.19	11875.066	37024.172
948	39.11	8330.473	39613.723
9588	39.09	14466.707	34287.328
4961	39.07	10707.15	36775.035
3869	39.07	10118.421	36074.215
9406	39.06	14385.356	39152.938
4817	39.04	10417.323	39393.285
9554	39.02	14438.047	35354.004
8730	39.02	13959.45	34074.008
79	39.02	7681.831	34680.453
2833	39	9508.412	35950.254
896	38.98	8352.072	38217.504
465	38.98	8199.519	37270.637
9628	38.98	14553.793	33013.949
5484	38.98	10818.364	38772.707
142	38.98	7937.617	35875.695
7195	38.96	12423.745	33385.367
15	38.9	7746.896	33381.902
6137	38.9	11610.847	35654.461
8542	38.9	13697.824	37326.438
9251	38.9	14317.218	34128.762
693	38.88	8415.801	34785.754
1874	38.88	9062.057	34917.059
9264	38.88	14239.04	34532.285
9474	38.84	14622.042	38055.355
8393	38.83	13497.566	38882.797
8147	38.81	13447.783	33165.391
1029	38.79	8499.732	38429.676
9041	38.79	14128.87	36693.484
2818	38.79	9584.144	35659.141
4371	38.79	10324.85	33677.273
233	38.77	7661.442	37228.199
5405	38.77	10805.273	36961.266
7801	38.77	13027.063	36786.852
408	38.75	8033.532	38787.109
889	38.75	8358.997	38042.023
2639	38.73	9384.921	35228.316
5721	38.71	11139.86	33898.227
5933	38.71	11293.804	37690.512
6502	38.71	11993.125	38537.59
6105	38.69	11558.665	37124.914
7937	38.61	13272.749	39782.449
3839	38.61	10055.342	35167.297
7425	38.61	12644.014	39793.031
448	38.6	8062.777	37657.277
5561	38.6	11148.877	38710.672
4309	38.58	10157.296	34888.766
2923	38.58	9537.096	38389.707
6222	38.56	11514.65	33026.594
2487	38.54	9322.661	39214.238
7282	38.52	12605.689	35836.992
2593	38.52	9320.798	36614.934
5536	38.5	11104.958	39392.574
4232	38.48	10269.634	36883.848
1928	38.46	8848.884	33474.34
315	38.46	7802.271	38847.797
2793	38.44	9563.342	35009.055
9288	38.44	14264.578	35390.941
9624	38.44	14429.683	33429.789
8815	38.42	13994.36	36694.953
2968	38.38	9493.287	39248.664
5783	38.37	11390.945	33955.152
8934	38.35	13971.881	39762.102
9391	38.35	14322.595	38516.207
5591	38.33	11177.054	37434.453
5333	38.33	10955.593	35624.703
3626	38.31	9827.747	36110.961
1255	38.31	8665.145	33128.066
7925	38.31	13070.989	39664.238
8930	38.31	13972.972	39691.566
4833	38.31	10594.762	39811.039
1955	38.27	9245.495	33394.148
6908	38.27	12242.928	37098.266
5989	38.27	11258.938	38469.938
6347	38.25	11790.13	36406.863
1753	38.25	8973.774	37879.355
418	38.25	8173.21	38170.785
1402	38.23	8812.041	37454.043
7536	38.23	12855.79	37510.145
4890	38.23	10667.957	38243.391
1811	38.21	8872.627	36596
6082	38.21	11492.471	37585.531
9449	38.19	14630.034	39232.773
1423	38.19	8820.286	38036.977
1957	38.19	9093.887	33430.34
7191	38.19	12455.681	33599.512
5208	38.15	10770.203	33877.629
3804	38.12	9966.709	34311.859
614	38.12	8172.095	34152.66
8483	38.12	13596.38	38005.715
292	38.12	7836.97	38389.309
2425	38.06	9164.242	39865.141
7132	38.04	12362.966	36172.988
554	38	8190.373	35645.043
919	37.98	8400.218	38743.793
5734	37.98	11038.889	33164.59
9423	37.96	14379.21	39777.371
591	37.96	8183.352	34955.754
7309	37.96	12530.238	36564.102
6023	37.96	11391.831	39642.68
2912	37.92	9604.168	38189.598
8825	37.89	13888.259	36937.266
208	37.89	7701.158	36819.145
424	37.89	8194.608	38041.785
9224	37.87	14421.767	33319.363
6493	37.85	12041.495	38924.031
7643	37.85	12801.35	35119.543
5940	37.85	11347.167	37731.535
1251	37.81	8564.868	33051.93
8409	37.81	13491.029	39334.313
6456	37.81	11828.874	39895.902
1287	37.77	8765.579	34688.457
4947	37.77	10722.984	37310.734
5296	37.75	10886.351	35061.469
8814	37.73	13975.596	36641.32
8098	37.71	13219.591	34005.559
5483	37.71	10954.755	38706.797
7641	37.71	12741.819	35400.367
672	37.71	8243.091	34351.68
9512	37.7	14589.22	36969.742
4217	37.7	10203.087	37037.906
4117	37.7	10177.293	38167.531
4715	37.68	10479.057	36952.934
446	37.68	8095.847	37638.02
9540	37.68	14636.938	36147.367
8687	37.64	13898.378	33019.023
218	37.64	7731.825	37100.746
5953	37.64	11381.825	38023.781
165	37.62	7781.871	36151.164
3038	37.62	9722.143	38139.633
6816	37.6	12114.934	35099.641
1970	37.6	9129.419	33762.426
1768	37.58	8848.571	37429.684
6431	37.58	11712.737	39172.164
2044	37.58	9220.844	36198.875
6058	37.58	11458.469	38210.48
1827	37.56	8982.127	36243.527
6346	37.48	11649.826	36323.484
9578	37.48	14514.869	34615.465
9294	37.48	14306.486	35629.258
8995	37.48	14088.91	37862.645
6131	37.48	11616.569	35785.133
8744	37.47	13800.52	34386.867
9257	37.41	14255.692	34373.809
4137	37.39	10199.409	37960.41
5485	37.39	10885.839	38786.012
6644	37.39	11899.162	34790.012
3644	37.39	9710.336	35712.891
7881	37.37	13111.856	38684.172
59	37.31	7655.035	34384.938
9585	37.31	14634.849	34465.441
7756	37.29	13021.597	35189.43
632	37.29	8127.523	33420.43
4806	37.27	10445.072	38979.242
8459	37.27	13739.922	39021.16
1889	37.25	8900.487	34299.41
4311	37.24	10311.467	34666.688
7966	37.24	13326.939	39065.125
4320	37.24	10272.521	34583.891
4157	37.2	10316.665	37744.934
4763	37.2	10518.532	38005.348
3760	37.2	10043.536	33319.695
6173	37.2	11446.311	34639.398
3714	37.16	9824.467	33884.008
913	37.14	8380.292	38701.301
662	37.12	8404.846	34094.934
6924	37.12	12237.314	37407.648
6309	37.1	11839.65	35280.484
3734	37.08	9767.957	33348.625
8936	37.06	13932.553	39900.305
5824	37.06	11363.798	34868.254
8651	37.04	13776.297	34259.809
1209	37.04	8496.071	34514.008
2096	37.01	9220.687	36979.266
845	37.01	8377.273	36988.254
8346	37.01	13388.49	37005.578
3326	36.99	9749.474	36706.324
9456	36.99	14467.379	39083.773
3921	36.99	9944.875	36919.645
4750	36.97	10512.583	37793.363
7660	36.97	12894.839	34726.945
1616	36.95	8973.327	39005.949
8345	36.95	13488.363	36973.27
2696	36.95	9358.591	34396.086
9626	36.95	14450.15	33229.547
2780	36.93	9543.607	34659.816
5277	36.93	10824.66	34539.473
9395	36.89	14237.442	38734.445
6892	36.89	12098.614	36786.441
188	36.87	7883.151	36599.867
8331	36.87	13414.43	36695.625
6422	36.87	11793.315	38956.402
633	36.87	8032.704	33422.781
1476	36.85	8821.25	39952.848
434	36.79	8172.854	37748.57
6054	36.79	11532.703	38329.078
6976	36.78	12256.585	38929.473
7104	36.76	12447.497	36780.438
8891	36.76	13859.142	39253.945
8841	36.74	13952.643	37751.223
16	36.72	7782.501	33419.453
5215	36.68	10647.019	33354.863
8600	36.68	13599.917	35804.027
404	36.62	8190.037	38882.617
4276	36.6	10293.331	36157.43
463	36.6	8041.038	37264.094
2897	36.6	9659.457	37737.453
3756	36.58	10001.744	33235.906
6688	36.57	11859.938	33807.828
7182	36.55	12436.517	33729.277
6227	36.55	11808.918	33165.406
9105	36.55	14009.312	35001.727
2400	36.55	9068.855	39230.621
9311	36.53	14310.79	36177.301
6775	36.53	12154.411	34047.156
1422	36.53	8719.491	38001.609
6731	36.51	11986.363	33055.969
7711	36.51	12965.635	33543.262
3602	36.51	9768.268	36562.773
9312	36.49	14381.623	36202.508
993	36.45	8526.092	39257.012
9308	36.45	14315.801	36131.375
2001	36.43	9172.142	35111.855
1530	36.41	8933.875	39557.789
6130	36.41	11607.097	36030.539
7026	36.41	12451.837	39298.703
6111	36.39	11446.597	36742.566
6254	36.37	11721.859	33799.594
6466	36.37	11885.931	39919.898
5728	36.37	11072.233	33489.109
2483	36.37	9412.953	39198.824
2615	36.37	9333.915	36178.699
9525	36.35	14618.772	36860.387
7294	36.34	12665.802	36144.469
4962	36.32	10569.765	36852.906
4820	36.32	10539.944	39646.047
4825	36.3	10379.179	39800.219
7508	36.3	12788.239	38603.004
2004	36.3	9207.965	35130.945
455	36.3	8043.861	37407.125
3700	36.3	9857.519	34290.723
7189	36.26	12444.803	33577.246
3759	36.26	9925.603	33308.504
942	36.24	8355.153	39273.504
8624	36.24	13735.609	34940.223
6088	36.22	11470.453	37356.156
5597	36.22	11199.105	37271.754
3773	36.22	9980.98	33607.02
5241	36.2	10901.102	33064.137
550	36.2	8133.102	35612.895
9471	36.18	14450.371	38034.238
6913	36.12	12227.003	37239.133
9580	36.12	14605.159	34754.633
316	36.09	7934.813	38872.52
4297	36.09	10168.926	35148.074
4876	36.07	10607.281	38706.383
7224	36.05	12625.371	33854.941
8081	36.05	13256.268	34299.773
143	36.05	7755.548	35878.367
482	36.03	8162.284	36777.063
1828	36.01	8854.461	36275.992
908	35.97	8358.578	38568.441
2430	35.97	9272.288	39955.309
5617	35.95	11083.656	36804.457
6052	35.93	11442.549	38535.605
1752	35.93	8905.176	37841.074
6894	35.93	12169.236	36857.27
7523	35.93	12867.843	38071.602
7131	35.91	12318.91	36167.723
2919	35.91	9704.072	38306.086
2687	35.91	9467.597	34700.895
9599	35.88	14620.17	34036.84
6067	35.86	11482.02	38108.777
8881	35.86	13800.826	39119.539
3824	35.84	10064.735	34833.898
7169	35.84	12411.025	34576.316
9075	35.82	14049.291	35931.59
7160	35.8	12355.322	34651.711
7855	35.8	13035.262	38283.977
4483	35.8	10354.128	34494.699
9348	35.78	14249.792	37416.621
6814	35.78	12259.372	35092.781
2997	35.78	9776.469	39288.02
9	35.78	7857.694	33229.711
7098	35.74	12330.728	36702.027
2556	35.72	9322.421	37780.613
3963	35.7	9987.245	37589.398
3691	35.7	9813.461	34473.121
9336	35.7	14235.208	36990.836
8998	35.68	14051.456	37740.758
7553	35.68	12823.297	37026.191
9488	35.68	14513.81	37716.652
4069	35.66	10213.027	39143.199
6996	35.65	12139.137	39471.922
1034	35.65	8549.534	38300.168
9122	35.63	13998.509	34436.836
5231	35.61	10681.73	33066.414
1178	35.59	8469.345	35571.887
8885	35.59	13966.555	39225.789
8652	35.59	13774.121	33968.164
8694	35.57	13873.006	33208.406
5240	35.55	10797.273	33058.461
5287	35.53	10987.329	34761.883
9023	35.51	14104.702	37077.332
7590	35.51	12725.451	36621.895
7116	35.51	12305.148	36685.09
5179	35.49	10705.45	34530.473
4286	35.47	10240.178	35576.059
1180	35.47	8479.554	35259.551
2861	35.47	9518.902	36773.41
1959	35.45	9264.716	33526.77
403	35.45	8066.591	38865.32
9131	35.43	14031.203	34064.625
6488	35.42	11895.063	39240.949
7589	35.4	12823.293	36578.691
4859	35.4	10620.064	39006.398
8963	35.38	14117.691	39045.289
6446	35.36	11711.603	39640.758
7204	35.36	12695.83	33118.473
998	35.36	8490.79	39019.367
2931	35.34	9650.947	38693.43
778	35.32	8271.853	35991.184
6560	35.32	11911.384	37162.313
1639	35.3	8914.024	38809.828
3037	35.28	9832.78	38083.738
2782	35.28	9589.473	34688.859
5426	35.28	10926.887	37366.145
7226	35.26	12633.307	34108.09
3886	35.26	10083.129	36421.121
9487	35.26	14438.84	37717.125
7467	35.24	12840.497	39212.109
9453	35.24	14493.994	39034.336
786	35.22	8237.377	36242.105
9431	35.22	14527.464	39859.176
186	35.22	7916.7	36586.199
8180	35.22	13384.255	34022.973
1861	35.19	8931.195	35280.305
3900	35.19	9932.053	36769.012
3	35.19	7891.396	33051.723
8444	35.17	13757.718	39403.48
3888	35.17	9986.077	36575.586
9582	35.15	14554.326	34453.496
7112	35.13	12440.036	36569.797
4835	35.13	10673.998	39874.895
2584	35.11	9387.758	36777.293
599	35.11	8138.217	34878.348
9341	35.11	14407.725	37088.527
119	35.09	7703.19	35389.664
1181	35.07	8477.663	35318.898
2025	35.07	9140.109	35665.156
210	35.05	7932.132	36872.516
3635	35.03	9805.736	35742.016
6236	35.01	11754.684	33482.875
330	34.99	7840.779	39255.973
7165	34.98	12316.806	34711
7068	34.96	12301.013	38016.648
4201	34.96	10167.27	37396.457
9036	34.94	14156.948	36856.676
6627	34.94	11869.108	35379.379
6267	34.94	11814.963	34178.223
4123	34.92	10311.388	38241.297
9056	34.92	14007.685	36438.547
6103	34.92	11448.51	37109.324
1981	34.9	9164.327	34045.355
6303	34.9	11838.94	35163.434
6232	34.88	11751.915	33369.078
8644	34.88	13577.153	34127.863
3941	34.86	9969.525	37094.738
3766	34.82	10036.841	33513.531
6980	34.8	12081.104	39062.543
3612	34.78	9750.795	36689.453
964	34.78	8595.27	39793.316
343	34.78	7749.405	39485.703
1468	34.78	8771.677	39599.293
4955	34.76	10620.368	36979.195
9375	34.76	14400.181	37935.434
2974	34.76	9608.161	39531.727
909	34.75	8223.665	38587.578
9419	34.75	14246.736	39581.898
5204	34.75	10575.465	33832.441
2085	34.73	9246.499	36787.621
7844	34.73	13084.641	37987.688
5992	34.69	11415.884	38617.215
1310	34.69	8755.62	35422.863
6212	34.67	11502.224	33346.668
370	34.67	8203.22	39662.797
1442	34.67	8707.763	38483.234
6410	34.67	11764.72	38779.219
4974	34.65	10608.635	36357.004
6065	34.63	11632.727	38062.223
1741	34.63	8928.114	38181.332
6069	34.63	11451.168	37943.793
9452	34.61	14592.647	39029.406
2542	34.61	9474.628	38040.445
2123	34.59	9227.609	37549.883
5726	34.59	11135.804	33773.688
7746	34.57	13007.523	34781.695
7914	34.57	12997.413	39430.871
329	34.55	7665.457	39159.625
4666	34.53	10394.336	35802.668
5708	34.53	11047.777	34232.715
9548	34.52	14491.346	35718.445
2802	34.52	9623.748	35107.016
8152	34.5	13555.27	33318.902
8247	34.48	13518.845	35429.684
8759	34.44	13927.329	34848.469
7307	34.42	12644.232	36533.277
1350	34.42	8713.159	36275.496
7318	34.4	12650.002	36785.633
163	34.4	7877.154	36133.215
1199	34.4	8444.984	34626.793
5991	34.38	11295.757	38595.973
879	34.38	8407.85	37774.184
5737	34.34	11054.162	33076.398
7490	34.34	12759.674	38909.367
4382	34.32	10168.001	33566.645
7629	34.3	12740.352	35527.152
6288	34.29	11719.709	34600.605
9394	34.27	14287.893	38629.672
8716	34.25	13915.548	33689.84
3030	34.21	9825.775	38173.406
2715	34.19	9327.585	33775.219
843	34.17	8411.045	36936.422
8178	34.17	13358.051	34004.891
417	34.15	8116.617	38389.16
6278	34.11	11838.038	34392.383
8498	34.11	13759.583	37928.516
9281	34.11	14379.962	35018.281
1996	34.11	9168.56	34881.852
6419	34.09	11639.972	38889.609
2671	34.08	9306.23	34628.898
611	34.08	8180.762	34412.449
1309	34.08	8772.939	35422.699
9501	34.04	14532.671	37259.879
5557	34.04	11042	38877.289
895	34	8288.957	38171.996
7133	34	12422.787	36214.504
4008	33.96	9942.434	38688.477
4321	33.96	10250.657	34306.766
6673	33.96	11965.964	34376.359
4336	33.94	10280.695	34254.469
6397	33.94	11747.721	38258.965
2585	33.94	9408.256	36842.594
6391	33.94	11844.455	37986.41
9529	33.92	14455.093	36444.645
8879	33.92	13943.72	39018
6755	33.88	12097.377	33569.609
2153	33.83	9227.062	38221.078
6706	33.81	11888.014	33753.832
6684	33.81	12030.356	34085.184
7897	33.81	12953.529	39045.586
5852	33.81	11334.481	35785.949
9283	33.79	14320.214	35032.277
6834	33.79	12109.272	35711.828
9088	33.77	14023.714	35488.773
3945	33.75	10133.144	37173.703
7065	33.75	12452.849	38207.301
2776	33.75	9686.835	34490.586
1765	33.75	8859.914	37371.949
7775	33.75	13117.572	35975.629
8243	33.73	13387.123	35266.258
9407	33.73	14238.737	39196.203
6408	33.71	11698.058	38762.461
8954	33.71	14126.128	39115.66
3728	33.71	9751.269	33584.422
4900	33.69	10583.981	38040.98
9062	33.67	14075.883	36523.27
6938	33.63	12115.28	37714.574
24	33.62	7813.94	33641.477
7647	33.6	12815.059	34945.441
4085	33.6	10328.596	38908.727
2773	33.6	9699.518	34424.48
3630	33.6	9884.407	35972.516
2987	33.58	9871.795	39803.953
7632	33.56	12751.559	35314.383
3998	33.54	9957.706	38350.746
7162	33.52	12450.123	34661.48
705	33.5	8360.016	35077.035
6341	33.48	11821.207	36311.035
8411	33.46	13385.191	39337.004
8033	33.46	13206.437	36779.668
6405	33.44	11810.13	38687.551
1485	33.42	8890.405	39939.551
4078	33.42	10218.186	38810.332
9139	33.42	14106.038	33911.824
6944	33.42	12244.296	37999.242
898	33.39	8375.825	38282.441
7888	33.39	12979.932	38814.105
453	33.37	8204.674	37387.285
2541	33.37	9459.684	38020.445
6061	33.35	11488.8	37992.785
5280	33.33	10981.16	34554.617
5946	33.33	11271.377	37786.957
2045	33.33	9276.507	36222.578
5606	33.31	11117.776	37155.594
4140	33.31	10274.202	37688.004
1434	33.31	8678.398	38300.715
3776	33.31	9990.278	33746.262
5927	33.29	11399.391	37500.629
7659	33.29	12874.48	34709.684
8185	33.27	13445.645	34143.699
7004	33.25	12263.767	39908.129
8067	33.21	13199.912	34974.258
7622	33.19	12920.952	35653.754
9012	33.17	14140.63	37197.539
288	33.16	7898.008	38357.137
246	33.16	7830.481	37399.742
4415	33.14	10378.18	33165.211
3690	33.12	9710.297	34451.789
7221	33.12	12701.341	33694.477
2631	33.1	9473.17	35343.535
6988	33.08	12138.582	39337.191
3875	33.08	10123.393	36219.961
9631	33.04	14623.711	33122.57
7396	33.02	12669.706	38993.625
5830	32.98	11367.094	35159.34
2866	32.98	9552.752	36889.91
9380	32.96	14389.081	38083.273
351	32.96	7725.144	39661.254
6050	32.96	11499.745	38676.48
857	32.96	8263.415	37261.516
5753	32.94	11278.675	33242.137
4823	32.94	10393.347	39676.703
6016	32.94	11377.715	39220.32
4328	32.93	10212.887	34394
962	32.91	8611.399	39777.41
3939	32.91	9961.801	36990.488
6251	32.91	11650.225	33754.707
875	32.91	8415.087	37721.563
5199	32.89	10717.148	34024.383
5956	32.87	11374.273	38058.73
6234	32.87	11723.848	33379.414
6226	32.87	11821.295	33154.371
7025	32.81	12380.129	39283.129
8756	32.81	13923.875	34730.094
7716	32.77	13090.182	33777.523
4056	32.77	10175.171	39822.086
5857	32.77	11411.281	35960.336
8066	32.75	13290.495	34948.488
7519	32.75	12827.754	37999.57
6029	32.73	11428.655	39816.391
3969	32.73	9937.178	37674.805
1782	32.72	8890.687	37092.352
2177	32.72	9239.186	38440.605
1898	32.7	9060.856	34389.684
8816	32.68	13850.566	36703.012
372	32.68	8168.342	39442.125
8948	32.66	14110.228	39683.52
389	32.64	8052.235	39322.348
7028	32.62	12292.965	39405.539
768	32.56	8361.89	35914.16
6812	32.56	12089.546	34918.102
4505	32.54	10437.214	34849.379
400	32.52	8183.175	39009.609
1017	32.5	8504.442	38631.668
4228	32.47	10188.344	37172.969
646	32.47	8405.428	33343.598
617	32.47	8017.362	33970.043
8708	32.45	13881.592	33462.809
7847	32.43	13035.843	38155.973
3812	32.41	10096.46	34407.039
7980	32.41	13178.8	38569.902
4951	32.39	10757.45	37072.02
5472	32.37	10850.969	38444.359
2810	32.37	9517.915	35323.609
1380	32.37	8815.727	36958.969
8145	32.37	13563.101	33090.695
2546	32.35	9299.05	38128.738
1016	32.33	8545.042	38628.223
8640	32.33	13609.41	34379.289
7414	32.33	12528.699	39259.371
1344	32.33	8731.613	36207.887
8572	32.31	13725.663	36382.727
7006	32.31	12403.833	39784.414
3818	32.27	10009.481	34675.598
5601	32.27	11072.467	37318.77
4242	32.26	10169.329	36966.52
5590	32.26	11166.637	37399.406
5743	32.26	11297.698	33028.781
2213	32.24	9157.83	38666.855
2718	32.22	9310.032	33484.48
740	32.2	8343.846	35487.027
1888	32.2	9027.687	34564.773
5474	32.2	10910.125	38516.254
7627	32.2	12905.306	35463.141
8086	32.2	13250.123	34427.16
56	32.2	7661.144	34359.156
6196	32.18	11555.897	34060.039
6948	32.18	12245.718	38228.074
9123	32.16	14098.311	34137.621
6961	32.16	12069.645	38447.176
9332	32.12	14364.365	36827.758
997	32.12	8515.307	38981.043
3613	32.12	9760.281	36689.02
8237	32.1	13355.879	35119.301
893	32.1	8400.714	38071.91
9424	32.08	14397.108	39848.176
1429	32.08	8755.332	38181.488
2111	32.06	9126.781	37260.242
4490	32.06	10428.402	34703.508
5539	32.06	11192.107	39182.383
3981	32.06	10033.647	37768.379
4504	32.04	10474.634	34838.297
7371	32.04	12562.154	38576.711
9032	32.01	14139.872	36950.906
5865	31.99	11348.309	36176.129
5775	31.99	11215.256	33797.98
8328	31.99	13528.472	36621.184
3959	31.97	10024.88	37463.223
2544	31.95	9476.338	38088.848
3718	31.95	9731.257	33960.68
6524	31.95	11860.818	37960.215
7217	31.93	12600.547	33540.047
7360	31.93	12614.525	38186.039
5858	31.91	11294.173	35975.637
8481	31.91	13594.77	37997.508
1157	31.91	8532.832	36182.035
2374	31.91	9250.835	39181.664
3031	31.91	9920.265	38232.238
6897	31.87	12246.832	36899.145
987	31.87	8425.352	39113.797
8682	31.85	13637.026	33130.246
2645	31.85	9466.268	34998.23
5453	31.78	10803.718	37976.422
3751	31.78	10072.019	33107.332
7057	31.74	12282.728	38339.16
4414	31.72	10375.436	33153.867
3970	31.72	9987.927	37685.777
1243	31.72	8431.03	33621.375
6194	31.72	11616.221	34025.883
3842	31.7	9957.448	35299.945
126	31.68	7867.538	35489.938
4045	31.66	10052.457	39683.41
829	31.66	8211.357	36762.324
7983	31.66	13319.097	38442.539
9359	31.64	14420.673	37611.199
8631	31.64	13614.853	34617.152
8783	31.62	13974.258	35881.809
978	31.62	8577.23	39715.289
7911	31.6	13007.141	39388.855
3725	31.59	9711.655	33491.008
3648	31.59	9875.233	35468.328
7470	31.57	12815.526	39107.227
360	31.57	7907.066	39775.504
670	31.53	8241.829	34270.754
6019	31.53	11309.817	39390.477
526	31.51	8183.478	36208.215
8650	31.49	13683.18	34233.93
4496	31.49	10397.191	34805.594
3035	31.49	9877.289	38058.031
788	31.49	8260.888	36259.391
3772	31.49	10078.015	33569.68
6719	31.47	11955.189	33467.695
7879	31.47	12960.603	38583.77
4306	31.47	10266.653	34825.234
8706	31.45	13813.007	33413.246
1303	31.43	8798.505	35305.398
9290	31.43	14222.715	35426.309
6508	31.41	11921.803	38316.992
5506	31.39	10790.462	39712.82
6388	31.39	11740.828	37967.07
9613	31.37	14631.018	33758.93
4863	31.37	10739.177	39105.086
2820	31.36	9567.122	35687.973
8358	31.34	13367.442	37600.32
494	31.34	8041.819	36433.656
2839	31.34	9621.172	36191.699
302	31.34	7850.437	38573.109
4049	31.34	9960.774	39821.395
4708	31.32	10474.39	36841.23
8354	31.32	13371.539	37322.555
2982	31.3	9554.402	39882.234
937	31.28	8397.578	39085.031
6690	31.28	11993.23	33817.004
9481	31.28	14550.875	37912.574
7763	31.24	13104.725	35596.984
3780	31.18	9935.453	33867.766
946	31.18	8328.856	39552.539
630	31.18	8022.619	33354.883
9478	31.18	14481.391	37877.359
5332	31.16	10893.733	35614.82
2885	31.16	9651.316	37405
2550	31.14	9299.361	37865.152
3757	31.14	9983.459	33268.258
920	31.13	8388.754	38753.84
5854	31.11	11398.961	35855.602
6694	31.09	11946.303	33911.457
1960	31.09	9247.668	33560.855
9363	31.09	14410.985	37701.535
3606	31.09	9899.745	36655.789
477	31.07	8031.485	36730.051
7223	31.07	12621.269	33820.348
4648	31.05	10538.026	35590.527
5261	31.01	10965.6	34079.586
8782	30.99	13965.879	35849.746
8173	30.99	13373.435	33925.145
1225	30.95	8429.044	33961.824
4096	30.95	10322.719	38713.273
5626	30.95	11160.808	36288.172
8403	30.93	13517.053	39189.863
8088	30.93	13159.052	34194.672
3077	30.91	9727.543	37063.086
7764	30.9	12995.329	35627.996
6975	30.88	12101.342	38916.52
7230	30.88	12639.016	34182.094
298	30.88	7745.991	38475.16
4301	30.86	10339.395	35250.746
967	30.82	8632.248	39881.309
7846	30.78	13013.434	38093.324
12	30.78	7856.395	33273.191
8592	30.76	13657.128	35952.648
6366	30.76	11805.703	37166.797
7105	30.74	12321.025	36804.371
7913	30.74	13123.163	39429.203
538	30.74	8147.896	35968.164
5754	30.72	11409.76	33256.535
5895	30.72	11284.713	36762.863
5439	30.68	10947.686	37731.996
9536	30.63	14622.679	36075.961
8980	30.63	14116.062	38593.438
2759	30.61	9596.244	34020.453
8743	30.59	13913.316	34385.453
8686	30.57	13913.745	33016.41
2602	30.57	9334.338	36533.078
4314	30.57	10176.789	34454.422
1657	30.55	8924.149	38933.613
8894	30.55	13805.606	39335.078
5258	30.55	10983.113	33936.883
9249	30.55	14321.363	34074.563
5628	30.53	11115.885	36352.434
3859	30.53	10052.719	35551.117
6383	30.51	11722.022	37801.734
6863	30.49	12132.781	36217.738
9595	30.49	14470.164	34432.344
7235	30.47	12538.239	34321.496
3739	30.47	9849.887	33300.379
8108	30.45	13243.907	33652.859
4927	30.45	10566.962	37814.586
2961	30.45	9519.005	39081.844
38	30.45	7886.904	34062.734
8803	30.45	13992.826	36423.285
9479	30.42	14489.44	37876.195
2447	30.4	9378.187	39750.203
8154	30.4	13459.342	33414.391
9450	30.38	14556.93	39237.855
2860	30.38	9560.954	36763.898
312	30.38	7967.252	38807.691
2901	30.38	9555.424	37895.727
4757	30.38	10559.15	37855.313
3952	30.38	10107.306	37274.738
9384	30.34	14220.742	38237.246
2806	30.32	9584.789	35162.039
8939	30.32	13829.654	39963.781
8157	30.3	13500.07	33474.379
1850	30.3	8984.674	35446.691
3815	30.28	9995.046	34526.738
2091	30.24	9113.476	36897.965
8353	30.24	13496.68	37308.934
9193	30.19	14201.565	33041.363
870	30.19	8379.778	37563.668
4748	30.17	10488.472	37774.984
7338	30.15	12552.835	37287.559
[truncated: 1,491 more rows]
