# Supplementary material for: Insights on the Control of Yeast Single-Cell Growth Variability by Members of the Trehalose Phosphate Synthase (TPS) Complex
Source: Front Cell Dev Biol. 2021 Jan 28;9:607628. doi: 10.3389/fcell.2021.607628 (PMC7876269; doi:10.3389/fcell.2021.607628)
Supplement: Supplementary file 4 [file Data_Sheet_3.ZIP › to_send/input_files/Gal_Delta_Ntd-TPS1-Glc_t1.csv]

Id	Area (µm²)	Centre X Position (µm)	Centre Y Position (µm)
7444	131.17	11686.392	37851.297
5502	96.45	10651.869	39899.586
6758	86.28	11346.123	38324.406
7933	85.65	12121.386	34211.32
8429	80.44	12401.157	34631.379
9910	79.71	13200.623	34314.605
2369	76.78	9052.714	38549.559
7867	74.77	12268.682	33013.578
10979	73.91	13974.184	36570.219
3722	73.85	9397.807	33524.461
3749	73.43	9340.336	33476.645
3111	71.47	9136.998	36229.473
6507	71.42	11273.845	34595.543
7073	69.83	11520.584	34533.531
2489	69.69	9035.382	36889.18
8858	68.16	12515.153	38950.043
7140	67.95	11440.966	33291.871
10459	67.26	13756.478	39438.238
8874	66.09	12530.391	39374.465
723	65.08	8177.36	38825.309
9771	65	13300.219	36996.195
8851	64.21	12578.002	38786.23
5842	63.08	10891.618	33991.004
11733	62.72	14299.82	36745.285
6050	62.39	10809.299	39148.234
6982	62.34	11548.279	35784.734
6233	61.65	11193.177	36098.977
526	61.61	7830.774	38146.297
4511	61.28	10043.768	33701.898
9761	60.82	13324.321	37094.566
2851	60.17	8903.931	33040.039
2527	59.46	8915.547	36528.363
11485	59.41	14060.302	35409.941
6159	58.93	11170.765	37867.469
781	58.49	8134.625	37707.277
7663	58.37	11874.301	36160.332
6161	57.45	11094.352	37900.516
1921	57.11	8715.501	33531.563
7468	57.01	11703.398	38273.395
10937	56.44	13901.454	35273.32
1405	56.15	8241.778	37648.84
9241	55.57	12774.716	33396.48
11175	55.44	13989.07	39538.578
7008	55.36	11590.056	34942.645
2417	55.36	8909.835	38157.867
11674	55.04	14361.895	35204.02
8936	54.58	12826.252	38724.48
10846	54.44	13794.005	33416.477
3320	54.23	9124.745	39327.672
7509	54.21	11737.016	39415.66
4762	54.21	9924.932	38455.102
7567	54.16	11855.95	39191.34
498	53.96	7984.62	37790.09
3419	53.95	9411.493	38379.445
6211	53.89	11079.341	36845.441
7466	53.66	11786.225	38252.73
2947	53.54	9100.774	33966.387
11444	53.14	14185.329	35991.742
3229	52.97	9203.34	38362.875
8330	52.87	12461.215	36664.988
8961	52.83	12838.565	37929.539
10483	52.76	13652.667	38952.445
930	52.47	8004.819	35681.344
169	52.43	7962.643	34865.316
9523	52.3	13073.506	37175.746
3442	51.93	9444.466	37680.574
7155	51.63	11695.618	33207.309
1551	51.61	8623.933	39710.047
2113	51.55	8705.171	37653.668
6913	51.49	11463.583	37729.961
10612	51.3	13603.105	36641.43
1636	51.17	8604.16	37716.461
10779	51.11	13702.135	33832.934
8131	50.82	12226.544	38033.109
6987	50.55	11627.375	35631.895
5452	50.54	10553.967	38857.746
2053	50.4	8779.329	36243.125
3435	50	9447.222	38085.41
11691	49.65	14418.121	35571.184
9940	49.6	13264.507	33719.859
10323	49.6	13485.155	36918.758
12338	49.56	14454.093	34954.109
1755	49.42	8564.95	35792.496
8455	49.42	12358.54	34184.105
11199	49.35	14162.278	39971.375
8930	49.18	12750.649	38864.973
11374	49.16	14126.486	37037.066
9702	49.02	13213.939	38394.371
9634	48.95	12931.752	39736.566
5589	48.75	10764.09	37384.027
7424	48.58	11795.962	37548.297
8158	48.49	12221.592	38662.727
587	48.24	7831.738	39013.328
8007	48.12	12083.46	35254.906
10733	48.06	13779.536	34639.953
6063	48.01	10936.962	39470.641
2596	47.87	8891.007	35284.77
6960	47.82	11550.257	36258.996
4664	47.8	10108.793	36255.379
6971	47.72	11613.774	36125.98
3623	47.72	9331.042	34909.789
6147	47.62	11050.376	38259.855
6437	47.6	11399.944	33030.223
8982	47.49	12805.665	37483
10506	47.3	13739.964	38474.313
6470	47.05	11262.668	33860.508
6028	47.03	10883.57	38453.781
4251	46.99	9880.299	37234.117
6093	46.91	11077.486	39723.773
6359	46.88	11196.824	34335.605
6491	46.8	11235.933	34331.199
5558	46.72	10755.035	38393.719
5110	46.72	10308.565	33562.633
12099	46.7	14534.285	38973.977
10501	46.67	13592.698	38698.82
6906	46.65	11503.1	37931.969
11958	46.57	14223.259	38970.984
3163	46.51	9238.073	37186.465
955	46.47	8121.787	35202.664
3900	46.44	9702.274	35211.129
6802	46.4	11392.829	39598.832
3212	46.24	9166.696	38127.875
197	46.19	7716.871	35075.598
8988	46.13	12844.875	37074.969
4015	46.07	9536.012	36728.98
6810	46.01	11357.55	39878.508
8199	45.82	12177.148	39795.262
4036	45.57	9559.722	37130.707
7806	45.55	11921.721	34375.059
9303	45.54	12994.673	33619.84
12030	45.48	14238.562	39431.977
12059	45.38	14603.412	39955.367
9905	45.34	13212.429	34673.398
8830	45.19	12705.535	38244.078
5605	45.1	10773.232	37098.633
9750	45.04	13261.934	37282.594
5689	44.92	10737.034	35502.426
9845	44.9	13191.735	35754.59
11858	44.9	14319.565	37796.039
9170	44.88	12739.3	34498.57
10215	44.77	13474.45	36187.039
8060	44.75	12233.338	36136.949
6057	44.73	10950.005	39251.367
11128	44.71	13871.213	38041.363
180	44.71	7649.314	34932.742
589	44.67	7731.458	39043.211
11106	44.56	13861.695	37528.355
4313	44.39	9840.848	35760.926
1068	44.19	8164.657	33091.703
10044	44.14	13502.727	34504.359
9648	44.04	13153.736	39908.047
1791	43.91	8521.766	35407.82
10357	43.83	13398.487	37604.762
1371	43.73	8224.955	37489.77
3150	43.7	9159.505	36896.512
4974	43.62	10294.511	36313.578
6714	43.58	11413.403	37234.027
5179	43.37	10441.344	33692.953
11370	43.28	14006.928	37337.516
5983	43.26	10930.117	37248.191
2286	43.1	8867.126	40009.711
619	43.01	7898.073	39559.043
6806	42.91	11268.014	39844.867
9738	42.85	13225.11	37660.652
8573	42.68	12671.951	33979.215
12177	42.57	14531.032	38074.656
12370	42.51	14447.542	33985.297
11540	42.47	14107.847	34076.809
2088	42.43	8764.805	36696.871
7831	42.43	11997.165	33764.297
11629	42.39	14244.435	34225.285
2105	42.36	8752.301	37403.289
6133	42.36	11022.894	38570.59
11099	42.13	13788.632	37326.828
1211	41.99	8314.206	35785.629
658	41.82	7743.734	39777.031
2173	41.78	8753.819	38339.168
10839	41.7	13798.556	33216.809
4888	41.57	10160.892	38413.738
3338	41.53	9179.008	39932.43
8955	41.49	12750.892	38109.152
9894	41.47	13255.865	35068.008
11587	41.46	14273.376	33217.715
4483	41.42	9959.49	33259.305
224	41.4	7739.537	35329.871
3070	41.34	9198.456	35533.117
8506	41.32	12421.145	33245.188
1274	41.26	8231.55	36525.613
4240	41.24	9917.974	37656.508
5336	41.24	10485.607	36538.504
6844	41.15	11470.19	39310.414
10816	41.13	13726.913	33278.836
5844	41.07	10898.014	34056.965
4142	41.05	9547.803	39738.957
4254	41.01	9775.091	37311.063
8252	40.98	12489.254	38316.27
3613	40.96	9441.614	35066.492
11449	40.96	14113.12	35744.457
8258	40.82	12360.026	38388.906
4688	40.8	10097.819	36534.91
8704	40.73	12708.941	36252.262
1160	40.69	8324.164	34927.891
7328	40.67	11794.525	35438.723
6175	40.67	11048.283	37540.5
11612	40.67	14336.111	33889.484
6273	40.63	11051.502	35406.313
3313	40.63	9201.047	39096.633
9124	40.59	12882.198	35521.359
9447	40.55	12991.511	36363.449
10489	40.55	13749.539	39024.754
9650	40.52	13307.999	39970.215
5053	40.5	10342.686	34512.027
7868	40.46	12093.696	33024.363
10209	40.38	13465.311	36152.215
7628	40.38	11876.574	37178.957
4292	40.38	9736.332	36507.07
117	40.36	7916.82	34275.699
5807	40.29	10884.251	33256.887
4156	40.27	9766.03	39761.328
1518	40.23	8238.677	39269.434
7696	40.21	12052.243	35296.258
9995	40.17	13449.502	33299.742
5085	40.17	10135.032	34067.098
10513	40.08	13677.44	38179.02
6991	40.02	11549.736	35677.48
1560	39.98	8502.988	38956.379
9823	39.94	13200.239	36278.348
12143	39.92	14561.213	38289.633
7804	39.88	11960.136	34338.781
7657	39.85	12051.793	36476.473
10855	39.75	13817.717	33571.23
5291	39.75	10541.841	35847.875
6045	39.71	10970.111	39001.453
9764	39.65	13261.843	36876.133
7174	39.65	11810.878	33552.738
274	39.64	7978.376	36054.371
8623	39.6	12655.239	34925.781
9530	39.58	13004.429	37389.82
8914	39.5	12744.261	39581.801
4272	39.5	9872.636	36562.801
29	39.46	7905.142	33311.777
11525	39.39	14101.375	34368.445
10387	39.39	13433.034	38563.609
1849	39.27	8567.196	34025.801
11259	39.27	14116.215	38607.973
2549	39.27	8976.78	36194.316
12183	39.23	14425.929	38093.199
3653	39.23	9386.371	34134.137
11926	39.21	14423.152	38104.367
10005	39.19	13450.863	33655.836
10399	39.19	13507.178	38904.297
508	39.18	7880.154	37932.41
6355	39.14	11192.962	34291.816
9531	39.14	13074.531	37407.133
6741	39.12	11218.046	37910.355
4321	39.06	9730.609	35874.27
7484	39.02	11783.523	38887.586
2235	39	8648.073	39036.266
726	38.93	8097.556	38883.676
3635	38.87	9293.319	34526.941
11169	38.87	13841.428	39431.203
276	38.77	7732.863	36067.191
3990	38.73	9570.819	36466.543
3115	38.68	9145.821	36295.59
10374	38.68	13560.952	38183.906
10804	38.66	13665.469	33418.59
7834	38.66	11861.028	33801.352
11953	38.64	14253.235	38941.07
12301	38.58	14474.314	35932.746
8908	38.52	12835.985	39434.414
5794	38.52	10736.262	33313.348
2522	38.52	9004.429	36380.336
8457	38.52	12377.972	34220.258
11596	38.51	14290.718	33460.867
1891	38.47	8482.815	33283.09
11133	38.41	13821.649	38121.715
6721	38.41	11311.44	37293.074
6968	38.33	11609.971	36061.996
929	38.28	8036.114	35667.309
1254	38.26	8415.954	36256.941
8114	38.22	12166.978	37419.871
7376	38.16	11719.46	36573.285
3935	38.14	9548.627	35844.926
5135	38.12	10332.201	33229.707
12104	38.1	14617.695	38824.551
5348	38.08	10558.697	36720.191
1507	38.05	8261.514	39032.223
10237	37.99	13420.385	36390.977
1414	37.91	8396.018	37769.129
5838	37.91	10992.302	33949.09
6090	37.87	11163.468	39618.012
10572	37.85	13734.415	37073.398
6920	37.83	11612.088	37591.496
6406	37.66	11075.306	33357.727
2185	37.6	8779.213	38522.156
12270	37.53	14541.089	36703.293
1862	37.53	8483.897	33928.801
4750	37.53	10067.58	38161.152
10620	37.53	13713.673	36308.27
5684	37.51	10609.085	35595.508
4207	37.49	9921.581	38167.297
2467	37.41	9003.682	37595.57
10037	37.41	13482.483	34378.012
7617	37.36	12060.355	37410.715
10495	37.34	13654.664	38810.59
6395	37.32	11065.66	33761.281
2027	37.3	8837.709	35847.262
1777	37.16	8555.078	35418.836
255	37.14	7708.893	35870.758
5482	37.13	10546.052	39609.652
7656	37.11	12008.92	36472.07
1315	37.01	8299.758	37066.641
1172	36.97	8326.544	35274.449
7934	36.93	12187.294	34221.391
7336	36.93	11786.648	35483.523
6229	36.86	11071.2	36057.754
2649	36.84	8957.058	34430.047
8316	36.82	12427.637	36722.137
9580	36.8	13083.037	38414.551
5730	36.78	10765.151	34517.707
4262	36.76	9766.619	36923.977
12215	36.72	14603.309	37965.938
10039	36.69	13534.803	34423.395
4460	36.53	9883.653	33302.984
9104	36.53	12747.993	36033.289
11964	36.47	14346.966	39009.102
1553	36.47	8561.966	39295.078
5918	36.36	10868.534	35824.375
5899	36.34	10984.498	35329.387
8993	36.32	12720.743	36878.953
3037	36.3	9073.403	35111.773
780	36.26	8038.239	37699.965
12325	36.19	14464.098	35303.484
10643	36.19	13744.179	35883.852
9184	36.15	12712.785	34445.906
4756	36.07	10070.316	38386.332
6743	36	11354.483	37952.371
5216	35.94	10518.813	34545.293
5930	35.88	10827.05	36142.664
215	35.88	7833.767	35192.953
4163	35.8	9894.303	39602.18
971	35.77	8157.975	34880.691
6166	35.77	11086.192	37686.199
5043	35.75	10145.119	34883.82
8334	35.73	12325.719	36417.117
9617	35.73	12938.018	39274.5
4910	35.71	10285.572	37888.871
10451	35.67	13600.84	39614.484
2278	35.65	9028.411	39827.832
7366	35.61	11768.238	36168.168
10644	35.57	13774.902	35884.359
5490	35.55	10556.721	39818.105
10669	35.52	13717.653	35304.008
12244	35.48	14508.381	37181.477
8196	35.46	12099.234	39692.859
5180	35.46	10376.235	33696.336
9536	35.42	12995.022	37515.773
6847	35.4	11493.856	39125.031
48	35.4	7828.394	33525.629
8198	35.36	12161.965	39790.527
9792	35.34	13184.296	36621.559
2536	35.33	8959.517	36347.867
9577	35.33	13086.773	38310.801
2291	35.31	8850.099	39499.832
7592	35.27	11861.41	38412.09
2008	35.25	8783.73	35388.762
8097	35.23	12211.134	36922.344
4257	35.23	9737.938	37038.07
12282	35.21	14628.251	36696.066
1970	35.21	8839.71	34725.051
2450	35.1	8880.285	37876.063
6354	35.08	11129.989	34603.395
11406	35.04	14202.747	36620.719
6399	35.02	11089.343	33520.535
6853	34.98	11450.411	38988.234
4191	34.96	9869.315	38701.938
2328	34.94	8889.606	38881.742
9288	34.94	12991.735	33268.977
8646	34.92	12573.014	35647.234
11308	34.9	14074.364	37543.215
8657	34.9	12693.094	35866.68
6176	34.88	11119.618	37548.367
7895	34.87	12151.994	33429.859
4090	34.85	9540.786	38364.809
3679	34.85	9471.846	34093.98
8227	34.83	12384.61	39138.758
7367	34.81	11665.288	36183.406
9645	34.81	13168.377	39878.977
3064	34.81	9274.301	35493.672
6674	34.73	11272.795	36341.141
12360	34.73	14430.172	34398.832
1334	34.69	8217.323	37268.977
7201	34.69	11841.16	34049.965
8039	34.65	12185.772	35604.305
4481	34.64	10011.522	33131.828
12113	34.62	14507.015	38516.738
141	34.6	7838.206	34569.406
11006	34.6	13866.23	36902.668
2340	34.58	8983.626	38471.707
1257	34.58	8366.221	36313.957
12159	34.56	14614.887	38037.457
9214	34.54	12894.396	33837.766
3148	34.54	9262.56	36850.363
8338	34.54	12305.241	36461.676
6645	34.52	11358.653	35703.781
8972	34.48	12891.306	37503.684
4964	34.35	10136.768	36428.313
9240	34.35	12745.211	33364.844
1150	34.33	8374.8	34536.84
10375	34.31	13520.981	38191.852
10739	34.29	13696.735	34753.781
6831	34.29	11455.832	39694.559
978	34.29	8109.589	34698.371
5445	34.29	10552.933	38711.891
10993	34.27	13849.913	36753.895
3582	34.27	9282.959	35462.141
12290	34.25	14448.539	36332.176
10370	34.25	13493.694	38027.992
2272	34.25	8700.094	39946.047
12067	34.23	14602.275	39691.629
8322	34.21	12471.269	36823.105
686	34.19	8066.768	39819.172
2087	34.16	8793.078	36684.387
3186	34.16	9081.233	37627.039
5890	34.14	10865.359	35050.68
1522	34.12	8358.384	39547.578
994	34.12	8083.305	34153.301
6202	34.1	11152.165	36906.508
507	34.06	7877.762	37915.387
1537	34.04	8364.514	39998.238
5284	34.02	10363.813	35811.137
3846	34.02	9546.894	34274.383
7365	34.02	11811.464	36115.289
2807	34	8919.729	33483.52
8658	33.96	12686.106	35882.695
9897	33.95	13291.272	34857.32
2242	33.93	8805.489	39172.289
7699	33.91	11994.536	35338.051
805	33.91	8016.252	37434.992
1227	33.91	8330.112	35970.922
1313	33.87	8397.86	37058.785
9711	33.87	13272.766	38235.766
11566	33.85	14202.683	33221.059
6000	33.83	10821.07	37518.195
12319	33.83	14512.237	35538.793
11462	33.79	14065.492	35601.465
5897	33.77	10934.097	35259.68
136	33.75	7980.578	34505.863
606	33.74	7962.368	39386.203
11139	33.7	13891.935	38364.547
7473	33.66	11779.548	38490.703
290	33.66	7884.443	36393.574
3314	33.64	9128.23	39131.676
8546	33.6	12698.192	33448.938
10048	33.51	13528.497	34544.992
10503	33.51	13753.665	38755.758
2600	33.49	8999.113	35120.078
11282	33.49	14183.663	37695.453
9340	33.47	13035.839	34486.961
7688	33.45	11857.191	35732.063
2584	33.45	8860.781	35690.797
3962	33.45	9507	36021.188
6503	33.43	11402.341	34539
9534	33.43	12934.919	37468.094
10389	33.41	13437.602	38594.691
10597	33.37	13742.032	36761.605
10435	33.35	13523.716	39950.391
3294	33.35	9219.775	38965.063
1525	33.33	8396.532	39656.047
4754	33.33	9972.019	38336.625
9318	33.33	12959.943	33969.262
6869	33.33	11568.069	38765.43
3848	33.29	9622.466	34280.438
4623	33.29	10069.782	35521.898
9532	33.28	13125.047	37410.297
1985	33.2	8693.429	34964.836
6373	33.18	11010.243	34273.328
9280	33.12	12926.078	33116.121
4121	33.1	9621.647	39234.195
6305	33.08	11173.545	34799.43
486	33.06	7667.353	37697.102
8905	33.06	12900.362	39634.242
6760	33.05	11225.156	38368.59
3535	33.05	9385.187	36066.91
1999	33.05	8822.742	35214.637
4172	33.03	9721.572	39548.488
5948	33.01	10923.179	36663.488
345	33.01	7723.616	36726.523
9196	32.99	12779.846	34266.422
10452	32.97	13633.666	39614.23
683	32.97	8195.657	39808.258
3147	32.97	9241.731	36846.977
9566	32.97	12965.179	38025.902
2221	32.93	8756.741	38781.188
1545	32.91	8443.796	39835.105
9411	32.91	13107.351	35803.703
4496	32.91	10124.601	33465.184
112	32.87	7659.269	34128.297
10727	32.87	13664.122	34891.637
10463	32.85	13597.44	39541.156
7980	32.85	12241.029	34990.848
1848	32.82	8588.964	34005.789
9728	32.82	13162.883	37536.402
7913	32.82	12242.574	33844.211
9209	32.8	12787.909	34118.828
4916	32.8	10186.732	37663.055
7203	32.78	11846.476	34091.363
2816	32.76	9058.759	33408.645
2469	32.76	9047.459	37623.223
2824	32.68	8909.495	33480.426
6260	32.64	11163.052	35507.586
1991	32.6	8724.902	35074.66
5762	32.6	10618.546	34119.707
10728	32.59	13672.957	34925.734
8991	32.59	12741.248	37174.871
4761	32.55	9968.476	38444.07
242	32.53	7856.728	35645.441
11200	32.51	14045.039	39978.145
11243	32.49	14007.615	38912.629
2486	32.49	9056.047	37158.402
5537	32.49	10576.594	39029.094
1974	32.49	8765.207	34767
9916	32.49	13276.009	34434.133
9552	32.49	13076.319	37743.816
3436	32.49	9417.937	37828.871
3401	32.43	9391.511	38949.02
8574	32.43	12655.5	34016.844
4196	32.41	9745.312	38491.129
3629	32.41	9364.05	34465.773
9655	32.39	13202.935	39666.512
3180	32.39	9257.533	37553.848
7487	32.39	11792.702	38977.738
6048	32.39	10871.852	39107.113
365	32.39	7701.938	36810.648
4186	32.37	9853.977	38901.773
4815	32.37	9992.42	39666.895
11351	32.37	14205.947	37190.473
5878	32.36	10787.736	34822.184
2538	32.36	8874.205	36080.625
1573	32.28	8539.971	38873.727
8911	32.24	12832.984	39492.691
893	32.22	8132.593	36069
8680	32.22	12622.078	36104.219
8715	32.2	12654.537	36331.813
12057	32.2	14460.459	39902.422
6345	32.18	11116.882	34539.895
6105	32.18	11068.446	39425.438
8873	32.16	12666.147	39273.703
8518	32.16	12604.751	33009.965
12093	32.16	14596.501	39213.109
10737	32.16	13743.391	34685.152
485	32.15	7652.015	37653.453
702	32.15	8017.026	39549.02
6628	32.15	11341.067	35391.031
2582	32.13	8973.013	35655.938
6227	32.13	11197.582	36369.191
7375	32.11	11837.632	36540.898
3643	32.11	9436.669	34601.504
9719	32.09	13213.174	37864.676
8268	32.05	12391.645	38241.578
11171	32.03	13845.897	39530.715
3025	32.03	9242.236	34892.973
5347	32.03	10542.995	36712.598
2405	31.99	8901.937	38402.289
865	31.99	8121.67	36809.078
2390	31.97	9010.358	38330.297
2099	31.95	8755.296	37058.227
7464	31.93	11654.784	38229
10566	31.93	13677.867	37320.277
1584	31.92	8596.718	38785.926
11577	31.9	14030.713	33137.371
9130	31.9	12768.528	35255.352
6951	31.9	11533.095	36611.063
6647	31.9	11412.706	35788.301
8899	31.88	12761.764	39959.09
8221	31.88	12360.113	39335.953
2106	31.86	8772.061	37415.852
12321	31.84	14593.095	35558.902
7590	31.84	11988.302	38543.797
12208	31.82	14495.387	37908.395
1676	31.8	8590.771	37185.363
8943	31.8	12899.59	38421.559
7498	31.76	11720.432	39074.941
7184	31.74	11792.76	33718.609
8742	31.72	12616.763	36659.09
8985	31.7	12913.961	37256.035
7514	31.69	11834.973	39584.738
3169	31.69	9158.901	37316.914
742	31.69	8000.463	38764.742
9154	31.69	12757.215	34872.563
3416	31.67	9429.173	38626.535
10042	31.67	13390.965	34455.191
256	31.65	7706.825	35881.293
8113	31.65	12105.324	37411.094
7397	31.63	11677.108	37032.883
4880	31.63	10199.753	38481.313
6026	31.63	10817.765	38419.316
7501	31.61	11733.757	39124.441
8115	31.59	12073.742	37428.211
6992	31.57	11565.604	35472.645
4836	31.55	10185.093	39910.469
11304	31.55	14020.127	37530.953
9284	31.55	13080.088	33234.715
4903	31.55	10269.123	37995.477
4099	31.53	9652.561	38540.867
11222	31.53	14003.142	39361.84
5963	31.53	10913.516	36953.457
946	31.51	8089.709	35379.566
9015	31.49	12859.121	36581.148
6102	31.49	11074.627	39307.703
3114	31.49	9082.492	36292.848
4176	31.49	9773.167	39172.063
711	31.47	8107.98	39194.117
2474	31.47	8993.598	37448.293
7452	31.46	11737.371	37963.789
3677	31.44	9476.997	34081.43
6246	31.44	11085.784	35777.773
12330	31.42	14615.512	35103.652
11289	31.4	14038.247	37815.246
9944	31.38	13221.426	33557.871
1071	31.38	8093.752	33109.957
228	31.36	7855.32	35390.555
4388	31.36	9772.572	34720.098
4718	31.36	10087.049	37108.641
9919	31.34	13191.569	34170.398
5061	31.32	10321.447	34336.227
1502	31.32	8296.528	38914.82
10406	31.3	13544.622	39109.305
9721	31.3	13146.668	37909.895
9006	31.28	12836.543	36755.098
9265	31.28	12895.5	33033.18
7876	31.26	12171.242	33106.645
5568	31.26	10647.784	37828.605
12337	31.26	14578.866	34942.781
9627	31.24	13133.051	39548.203
8271	31.23	12419.249	38062.176
9300	31.21	13123.175	33582.668
4870	31.19	10300.606	38793.941
10394	31.19	13359.021	38729.922
5549	31.17	10692.012	38680.48
1961	31.09	8636.375	34557.289
676	31.09	7964.499	39967.883
8770	31.09	12668.594	37205.602
6815	31.07	11259.211	39925.023
8589	31.05	12668.14	34280.746
11759	31.03	14397.63	37168.484
11956	31.03	14362.571	38956.516
6643	31.03	11360.272	35597.105
2277	31.03	9017.474	39827.461
6745	31.01	11312.774	38028.555
1942	30.98	8778.384	34121.98
5544	30.98	10640.387	38894.094
9341	30.98	13011.593	34504.059
7381	30.96	11820.366	36671.477
7143	30.94	11587.366	33070.516
7433	30.92	11766.469	37635.543
5451	30.9	10354.685	38851.043
8353	30.9	12348.092	36169.813
4701	30.9	10059.586	36871.617
5105	30.9	10246.15	33770.348
1790	30.88	8559.71	35386.574
6751	30.88	11324.279	38096.863
4606	30.86	9939.531	35206.887
1317	30.86	8408.853	37076.375
9257	30.86	12886.689	33253.148
8510	30.86	12396.269	33317.258
4063	30.86	9578.66	37678.527
12061	30.84	14557.032	39991.5
11419	30.82	14131.443	36514.93
8276	30.8	12304.864	37686.836
9200	30.78	12813.048	34043.578
915	30.78	8177.208	35752.836
12394	30.73	14439.852	33415.441
6904	30.73	11429.154	37901.66
10606	30.73	13592.514	36554.445
806	30.73	8026.694	37467.363
10817	30.73	13646.446	33294.844
10388	30.71	13454.088	38592.789
10516	30.69	13626.885	38001.793
752	30.69	8010.788	38436.609
2899	30.69	9208.925	33455.543
10482	30.69	13581.018	38951.152
4796	30.67	10118.278	39357.965
1841	30.67	8632.227	34155.176
10034	30.65	13461.924	34295.914
8960	30.65	12897.684	37880.98
6919	30.63	11598.362	37582.242
5612	30.63	10649.239	36922.09
10971	30.63	13911.137	36372.465
773	30.59	8173.325	37912.848
976	30.59	8142.143	34624.426
33	30.59	7791.428	33355.273
3192	30.57	9145.772	37649.273
4237	30.57	9735.375	37537.723
5237	30.56	10461.166	34723.203
8090	30.56	12236.733	36665.23
4852	30.54	10305.421	39468.863
11430	30.54	14111.474	36156.055
11703	30.54	14386.698	35883.504
3929	30.52	9533.807	35721.867
6154	30.5	11108.766	38106.949
239	30.48	7647.659	35602.238
12377	30.46	14466.379	33645.43
5733	30.42	10731.172	34578.871
7908	30.4	12185.923	33799.949
5403	30.4	10358.227	37957
9595	30.4	13057.297	38841.289
6865	30.4	11623.885	38686.621
654	30.38	7768.906	39720.285
10241	30.38	13386.88	36510
3489	30.36	9485.021	36963.145
10016	30.36	13433.097	33841.719
5839	30.36	10829.367	33973.535
9325	30.34	13091.362	34063.176
4824	30.34	9989.296	39898.23
1241	30.33	8267.951	36138.578
6248	30.33	11203.548	35781.172
3389	30.31	9302.118	39416.215
2297	30.31	8871.066	39563.125
2642	30.31	8946.301	34540.305
3608	30.29	9343.701	35245.66
4627	30.29	9949.554	35668.781
7588	30.27	11876.839	38679.523
4113	30.27	9575.552	38812.867
5741	30.25	10642.643	34292.504
8265	30.25	12304.689	38219.23
6817	30.23	11259.597	39983.492
8619	30.23	12651.952	34870.336
1893	30.23	8622.13	33004.836
3198	30.21	9263.586	37869.785
7936	30.21	12282.339	34176.824
7790	30.21	11997.459	34739.594
11750	30.21	14360.05	36988.656
11431	30.19	14027.519	36179.168
5453	30.17	10464.705	38945.836
8344	30.13	12407.926	36262.266
3160	30.11	9268.645	37104.375
8875	30.11	12556.483	39381.352
3464	30.1	9425.442	37416.145
344	30.1	7841.693	36718.449
4655	30.08	10104.322	36206.797
1408	30.06	8393.7	37708.215
154	30.04	7792.153	34753.945
816	30.02	8185.763	37022.277
504	30.02	7972.29	37871.391
10367	30.02	13357.933	37938.406
11197	30.02	14204.213	39943.891
8205	29.98	12463.83	39800.719
10899	29.98	13859.942	34532.504
11215	29.98	14090.092	39590.055
79	29.98	7893.599	33853.469
8505	29.96	12355.51	33216.148
4456	29.96	9774.222	33226.945
4381	29.94	9814.141	34658.313
3181	29.94	9211.322	37554.879
4554	29.92	10128.869	34450.855
1681	29.92	8579.841	37295.145
11784	29.92	14384.039	37455.223
10529	29.9	13613.91	37870.355
12311	29.9	14506.742	35793.527
6178	29.88	11066.176	37570.051
3499	29.88	9418.471	36605.629
248	29.88	7948.269	35787.609
4935	29.88	10186.557	37142.883
4453	29.88	9731.361	33174.215
3322	29.88	9179.931	39440.434
11671	29.83	14404.017	35123.684
10673	29.81	13775.084	35309.668
11263	29.79	14036.758	38390.414
10974	29.79	13996.13	36414.328
9685	29.79	13152.462	38882.145
4792	29.79	9946.54	39242.039
11748	29.79	14377.732	36962.727
5665	29.79	10650.92	36150.277
7604	29.77	11879.391	38050.699
7570	29.75	11958.903	38958.656
10190	29.73	13401.142	35799.484
6735	29.73	11279.544	37732.664
12356	29.71	14451.539	34566.797
6416	29.69	11066.534	33207.605
7414	29.69	11796.644	37346.973
784	29.69	8034.082	37743.668
4133	29.67	9598.822	39557.367
10565	29.67	13709.097	37312.875
5685	29.65	10646.708	35716.797
5047	29.65	10292.529	34684.82
7869	29.64	12143.099	33028.84
2908	29.64	9182.318	33543.223
8643	29.64	12502.658	35615.629
8787	29.64	12502.716	37548.621
7985	29.64	12162.204	35053.793
4895	29.62	10212.379	38178.008
1799	29.6	8427.508	35181.031
9336	29.6	12981.401	34341.086
7968	29.58	12281.639	34835.309
5290	29.58	10384.144	35837.5
7883	29.56	12190.542	33256.375
8300	29.54	12281.868	37067.93
4005	29.54	9685.929	36640.32
3425	29.52	9375.766	38210.289
775	29.52	8054.53	37963.441
4523	29.5	9924.382	33937.402
9510	29.48	13021.092	36949.727
12097	29.46	14640.631	39250.965
3013	29.44	9180.397	34672.699
4021	29.44	9567.602	36800.594
7302	29.44	11741.586	34966.09
5931	29.42	10802.626	36167.168
4825	29.42	9924.327	39909.387
10361	29.41	13512.64	37704.313
5575	29.41	10673.979	37541.172
130	29.41	7763.85	34478.887
11685	29.39	14413.983	35493.094
12013	29.37	14332.975	39249.824
3045	29.37	9123.288	35267.461
766	29.35	8120.917	38128.961
10766	29.33	13607.192	34242.324
11413	29.33	14124.13	36391.457
4320	29.33	9899.306	35860.293
6193	29.31	11155.142	37335.551
5505	29.31	10704.325	39648.133
1694	29.31	8596.873	36980.91
9716	29.29	13287.246	38031.434
7578	29.27	12054.853	38822.703
7123	29.27	11512.395	33420.074
768	29.25	8203.201	37841.125
5241	29.25	10439.988	34825.355
5136	29.25	10243.198	33293.078
11488	29.23	14149.403	35180.324
10838	29.23	13977.506	33171.887
9544	29.21	13117.59	37657.035
4913	29.21	10166.775	37944.27
2874	29.19	9167.304	33106.539
5812	29.16	10800.823	33299.395
8399	29.16	12435.558	35525.715
3986	29.16	9607.695	36412.73
694	29.14	8146.553	39669.492
8865	29.12	12610.649	39084.375
4175	29.1	9875.542	39125.949
65	29.08	7686.848	33710.742
11567	29.08	14187.307	33229.156
2468	29.08	8950.766	37599.266
12396	29.08	14587.848	33218.309
8915	29.08	12917.354	39272.203
12385	29.08	14527.458	33537.234
3411	29.06	9487.739	38783.828
7616	29.06	11926.833	37632.234
933	29.06	8095.828	35424.816
4853	29.04	10340.796	39517.188
6170	29.04	11146.994	37747.547
4799	29.04	9942.262	39401.734
4691	29.04	9944.521	36591.781
3207	29.02	9103.716	38054.629
7555	29.02	11903.022	39581.914
2281	29.02	9053.715	39924.035
11738	29	14237.279	36823.371
8750	29	12618.012	36800.605
1275	29	8328.779	36531.82
6969	28.97	11532.263	36073.973
577	28.95	7770.361	38918.953
11608	28.95	14262.284	33785.84
2454	28.93	8995.01	37929.773
1753	28.91	8568.761	35751.137
9420	28.91	13000.618	35941.043
6947	28.89	11619.084	36784.242
7807	28.89	12037.682	34384.137
6035	28.89	10955.417	38620.23
2490	28.87	8932.238	36893.211
1561	28.87	8603.439	39017.129
3984	28.87	9679.538	36373.414
1897	28.87	8527.403	33112.906
3539	28.87	9486.929	36115.824
6939	28.87	11426.903	36878.465
11549	28.85	14151.769	33695.156
11381	28.85	14110.336	37128.48
2222	28.85	8685.562	38816.051
7789	28.85	11867.357	34722.457
70	28.83	7929.971	33747.801
689	28.83	7995.34	39986.754
4462	28.83	9741.926	33014.906
1004	28.79	8116.706	34004.473
5084	28.79	10209.768	34064.746
2888	28.77	9165.587	33260.645
727	28.75	8200.793	38894.191
10905	28.75	13966.12	34695.68
9185	28.75	12822.992	34137.551
12065	28.74	14581.199	39672.367
8879	28.74	12654.104	39489.164
6361	28.74	11124.856	34393.801
8593	28.74	12503.441	34328.383
11716	28.74	14309.217	36167.684
188	28.74	7785.685	35026.141
3326	28.74	9200.456	39499.992
4409	28.7	9768.452	34129.41
4092	28.68	9524.889	38372.121
1785	28.68	8440.54	35556.539
2893	28.68	9266.195	33286.773
9633	28.66	12943.874	39704.492
10381	28.66	13505.389	38365.902
11137	28.66	13966.436	38271.059
10157	28.66	13529.667	35444.457
6085	28.66	11200.615	39920.008
7598	28.64	11896.143	38223.074
4690	28.64	10021.416	36578.594
10332	28.62	13560.896	37144.762
9618	28.62	13045.252	39360.715
11220	28.62	14041.387	39337.852
12118	28.6	14605.86	38549.719
9502	28.6	13046.684	36726.922
4294	28.58	9729.255	36256.766
2645	28.56	8928.113	34291.363
1118	28.56	8328.73	33857.781
11118	28.56	13839.469	37726.906
4230	28.54	9831.095	37744.93
9533	28.54	13129.244	37416.449
10571	28.54	13744.335	37030.039
2868	28.52	9214.099	33066.281
4484	28.52	10120.404	33261.07
2074	28.52	8769.917	36460.555
3110	28.52	9137.766	36185.98
9613	28.49	13087.133	39173.574
9010	28.49	12824.154	36841.867
1508	28.49	8219.619	39036.227
6237	28.49	11182.375	36182.133
3515	28.49	9281.63	36436.438
12289	28.47	14455.756	36306.051
3496	28.47	9435.582	36794.578
6121	28.45	11072.086	38674.57
5789	28.45	10710.611	33370.395
4127	28.45	9599.153	39485.434
4954	28.45	10206.783	36608.695
5825	28.45	10940.579	33577.496
12353	28.43	14577.092	34712.234
6800	28.43	11245.678	39505.984
84	28.43	7677.793	33880.836
697	28.43	8168.539	39438.07
10822	28.41	13604.127	33048.984
12128	28.41	14612.88	38430.797
1701	28.39	8612.629	36841.441
8624	28.39	12625.15	35098.996
3610	28.39	9340.153	35005.246
4084	28.37	9610.136	38230.535
2601	28.37	8968.165	35120.879
4785	28.35	10033.209	39127.723
8188	28.35	12118.585	39487.211
9558	28.35	13004.645	37883.668
7499	28.35	11828.352	39086.816
3122	28.33	9235.106	36381.785
9743	28.31	13199.725	37401.328
6192	28.31	11184.981	37296.945
10614	28.31	13722.665	36397.074
3261	28.29	9133.69	38675.242
5830	28.28	10856.448	33670.922
11701	28.26	14317.644	35864.16
8602	28.26	12566.875	34533.645
6198	28.26	11102.2	36866.98
1757	28.24	8471.96	35840.465
12340	28.24	14552.55	34961.641
4893	28.24	10169.138	38150.488
6038	28.24	10845.257	38714.125
2300	28.22	8956.296	39334.941
5508	28.22	10741.997	39466.887
8231	28.22	12481.289	39238.383
743	28.2	8065.748	38785.586
5331	28.2	10554.99	36462.773
4073	28.2	9530.065	37961.887
3201	28.2	9225.738	37932.879
4884	28.2	10259.24	38573.406
10062	28.18	13459.405	34597.742
9501	28.18	13002.632	36686.656
8266	28.18	12291.79	38229.641
6608	28.18	11303.626	35060.324
4914	28.18	10340.78	37952.953
10949	28.16	13883.132	35595.793
9236	28.16	12919.011	33584.961
1898	28.16	8480.242	33119.008
8451	28.14	12406.598	34373.734
2081	28.14	8764.267	36600.258
5542	28.14	10752.648	39066.984
8273	28.12	12397.947	37844.148
5294	28.12	10389.895	35872.723
5673	28.12	10716.549	35954.211
7208	28.12	11791.96	34194.266
289	28.08	7645.663	36301.258
6091	28.06	11037.671	39666.055
5351	28.06	10434.121	36842.059
7755	28.06	12057.105	34818.355
12070	28.05	14468.732	39548.555
2017	28.01	8637.343	35658.379
3146	28.01	9204.092	36831.988
3366	27.99	9281.363	39469.695
952	27.99	8176.038	35122.219
6143	27.97	11178.09	38172.211
2181	27.97	8724.691	38458.164
5381	27.97	10455.698	37442.887
12034	27.95	14399.795	39532.578
9511	27.95	13003.839	36955
10763	27.95	13778.332	34196.305
4233	27.93	9795.111	37782.926
3409	27.93	9381.983	38705.199
9435	27.93	13052.283	36133.594
9646	27.89	13210.924	39880.977
4748	27.89	10003.877	37957.832
7142	27.87	11623.349	33057.086
7517	27.87	11645.565	39746.559
8233	27.87	12397.134	39029.148
8551	27.85	12524.356	33556.078
8397	27.83	12476.241	35459.316
6067	27.82	10789.22	39510.168
6803	27.82	11382.923	39637.695
6041	27.82	10930.708	38793.398
27	27.8	7671.935	33301.84
7668	27.8	11965.28	36020.605
5382	27.78	10406.12	37460.301
2529	27.76	8901.92	36533.629
10333	27.76	13503.022	37154.457
4574	27.76	10002.041	34718.234
3663	27.74	9406.926	34243.438
9421	27.74	13097.721	35973.199
8975	27.74	12733.519	37557.508
7697	27.7	11882.301	35326.648
12049	27.66	14318.015	39909.051
7128	27.64	11599.498	33169.988
6892	27.64	11491.664	38261.121
737	27.64	8157.037	38674.207
5311	27.64	10505.238	36116.945
6125	27.64	11015.263	38729.633
519	27.64	7705.891	38079.242
9887	27.64	13330.453	34931.563
5570	27.62	10603.956	37915.484
6622	27.62	11397.523	35274.547
5466	27.62	10373.972	39326.063
5703	27.6	10682.104	35103.645
6226	27.6	11183.215	36359.813
1691	27.6	8573.128	36921.879
9273	27.59	12766.572	33124.527
10035	27.59	13473.401	34358.113
12386	27.57	14548.044	33551.234
8688	27.57	12645.851	36156.438
2449	27.57	8985.979	37866.953
11461	27.57	14134.462	35586.887
2558	27.55	9040.753	36037.563
870	27.55	8143.752	36549.277
9651	27.55	13292.498	39621.398
10653	27.55	13719.109	35725.539
3747	27.55	9309.031	33436.879
706	27.55	8049.23	39309.398
11660	27.53	14334.8	34776.07
9656	27.53	13315.478	39668.82
6433	27.51	11060.793	33072.094
11615	27.51	14264.872	33909.098
6222	27.49	11123.568	36228.938
9122	27.49	12915.808	35483.199
2996	27.49	9149.021	34295.555
7599	27.47	11865.067	38225.496
8270	27.47	12358.389	38027.133
298	27.47	7898.885	36538.805
895	27.47	8037.662	36088.156
11578	27.47	14003	33138.488
3545	27.45	9286.603	36204.398
1660	27.45	8610.956	37610.34
1723	27.43	8536.219	36270.289
1256	27.41	8395.041	36267.828
8558	27.41	12557.772	33712.223
11719	27.41	14269.291	36248.504
2823	27.39	8968.37	33478.188
3565	27.39	9479.971	35833.285
8984	27.39	12878.841	37182.289
7651	27.38	12045.517	36675.957
7945	27.38	12211.492	34381.664
9945	27.38	13298.605	33557.848
9862	27.36	13239.933	35458.363
5533	27.36	10579.114	38958.898
1130	27.36	8232.212	34110.699
11743	27.34	14306.755	36877.344
6022	27.34	10868.546	38229.82
7485	27.32	11669.757	38888.824
12071	27.32	14541.937	39566.301
10598	27.32	13629.025	36781.891
8844	27.32	12704.504	38495.227
10574	27.32	13659.506	37159.297
6967	27.32	11536.004	36062.59
8057	27.3	12130.015	36021.332
2541	27.3	8997.556	36130.734
3153	27.3	9099.574	36954.109
3340	27.3	9117.811	40008.387
11572	27.3	14132.459	33316.078
6158	27.28	11207.891	37852.055
11633	27.26	14358.1	34259.699
12117	27.26	14503.375	38538.266
3282	27.24	9187.925	38786.785
10427	27.24	13445.428	39672.02
12256	27.24	14563.257	37031.438
4744	27.22	9933.473	37891.004
3498	27.22	9473.825	36573.195
8900	27.22	12859.136	39962.488
6703	27.2	11294.196	37002.684
8214	27.2	12488.806	39473.125
2530	27.18	8910.297	36218.961
9105	27.18	12775.337	36034.305
1990	27.18	8748.512	35041.926
8970	27.18	12884.176	37814.422
9508	27.18	13003.728	36888.121
3516	27.15	9422.191	36452.641
94	27.15	7738.492	33910.09
11698	27.13	14339.573	35774.934
9883	27.13	13206.708	35209.633
11601	27.11	14353.704	33536.734
5962	27.11	10815.976	36948.867
10881	27.11	13933.697	34142.496
11590	27.09	14334.195	33323.637
8413	27.09	12432.352	35207.59
10494	27.09	13712.557	38808.387
5799	27.09	10856.676	33021.758
5801	27.09	10862.056	33072.508
11776	27.09	14284.17	37377.137
8815	27.09	12644.797	37906.664
9626	27.07	12989.488	39539.957
7493	27.07	11676.747	39042.859
3666	27.05	9277.756	33973.801
6046	27.05	10927.784	39013.348
3334	27.05	9159.172	39740.91
7608	27.03	12028.585	37869.203
4941	27.03	10331.047	36979.871
4201	27.03	9739.266	38338.527
2292	27.01	8889.491	39512.398
11219	27.01	14162.53	39328.523
5982	26.99	10905.841	37224.34
11668	26.97	14241.725	35038.574
67	26.95	7764.987	33723.324
12258	26.95	14569.786	37043.996
10334	26.95	13524.197	37180.52
1815	26.95	8583.757	34915.316
5707	26.95	10691.77	35213.523
7527	26.95	11852.524	39791.473
8471	26.93	12393.813	33856.711
3472	26.93	9420.489	37260.215
4860	26.93	10285.538	39194.84
9710	26.93	13313.935	38228.789
8	26.93	7750.158	33088.457
9570	26.93	13069.352	38100.125
6788	26.93	11233.918	39116.02
887	26.92	8142	36326.844
10947	26.92	13908.608	35545.297
3605	26.9	9311.299	35151.824
4440	26.9	9910.447	33761.16
7386	26.9	11846.113	36726.906
4564	26.9	10029.383	34601.07
5526	26.9	10632.768	39149.145
8849	26.9	12676.847	38741.688
4064	26.9	9530.833	37738.57
7734	26.88	11915.068	34976.441
7581	26.88	11899.424	38869.82
11252	26.88	14058.721	38726.754
8808	26.88	12593.462	37762.305
4298	26.88	9723.623	36331.219
6807	26.86	11373.489	39861.695
41	26.86	7824.439	33450.438
7200	26.86	11721.951	34045.688
9138	26.86	12797.588	35158.625
1887	26.86	8490.841	33166.734
2500	26.84	9057.196	36789.852
1197	26.84	8320.602	35588.211
1065	26.84	8078.703	33007
3889	26.82	9626.088	34994.246
8850	26.82	12633.159	38770.113
40	26.8	7881.654	33441.867
12364	26.8	14573.26	34180.523
4728	26.8	9957.888	37466.285
3968	26.78	9585.698	36099.793
8917	26.78	12787.686	39110.355
10648	26.78	13614.437	35594.82
3473	26.78	9431.82	37293.578
11438	26.76	14029.327	35928.102
8942	26.76	12858.923	38398.387
4155	26.74	9550.894	39981.711
8895	26.74	12823.479	39878.336
8356	26.72	12301.156	35899.617
1972	26.72	8642.047	34758.43
9446	26.7	12932.735	36292.938
812	26.7	8167.504	37272.137
8681	26.7	12662.086	36123.133
11193	26.7	14080.653	39872.281
11208	26.7	14014.65	39717.313
2998	26.7	9083.781	34345.102
63	26.7	7856.695	33697.301
4707	26.69	10009.459	36971.863
9765	26.69	13342.65	36892.695
292	26.69	7670.69	36417.711
4210	26.67	9760.064	38220.316
5635	26.67	10592.044	36698.594
199	26.67	7762.353	35098.289
12272	26.67	14435.235	36730.395
6398	26.67	11036.497	33516.883
7144	26.67	11509.023	33129.523
10400	26.67	13500.291	38911.246
10658	26.65	13711.443	35520.383
869	26.65	8019.224	36539.816
11271	26.63	14187.838	38024.543
8192	26.63	12075.914	39555.168
8898	26.61	12885.384	39933.672
3542	26.61	9446.145	36156.836
4641	26.59	10028.11	36018.871
11520	26.59	14191.001	34695.156
6508	26.57	11309.371	34597.336
5421	26.57	10380.106	38413.402
9366	26.55	13045.88	35027.313
604	26.53	7909.956	39335.301
3323	26.53	9202.944	39461.941
11889	26.53	14255.615	37865.523
294	26.53	7863.621	36470.543
524	26.51	7814.89	38120.039
8520	26.51	12689.025	33091.238
5860	26.51	10967.389	34271.215
510	26.51	7832.486	37966.43
4140	26.49	9639.169	39711.797
1476	26.49	8249.251	38427.195
6350	26.49	11168.645	34582.34
11946	26.49	14315.513	38815.227
8788	26.47	12520.624	37553.852
9126	26.47	12919.524	35552.797
8919	26.47	12822.952	39148.609
1304	26.47	8402.422	36919.926
236	26.47	7953.887	35554.523
8866	26.47	12513.252	39096.555
1066	26.47	8195.439	33025.406
1818	26.47	8440.365	34660.57
4746	26.47	10108.183	37931.277
8811	26.46	12562.275	37836.105
6214	26.46	11115.005	36647.344
46	26.44	7936.375	33502.387
770	26.44	8193.598	37879.086
7664	26.4	11984.521	36189.074
3878	26.38	9563.906	34758.367
9003	26.38	12814.405	37016.316
10470	26.36	13767.736	39320.133
2414	26.34	8917.902	38144.707
2588	26.34	8991.301	35480.238
10694	26.34	13747.207	35226.496
4431	26.32	9718.74	33904.852
5388	26.32	10416.659	37551.246
6730	26.32	11420.435	37542.617
5424	26.32	10358.949	38496.902
11451	26.3	14174.478	35797.922
8052	26.3	12168.312	35871.086
3440	26.3	9400.05	37906.91
8777	26.3	12568.095	37440.066
5473	26.3	10379.479	39437.863
9699	26.3	13166.81	38621.762
5609	26.3	10737.215	36862.586
10412	26.28	13524.217	39272.637
5598	26.28	10677.878	37228.48
5014	26.28	10267.187	35462.555
10980	26.28	13808.677	36573.992
4665	26.26	9946.931	36281.91
4423	26.24	9765.824	34104.379
3220	26.24	9190.429	38185.086
6911	26.24	11604.273	37678.422
8021	26.24	12106.594	35318.465
1523	26.24	8258.647	39567.875
3905	26.23	9530.329	35243.215
7483	26.23	11829.175	38873.227
4940	26.21	10185.389	36974.672
4856	26.21	10288.297	39562.641
11373	26.21	14070.41	37030.336
1236	26.21	8411.938	36057.977
12223	26.19	14468.007	37670.07
4922	26.19	10141.918	37502.836
11693	26.19	14377.653	35596.824
8407	26.17	12485.422	35309.621
2204	26.15	8786.606	38597.313
8953	26.15	12883.334	38079.883
9643	26.15	13330.647	39797.906
1332	26.15	8262.403	37208.715
8667	26.15	12522.645	35984.051
8499	26.15	12337.225	33378.969
11198	26.15	14070.741	39955.02
2014	26.15	8782.839	35540.148
4572	26.15	10011.085	34696.551
8067	26.13	12224.032	36251.313
3347	26.13	9405.506	39768.523
12391	26.13	14541.877	33366.172
4404	26.13	9812.801	34336.355
11695	26.13	14414.179	35703.508
10410	26.13	13411.358	39240.598
906	26.13	8029.687	35957.188
6663	26.13	11398.68	36123.621
8126	26.11	12238.81	37890.621
5413	26.11	10531.886	38167.449
8469	26.09	12366.03	33839.199
8048	26.09	12110.221	35802.719
11257	26.09	14066.389	38781.523
11623	26.09	14328.231	34112.629
9537	26.09	13016.129	37535.691
2479	26.09	8892.593	37286.355
1359	26.09	8329.728	37396.324
219	26.07	7723.48	35267.254
2910	26.07	9171.279	33566.949
4887	26.05	10211.617	38368.375
553	26.05	7856.562	38542.066
8396	26.03	12460.576	35437.859
7358	26.01	11697.098	35949.809
1410	26.01	8269.319	37716.504
5378	26.01	10429.134	37386.102
3204	26.01	9117.156	37982.656
10749	26	13615.399	34354.645
6092	26	11135.776	39668.34
8306	25.98	12455.715	37159.129
2075	25.98	8812.033	36462.242
7396	25.98	11757.482	36998.336
1708	25.96	8498.027	36631.656
6169	25.96	11080.265	37721.871
8297	25.94	12493.592	37332.922
4245	25.94	9772.274	37432.691
3494	25.94	9428.724	36768.445
5476	25.94	10469.907	39483.703
4510	25.94	10019.571	33684.379
6905	25.92	11470.996	37905.445
9148	25.92	12742.428	34787.738
1131	25.92	8371.863	34128.551
2564	25.92	8969.471	35782.941
10281	25.9	13564.047	36758.246
11559	25.9	14070.083	33599.398
10638	25.9	13758.395	35812.84
3838	25.9	9518.295	34196.219
11941	25.9	14271.592	38615.438
2001	25.9	8647.486	35264.453
18	25.88	7934.156	33210.016
6801	25.88	11389.122	39587.773
11560	25.88	14034.162	33355.352
543	25.86	7948.59	38408.656
4232	25.86	9770.308	37768.191
7989	25.86	12281.758	35141.207
6654	25.86	11383.718	35898.727
7848	25.86	12032.598	33446.664
698	25.86	8122.307	39459.629
9700	25.84	13349.105	38361.914
8560	25.84	12676.872	33730.309
8561	25.84	12623.698	33734.77
3415	25.84	9448.043	38620.836
3559	25.84	9291.68	36053.527
11164	25.82	13831.215	39234.426
7097	25.82	11564.831	33868.652
6388	25.82	11090.499	33888.215
6686	25.82	11422.001	36711.086
7147	25.8	11673.326	33094.594
1590	25.8	8509.699	38567.055
9125	25.8	12807.159	35524.449
8973	25.8	12787.426	37517.223
2302	25.78	8882.19	39377.316
7402	25.78	11725.892	37140.211
3331	25.77	9162.188	39569.129
7625	25.77	12018.936	37114.891
4998	25.77	10340.828	35953.133
10502	25.77	13703.58	38735.816
4228	25.77	9757.438	37673.766
3140	25.75	9165.378	36761.367
6724	25.75	11331.16	37327.34
8484	25.75	12415.822	33664.949
11927	25.75	14399.865	38146.641
10690	25.75	13604.971	35200.629
7176	25.73	11718.912	33599.508
3173	25.73	9187.214	37390.934
5133	25.73	10330.279	33215.434
6128	25.73	11177.014	38777.406
8431	25.73	12436.154	34701.504
5305	25.71	10499.549	36003.711
7958	25.71	12094.458	34629.941
3109	25.69	9204.162	36164.957
3199	25.69	9253.589	37876.629
4773	25.69	10020.886	38764.52
2583	25.67	8949.605	35671.258
10486	25.67	13699.762	39014.176
476	25.67	7821.692	37533.367
965	25.65	8074.927	35061.758
10853	25.65	13933.665	33517.473
7004	25.65	11507.028	35171.496
10772	25.65	13700.738	34045.457
4217	25.63	9765.495	38080.133
6874	25.63	11609.085	38591.117
4751	25.63	9934.939	38176.961
2315	25.63	9053.489	38975.672
6440	25.63	11360.657	33075.805
12073	25.63	14634.749	39589.563
3826	25.61	9701.575	33959.176
11190	25.61	13967.57	39974.031
8880	25.59	12592.307	39541.621
4795	25.59	10058.717	39336.055
10518	25.59	13765.993	38077
4929	25.59	10267.53	37296.715
8174	25.57	12119.899	39160.676
1540	25.57	8512.339	39777.32
8112	25.57	12155.805	37403.211
6799	25.57	11307.077	39390.156
4864	25.57	10177.672	38998.906
3574	25.57	9306.754	35413.145
10616	25.56	13603.911	36467.352
8305	25.56	12321.865	37148.391
4223	25.56	9918.643	37882.895
11401	25.56	14106.975	36788.422
5363	25.56	10549.254	37105.332
5268	25.56	10387.592	35370.387
12062	25.54	14508.257	39601.691
2114	25.54	8776.269	37683.535
9999	25.54	13569.059	33393.656
9389	25.54	12943.413	35222.844
8601	25.54	12638.142	34472.176
717	25.54	8101.843	39044.41
4444	25.54	9781.273	33548.816
6076	25.52	10905.034	39852.105
11837	25.52	14357	37733.852
4952	25.52	10211.881	36565.004
8185	25.52	12275.186	39383.914
10536	25.52	13644.645	37978.941
8209	25.5	12418.929	39999.211
469	25.5	7658.812	37429.77
712	25.5	8012.484	39246.227
3363	25.5	9348.236	39451.18
6207	25.5	11176.328	37013.523
1103	25.48	8239.006	33575.039
39	25.48	7800.204	33439.406
4173	25.48	9883.943	39365.305
2313	25.48	8850.187	39261.863
663	25.48	7838.43	39810.094
3024	25.48	9220.262	34874.68
11225	25.46	14116.055	39383.336
9958	25.46	13141.756	33441.598
4031	25.46	9548.49	37023.398
4141	25.46	9592.218	39737.121
1058	25.46	8041.302	33241.133
5236	25.46	10397.31	34715.195
4904	25.44	10160.171	38001.711
8222	25.44	12356.049	39348.188
6796	25.44	11413.799	39292
9563	25.44	13053.431	37937.148
7015	25.44	11461.913	34826.73
9698	25.44	13161.522	38605.41
8500	25.44	12376.921	33403.523
3065	25.42	9102.82	35499.469
8632	25.42	12661.192	35365.004
4788	25.42	9946.1	39159.793
889	25.42	8071.619	36365.523
2316	25.42	9026.951	39000.98
7920	25.42	12204.707	34002.781
10477	25.4	13745.392	39419.242
11645	25.4	14404.501	34479.203
8136	25.38	12280.332	38140.422
10040	25.38	13417.301	34428.883
8302	25.38	12298.248	37088.348
7882	25.38	12144.34	33228.875
2797	25.36	8888.484	33957.555
4398	25.36	9843.982	34565.609
7877	25.36	12171.049	33115.684
10832	25.34	13831.698	33007.551
9118	25.34	12897.371	35700.477
8213	25.33	12478.998	39447.805
9762	25.33	13258.633	37145.098
4042	25.33	9602.506	37237.141
5393	25.33	10421.575	37648.977
863	25.33	8094.863	36794.961
177	25.33	7700.759	34887.938
397	25.33	7902.877	36864.402
4040	25.33	9622.042	37204.656
6127	25.33	11160.923	38763.867
2206	25.33	8702.887	38620.969
8203	25.29	12157.468	39878.941
6757	25.29	11331.649	38299.902
3350	25.29	9408.384	39838.008
11606	25.29	14240.015	33738.816
4430	25.29	9805.146	33886.531
10889	25.29	13907.362	34269.137
9890	25.29	13322.306	34961.434
1252	25.27	8277.428	36208.781
11752	25.27	14414.665	36996.867
11821	25.27	14279.54	37671.469
168	25.25	7946.279	34864.148
11597	25.25	14296.726	33501.551
7105	25.25	11578.865	33756.297
7723	25.25	11911.271	35220.934
6234	25.25	11067.72	36103.348
8217	25.25	12461.788	39536.414
186	25.25	7955.379	35008.41
4725	25.23	10111.262	37257.266
10866	25.23	13790.57	33886.828
10964	25.23	13790.181	36055.348
7431	25.21	11690.037	37618.848
5210	25.21	10435.021	34250.07
6051	25.21	10891.801	39152.539
9554	25.21	12950.939	37805.441
170	25.21	7858.82	34866.223
1076	25.21	8316.247	33000.305
5122	25.21	10322.973	33372.625
12387	25.19	14460.802	33597.352
1251	25.17	8250.923	36194.492
4739	25.17	10005.291	37798.129
11554	25.17	14133.558	33489.012
7911	25.17	12125.178	33836.992
12106	25.15	14556.858	38875.605
8184	25.15	12094.603	39371.367
10330	25.13	13370.735	37051.055
9692	25.13	13347.301	38743.543
4455	25.11	9733.602	33206.414
6934	25.11	11515.802	37089.789
3655	25.11	9392.632	34154.047
5278	25.11	10411.319	35735.781
5594	25.11	10635.815	37490.184
855	25.1	8006.994	36995.504
666	25.1	7961.063	39835.039
6879	25.1	11553.248	38358.953
515	25.1	7907.211	38037.445
7836	25.1	11918.023	33502.73
3369	25.1	9316.765	39533.254
2475	25.1	8978.588	37464.684
8821	25.1	12581.337	38103.191
9628	25.1	12933.221	39554.344
5049	25.08	10229.58	34733.738
11491	25.08	14204.179	35237.832
9194	25.08	12793.354	34232.109
5770	25.08	10752.606	33664.059
5541	25.08	10776.79	39065.164
3348	25.06	9476.017	39780.293
11680	25.06	14372.723	35407.098
5384	25.06	10508.638	37506.281
5573	25.06	10678.753	37705.496
8867	25.04	12691.911	39116.805
3484	25.04	9403.945	36909.699
6599	25.02	11309.728	34913.477
2859	25.02	9009.391	33146.59
11937	25.02	14231.004	38560.598
1125	25.02	8259.613	33981.461
5098	25.02	10331.256	33678.871
4982	25.02	10235.14	36085.285
4804	25	10073.983	39486.227
9693	25	13169.915	38468.34
11035	25	13955.341	37094.691
3170	25	9270.055	37335.289
3837	24.98	9557.044	34189.637
10084	24.98	13482.564	34959.402
7489	24.96	11812.457	39016.449
4165	24.96	9864.446	39668.059
12056	24.96	14539.065	39860.656
8177	24.94	12245.591	39173.375
7583	24.94	12007.48	38876.445
10517	24.94	13756.876	38028.234
522	24.94	7941.789	38109.754
9935	24.94	13170.733	33952.422
4561	24.94	10096.78	34560.273
12402	24.94	14450.92	33044.367
2389	24.94	8912.235	38329.422
7538	24.94	12026.567	39909.672
6126	24.94	11130.385	38745.52
4724	24.92	9967.327	37203.457
1687	24.92	8529.59	37054.668
6391	24.92	11027.38	33906.5
9559	24.92	13097.879	37909.566
11482	24.92	14138.918	35293.383
4787	24.9	10089.534	39154.945
1136	24.9	8349.354	34220.566
2936	24.9	9227.641	33901.934
7536	24.88	11959.836	39847.676
193	24.88	7907.762	35040.641
7901	24.87	12155.557	33659.469
2457	24.87	9060.338	37942.773
4777	24.87	10016.279	38859.168
5621	24.87	10657.796	36747.855
6215	24.87	11130.207	36669.438
610	24.87	7822.616	39433.559
5882	24.85	10978.351	34889.926
974	24.85	8139.424	34608.531
4136	24.85	9673.003	39675.516
11394	24.85	14014.649	36976.164
7822	24.83	12041.238	33883.488
7014	24.83	11476.225	34824.055
11397	24.83	14052.69	37002.52
2183	24.83	8696.904	38471.957
8824	24.83	12623.913	38146.527
7348	24.81	11831.249	35763.047
2448	24.81	9029.54	37863.965
5997	24.81	10859.343	37387.621
12332	24.81	14628.6	35189.684
3521	24.81	9394.411	36495.328
252	24.81	7973.384	35835.414
10605	24.81	13738.504	36551.91
8161	24.79	12137.383	38704.906
3067	24.79	9075.182	35509.238
9769	24.79	13332.084	36963.906
9976	24.79	13212.215	33138.262
7566	24.79	11884.217	39166.125
10676	24.79	13600.591	35351.727
4054	24.79	9502.417	37587.621
6477	24.77	11248.126	34127.293
1928	24.77	8843.768	33808.262
9752	24.77	13267.453	37326.211
237	24.75	7845.881	35573.469
2307	24.75	8982.589	39167.012
5387	24.75	10475.946	37535.66
6895	24.75	11631.216	38017.133
5788	24.75	10640.577	33358.809
2120	24.73	8770.189	37731.91
3721	24.73	9344.841	33509.563
10475	24.73	13654.155	39405.266
6916	24.73	11484.55	37529.695
9639	24.73	12956.105	39975.633
1451	24.73	8253.323	38205.973
5446	24.71	10376.18	38713.246
3792	24.71	9587.802	33420.922
1546	24.71	8506.563	39856.746
10568	24.69	13646.936	37022.934
5631	24.69	10765.793	36848.813
8093	24.69	12150.214	36852.488
6396	24.69	11109.459	33765.676
11575	24.69	14140.731	33077.113
6664	24.67	11301.943	36140.035
196	24.67	7946.857	35070.273
5869	24.65	10846.35	34594.684
991	24.65	8180.404	34390.73
2334	24.65	9039.425	38650.434
1534	24.64	8296.55	39892.793
7526	24.64	11658.674	39787.012
2885	24.64	9174.629	33168.766
3778	24.64	9673.129	33096.867
7060	24.62	11426.65	34662.941
7481	24.62	11838.19	38663.141
8550	24.62	12695.046	33536.996
4205	24.62	9869.457	38458.273
8400	24.62	12376.014	35526.461
10551	24.6	13610.368	37644.016
9939	24.6	13331.991	33700.867
2989	24.58	9164.697	34146.559
10534	24.58	13578.751	37954.203
7788	24.58	11960.931	34686.168
8149	24.58	12209.298	38492.508
138	24.58	7952.377	34530
10146	24.58	13455.463	35201.77
1190	24.58	8341.149	35513.535
12358	24.56	14620.743	34341.695
4719	24.56	9929.199	37156.859
2129	24.56	8683.098	37909.734
258	24.56	7725.664	35897.766
10490	24.56	13748.303	39031.633
6823	24.56	11582.602	39879.332
6168	24.54	11204.424	37717.414
8324	24.54	12335.235	36562.648
5285	24.54	10479.846	35814.473
5693	24.54	10684.987	35562.922
1811	24.54	8605.316	34823.652
10840	24.54	13846.098	33229.73
9553	24.54	13108.191	37750.234
5679	24.52	10680.237	35860.609
6718	24.52	11237.953	37265.313
7318	24.52	11794.76	35231.457
4698	24.52	9949.391	36745.574
1564	24.52	8632.842	39098.172
6156	24.5	11107.272	37844.066
6141	24.5	11197.748	38412.121
12047	24.5	14216.53	39893.164
11003	24.48	13989.392	36841.473
11028	24.48	13799.703	37058.086
10883	24.48	13834.871	34183.488
11477	24.46	14042.849	35562.133
9896	24.46	13200.628	34855.105
1965	24.46	8726.795	34622.258
9864	24.46	13160.658	35475.281
11468	24.44	14015.686	35679.594
8831	24.44	12585.159	38257.727
4447	24.44	9874.158	33386.801
105	24.44	7683.87	34040.344
4651	24.44	10057.914	36135.566
7505	24.44	11811.2	39314.48
9456	24.44	13072.584	36494.66
4532	24.42	10129.973	34213.527
9969	24.42	13254.472	33078.633
5420	24.41	10371.494	38406.566
591	24.41	7949.063	39109.109
11609	24.41	14238.53	33795.555
11551	24.41	14188.852	33772.391
983	24.39	8102.592	34499.93
2082	24.39	8698.022	36609.102
6932	24.39	11527.617	37019.52
3683	24.39	9465.072	33836.41
7845	24.39	11951.501	33424.074
3467	24.39	9389.315	37451.617
8466	24.39	12438.325	33818.465
10401	24.39	13372.669	38951.398
2288	24.39	8860.843	39690.398
3155	24.37	9275.235	37002.668
8102	24.37	12092.23	37097.348
10464	24.37	13576.426	39549.324
8350	24.37	12439.877	36333.266
3836	24.37	9536.067	34190.23
4917	24.37	10288.991	37691.297
11275	24.35	14136.245	37828.633
4326	24.35	9752.484	35621.047
8317	24.35	12381.734	36743.102
8852	24.35	12596.958	38794.844
5556	24.35	10672.569	38591.441
11216	24.33	14117.863	39278.555
471	24.33	7759.548	37462.176
4524	24.33	10039.159	34026.344
5672	24.33	10777.355	35947.93
7298	24.33	11784.46	34925.578
8059	24.31	12274.851	36089.508
3563	24.31	9294.489	35793.719
2296	24.31	9048.706	39557.523
3611	24.31	9316.358	35017.691
2993	24.31	9119.708	34210.902
4562	24.31	10028.037	34570.277
5361	24.29	10464.937	37079.051
5371	24.27	10452.918	37283.227
1104	24.27	8278.207	33584.613
10385	24.27	13448.554	38453.57
10721	24.27	13710.157	34820.094
8733	24.27	12548.431	36492.988
710	24.25	8069.232	39158.676
6728	24.25	11384.689	37441.863
7716	24.25	12007.518	35156.164
10468	24.25	13659.601	39277.746
4793	24.25	10119.375	39298.332
4700	24.23	10049.622	36815.844
11922	24.23	14301.548	37970.84
11029	24.23	13980.342	37062.828
6145	24.23	11169.706	38189.164
5553	24.23	10712.995	38554.426
9150	24.21	12833.968	34820.406
7482	24.21	11830.094	38665.078
5214	24.21	10531.582	34397.816
11778	24.21	14363.13	37377.078
1287	24.21	8318.711	36786.742
12363	24.19	14570.616	34163.563
8142	24.19	12184.859	38347.152
4052	24.19	9585.104	37543.285
8208	24.19	12391.709	39903.883
677	24.18	7782.087	39969.32
10814	24.18	13766.355	33176.07
9840	24.18	13171.882	35923.313
10147	24.18	13513.033	35218.91
7210	24.18	11649.913	34291.977
263	24.18	7645.713	35956.641
6872	24.16	11502.583	38516.223
7092	24.16	11524.987	34285.027
8813	24.14	12635.323	37889.121
11686	24.14	14234.07	35536.227
12033	24.12	14408.57	39485.336
4531	24.12	10088.596	34199.387
11916	24.12	14249.545	37940.145
1527	24.12	8407.006	39677.094
176	24.1	7904.454	34883.305
4775	24.1	10109.273	38854.402
3352	24.1	9341.302	39954.238
5704	24.1	10568.841	35104.656
8244	24.1	12495.542	38874.07
10876	24.08	13954.818	34040.078
8204	24.08	12100.977	39938.602
1221	24.08	8268.476	35944.633
9163	24.08	12834.574	34660.293
11377	24.08	13999.31	37074.188
3080	24.08	9258.344	35747.176
4520	24.08	10129.239	33771.422
9779	24.06	13304.503	36733.316
3178	24.06	9222.505	37539.074
11723	24.06	14399.62	36497.297
7357	24.06	11647.939	35936.445
11008	24.06	13856.56	36917.539
7507	24.06	11670.011	39349.973
3039	24.04	9066.055	35151.266
3471	24.04	9287.682	37229.137
5543	24.04	10729.269	38835.129
9791	24.04	13171.011	36617.199
9953	24	13226.354	33411.918
6961	24	11627.578	36275.246
8902	24	12782.781	40005.352
3136	24	9106	36743.227
12136	23.98	14526.751	38165.59
2270	23.98	8801.076	39917.586
5555	23.98	10683.262	38584.977
8138	23.97	12140.765	38181.117
9162	23.97	12906.523	34656.738
937	23.95	8039.59	35534.621
6088	23.95	11165.885	39951.59
9212	23.95	12886.781	33809.145
7154	23.95	11785.309	33188.656
8111	23.95	12190.564	37305.645
12232	23.93	14533.571	37548.563
8378	23.93	12402.569	35762.543
9183	23.91	12764.165	34443.426
6821	23.91	11624.426	39790.543
2920	23.91	9144.061	33674.934
12083	23.91	14607.211	39381.996
6860	23.89	11551.738	38831.613
6824	23.89	11451.396	39892.457
7952	23.89	12158.168	34510.977
12278	23.89	14616.953	36835.41
5595	23.89	10648.034	37218.32
8106	23.89	12182.571	37210.145
7508	23.89	11697.504	39377.559
1595	23.87	8462.526	38340.426
8269	23.87	12459.343	38244.156
7515	23.87	11687.311	39617.016
11291	23.85	14019.509	37506.23
9724	23.85	13258.895	37683.73
725	23.85	8056.997	38858.168
9293	23.85	12963.495	33441.195
12103	23.83	14444.892	38796.73
4081	23.83	9551.464	38193.145
3592	23.81	9431.308	35566.941
10423	23.81	13395.233	39558.484
1556	23.81	8524.645	39393.078
2775	23.81	9063.733	33833.383
8925	23.81	12831.981	38956.504
7114	23.81	11488.244	33541.816
11930	23.79	14380.949	38231.629
3897	23.79	9652.332	35134.156
2598	23.79	8922.464	35382.066
8064	23.79	12206.768	36204.531
7970	23.79	12146.106	34848.258
1604	23.77	8446.816	38182.008
189	23.77	7655.488	35028.961
1831	23.77	8603.599	34541.672
5315	23.77	10416.27	36194.973
6107	23.75	11203.238	39259.879
5834	23.75	10812.958	33779.563
10623	23.75	13733.342	36355.852
11557	23.75	14078.787	33522.539
482	23.75	7885.413	37624.738
1842	23.75	8466.971	34166.871
11611	23.75	14426.187	33834.289
3042	23.75	9076.396	35221.453
9733	23.75	13240.009	37627.867
11626	23.74	14415.836	34167.98
8976	23.74	12827.668	37574.762
8058	23.74	12215.244	36059.391
2174	23.74	8650.117	38349.805
3329	23.74	9099.204	39560.539
1890	23.74	8502.673	33255.27
1593	23.74	8563.012	38611.883
1765	23.74	8491.771	35614.82
3332	23.72	9250.238	39640.891
8375	23.72	12330.316	35746.891
9151	23.72	12879.972	34825.344
5669	23.72	10743.482	36202.84
4790	23.7	9927.957	39203.297
3930	23.7	9616.383	35728.461
9326	23.7	12969.622	34093.219
5078	23.7	10168.681	34260.852
12291	23.7	14491.494	36336.34
5178	23.68	10433.144	33591.688
6136	23.68	11171.818	38588.813
9872	23.68	13315.882	35271.074
5527	23.68	10626.112	39155.063
9201	23.66	12728.052	34050.648
4131	23.66	9552.472	39540.113
3325	23.66	9178.702	39497.957
8250	23.66	12283.502	38512.855
4011	23.66	9514.32	36709.543
1517	23.66	8404.587	39260.742
1845	23.64	8544.217	34273.137
5169	23.64	10480.734	33515.539
6811	23.64	11329.31	39879.934
9669	23.64	13278.172	39360.816
10752	23.64	13590.188	34365.637
11140	23.64	13950.391	38391.625
8232	23.64	12316.009	39015.086
3236	23.64	9188.286	38458.766
2850	23.64	8889.638	33296.289
11156	23.62	13967.456	38992.469
10524	23.62	13683.681	37847.898
1920	23.62	8709.389	33468.426
6115	23.62	11132.46	38872.855
11757	23.6	14328.423	37085.984
195	23.6	7668.735	35066.664
680	23.6	8160.327	39765.164
11607	23.6	14306.114	33768.668
5465	23.6	10489.439	39284.766
8543	23.6	12593.189	33415.098
2293	23.6	8858.639	39512.508
4955	23.6	10321.422	36622.367
7594	23.6	11932.961	38178.27
5929	23.6	10856.975	36127.188
5037	23.58	10314.836	35025.48
8133	23.58	12172.522	38060.707
9873	23.58	13319.748	35303.824
7564	23.56	12002.671	39407.012
6830	23.56	11468.277	39617.031
4288	23.56	9919.199	36451.422
5464	23.56	10565.418	39263.738
4869	23.56	10345.601	39107.313
5404	23.56	10511.311	37972.313
6659	23.54	11359.814	35982.289
207	23.54	7811.53	35152.711
8287	23.54	12436.475	37435.668
7078	23.54	11450.895	34324.18
6195	23.52	11179.973	37081.676
1237	23.52	8268.951	36074.871
5184	23.52	10447.185	33851.828
9398	23.52	13132.455	35424.586
9668	23.52	13302.01	39341.555
6463	23.52	11415.357	33727.414
1462	23.52	8303.923	38284.426
6842	23.51	11531.681	39561.355
8906	23.51	12794.274	39685.832
5641	23.51	10644.982	36454.309
9519	23.51	13109.451	37008.906
8527	23.49	12535.51	33143.742
11637	23.49	14353.678	34320.813
8242	23.49	12445.747	38837.488
9706	23.49	13280.286	38169.164
6974	23.49	11605.39	36199.957
10639	23.49	13628.606	35828.359
12108	23.49	14543.234	38926.449
3729	23.47	9420.286	33586.605
4654	23.47	10009.293	36203.926
4412	23.47	9786.219	34216.324
4261	23.47	9804.749	36873.887
6231	23.45	11003.272	36090.707
4397	23.45	9874.632	34564.824
10371	23.45	13526.049	38041.945
7840	23.45	11990.851	33561.547
3405	23.43	9292.522	38794.477
11287	23.43	14022.306	37771.684
10567	23.43	13661.289	37020.488
8635	23.43	12541.36	35430.113
4415	23.43	9762.679	34264.121
3351	23.41	9350.905	39915.027
11480	23.41	14127.094	35258.605
90	23.41	7811.557	33896.813
5653	23.41	10695.769	36260.641
4003	23.41	9558.475	36636.848
10848	23.41	13797.144	33441.66
693	23.41	8031.001	39615.926
12120	23.39	14521.48	38564.168
225	23.39	7929.827	35339.824
4078	23.39	9570.778	38066.621
8760	23.39	12522.648	37003.16
1170	23.39	8348.604	35126.902
223	23.37	7968.87	35317.816
4591	23.37	10129.082	34992.027
5038	23.37	10147.811	35040.676
5729	23.37	10660.67	34513.02
10710	23.37	13712.016	35032.438
7786	23.37	12003.348	34676.855
8146	23.37	12240.883	38446.605
4357	23.37	9772.75	35128.93
12393	23.35	14583.043	33413.629
6210	23.35	11019.055	36762.156
11933	23.35	14268.07	38398.688
5865	23.35	10904.421	34509.121
4043	23.35	9643.48	37237.637
3994	23.35	9556.278	36510.945
2321	23.33	8923.445	39073.426
4183	23.33	9852.99	39083.051
9220	23.33	12769.188	33935.145
8792	23.33	12609.166	37620.844
216	23.33	7972.764	35192.738
12227	23.33	14560.595	37799.684
3833	23.33	9564.929	34162.992
7866	23.33	11899.979	33155.625
9930	23.33	13348.634	33828.336
2295	23.31	8893.409	39539.809
12383	23.31	14476.08	33717.105
11718	23.31	14335.486	36207.598
204	23.31	7915.153	35136.543
2643	23.31	9009.078	34585.473
720	23.31	8019.401	39084.188
919	23.31	8070.767	35871.02
6899	23.31	11620.748	38138.57
2682	23.29	8950.606	33971.734
10777	23.29	13718.825	34102.535
724	23.29	8004.903	38835.516
9882	23.29	13309.817	35206.367
6593	23.29	11270.578	34866.266
9557	23.29	12975.916	37863.379
2247	23.28	8761.515	39228.715
6417	23.28	11075.81	33216.758
3457	23.28	9447.559	37398.031
10021	23.28	13496.059	33941.926
3543	23.26	9481.855	36200.242
12102	23.26	14457.905	38793.516
3468	23.26	9356.199	37458.262
903	23.26	8196.255	35936.098
9744	23.26	13226.025	37401.969
6024	23.26	10803.228	38333.973
11410	23.24	14006.283	36689.594
8966	23.24	12809.125	37759.629
6238	23.24	11208.058	36215.09
9963	23.24	13326.638	33291.957
6858	23.24	11511.666	38803.566
5101	23.22	10167.368	33712.863
11635	23.22	14238.47	34296.574
11371	23.22	14079.101	37021.711
1123	23.22	8346.429	33917.188
11677	23.2	14382.303	35335.82
8837	23.2	12577.537	38396.648
9599	23.2	12941.528	38918.863
11168	23.2	13919.83	39320.504
9113	23.18	12872.636	35819.031
11100	23.18	13798.485	37365.711
1825	23.18	8589.049	34750.285
4046	23.18	9631.004	37440.199
11755	23.18	14229.238	37026.152
[truncated: 4,096 more rows]
