# Supplementary material for: Insights on the Control of Yeast Single-Cell Growth Variability by Members of the Trehalose Phosphate Synthase (TPS) Complex
Source: Front Cell Dev Biol. 2021 Jan 28;9:607628. doi: 10.3389/fcell.2021.607628 (PMC7876269; doi:10.3389/fcell.2021.607628)
Supplement: Supplementary file 4 [file Data_Sheet_3.ZIP › to_send/input_files/20190516_GalDelta_Ntd-TPS1-Gal_t1.csv]

Id	Area (µm²)	Centre X Position (µm)	Centre Y Position (µm)
9450	118.1	12173.109	39746.215
13438	104.77	14077.622	38433.297
8539	103.79	11843.469	37741.82
9931	97.95	12517.758	37084.441
4147	96.53	9902.311	37159.441
1187	86.88	8827.94	33990.832
8198	86.57	11590.958	34833.484
14844	85.16	14436.807	34740.145
2126	81.44	9160.107	37149.141
7272	80.06	11196.043	37215.758
4248	79.01	9709.84	34456.707
13227	78.91	13784.513	39320.387
8793	78.2	11992.216	38496.453
14764	77.26	14507.511	35744.172
9665	75.67	12346.47	35769.113
7184	74.41	11023.308	38830.145
6468	72	10618.834	39629.008
3275	71.73	9772.707	39911.371
9904	70.48	12667.272	36271.727
344	70.16	7803.978	39494.934
8268	69.45	11534.574	33583.656
9947	68.74	12576.581	37538.375
14146	68.19	14337.448	37021.754
4239	67.09	9764.841	34870.008
13441	67.04	14101.764	38190.34
2750	66.67	9687.077	33017.645
10156	66.48	12848.444	36344.852
9851	66.16	12528.068	34650.77
6260	66.04	10416.581	37363.652
7222	66	11063.488	38439.574
6590	65.79	10642.776	36597.043
10675	65.62	13112.122	38780.859
14851	65.54	14552.566	34526.828
8231	65.37	11560.199	34236.73
6737	65.1	10775.17	34130.004
14373	64.95	14534.734	38844.793
87	64.91	7835.613	34767.449
2821	64.49	9630.175	34552.441
10154	64.34	12862.672	36280.164
13276	64.03	14034.978	39828.004
418	63.78	8149.083	39041.754
8009	63.76	11634.758	38703.129
7230	63.68	11145.272	38281.461
6152	63.42	10375.979	36419.602
12345	63.4	13581.74	36634.859
8184	63.3	11562.345	34958.313
13803	63.24	14096.77	33432.875
1164	63.23	8681.879	33217.477
9176	62.98	12109.785	34258.855
14705	62.65	14601.308	36640.676
2588	62.61	9442.759	35638.914
953	62.57	8579.229	37585.27
12285	62.06	13702.632	37971.535
9486	61.92	12361.877	39604.574
10226	61.73	12749.302	34238.199
14337	61.6	14481.206	39574.141
9686	61.25	12456.755	34824.969
8484	61.18	11820.628	36901.199
9954	61.14	12679.798	37785.496
14026	61.14	14291.926	34591.457
1868	60.77	9109.743	33756.938
7353	60.28	11067.687	35619.625
8261	60.05	11472.83	33746.746
12760	59.8	13823.519	33724.621
3634	59.72	9730.862	39037.77
7290	59.64	11057.097	36563.121
8920	59.62	11911.347	37391.633
14730	59.62	14455.244	36254.605
8263	59.53	11554.346	33509.617
6586	59.53	10684.834	36558.078
10783	59.18	13275.054	39024.809
9601	58.67	12295.631	38112.406
2800	58.49	9699.492	34169.527
10203	58.3	12836.952	34721.715
3372	58.28	9830.04	39448.004
10157	58.07	12870.785	36344.805
2346	58.07	9434.606	38877.246
8123	58.05	11574.676	36415.574
2685	57.65	9362.13	34110.484
9757	57.57	12319.342	33285.063
527	57.48	8101.672	35414.68
13560	57.25	14204.167	36164.004
10039	57.23	12570.229	39862.598
11586	57.17	13465.505	33786.492
10274	57	12792.296	33464.727
1589	56.85	8850.213	36909.836
2046	56.83	9202.695	35857.684
10807	56.69	13179.25	38606.809
11564	56.56	13548.796	33366.438
7603	56.37	11282.517	33601.035
4131	56.33	9897.26	37034.867
14352	56.18	14628.739	38959.703
9594	55.99	12394.135	38234.832
5402	55.89	9969.155	39529.871
10192	55.87	12902.27	34971.18
6004	55.83	10214.979	33346.523
8276	55.76	11609.599	33477.691
7328	55.74	11017.628	36029.285
2957	55.72	9565.531	36888.602
13251	55.66	13832.05	39771.594
12249	55.58	13762.175	38495.348
3592	55.58	9860.601	39214.977
7951	55.05	11421.303	39675.719
9638	55.05	12289.037	37007.27
10131	54.99	12869.88	37459.168
12104	54.99	13538.985	39217.895
11539	54.97	13537.84	33049.293
7291	54.89	11156.224	36570.152
11975	54.76	13516.516	36546.238
9066	54.7	12060.337	33698.719
10603	54.68	12994.89	37219.605
6624	54.63	10774.566	35947.836
12228	54.57	13745.925	38868.469
8228	54.4	11427.313	34442.09
8409	54.26	11737.854	34769.066
9569	54.13	12407.688	38358.797
10864	54.03	13167.509	37172.188
15021	53.94	14597.124	33170.16
951	53.86	8543.631	37815.531
4181	53.84	9761.841	36434.375
784	53.67	8242.205	37028.563
6482	53.59	10703.947	39314.848
1377	53.51	8784.144	38370.977
9121	53.48	12194.443	33086.285
12112	53.48	13391.172	39295.637
8892	53.34	12053.057	37866.441
9015	53.27	12011.352	35512.004
6568	53.25	10582.706	37137.398
13542	53.23	14199.808	36658.887
369	53.19	7652.016	39826.344
9269	53.05	12089.911	36922.938
8262	53.04	11633.805	33791.355
10145	52.67	12916.596	36738.547
9054	52.61	12017.697	34251.258
10948	52.58	13308.713	35606.699
10385	52.58	12994.961	34503.641
11126	52.5	13195.756	35166.309
9304	52.5	12267.469	37944.363
5339	52.42	9994.739	39103.672
3761	52.42	9812.207	38321.535
10815	52.38	13181.405	38430.613
14417	52.25	14437.955	38416.348
8080	52.21	11534.966	37272.008
6098	52.14	10501.093	34879.832
1826	52	8939.148	33012.348
5608	51.68	10159.071	38269.938
988	51.66	8421.086	36536.066
702	51.62	8351.969	34367.633
743	51.48	8235.122	35425.004
429	51.41	8194.675	38667.594
5905	51.39	10320.749	34973.496
407	51.37	8158.491	39398.793
9489	51.31	12337.464	39697.211
2664	51.31	9456.147	34156.145
6336	51.16	10505.305	38493.469
2459	51.14	9459.052	37301.66
9769	51.14	12669.24	33094.84
12195	51.12	13767.077	39516.637
10579	51.01	13097.149	36970.797
1434	50.97	8724.038	39575.098
928	50.89	8456.657	38279.246
9546	50.87	12373.41	38936.313
6735	50.87	10649.882	34551.957
10101	50.72	12819.235	38301.074
7268	50.66	11066.78	37401.285
6414	50.58	10366.861	39571.355
9928	50.58	12517.499	36966.242
4283	50.58	9901.137	33889.469
13341	50.55	14015.149	39229.844
6324	50.49	10490.521	38328.129
2753	50.37	9596.553	33073.059
10794	50.33	13282.927	38645.891
5040	50.3	10057.592	37824.789
1350	50.18	8812.499	37645.133
9143	50.14	12263.437	33461.039
12354	50.12	13664.213	36532.762
6548	50.11	10640.054	37357.383
8270	50.05	11562.688	33633.988
5107	50.03	10014.123	38170.922
9946	49.95	12658.538	37440.316
8486	49.88	11811.014	36920.984
6880	49.84	10873.447	34782.133
9648	49.74	12325.488	36608.219
9658	49.72	12310.872	36215.34
8149	49.72	11529.698	35787.73
1426	49.7	8687.702	39510.902
7208	49.68	11143.094	38553.914
2433	49.68	9345.252	37823.141
12352	49.65	13596.559	36494.961
7792	49.65	11409.478	36674.848
4236	49.57	9897.443	34835.504
9750	49.55	12378.628	33187.664
7593	49.26	11245.475	33465.723
870	49.24	8611.553	39853.859
14251	49.07	14283.571	38837.914
9056	49.03	12051.48	34278.621
6099	49.03	10410.933	34902.652
6563	48.96	10585.095	37098.551
2863	48.9	9495.18	35432.742
12054	48.86	13512.921	38181.52
811	48.84	8346.985	37863.262
2095	48.8	9183.069	36584.832
7404	48.69	11019.454	34934.934
6572	48.67	10775.777	36955.508
13717	48.4	14032.449	34223.574
9637	48.36	12399.703	36998.895
9725	48.36	12462.787	33753.777
1492	48.36	8853.155	38831.984
11989	48.36	13414.915	36921.242
13711	48.3	14033.678	34431.598
8576	48.3	11828.075	38097.328
6451	48.19	10588.76	39926.297
6354	48.17	10387.807	38900.766
587	48.17	8010.447	33747.613
874	48.07	8514.834	39978.348
13684	48.06	14003.256	34596.68
8466	48.04	11820.211	36608.59
13122	48.04	13784.75	37703.441
7768	47.98	11356.451	36108.453
11985	47.98	13465.16	36724.492
4801	47.88	10021.253	36260.523
725	47.62	8404.155	34801.371
14113	47.48	14360.64	36311.109
9108	47.46	11988.463	33070.813
14837	47.37	14593.396	34634.688
6817	47.37	10888.796	33723.184
8403	47.29	11641.979	34675.301
157	47.21	7886.053	35995.477
10095	47.14	12796.071	38349.207
7424	47.1	11062.509	34667.039
8310	47	11808.714	33012.457
4633	46.94	9939.477	35118.566
12027	46.87	13478.454	37625.348
586	46.83	8137.2	33713.859
1386	46.77	8836.123	38634.523
7445	46.73	11093.796	34315.168
508	46.71	8026.253	36072.754
1519	46.71	9012.683	38554.73
9643	46.7	12367.276	36739.879
5740	46.68	10135.15	37277.453
11571	46.68	13391.3	33452.508
1877	46.66	9217.986	33914.113
1438	46.64	8751.992	39614.152
10607	46.56	13073.673	37318.098
3092	46.5	9678.371	38244.512
13502	46.47	14199.774	37197.629
5967	46.35	10296.064	34190.195
11329	46.33	13162.98	34450.453
9508	46.31	12466.668	39382.695
14707	46.27	14473.366	36660.215
6881	46.22	10861.956	34799.359
31	46.22	7718.65	33459.754
9691	46.06	12467.234	34655.242
8738	46.03	12020.186	39022.809
266	46.01	7933.285	37823.496
11958	46.01	13509.968	36223.98
1854	45.97	9253.608	33497.828
6443	45.97	10706.983	39881.566
5513	45.85	10266.843	39591.465
13865	45.72	14277.89	33588.316
13055	45.62	13820.197	36718.68
8194	45.6	11438.795	35073.348
1419	45.51	8829.096	39393.813
11558	45.43	13502.037	33261.203
5619	45.41	10258.886	38025.836
6753	45.37	10585.118	33728.285
9010	45.36	11971.555	35450.477
9696	45.32	12444.36	34769.5
6660	45.3	10747.466	35658.855
144	45.16	7694.126	35754.23
10809	45.11	13221.596	38322.988
9545	45.11	12422.895	38905.758
10513	45.09	13071.259	35224.965
12368	45.09	13597.77	36172.066
2744	44.97	9420.761	33130.273
8418	44.95	11780.118	35158.727
8953	44.95	11988.123	36883.855
9835	44.93	12692.204	34179.266
1449	44.84	8838.994	39718.906
7381	44.82	11003.134	35121.938
1483	44.82	8992.435	38987.535
10904	44.8	13251.145	36471.824
11413	44.8	13320.976	34137.68
10683	44.76	12989.067	39023.398
2174	44.72	9236.202	37946.98
14139	44.7	14385.85	36898.34
11806	44.7	13487.423	35038.844
12391	44.7	13572.188	35789.574
10557	44.68	12960.65	36142.059
2078	44.67	9066.067	36135.848
14489	44.63	14597.818	37345.168
10197	44.63	12814.801	35037.488
6840	44.63	10942.948	34199.18
12219	44.57	13762.241	39052.852
14237	44.55	14392.881	38360.398
13929	44.44	14369.17	34085.395
9147	44.42	12086.316	33554.332
11978	44.34	13375.277	36631.586
845	44.26	8394.549	39297.711
13017	44.26	13812.998	35969.117
10527	44.23	12929.951	35568.844
11501	44.23	13170.953	33738.316
2589	44.21	9457.868	35652.207
12037	44.19	13470.986	37794.641
9693	44.17	12467.059	34688.43
7510	44.13	11026.331	33577.266
521	44.11	8099.371	35815.141
6065	43.98	10487.54	33972.73
73	43.96	7697.562	34378.289
966	43.92	8628.272	37043.254
8809	43.92	11997.366	38320.699
964	43.92	8470.502	37285.305
13064	43.92	13991.89	37012.465
7745	43.9	11410.751	35657.68
1515	43.88	8920.422	38477.453
1439	43.84	8810.155	39616.227
6872	43.82	10847.148	34644.027
284	43.8	7812.725	38166.375
7620	43.69	11355.976	33827.195
188	43.69	7921.092	36511.531
3112	43.69	9553.416	38621.508
13217	43.5	13979.205	39087.363
14302	43.5	14215.703	39761.043
385	43.5	8043.129	39828.488
2105	43.48	9187.031	36702.547
9129	43.48	12087.551	33278.895
8133	43.46	11588.758	36303.691
3100	43.46	9692.616	38407.414
8304	43.46	11616.099	33054.379
604	43.44	8157.802	33161.863
243	43.34	7682.729	37469.68
6034	43.31	10407.307	33237.57
11262	43.29	13281.729	34877.496
83	43.27	7770.838	34690.656
10814	43.25	13293.905	38413.625
9111	43.25	11891.006	33098.277
5964	43.23	10271.748	34155.723
7816	43.23	11242.846	37314.027
11585	43.21	13424	33760.727
7366	43.19	11093.134	35459.406
4387	43.15	10012.613	33373.098
10317	43.11	13045.592	33734.238
777	43.04	8295.319	36655.242
934	43.02	8629.608	38146.172
10695	42.96	13096.18	39343.195
14895	42.92	14496.28	34031.547
981	42.88	8530.967	36641.609
7378	42.85	11034.553	35328.117
10784	42.81	13314.224	39062.137
13246	42.73	13843.353	39633.051
11369	42.67	13239.2	34587.566
7209	42.65	11168.547	38580.957
1884	42.64	9275.017	34073.512
2311	42.62	9425.165	39614.148
11407	42.62	13196.828	34441.227
314	42.56	7897.752	38819.074
1023	42.5	8619.494	35154.258
1611	42.44	8862.149	36418.594
2605	42.44	9299.643	35568.461
10308	42.42	13070.179	33211.875
13534	42.42	14064.615	36823.961
473	42.41	8154.433	37179.781
7788	42.41	11307.533	36550.355
6150	42.39	10412.976	36396.434
4473	42.37	9938.963	33975.922
3222	42.31	9559.013	39972.895
13292	42.29	14015.701	39609.109
8613	42.29	11701.428	38366.012
2776	42.23	9660.698	33584.66
9123	42.21	12140.481	33182.656
7263	42.19	11184.755	37613.176
7009	42.18	10828.857	37383.055
2602	42.14	9441.995	35509.363
14108	42.14	14345.568	36217.152
741	42.12	8235.291	35360.57
14077	42.1	14415.589	35570.223
9219	42.08	12263.913	35632.387
6199	42.04	10373.015	37018.613
2913	41.98	9641.429	36485.281
8816	41.98	12055.5	38337.52
10120	41.96	12724.448	37564.113
3721	41.95	9728.474	38785.41
9017	41.93	11969.583	35554.555
12048	41.89	13453.364	37992.852
1139	41.89	8540.215	33407.301
9240	41.87	12117.514	36011.656
7590	41.75	11314.352	33398.496
6751	41.72	10682.262	33704.684
6069	41.7	10561.368	34166.434
255	41.64	7905.8	37701.715
6466	41.64	10702.088	39981.836
8057	41.64	11546.74	37726.449
12979	41.62	13950.668	35435.922
6797	41.58	10929.551	33454.246
7260	41.52	11023.633	37534.438
4796	41.49	9936.867	36237.508
550	41.49	8163.055	34857.871
14845	41.47	14456.741	34744.559
4188	41.43	9779.08	36302.387
2245	41.37	9079.093	39484.984
9155	41.35	12177.289	33778.301
9667	41.35	12328.745	35854.086
12276	41.33	13569.437	37843.633
6763	41.31	10576.502	33476.18
875	41.26	8466.353	40011.113
11895	41.22	13436.142	35381.059
578	41.2	8167.017	33818.355
9376	41.16	12099.133	38746.137
7506	41.05	11153.415	33532.852
10655	40.99	13125.95	38521.188
10574	40.99	13061.427	36762.813
7097	40.97	10813.337	39012.723
13460	40.95	14123.514	37929.516
2435	40.93	9321.551	37521.984
9767	40.91	12527.934	33071.031
8494	40.83	11808.782	37041.891
603	40.83	8087.386	33478.672
9046	40.8	11866.097	34588.895
7277	40.8	11203.619	37103.461
11595	40.8	13504.404	33935.777
1504	40.76	9059.588	38700.125
14704	40.72	14443.599	36634.375
6339	40.72	10393.311	38560.68
250	40.7	7968.524	37603.031
2757	40.68	9635.235	33220.543
11816	40.66	13535.722	35101.852
9960	40.64	12504.856	37879.82
13839	40.62	14269.416	33234.555
6963	40.62	10979.361	35885.852
9494	40.59	12325.026	39719.828
10037	40.57	12589.362	39823.527
7279	40.55	11136.222	36867.855
4138	40.55	9765.819	37077.008
10018	40.55	12635.983	39324.238
2125	40.47	9102.1	37130.422
6066	40.45	10421.935	34006.973
5798	40.45	10341.361	36504.398
6582	40.41	10763.03	36833.844
6741	40.38	10656.098	34281.563
4224	40.36	9761.112	34969.957
152	40.34	7964.714	35914.43
12055	40.28	13433.384	38207.906
14238	40.28	14383.304	38397.48
7671	40.26	11326.784	34739.941
10568	40.26	12934.354	36636.508
8472	40.26	11686.303	36740.664
8437	40.2	11824.51	35738.395
987	40.16	8628.276	36508.395
8193	40.15	11474.388	35070.805
13151	40.15	13983.892	38365.309
6338	40.15	10426.726	38548.668
14141	40.11	14306.081	36922.176
12241	40.09	13688.007	38705.926
12198	40.05	13707.276	39583.945
8421	40.05	11728.707	35230.629
1562	40.05	9020.541	37733.762
7281	40.01	11178.59	36963.531
14379	40.01	14524.25	38921.258
2083	39.99	9205.308	36204.387
2228	39.99	9252.578	39126.188
15005	39.95	14594.457	33328.828
8314	39.93	11775.081	33089.242
13783	39.86	14045.55	33727.957
1137	39.84	8623.648	33376.57
13183	39.84	13911.196	38886.152
1569	39.82	9032.651	37405.785
7275	39.8	11174.008	37029.555
6124	39.8	10408.88	35515.535
9598	39.78	12349.877	37997.641
321	39.76	7908.287	38949.191
8122	39.72	11518.786	36408.422
13628	39.72	14062.384	34924.242
4273	39.67	9885.657	34283.008
14402	39.63	14486.718	38530.117
1538	39.63	9007.082	38054.254
151	39.59	7662.699	35890.68
3359	39.59	9761.42	39746.57
9853	39.57	12545.671	34688.227
11463	39.55	13201.249	34071.961
12318	39.53	13645.721	37473.375
6640	39.49	10661.5	35816.398
10270	39.47	12803.622	33514.176
9544	39.47	12400.342	38891.688
8990	39.44	12007.583	36128.008
4336	39.44	9753.654	33110.547
1274	39.42	8715.581	34968.109
7443	39.38	11128.49	34302.137
8678	39.38	11641.973	39918.844
6283	39.36	10421.092	37633.191
547	39.36	8073.473	34803.27
10124	39.36	12772.273	37654.754
8397	39.34	11761.125	34512.395
6257	39.32	10417.607	37313.691
9558	39.3	12295.475	38496.766
14434	39.28	14485.963	38265.559
9870	39.26	12698.431	35261.648
11515	39.26	13282.918	33377.91
12766	39.19	13882.009	33887.828
13914	39.19	14423.714	33931.199
217	39.17	7763.556	37003.387
6279	39.15	10372.717	37593.559
14774	39.15	14571.705	35793.824
12330	39.15	13741.657	37176.766
2601	39.15	9436.117	35468.684
12206	39.11	13700.945	39368.734
6789	39.09	10985.872	33210.242
998	39.07	8443.188	36027.355
8654	39.05	11772.924	38995.551
14038	39.03	14340.002	34789.066
2465	38.94	9398.207	36874.719
13537	38.94	14210.126	36565.828
2817	38.94	9662.657	34490.055
13645	38.9	14153.435	34451.449
7169	38.82	11195.228	39214.242
12223	38.82	13603.697	39107.172
12730	38.8	13900.556	33409.918
581	38.77	8043.046	33877.754
5953	38.77	10325.861	34368.969
13800	38.75	14171.967	33375.633
14494	38.73	14461.888	37361.395
13785	38.73	14135.133	33761.367
12187	38.71	13754.685	39729.012
8661	38.67	11646.477	39280.094
9606	38.67	12481.17	37927.605
12664	38.65	13613.088	33591.039
761	38.57	8404.568	35956.547
13138	38.56	13907.626	38106.043
1806	38.54	8901.145	33346.035
13411	38.54	14123.668	38673.879
1665	38.52	8880.5	35448.473
14250	38.52	14331.537	38830.352
9635	38.5	12348.103	36900.625
13158	38.48	13819.289	38548.32
6534	38.48	10571.117	38134.176
6746	38.48	10610.211	34078.469
10092	38.46	12893.918	38606.203
14093	38.44	14249.931	35879.047
499	38.44	8167.166	36470.609
2813	38.4	9607.161	34445.422
10536	38.36	13057.817	35669.559
14855	38.36	14605.845	34592.367
10788	38.34	13327.998	39107.57
8479	38.34	11721.48	36855
12536	38.34	13718.665	34688.297
12704	38.33	13711.145	33276.547
14112	38.33	14214.473	36285.359
94	38.31	7664.787	34912.199
13582	38.31	14059.411	35866.246
1790	38.29	9048.108	34047.938
8475	38.29	11790.774	36788.152
9684	38.23	12337.258	34786.91
6957	38.23	10796.337	35654.84
14033	38.19	14311.243	34702.805
9934	38.19	12517.093	37184.273
235	38.17	7938.679	37329.645
9262	38.17	12097.141	36687.922
13371	38.15	14170.998	39038.27
10121	38.15	12740.209	37603.27
6038	38.13	10482.896	33285.02
11581	38.13	13355.861	33652.551
7185	38.13	11111.336	38836.504
12106	38.08	13504.524	39254.563
4237	37.98	9827.271	34837.605
406	37.98	8149.941	39359.637
13570	37.98	14107.564	35832
7946	37.96	11265.097	39616.121
8972	37.92	11875.408	36677.281
3357	37.92	9778.613	39741.352
8671	37.9	11788.338	39672.793
9306	37.89	12076.71	38000.523
8061	37.89	11496.543	37803.211
389	37.87	8058.083	39884.848
12753	37.85	13915.247	33665.941
9278	37.85	12122.642	37186.688
12099	37.85	13529.775	39100.504
7870	37.83	11306.252	38706.176
2761	37.81	9540.057	33298.141
1153	37.81	8500.475	33131.066
9165	37.79	12068.678	33945.363
6295	37.77	10530.092	37901.184
589	37.75	8101.342	33795.895
10637	37.71	12994.094	38083.98
7197	37.69	11191.352	38650.898
10108	37.67	12716.736	37908.07
13504	37.66	14009.322	37275.559
4380	37.64	10119.462	33292.336
871	37.62	8629.063	39931.066
6424	37.62	10547.106	39895.066
5140	37.62	10114.009	38330.422
2373	37.6	9440.167	38322.445
133	37.58	7753.798	35544.594
1339	37.56	8715.155	37365.922
7107	37.56	10870.326	39228.68
9016	37.54	11950.651	35515.832
4613	37.52	10070.364	34803.633
12086	37.48	13487.184	38868.906
14247	37.46	14338.894	38717.805
174	37.46	7924.037	36272.621
8656	37.43	11840.387	39054.68
3868	37.43	9841.558	37991.168
2552	37.43	9357.627	36142.352
823	37.41	8226.651	38365.871
3419	37.37	9871.737	39509.688
2770	37.35	9685.429	33467.719
241	37.35	7839.636	37442.922
5999	37.35	10197.26	33621.742
2700	37.31	9381.439	33628.02
10126	37.31	12769.737	37374.59
13027	37.31	13845.43	36133.266
10070	37.31	12723.239	38981.527
10684	37.31	12936.024	39040.109
6975	37.29	10943.894	36187.289
9257	37.29	12069.77	36586.859
7626	37.27	11341.059	33939.531
4184	37.27	9721.368	36520.172
1158	37.27	8688.576	33091.391
956	37.27	8491.366	37654.352
9839	37.25	12650.075	34259.043
11850	37.23	13533.407	35208.535
4190	37.23	9844.475	36322.988
14716	37.21	14475.108	36414.797
4017	37.21	9901.642	37746.555
6793	37.2	10892.366	33399.988
7804	37.2	11375.336	36906.031
7284	37.18	11118.652	36772.395
9005	37.14	12001.598	35641.52
7427	37.12	11142.449	34768.008
9751	37.08	12405.829	33191.133
5221	37.08	9981.507	38689.438
12692	37.06	13767.412	33401.367
10251	37.04	12909.318	33828.93
9702	37.02	12283.53	34426.301
509	37.02	8185.826	36146.773
9497	37.02	12411.018	39486.82
13388	37	14032.663	38883.43
5027	37	9990.532	37755.277
2722	37	9334.475	33229.609
10200	36.99	12879.426	34908.242
9850	36.97	12651.611	34606.594
10519	36.95	13006.163	35370.875
14242	36.89	14336.723	38646.688
4125	36.89	9745.063	37300.586
2100	36.87	9243.389	36665.813
652	36.87	8388.147	33346.328
2802	36.85	9690.239	34254.965
294	36.85	7982.463	38541.258
9230	36.85	12086.624	35822.551
8647	36.81	11725.196	38835.93
6972	36.77	10980.587	36153.023
7186	36.77	11150.427	38846.035
3816	36.76	9836.842	38189.293
14743	36.72	14453.133	36114.504
9263	36.72	12082.855	36768.305
10644	36.7	13063.041	38190.898
5539	36.64	10141.73	39032.891
2772	36.62	9572.057	33518.879
14481	36.62	14582.761	37567
1996	36.58	9091.809	35639.207
1489	36.54	8939.513	39087.051
13510	36.54	14134.278	37042.652
1531	36.54	9033.224	38297.031
12440	36.53	13744.901	35159.672
1033	36.51	8496.455	35003.801
9715	36.49	12423.536	34096.195
8317	36.49	11712.036	33187.395
194	36.47	7826.645	36643.559
645	36.45	8295.62	33279.852
12059	36.43	13522.121	38280.621
14928	36.43	14582.297	33864.398
7670	36.43	11398.055	34729.668
7952	36.43	11420.848	39693.559
14283	36.43	14334.985	39425.246
5777	36.41	10275.527	36723
2745	36.41	9325.669	33142.094
12721	36.39	13856.667	33081.219
518	36.35	7996.071	35751.652
10627	36.35	13010.027	38008.434
1284	36.35	8779.391	35111.5
12079	36.35	13500.226	38595.648
6334	36.31	10404.854	38434.754
11987	36.31	13458.02	36797.313
8196	36.3	11600.688	34814.309
11923	36.28	13403.605	35711.441
8662	36.28	11662.284	39330.434
8302	36.28	11627.075	33293.344
2868	36.26	9677.044	35474.922
1595	36.26	8952.432	36741.676
1746	36.24	9014.694	34825.891
9975	36.24	12619.587	38211.184
2096	36.24	9151.819	36585.93
10160	36.24	12807.836	36117.84
10207	36.22	12793.562	34516.355
2929	36.22	9496.514	36678.121
10821	36.22	13290.769	38246.949
7837	36.22	11226.661	37757.527
13474	36.2	14195.306	37803.98
10225	36.18	12815.44	34216.684
2789	36.18	9522.128	33913.5
8638	36.16	11773.775	38664.648
1778	36.14	8918.232	34439.508
6686	36.12	10692.037	35392.93
502	36.12	8015.646	36225.289
10722	36.12	13158.108	39767.313
10114	36.1	12868.392	37782.34
10202	36.1	12869.015	34678.613
8404	36.08	11845.886	34676.535
1772	36.08	8859.643	34541.703
9710	36.08	12314.706	34279.328
771	36.07	8218.468	36367.223
10717	36.07	12941.65	39971.035
20	36.05	7646.05	33309.531
14831	36.03	14548.796	34829.105
8253	36.03	11515.892	33842.656
9120	36.03	12170.644	33079.992
10856	36.03	13212.529	37272.766
6363	36.03	10429.588	39066.488
2872	35.99	9631.143	35604.016
12156	35.95	13499.298	39939.324
13333	35.93	14038.847	39329.645
4792	35.91	10002.12	36219.211
833	35.89	8303.519	38896.965
996	35.87	8540.769	35976.688
4155	35.84	9814.255	36875.625
7829	35.84	11220.546	37515.973
8695	35.82	11976.387	39616.488
1022	35.8	8468.954	35135.859
757	35.78	8243.041	35878.234
12839	35.76	13830.309	34556.102
9294	35.74	12261.675	37656.375
5448	35.74	9968.875	39754.648
6053	35.74	10375.289	33711.43
11584	35.74	13391.733	33753.023
12083	35.74	13491.752	38820.125
2445	35.72	9459.04	37410.055
165	35.66	7678.756	36177.219
5050	35.66	10009.969	37944.262
11071	35.66	13225.45	35351.254
8771	35.64	12010.704	38720.254
10168	35.64	12895.532	35756.117
14064	35.63	14255.685	35461.098
12045	35.63	13514.7	37939.633
5035	35.61	10075.875	37764.52
11661	35.61	13441.642	34298.922
6982	35.61	10789.316	36412.363
5873	35.59	10291.486	35279.863
9399	35.57	12185.881	39054.035
2241	35.57	9131.412	39395.871
8979	35.55	11893.787	36487.586
1038	35.53	8556.574	34910.84
2705	35.51	9460.108	33355.422
6494	35.49	10773.858	39098.938
754	35.49	8410.101	35854.523
2586	35.47	9380.645	35599.578
2089	35.47	9247.096	36414.715
623	35.47	8106.632	33017.305
13156	35.47	13811.689	38514.82
13599	35.45	14008.358	35323.84
7800	35.43	11387.223	36864.289
9891	35.43	12501.831	36074.012
10256	35.43	12784.295	33875.074
8451	35.43	11655.294	36178.914
701	35.41	8351.538	34240.41
2974	35.41	9508.749	36985.5
137	35.4	7815.231	35605.91
12547	35.38	13576.338	34478.879
3939	35.36	9903.609	38144.715
12035	35.36	13558.54	37783.148
10808	35.36	13308.987	38309.754
7315	35.34	11053.142	36196.953
8705	35.34	11955.124	39514.551
238	35.3	7781.884	37414.832
8360	35.28	11795.931	33679.527
3015	35.28	9538.891	37699.211
6477	35.26	10679.48	39462.141
9276	35.26	12085.617	37146.234
8658	35.24	11849.479	39089.816
14823	35.24	14503.335	34801.195
7206	35.2	11091.405	38504.23
11966	35.17	13420.063	36424.359
90	35.17	7699.862	34848.961
2457	35.13	9309.1	37292.191
8822	35.13	11923.823	38417.246
9809	35.09	12530.764	33778.395
9732	35.09	12472.948	33502.555
7629	35.07	11325.367	34006.324
7121	35.07	10865.046	39630.695
4555	35.05	10033.561	34590.113
9137	35.03	12226.919	33405.707
10556	35.03	13082.271	36060.625
12141	35.01	13552.077	39572.641
1912	35.01	9257.944	34602.68
12101	34.99	13424.598	39108.992
10745	34.99	13351.521	39570.355
6032	34.97	10408.746	33093.008
4950	34.97	10017.994	37153.551
9074	34.97	11920.948	33579.141
3276	34.95	9781.61	39961.027
2111	34.94	9211.068	36837.637
7002	34.94	10966.594	37200.578
6960	34.94	10896.298	35757.766
5383	34.94	9940.327	39286.746
7350	34.92	11103.136	35863.93
3749	34.9	9874.123	38576.113
7050	34.9	10899.503	38166.574
9309	34.88	12216.801	38161.664
2962	34.86	9573.335	36928.563
4400	34.84	10040.765	33453.07
829	34.84	8335.685	38639.957
7610	34.84	11380.611	33688.609
8685	34.84	12057.44	39822.344
656	34.82	8378.647	33411.531
9774	34.8	12504.99	33263.887
13243	34.78	13949.62	39613.563
11999	34.78	13552.66	37112.203
8264	34.78	11635.774	33515.289
6134	34.78	10369.427	35831.77
7351	34.78	11005.217	35611.238
8055	34.76	11607.361	37697.258
13529	34.76	14025.13	36769.949
4159	34.74	9783.274	36983.738
5969	34.71	10271.918	34207.395
10233	34.69	12878.171	33994.449
3093	34.69	9700.501	38249.574
4640	34.69	10034.778	35177.836
12950	34.67	13953.273	35034.777
9252	34.65	12194.142	36373.176
7529	34.63	11156.942	33193.453
9625	34.63	12366.459	37237.492
7786	34.61	11413.737	36527.305
4209	34.57	9736.065	35455.398
12343	34.57	13627.187	36607
2202	34.55	9220.499	38439.836
318	34.55	7982.174	38877.879
9929	34.51	12652.914	37046.699
10056	34.51	12787.676	39322.871
6888	34.51	10945.272	34984.516
10130	34.5	12798.695	37458.359
2914	34.5	9530.952	36492.223
6506	34.48	10666.92	38342.969
1342	34.46	8666.015	37441.57
13072	34.44	13853.272	37104.32
13818	34.42	14209.582	33090.344
6653	34.4	10768.962	35598.945
14029	34.4	14245.151	34644.488
6679	34.38	10776.182	35308.488
10198	34.36	12770.093	35077.219
10040	34.36	12625.241	39918.055
2380	34.34	9484.014	38163.93
13346	34.32	14189.351	38986.004
9033	34.28	11877.171	34677.816
7645	34.28	11349.946	34285.605
2907	34.28	9602.527	36369.379
2650	34.28	9426.928	34530.855
1441	34.28	8704.561	39642.758
12042	34.27	13378.198	37926.699
832	34.27	8355.647	38746.707
10730	34.25	13298.029	39598.234
1644	34.25	9053.702	36007.672
7586	34.23	11418.769	33273.211
15041	34.23	14569.581	33292.137
1660	34.23	8884.948	35725.781
14082	34.21	14370.628	35732.043
921	34.21	8618.946	38571.816
13509	34.15	14192.451	37029.941
5562	34.15	10297.714	38666.129
6593	34.15	10608.478	36676.906
6373	34.15	10506.415	39226.258
12197	34.13	13713.322	39539.266
10281	34.13	12787.889	33030.602
2888	34.13	9667.483	35904.504
10140	34.11	12901.419	36890.258
6974	34.11	10913.817	36165.613
1425	34.09	8792.399	39472.879
6427	34.07	10414.974	39935.898
2390	34.05	9436.61	38004.688
414	34.05	8184.063	39216.875
12171	34.04	13593.572	39964.426
8047	34.04	11557.934	37880.316
8023	34.02	11521.063	38418.238
11570	34	13550.898	33452.043
7780	33.98	11253.23	36414.129
12239	33.98	13651.161	38673.973
7785	33.98	11208.833	36490.066
7695	33.96	11408.168	35025.586
11678	33.96	13370.114	34424.313
9866	33.96	12607.986	35134.789
14863	33.96	14433.326	34405.965
332	33.96	7751.32	39173.094
6155	33.94	10353.569	36532.281
9223	33.94	12242.626	35678.438
10211	33.9	12896.641	34567.453
12778	33.84	13989.206	33963.57
10747	33.82	13337.298	39341.012
378	33.82	7796.047	39964.742
7572	33.82	11400.474	33153.32
1136	33.82	8482.964	33363.449
5490	33.81	10171.744	39620.422
1893	33.79	9149.402	34224.32
11974	33.79	13530.026	36541.48
2695	33.77	9484.383	33745.977
6647	33.77	10601.237	35857.484
10561	33.77	13132.355	36379.469
859	33.75	8332.247	39693.27
462	33.75	8075.67	37187.719
13812	33.73	14104.6	33049.293
5962	33.73	10137.303	34140.688
13465	33.69	14102.441	37668.949
6412	33.67	10453.092	39557.777
2449	33.67	9437.514	37193.656
10204	33.65	12890.232	34747.727
9524	33.65	12298.69	39014.961
6716	33.63	10768.442	34818.859
9680	33.63	12489.897	35121.824
8173	33.61	11481.833	35112.793
7454	33.61	11195.549	34419.785
8545	33.59	11715.959	37822.695
8506	33.58	11851.306	37204.949
1142	33.58	8574.433	33448.984
2693	33.56	9378.545	33737.453
932	33.52	8606.641	38043.801
7799	33.52	11379.808	36858.012
12076	33.52	13436.083	38508.121
9707	33.52	12323.068	34234.816
3892	33.5	9884.366	38016.871
12288	33.5	13751.876	37695.609
6186	33.5	10478.776	36911.074
1821	33.5	8944.502	33259.211
1594	33.5	9020.339	37013.262
2293	33.46	9487.186	39857.832
977	33.46	8565.107	36762.957
191	33.46	7957.399	36534.07
9722	33.46	12492.747	33686.945
7467	33.44	11085.135	34201.219
14272	33.44	14285.574	39097.605
1440	33.42	8776.141	39641.066
82	33.4	7882.991	34603.305
409	33.38	8136.121	39416.066
9439	33.38	12230.334	39624.648
5847	33.38	10176.227	35689.523
2616	33.37	9310.123	35169.746
2466	33.37	9358.192	36923.398
4208	33.35	9790.326	35716.469
299	33.35	7766.741	38625.492
9445	33.35	12225.755	39695.414
5738	33.33	10249.247	37198.383
12350	33.31	13780.213	36409.316
1802	33.29	8903.339	33547.469
8019	33.29	11462.191	38338.488
8556	33.25	11780.484	37950.18
10020	33.25	12680.779	39372.098
8	33.25	7977.366	33129.215
8692	33.23	11979.891	39980.469
1527	33.23	9024.738	38253.551
2654	33.23	9475.003	34569.996
5676	33.19	10185.568	37977.797
10115	33.19	12738.036	37820.746
13533	33.17	14174.779	36815.699
11386	33.17	13225.382	34346.352
7388	33.17	11136.054	35143.949
14202	33.17	14411.412	37648.02
2679	33.15	9310.992	33988.008
10260	33.15	12812.068	33920.563
3778	33.14	9785.735	38372.234
9144	33.14	12148.07	33476.465
3175	33.12	9696.613	39657.684
5550	33.1	10246.486	38875.02
7921	33.1	11228.576	39317.762
6768	33.08	10769.204	33253.816
8043	33.08	11473.926	38112.637
8874	33.06	11860.18	37988.73
5520	33.06	10292.246	39306.316
1623	33.06	8947.368	36300.168
9628	33.06	12363.163	37127.188
10213	33.04	12742.155	34303.902
7762	33.04	11317.606	36034.859
2896	33.04	9662.862	36066.738
7728	33.04	11406.946	35433.746
14131	33.02	14290.304	36707.348
6992	33.02	10849.174	36747.652
10813	33.02	13283.886	38392.762
2627	33.02	9376.575	34774.754
8159	33	11610.202	35452.328
9053	32.98	12062.889	34233.172
10328	32.96	13091.982	33992.262
8232	32.96	11561.602	34248.77
10665	32.94	13015.125	38675.531
10026	32.94	12555.614	39592.16
13152	32.92	13822.507	38395.563
8364	32.92	11666.384	33747.027
14331	32.92	14629.39	39623.969
13129	32.91	13857.359	37786.883
2938	32.91	9534.462	36772.391
8406	32.91	11849.976	34716.094
10046	32.91	12602.007	40000.18
9141	32.89	12241.035	33423.758
446	32.87	8203.052	38115.094
8000	32.87	11529.384	39082.184
10816	32.87	13252.315	38431.18
2847	32.87	9516.241	35130.121
14031	32.87	14375.443	34674.035
10068	32.87	12812.054	38973.652
3034	32.87	9603.88	37871.449
10150	32.85	12757.183	36471.645
454	32.85	8088.238	37558.258
11582	32.85	13524.828	33686.316
11516	32.83	13290.133	33391.563
9949	32.81	12678.192	37632.949
10517	32.81	12995.83	35338.297
11345	32.81	13270.753	34509.355
12693	32.79	13573.045	33456.73
9629	32.79	12321.617	37130.348
9311	32.79	12121.17	38215.719
13176	32.77	13887.341	38735.188
8037	32.77	11559.768	38275.73
1576	32.77	9007.537	37279.422
8726	32.75	11903.815	38961.906
10113	32.75	12922.655	37778.469
12724	32.75	13938.461	33151.527
9052	32.71	11991.459	34224.879
13377	32.71	14193.003	39067.441
9685	32.71	12357.404	34804.672
426	32.69	8019.178	38936.043
293	32.68	7763.094	38430.305
14076	32.68	14251.971	35566.59
1930	32.68	9140.708	35123.434
846	32.66	8405.485	39335.137
1518	32.64	8913.185	38529.297
1807	32.62	8985.735	33358.598
6046	32.6	10432.626	33470.219
2022	32.6	9120.865	35764.766
9303	32.58	12264.365	37910.387
10397	32.58	13081.414	34563.457
2339	32.56	9306.209	39038.844
8732	32.56	12062.063	38989.621
7440	32.56	11198.675	34578.332
14456	32.56	14487.337	37667.973
3156	32.56	9691.265	39443.82
553	32.54	7994.923	34904.563
13043	32.54	13880.467	36521.484
13177	32.52	13991.532	38740.746
10799	32.52	13319.759	38753.977
12147	32.52	13520.216	39723.703
7966	32.52	11629.18	39927.613
398	32.52	8050.897	39704.613
5890	32.5	10216.945	35179.473
9170	32.5	12114.144	34077.746
6714	32.48	10574.558	35079.797
303	32.48	7894.291	38683.402
1759	32.46	8900.503	34702.465
4149	32.46	9742.998	37163.363
12000	32.46	13435.884	37118.105
1318	32.46	8694.735	36589.855
13149	32.45	13967.265	38340.023
5711	32.45	10182.526	37575.934
13114	32.45	13909.39	37634.328
4597	32.45	10111.935	34630.883
12272	32.41	13575.849	38115.105
9692	32.41	12333.55	34688.07
629	32.41	8184.98	33109.875
2582	32.41	9389.843	35810.34
8008	32.39	11521.5	38670.973
14890	32.39	14510.177	34011.234
6715	32.39	10604.184	34816.766
10212	32.37	12784.756	34575.773
14280	32.37	14406.566	39283.047
13344	32.37	14104.076	38984.18
10806	32.37	13216.139	38591.113
7714	32.35	11416.116	35247.969
10269	32.35	12775.37	33500.246
401	32.35	8059.375	39541.906
6129	32.31	10404.826	35602.793
10288	32.31	12891.931	33088.555
14608	32.31	14597.801	37088.531
341	32.29	7658.312	39379.508
14195	32.29	14368.159	37470
8367	32.29	11831.977	33833.188
10735	32.29	13305.801	39640.129
3997	32.25	9862.023	37691.66
6075	32.25	10521.817	34341.035
13233	32.24	13989.249	39483.844
479	32.24	8116.233	36948.133
2838	32.22	9527.883	34984.066
12274	32.22	13621.827	37835.977
2230	32.2	9068.96	39147.168
7880	32.18	11415.769	38854.23
239	32.18	7823.758	37418.715
242	32.18	7750.706	37459.637
183	32.16	7681.207	36434.102
4697	32.16	10043.476	35527.957
8365	32.16	11694.054	33765.293
9694	32.14	12345.35	34723.824
402	32.14	8048.9	39280.063
6786	32.12	10908.335	33174.137
8948	32.12	12038.631	37151.902
3713	32.12	9863.723	38743.328
2782	32.12	9618.149	33680.395
14425	32.1	14447.742	38167.184
15003	32.1	14639.176	33640.555
13497	32.1	13998.378	37392.004
4998	32.08	9937.479	37527.355
7794	32.08	11378.489	36726.637
13553	32.08	14036.411	36063.762
5345	32.06	9998.742	39116.141
7599	32.06	11261.241	33553.973
6801	32.04	10923.548	33524.465
453	32.04	8130.862	37538.445
1506	32.02	8992.928	38712.742
2870	32.02	9548.691	35517.047
8022	32.02	11450.746	38404.387
10622	32.01	13047.641	37886.676
169	32.01	7885.668	36209.516
56	32.01	7912.807	34026.711
8229	31.99	11587.689	34128.883
6117	31.97	10458.982	35274.934
5837	31.97	10330.206	35886.938
12419	31.95	13685.052	35254.676
10071	31.95	12836.414	38983.324
8957	31.93	11974.873	36999.316
9907	31.89	12640.944	36364.82
4222	31.89	9708.353	35245.68
4176	31.89	9714.511	36632.449
896	31.85	8561.679	39121.668
3127	31.85	9660.589	38847.68
12294	31.83	13710.182	37785.191
12265	31.81	13570.481	37994.707
13493	31.79	14187.7	37374.527
40	31.78	7660.453	33694.328
10069	31.78	12867.471	38979.508
10365	31.76	13119.925	34207.793
4405	31.76	9975.603	33461.988
1799	31.74	9019.906	33750.363
573	31.74	8114.981	34049.383
12346	31.74	13744.253	36681.258
2915	31.74	9516.156	36532.063
3385	31.74	9912.492	39459.555
698	31.72	8337.568	34099.52
12033	31.7	13532.092	37763.313
1852	31.7	9255.921	33421.824
9242	31.68	12075.293	36100.871
13759	31.68	14075.758	33922.988
920	31.68	8619.06	38553.633
11506	31.68	13146.835	33577.336
5400	31.66	9964.194	39472.387
14088	31.66	14402.835	35760.242
13461	31.66	14134.428	37948.031
8153	31.66	11618.244	35854.473
12063	31.66	13489.251	38335.285
6816	31.64	10922.034	33719.227
6616	31.64	10765.139	36071.902
8217	31.64	11464.903	34563.094
10706	31.64	12936.004	39652.977
254	31.62	7715.048	37683.82
48	31.62	7887.522	33802.363
5987	31.62	10254.18	33707.176
13375	31.6	14206.253	39047.141
805	31.58	8393.019	37752.371
535	31.58	8131.898	35368.805
1762	31.58	9032.854	34714.648
8650	31.56	11694.667	38911.672
13797	31.55	14188.851	33634.672
2055	31.55	9238.433	35925.836
12170	31.53	13578.956	39912.734
2614	31.53	9444.752	35140.043
5663	31.53	10335.996	37876.973
15033	31.51	14623.469	33244.043
995	31.51	8570.73	35945.371
8218	31.51	11441.79	34595.496
9513	31.49	12347.264	39120.156
10059	31.49	12734.377	39399.898
6402	31.49	10528.59	39514.488
9597	31.49	12362.837	37989.375
8313	31.47	11706.179	33054.551
10606	31.47	13041.169	37296.344
1313	31.47	8798.308	36533.129
4061	31.45	9741.996	37627.625
7508	31.43	11185.743	33551.941
14053	31.41	14276.457	35285.164
1478	31.41	8978.695	39332.605
14698	31.41	14639.151	36589.68
5246	31.39	9983.146	38778.039
438	31.37	8106.747	38422.137
7660	31.37	11388.849	34540.438
11965	31.33	13520.725	36387.563
6834	31.33	10855.113	34073.551
11814	31.33	13408.666	35091.773
7283	31.32	11091.133	36712.957
5041	31.32	10001.458	37836.102
11548	31.32	13499.447	33196.434
3597	31.32	9805.038	39224.258
8904	31.32	12054.475	37522.066
6971	31.32	10828.117	36019.715
9660	31.28	12404.006	35919.473
10467	31.28	13022.409	34884.34
1870	31.24	9082.075	33792.555
538	31.24	8032.104	35408.164
10656	31.22	13012.412	38533.633
2097	31.2	9210.909	36616.066
7945	31.2	11419.45	39576.207
7408	31.18	10994.154	35041.203
6986	31.14	10791.476	36581.52
10444	31.14	12975.755	34765.234
14871	31.12	14546.603	34174.301
9285	31.12	12150.454	37469.625
352	31.12	7724.543	39639.02
9596	31.1	12467.685	38292.648
13798	31.1	14057.605	33337.922
12836	31.1	13854.449	34437.195
6887	31.09	10855.441	34982.988
3538	31.09	9849.834	39123.199
10872	31.07	13224.098	36935.563
9676	31.07	12372.496	35548.363
12298	31.07	13727.932	37514.504
6469	31.07	10632.447	39631.371
85	31.05	7926.428	34743.652
10860	31.05	13157.038	37326.465
1610	31.05	8865.865	36398.863
911	31.03	8541.28	39084.77
9657	31.03	12351.398	36200.512
5719	31.01	10320.818	37616.125
460	31.01	8148.305	37464.227
14745	31.01	14523.137	36129.789
2515	31.01	9395.175	36506.301
12404	31.01	13711.453	35672.844
3129	30.99	9635.93	38871.145
1021	30.99	8541.267	35329.586
10135	30.97	12900.36	37334.184
10228	30.97	12819.614	34246.676
7692	30.97	11243.01	35011.961
10949	30.95	13246.652	35610.414
6579	30.95	10762.44	36773.855
7672	30.95	11290.847	34782.098
273	30.95	7800.604	38018.371
10658	30.93	12941.01	38557.285
2706	30.91	9383.258	33365.957
6028	30.89	10399.377	33032.059
13007	30.89	13838.791	35765.535
10234	30.89	12787.324	34015.086
9945	30.89	12689.846	37422.797
10520	30.88	13122.798	35430.652
6787	30.88	10864.31	33183.398
10710	30.86	13079.04	39770.797
1272	30.86	8746.778	34928.695
6022	30.84	10142.499	33107.836
10650	30.84	13120.095	38431.395
3697	30.82	9842.993	38675.355
14454	30.8	14536.226	37975.926
256	30.8	7921.512	37718.387
4684	30.78	10081.349	35496.867
2385	30.76	9489.304	38228.813
2830	30.76	9663.485	34785.926
7802	30.76	11346.791	36902.977
1034	30.76	8610.996	35017.594
2483	30.76	9347.68	36557.473
8002	30.76	11467.555	38819.266
6542	30.74	10772.765	37557.023
12210	30.74	13653.525	39159.156
6508	30.74	10678.335	38365.66
10578	30.74	13090.062	36946.535
1755	30.72	9021.002	34625.266
2638	30.68	9417.842	34900.891
9538	30.68	12380.125	38865.129
327	30.68	7976.975	39075.203
13331	30.68	14110.45	39589.426
10641	30.68	13103.495	38128.215
13245	30.68	13818.646	39630.844
7918	30.68	11302.975	39294.652
9858	30.66	12621.597	34826.641
78	30.66	7827.933	34510.313
1540	30.66	9051.576	38087.195
6513	30.65	10620.624	38456.531
5214	30.65	10043.588	38644.453
5406	30.61	10024.618	39551.309
1626	30.61	8935.588	36338.551
548	30.61	8060.889	34808.699
8358	30.61	11710.789	33621.336
1026	30.59	8426.037	35170.207
12007	30.57	13355.306	37228.457
14850	30.57	14581.786	34495.73
128	30.55	7757.52	35446.066
11970	30.55	13417.791	36511.063
8956	30.55	12003.633	36987.691
8017	30.53	11492.383	38325.594
2558	30.53	9396.062	36174.922
5759	30.51	10204	37161.223
170	30.49	7988.618	36211.98
7752	30.49	11260.059	35902.191
12034	30.49	13461.883	37770.68
368	30.49	7875.372	39814.016
9265	30.49	12095.826	36800.48
2337	30.47	9350.712	38972.32
8500	30.47	11651.945	37138.207
12049	30.47	13370.588	38000.879
7688	30.47	11300.618	34962.434
905	30.47	8439.26	39029.699
6426	30.45	10562.426	39903.777
517	30.43	8021.537	35981.324
5294	30.43	10087.162	38969.785
13130	30.42	13994.05	37833.605
10001	30.4	12649.068	38706.363
4215	30.4	9725.56	35336.633
2188	30.4	9080.283	38138.652
4225	30.38	9805.516	34972.348
1443	30.38	8676.321	39693.527
7065	30.36	10898.229	38449.516
10087	30.36	12863.337	38506.125
1937	30.36	9101.935	35313.16
10827	30.34	13334.133	38140.668
10028	30.32	12640.563	39660.355
7515	30.32	11066.32	33346.566
14357	30.32	14474.735	39021.777
9775	30.3	12580.246	33267.945
6807	30.3	10983.643	33576.504
4334	30.28	9755.667	33093.352
1072	30.28	8531.224	34132.539
7331	30.28	11038.119	35784.621
782	30.28	8273.734	36977.063
7749	30.26	11296.337	35721.563
1838	30.26	9082.665	33036.93
2876	30.26	9508.678	35657.313
4320	30.26	9838.7	33292.34
13473	30.26	14097.509	37760.203
8063	30.24	11506.232	37557.254
7716	30.22	11326.44	35259.328
984	30.22	8487.306	36392.965
9217	30.22	12222.523	35603.543
542	30.22	8085.967	35200.672
8967	30.2	12056.009	36546.789
14119	30.2	14399.626	36427.945
14620	30.2	14503.241	37111.695
37	30.19	7642.565	33546.008
5717	30.19	10232.178	37606.191
12060	30.19	13360.117	38299.27
505	30.17	8001.426	36366.266
1135	30.17	8550.613	33348.836
410	30.15	8200.107	39118.68
2777	30.15	9649.854	33603.227
2107	30.15	9244.558	36707.219
13448	30.15	14204.626	38129.5
8247	30.13	11579.228	34125.965
10193	30.13	12730.911	34971.453
6822	30.13	10984.73	33793.559
2632	30.13	9383.311	34830.672
3143	30.13	9584.362	39152.324
11567	30.13	13561.332	33413.234
14695	30.11	14516.406	36563.543
14922	30.09	14504.999	33821.93
10189	30.09	12728.98	35212.465
10937	30.09	13338.234	35904.406
10855	30.09	13273.958	37252
5605	30.07	10309.196	38225.875
7566	30.07	11230.834	33048.965
6994	30.07	10855.782	36760.121
1776	30.05	8890.554	34335.203
9225	30.01	12209.523	35694.66
9670	29.99	12491.889	35599.793
264	29.99	7694.979	37804.688
6306	29.97	10463.229	38060.871
1404	29.96	8838.184	38986.59
10085	29.96	12734.264	38739.625
12202	29.96	13607.074	39302.203
2661	29.94	9472.692	34428.133
6512	29.94	10582.217	38443.59
1385	29.94	8655.969	38612.105
3115	29.92	9529.718	38708.043
4277	29.92	9726.381	34064.676
7444	29.92	11196.786	34305.801
933	29.9	8490.679	38135.867
8453	29.88	11732.157	36256.508
6030	29.88	10498.208	33048.617
898	29.86	8564.239	39158.703
1079	29.86	8552.923	34226.078
14834	29.86	14457.074	34835.855
14794	29.84	14465.604	35413.73
2773	29.84	9697.458	33530.496
10834	29.82	13188.867	37799.004
4156	29.82	9782.071	36883.594
5819	29.8	10303.291	35991.941
12072	29.8	13551.447	38454.703
9967	29.8	12692.145	38060.887
6145	29.8	10412.549	36146.012
3585	29.8	9755.84	39202.531
1357	29.78	8738.358	37816.148
10895	29.78	13224.509	36557.145
9916	29.76	12579.403	36485.348
6479	29.76	10617.157	39488.875
9920	29.76	12511.802	36562.961
5407	29.75	9951.74	39556.645
707	29.75	8321.184	34455.645
8491	29.73	11821.623	36976.926
5566	29.73	10194.219	38699.41
150	29.73	7854.496	35889.164
2232	29.71	9080.986	39275.414
6541	29.71	10647.04	37541.664
13462	29.71	14131.035	37958.188
2074	29.69	9198.655	36048.238
3879	29.67	9753.031	37998.715
6497	29.65	10591.879	38850.113
2649	29.65	9485.358	34507.219
720	29.65	8367.206	34611.109
9921	29.63	12669.582	36754.098
580	29.63	8034.278	33864.875
792	29.63	8408.966	37286.195
930	29.61	8586.638	37988.086
5	29.61	7645.536	33104.668
2462	29.61	9352.097	37055.41
3450	29.61	9774.269	39575.594
7975	29.59	11546.679	39658.012
4635	29.59	10050.036	35141.406
10699	29.59	13016.457	39481.047
195	29.59	7830.631	36655.438
13478	29.57	14131.732	37564.273
12220	29.57	13723.867	39064.477
10027	29.57	12632.957	39620
15	29.55	7950.227	33251.656
5971	29.55	10326.583	34250.359
10802	29.55	13250.234	38488.184
2816	29.53	9670.104	34477.605
1444	29.5	8822.836	39694.809
3756	29.5	9863.773	38307.609
2791	29.5	9657.404	34006.547
261	29.5	7815.512	37752.961
9035	29.5	12024.81	34709.641
32	29.5	7787.87	33497.398
1147	29.48	8467.383	33243.676
9340	29.48	12083.545	38356.574
2336	29.48	9450.389	38971.871
4506	29.46	10107.009	34312.508
3149	29.46	9584.484	39276.691
11414	29.46	13189.793	34138.203
10205	29.46	12831.533	34755.578
13605	29.46	14122.502	35125.004
3174	29.44	9685.801	39647.762
2823	29.44	9655.928	34681.168
14870	29.44	14452.75	34171.156
10599	29.42	12972.833	37191.844
8041	29.42	11509.541	38080.336
1781	29.4	8856.456	34140.277
8447	29.4	11699.523	36031.281
12075	29.4	13493.938	38501.813
8088	29.4	11573.044	36871.93
12759	29.4	13881.178	33723.598
7919	29.38	11398.576	39295.332
11829	29.38	13373.273	35147.926
6637	29.38	10580.544	35813.207
9090	29.38	12035.933	33471.988
13077	29.36	13976.899	37250.363
8978	29.36	11886.243	36485.434
9361	29.36	12203.315	38415.902
8660	29.36	11652.836	39234.043
6020	29.34	10335.503	33087.254
3720	29.34	9896.161	38773.117
1183	29.32	8791.627	33971.008
1871	29.32	9199.079	33851.902
9253	29.32	12131.849	36375.453
13071	29.3	13930.847	37100.773
208	29.3	7759.866	36845.023
8393	29.3	11806.449	34425.223
13627	29.29	14162.47	34892.344
8148	29.27	11563.048	35770.191
3829	29.27	9884.556	38222.895
919	29.27	8589.994	38535.969
14246	29.27	14315.711	38702.316
10502	29.27	13055.287	35113.711
2696	29.27	9365.477	33746.285
6682	29.25	10744.661	35370.168
2112	29.25	9197.34	36854.531
5098	29.25	10125.046	38101.352
14414	29.23	14451.092	38370.891
1154	29.23	8639.948	33031.055
8818	29.21	11869.3	38344.883
5440	29.19	10006.363	39723.484
13056	29.19	13944.415	36716.469
1625	29.19	8971.996	36336.992
245	29.17	7846.757	37515.281
14665	29.17	14441.573	36947.133
7125	29.17	10930.051	39797.27
9719	29.15	12335.483	33927.559
14361	29.15	14612.976	39056.086
3559	29.13	9880.298	39150.234
5531	29.13	10229.016	39251.34
3106	29.13	9641.404	38535.566
187	29.13	7772.093	36480.703
10905	29.13	13282.402	36493.656
1040	29.13	8530.844	34647.043
1578	29.11	8911.868	37022.375
1653	29.11	9062.574	35927.445
7640	29.11	11248.35	34217.004
7400	29.11	11206.862	35195.105
13038	29.09	13966.485	36431.402
10908	29.09	13240.642	36059.625
1669	29.09	8861.653	35472.164
5772	29.06	10142.647	37009.16
8266	29.04	11498.09	33562.008
973	29.04	8463.831	36699.086
621	29.04	8134.655	33007.648
8651	29.04	11671.094	38949.887
147	29.04	7958.219	35839.035
14099	29.04	14299.138	36019.438
12070	29.02	13557.435	38412.398
7375	29.02	11068.302	35289.527
7519	29.02	11083.751	33380.371
12321	29	13672.725	37321.207
9228	29	12280.017	35772.086
4274	29	9890.372	34015.449
11954	28.98	13557.978	36154.969
6849	28.96	10948.706	34437.875
124	28.96	7873	35408.211
942	28.96	8631.579	37924.48
2092	28.96	9248.206	36499.91
9944	28.94	12709.649	37329.211
6724	28.94	10774.513	34656.664
1380	28.94	8752.937	38518.996
13133	28.92	13872.25	37920.934
827	28.92	8235.569	38523.184
9679	28.92	12474.481	35118.293
10411	28.9	12930.825	34601.59
13618	28.9	14006.624	35022.172
13657	28.9	14159.243	34487.137
11289	28.9	13245.432	34633.586
467	28.9	8062.821	37028.727
6752	28.88	10702.897	33705.594
1867	28.88	9209.238	33742.77
1436	28.88	8805.181	39584.492
7772	28.88	11222.698	36257.883
14167	28.88	14280.301	37261.391
9384	28.88	12161.421	38867.113
2450	28.86	9470.368	37205.176
12331	28.86	13614.537	36866.176
7619	28.86	11298.02	33782.496
14835	28.86	14477.635	34869.305
10716	28.86	12943.378	39922.828
2735	28.86	9326.481	33301.418
216	28.84	7911.288	36995.34
7399	28.84	11016.935	35193.043
1352	28.84	8836.518	37692.895
1922	28.84	9125.771	34980.633
14198	28.84	14369.657	37543.281
13861	28.83	14220.439	33544.809
10105	28.83	12862.987	38113.035
1364	28.83	8684.103	37893.195
7270	28.83	11018.728	37449.836
9561	28.81	12473.811	38521.367
8156	28.81	11541.16	35722.961
10075	28.77	12751.722	38883.012
2712	28.77	9384.149	33478.906
868	28.75	8522.073	39835.145
6791	28.75	10923.928	33271.984
8151	28.73	11490.323	35799.875
6838	28.73	10814.332	34138.578
10081	28.73	12883.631	38655.41
164	28.73	7988.115	36172.445
12970	28.71	13876.985	35280.781
3779	28.71	9915.803	38381.996
9766	28.69	12677.274	33061.652
12841	28.69	13907.345	34585.117
12307	28.67	13670.135	37384.637
1359	28.67	8718.209	37835.648
13024	28.67	13951.393	36086.887
13807	28.67	14160.997	33234.313
12325	28.65	13749.068	37062.348
9653	28.65	12385.63	36515.387
11645	28.63	13362.126	34118.254
4737	28.63	9943.8	35831.605
4144	28.63	9821.75	37132.227
13492	28.62	14062.802	37369.855
6011	28.62	10343.324	33240.402
13615	28.6	14036.589	34948.848
7066	28.58	10878.27	38471.523
2625	28.58	9278.89	35052.984
9435	28.56	12246.719	39521.492
8713	28.56	12036.799	39399.578
5991	28.56	10333.91	33728.496
9912	28.56	12525.058	36384.68
6067	28.56	10561.598	34089.695
39	28.56	7645.111	33594.293
3449	28.54	9802.766	39571.789
8240	28.54	11422.913	34035.586
10139	28.52	12739.103	36868.199
4361	28.52	10074.827	33089.238
12077	28.5	13444.804	38507.746
1001	28.5	8562.274	35784.023
14893	28.48	14574.6	34027.707
5245	28.48	10104.025	38772.27
11496	28.46	13242.921	33724.5
77	28.44	7703.417	34483.457
8077	28.44	11617.086	37492.555
1541	28.44	8960.629	38117.68
13554	28.44	14128.634	36071.992
6680	28.42	10642.263	35346.336
5509	28.42	10267.189	39747.184
3150	28.42	9682.075	39388.273
14421	28.39	14492.213	38149.801
14233	28.39	14323.988	38264.695
2006	28.39	9181.649	35659.297
349	28.37	7641.951	39616.484
8433	28.37	11701.186	35503.262
6574	28.37	10750.166	37003.23
4279	28.37	9767.187	33817.578
7305	28.35	11145.988	36316.945
8223	28.35	11581.648	34341.352
9154	28.35	12084.246	33774.402
1298	28.33	8833.27	35891.492
9955	28.31	12693.447	37785.609
4341	28.29	9800.63	33134.84
11831	28.29	13428.128	35157.973
7817	28.29	11414.48	37336.691
540	28.29	8086.729	35105.105
529	28.27	8073.616	35498.871
6608	28.27	10639.468	36223.484
8376	28.27	11779.499	34004.863
8694	28.21	11993.971	40011.195
6995	28.21	10965.926	36776.43
7364	28.21	11159.368	35452.281
12284	28.19	13669.75	37951.262
5005	28.19	10098.837	37545.688
6350	28.17	10499.602	38809.574
6633	28.17	10626.437	35761.199
4021	28.16	9728.397	37751.73
4551	28.16	9941.171	34549.855
9122	28.16	12278.319	33164.027
4204	28.14	9884.051	35668.77
4130	28.14	9736.088	37030.121
12150	28.14	13430.966	39762.902
9232	28.14	12179.803	35928.875
12927	28.14	13813.252	34930.648
8667	28.12	11773.259	39552.5
9183	28.12	12219.899	34423.855
6675	28.1	10717.738	35529.984
11866	28.08	13550.041	35243.813
1805	28.08	8953.935	33343.586
7267	28.06	11149.553	37392.168
5774	28.04	10167.739	37010.914
8763	28.02	11981.957	38919.867
9630	28.02	12405.076	37140.867
2133	28	9119.185	37283.996
4360	28	10039.493	33085.113
6948	28	10873.003	35493.727
13593	28	14097.485	35470.852
13931	28	14238.262	34132.574
7501	27.98	11172.104	33731.422
7269	27.98	11018.697	37423.453
11440	27.96	13267.665	34231.824
9718	27.94	12472.383	33905.875
11195	27.94	13168.439	34982.746
10818	27.94	13224.429	38177.91
10893	27.94	13144.768	36839.922
1630	27.94	9026.382	36059.738
9746	27.93	12284.244	33446.672
1070	27.93	8478.861	34432.289
13596	27.93	14003.532	35278.332
4525	27.91	10033.798	34389.32
6070	27.91	10360.784	34262.883
1748	27.91	8880.506	34854.27
13794	27.91	14206.025	33600.801
15042	27.91	14551.189	33292.41
6127	27.89	10498.244	35557.277
444	27.89	8145.356	38006.316
8975	27.89	11974.814	36431.34
10451	27.89	12931.144	34797.547
6337	27.87	10376.805	38521.664
6758	27.87	10758.035	33369.398
10206	27.87	12828.63	34471.195
1366	27.85	8669.072	38073.828
14239	27.83	14269.682	38464.422
5767	27.83	10197.236	36920.879
291	27.83	7669.734	38389.758
1477	27.81	8956.158	39300.289
6176	27.79	10368.704	36771.621
3096	27.79	9610.154	38317.461
495	27.77	8021.937	36671.977
510	27.75	8141.701	36181.027
2283	27.75	9177.106	39890.711
6365	27.73	10453.002	39136.148
963	27.73	8627.593	37255.625
6263	27.73	10562.702	37416.27
760	27.73	8306.472	35917.313
12010	27.73	13450.129	37269.488
14386	27.73	14445.512	38680.797
8932	27.73	11964.162	37180.566
2274	27.73	9169.39	39712.938
6828	27.73	10865.418	33949.953
10458	27.73	13016.488	34848.441
10647	27.71	12986.518	38239.539
814	27.7	8220.375	37937.664
474	27.68	8047.729	36858.715
10387	27.68	13136.178	34524.371
1795	27.66	8921.027	33864.258
3693	27.64	9786.915	38655.945
7477	27.64	11028.993	34024.566
7916	27.64	11388.209	39228.926
10811	27.64	13248.469	38337.172
13719	27.64	14135.502	34253.441
7722	27.62	11369.574	35336.195
8016	27.62	11559.31	38322.402
13142	27.62	13877.544	38204.855
5846	27.6	10278.397	35664.52
10094	27.6	12925.298	38336.57
11320	27.6	13329.828	34732.016
13801	27.6	14193.246	33395.879
6273	27.58	10536.036	37506.109
6977	27.58	10956.344	36220.254
7751	27.58	11281.932	35895.551
6234	27.58	10372.276	37185.926
967	27.58	8572.511	37122.047
10128	27.56	12725.351	37407.688
11560	27.56	13426.919	33271.633
9893	27.56	12517.679	36114.57
13551	27.54	14152.715	36270.152
12978	27.54	13825.343	35381.598
2117	27.54	9201.222	36990.395
8085	27.54	11515.277	37107.824
6064	27.52	10559.351	33955.578
2899	27.52	9583.218	36160.629
12032	27.52	13550.291	37748.59
4295	27.52	9731.574	33641.367
10243	27.5	12712.135	34095.727
8760	27.5	11870.188	38873.422
8698	27.5	11966.547	39663.223
19	27.49	7886.412	33306.91
14201	27.49	14253.38	37605.449
13791	27.49	14190.327	33565.664
8040	27.49	11615.672	37997.566
7781	27.49	11317.96	36473.465
1828	27.49	9045.281	33039.137
13016	27.47	13947.784	35915.578
13291	27.47	14186.874	39606.617
8914	27.47	12023.191	37642.27
5817	27.47	10295.139	35949.051
14	27.47	7732.737	33191.934
1823	27.47	8980.588	33315.277
10047	27.47	12826.073	39774.035
7448	27.47	11128.418	34355.707
14188	27.45	14282.965	37340.23
14155	27.45	14280.666	37189.402
8461	27.43	11642.214	36520.113
6677	27.43	10572.407	35563.039
1296	27.43	8732.531	35818.313
4433	27.41	10067.625	33650.746
9158	27.41	12096.774	33849.98
14436	27.39	14509.685	38285.512
494	27.39	8037.67	36653.219
71	27.37	7840.773	34373.563
10782	27.35	13157.887	38954.398
8078	27.35	11506.078	37499.887
7164	27.35	11001.808	39139.406
561	27.35	8043.19	34296.449
8246	27.35	11514.748	34107.742
253	27.35	7784.09	37634.535
7456	27.35	11060.693	34434.004
12119	27.35	13428.661	39339.098
4935	27.33	10132.608	37060.508
7406	27.33	11174.731	34999.957
7832	27.31	11300.1	37540.848
12327	27.31	13717.614	37113.816
11415	27.31	13208.977	34140.98
14254	27.31	14378.716	38943.801
11432	27.29	13159.641	34210.883
2651	27.29	9471.889	34535.977
9852	27.29	12520.084	34680.621
8532	27.29	11668.086	37556.09
12722	27.29	13963.988	33082.348
6097	27.26	10437.267	34873.762
10065	27.24	12813.279	39146.422
338	27.22	7706.399	39323.641
2702	27.22	9300.864	33629.359
8663	27.2	11666.07	39367.883
10892	27.2	13225.657	36839.836
10566	27.18	13134.937	36581.969
7897	27.18	11248.455	38933.445
12713	27.16	13729.074	33057.551
2631	27.16	9416.095	34787.344
8794	27.16	11963.995	38511.484
7798	27.14	11422.853	36790.371
1128	27.14	8448.774	33748.891
5903	27.14	10226.482	34935.906
12329	27.14	13668.253	37167.379
13531	27.12	14047.128	36790.273
12251	27.12	13592.57	38609.43
7835	27.1	11389.894	37605.563
3709	27.1	9874.547	38729.617
9548	27.08	12378.514	38679.094
7047	27.08	10934.807	38126.613
7480	27.08	11157.594	34071.941
825	27.06	8262.909	38457.156
7112	27.06	10793.226	39375.906
11998	27.06	13479.362	37097.871
2680	27.04	9309.379	34026.234
6195	27.04	10504.701	36973.16
6799	27.03	10900.19	33483.254
13552	27.03	14011.841	36275.563
9479	27.03	12338.55	39879.398
914	27.01	8462.63	38670.629
10941	26.97	13278.604	35755.676
9682	26.97	12422.168	34940.207
11649	26.95	13519.046	34166.738
55	26.93	7662.944	33972.594
2379	26.93	9431.608	38161.137
475	26.93	8093.852	36866.184
13032	26.93	13948.755	36293.695
9764	26.93	12576.556	33044.918
1544	26.93	9062.727	37849.289
3274	26.93	9770.814	39896.98
6539	26.91	10702.412	37717.371
3607	26.91	9746.828	39254.555
6089	26.91	10523.525	34734.223
5966	26.89	10138.425	34185.41
8503	26.89	11783.097	37191.023
7405	26.89	11189.434	34942.949
7502	26.89	11028.214	33771.641
7287	26.89	10999.086	36847.273
5835	26.87	10249.64	35864.902
14288	26.87	14419.106	39672.996
10162	26.87	12845.316	36162.211
8436	26.87	11681.397	35700.766
10007	26.87	12553.461	39070.738
1347	26.85	8817.425	37576.109
1593	26.85	8906.67	36968.922
313	26.83	7904.18	38789.492
699	26.83	8400.631	34206.18
8383	26.83	11664.102	34151.797
2820	26.81	9540.405	34537.773
9913	26.81	12507.615	36430.484
8458	26.81	11823.071	36371.656
4298	26.81	9860.099	33353.727
5620	26.8	10217.892	38023.68
1475	26.8	8976.142	39277.824
7789	26.8	11278.381	36581.094
6144	26.8	10492.58	36116.457
9388	26.78	12267.448	38981.41
864	26.76	8332.315	39913.039
715	26.76	8230.974	34542.008
12302	26.76	13730.387	37576.695
14588	26.76	14457.137	37337.543
1633	26.74	9029.264	36127.23
2866	26.74	9562.746	35460.391
13549	26.74	14088.22	36465.5
989	26.74	8446.467	36137.621
4194	26.72	9756.441	35737.293
7273	26.72	11070.174	37290.832
6788	26.72	10934.106	33189.363
3151	26.72	9516.681	39391.586
595	26.72	8138.44	33605.285
2130	26.7	9090.948	37230.191
10005	26.7	12605.702	38941.809
1242	26.7	8750.774	34782.148
8161	26.7	11528.724	35488.098
7944	26.68	11379.394	39564.285
1609	26.68	9031.079	36378.832
9951	26.68	12507.366	37737.449
8958	26.66	11902.403	37006.344
11300	26.66	13317.856	34671.254
1338	26.64	8800.608	37358.328
6830	26.62	10871.201	34033.441
1039	26.6	8600.069	34612.461
9211	26.6	12246.603	35458.809
1194	26.58	8680.277	34138.531
343	26.58	7803.317	39472.934
9662	26.57	12406.737	36035.152
10565	26.57	13040.371	36569.707
1651	26.55	8886.23	35862.332
5675	26.55	10276.66	37977.266
1608	26.55	9031.039	36650.813
13523	26.55	14025.883	36954.738
9914	26.55	12661.324	36441.512
12253	26.53	13626.53	38312.254
7948	26.53	11217.561	39680.16
5918	26.53	10182.747	34818.73
2484	26.51	9307.479	36571.883
10593	26.51	13067.803	37082.02
109	26.51	7679.833	35123.816
10719	26.51	13039.624	39993.512
9455	26.49	12263.501	39785.305
1899	26.49	9161.734	34432.828
2351	26.49	9487.135	38644.691
5130	26.47	10120.885	38270.676
879	26.47	8594.94	39432.191
7262	26.47	11111.256	37569.305
1455	26.45	8670.454	39992.867
12153	26.45	13542.828	39797.898
10023	26.43	12705.566	39508.41
8242	26.43	11617.692	34053.719
9280	26.43	12178.086	37243.523
9142	26.43	12087.94	33450.145
3947	26.43	9714.407	37872.277
6505	26.39	10654.942	38527.023
4189	26.39	9861.939	36305.141
4207	26.39	9723.689	35693.402
5972	26.39	10259.387	34257.816
130	26.37	7947.701	35468.199
324	26.37	7968.807	39020.5
171	26.37	7863.173	36216.645
1323	26.37	8650.77	36728.277
849	26.37	8230.857	39464.441
566	26.37	8024.328	34423.148
1329	26.35	8671.075	37006.988
10511	26.35	13040.206	35208.52
12353	26.35	13687.001	36494.793
346	26.35	7752.306	39515.156
795	26.34	8405.225	37423.387
793	26.34	8273.165	37333.07
3631	26.34	9769.098	39027.906
1467	26.34	9031.633	39660.324
8639	26.32	11718.953	38668.793
4857	26.32	10028.032	36546.902
12811	26.32	13819.909	34088.953
2787	26.32	9531.513	33895.941
4802	26.32	10023.091	36268.996
400	26.3	8021.202	39440.926
6485	26.3	10649.688	39167.566
9698	26.3	12397.836	34513.434
10681	26.3	13117.684	38976.605
4294	26.3	9895.791	33606.367
10166	26.28	12872.357	35995.465
14937	26.28	14611.581	33939.723
1200	26.28	8650.145	34431.629
12729	26.28	13869.993	33373.992
5957	26.28	10138.119	34405.152
8239	26.26	11619.138	34005.488
9762	26.26	12424.604	33076.094
14854	26.26	14529.419	34583.773
12743	26.26	13922.832	33605.469
3139	26.26	9609.858	39056.402
3182	26.24	9555.063	39755.293
3858	26.24	9747.196	38303.047
12357	26.24	13612.595	36239.035
15051	26.24	14609.15	33066.613
7841	26.22	11357.436	37902.508
10199	26.22	12805.41	34778.289
6480	26.22	10765.911	39520.211
11520	26.22	13253.96	33233.234
9795	26.22	12507.224	33646.168
13148	26.22	13969.919	38292.512
6	26.22	7756.292	33110.863
8222	26.2	11615.586	34334.957
10380	26.2	13109.671	34394.832
5352	26.16	10004.252	39127.914
9646	26.16	12476.004	36810.434
13249	26.14	13923.676	39750.711
6607	26.14	10733.352	36219.445
286	26.14	7983.984	38219.867
9467	26.14	12182.398	39962.383
233	26.14	7668.253	37306.012
10743	26.14	13235.735	39527.32
10659	26.14	12964.578	38597.254
1321	26.14	8839.175	36621.906
9622	26.13	12354.245	37352.957
6567	26.13	10678.327	37132.395
2437	26.13	9424.602	37540.664
6720	26.13	10626.071	34902.594
4338	26.11	9873.437	33124.762
163	26.11	7852.843	36165.125
5544	26.11	10257.065	39100.738
13273	26.11	14112.882	39763.887
8311	26.09	11652.902	33011.988
7702	26.09	11339.902	35117.141
558	26.09	8149.27	34478.48
10621	26.09	13120.754	37878.547
13814	26.09	14117.092	33070.102
234	26.09	7920.744	37317.578
10993	26.05	13281.796	35480.855
9193	26.05	12251.882	34765.805
12649	26.03	13755.867	33758.293
6340	26.03	10421.028	38581.238
14256	26.03	14327.174	38989.879
7998	26.03	11540.632	39043.148
13870	26.01	14347.931	33614.555
10959	26.01	13281.763	35675.785
6546	26.01	10564.097	37658.426
12267	26.01	13738.063	38033.453
2859	26.01	9706.056	35369.715
14943	25.99	14467.108	33652.367
4535	25.99	10016.858	34425.07
958	25.99	8626.604	37467.277
6558	25.99	10746.133	37303.695
1159	25.99	8807.42	33100.566
2764	25.97	9546.604	33391.598
12334	25.95	13781.154	36925.195
8997	25.95	11884.14	35744.492
1888	25.95	9229.197	34162.23
14444	25.93	14600.908	38057.238
8416	25.93	11718.819	35102.719
322	25.93	7807.784	38959.027
154	25.91	7989.129	35985.156
68	25.91	7715.52	34310.668
300	25.9	7809.417	38642.375
13871	25.9	14262.354	33617.738
5812	25.9	10282	36172.992
13409	25.9	14057.004	38662.496
470	25.88	8130.099	37094.797
6072	25.88	10483.666	34302.547
14339	25.88	14547.144	39374.273
687	25.86	8308.237	33896.566
12959	25.84	13883.541	35136.348
8435	25.84	11784.811	35652.836
4235	25.82	9883.192	34833.063
899	25.82	8482.402	39191.383
2335	25.8	9384.688	38961.352
4286	25.8	9800.482	33741.355
10382	25.8	13040.312	34490.441
[truncated: 1,906 more rows]
