# Supplementary material for: Insights on the Control of Yeast Single-Cell Growth Variability by Members of the Trehalose Phosphate Synthase (TPS) Complex
Source: Front Cell Dev Biol. 2021 Jan 28;9:607628. doi: 10.3389/fcell.2021.607628 (PMC7876269; doi:10.3389/fcell.2021.607628)
Supplement: Supplementary file 4 [file Data_Sheet_3.ZIP › to_send/input_files/20190529_SortedCells_Ntd-TSL1-minus_t1.csv]

Id	Area (µm²)	Centre X Position (µm)	Centre Y Position (µm)
5085	33.48	10020.765	38843.309
12873	33.12	12843.125	37888.504
582	31.39	7806.159	39805.371
4879	30.93	9990.458	36129.949
13637	29.9	13163.482	37557.117
8234	29.84	10658.507	39483.105
10651	29.08	11851.153	35344.371
13180	28.58	12979.113	33729.539
2104	27.85	8779.73	36707.527
9668	26.85	11205.155	34775.828
6074	26.68	10366.19	33016.289
9666	26.49	11046.859	34980.766
10860	25.84	11812.446	39151.613
3789	25.19	9483.707	35283.938
12644	24.88	12626.944	37624.605
15673	24.8	14618.433	39330.301
3869	24.69	9353.654	34347.863
14499	24.06	13721.108	35297.672
13593	23.81	13297.074	38337.781
8889	23.79	10636.571	34106.574
10508	23.77	11634.683	33902.859
15593	23.58	14313.58	38836.605
9569	23.54	11132.945	36622.941
3419	23.46	9171.532	39957.246
15863	23.29	14478.248	35261.461
14581	23.18	13715.645	34277.457
1800	23.16	8575.747	33488.473
13205	23.06	13040.957	34170.941
14054	23.02	13437.882	36091.328
9406	22.93	11187.422	39198.871
12221	22.85	12476.175	36107.027
4697	22.83	9888.002	33374.875
14979	22.79	13918.268	39623.426
15206	22.77	14207.551	35711.336
14454	22.68	13572.926	36497.945
9586	22.68	11143.456	36246.781
13566	22.66	13239.676	38802.375
61	22.54	7874.356	33798.242
13665	22.54	13303.815	37075.246
8253	22.45	10776.423	39377.133
10997	22.3	12012.542	38601.422
15707	22.2	14473.213	38517.965
1275	22.07	8267.918	37558.523
2241	22.07	8681.188	39230.957
9507	22.07	11197.47	37539.227
13281	22.05	13015.836	35698.074
13573	22.03	13351.497	38916.563
3758	22.01	9427.675	35589.23
2839	21.91	9253.915	35317.148
15655	21.91	14621.72	39608.543
12354	21.85	12473.287	33494.766
2017	21.8	8790.05	35553.691
9648	21.76	11163.624	35274.012
10971	21.7	12062.786	38795.828
15412	21.68	14349.894	34652.152
14152	21.66	13552.263	38141.313
8641	21.61	10584.114	35849.367
10993	21.55	11887.77	38483.594
7387	21.55	10561.859	35874.547
14281	21.53	13724.6	39432.848
13616	21.51	13303.364	37851.77
4456	21.47	9874.876	38251.137
15022	21.45	14130.103	39484.898
12993	21.45	12776.523	36173.66
13874	21.43	13312.274	33363.934
12857	21.39	12744.349	38225.293
3446	21.38	9470.569	39460.668
10214	21.38	11585.638	38549.852
9544	21.34	11077.703	37083.836
2338	21.28	8982.445	39094.125
13683	21.28	13305.866	36544.707
4110	21.26	9643.963	36022.984
5620	21.22	10318.998	35960.055
8413	21.18	10750.29	36601.285
3459	21.16	9465.903	39127.551
9847	21.16	11323.008	34399.676
12751	21.16	12675.051	39456.004
12393	21.13	12675.42	33279.316
10965	21.13	12053.274	38989.117
106	21.11	7863.538	34530.867
13727	21.09	13225.946	35817.801
15477	21.09	14396.498	36203.16
4691	21.07	9749.613	33784.344
4400	21.07	9908.731	39489.465
15420	21.05	14285.304	34864.008
14538	21.03	13737.374	34855.414
11054	21.01	12000.053	37238.586
15124	21.01	14191.167	37358.145
12465	21.01	12646.903	34603.328
14614	20.99	13581.235	33329.785
12801	20.99	12720.508	39976.723
925	20.94	8157.319	33996.938
14274	20.94	13718.119	39593.961
12224	20.92	12478.813	36136.375
4398	20.92	9887.495	39701.156
602	20.92	8114.595	39837.875
11007	20.9	11855.812	38216.941
11076	20.88	12035.258	36732.16
13724	20.88	13221.312	35767.211
3718	20.88	9421.732	36519.152
1600	20.88	8595.569	36784.984
4612	20.84	9919.025	35839.586
14370	20.84	13753.246	38110.992
15726	20.8	14618.824	38200.113
5927	20.78	10311.337	35268.773
3461	20.78	9480.766	39136.848
15748	20.78	14599.905	37954.863
13557	20.74	13198.117	39259.09
10468	20.74	11443.544	34478.098
13834	20.71	13310.162	34273.957
3627	20.67	9381.284	38025.496
5144	20.65	9961.412	39824.391
13479	20.65	12936.711	39533.863
3395	20.63	9266.362	39649.117
14382	20.63	13716.696	37929.137
3653	20.63	9491.749	37554.488
587	20.63	7699.368	39870.188
14305	20.61	13772	39126.344
2302	20.61	9061.205	39636.301
13904	20.57	13455.953	33124.672
11468	20.55	12103.021	36549.656
13755	20.55	13209.631	35348.414
8236	20.53	10739.856	39528.91
6242	20.51	10469.284	35704.617
2455	20.48	8956.139	36962.84
14319	20.44	13755.327	38831.633
15118	20.44	14016.024	37519.707
9739	20.42	11090.376	33694.348
14108	20.42	13499.746	37201.313
14403	20.42	13736.89	37595.16
10424	20.4	11630.342	35134.375
642	20.4	8067.956	38949.863
477	20.38	7839.429	38676.211
10962	20.38	11936.557	38983.637
13519	20.36	13164.42	39966.547
13842	20.34	13306.852	34036.766
12766	20.32	12676.689	39633.004
6239	20.32	10527.605	35691.406
13336	20.32	13131.76	36822.168
12932	20.32	12768.081	36964.938
3427	20.32	9465.973	39795.039
10162	20.32	11531.792	39632.277
11186	20.28	11983.197	34939.715
15291	20.28	14181.974	33969.023
1309	20.26	8233.539	38202.52
8404	20.25	10718.428	36816.398
8207	20.25	10587.624	39778.57
15170	20.23	14029.346	36413.148
5178	20.21	10323.585	39531.207
9168	20.19	10983.377	36647.473
15288	20.17	14143.412	34225.648
14239	20.17	13449.049	39685.07
15973	20.15	14607.916	33180.215
3675	20.13	9444.068	37182.625
11811	20.13	12463.397	37050.727
14233	20.11	13540.775	39593.004
10530	20.11	11518.269	33396.52
15738	20.11	14637.796	37830.07
1841	20.09	8640.902	33126.379
1369	20.05	8305.514	39212.348
4243	20.05	9523.822	38311.813
14446	20.03	13781.243	36604.723
10571	20.03	11772.318	33494.797
15482	20.03	14411.156	36382.195
10419	20.03	11473.337	35329.563
12254	20.03	12458.029	35251.695
9425	20.03	11086.003	38833.203
5971	20.02	10344.693	34449.336
12829	20.02	12821.592	39227.43
14438	20	13652.392	36797.211
15051	20	14050.643	39096.703
13642	19.98	13247.075	37341.379
11798	19.98	12472.337	37492.348
11032	19.98	11936.064	37786.543
15636	19.98	14329.724	39841.027
11047	19.96	11994.647	37452.633
2203	19.96	8848.044	38336.82
12376	19.94	12402.782	33139.965
3687	19.94	9342.078	37143.184
12905	19.92	12721.466	37180.5
4262	19.92	9639.651	38593.172
15768	19.92	14515.627	37207.484
8355	19.88	10607.075	37757.309
13158	19.88	13080.087	33111.609
13734	19.86	13182.838	35662.988
8283	19.86	10621.873	39025.488
1710	19.86	8555.958	34969.359
4527	19.86	9804.551	36929.129
10073	19.86	11270.475	38758.055
11531	19.84	12241.878	37562.211
676	19.84	8109.208	38572.066
15199	19.84	14132.569	35769.207
8297	19.84	10619.505	38877.445
9420	19.84	11111.48	39067.625
12535	19.84	12665.971	35653.156
12292	19.84	12428.102	34687.445
3295	19.84	9242.977	37646.926
5164	19.84	10293.483	39617.586
9486	19.82	11172.2	37862.867
14490	19.82	13627.549	35432.691
15137	19.82	14072.731	37279.746
13078	19.82	12861.701	34449.27
2830	19.82	9245.776	35200.59
10726	19.81	11792.692	36701.148
11083	19.81	11889.324	36817.723
12370	19.79	12455.518	33024.523
15376	19.79	14361.966	33769.203
13152	19.79	12774.33	33083.496
14455	19.79	13588.545	36233.891
1894	19.79	8647.558	33940.133
3895	19.79	9336.806	33826.309
4496	19.77	9844.359	37371.055
8202	19.77	10511.695	39866.66
13418	19.75	13028.439	38327.578
15597	19.75	14348.34	38925.641
15751	19.75	14519.738	37737.516
2599	19.75	8936.204	34611.063
15072	19.75	14209.762	38774.781
4105	19.73	9622.567	35919.391
15087	19.73	14126.487	38147.008
13899	19.71	13384.404	33083.496
4385	19.71	9664.68	40003.703
9475	19.69	11082.941	38086.344
10320	19.69	11582.306	36789.453
5955	19.69	10194.068	34878.199
4246	19.69	9693.45	38368.914
12771	19.69	12672.836	39709.156
1499	19.69	8426.394	38391.344
10293	19.67	11587.194	37024.152
15851	19.67	14497.759	35829.188
11052	19.67	12066.27	37194.109
11750	19.65	12407.071	38605.051
10931	19.65	11965.075	39700.672
1899	19.63	8801.354	33990.035
13651	19.63	13176.267	37459.445
9536	19.61	11103.396	37318.398
11190	19.61	11909.602	34972.012
5223	19.61	10246.637	38411.242
15894	19.61	14510.165	34811.48
13197	19.59	13087.245	34094.902
11709	19.59	12468.391	39170.609
6204	19.59	10409.281	35094.227
12636	19.59	12710.723	37405.707
1409	19.58	8610.267	39761.645
15716	19.58	14566.107	38394.602
5325	19.58	10345.631	36376.191
15560	19.56	14225.842	38083.727
8182	19.56	10556.811	39565.883
10911	19.56	11986.927	39803.156
290	19.56	7924.8	36801.746
7996	19.56	10519.642	36496.254
3907	19.56	9316.444	33902.746
11485	19.56	12139.029	36843.152
4381	19.56	9660.535	39958.316
15060	19.54	14030.611	38889.129
4176	19.54	9619.601	37297.957
8243	19.54	10678.248	39294.273
951	19.54	8029.301	33728.398
8435	19.54	10621.921	36286.871
13412	19.52	13090.213	38291.438
11984	19.52	12439.649	36395.844
13653	19.52	13189.239	37471.469
1469	19.52	8566.768	38638.703
3183	19.52	9168.652	35550.828
12935	19.52	12879.969	36977.563
11080	19.52	11926.478	36792.609
4838	19.52	10011.153	35529.887
5281	19.5	10165.201	37323.898
1400	19.5	8345.568	39776.855
10160	19.5	11603.067	39624.344
13696	19.48	13141.728	36434.789
10488	19.48	11593.454	34139.656
15313	19.48	14145.934	33328.402
9778	19.46	11209.636	33108.055
13672	19.46	13309.192	36932.66
9252	19.46	10851.489	37884.945
13598	19.46	13338.83	38182.742
14853	19.46	13925.437	37153.383
3364	19.44	9269.141	39052.488
13621	19.44	13294.383	37881.621
14333	19.44	13588.994	38781.441
1555	19.42	8513.109	37462.695
12765	19.42	12641.237	39632.422
11652	19.42	12141.847	39621.961
14044	19.42	13480.554	35913.852
11536	19.42	12126.436	37601.844
13482	19.42	13094.106	39642.52
1374	19.42	8239.811	39293.715
3606	19.42	9477.483	38322.383
10868	19.42	11689.015	39349.594
2057	19.42	8770.76	36086.262
11712	19.4	12360.196	38963.406
9968	19.4	11394.823	36697.141
15883	19.4	14587.691	35243.852
10210	19.4	11464.86	38470.895
13038	19.4	12821.757	35207.016
10616	19.4	11801.52	34582.777
560	19.38	7806.173	39589.941
15672	19.38	14450.348	39545.109
12736	19.38	12529.855	39295.754
13728	19.36	13283.65	35862.102
5935	19.36	10202.761	35399.078
11411	19.36	12265.836	35535.371
13490	19.36	13106.414	39790.07
13081	19.36	12923.171	34468.754
4367	19.35	9564.201	39777.859
9818	19.35	11361.795	33882.902
15932	19.35	14581.724	33986.383
12495	19.33	12689.227	35127.125
11074	19.33	12024.331	36708.109
15610	19.33	14372.596	39262.934
14335	19.33	13753.124	38786.273
10816	19.33	11774.414	38373.488
13986	19.33	13542.799	34787.832
5992	19.33	10195.889	34194.238
798	19.33	8165.46	36463.703
12431	19.31	12662.272	34091.98
874	19.31	8180.729	34995.457
15417	19.29	14386.105	34803.984
12735	19.29	12504.973	39293.891
12791	19.29	12919.422	39847.395
15177	19.29	14002.623	36241.836
10385	19.29	11592.147	36036.09
8249	19.29	10769.038	39333.781
13743	19.27	13273.326	35488.008
15732	19.27	14524.096	38047.738
11381	19.27	12173.801	34968.738
15686	19.27	14598.553	39066.215
10479	19.27	11589.755	34318.336
8264	19.27	10739.828	39148.625
1221	19.25	8219.968	36699.941
401	19.25	7740.303	38007.012
11483	19.25	12222.343	36830.359
5193	19.25	10343.807	39006.727
13646	19.25	13288.912	37370.684
3872	19.25	9391.207	34371.813
9610	19.23	11202.671	35946.777
15763	19.23	14586.893	37445.27
15591	19.23	14241.705	38773.66
5048	19.23	9990.429	38012.098
15061	19.23	14171.977	38897.816
9483	19.23	11204.624	37845.414
552	19.21	7717.825	39544.414
1580	19.21	8525.662	36905.375
2824	19.21	9100.436	35130.887
769	19.21	8186.292	36959.691
6066	19.21	10347.771	33277.551
12882	19.21	12720.236	37677.84
96	19.21	7941.105	34334.188
2609	19.19	8963.86	34528.98
12836	19.17	12751.668	39102.926
15119	19.17	14067.461	37526.801
5155	19.17	10319.778	39831.566
4499	19.17	9914.965	37404.844
1025	19.17	8398.415	33635.73
13668	19.17	13256.295	37127.293
2354	19.15	8925.752	38517.895
13141	19.15	12868.945	33177.418
335	19.15	7660.788	37307.484
737	19.15	8076.458	37358.363
2447	19.15	9020.347	37170.422
11210	19.15	12052.406	34455.059
596	19.15	7987.583	39979.973
10194	19.13	11566.859	38834.133
4426	19.13	9710.993	38468.367
5236	19.13	10287.811	38127.91
9437	19.13	11179.626	38654.961
1677	19.12	8474.215	35880.414
12442	19.12	12609.925	34188.465
11774	19.12	12361.185	37907.895
9390	19.12	11164.489	39352.652
13759	19.12	13208.437	35382.566
7979	19.12	10486.04	36261.477
3873	19.1	9454.862	34395.008
12236	19.1	12483.326	35963.949
5076	19.1	10011.883	38636.594
13125	19.1	12822.105	33522.414
11051	19.1	11940.063	37179.539
12811	19.1	12767.432	39448.375
9791	19.1	11254.134	33298.191
9924	19.08	11359.99	36112.844
4505	19.08	9765.37	37455.59
13071	19.08	12836.923	34680.957
12991	19.08	12787.66	36163.789
1639	19.08	8460.2	36157.621
4759	19.08	9997.052	34113.691
11166	19.08	11910.942	35690.734
9006	19.08	10962.495	34090.121
15669	19.08	14481.237	39447.426
9781	19.08	11081.179	33156.223
12813	19.06	12820.919	39461.52
11739	19.06	12360.652	38730.039
11608	19.06	12078.982	38804.215
11679	19.06	12324.596	39804.355
10909	19.06	12006.623	39752.156
11042	19.06	12026.63	37398.164
9085	19.06	10975.214	35408.391
11583	19.06	12233.697	38395.762
11598	19.04	12231.022	38661.453
4832	19.04	9966.313	35475.379
2248	19.04	8646.704	39367.992
2570	19.04	9044.47	35201.777
10799	19.04	11838.989	37941.008
260	19.04	7925.943	36367.465
14065	19.04	13546.875	36354.797
2563	19.02	8886.587	35113.602
295	19.02	7972.221	36861.801
10421	19.02	11439.583	35360.555
242	19.02	7880.7	36215.027
4423	19.02	9845.336	38672.906
9859	19.02	11229.805	34647.875
13291	19.02	12993.151	35958.445
11350	19.02	12279.534	34234.203
14353	19.02	13622.58	38189.949
11491	19.02	12201.015	36973.594
92	19	7901.714	34258.102
14366	19	13769.612	38013.957
15981	19	14606.01	33060.422
14947	19	13975.342	39095.184
10199	19	11484.181	38913.996
6139	19	10498.081	34187.801
15682	19	14560.902	39243.801
8470	19	10640.417	35734.469
2137	19	8781.88	37315.859
14351	19	13712.212	38149.863
12787	19	12836.329	39794.793
14876	18.98	13873.304	37662.832
11036	18.98	11894.457	37574.133
721	18.98	8180.965	37735.59
5185	18.98	10219.915	39238.656
15817	18.98	14501.107	36529.523
3360	18.98	9218.088	38930.816
9508	18.98	11110.349	37542.313
1349	18.98	8320.283	38932.625
713	18.98	8102.869	37663.945
3711	18.98	9414.127	36430.094
11724	18.98	12495.408	38853.406
5221	18.96	10296.27	38367.48
11096	18.96	12046.804	36668.148
3430	18.96	9369.501	39836.113
12927	18.96	12892.079	36925.023
574	18.96	7729.58	39725.227
2552	18.96	8990.5	35286.023
13579	18.96	13146.584	38704.223
15243	18.96	14112.237	34877.98
15693	18.96	14611.318	38805.41
13661	18.94	13251.838	37026.52
4711	18.94	9907.191	33050.816
2382	18.94	8916.485	38136.215
2657	18.94	8993.097	33568.57
9787	18.94	11413.248	33221.152
15856	18.94	14518.948	35622.555
9320	18.94	10844.062	39171.109
9207	18.94	10800.39	37098.051
13414	18.94	13103.549	38313.301
14397	18.94	13712.713	37555.938
12853	18.94	12797.926	38396.805
8363	18.94	10594.086	37648.574
13948	18.92	13501	34144.195
15603	18.92	14374.672	39068.355
8812	18.92	10703.797	35344.578
14451	18.92	13667.996	36376.648
13680	18.9	13218.854	36794.32
11289	18.9	12028.585	33126.836
15440	18.9	14386.038	35255.535
15278	18.89	14190.277	34159.754
14735	18.89	13925.487	35079.332
14297	18.89	13729.072	39364.785
4618	18.89	9735.839	35666.289
10202	18.89	11555.913	38650.23
10638	18.89	11760.011	35059.277
1057	18.87	8351.903	34250.133
7945	18.87	10384.163	36084.43
12580	18.87	12610.327	36388.926
9510	18.87	11171.536	37618.914
12937	18.87	12903.504	36992.91
5278	18.87	10153.913	37262.004
15967	18.85	14569.29	33437.266
9585	18.85	11205.963	36242.371
14516	18.85	13746.111	35164.648
9980	18.85	11295.888	36953.871
1333	18.85	8411.14	38645.77
12899	18.83	12923.219	37348.953
15115	18.83	14054.328	37797.82
3377	18.83	9113.95	39543.148
1487	18.83	8555.908	38528.742
12852	18.83	12759.323	38384.164
8127	18.83	10457.944	38543.48
8805	18.83	10661.29	35464.719
8987	18.83	10931.569	33782.695
2265	18.81	8771.501	39716.371
5043	18.81	9938.751	37913.059
15251	18.81	13999.849	34643.152
13555	18.81	13338.32	39219.641
12528	18.81	12552.966	35512.973
14620	18.81	13637.734	33169.547
14427	18.81	13724.519	36925.91
12316	18.81	12420.96	34426.355
934	18.81	8095.423	34042.91
2163	18.81	8671.878	37665.961
10119	18.79	11327.239	39540.055
8235	18.79	10577.356	39506.613
1488	18.79	8456.501	38535.715
14988	18.79	13875.668	39812.488
5275	18.79	10270.074	37231.77
5094	18.79	9999.292	38988.539
8295	18.79	10675.795	38834.246
10354	18.77	11458.852	36472.938
10309	18.77	11428.412	36952.145
12440	18.77	12589.015	34164.469
4548	18.77	9805.791	36536.992
15469	18.77	14259.79	36002.238
4563	18.77	9841.555	36388.039
489	18.77	7809.21	38788.039
10425	18.75	11497.625	35143.105
13797	18.75	13321.718	34641.176
2538	18.75	8893.195	35459.566
10748	18.75	11709.949	36935.324
1583	18.75	8561.857	36907.035
4411	18.75	9893.076	39137.949
5151	18.75	10286.929	39807.902
9322	18.75	10858.773	39181.125
12738	18.75	12666.367	39308.914
14904	18.75	13972.222	38170.18
10215	18.73	11587.32	38564.902
11345	18.73	12157.053	34123.645
9336	18.73	10797.156	39344.77
11372	18.73	12258.204	34798.492
2725	18.73	9241.462	33594.473
2328	18.73	8896.221	39414.008
750	18.73	8165.187	37271.789
12749	18.73	12513.301	39446.656
3824	18.73	9406.802	35237.898
10960	18.73	11925.385	39253.297
15947	18.73	14603.239	33661.504
4156	18.73	9706.411	36924.789
15334	18.73	14167.214	33065.922
12847	18.73	12854.846	38592.406
14604	18.73	13749.801	33963.563
10139	18.71	11290.948	40007.758
6229	18.71	10555.207	35556.203
13799	18.71	13260.492	34679.84
8802	18.71	10766.804	35447.809
5262	18.71	10336.643	37366.586
4364	18.71	9602.439	39706.07
4463	18.71	9845.227	38061.133
14285	18.71	13618.861	39473.246
6002	18.69	10331.288	34106.68
2370	18.69	9036.83	38163.059
12625	18.69	12691.972	37190.633
15555	18.69	14352.507	37955.867
14997	18.69	14201.831	39782.602
15837	18.69	14595.068	35905.242
14888	18.69	13874.294	37829.645
12492	18.67	12672.816	35068.969
11307	18.67	12266.172	33431.176
13023	18.67	12895.222	35536.91
14962	18.67	13870.563	39388.141
15764	18.67	14632.549	37465.801
11519	18.67	12268.98	37340.266
11635	18.67	12269.826	39275.457
12814	18.67	12736.284	39464.023
10103	18.67	11380.104	39387.695
8083	18.66	10416.291	37816.375
9776	18.66	11002.585	33058.355
3604	18.66	9487.546	38304.859
12804	18.66	12774.933	39599.207
6109	18.66	10494.936	33616.684
13559	18.66	13144.516	38992.555
14450	18.66	13756.807	36661.184
1707	18.66	8633.378	35240.004
15008	18.66	14073.952	39637.656
11014	18.64	12033.12	38045.328
342	18.64	7891.104	37408.805
12515	18.64	12640.928	35374.168
13560	18.64	13190.462	39007.844
13480	18.64	13061.957	39556.305
12810	18.64	12852.737	39728.543
14332	18.62	13667.773	38764.879
11091	18.62	12043.202	36594.008
14458	18.62	13580.442	36306.566
13467	18.62	13016.267	39216.781
13989	18.62	13394.108	34836.742
14924	18.62	13796.387	38628.59
15106	18.62	14150.246	37717.461
4752	18.62	9930.146	33947.195
12667	18.6	12693.393	38107.945
13387	18.6	13126.721	37834.32
14417	18.6	13770.982	37023.59
12695	18.6	12548.406	38578.563
13069	18.6	12884.291	34664.313
15873	18.6	14616.542	35123.324
13678	18.6	13143.858	36743.184
11378	18.58	12178.209	34888.309
9259	18.58	10881.47	38016.785
10710	18.58	11764.24	36510.988
12691	18.58	12555.353	38470.313
11062	18.58	11965.778	37023.734
1473	18.58	8614.148	38657.184
1643	18.58	8488.614	35896.203
9364	18.58	10966.69	39986.484
14257	18.56	13628.646	39778.055
1526	18.56	8478.187	37856.715
1482	18.56	8549.888	38467.859
485	18.56	7903.811	38752.035
10998	18.56	11917.646	38605.707
2535	18.54	8877.145	35716.316
15570	18.54	14248.695	38332.898
15972	18.54	14502.471	33160.617
15871	18.54	14523.865	35115.422
467	18.54	7648.767	38580.637
9513	18.54	11045.929	37362.664
11523	18.52	12145.804	37432.672
10155	18.52	11628.405	39948.516
5075	18.52	9973.243	38577.719
8807	18.52	10596.351	35546.289
14444	18.52	13685.559	36548.355
6044	18.52	10215.299	33501.363
4119	18.52	9599.159	36173.953
11663	18.52	12216.69	39813.977
4234	18.52	9604.805	38125.289
1541	18.52	8623.239	37765.344
5919	18.5	10270.561	35531.707
4167	18.5	9691.517	37065.617
9853	18.5	11252.292	34483.078
8825	18.5	10770.906	35013.078
14596	18.5	13687.721	33882.684
14288	18.5	13773.171	39496.785
5990	18.5	10174.128	34176.902
453	18.5	7667.697	38439.711
13155	18.5	13075.074	33079.484
2108	18.5	8813.618	36811.148
14488	18.5	13574.524	35711.086
10700	18.5	11740.636	36336.352
10979	18.5	11979.257	38907.203
4462	18.5	9910.638	38052.168
15048	18.48	14149.003	39051.781
8394	18.48	10706.523	37010.023
15793	18.48	14452.78	36785.027
12643	18.48	12534.254	37615.754
8915	18.48	10701.844	33544.508
15594	18.48	14241.999	38891.445
614	18.48	8167.8	39636.148
4668	18.48	9763.343	34352.867
5286	18.48	10307.358	37054.746
10978	18.48	12022.401	38900.711
9130	18.48	10825.634	36121.125
2414	18.46	9000.978	37621.234
9862	18.46	11371.965	34737.285
9663	18.46	11194.855	34956.637
13422	18.46	13095.272	38404.23
14993	18.46	13879.366	39921.523
5039	18.46	10002.029	37867.363
2486	18.46	9038.833	36507.113
13906	18.46	13542.945	33156.066
1059	18.46	8229.065	34258.535
14900	18.46	13884.906	38017.77
1770	18.46	8510.635	34259.316
3950	18.46	9486.057	33055.344
1478	18.46	8569.505	38702.602
3800	18.45	9350.262	35394.906
9260	18.45	10944.634	38019.258
14369	18.45	13690.882	38047.797
4122	18.45	9659.545	36245.363
13615	18.45	13295.572	37825.324
2242	18.45	8772.337	39253.121
2582	18.45	8928.256	35053.191
5960	18.43	10219.722	34637.578
915	18.43	8190.971	34352.035
15679	18.43	14562.183	39184.797
5028	18.43	10094.299	37694.695
5179	18.43	10317.438	39545.594
9018	18.43	10987.678	34178.926
545	18.43	7883.284	39456.762
11581	18.43	12143.456	38369.457
13656	18.43	13232.405	37219.617
5304	18.41	10250.438	36977.344
12650	18.41	12539.413	37727.723
8045	18.41	10487.303	37268.844
15458	18.41	14391.964	35671.309
1880	18.41	8766.01	33763.785
2727	18.41	9265.145	33607.723
4021	18.41	9648.126	34513.152
13091	18.41	12838.443	34329.977
10221	18.41	11442.176	38594.965
9969	18.41	11384.802	36701.723
11628	18.41	12076.747	39187.504
12517	18.41	12568.702	35383.535
1383	18.39	8284.996	39498.254
14571	18.39	13722.277	34322.648
9412	18.39	11167.096	38992.613
11578	18.39	12086.202	38332.344
9821	18.39	11255.347	33938.359
8215	18.39	10600.974	39875.039
892	18.37	8187.335	34705.23
10343	18.37	11526.57	36679.117
4268	18.37	9595.072	38744.926
2513	18.37	8878.99	35748.488
9317	18.37	10877.807	39089.801
15133	18.37	14107.286	37246.371
15819	18.37	14580.166	36265.426
3769	18.37	9429.474	35695.633
468	18.37	7705.549	38583.879
15123	18.37	14210.133	37353.41
1609	18.37	8476.584	36663.211
11175	18.35	12055.216	35107.117
12496	18.35	12638.821	35138.559
9762	18.35	11042.269	33461.387
12478	18.35	12651.002	34831.637
9136	18.35	10973.281	36232.551
15082	18.35	14018.108	38387.563
15830	18.35	14612.18	36146.629
14032	18.35	13533.146	35627.969
9413	18.35	11122.03	38999.535
12508	18.35	12707.725	35256.902
9422	18.35	11184.926	39107.027
4840	18.33	10127.283	35580.578
8332	18.33	10593.231	37993.434
14594	18.33	13744.601	33873.664
10900	18.33	11782.736	39744.848
2122	18.33	8673.994	37039.559
2415	18.33	8955.094	37621.707
10819	18.33	11811.508	38425.68
12834	18.33	12781.967	39042.484
15589	18.33	14378.977	38759.344
3632	18.31	9422.702	38060.055
11770	18.31	12403.761	37845.094
15248	18.31	14195.953	34920.848
9706	18.31	11084.608	34253.281
9734	18.31	11078.613	33660.664
14743	18.31	13860.745	35182.738
2558	18.31	9062.199	35394.934
5218	18.31	10157.11	38333.973
14593	18.31	13746.303	33850.789
1682	18.31	8519.384	35644.762
12828	18.31	12894.044	39147.18
11475	18.31	12239.447	36643.379
15714	18.29	14604.526	38340.039
13182	18.29	12945.91	33765.133
15150	18.29	14096.446	36726.871
13396	18.29	13054.646	37992.16
2820	18.29	9157.055	35109.91
9288	18.29	10979.287	38759.863
1425	18.29	8607.644	39985.949
13633	18.29	13332.707	37788.922
15213	18.27	14137.744	35537.445
2151	18.27	8790.749	37507.652
12780	18.27	12686.196	39933.414
3326	18.27	9252.575	38125.883
9626	18.27	11014.125	35602.609
10102	18.27	11322.512	39371.359
6058	18.27	10151.214	33428.109
10657	18.27	11806.972	35514.754
10648	18.27	11795.885	35258.664
10068	18.27	11338.202	38654.344
8890	18.25	10665.698	34112.047
8162	18.25	10369.097	39090.074
15122	18.25	14038.34	37616.848
1805	18.23	8505.546	33534.473
12789	18.23	12797.165	39816.305
14449	18.23	13773.518	36636.691
15069	18.23	14179.42	38730.785
13617	18.23	13350.469	37856.961
4273	18.23	9660.981	38824.063
13485	18.23	13075.651	39696.285
8388	18.23	10777.618	36956.621
13006	18.22	12886.338	35754.035
14901	18.22	13922.435	38109.273
15987	18.22	14452.098	33140.816
9873	18.2	11420.265	35009.758
14158	18.2	13454.452	38184.168
4601	18.2	9838.766	35931.961
11675	18.2	12271.271	40007.066
8852	18.18	10761.252	34494.102
14172	18.18	13468.016	38436.578
14769	18.18	13994.098	35632.902
9938	18.18	11339.52	36350.426
4183	18.18	9623.195	37369.754
2303	18.18	8977.752	39662.938
14077	18.16	13548.74	36669.738
5266	18.16	10164.87	37427.59
15566	18.16	14425.735	38239.281
10143	18.16	11606.266	39810.188
1567	18.16	8550.525	37289.195
3351	18.16	9066.106	38738.34
1540	18.16	8564.675	37757.703
13670	18.16	13246.933	36883.504
3307	18.16	9267.059	37823.602
10703	18.16	11829.908	36378.41
14597	18.14	13660.982	33888.973
9691	18.14	11009.835	34351.938
4489	18.14	9745.612	37578.574
11227	18.14	11910.814	34435.289
10988	18.14	11876.279	38737.258
8863	18.14	10671.916	34298.113
11564	18.14	12130.776	38099.801
9972	18.14	11360.06	36763.199
14639	18.14	13833.043	33158.031
6169	18.14	10396.007	34666.332
11619	18.12	12098.912	39067.699
8210	18.12	10771.289	39831.215
1591	18.12	8512.916	37000.727
13793	18.12	13255.746	34874.879
5626	18.12	10142.952	35977.313
8058	18.12	10489.808	37417.027
293	18.12	7925.01	36857.207
1005	18.12	8289.695	33282.59
3644	18.12	9482	37666.539
11296	18.12	12209.262	33133.801
4487	18.12	9746.928	37547.086
2260	18.1	8697.666	39557.141
11409	18.1	12114.507	35503.305
909	18.1	8159.281	34574.563
10779	18.1	11844.454	37591.063
2274	18.1	8814.408	39922.215
14356	18.1	13619.672	38225.012
8781	18.1	10647.008	35617.551
10999	18.1	11895.593	38321.555
8174	18.1	10352.291	39388.332
12648	18.08	12649.439	37676.699
1183	18.08	8311.066	36070.762
9578	18.08	11109.346	36429.555
14522	18.08	13601.78	34935.715
4745	18.08	10013.11	33759.434
14605	18.08	13713.139	33662.156
10896	18.08	11730.049	39663.355
5891	18.08	10337.814	35838.039
15216	18.06	14137.223	35298.469
4356	18.06	9675.818	39602.012
1420	18.06	8616.683	39910.02
13604	18.06	13157.109	38265.973
6086	18.06	10528.053	33208.953
12910	18.06	12842.605	37261.707
12784	18.06	12603.516	40002.527
11960	18.04	12445.799	36390.441
13711	18.04	13327.875	36112.434
11541	18.04	12151.56	37789.848
9562	18.04	11119.556	36769.848
11283	18.04	11971.221	33024.281
10110	18.04	11401.192	39486.59
10495	18.04	11439.199	34249.617
12796	18.02	12767.504	39924.461
2322	18.02	8858	39329.715
4405	18.02	9878.236	39299.59
866	18.02	8180.215	35233.531
1065	18.02	8290.905	34342.84
14225	18.02	13435.53	39418.309
11702	18.02	12296.627	39373.184
14303	18.02	13747.109	39427.914
708	18.02	8123.683	37829.324
9290	18	10910.292	38769.125
15822	18	14573.654	36067.875
3520	18	9381.804	39106.758
15702	18	14433.319	38935.086
3365	18	9086.222	39112.012
11028	18	11890.697	37722.004
15820	18	14577.671	36333.148
2441	18	8992.082	37102.809
4659	18	9732.025	34478.371
10247	18	11449.716	37927.926
3662	18	9429.17	37393.285
14528	18	13637.754	34998.441
11746	18	12428.221	38521.121
12901	17.99	12718.624	37413.023
3215	17.99	9214.635	36189.055
10101	17.99	11255.685	39348.145
9904	17.99	11303.503	35813.855
2371	17.99	8918.137	38176.82
1848	17.99	8776.841	33303.371
9014	17.97	10926.448	34145.246
12713	17.97	12631.703	38951.363
15515	17.97	14411.357	37080.184
13236	17.97	13103.111	34853.398
2330	17.97	8977.002	39115.961
15684	17.97	14629.724	38981.641
13520	17.97	13275.67	39966.641
3329	17.97	9195.375	38171.465
14139	17.97	13387.959	37747.219
595	17.97	7929.275	39977.281
14935	17.97	13995.801	38929.684
11034	17.97	11999.205	37521.324
6329	17.97	10403.634	35807.176
3742	17.95	9460.852	35955.465
11803	17.95	12432.155	37229.934
1241	17.95	8269.202	37014.961
6156	17.95	10400.798	34512.996
9755	17.95	11028.325	33403.621
296	17.95	7714.681	36881.633
13469	17.95	12983.768	39325.852
12460	17.95	12693.071	34511.57
15399	17.95	14388.32	34265.109
8327	17.93	10752.202	38437.16
10766	17.93	11813.341	37420.844
11085	17.93	11937.725	36828.551
15329	17.93	14199.602	33317.953
5331	17.93	10313.073	36489.223
4694	17.93	9834.155	33504.734
15126	17.93	14133.854	37385.488
15571	17.93	14403.743	38334
10734	17.93	11682.551	36813.785
10076	17.93	11277.454	38792.891
14723	17.91	13944.679	34858.508
11081	17.91	11993.036	36796.473
11507	17.91	12257.854	37120.273
10663	17.91	11736.413	35617.508
9683	17.91	11138.961	34470.688
2395	17.91	9064.059	37671.102
8123	17.91	10563.379	38480.031
10254	17.91	11558.883	37683.465
15578	17.91	14240.643	38565.266
12240	17.91	12431.337	36030.113
2735	17.89	9083.803	33797.73
13551	17.89	13165.324	39169.613
12640	17.89	12667.252	37516.664
4186	17.89	9555.389	37411.684
11194	17.89	12044.831	35056.824
5198	17.89	10310.051	38800.813
12702	17.89	12656.023	38735.461
13783	17.89	13313.344	34781.613
5254	17.89	10190.493	37592.758
14765	17.89	13797.138	35526.438
10126	17.89	11214.586	39667.301
11391	17.89	12277.011	35151.793
15765	17.89	14492.637	37495.426
15168	17.87	14004.709	36402.02
15574	17.87	14378.289	38453.469
10876	17.87	11770.392	39434.586
9548	17.87	11051.422	37118.691
6144	17.87	10522.785	34279.707
15183	17.87	14095.948	36341.398
10818	17.87	11825.501	38406.379
15563	17.87	14238.228	38214.414
11558	17.87	12276.724	38021.16
12223	17.87	12432.908	36134.281
3656	17.87	9440.656	37613.801
3228	17.85	9141.845	36461.316
14519	17.85	13757.483	35231.09
14672	17.85	13933.078	33864.145
9757	17.85	11074.295	33408.063
12333	17.85	12354.669	34050.332
279	17.85	7839.535	36598.859
10782	17.85	11851.706	37709.867
15797	17.85	14445.874	36820.32
1570	17.85	8586.475	37119.309
11006	17.85	12022.074	38179.332
15626	17.85	14314.694	39610.344
15342	17.85	14287.522	33023.613
13954	17.85	13529.261	34256.316
9444	17.85	11193.947	38561.539
13876	17.83	13303.325	33387.445
15174	17.83	14048.405	36523.359
4433	17.83	9752.992	38574.164
6209	17.83	10540.532	35216.547
10000	17.83	11302.181	37228.613
5998	17.83	10291.143	34046.609
519	17.83	7649.271	39195.813
14540	17.83	13646.278	34865.273
12909	17.83	12773.253	37261.508
10855	17.83	11680.637	39060.535
4242	17.83	9617.11	38290.5
9064	17.83	10901.501	34734.773
6096	17.83	10375.68	33467.039
13815	17.83	13342.645	34490.852
12606	17.83	12689.424	36816.02
11676	17.83	12463.998	39765.195
9088	17.81	10838.737	35470.316
5180	17.81	10346.714	39346.246
15317	17.81	14027.621	33431.164
3731	17.81	9487.727	36179.477
8026	17.81	10416.337	36868.52
964	17.81	8090.432	33355.559
10963	17.81	11941.979	38984.641
131	17.81	7675.724	34859.961
14954	17.81	13933.778	39225.512
10037	17.81	11342.122	37966.324
15758	17.81	14577.881	37574.199
8441	17.79	10751.635	36337.844
12423	17.79	12502.262	33817.328
14357	17.79	13603.198	38230.41
4514	17.79	9776.072	37283.266
5107	17.79	10021.81	39124.281
12974	17.79	12894.93	36245.023
14047	17.79	13538.504	35964.227
14237	17.79	13561.254	39662.246
1161	17.79	8343.511	35716.758
5614	17.79	10226.474	35944.863
14654	17.79	13938.14	33514.965
13015	17.79	12917.105	35723.191
2602	17.77	8903.773	34660.477
1408	17.77	8395.178	39967.41
15178	17.77	14076.736	36263.742
9456	17.77	11069.159	38448.609
12318	17.77	12481.84	34127.426
14861	17.77	13961.752	37361.594
13788	17.77	13258.045	34818.652
13669	17.77	13150.342	37149.047
4129	17.77	9704.647	36466.379
9233	17.77	10809.186	37585.465
10608	17.77	11748.029	34436.848
15801	17.76	14479.966	36577.172
2355	17.76	9063.283	38526.316
9223	17.76	10928.242	37396.703
15202	17.76	14131.588	35880.672
10737	17.76	11683.062	36854.539
732	17.76	8024.784	37616.84
3433	17.76	9450.404	39898.695
13554	17.76	13273.55	39212.477
1092	17.76	8284.992	34720.535
2729	17.76	9223.979	33658.566
14241	17.76	13445.455	39709.828
15864	17.76	14438.985	35260.816
3909	17.76	9486.676	33683.379
4051	17.76	9580.315	35118.617
12687	17.76	12541.31	38391.805
912	17.76	8136.904	34291.281
14016	17.74	13466.555	35325.766
1577	17.74	8448.349	36886.891
4387	17.74	9743.756	39925.195
15836	17.74	14569.591	35904.16
13165	17.74	12979.544	33305.746
9517	17.74	11047.058	37395.402
12513	17.74	12708.249	35321.195
12689	17.74	12685.938	38394.953
11453	17.74	12193.682	36306.031
11787	17.74	12433.172	37360.934
11116	17.74	12043.762	36295.387
15690	17.74	14597.63	39094.273
714	17.74	8200.323	37672.957
5208	17.74	10287.367	38645.605
15792	17.74	14572.895	36716.906
10831	17.74	11735.885	38626.477
2286	17.74	8918.511	39862.664
11618	17.72	12141.77	39061.211
9677	17.72	11098.63	34642.34
3827	17.72	9369.861	35249.477
15975	17.72	14534.11	33206.844
4775	17.72	10037.017	34565.684
351	17.72	7799.841	37519.066
502	17.72	7748.089	38950.539
12869	17.72	12761.508	38085.379
13004	17.72	12901.157	36009.023
14312	17.7	13707.811	38998.922
5074	17.7	10009.988	38559.395
13052	17.7	12892.967	35038.316
12359	17.7	12448.43	33590.688
3259	17.7	9264.946	36863.734
2442	17.7	9016.989	37106.652
5917	17.7	10308.17	35513.184
487	17.7	7753.324	38772.422
10058	17.7	11411.399	38461.504
8952	17.68	10890.917	33022.449
9427	17.68	11081.749	38858.477
14247	17.68	13426.025	39815.516
2356	17.68	9030.345	38531.012
305	17.68	7719.5	36967.797
1356	17.68	8227.39	39027.629
9266	17.68	10869.919	38182.176
1384	17.68	8379.225	39515.156
9965	17.66	11267.229	36677.383
15218	17.66	14177.908	35347.859
9570	17.66	11180.981	36621.762
10273	17.66	11584.08	37420.363
12698	17.66	12609.759	38681.613
14817	17.66	13996.339	36501.18
15835	17.66	14467.133	36198.652
13865	17.66	13182.863	33787.254
3930	17.66	9456.36	33358.246
9851	17.66	11376.144	34418.488
10100	17.66	11259.265	39292.332
10996	17.66	11950.208	38563.945
885	17.66	8162.486	34820.594
10850	17.66	11789.398	38996.008
2277	17.66	8797.638	39982.074
12234	17.64	12343.453	35958.73
4357	17.64	9664.936	39624.945
13119	17.64	12793.895	33685.188
3359	17.64	9244.171	38900.871
13509	17.64	13316.653	39768.875
15002	17.64	14097.521	39899.523
2278	17.64	9030.873	39755.434
4965	17.64	10132.475	36703.379
12533	17.64	12706.969	35624.629
10486	17.64	11459.249	34428.258
4740	17.62	9930.903	33592.906
5013	17.62	9932.746	37420.141
12525	17.62	12566.208	35455.246
8065	17.62	10467.824	37455.754
13643	17.62	13192.032	37346.066
4580	17.62	9781.783	36265.813
15120	17.62	14082.291	37581.008
15232	17.62	14195.057	35020.699
10159	17.62	11433.48	39621.078
6131	17.62	10450.73	33992.156
11807	17.6	12423.827	37281.672
9596	17.6	11053.97	36126.441
3571	17.6	9307.366	38885.848
14414	17.6	13632.007	37231.609
15933	17.6	14478.443	33999.773
9467	17.6	11089.686	38009.871
13094	17.6	12782.728	34403.059
2176	17.6	8746.964	37975.578
347	17.6	7725.688	37440.207
10895	17.6	11754.365	39648.391
15747	17.6	14490.159	37952.242
1802	17.6	8605.224	33501.699
15145	17.6	14024.826	36936.223
14990	17.58	13923.972	39868.426
9180	17.58	10872.759	36708.605
13234	17.58	13054.182	34830.02
9789	17.58	11418.613	33246.613
14879	17.58	13854.718	37711.309
1647	17.58	8501.028	35910.578
15780	17.58	14448.894	37120.695
8660	17.58	10586.96	35854.398
10658	17.58	11736.628	35564.43
2647	17.58	9007.632	33679.348
15460	17.58	14353.896	35760.129
2185	17.58	8839.401	38079.281
10398	17.58	11616.257	35827.609
3989	17.58	9653.73	33617.305
10897	17.58	11770.868	39722.125
5213	17.56	10338.743	38556.465
15752	17.56	14507.797	37748.047
14886	17.56	13917.993	37814.723
14957	17.56	13984.869	39292.758
4225	17.56	9677.652	37984.297
13522	17.56	13330.373	40008.203
10538	17.56	11572.453	33212.633
10113	17.56	11232.423	39516.516
11439	17.56	12212.459	36121.234
12747	17.56	12534.692	39438.324
13631	17.56	13337.097	37689.637
10208	17.56	11539.15	38725.574
2608	17.54	8977.391	34512.563
137	17.54	7668.5	34912.543
13232	17.54	13061.03	34818.809
2703	17.54	9266.151	33297.449
10051	17.54	11356.216	38180.188
10340	17.54	11547.369	36664
724	17.54	8008.85	37781.023
9535	17.53	11142.724	37313.742
3845	17.53	9377.753	34708.723
11690	17.53	12411.045	39469.16
14897	17.53	13986.388	37907.738
1624	17.53	8588.549	36253.27
9095	17.53	10830.173	35514.625
589	17.53	7856.674	39907.219
8917	17.53	10590.174	33577.246
13890	17.53	13300.051	33142.031
3416	17.53	9122.669	39938.379
10854	17.53	11735.766	39059.672
2238	17.53	8830.264	39180.453
12728	17.53	12620.956	39215.199
13465	17.53	13080.395	39155.211
4742	17.51	10108.665	33679.191
13395	17.51	13130.679	37972.926
14078	17.51	13454.978	36672.547
3617	17.51	9280.996	38181.066
15909	17.51	14499.165	34494.328
9359	17.51	10787.648	39798.137
7966	17.51	10509.182	36199.973
10301	17.51	11425.547	37174.988
8410	17.51	10700.568	36595.371
8933	17.51	10631.767	33391.02
9090	17.51	10882.064	35482.129
2022	17.51	8723.439	35598.293
8437	17.51	10772.378	36305.563
149	17.51	7951.901	35052.16
11065	17.49	11865.966	37121.762
4453	17.49	9913.171	38221.602
14374	17.49	13727.416	37827.52
14232	17.49	13451.65	39540.328
4452	17.49	9794.865	38210.508
13060	17.49	12837.321	34831.344
15575	17.49	14427.47	38525.367
15922	17.47	14485.373	34347.113
12480	17.47	12615.939	34859.902
10183	17.47	11535.011	39402.574
4493	17.47	9843.224	37655.641
14944	17.47	13908.593	39049.195
1505	17.47	8617.211	38198.742
9155	17.47	10968.807	36490.996
1556	17.47	8562.007	37465.258
12245	17.47	12319.497	35644.813
9845	17.47	11368.788	34394.586
746	17.47	8157.648	37219.125
14893	17.47	13870.886	37859.195
5904	17.47	10347.841	35609.859
3248	17.47	9170.978	36706.559
9941	17.47	11262.785	36455.844
12908	17.47	12891.226	37245.695
10201	17.47	11443.099	38642.91
6035	17.47	10229.132	33947.121
1835	17.47	8737.953	33026.391
3608	17.45	9428.79	38328.879
13192	17.45	13068.722	34021.102
14253	17.45	13502.345	39870.066
5319	17.45	10270.148	36587.852
9606	17.45	11157.987	35914.742
11008	17.45	12042.565	38242.766
8239	17.45	10722.795	39578.336
9598	17.45	11205.306	36139.547
15824	17.45	14587.012	36093.625
654	17.43	8123.154	38853.414
9096	17.43	10925.871	35543.676
9672	17.43	11076.737	34881.961
9	17.43	7746.715	33098.496
498	17.43	7848.457	38927.656
4344	17.43	9667.637	39289.945
13586	17.43	13176.486	38555.668
4395	17.43	9824.744	39612.734
15946	17.43	14490.193	33948.473
11779	17.43	12453.511	37800.684
13451	17.43	13038.287	38901.242
9272	17.43	10806.295	38260.973
1729	17.43	8428.161	34894.496
9242	17.43	10961.435	37748.66
10595	17.43	11766.61	34157.57
1133	17.41	8314.547	35244.102
12758	17.41	12696.806	39543.359
8286	17.41	10757.969	39063.43
12624	17.41	12627.208	37190.691
11492	17.41	12119.23	36974.922
14578	17.41	13692.713	34175.469
98	17.41	7718.25	34381.914
9282	17.41	10985.237	38563.434
13529	17.41	13204.063	39745.133
2450	17.41	8929.307	36883.566
14476	17.41	13603.052	35762.73
2413	17.41	8931.763	37608.305
11785	17.41	12427.773	37350.063
12410	17.41	12668.386	33599.105
2559	17.41	8983.238	35397.77
1574	17.41	8605.589	37169.992
12850	17.41	12726.291	38322.598
3586	17.39	9341.218	38677.586
11710	17.39	12305.038	39226.844
13894	17.39	13478.074	33005.164
13841	17.39	13237.695	34021.594
15287	17.39	14155.792	34212.027
2280	17.39	9025.411	39778.219
10912	17.39	12029.581	39810.77
1971	17.39	8650.301	34869.906
22	17.39	7974.34	33294
15790	17.39	14507.772	37007.707
15383	17.39	14299.064	33956.129
3968	17.39	9679.928	33268.816
12678	17.39	12695.797	38280.641
2814	17.39	9111.194	35013.938
299	17.39	7674.687	36901.434
13308	17.39	12937.95	36196.441
10921	17.37	11864.674	39606.855
9671	17.37	11182.931	34852.922
4686	17.37	9851.147	33920.879
9736	17.37	11128.746	33666.566
14559	17.37	13607.216	34753.059
13660	17.37	13304.121	37298.359
812	17.37	8069.247	36064.313
8953	17.37	10805.733	33055.27
11242	17.37	11944.305	34057.715
9473	17.37	11063.713	38082.805
10244	17.37	11591.289	37857.438
694	17.37	8169.242	38222.898
15135	17.37	14073.376	37260.012
13564	17.37	13216.609	39070.914
1737	17.37	8596.199	34680.555
1245	17.37	8324.881	37033.617
8396	17.37	10747.44	36710.176
2397	17.37	8969.022	37696.137
9589	17.37	11020.866	36284.844
2407	17.37	9054.02	37548.875
13181	17.35	13013.464	33749.16
15565	17.35	14324.669	38230.465
916	17.35	8192.244	34357.672
3445	17.35	9385.613	39736.832
9365	17.35	10840.903	40001.531
9532	17.35	11082.544	37255.191
9169	17.35	10848.585	36651.195
4410	17.35	9745.691	39116.699
2092	17.35	8833.132	36501.012
11013	17.33	11957.704	38038.191
10806	17.33	11775.844	38138.871
3300	17.33	9066.037	37744.543
8280	17.33	10742.089	38997.172
11720	17.33	12451.596	39054.891
10609	17.33	11678.846	34439.133
15258	17.33	14130.119	34750.902
5963	17.33	10181.57	34671.727
10833	17.33	11794.035	38659.461
3352	17.33	9110.292	38740.41
571	17.33	7952.637	39701.313
11256	17.33	11963.269	33769.266
6152	17.32	10544.007	34417.863
11015	17.32	11993.422	38063.109
9763	17.32	11108.563	33164.492
15671	17.32	14490.83	39504.973
14530	17.32	13700.537	35017.332
2479	17.32	9006.696	36648.781
14068	17.32	13418.267	36420.645
5062	17.32	10123.224	38297.711
3676	17.32	9376.204	37187.211
4528	17.32	9878.011	36968.758
14300	17.3	13652.634	39405.656
362	17.3	7691.639	37667.242
14651	17.3	13794.812	33476.48
13585	17.3	13332.451	38545.387
3994	17.3	9518.858	33875.668
10005	17.3	11294.881	37367.395
4384	17.3	9522.381	40001.777
540	17.3	7892.226	39416.789
2539	17.3	8967.427	35492.543
15722	17.3	14535.707	38158.117
5229	17.3	10222.399	38228.031
14174	17.3	13560.04	38439.777
11399	17.3	12144.278	35286
12334	17.3	12293.545	34095.66
1625	17.3	8546.983	36263.797
14220	17.3	13363.37	39295.438
5002	17.3	10086.481	37299.852
10270	17.3	11428.741	37387.648
8320	17.3	10715.677	38351.047
14630	17.3	13720.924	33093.617
14533	17.3	13614.548	35087.121
13166	17.28	13036.696	33324.32
10947	17.28	12045.1	39357.492
14465	17.28	13660.16	36115.492
15246	17.28	14092.506	34905.387
12367	17.28	12328.448	33208.695
10933	17.28	11894.033	39733.195
14912	17.28	13906.781	38285.723
12632	17.28	12545.794	37369.395
15233	17.28	14071.466	35049.504
13511	17.28	13274.976	39775.238
14804	17.28	13957.426	36274.953
6123	17.28	10513.153	33872.457
10618	17.26	11666.496	34648.289
14844	17.26	13833.194	36936.637
14064	17.26	13444.707	36339.352
12601	17.26	12521.227	36726.469
394	17.26	7965.664	37917.539
13764	17.26	13187.519	35131.598
8927	17.26	10734.253	33324.414
13664	17.26	13198.926	37073.504
10744	17.26	11778.984	36912.301
15421	17.26	14402.641	34882.137
11804	17.26	12307.402	37254.996
11769	17.26	12365.609	37833.813
3699	17.26	9430.27	36582.258
10570	17.26	11834.161	33434.516
14502	17.26	13697.714	35380.652
2615	17.26	8861.778	34337.988
8094	17.26	10416.108	37997.598
6121	17.24	10385.843	33836.68
9333	17.24	10926.93	39288.668
4464	17.24	9875.242	38062.668
9382	17.24	11062.786	39674.328
14631	17.24	13606.112	33109.902
10395	17.24	11578.094	35813.754
3146	17.24	9237.178	35383.426
9334	17.24	10814.071	39324.293
2374	17.24	8995.25	38018.629
506	17.24	7880.184	38980.738
9994	17.24	11260.867	37062.844
11241	17.24	11987.745	34025.664
4447	17.24	9787.633	38455.051
1274	17.24	8307.999	37556.098
10873	17.24	11687.189	39384.617
14056	17.24	13478.895	36224.59
1783	17.24	8428.064	33820.527
15583	17.24	14240.55	38645.156
14991	17.22	13992.922	39904.445
48	17.22	7864.502	33661.406
2085	17.22	8767.917	36406.504
9007	17.22	10916.217	34092.793
13458	17.22	13015.968	39082.617
5017	17.22	10063.272	37475.359
1559	17.22	8509.275	37195.051
8358	17.22	10667.331	37505.215
15080	17.22	14132.833	38368.008
6099	17.22	10406.642	33485.137
9447	17.2	11071.863	38597.16
13157	17.2	13073.125	33091.652
291	17.2	7981.857	36817.656
14292	17.2	13718.215	39568.883
10446	17.2	11455.361	34914.066
1283	17.2	8232.381	37707.695
2263	17.2	8649.633	39622.563
13372	17.2	12966.911	37551.164
6084	17.2	10482.451	33177.789
12540	17.2	12577.433	35748.234
11020	17.2	11963.775	37880.207
2107	17.2	8793.816	36779.105
9455	17.2	11158.193	38448.492
15677	17.2	14487.951	39397.633
8139	17.2	10531.769	38717.602
9357	17.2	10902.091	39703.742
11634	17.18	12282.455	39274.969
15040	17.18	14130.807	39213.352
10984	17.18	11954.053	38641.238
692	17.18	8169.974	38192.879
10967	17.18	12064.202	39103.559
15658	17.18	14474.648	39644.438
9003	17.18	10938.26	34079
1202	17.18	8239.285	36457.953
366	17.18	7991.234	37713.355
15941	17.18	14522.646	34092.691
13178	17.18	12973.012	33677.355
939	17.18	8083.601	33855.957
9047	17.18	10815.51	34521.656
511	17.18	7739.033	39078.148
9551	17.16	11064.07	37138.512
1983	17.16	8756.062	34978.125
1196	17.16	8309.164	36365.727
14091	17.16	13501.258	36873.781
4625	17.14	9847.701	35274.637
13072	17.14	12829.871	34687.246
9775	17.14	11031.124	33058.09
13945	17.14	13464.799	34123.574
6133	17.14	10484.706	34035.969
1431	17.14	8618.299	39431.535
12554	17.14	12672.911	35994.527
1095	17.14	8293.66	34756.527
801	17.14	8102.31	36491.277
14998	17.14	14079.367	39799.285
6038	17.14	10164.274	33691.461
10137	17.14	11414.287	39903.488
10207	17.14	11577.898	38719.941
1496	17.14	8586.92	38354.742
4404	17.14	9781.046	39586.051
27	17.14	7695.757	33352.391
9033	17.14	10875.443	34333.898
13809	17.12	13189.132	34750.668
11067	17.12	11992.898	37177.84
11089	17.12	11855.873	36568.27
15316	17.12	14002.739	33396.855
15193	17.12	14091.481	35901.734
15456	17.12	14418.068	35563.391
15149	17.12	14103.445	36714.43
14952	17.12	13846.431	39178.203
4396	17.12	9740.415	39675.559
3412	17.12	9160.362	39801.957
14926	17.12	13944.31	38694.602
4226	17.12	9559.933	38027.613
9234	17.12	10861.481	37591.059
12386	17.12	12552.94	33168.879
14404	17.1	13695.462	37613.93
9601	17.1	11100.031	36164.602
5140	17.1	10106.434	39663.156
15162	17.1	14213.674	36611.805
13424	17.1	12961.029	38443.105
15172	17.1	14003.116	36497.695
1818	17.1	8553.846	33343.586
13639	17.1	13344.06	37588.285
9192	17.1	10921.486	36925.617
5129	17.1	9992.982	39482.43
6083	17.1	10524.086	33169.438
439	17.1	7655.608	38286.16
8293	17.1	10753.107	38814.641
4347	17.1	9541.091	39354.914
15513	17.1	14406.452	37044.938
14244	17.1	13365.714	39752.871
13009	17.09	12801.124	35785.633
13199	17.09	12966.331	34103.34
4746	17.09	9995.093	33770.652
11403	17.09	12095.967	35373.047
10001	17.09	11243.811	37278.012
9341	17.09	10984.781	39388.621
5165	17.09	10162.109	39620.664
8206	17.09	10415.654	40012.898
1427	17.09	8634.563	39636.891
14321	17.09	13644.771	38885.719
8372	17.09	10647.802	37211.504
3643	17.09	9417.16	37980.461
3464	17.09	9331.337	39198.109
9815	17.09	11354.887	33776.117
15241	17.09	14161.475	34856
10373	17.09	11606.227	36324.367
13965	17.09	13536.504	34542.625
12416	17.09	12500.331	33718.145
1477	17.09	8495.049	38696.578
1045	17.09	8402.423	33918.949
8386	17.07	10708.511	36925.887
8013	17.07	10532.229	36664.875
14722	17.07	13881.195	34779.594
4120	17.07	9519.295	36177.699
12727	17.07	12533.79	39148.527
2009	17.07	8799.228	35426.441
1049	17.07	8274.342	34012.758
14619	17.07	13736.264	33165.941
14184	17.07	13427.732	38552.945
3939	17.07	9304.117	33196.02
13008	17.07	12753.414	35780.191
10192	17.07	11589.533	39265.309
14323	17.07	13776.479	38634.164
15739	17.07	14445.134	37837.43
12794	17.07	12759.883	39894.914
13891	17.07	13154.139	33150.648
987	17.07	8186.578	33076.457
1489	17.07	8470.203	38577.797
2103	17.07	8822.381	36675.727
3911	17.07	9428.553	33707.559
1286	17.07	8383.884	37792.383
5007	17.05	10030.56	37337.414
10668	17.05	11733.576	35703.426
3764	17.05	9491.812	35656.391
9197	17.05	10877.703	36980.914
8842	17.05	10621.956	34674.996
11754	17.05	12367.892	38374.098
9110	17.05	10960.608	35838.297
5975	17.05	10197.477	34529.656
922	17.05	8145.88	34244.691
10848	17.05	11661.577	38944.473
889	17.05	8116.147	34660.441
9277	17.05	10965.868	38434.18
3786	17.05	9481.538	35253.078
11005	17.05	11943.075	38146.84
14195	17.05	13488.844	38814.762
7943	17.05	10410.023	36055.738
13542	17.03	13157.165	39370.59
9287	17.03	10839.863	38755.555
3750	17.03	9424.103	35869.484
11630	17.03	12071.676	39222.871
2142	17.03	8680.883	37409.141
12907	17.03	12859.668	37242.449
12257	17.03	12303.482	35299.738
9351	17.03	10800.533	39579.223
670	17.03	8019.628	38694.047
1441	17.03	8561.947	39282.895
5120	17.03	10085.364	39278.211
12219	17.03	12368.287	36326.051
1415	17.01	8421.494	39834.195
10917	17.01	11955.84	39890.41
10987	17.01	11979.44	38721.078
11753	17.01	12423.415	38350.613
3615	17.01	9313.866	38146.566
6104	17.01	10537.972	33549.152
12669	17.01	12566.102	38131.289
13955	17.01	13425.568	34304.785
11678	17.01	12313.794	39794.617
5101	17.01	10045.485	39049.531
5247	16.99	10253.04	37697.172
4189	16.99	9646.236	37462.469
3426	16.99	9329.078	39781.5
5026	16.99	10024.84	37681.949
473	16.99	7694.477	38637.41
10729	16.99	11641.908	36754.992
10552	16.99	11767.448	33060.641
13902	16.99	13420.751	33105.539
1445	16.99	8515.726	39332.328
13817	16.99	13187.817	34520.012
10147	16.99	11608.415	39877.52
10028	16.99	11285.801	37878.859
10096	16.99	11338.275	39250.059
14914	16.97	13973.177	38356.531
11542	16.97	12102.528	37792.91
9494	16.97	11156.834	37732.66
13912	16.97	13435.14	33301.672
11717	16.97	12356.275	39022.152
9416	16.97	11158.435	39017.309
14572	16.97	13685.325	34323.211
15796	16.97	14610.574	36795.82
2309	16.97	8989.928	39488.359
14042	16.97	13555.101	35849.926
10656	16.97	11796.287	35485.609
15579	16.97	14360.393	38574.23
3455	16.97	9315.948	39363.766
10448	16.97	11456.484	34618.43
9872	16.97	11314.164	35009.047
13217	16.97	13055.517	34486.844
11505	16.97	12204.284	37112.129
10432	16.97	11589.738	34976.969
13657	16.97	13277.191	37242.02
7	16.97	7793.608	33084.148
3216	16.97	9093.169	36189.141
621	16.97	8091.291	39432.547
2214	16.95	8662.921	38486.746
172	16.95	7723.727	35433.465
5946	16.95	10306.238	34784.973
4184	16.95	9500.643	37374.59
1494	16.95	8630.782	38322.719
355	16.95	7834.402	37571.273
12714	16.95	12535.432	38960.328
7984	16.95	10558.193	36319.652
8937	16.95	10620.638	33162.063
8939	16.95	10683.583	33197.586
14648	16.95	13846.37	33388.063
15244	16.95	14172.634	34892.965
165	16.95	7688.384	35346.328
14408	16.95	13573.559	37348.758
2287	16.95	8912.066	39865.035
3210	16.95	9255.17	36112.809
2445	16.95	9051.873	37156.301
237	16.95	7958.842	36163.652
15372	16.95	14355.829	33689.84
5933	16.95	10308.829	35372.672
8247	16.93	10643.611	39307.867
12849	16.93	12855.695	38319.82
5031	16.93	9975.644	37728.633
13848	16.93	13164.642	33818.988
14966	16.93	13883.841	39427.375
603	16.93	8193.854	39857.105
15411	16.93	14384.837	34650.324
10269	16.93	11635.58	37370.797
12322	16.93	12469.044	34189.895
240	16.93	7784.949	36193.926
12560	16.93	12541.355	36047.098
4202	16.93	9535.72	37674.039
15888	16.93	14506.676	34982.773
14908	16.93	13850.064	38248.23
11691	16.93	12448.359	39475.699
10017	16.93	11369.345	37643.066
3203	16.93	9181.317	35955.813
8070	16.93	10472.82	37549.59
1752	16.93	8567.344	34324.043
10940	16.93	11954.188	39550.195
4950	16.91	10116.244	36425.559
13514	16.91	13243.251	39802.945
10233	16.91	11441.977	38267.133
10217	16.91	11558.791	38573.887
15004	16.91	14184.695	39929.699
12331	16.91	12477.522	34006.109
12320	16.91	12406.719	34174.645
4678	16.91	9718.116	34261.805
2404	16.91	9007.098	37507.445
1003	16.91	8303.719	33216.969
14856	16.91	13955.693	37262.941
10604	16.91	11639.764	34337.012
1447	16.91	8461.835	39382.492
11826	16.91	12379.421	36733.438
10469	16.91	11623.551	34508.828
2352	16.91	8938.901	38477.445
13356	16.91	13084.764	37244.496
12812	16.89	12918.207	39452.285
12253	16.89	12362.01	35512.227
15508	16.89	14345.124	36830.52
15169	16.89	14212.66	36403.063
3367	16.89	9135.339	39232.297
9801	16.89	11223.888	33503.34
8310	16.89	10709.618	38476.723
3244	16.89	9187.017	36685.688
8166	16.89	10515.17	39243.641
8324	16.89	10696.978	38388.207
13150	16.89	12889.829	33052.289
9312	16.89	10784.439	39047.234
13257	16.89	13115.824	35175.84
8142	16.89	10360.589	38831.375
13501	16.89	13041.567	39941.648
13517	16.89	13287.849	39926.859
5058	16.89	10051.602	38178.352
10686	16.87	11765.552	36114.621
2474	16.87	9006.08	36571.867
5121	16.87	10057.497	39310.43
10944	16.87	11981.696	39303.711
11431	16.87	12196.184	36016.816
15782	16.87	14613.603	37156.734
10231	16.87	11611.868	38150.563
52	16.87	7938.306	33711.387
10936	16.87	11941.326	39480.793
11544	16.87	12281.602	37874.332
434	16.87	7906.796	38248.824
1030	16.87	8326.01	33745.738
651	16.87	8129.213	38793.195
11813	16.87	12329.649	37097.934
11646	16.87	12265.861	39440.848
10853	16.86	11692.551	39053.52
15895	16.86	14496.575	34834.547
15200	16.86	14030.557	35772.496
5138	16.86	9963.157	39585.988
9966	16.86	11244.333	36682.68
11233	16.86	12025.692	34213.813
14328	16.86	13699.217	38710.93
8066	16.86	10433.315	37481.973
11390	16.86	12134.484	35138.516
10391	16.86	11516.712	35779.367
5264	16.86	10149.705	37394.789
3274	16.86	9237.526	37234.973
10467	16.86	11503.555	34470.586
10682	16.86	11819.271	36089.023
3717	16.86	9358.47	36505.832
11405	16.86	12138.048	35408.711
4016	16.86	9654.402	34293.598
12209	16.86	12303.276	36235.371
2336	16.86	8957.171	39043.801
1169	16.86	8240.99	35838.113
4378	16.84	9554.538	39918.285
13821	16.84	13345.389	34339.941
15759	16.84	14628.921	37584.594
5260	16.84	10298.472	37359.305
11524	16.84	12152.524	37453.297
14238	16.84	13380.579	39674.07
9512	16.84	11101.904	37361.07
14250	16.84	13363.888	39855.52
2536	16.84	8963.035	35422.305
3361	16.84	9073.954	38947.984
12953	16.84	12755.459	36844.293
14564	16.84	13634.731	34539.352
9669	16.84	11008.966	34776.184
10977	16.84	11867.297	38898.988
14669	16.84	13942.293	33775.313
1558	16.84	8425.955	37180.195
8348	16.84	10718.553	37677.98
8943	16.82	10622.484	33239.785
14537	16.82	13684.35	34848.117
1500	16.82	8518.567	38402.48
13607	16.82	13332.564	38043.957
10826	16.82	11786.418	38509.621
3682	16.82	9391.621	37336.93
3912	16.82	9355.541	33712.863
597	16.82	7922.158	39999.211
3723	16.82	9351.379	36338.809
3619	16.82	9302.206	38199.781
9614	16.82	11008.21	36029.453
8323	16.82	10695.878	38357.227
1680	16.82	8612.637	35588.16
13461	16.82	13106.645	39104.645
15963	16.82	14441.925	33618.324
10259	16.82	11487.49	37764.777
14976	16.82	13995.224	39565.277
12737	16.8	12626.661	39304.938
8922	16.8	10635.461	33610.555
11611	16.8	12167.205	38866.461
13262	16.8	13016.43	35272.945
8326	16.8	10759.261	38408.586
15528	16.8	14383.579	37497.207
14776	16.8	13879.658	35687.27
15559	16.8	14315.985	38050.031
9193	16.8	10782	36938.473
1243	16.8	8255.687	37028.617
4375	16.8	9552.606	39897.211
10580	16.8	11777.352	33766.004
2150	16.8	8845.393	37505.824
10555	16.8	11782.611	33097.852
13533	16.8	13141.122	39556.02
11410	16.8	12228.286	35505.207
4654	16.8	9842.835	34616.855
15613	16.78	14366.641	39302.891
13014	16.78	12872.362	35651.121
5145	16.78	9948.995	39851.461
10084	16.78	11352.597	38926.758
14416	16.78	13707.716	37282.309
10173	16.78	11542.883	39475.121
669	16.78	8158.486	38693.633
10410	16.78	11527.666	35694.551
10842	16.78	11822.108	38846.207
11703	16.78	12298.639	39383.586
2818	16.78	9158.27	35086.758
1960	16.78	8808.488	34711.555
10983	16.78	12056.988	38640.863
15956	16.78	14497.907	33508.652
1032	16.78	8328.252	33784.41
10740	16.78	11781.676	36869.945
2212	16.78	8819.667	38433.09
14249	16.78	13555.438	39842.789
11495	16.78	12144.57	37016.531
9347	16.76	10814.044	39529.234
8929	16.76	10731.516	33355.301
11011	16.76	12001.345	38289.207
14874	16.76	13853.064	37623.188
13273	16.76	12944.96	35438.742
14977	16.76	13926.644	39567.207
4626	16.76	9818.143	35280.129
15753	16.76	14463.601	37815.281
6081	16.76	10385.864	33142.773
3201	16.76	9105.244	35912.504
12287	16.76	12365.971	34656.211
9568	16.76	11063.36	36615.469
1039	16.76	8392.108	33824.766
627	16.74	8078.316	39542.664
13446	16.74	13048.758	38837.371
10	16.74	7707.056	33102.641
10359	16.74	11582.001	36223.555
793	16.74	8010.071	36687.641
4025	16.74	9647.336	34579.184
9959	16.74	11314.684	36597.16
13556	16.74	13148.34	39235.07
12662	16.74	12508.44	38013.293
11606	16.74	12127.547	38744.563
9450	16.74	11148.451	38370.07
5037	16.74	9962.705	37849.504
15257	16.74	14186.649	34748.02
8200	16.74	10383.53	39838.09
89	16.74	7951.494	34234.84
8141	16.74	10437.571	38820.449
1132	16.74	8249.248	35210.77
11197	16.74	11881.175	34901.445
13650	16.74	13175.731	37446.777
9120	16.74	10877.317	35990.586
44	16.74	7803.682	33604.32
10966	16.74	12067.445	39048.77
3813	16.74	9408.756	35179.848
3787	16.72	9286.944	35254.93
14768	16.72	13802.312	35617.5
1932	16.72	8844.316	34305.258
10804	16.72	11695.719	38026.031
12272	16.72	12378.61	34780.207
12342	16.72	12353.638	33946.438
14803	16.72	13823.954	36240.422
12381	16.7	12663.029	33091.723
348	16.7	7861.114	37458.188
8263	16.7	10755.9	39144.695
9141	16.7	10879.471	36274.668
11238	16.7	12015.377	34000.949
13544	16.7	13199.66	39424.172
10857	16.7	11743.212	39104.066
392	16.7	7968.71	37908.719
9854	16.7	11237.21	34505.336
1860	16.7	8733.619	33604.977
13031	16.7	12809.528	35338.523
3371	16.7	9082.721	39417.988
2437	16.7	8995.775	37050.805
168	16.7	7947.827	35377.594
2484	16.7	8965.874	36445.496
13221	16.7	12971.42	34605.434
873	16.7	7998.596	34983.727
259	16.68	7733.999	36345.297
2307	16.68	9048.258	39733.43
11422	16.68	12268.453	35854.938
10331	16.68	11517.963	36579.953
5249	16.68	10166.949	37548.258
3336	16.68	9126.602	38375.195
4374	16.68	9705.384	39870.066
2688	16.68	8939.165	33021.25
8814	16.68	10758.066	35382.016
4849	16.68	10091.001	35744.648
14665	16.68	13898.463	33694.23
12394	16.68	12553.33	33281.082
2620	16.68	8951.332	34410.012
13531	16.68	13212.092	39454.246
2063	16.68	8783.313	36153.926
14401	16.66	13589.632	37574.684
9528	16.66	11112.95	37500.758
13020	16.66	12813.258	35485.504
9713	16.66	11143.847	33987.926
11609	16.66	12140.524	38819.465
6124	16.66	10467.891	33874.145
4594	16.66	9749.809	36142.695
12479	16.66	12556.359	34851.477
13782	16.66	13185.487	35084.105
4542	16.66	9748.475	36774.035
9977	16.66	11265.598	36908.809
14906	16.66	13809.666	38211.992
4733	16.66	10055.276	33382.117
11733	16.66	12298.017	38655.738
3457	16.66	9437.34	39407.512
12876	16.66	12916.488	37905.727
13671	16.66	13260.232	36884.926
1419	16.66	8619.024	39898.902
14182	16.64	13542.614	38516.688
14797	16.64	13998.424	36112.445
1327	16.64	8367.896	38486.688
13268	16.64	13082.878	35368.273
5258	16.64	10263.443	37635.355
10649	16.64	11842.211	35283.215
15770	16.63	14622.097	37230.645
15128	16.63	14193.266	37445.727
1204	16.63	8342.571	36474.734
14589	16.63	13638.978	34095.289
13635	16.63	13159.2	37797.32
15191	16.63	14058.251	36177.988
12406	16.63	12665.695	33571.539
3979	16.63	9613.074	33436.625
8342	16.63	10694.958	37914.863
3685	16.63	9350.417	37057.563
5130	16.63	9982.534	39484.023
15448	16.63	14232.463	35366.387
15398	16.63	14236.847	34261.98
9257	16.63	10915.298	37982.309
2531	16.63	8860.065	35696.164
1337	16.63	8392.576	38697.289
15695	16.63	14438.298	38848.434
11112	16.63	12037.917	36265.801
14090	16.63	13534.698	36867.328
8896	16.63	10714.315	33851.871
11333	16.63	12197.049	33917.98
1443	16.61	8561.079	39313.395
5321	16.61	10325.622	36619.039
13868	16.61	13294.49	33530.035
13754	16.61	13197.576	35333.797
13739	16.61	13247.443	35440.336
11745	16.61	12462.946	38505.754
13735	16.61	13156.002	35663.965
9935	16.61	11253.697	36324.191
10075	16.61	11323.299	38790.195
11638	16.61	12228.015	39309.672
14302	16.61	13781.396	39415.414
4688	16.61	9863.31	33946.746
361	16.61	7926.393	37630.867
12260	16.61	12286.042	35402.648
15286	16.61	14161.083	34209.043
744	16.61	8111.91	37443.977
1885	16.61	8826.036	33799.793
2024	16.61	8735.678	35626.109
563	16.61	7776.801	39620.41
10881	16.61	11693.898	39501.82
3678	16.61	9441.573	37262.84
11607	16.61	12203.725	38755.051
12294	16.61	12455.204	34698.539
11216	16.61	12065.931	34530.254
15728	16.59	14623.826	38283.391
10675	16.59	11691.436	35931.387
12641	16.59	12710.687	37519.977
1598	16.59	8507.403	36758.941
13903	16.59	13430.398	33105.414
15531	16.59	14220.217	37528.645
9151	16.59	10981.6	36441.828
9989	16.59	11310.249	37018.781
10798	16.59	11653.783	37931.121
13216	16.59	12996.431	34459.313
11246	16.59	11896.042	33835.902
10893	16.59	11847.011	39595.555
5409	16.59	10341.292	36336.727
1507	16.59	8579.226	38240.977
12363	16.59	12442.674	33372.363
4540	16.59	9874.318	36766.527
12375	16.59	12415.26	33087.691
15651	16.59	14459.671	39997.828
2675	16.59	8952.399	33169.41
15375	16.59	14225.944	33723.734
11376	16.59	12250.516	34858.539
10198	16.59	11636.227	38873.328
13379	16.57	12942.975	37681.832
2607	16.57	8949.253	34465.746
10438	16.57	11601.59	35024.52
14103	16.57	13374.082	37159.277
2629	16.57	8850.788	33974.543
10903	16.57	11792.981	39822.18
1215	16.57	8328.961	36602.273
12321	16.57	12318.683	34179.648
13613	16.57	13310.526	38114.746
3422	16.57	9251.14	39998.82
11117	16.57	12037.767	36067.09
1690	16.57	8434.191	35261.363
6076	16.57	10432.689	33060.234
11814	16.57	12379.087	37111.395
9899	16.55	11355.328	35675.23
268	16.55	7988.255	36467.766
15370	16.55	14303.631	33647.512
14448	16.55	13665.526	36634.434
5050	16.55	10124.845	38040.051
4102	16.55	9693.4	35822.18
11001	16.55	11883.428	38333.426
9651	16.55	11192.58	35380.945
10148	16.55	11547.818	39884.945
648	16.55	8007.621	39069.234
10721	16.55	11736.413	36653.992
370	16.55	7763.412	37727.289
11698	16.55	12427.896	39299.656
10265	16.53	11566.825	37643.004
1339	16.53	8358.093	38711.977
5203	16.53	10193.437	38863.332
529	16.53	7646.993	39268.676
6073	16.53	10439.357	33002.754
3623	16.53	9310.539	38224.727
13102	16.53	12869.759	34245.559
8948	16.53	10749.334	33033.84
14406	16.53	13727.32	37643.457
11176	16.53	11961.272	35110.523
1271	16.53	8227.338	37474.445
6063	16.53	10254.518	33171.48
1474	16.53	8467.665	38663.059
12594	16.53	12506.813	36561.215
10535	16.53	11427.424	33188.723
2575	16.53	8921.958	34966.961
8257	16.53	10607.314	39109.492
4444	16.53	9815.852	38418.559
5166	16.53	10307.206	39644.02
14933	16.51	13825.268	38882.121
3659	16.51	9337.985	37661.121
9284	16.51	10902.123	38650.512
6233	16.51	10498.128	35588.996
14574	16.51	13747.239	34359.82
11157	16.51	12011.153	35637.031
9279	16.51	10902.738	38458.84
11586	16.51	12095.283	38438.129
4673	16.51	9878.337	34430.852
857	16.51	8130.665	35399.891
1867	16.51	8847.535	33673.637
4539	16.51	9801.032	36763.547
9363	16.51	10851.357	39943.84
4261	16.51	9569.856	38587.543
14028	16.51	13461.399	35551.168
11543	16.51	12194.745	37821.113
557	16.51	7841.436	39578.848
15869	16.51	14545.824	35375.621
980	16.51	8154.494	33013.695
10891	16.51	11795.79	39560.328
9896	16.51	11265.824	35649.926
10046	16.49	11345.456	38129.004
4166	16.49	9656.888	37064.355
3916	16.49	9347.721	33506.508
14447	16.49	13743.492	36626.641
14430	16.49	13755.19	37013.672
8214	16.49	10659.543	39851.117
15664	16.49	14608.566	39696.734
1156	16.49	8245.462	35611.527
3200	16.49	9248.083	35890.301
9882	16.49	11346.593	35344.578
15496	16.49	14383.867	36599.258
1046	16.49	8245.081	33933.297
[truncated: 3,544 more rows]
