# Supplementary material for: Insights on the Control of Yeast Single-Cell Growth Variability by Members of the Trehalose Phosphate Synthase (TPS) Complex
Source: Front Cell Dev Biol. 2021 Jan 28;9:607628. doi: 10.3389/fcell.2021.607628 (PMC7876269; doi:10.3389/fcell.2021.607628)
Supplement: Supplementary file 4 [file Data_Sheet_3.ZIP › to_send/input_files/20190516_GalDelta_Ntd-TPS1-Glc_t1.csv]

Id	Area (µm²)	Centre X Position (µm)	Centre Y Position (µm)
1205	118.73	8613.457	33464.074
2757	84.95	9610.702	36538.98
10128	84.49	14384.76	38325.773
2670	82.71	9498.667	34375.609
2402	80.39	9365.761	38695.688
9052	76.95	13661.536	37138.344
8976	76.49	13600.017	38177.656
7560	76.16	12783.532	37849.379
2304	72.35	9274.25	38451.336
5335	71.09	11611.524	38057.465
9150	70.63	13615.355	35214.66
400	70.59	7840.568	39922.953
10050	70.32	14365.328	37087.449
5849	69.07	12058.793	38164.688
10236	68.71	14464.838	39452.117
3094	67.49	9916.511	34941.602
6525	66.47	12241.623	37948.691
9827	66.09	14077.549	34686.734
2011	65.99	9270.006	33595.855
5361	65.72	11624.889	37436.043
6180	65.38	12036.271	33224.59
9893	65.21	14000.503	33201.738
8512	64.98	13330.828	33550.129
10497	64.33	14529.725	33083.957
5520	64.02	11472.415	33708.379
7082	63.67	12421.185	33698.793
4918	62.26	11167.235	33715.305
5103	61.99	11292.064	36353.723
5549	60.94	11794.012	33506.176
1570	60.06	8791.368	39360.934
114	58.7	7850.489	35536.563
9260	57.91	13888.908	34326.703
3529	57.47	10197.688	39118.785
2834	56.97	9580.264	38669.719
3048	56.93	9905.582	36136.227
7028	56.51	12377.694	35044.914
5459	55.27	11524.697	35131.594
3329	55	9928.237	37114.574
199	54.69	7794.405	37022.023
7964	54.67	13132.904	35879.586
8949	54.16	13756.144	38750.242
9188	53.72	13655.797	33717.648
4359	53.7	10771.386	33642.766
10496	53.54	14624.588	33066.34
9897	53.51	14093.096	33097.367
6203	53.41	12207.88	33535.988
7078	53.33	12354.913	33957.57
58	53.1	7902.21	34117.848
6095	53.08	12014.893	36022.012
8535	52.84	13459.43	33572.563
9237	52.32	13806.981	33488.387
3676	52.28	10142.332	36130.461
9886	52.15	14119.789	33622.039
9988	52.01	14221.106	35325.754
6901	51.99	12469.91	37196.215
9217	51.92	13734.592	33018.34
9313	51.4	13949.729	35917.609
2961	51.38	9796.849	37859.852
8281	51.36	13269.574	39254.5
551	50.98	8024.35	35748.406
9222	50.94	13943.079	33044.012
4305	50.52	10582.362	34831.656
9970	50.52	14284.761	34726.828
9906	50.38	14327.352	33268.355
2293	50.23	9272.022	38173.887
10500	49.96	14550.393	33135.613
565	49.87	8013.293	35264.777
5024	49.39	11303.967	35193.855
1928	49.35	8957.352	35296.402
9213	49.16	13644.323	33170.434
9873	49.1	14185.342	33893.539
3484	49.02	10341.059	39628.316
2046	48.93	9151.287	34474.227
3945	48.89	10367.951	36713.059
3458	48.45	9939.893	39598.926
4226	48.32	10700.111	36942.676
3768	48.3	10218.536	33938.863
8526	48.11	13537.115	33173.48
4509	47.95	10883.283	36108.09
8527	47.84	13567.184	33196.129
9866	47.8	14150.054	34060.844
2629	47.72	9443.307	33076.695
10475	47.72	14443.208	33698.297
3349	47.72	9944.009	37394.461
9856	47.7	14059.153	34402.969
9199	47.59	13744.068	33586.023
9130	47.42	13715.693	35995.02
8520	47.3	13264.42	33093.516
9892	47.28	14094.813	33470.969
9954	47.15	14229.593	34226.688
9507	47.03	13859.204	39400.535
9207	46.94	13715.668	33472.914
8556	46.84	13515.282	33851.977
1656	46.61	8875.267	38374.891
8536	46.32	13566.232	33573.434
1662	46.31	8872.631	38276.406
3722	46.27	10219.932	35323.242
3600	46.21	10150.377	37625.629
4711	46.19	11185.959	38396.984
5475	46.11	11437.867	34917.441
10492	46.08	14609.756	33232.898
10240	46.04	14590.673	39516.477
4338	46	10726.546	34142.539
7836	45.94	12823.821	33174.645
1144	45.92	8474.397	35714.07
2019	45.75	9184.627	33906.699
9895	45.6	14072.551	33031.652
6154	45.56	11867.054	34135.422
5545	45.56	11818.82	33066.855
3800	45.5	10273.303	33151.703
4304	45.48	10775.616	34781.934
9235	45.41	13963.203	33410.438
10480	45.23	14608.659	33504.398
5012	45.19	11393.742	34979.297
8412	45.12	13244.714	36611.809
9907	45.12	14294.379	33301.73
5866	45.06	11959.073	37941.473
3639	45.02	10202.446	36552.188
5491	44.95	11482.379	34398.746
2636	44.95	9682.321	33012.043
10388	44.89	14614.513	36132.332
1430	44.77	8693.985	37347.098
9098	44.75	13769.74	36255.086
2884	44.62	9907.414	39466.844
9204	44.58	13683.692	33438.449
2721	44.56	9502.036	35690.738
7099	44.49	12670.485	33261.082
3112	44.43	9834.273	34513.234
7728	44.29	12781.2	35403.406
6958	44.24	12316.018	36387.957
9888	44.22	14111.727	33409.375
2348	44.2	9485.886	39779.059
4057	44.18	10534.039	38404.477
9623	44.1	14155.805	39077.914
7063	43.95	12295.661	34413.102
1947	43.8	9052.054	34880.77
2885	43.8	9824.67	39510.055
4693	43.78	11205.356	38640.934
1616	43.7	8961.977	39562.164
6621	43.61	12492.466	39598.191
4126	43.57	10681.837	39155.633
7824	43.55	12906.397	33754.016
716	43.53	8390.036	35919.41
10421	43.53	14638.064	35274.027
1168	43.49	8598.427	34794.434
2611	43.45	9291.755	33611.5
1626	43.34	8920.558	39141.984
7479	43.24	12872.316	38912.164
1229	43.2	8784.597	33054.172
700	43.2	8266.54	35535.246
7888	43.13	13042.59	34149.348
7955	43.11	13086.706	35522.238
9528	43.11	13940.435	39763.934
3830	43.05	10549.559	34205.813
9885	43.05	14200.975	33541.719
161	43.01	7927.474	36356.277
9894	43.01	14202.064	33237.52
8071	42.93	13132.946	37634.113
7129	42.9	12510.651	34136.594
8415	42.9	13200.083	36693.844
7097	42.86	12629.821	33225.141
4270	42.84	10758.582	35826.41
10080	42.82	14357.289	37692.258
3127	42.69	9763.009	33812.438
6504	42.65	12211.63	37330.633
9228	42.65	13925.476	33288.184
9253	42.63	13784.479	34009.91
4623	42.36	10814.657	39165.105
3856	42.17	10460.158	34874.766
7166	42.11	12504.141	34583.293
4798	42.09	11163.013	36070.203
9972	42.03	14386.662	34792.59
10317	42	14595.947	37939.559
3053	41.84	9856.678	35951.02
8583	41.82	13562.161	34631.434
9899	41.61	14376.647	33136.305
9943	41.59	14244.328	33641.938
2773	41.59	9638.572	36954.641
979	41.48	8519.005	38752.805
9863	41.33	14100.958	34009.555
3194	41.33	10119.754	33921.52
7090	41.31	12290.844	33277.953
7885	41.31	13135.663	34122.883
2275	41.31	9176.832	37462.645
4631	41.29	10977.097	39256.484
8721	41.29	13526.697	37482.199
10435	41.27	14581.849	34957.824
276	41.27	7823.623	38029.379
5291	41.27	11605.704	39905.652
3119	41.27	9741.719	34373.512
2573	41.25	9448.347	34880.758
10455	41.17	14458.165	34291.563
4731	41.15	11170.582	37827.215
8514	41.15	13242.546	33372.766
7125	41.15	12546.021	33952.195
7103	41.12	12512.308	33378.852
8432	41.12	13141.707	36162.188
7105	41.1	12509.679	33447.258
7742	41.08	12856.074	34931.805
7750	40.98	12922.613	34794.094
4770	40.96	11135.741	36921.898
2978	40.92	9917.451	37614.512
3363	40.9	9979.824	37775.102
9944	40.87	14382.651	33758.488
9845	40.87	14120.226	34348.691
8881	40.75	13719.127	39705.824
1943	40.71	9009.43	35068.305
9859	40.66	14168.748	34274.09
1123	40.62	8568.621	36200.332
6194	40.6	12239.75	33073.215
9941	40.58	14414.678	33472.805
3730	40.56	10239.613	35248.105
1956	40.56	8990.939	34521.172
8266	40.54	13139.26	39334.094
5227	40.5	11219.126	39357.988
1598	40.45	8663.338	39877.145
10493	40.41	14606.016	33261.59
5653	40.35	11712.429	36025.52
8572	40.31	13415.964	34139.551
7443	40.27	12783.94	39449.797
9332	40.2	13977.586	36345.148
4395	40.2	10965.429	33587.746
773	40.18	8371.11	37933.215
3732	40.14	10262.552	34947.977
3409	40.04	9949.45	38545.535
1663	40.02	9054.297	38281.262
3203	40.02	10062.466	34156.215
8515	40	13338.561	33407.531
7985	39.97	12995.507	36385.016
5592	39.93	11655.409	34577.004
9255	39.89	13909.109	34119.715
4075	39.87	10520.704	39182.586
3152	39.83	9913.418	33318.242
6978	39.79	12390.858	36332.242
3545	39.78	10225.629	38901.566
10468	39.76	14521.783	33863.605
2482	39.74	9290.838	36563.48
1575	39.7	8683.77	39501.645
1627	39.66	8963.598	39150.859
6166	39.64	12045.812	33799.91
2947	39.62	9718.782	38012.859
5440	39.58	11429.973	35885.652
4433	39.56	10922.922	34121.895
4004	39.53	10426.743	37476.047
5154	39.53	11249.972	37680.82
9233	39.51	13809.593	33329.152
5574	39.51	11752.652	34223.813
9276	39.45	13981.071	34647.5
840	39.43	8404.462	39157.703
1657	39.37	9032.275	38416.254
9053	39.35	13670.162	37144.223
5888	39.33	11998.955	37265.988
5581	39.33	11678.293	34417.086
8523	39.3	13432.259	33086.055
5032	39.3	11318.724	35413
2612	39.18	9481.422	33612.758
10258	39.18	14594.329	39034.434
4355	39.14	10596.538	33779.078
1237	39.14	8636.473	33244.426
6153	39.1	11909.654	34438.297
4399	39.1	10879.023	33695.477
4943	39.1	10994.376	33005.629
5577	39.03	11641.006	34366.164
1713	39.01	8896.88	37420.691
7132	39.01	12600.671	34206.438
9947	38.89	14218.466	33874.844
8783	38.89	13435.081	38571.191
10055	38.88	14391.32	37146.797
9874	38.88	14005.587	33923.172
7867	38.84	12987.421	33740.676
4970	38.8	11283.195	33766.188
7267	38.76	12680.012	37140.73
10233	38.74	14496.245	39699.285
760	38.72	8414.593	37457.406
8501	38.7	13257.375	34101.84
8456	38.66	13338.489	35412.777
963	38.59	8610.304	38795.043
9860	38.53	14033.809	34275.543
10259	38.53	14510.995	39038.379
5490	38.49	11636.718	34331.762
3084	38.47	9831.365	35252.453
7075	38.47	12450.276	33928.438
4766	38.45	11181.496	36858.73
138	38.43	7909.378	35997.492
2826	38.42	9583.313	38390.648
4219	38.42	10744.134	37157.809
3972	38.4	10554.84	37126.016
3366	38.4	9990.356	37866.543
9251	38.4	13829.515	33953.184
4120	38.38	10742.707	39537.809
9240	38.34	13932.209	33640.676
71	38.32	7969.929	34462.773
1069	38.3	8584.285	37579
1475	38.24	8826.037	37766.816
8257	38.24	13340.791	39729.363
1541	38.22	8820.02	38705.391
8533	38.2	13373.58	33566.145
633	38.2	8235.772	33329.727
7725	38.15	12849.779	35358.68
4607	38.13	10984.788	38722.266
25	38.11	7986.422	33595.785
9862	38.11	14110.375	33984.406
6612	38.11	12291.965	39919.441
4248	38.11	10690.603	36530.371
9158	38.11	13714.249	34676.059
2597	38.09	9453.68	34267.277
9525	38.07	13938.59	39717.859
5293	38.07	11434.303	39930.609
5590	38.07	11794.982	34560.688
1080	38.05	8458.191	37409.902
3607	38.05	10255.725	37467.379
3183	38.03	9922.052	33643.98
9833	38.01	14006.207	34598.332
4827	37.97	11114.277	35447.383
343	37.97	7721.612	38995.727
2406	37.97	9419.885	38769.992
3797	37.97	10247.773	33083.66
5194	37.96	11374.74	38622.023
4277	37.92	10665.919	35643.488
7360	37.92	12689.192	38497.473
8419	37.88	13190.688	36477.637
10249	37.86	14638.772	39358.328
9909	37.84	14379.565	33323.906
2503	37.84	9393.022	35901.125
10387	37.84	14592.825	36122.574
6171	37.82	11855.596	33536.289
650	37.8	8223.931	34003.66
1187	37.8	8562.064	33821.711
1233	37.78	8781.475	33144.043
6149	37.76	11877.95	34317.285
9154	37.76	13744.5	34774.402
5466	37.76	11538.447	35061.16
7844	37.76	13043.615	33152.672
4236	37.75	10698.166	36843.742
9176	37.71	13747.132	34175.344
3761	37.71	10144.794	34279.453
6151	37.69	11873.439	34385.313
4014	37.67	10459.411	37510.789
3638	37.67	10278.523	36852.445
9476	37.65	13861.613	39309.504
5454	37.63	11510.329	35323.586
5456	37.61	11507.013	35354.016
6130	37.59	12061.643	34787.672
7672	37.57	12857.593	36857.184
9404	37.55	13801.851	37758.719
9415	37.55	13837.295	37982.969
6580	37.52	12074.112	39294.352
6102	37.48	11861.754	35859.594
10483	37.46	14435.914	33379.191
2391	37.46	9462.153	38999.988
4675	37.42	11123.235	39355.434
9901	37.42	14216.184	33156.207
6302	37.4	12276.973	36339.234
5591	37.4	11747.907	34576.234
8655	37.4	13519.018	36253.832
3138	37.38	9768.353	33720.641
3780	37.38	10155.751	33598.766
8674	37.36	13371.07	36670.121
6136	37.34	11905.438	34840.656
7690	37.3	12896.529	36143.004
9688	37.3	14045.822	37835.629
5421	37.3	11592.421	36209.527
4579	37.29	10912.127	38008.82
3146	37.27	9896.205	33438.793
6133	37.25	12024.73	34814.652
1701	37.23	8921.368	37554.98
1982	37.19	8866.674	33389.078
2168	37.19	9166.132	36008.746
7842	37.17	12754.7	33121.488
2921	37.15	9870.182	38927.227
4138	37.15	10640.147	38909.574
3712	37.15	10340.667	35477.93
8565	37.15	13529.111	33913.578
4902	37.13	11111.963	34100.992
4384	37.13	10966.378	33262.996
6258	37.11	12068.401	35220.574
6104	37.09	11982.627	35655.078
7235	37.09	12530.755	36508.863
3390	37.09	10103.997	37993.027
10052	37.07	14343.013	37103.164
50	37.06	7656.028	34042.328
3904	37.04	10539.77	36003.828
8458	37.02	13346.988	35546.648
5003	37	11305.877	34754.832
937	36.98	8604.546	39355.383
2607	36.94	9467.76	33533.789
4748	36.94	11178.332	37734.617
5370	36.94	11539.92	36955.777
7886	36.94	13105.036	34127.16
554	36.94	8017.525	35816.176
1208	36.92	8610.162	33216.629
4639	36.88	10839.779	39732.781
4859	36.86	11204.344	34769.723
6115	36.85	11983.842	35313.164
7138	36.85	12603.417	34280.551
8864	36.85	13620.798	39802.293
4605	36.81	10873.118	38665.656
7143	36.81	12571.184	34407.188
5334	36.71	11452.88	38282.621
2240	36.69	9077.403	36939.734
4441	36.69	10970.426	34434.133
8762	36.67	13387.045	38191.031
1354	36.65	8687.03	36502.828
4569	36.65	10806.84	37730.66
2671	36.63	9656.457	34430.703
10316	36.62	14537.581	37928.398
9187	36.62	13688.022	33711.563
3617	36.58	10158.308	37065.027
4773	36.58	11048.903	36698.203
5812	36.56	11918.786	39258.535
3402	36.56	10131.276	38270.785
3427	36.56	10035.894	38935.984
10377	36.56	14592.23	36301.23
5636	36.54	11646.106	35615.258
5500	36.52	11560.07	34239.543
9971	36.5	14358.56	34777.242
7701	36.5	12857.348	35775.719
7971	36.5	13015.147	35973.355
4641	36.48	10791.519	39827.441
7837	36.48	12761.027	33227.496
3486	36.44	10256.74	39684.191
3150	36.44	9874.069	33243.207
9221	36.44	13685.753	33147.566
8557	36.44	13549.062	33869.813
8650	36.42	13548.035	36137.016
643	36.42	8411.328	33723.781
6162	36.4	11954.856	33825.938
4736	36.39	11084.88	37914.906
4061	36.35	10561.142	38622.664
5769	36.35	11733.687	39349.316
2165	36.35	9203.881	35991.113
6197	36.33	12245.012	33244.301
2701	36.33	9582.559	35377.754
9224	36.31	13844.421	33212.012
3952	36.31	10513.422	36841.371
1736	36.31	8966.289	37139.773
5507	36.31	11463.415	34090.922
10467	36.27	14630.577	33851.176
690	36.27	8303.7	35196.828
3483	36.25	10270.912	39610.547
2428	36.25	9473.377	37717.387
9869	36.23	14097.596	34095.301
3552	36.19	10225.265	38512.277
3783	36.19	10243.444	33372.012
1236	36.19	8727.412	33194.313
609	36.16	8198.609	33561.797
8965	36.16	13614.844	38344.246
4638	36.14	10888.812	39700.488
2027	36.14	9147.33	34175.301
8634	36.12	13362.728	35750.41
4142	36.12	10671.388	38672.426
9198	36.12	13756.131	33498.152
5807	36.12	11893.069	39412.746
3747	36.12	10205.059	34710.715
7825	36.1	12821.757	33767.551
7762	36.1	12719.55	34448.113
2438	36.1	9363.173	37369.16
4612	36.1	10958.56	38759.965
4317	36.08	10572.054	34736.922
4446	36.06	10949.743	34578.773
4089	36.02	10406.275	39571.32
6878	36.02	12293.999	37954.801
4397	36	10879.188	33613.129
5732	35.96	11701.421	37908.512
4373	35.91	10865.146	33053.758
9316	35.89	13802.069	36035.117
10196	35.89	14238.75	39878.328
2609	35.87	9475.749	33560.879
3628	35.87	10349.834	36910.969
610	35.85	8114.918	33624.617
5817	35.85	12049.3	38803.512
51	35.83	7837.565	34047.648
5893	35.83	12033.462	37081.715
7695	35.83	12785.542	35981.258
2371	35.79	9372.568	39575.898
1650	35.75	8963.52	38497.738
1669	35.75	8877.785	38040.07
5556	35.75	11657.885	33712.223
4690	35.73	11189.049	38860.855
8464	35.73	13351.418	34946.43
1641	35.73	9059.561	38890.613
2353	35.72	9317.718	39857.5
9281	35.7	13888.999	34818.77
3472	35.7	10295.857	39884.117
2300	35.7	9080.983	38345.469
9177	35.66	13586.977	34048.641
6208	35.64	12100.445	33595.449
509	35.62	8192.774	37411.641
1285	35.62	8684.068	35139.996
3634	35.62	10153.634	36740.848
7173	35.6	12558.249	34729.863
10007	35.58	14260.84	35738.664
1156	35.58	8538.605	35168.637
10460	35.58	14452.717	34181.848
1240	35.58	8673.859	33333.457
6141	35.56	12014.337	34625.844
10337	35.54	14561.35	37404.043
4546	35.52	10809.347	37096.441
1290	35.52	8682.837	35289.539
3782	35.5	10142.125	33346.359
2909	35.5	9734.789	39395.145
5313	35.49	11603.221	39408
3631	35.49	10325.495	36962.211
562	35.45	8184.225	35515.113
1535	35.45	8646.074	38657.469
6252	35.45	12272.661	35137.305
7999	35.43	13119.038	36643.18
3261	35.43	10116.126	35855.039
2985	35.41	9890.036	37192.215
9595	35.39	14126.842	39344.059
3140	35.37	9884.772	33532.793
9795	35.37	14120.041	35472.648
9234	35.37	13848.715	33352.09
5351	35.37	11636.34	37503.695
5304	35.37	11483.982	39686.922
592	35.35	8162.147	34236.809
4053	35.33	10539.875	38320.434
8524	35.29	13435.472	33102.621
4443	35.29	10822.732	34543.613
5892	35.29	11959.21	37052.57
866	35.29	8336.795	39501.297
2786	35.29	9683.652	37318.629
6181	35.29	11854.757	33237.34
7734	35.27	12719.194	35111.152
8467	35.27	13161.853	35004.07
7959	35.27	13090.251	35674.855
5656	35.26	11822.497	36076.465
1122	35.26	8597.716	36138.492
9554	35.24	14209.771	39773.984
8651	35.22	13486.932	36152.027
6469	35.18	12175.207	36896.234
6183	35.14	12055.809	33309.824
4550	35.12	10827.401	37218.273
3204	35.12	9971.53	34177.215
5504	35.12	11575.576	34064.379
560	35.1	8182.035	35468.953
4972	35.08	11408.441	33837.41
7761	35.08	12711.543	34738.258
4881	35.06	11103.689	34606.211
1139	35.03	8484.69	35671.066
8588	34.99	13498.419	34757.641
10053	34.97	14254.594	37105.973
9963	34.97	14252.124	34619.121
4381	34.95	10834.939	33134.176
6237	34.91	12154.564	34647.336
8712	34.91	13399.852	37347.008
7198	34.89	12657.695	35732.031
8348	34.89	13140.895	38114.551
6167	34.89	11987.6	33518.48
8513	34.89	13323.935	33364.465
4895	34.87	11014.811	34268.141
5578	34.85	11803.202	34391.477
8351	34.85	13149.751	37861.559
1994	34.85	9136.259	33125.805
7841	34.83	12871.488	33018.563
9802	34.83	14171.977	35359.547
5340	34.83	11565.67	37885.551
1852	34.82	8971.789	36311.672
3392	34.82	9935.824	38019.297
5049	34.82	11250.528	35549.938
4686	34.8	11179.21	39027.488
236	34.8	7910.124	37691.219
9998	34.78	14226.187	35515.668
2732	34.76	9633.568	35962.395
7073	34.76	12427.734	33808.871
8438	34.74	13219.643	35994.316
4315	34.72	10721.512	34651.191
8966	34.7	13675.903	38343.711
10079	34.7	14249.383	37683.242
5786	34.68	12001.431	39750.023
1188	34.64	8583.6	33849.832
4890	34.64	11061.656	34193.645
1206	34.62	8431.215	33198.684
3143	34.62	9901.533	33360.805
10391	34.6	14572.875	35908.148
631	34.57	8405.053	33249.953
8001	34.55	13063.398	36655.637
1175	34.55	8608.647	34364.797
2830	34.53	9503.15	38505.074
8656	34.53	13364.599	36275.113
3649	34.51	10261.975	36401.555
2380	34.51	9375.324	39384.449
9282	34.49	13813.229	34900.656
7895	34.49	13072.112	34330.539
2447	34.49	9389.138	37284.871
2485	34.47	9356.107	36378.086
3751	34.47	10242.764	34491.883
9593	34.47	14049.031	39313.648
5315	34.43	11559.328	39167.777
1604	34.41	8852.851	39827.051
5368	34.41	11626.973	36875.09
4069	34.41	10432.128	38895.402
9559	34.39	14086.625	39813.414
2801	34.37	9559.195	37749.367
6484	34.37	12258.971	37150.672
2663	34.36	9701.184	34139.168
10422	34.36	14491.916	35275.711
2410	34.36	9316.258	38329.094
3465	34.36	10015.747	39932.813
9726	34.34	14195.798	37029.91
1234	34.32	8768.913	33163.207
3735	34.32	10245.039	35068.332
2620	34.32	9330.966	33239.426
1768	34.3	8943.966	36736.938
9605	34.3	14030.875	39157.148
2777	34.3	9663.022	37087.344
7853	34.28	13027.123	33389.012
1929	34.28	8868.528	35329.758
655	34.28	8383.162	34148.672
7838	34.28	12875.052	33268.496
4256	34.26	10620.634	36158.699
8861	34.26	13484.496	39994.969
8877	34.26	13618.036	39640.734
7133	34.26	12498.189	34208.16
6838	34.26	12470.842	38671.012
9834	34.24	14180.977	34305.484
2298	34.24	9067.491	38323.27
7274	34.24	12593.627	37194.441
10469	34.22	14438.828	33883.668
4807	34.22	11053.292	36214.266
2937	34.18	9718.473	38439.164
7822	34.18	12853.98	33647.473
5369	34.18	11469.121	36910.488
5551	34.18	11818.544	33558.152
6574	34.18	12075.875	39162.109
3822	34.16	10414.363	33807.117
5266	34.16	11319.663	39872.957
4276	34.16	10631.547	35643.355
2883	34.14	9777.331	39452.594
3975	34.14	10388.895	37189.734
9877	34.09	14199.279	33647.477
4388	34.09	10906.593	33293.34
4453	34.05	10985.704	34767.473
9002	34.05	13627.327	37717.117
10333	34.05	14595.849	37776.238
5417	34.05	11608.355	36130.07
3453	34.03	9937.93	39528.457
965	34.03	8483.853	38808.926
8256	34.03	13243.659	39714.453
3436	33.99	9952.979	39290.641
6299	33.99	12232.239	36311.996
1573	33.97	8845.762	39390.977
2017	33.95	9228.378	33838.223
5510	33.93	11599.493	33849.715
2558	33.93	9413.535	34998.59
10413	33.93	14454.194	35457.551
8534	33.93	13519.332	33569.863
7663	33.9	12924.37	36892.617
2982	33.9	9884.209	37361.922
1984	33.88	8875.753	33244.586
9818	33.86	14182.478	34837.063
7023	33.86	12447.756	35118.961
8856	33.86	13482.396	39922.559
9139	33.86	13589.357	35425.438
5739	33.86	11789.773	38078.355
7830	33.84	12920.256	33598.277
6196	33.84	12218.526	33244.367
6234	33.82	12190.554	34566.328
10206	33.82	14482.407	39770.535
5699	33.82	11773.612	37056.547
1974	33.8	8888.005	33726.613
9257	33.78	13832.355	34215.879
363	33.78	7714.9	39334.559
5302	33.78	11605.797	39678.961
8757	33.72	13523.262	38095.371
4888	33.72	11074.675	34181.383
2343	33.72	9116.527	39898.039
2022	33.72	9128.659	34054.543
3298	33.72	9987.667	36520.289
4949	33.69	11144.92	33059.328
1504	33.69	8764.621	38095.297
9731	33.69	14009.494	36971.348
5091	33.69	11402.754	36188.332
8519	33.67	13137.331	33313.828
5547	33.65	11734.059	33292.41
1368	33.63	8806.467	36684.945
3734	33.63	10139.85	34981.863
8362	33.61	13312.1	37503.414
4834	33.61	11174.305	35314.637
3716	33.59	10323.25	35555.594
9259	33.57	13974.361	34230.402
10004	33.53	14362.236	35648.563
4257	33.53	10645.629	36173.535
701	33.53	8356.568	35556.367
3843	33.53	10445.258	34606.051
61	33.51	7712.675	34251.105
2303	33.51	9198.427	38424.816
9663	33.51	14023.442	38612.789
10499	33.51	14606.439	33127.164
8308	33.49	13280.008	38632.805
10362	33.49	14551.776	36571.945
3297	33.49	10102.271	36479.938
4159	33.49	10584.761	38061.949
29	33.47	7703.224	33624.691
8895	33.46	13570.391	39579.984
7045	33.44	12322.161	34494.695
521	33.44	8044.614	37173.992
2238	33.42	9243.06	36935.336
6269	33.42	12254.371	35694.762
5824	33.4	11902.05	38784.66
1412	33.4	8672.49	37195.172
7629	33.38	12715.3	37182.898
5583	33.38	11730.062	34454.969
6394	33.38	12213.971	36733.633
7109	33.36	12504.376	33590.09
8468	33.36	13143.157	34780.836
9813	33.36	14206.792	34781.66
4119	33.36	10630.432	39504.945
57	33.36	7842.012	34112.543
9272	33.34	13909.17	34488.543
2070	33.32	9198.539	35194.055
9823	33.32	14105.93	34915.031
6156	33.3	11918.204	34216.941
6244	33.28	12154.843	34910.07
4157	33.28	10739.728	38159.539
3065	33.26	9920.21	35801.91
7995	33.26	13054.874	36568.508
3558	33.26	10332.998	38338.574
10165	33.24	14410.169	39418.035
9780	33.23	14026.906	35815.242
2765	33.23	9688.323	36797.512
4189	33.23	10679.918	37441.414
7117	33.19	12648.903	33674.648
1226	33.19	8450.375	33109.07
10367	33.19	14628.012	36453.5
5552	33.19	11843.776	33558.449
7454	33.17	12846.335	39394.211
7497	33.15	12885.262	38771.801
7136	33.13	12532.675	34215.688
5882	33.13	11888.392	37185.891
1654	33.13	8876.697	38345.477
8983	33.11	13623.295	37994.789
5328	33.09	11525.506	38586.684
4933	33.09	11178.357	33360.27
10046	33.07	14410.204	36935.012
8324	33.07	13153.043	38403.164
598	33.07	8046.041	33701.547
4091	33.07	10548.605	39741.672
4986	33.05	11414.794	34470.09
9962	33.05	14248.619	34593.563
9945	33.05	14414.504	33763.449
1945	33.05	8849.432	34842.734
48	33.05	7774.208	34000.262
1580	33.03	8758.989	39571.457
2672	33.03	9650.141	34586.238
5209	33.03	11330.972	38904.746
2501	33	9481.942	36152.16
6	33	7900.625	33198.176
2170	32.96	9116.628	36048.266
9423	32.96	13943.37	38157.359
9747	32.96	14185.052	36224.336
7257	32.96	12654.297	37014.598
3559	32.94	10337.028	38363.539
9981	32.94	14379.707	35063.711
3721	32.92	10146.399	35302.043
192	32.92	7876.436	36867.598
1196	32.92	8481.016	33585.48
2923	32.9	9815.691	38656.098
5744	32.9	11836.545	38192.871
5518	32.88	11444.084	33682.828
4863	32.88	11093.953	34788.738
341	32.88	7988.734	38992.242
7086	32.88	12322.942	33527.789
7494	32.84	12856.167	38714.02
10057	32.84	14285.641	37238.609
6192	32.84	12200.591	33045.301
10438	32.8	14507.983	34797.57
1282	32.8	8826.912	34947.699
5869	32.79	12019.01	37720.32
7475	32.79	12833.443	38826.387
572	32.79	8093.666	35182.801
832	32.79	8401.143	39013.637
5621	32.75	11706.189	35438.145
9986	32.75	14245.929	35221.363
6205	32.73	12111.789	33548.699
2412	32.73	9349.483	38446.488
6146	32.71	12034.665	34578.438
3706	32.71	10331.677	35691.504
10153	32.71	14318.704	39026.957
5476	32.71	11560.563	34622.543
3161	32.69	9985.999	33244.371
5765	32.69	11777.136	39105.898
3775	32.69	10318.742	33495.734
97	32.67	7682.047	35031.473
3660	32.67	10311.691	36517.723
1609	32.67	8941.167	39684.047
8530	32.67	13430.816	33305
8646	32.65	13473.262	36033.266
3461	32.63	10084.52	39717.449
9769	32.61	14138.285	36126.188
4320	32.61	10564.982	34460.629
5834	32.61	12060.184	38326.074
3437	32.61	10105.564	39353.48
2664	32.59	9580.822	34143.41
3231	32.59	10084.015	35244.887
9803	32.59	14170.466	35373.949
7363	32.57	12648.873	38649.32
3610	32.56	10341.584	37211.316
5149	32.56	11382.012	37553.711
9690	32.54	14081.736	37953.668
4264	32.54	10591.824	35789.559
8455	32.52	13329.286	35730.031
3964	32.52	10542.187	36964.5
9734	32.52	14182.304	36733.738
5773	32.5	11846.857	39590.047
1968	32.5	8908.048	34063.641
5535	32.5	11459.948	33250.422
9788	32.5	14035.298	35633.691
3702	32.48	10249.388	35645.047
2871	32.48	9904.361	39771.98
829	32.46	8282.743	38901.543
499	32.46	8042.908	37822.527
4477	32.44	10952.591	35428.445
3838	32.42	10392.387	34383.969
5553	32.42	11687.463	33570.488
3399	32.4	9979.634	38191.719
2792	32.4	9684.129	37501.066
7555	32.4	12776.365	38117.34
9294	32.38	13947.276	35198.27
5461	32.38	11512.371	35216.961
3024	32.38	9908.014	36848.406
9056	32.36	13690.099	36859.398
3021	32.36	9768.922	36801.688
1510	32.36	8842.747	38186.637
8722	32.36	13552.629	37495.195
6641	32.34	12350.055	39402.402
4143	32.34	10741.365	38468.891
9185	32.33	13667.744	33680.035
6134	32.33	11886.701	34827.766
5331	32.33	11632.332	38371.145
4288	32.31	10630.35	35552.688
1356	32.31	8828.578	36574.715
3877	32.31	10475.655	35393.445
4379	32.29	10870.674	33120.926
1383	32.27	8696.844	36852.965
4660	32.27	11033.195	39432.574
8732	32.27	13426.405	37723.594
5034	32.25	11339.582	35422.434
3820	32.25	10462.654	33795.191
3831	32.23	10380.841	34231.223
2430	32.23	9462.716	37731.625
6507	32.23	12180.118	37432.438
9711	32.19	14087.244	37349.207
5225	32.19	11255.787	39285.102
9145	32.19	13766.877	35300.285
900	32.19	8416.779	39986.93
494	32.19	8077.253	37965.836
7470	32.19	12833.726	39093.234
7114	32.19	12616.907	33643.84
4772	32.17	11183.152	36976.637
9908	32.17	14271.165	33318.156
5648	32.13	11837.723	35810.859
5356	32.11	11500.153	37355.219
3898	32.11	10372.976	35811.789
3976	32.1	10498.046	37191.109
6568	32.1	12111.661	38983.59
5371	32.1	11633.619	36964.328
7220	32.08	12650.271	36176.141
550	32.06	8091.951	36000.512
56	32.06	7755.886	34082.484
4833	32.06	10994.775	35273.941
7446	32.06	12816.185	39465.434
9300	32.06	13818.382	35362.414
8904	32.06	13769.115	39132.633
5481	32.04	11561.789	34454.262
5559	32.04	11779.031	33845.094
3325	32.04	10073.855	37029.387
561	32.04	8133.716	35477.926
6210	32.02	12156.226	33720.707
322	32.02	7946.923	38673.145
1551	32	8808.765	38797.949
8531	32	13389.742	33435.301
4213	32	10748.063	37062.047
7165	31.98	12584.549	34581.16
3459	31.98	10044.585	39640.742
474	31.98	8155.487	38527.359
8990	31.96	13725.586	37845.098
10456	31.96	14546.352	34310.891
4440	31.96	10932.479	34398.055
685	31.96	8230.885	34935.648
3626	31.94	10298.331	36874.836
8179	31.94	13061.114	39246.281
2421	31.92	9428.159	37883.801
4939	31.92	11132.127	33219.531
9865	31.92	14161.398	34058.215
1114	31.92	8473.987	36300.484
2001	31.92	9252.88	33292.066
10412	31.9	14547.551	35729.809
6636	31.89	12492.441	39565.957
4845	31.89	11206.084	35177.742
1230	31.87	8745.056	33063.309
9352	31.87	13854.441	36712.898
9011	31.87	13624.615	37549.234
3123	31.87	9863.737	34259.602
3141	31.87	9868.618	33571.77
186	31.85	7685.477	36744.066
7510	31.85	12886.402	38543.301
113	31.85	7853.515	35463.004
10491	31.83	14625.121	33223.621
8431	31.83	13319.665	36143.402
3629	31.81	10280.139	36921.945
8482	31.81	13223.326	34602.637
2487	31.81	9368.019	36531.102
9324	31.79	13794.31	36268.754
1256	31.79	8703.408	33827.801
123	31.77	7891.761	35768.48
9872	31.77	14056.155	33885.109
86	31.73	7852.251	34759.063
5906	31.73	11912.187	36719.816
9811	31.71	14176.574	34956.461
4306	31.71	10671.722	34850.813
6594	31.71	12105.701	39785.672
9555	31.71	14002.512	39793.035
9864	31.71	14184.555	34031.902
9620	31.67	14204.607	39063.355
8752	31.66	13518.492	38031.078
5120	31.66	11316.364	36683.258
5688	31.66	11836.758	36761.453
4365	31.64	10638.996	33276.719
7309	31.64	12613.049	37697.391
8747	31.62	13413.643	37927.031
8017	31.62	13072.127	37057.445
651	31.62	8273.734	34024.145
9218	31.6	13724.852	33046.125
8470	31.6	13259.459	34843.375
5525	31.6	11600.879	33323.676
8529	31.6	13526.991	33292.863
750	31.58	8388.371	37084.824
9549	31.58	13864.751	39960.625
2450	31.58	9363.167	37034.047
3891	31.56	10360.772	35663.09
6191	31.56	12109.947	33036.492
10212	31.54	14557.176	39811.348
4746	31.54	11197.33	37972.34
5576	31.54	11796.438	34339.125
85	31.54	7938.166	34735.156
3749	31.54	10334.61	34751.039
7193	31.52	12581.745	35563.859
774	31.52	8391.605	37941.227
8	31.52	7844.864	33299.176
3462	31.52	10071.496	39772.809
2986	31.52	9820.415	37194.035
69	31.5	7903.31	34360.766
8392	31.48	13226.176	37168.719
4447	31.48	10791.308	34621.352
490	31.46	8168.878	37913.066
3033	31.44	9902.22	36438.719
8484	31.43	13333.154	34359.125
8143	31.43	13067.925	38703.34
5206	31.43	11421.72	38823.445
10427	31.43	14528.343	35374.887
9334	31.43	13840.004	36426.656
3568	31.43	10280.933	38155.699
4977	31.41	11326.226	33996.699
6548	31.39	12201.59	38258.246
9297	31.39	13784.183	35260.301
2622	31.39	9461.283	33284.652
1165	31.37	8471.458	35060.762
3017	31.37	9834.548	36783.367
7359	31.35	12522.311	38493.207
4283	31.35	10595.971	35492.484
7055	31.35	12478.173	34584.813
3941	31.35	10437.512	36571.059
3756	31.33	10349.358	34447.477
1512	31.33	8821.347	38196.184
37	31.31	7872.402	33838.824
3277	31.31	10103.945	35996.125
8905	31.31	13694.284	39135.094
2326	31.29	9148.069	39313.371
8421	31.29	13340.709	36483.586
721	31.29	8339.966	36160.266
7440	31.27	12885.699	39431.395
10331	31.27	14447.844	37702.602
5	31.27	7641.685	33167.586
4258	31.25	10643.784	35952.996
1253	31.25	8829.793	33758.891
9816	31.23	14125.668	34827.254
503	31.2	8176.466	37557.969
10143	31.2	14392.997	38622.832
5673	31.2	11699.004	36627.551
6243	31.18	12085.796	34878.508
1357	31.16	8665.757	36612.297
4018	31.16	10430.359	37589.699
6230	31.14	12248.907	34461.254
7961	31.14	13004.854	35747.266
6282	31.14	12247.136	36011.469
8393	31.14	13307.256	36862.484
93	31.12	7795.097	34957.848
10062	31.12	14338.15	37302.453
4897	31.08	11010.385	33984.551
10015	31.08	14304.547	36159.152
7106	31.08	12613.837	33538.133
6923	31.06	12469.64	37178.609
5575	31.06	11716.16	34228.004
10368	31.04	14618.241	36455.02
1186	31.04	8475.289	34126.145
8878	31.02	13609.843	39674.152
10463	31.02	14490.597	34199.262
4956	31	11293.247	33010.371
5533	31	11439.857	33174.539
6158	30.99	12005.267	34275.305
3426	30.99	10098.145	38868.699
3312	30.97	9974.847	36783.699
4792	30.97	11029.027	36335.824
3533	30.97	10152.294	39208.43
5226	30.95	11212.638	39323.195
9	30.95	7692.991	33372.484
6587	30.95	12217.863	39487.391
7527	30.93	12832.35	38418.605
7847	30.93	13135.914	33253.727
5895	30.91	11934.529	36992.742
3635	30.91	10322.632	36765.938
10070	30.91	14274.193	37527.875
9749	30.89	14164.618	36254.828
3554	30.89	10151.343	38525.813
2886	30.89	9794.521	39570.141
1207	30.87	8557.8	33204.352
3720	30.85	10315.375	35286.82
9812	30.83	14165.204	35067.371
8620	30.83	13478.393	35488.945
5662	30.83	11650.319	36240.859
3403	30.83	10113.679	38302.27
3680	30.83	10170.57	35951.398
8598	30.81	13437.488	35206.887
548	30.81	8158.354	35976.945
4617	30.81	10805.273	38935.641
7004	30.81	12352.535	35589.566
5826	30.79	12049.552	38521.504
7706	30.79	12873.03	35879.785
7868	30.79	13024.522	33743.246
9314	30.77	13865.339	35929.676
9311	30.77	13953.329	35722.164
3308	30.76	10077.895	36746.961
135	30.76	7811.112	35933.109
6271	30.76	12266.273	35763.762
8254	30.74	13244.823	39648.715
4625	30.74	10855.952	39176.281
4553	30.74	10941.228	37287.074
6211	30.68	12069.321	33801.73
557	30.66	8065.127	35678.398
8805	30.66	13406.298	38787.039
421	30.64	8165.767	39673.004
10036	30.64	14283.245	36696.574
5159	30.62	11271.509	37841.98
4422	30.6	10927.524	34061.125
4127	30.6	10589.274	39223.461
4835	30.6	11032.778	35314.957
7093	30.6	12286.24	33136.633
5784	30.58	11776.976	39906.391
6303	30.58	12173.112	36344.895
3640	30.58	10223.267	36587.379
8065	30.56	13037.695	37582.004
6628	30.56	12318.126	39681.852
7085	30.54	12380.028	33777.129
10083	30.54	14330.276	37732.383
9994	30.54	14342.71	35378.492
35	30.54	7936.547	33761.531
5670	30.53	11689.72	36454.102
9433	30.53	13973.026	38532.066
882	30.53	8273.689	39760.621
2390	30.51	9401.125	38986.324
2385	30.51	9461.968	39222.59
6163	30.51	11871.522	33903.828
8493	30.51	13239.742	34421.59
7715	30.49	12709.781	35708.055
2655	30.49	9562.764	33821.504
9902	30.49	14407.141	33166.934
9792	30.47	14100.149	35720.711
3050	30.45	9731.546	35923.043
4354	30.45	10590.951	33747.297
2131	30.43	9173.301	35707.453
6585	30.43	12073.598	39456.535
4486	30.43	10984.831	35572.879
2196	30.41	9149.883	36284.387
7170	30.41	12599.66	34621.238
257	30.41	7980.723	37925.777
5181	30.39	11366.378	38271.898
2696	30.39	9668.806	35261.684
9278	30.39	13966.339	34741.793
4348	30.39	10738.909	33830.734
2690	30.39	9616.475	35031.961
7455	30.37	12827.69	39112.262
5363	30.37	11589.271	37239.84
6176	30.37	11985.601	33456.574
222	30.35	7894.372	37495.848
6257	30.35	12234.613	35208.984
652	30.35	8414.02	34030.871
2307	30.33	9066.414	38622.984
7112	30.31	12548.932	33612.953
2393	30.31	9434.669	39090.547
4346	30.31	10612.54	34088.516
8846	30.31	13396.017	39700.066
1091	30.3	8613.637	37156.746
3420	30.3	9928.573	38692.016
3678	30.3	10284.176	35929.246
6100	30.3	12061.821	35844.629
3142	30.28	9740.52	33638.656
7831	30.28	12820.578	33353.641
4488	30.28	10840.017	35632.996
6882	30.28	12316.391	37758.965
645	30.28	8391.219	33777.148
2047	30.28	9237.891	34486.402
10098	30.28	14416.907	37941.77
20	30.28	7968.427	33538.301
674	30.28	8227.207	34609.238
5779	30.28	11653.212	39699.996
2915	30.26	9855.343	38967.535
7108	30.26	12700.929	33567.965
4542	30.26	10790.343	36942.887
626	30.26	8179.199	33152.922
2368	30.24	9285.526	39490.207
8150	30.24	13094.654	38763.453
3460	30.24	9970.692	39660.125
3190	30.22	10025.994	33861.871
4084	30.22	10554.384	39426.852
3839	30.22	10443.145	34400.855
2814	30.22	9533.626	38051.715
2907	30.2	9716.432	39368.805
10465	30.2	14628.01	34087.504
2876	30.18	9735.143	39862.148
3741	30.18	10145.862	34866.941
7245	30.18	12637.109	36751.34
4504	30.18	10970.141	35907.141
224	30.18	7868.884	37499.801
1183	30.16	8556.764	34032.828
5748	30.14	11759.395	38507.98
2370	30.12	9287.521	39545.949
9650	30.12	14169.744	38724.109
7587	30.12	12793.606	37753.02
4705	30.12	11183.441	38558.801
2800	30.12	9607.425	37703.699
8472	30.1	13347.813	34727.262
3763	30.1	10181.575	34058.242
2890	30.1	9766.311	39284.012
2387	30.09	9314.571	39252.883
5322	30.09	11553.024	38881.375
3300	30.09	10104.193	36599.336
2299	30.09	9202.754	38344.563
7144	30.09	12691.287	34412.199
7332	30.07	12598.541	38030.641
8915	30.07	13576.595	38957.215
3031	30.07	9855.582	36376.074
458	30.07	8057.75	39190.969
9308	30.05	13916.69	35596.809
10252	30.05	14521.354	39209.668
3125	30.05	9721.454	33989.535
3470	30.05	10333.302	39852.953
5005	30.03	11228.537	34790.875
10117	30.03	14338.247	38083.973
1569	30.03	8676.747	39353.824
8261	30.01	13209.894	39471.281
3796	30.01	10197.666	33322.238
41	30.01	7808.932	33857.07
4796	29.99	11147.296	36371.492
3288	29.99	9942.86	36275.238
5661	29.99	11772.857	36163.156
4799	29.97	11137.805	36079.285
5557	29.95	11644.808	33756.691
7770	29.95	12728.744	34506.793
9362	29.95	13932.646	36998.977
2633	29.95	9449.036	33098.195
4090	29.93	10417.833	39716.723
9896	29.93	14153.065	33062.828
3166	29.93	10059.188	33292.633
3342	29.93	9995.313	37276.629
130	29.93	7884.386	35846.012
2852	29.93	9697.953	39360.289
181	29.91	7762.98	36669.102
5770	29.91	11842.561	39376.262
4148	29.91	10575.122	38581.617
10097	29.91	14323.434	37936.711
291	29.89	7848.059	38179.922
6894	29.89	12449.107	37467.375
2575	29.89	9392.928	34917.297
7682	29.89	12829.733	36230.898
7066	29.89	12455.536	34279.02
8828	29.87	13399.586	39114.867
8241	29.86	13144.195	39807.242
201	29.86	7988.137	37121.316
10474	29.86	14550.541	33664.203
571	29.82	8204.369	35155.66
4967	29.82	11412.696	33607.156
8577	29.82	13416.405	34372.523
2331	29.82	9122.983	39472.742
5201	29.8	11233.821	38776.316
5572	29.8	11702.446	34133.496
726	29.78	8408.654	36481.883
9790	29.78	14172.402	35661.848
1695	29.76	8973.55	37775.668
4	29.74	7836.108	33152.66
9817	29.74	14017.737	34830.121
3116	29.72	9892.773	34565.578
7712	29.7	12848.494	35681.246
2641	29.7	9592.736	33121.418
7424	29.7	12852.561	39782.059
3614	29.7	10318.963	37298.605
1249	29.7	8801.007	33612.801
3632	29.68	10286.107	36995.168
9304	29.68	13793.743	35541.34
1521	29.66	8777.785	38380.168
9277	29.66	13924.828	34732.668
5605	29.66	11728.432	35032.852
8996	29.64	13594.392	37936.219
4930	29.63	11032.286	33629.684
1289	29.61	8839.53	35282.031
4417	29.61	10913.843	33901.664
4886	29.61	11021.62	34431.344
5405	29.59	11528.113	36431.941
8492	29.59	13285.515	34418.313
3489	29.59	10256.744	39748.234
2002	29.59	9119.88	33292.555
4344	29.59	10596.389	34248.18
8313	29.59	13248.148	38503.527
3082	29.59	9776.808	35558.633
2396	29.57	9449.738	38801.531
7277	29.57	12697.644	37209.512
7619	29.57	12804.122	37431.066
3873	29.57	10538.878	35298.059
4160	29.57	10703.253	38073.27
6517	29.57	12080.381	37834.563
8149	29.57	13083.564	38758.43
8930	29.55	13766.313	38814.566
4551	29.55	10846.724	37263.277
9136	29.55	13570.284	35851.352
3590	29.53	10297.729	37724.113
2004	29.53	9170.181	33334.059
5131	29.51	11299.306	36878.543
3813	29.51	10534.577	33470.957
5767	29.49	11702.138	39253.785
1557	29.49	8755.544	39020.594
4097	29.49	10379.647	39903.367
9436	29.49	13982.47	38669.816
1613	29.49	8875.936	39510.656
7645	29.49	12854.783	37326.539
7808	29.49	12795.664	34253.016
1727	29.47	9050.849	37025.891
5164	29.45	11250.239	37963.563
1304	29.43	8719.964	35758.699
5528	29.43	11619.529	33362.113
2854	29.43	9496.784	39390.305
234	29.43	7956.048	37678.695
9162	29.43	13642.903	34485.82
8377	29.43	13299.217	37213.504
1970	29.41	8988.92	33866.645
7292	29.41	12576.504	37521.031
1228	29.41	8675.667	33043.637
9728	29.41	14075.71	37110.078
8403	29.41	13177.977	36767.391
4490	29.4	10945.591	35656.93
3601	29.38	10219.627	37354.328
649	29.36	8358.759	33971.328
9238	29.36	13862.587	33500.102
4339	29.36	10687.15	34149.207
4522	29.36	10847.215	36330.766
3130	29.36	9762.552	33938.336
8159	29.34	12958.767	38935.656
3538	29.34	10279.641	39003.695
132	29.34	7989.267	35881.023
505	29.34	8036.486	37570.754
4122	29.32	10681.438	39348.508
3456	29.32	9982.012	39556.762
7356	29.32	12496.979	38440.77
2788	29.32	9533.566	37385.145
6164	29.3	12065.307	33957.328
576	29.3	8067.047	34795.504
6605	29.3	12339.524	39801.578
5171	29.3	11361.818	38053.641
5179	29.3	11412.035	38236.836
3864	29.3	10465.908	35034.395
7984	29.28	13057.362	36376.27
4921	29.28	11115.541	33776.105
2602	29.28	9362.236	33831.793
7100	29.28	12690.149	33310.68
2989	29.28	9920.171	37354.141
7141	29.28	12517.312	34366.496
5519	29.24	11620.078	33700.484
5182	29.24	11219.197	38276.316
5338	29.22	11615.968	37843.82
3803	29.22	10512.582	33070.898
600	29.22	8122.943	33728.586
3779	29.2	10245.075	33588.988
4252	29.2	10659.277	36318.094
3936	29.2	10383.006	36461.383
9399	29.2	13928.258	37645.016
3870	29.18	10418.548	35213.18
4779	29.18	11170.701	36655.281
6278	29.18	12156.895	35905.816
5138	29.18	11356.032	37196.035
4557	29.18	10793.384	37421.348
9159	29.18	13571.384	34734.367
8061	29.18	12967.435	37451.656
10027	29.17	14240.551	36428.125
9771	29.15	14083.949	35900.215
4474	29.15	10817.631	35408.574
7536	29.15	12848.547	38219.055
1324	29.13	8786.333	36062.527
2938	29.11	9833.773	38440.387
10066	29.11	14387.22	37401.508
1985	29.11	9050.287	33287.934
5305	29.11	11556.306	39435.371
2695	29.11	9554.772	35219.77
7975	29.09	12998.975	36120.445
5542	29.09	11499.945	33113.473
7548	29.09	12836.836	38050.43
3110	29.07	9890.949	34483.23
2881	29.07	9812.863	39670.09
4026	29.07	10501.268	37604.742
2856	29.07	9673.567	39406.793
2263	29.07	9103.315	37230.375
6157	29.05	12032.054	34257.906
4251	29.05	10727.405	36262.309
4117	29.05	10591.465	39469.801
3259	29.03	9935.529	35840.602
7295	29.03	12614.607	37573.313
3630	29.01	10311.658	36942.668
2384	29.01	9324.002	39133.746
5974	29.01	11946.608	36835.254
10048	28.99	14350.475	36982.563
2325	28.99	9131.63	39300.16
3398	28.99	9945.324	38165.789
3393	28.99	10040.313	38030.559
8476	28.99	13225.959	34475.508
4744	28.97	11024.081	37952.645
9793	28.97	14043.529	35453.703
9125	28.97	13648.002	35955.211
8813	28.96	13399.751	38880.387
1268	28.96	8799.876	34357.691
433	28.96	8094.371	39475.563
8648	28.94	13531.253	36093.684
6137	28.94	12011.068	34864.828
5499	28.92	11557.042	34214.598
4941	28.92	11205.599	33267.363
1532	28.9	8742.013	38602.77
4517	28.9	10836.587	36217.727
4039	28.9	10535.032	37907.648
1649	28.9	9018.399	38762.785
5564	28.9	11810.553	33964.258
3284	28.9	10121.931	36177.613
9602	28.88	14161.928	39419.246
8595	28.88	13502.874	35127.699
9900	28.88	14412.78	33146.652
9219	28.88	13652.341	33052.828
10363	28.88	14447.001	36618.746
3592	28.86	10153.464	37769.004
4995	28.86	11282.864	34649.949
1618	28.86	8938.289	39280.109
3100	28.84	9728.864	34895.848
5137	28.84	11297.91	37182.809
4580	28.84	10885.431	38051.492
9587	28.84	14150.447	39293.613
475	28.84	8198.719	38563.141
471	28.82	8156.755	38662.477
8307	28.82	13143.114	38937.98
1619	28.82	9035.999	39296.109
8328	28.8	13261.036	38460.152
6871	28.8	12482.67	37997.125
3497	28.8	10138.136	39485.734
1231	28.8	8654.737	33100.727
8807	28.78	13375.668	38793.047
1976	28.78	9035.803	33522.145
2470	28.78	9330.366	37002.051
3819	28.78	10447.358	33705.484
2135	28.78	9206.148	35726.688
5023	28.76	11296.594	35183.734
3028	28.76	9808.083	36648.887
2769	28.76	9638.977	36868.355
8270	28.74	13154.223	39365.344
2981	28.74	9854.392	37359
467	28.74	8187.215	38887.129
2426	28.74	9301.545	37682.098
6518	28.74	12116.352	37840.844
10498	28.73	14488.986	33100.387
1912	28.73	9016.546	35673.16
2994	28.71	9791.728	37122.027
1556	28.69	8846.079	38947.98
2009	28.67	9116.367	33501.578
7094	28.65	12542.606	33001.133
3338	28.65	10069.166	37179.551
3908	28.65	10495.764	36070.602
2600	28.63	9289.772	34118.867
5162	28.63	11392.961	37953.289
2006	28.63	9154.647	33378.23
4465	28.61	10859.8	35181.984
6498	28.61	12119.415	37285.156
21	28.61	7688.03	33556
128	28.61	7785.72	35820.492
8271	28.59	13310.71	39370.629
8647	28.59	13416.787	36066.895
9503	28.59	13964.173	39378.867
3124	28.59	9815.313	34273.879
466	28.59	8113.583	38805.078
5597	28.59	11670.706	34746.609
4950	28.57	11183.613	33068.297
9389	28.57	13947.907	37463.633
3553	28.57	10202.96	38526.328
3207	28.57	10011.484	34253.492
9464	28.55	13811.076	39060.191
7661	28.53	12880.862	36862.219
738	28.53	8238.04	36735.324
1806	28.53	8850.294	36690.633
7096	28.53	12501.01	33159.445
6631	28.53	12301.317	39453.496
9774	28.51	14044.149	36014.102
2605	28.51	9435.407	33725.16
3817	28.51	10502.17	33632.086
9904	28.5	14253.975	33197.105
2423	28.5	9380.998	37911.668
10471	28.5	14545.232	33960.195
2806	28.48	9706.301	37870.5
2699	28.46	9499.941	35364.285
4183	28.46	10671.592	37390.426
1642	28.46	8883.12	38917.492
6503	28.46	12173.277	37299.117
63	28.46	7716.308	34294.453
1235	28.46	8762.953	33187.383
6655	28.46	12327.868	39060.82
6222	28.42	12198.285	34172.352
3345	28.42	10121.156	37301.457
5524	28.42	11451.498	33561.828
6318	28.42	12184.269	36627.953
5771	28.42	11782.616	39383.34
2242	28.42	9198.168	36957.004
9741	28.4	14067.702	36627.898
212	28.38	7817.213	37312.789
2012	28.38	9067.749	33670.586
3430	28.38	9969.845	39063.652
9273	28.36	13961.741	34551.238
8518	28.36	13349.011	33296.734
3151	28.36	9762.556	33274.223
9800	28.34	14192.151	35264.797
1096	28.34	8453.702	36941.559
10426	28.34	14546.355	35337.73
5747	28.34	11763.37	38443.441
3866	28.34	10407.251	35104.352
8466	28.34	13202.608	34990.09
2261	28.34	9153.347	37201.234
3828	28.34	10480.458	34073.566
3153	28.32	9708.845	33098.242
8597	28.3	13523.825	35143.605
943	28.3	8521.372	39159.59
9236	28.3	13964.637	33417.73
707	28.28	8299.276	35760.734
315	28.28	7672.396	38578.016
7911	28.28	13006.619	34902.305
4494	28.28	10918.159	35718.336
10381	28.27	14560.685	36363.043
9723	28.27	14145.864	37301.48
8002	28.25	13091.716	36668.004
1296	28.25	8725.869	35594.105
6998	28.25	12399.791	35995.559
4221	28.25	10747.682	36903.523
2808	28.23	9639.932	37949.391
3719	28.23	10148.315	35273
1596	28.23	8799.226	39834.645
4382	28.23	10913.46	33134.73
10350	28.21	14494.346	37121.355
7909	28.21	13020.332	34782.145
5875	28.21	11973.152	37598.113
4813	28.21	11173.048	35797.109
2922	28.19	9765.466	38651.355
4604	28.19	10795.813	38624.852
8704	28.19	13415.825	37119.355
7902	28.19	12925.226	34598.746
8442	28.19	13140.246	35778.133
8579	28.19	13558.018	34501.035
4891	28.19	11098.936	34224.434
5587	28.17	11765.467	34522.754
5311	28.17	11511.932	39282.477
4821	28.17	11054.395	35724.867
7039	28.17	12417.199	34705.633
10356	28.17	14474.342	36758.387
10344	28.17	14582.33	37300.98
588	28.17	8030.571	34321.023
8866	28.15	13672.719	39851.926
5061	28.15	11236.898	35742.66
4218	28.13	10718.104	37147.426
317	28.13	7794.426	38586.523
7882	28.13	13005.787	34079.898
6101	28.11	12023.238	35852.246
2688	28.11	9563.023	34984.125
2096	28.11	9269.843	35417.117
5796	28.11	11855.064	39742.953
9776	28.09	14105.246	35739.195
7014	28.09	12392.477	35547.848
9809	28.07	14110.816	35189.344
8062	28.06	13058.998	37468.254
5516	28.06	11471.714	33643.43
3339	28.06	10080.665	37200.141
3485	28.04	10322.443	39655.422
1019	28.04	8490.435	38249.664
8505	28.04	13346.452	33933.746
4527	28.02	10958.01	36606.848
136	28.02	7790.282	35953.828
10358	28	14613.702	36800.109
10349	28	14432.322	37110.023
8303	28	13309.439	38890.406
4462	28	10905.298	35039.137
5341	28	11558.97	37896.879
9959	28	14330.129	34467.898
7983	28	12979.822	36359.34
6869	27.98	12333.158	38219.816
8952	27.96	13653.737	38775.91
4326	27.96	10656.62	34547.832
3093	27.96	9877.716	35206.73
5411	27.96	11442.333	36060.727
8786	27.96	13421.815	38603.125
2052	27.94	9273.057	34642.387
2754	27.94	9675.977	36434.078
4762	27.94	11030.322	37281.93
4704	27.92	11159.107	38534.055
8615	27.92	13447.368	35395.141
4180	27.92	10751.776	37357.953
3805	27.92	10462.98	33119.238
1279	27.9	8769.403	34756.746
5798	27.9	11890.235	39442.004
33	27.9	7711.475	33729.707
5921	27.9	11969.949	36746.816
7329	27.88	12600.547	37976.719
632	27.88	8322.731	33261.293
573	27.88	8150.579	35189.246
8644	27.88	13357.192	35997.469
2724	27.86	9662.722	35730.906
10016	27.86	14341.574	36159.668
3424	27.84	10013.877	38772.387
8847	27.84	13435.805	39702.973
5399	27.84	11537.443	36598.348
5887	27.84	12057.414	37263.141
3305	27.84	10029.325	36668.313
7821	27.84	12874.75	33934.91
3804	27.84	10565.219	33109.672
8516	27.83	13266.68	33449.992
3618	27.83	10267.464	37075.219
5488	27.81	11562.006	34315.484
4789	27.81	10996.909	36234.652
9773	27.79	14077.367	35997.859
8225	27.79	12934.703	39873.695
748	27.79	8246.406	36945.273
8410	27.77	13265.452	36585.199
8396	27.75	13154.798	36941.891
4445	27.75	10985.107	34553.816
367	27.75	7846.318	39404.559
908	27.75	8541	39892.301
19	27.73	7959.205	33521.875
3893	27.73	10416.964	35710.391
5257	27.73	11338.691	39655.105
1595	27.73	8821.87	39832.492
10266	27.73	14598.291	38787.16
5274	27.71	11619.407	39815.148
5359	27.71	11576.454	37413.867
4871	27.71	11142.591	34632.867
5601	27.71	11652.647	34954.906
7025	27.71	12300.908	35250.215
7186	27.71	12686.237	35207.883
3311	27.69	9949.629	36751.41
5690	27.69	11685.243	36794.695
603	27.67	8204.202	33785.734
4172	27.67	10699.702	37523.34
5156	27.67	11310.726	37754.813
5348	27.65	11555.947	37710.043
4887	27.65	11130.559	34157.18
4284	27.63	10612.383	35515.066
5136	27.63	11395.404	37150.949
328	27.63	7692.616	38784.063
2967	27.61	9877.886	37809.758
2674	27.61	9596.153	34622.055
2230	27.6	9162.532	36855.125
4854	27.6	11097.874	35012.43
4158	27.58	10709.804	38236.527
5736	27.58	11799.649	38033.934
9748	27.58	14106.658	36229.727
9170	27.58	13650.666	34363.406
1185	27.58	8508.106	34094.258
2562	27.58	9469.091	34771.531
6645	27.56	12395.067	39136.289
10219	27.56	14527.444	39859.844
3139	27.56	9783.741	33509.395
717	27.56	8253.312	35921.445
1106	27.56	8580.437	36693.715
5531	27.56	11433.851	33461.875
735	27.54	8404.967	36714.82
6179	27.54	11933.952	33207.203
6131	27.54	11897.062	34787.781
5327	27.52	11502.64	38543.574
9871	27.52	14158.025	33847.094
1169	27.5	8444.464	34818.801
9474	27.5	13798.169	39276.16
6892	27.5	12494.243	37391.961
546	27.5	8057.73	36189.855
6195	27.48	12120.079	33235.578
3591	27.48	10331.229	37726.602
6193	27.48	12187.052	33063.633
1101	27.46	8466.541	36730.781
7655	27.46	12854.821	37108.617
2141	27.46	9155.571	35765.176
3128	27.42	9709.806	33821.617
693	27.42	8344.554	35287.223
4125	27.42	10720.136	39404.203
9539	27.4	13934.948	39853.77
5051	27.4	11267.785	35571.77
3603	27.38	10274.559	37400.996
7705	27.38	12792.64	35874.688
3210	27.38	10127.333	34377.098
2623	27.37	9348.476	33063.684
9151	27.37	13588.926	34976.953
7006	27.37	12457.244	35654.293
4070	27.35	10437.416	39015.473
1558	27.35	8813.722	39043.887
3926	27.33	10377.677	36265.043
3008	27.33	9867.253	36927.215
313	27.33	7951.237	38483.629
5016	27.33	11281.04	35100.516
7906	27.33	12931.782	34729.598
823	27.33	8213.05	38768.984
2218	27.31	9091.858	36552.234
9697	27.31	14141.225	37714.785
4899	27.31	11001.939	34014.68
1164	27.29	8484.776	35033.77
7553	27.29	12846.774	38094.855
3089	27.29	9887.109	35309.215
6263	27.29	12182.971	35466.453
4101	27.27	10496.895	39970.484
9551	27.27	13808.011	39964.379
7954	27.25	12945.546	35495.254
1277	27.23	8756.768	34656.461
5750	27.23	11781.08	38604.195
172	27.23	7784.816	36539.535
1076	27.23	8603.079	37367.938
3346	27.23	9979.59	37311.004
2972	27.21	9777.822	37510.191
575	27.21	8081.127	35080.629
1952	27.21	9009.898	34682.059
9808	27.21	14012.062	35167.684
2479	27.19	9403.435	36837.055
9100	27.19	13657.136	36290.277
2758	27.19	9574.753	36641.289
10140	27.19	14322.952	38554.492
6632	27.19	12325.368	39468.281
5366	27.17	11487.139	37144.23
3883	27.17	10482.971	35493.719
5143	27.17	11213.766	37357.277
3862	27.17	10390.048	34994.684
4263	27.16	10608.933	36049.758
9891	27.16	14118.039	33450.34
7276	27.16	12631.82	37209.84
8785	27.14	13425.436	38590.602
2610	27.14	9405.967	33610.148
6201	27.12	12186.078	33424.074
6325	27.12	12252.137	36639.773
510	27.12	8087.09	37452.477
7506	27.1	12791.363	38507.645
5101	27.08	11282.36	36319.203
9772	27.08	14156.208	35939.035
5460	27.08	11444.349	35187.891
2601	27.08	9473.547	33827.227
3713	27.08	10147.774	35477.563
10095	27.08	14356.613	37917.852
5886	27.08	11920.693	37262.27
3564	27.08	10306.441	38418.617
6905	27.06	12389.14	37267.129
1605	27.06	8953.43	40008.02
3347	27.04	10127.793	37312.234
1608	27.04	8995.062	39674.664
6218	27.04	12181.637	34003.594
5818	27.04	12060.769	38823.223
9782	27.04	14167.584	35833.094
9669	27.02	14209.985	38335.715
3211	27.02	10088.473	34401.922
10329	27.02	14494.163	37685.691
3206	27	10086.683	34216.316
7391	27	12516.961	39575.117
4750	27	11179.176	37805.52
6966	27	12339.542	36426.023
841	27	8240.285	39163
3148	27	9811.533	33168.602
6120	27	12058.937	35345.434
5604	26.98	11691.811	35018.164
279	26.98	7889.481	38069.391
8047	26.98	12935.571	37278.523
7849	26.98	12937.134	33283.633
7331	26.96	12613.112	38023.875
7265	26.96	12667.73	37121.945
2204	26.96	9069.078	36374.961
5645	26.94	11827.016	35711.188
4820	26.94	11089.763	35685.91
2686	26.94	9674.722	34952.23
4295	26.94	10576.57	35323.91
8643	26.94	13468.036	35967.895
678	26.93	8298.011	34731.574
5486	26.91	11424.486	34537.32
6127	26.91	11863.432	34964.449
8868	26.91	13686.534	39874.77
4925	26.91	11001.548	33545.945
9799	26.91	14023.671	35252.941
4102	26.89	10395.283	39971.359
1414	26.89	8771.91	37237.457
8361	26.89	13210.983	37816.813
8008	26.87	13051.178	36872.344
4080	26.87	10379.13	39375.262
1973	26.87	8914.333	33962.773
6567	26.87	12258.514	38967.266
106	26.85	7931.276	35203.148
2267	26.85	9145.346	37282.086
9239	26.85	13934.728	33539.93
6139	26.85	11883.874	34893.676
4262	26.85	10605.952	36026.867
9392	26.85	13908.136	37513.754
8133	26.85	13078.778	38565.813
3009	26.83	9843.852	36952.93
7900	26.83	13100.652	34548.629
10459	26.83	14463.867	34446.055
9783	26.83	14016.356	35849.805
549	26.81	8173.871	35980.168
6150	26.81	11960.515	34361.527
9644	26.81	14101.206	38694.656
6638	26.81	12418.08	39319.84
7453	26.81	12887.592	39373.195
459	26.79	8073.167	39224.07
1398	26.75	8743.285	36996.496
7168	26.75	12619.054	34593.402
5102	26.73	11383.381	36334.184
4400	26.73	10872.496	33719.711
9106	26.73	13741.996	36055.98
7175	26.73	12537.076	34840.781
8004	26.71	13021.851	36699.875
3694	26.71	10312.251	35859.262
8494	26.71	13262.267	34189.027
9770	26.7	14060.573	36153.148
8870	26.7	13631.02	39924.699
5867	26.7	12056.012	37954.16
8213	26.7	12941.248	39711.074
864	26.68	8362.72	39477.629
10149	26.68	14279.222	38775.586
1963	26.68	8890.081	34167.648
4211	26.68	10771.252	37325.852
395	26.68	7987.726	39803.406
4371	26.68	10651.816	33041.16
2839	26.66	9597.715	38813.973
1402	26.66	8833.917	37087.328
7	26.66	7909.869	33255.852
8117	26.66	13005.02	38367.59
3799	26.66	10142.59	33109.637
7978	26.66	12933.645	36241.551
10075	26.64	14374.951	37603.996
2117	26.62	9103.827	35672.98
8294	26.62	13182.17	39101.516
5200	26.62	11282.245	38771.809
1203	26.62	8526.781	33434.578
2422	26.62	9336.024	37898.73
5509	26.62	11595.654	34124.313
2477	26.6	9280.193	36794.195
8495	26.6	13246.995	34215.914
9855	26.6	14153.331	34395.848
2630	26.6	9315.935	33088.938
954	26.6	8512.622	39254.41
39	26.58	7780.514	33851.801
4294	26.58	10658.237	35316.887
4202	26.56	10746.027	37240.195
6538	26.56	12246.043	38220.863
584	26.56	8170.682	34503.516
10476	26.56	14584.874	33802.426
9798	26.56	14039.845	35546.344
101	26.56	7894.97	35123.156
2594	26.56	9341.954	34138.117
8430	26.52	13233.824	36134.758
9341	26.52	13936.364	36522.672
541	26.52	8029.144	36089.543
4857	26.52	11162.518	35043.324
6281	26.5	12142.205	36001.664
7185	26.5	12692.588	35139.629
8130	26.5	13099.913	38511.563
8418	26.48	13229.489	36413.363
6508	26.48	12217.396	37475.805
7342	26.48	12681.013	38127.703
3895	26.48	10409.156	35744.199
4878	26.47	11188.433	34749.906
7749	26.47	12724.65	35056.516
9997	26.47	14275.088	35425.82
2372	26.45	9415.215	39581.625
9637	26.45	14042.163	38926.539
1251	26.45	8761.492	33658.781
4071	26.45	10557.076	39028.906
3588	26.43	10140.401	37697.066
6169	26.43	11991.688	33529.621
1681	26.43	9057.176	38085.039
1601	26.43	8992.544	39787.352
3102	26.43	9716.447	34621.77
9010	26.43	13739.885	37795.195
5506	26.43	11555.642	34085.406
839	26.43	8289.419	39117.973
1254	26.43	8692.511	33779.316
10410	26.41	14469.275	35614.223
46	26.41	7903.824	33953.035
5623	26.41	11637.72	35462.246
3937	26.39	10352.003	36483.477
10261	26.39	14574.762	39060.227
2880	26.39	9846.07	39634.18
4499	26.39	10890.385	35779.34
2059	26.37	9207.355	34866.633
8284	26.37	13345.846	38965.027
8742	26.37	13416.37	37913.109
2030	26.37	9265.537	34237.531
3260	26.37	10093.718	35849.656
8630	26.37	13409.675	35581.008
1260	26.37	8777.394	33909.234
339	26.35	7933.441	38971.129
8550	26.35	13498.7	33662.266
580	26.35	8089.278	34662.098
7243	26.33	12550.554	36738.441
2425	26.33	9312.939	37663.613
2723	26.33	9520.754	35727.219
2877	26.33	9815.417	39880.422
1693	26.33	8926.829	37684
3710	26.31	10314.318	35719.945
4633	26.31	10826.449	39347.207
6270	26.31	12102.595	35762.445
143	26.31	7662.413	36085.375
8171	26.31	13068.688	39125.941
920	26.29	8565.322	39670.633
5271	26.29	11211.737	39959.914
9801	26.29	14088.867	35276.859
7511	26.29	12772.864	38559.598
4393	26.27	10839.767	33434.547
4541	26.27	10942.681	36927.363
6140	26.27	12027.838	34618.605
4241	26.27	10766.712	36646.156
5890	26.26	12014.933	37040.305
10457	26.26	14486.583	34320.512
9252	26.24	13875.606	33987.609
195	26.22	7645.919	36963.738
4220	26.22	10584.149	36884.371
2716	26.2	9523.116	35631.922
9427	26.2	13817.068	38226.445
10473	26.2	14467.24	33660.945
4028	26.2	10352.502	37606.371
8508	26.2	13161.377	33698.227
4303	26.18	10601.972	34771.625
5505	26.18	11566.388	34082.914
7201	26.18	12548.791	35813.004
4732	26.18	11154.805	37862.297
8423	26.18	13154.72	36244.832
4111	26.16	10566.119	39657.629
2849	26.16	9545.748	39200.906
6643	26.16	12308.705	39416.961
2920	26.14	9727.031	38868.172
4520	26.14	10939.865	36308.898
2520	26.14	9284.8	35628.898
45	26.14	7818.235	33944.242
3225	26.12	10113.383	35154
68	26.12	7747.33	34351.195
10386	26.12	14591.6	36097.84
5793	26.1	12055.332	39625.77
766	26.08	8402.914	37754.004
3287	26.08	9972.424	36217.59
2591	26.08	9466.87	34361.758
231	26.08	7926.74	37626.148
1919	26.08	8936.251	35493.066
9976	26.08	14273.197	34901.438
3364	26.06	9955.169	37815.035
3217	26.06	10044.179	34580.633
636	26.06	8253.638	33550.641
2484	26.06	9337.283	36620.574
5762	26.04	11760.124	38992.566
6227	26.04	12089.717	34413.754
7031	26.03	12293.188	35089.086
2383	26.01	9298.217	39110.316
2850	26.01	9498.396	39237.133
3003	26.01	9883.785	36874.523
7398	25.99	12495.779	39703.48
2864	25.97	9637.707	39676.473
5548	25.97	11654.853	33427.496
2007	25.97	9246.811	33385.59
361	25.97	7686.091	39285.645
2493	25.95	9356.078	36329.539
5612	25.93	11800.509	35219.82
2635	25.93	9515.958	33010.117
7095	25.93	12569.198	33054.418
5517	25.91	11615.11	33673.984
139	25.91	7914.584	36052.594
6206	25.91	12264.849	33575.516
7001	25.91	12390.09	35799.605
10308	25.91	14572.715	38135.43
2652	25.91	9557.978	33728.758
5007	25.89	11265.882	34821.066
7473	25.89	12756.834	38823.402
10330	25.89	14524.542	37695.293
3487	25.87	10304.894	39686.68
688	25.87	8222.896	35188.695
7200	25.85	12538.513	35778.031
581	25.85	8056.311	34471.438
6098	25.83	11875.921	35782.813
3196	25.83	9951.007	33945.68
3894	25.83	10402.609	35715.012
6522	25.83	12192.789	37917.168
10184	25.83	14323.15	39755.422
1444	25.83	8813.998	37520.137
4056	25.83	10413.677	38390.98
5207	25.81	11394.303	38824.191
10267	25.81	14533.347	38801.875
357	25.81	7939.543	39159.016
3645	25.8	10158.033	36621.832
5565	25.8	11837.698	33983.93
2066	25.8	9264.419	35124.293
5406	25.78	11522.149	36512.602
7869	25.78	12943.919	33796.219
7355	25.78	12511.153	38393.711
659	25.78	8256.235	34154.059
6884	25.78	12445.342	37522.66
5586	25.78	11734.698	34508.258
5814	25.76	11974.382	38991.094
10172	25.74	14351.441	39549.145
1949	25.74	8853.687	34653.723
6314	25.74	12076.555	36503.965
5111	25.74	11228.286	36528.945
96	25.74	7802.923	35024.566
1177	25.74	8506.69	34133.176
1294	25.72	8732.103	35544.758
3534	25.72	10345.125	39251.371
4099	25.7	10444.969	39938.434
4988	25.7	11359.172	34515.91
8528	25.7	13513.377	33238.598
1173	25.7	8618.485	34499.555
9398	25.68	13823.36	37613.363
5819	25.68	11997.936	38896.734
6275	25.66	12205.576	35827.77
5821	25.66	11951.412	38700.348
7437	25.66	12815.854	39732.965
4103	25.66	10523.166	39983.496
8045	25.66	12970.98	37268.258
10032	25.64	14406.456	36493.313
3811	25.64	10521.284	33413.398
4725	25.64	11105.42	38290.598
9743	25.62	14151.501	36402.457
1167	25.62	8598.182	34785.742
7091	25.6	12392.168	33287.664
8675	25.6	13511.157	36671.121
4764	25.57	11194.879	37127.297
1694	25.57	9002.052	37754.152
396	25.57	7826.736	39820.832
3770	25.57	10351.122	33727.656
4651	25.57	11196.554	39891.035
8471	25.55	13191.944	34701.016
9719	25.55	14000.14	37206.273
3235	25.55	9969.371	35359.598
884	25.55	8342.068	39806.172
7380	25.53	12581.416	39237.172
7447	25.53	12836.69	39468.559
9245	25.53	13845.362	33805.301
7123	25.53	12656.776	33839.656
2451	25.51	9468.028	37040.848
8499	25.51	13346.711	33983.598
115	25.51	7837.5	35603.578
5649	25.51	11720.407	35876.477
7707	25.49	12736.226	35604.738
4883	25.47	11141.618	34342.102
4419	25.47	10914.432	33997.93
9519	25.47	13826.23	39652.48
2836	25.47	9529.395	38677.984
4242	25.45	10674.261	36663.555
4391	25.45	10876.097	33340.34
7192	25.45	12537.849	35563.754
2870	25.45	9654.413	39897.508
4450	25.43	10856.074	34676.09
2287	25.41	9199.719	37857.504
4741	25.41	11184.354	37935.957
9354	25.41	13809.602	36721.641
5780	25.39	11689.144	39705.031
8125	25.39	13055.131	38450.754
999	25.37	8445.065	38450.098
4272	25.37	10580.908	35838.484
2237	25.37	9269.222	36896.629
2089	25.35	9122.449	35391.008
3738	25.35	10342.088	34796.172
9768	25.35	14047.296	36125.809
3134	25.35	9765.875	33947.148
8574	25.35	13389.032	34241.91
6089	25.35	11906.002	36181.957
1859	25.35	8957.356	36349.313
3222	25.35	10097.008	34982.836
5358	25.34	11480.978	37387.133
9483	25.34	13828.761	39355.516
1567	25.34	8707.835	39330.691
3223	25.32	10133.769	34993.906
8573	25.32	13549.339	34206.488
623	25.32	8007.971	33100.922
522	25.32	8187.515	36898.902
5726	25.32	11843.502	37708.188
5544	25.3	11764.136	33047.043
997	25.3	8629.728	38429.82
4894	25.3	11043.949	34245.012
4697	25.28	11173.779	38718.867
144	25.28	7750.684	36102.895
1961	25.28	8923.989	34357.535
6272	25.28	12253.149	35791.414
9175	25.28	13647.953	34138.258
9075	25.28	13757.696	36783.715
1199	25.26	8473.147	33376.477
6175	25.26	11988.264	33430.887
6246	25.24	12265.195	34959.512
9184	25.24	13580.307	33653.113
[truncated: 2,640 more rows]
