# Supplementary material for: Insights on the Control of Yeast Single-Cell Growth Variability by Members of the Trehalose Phosphate Synthase (TPS) Complex
Source: Front Cell Dev Biol. 2021 Jan 28;9:607628. doi: 10.3389/fcell.2021.607628 (PMC7876269; doi:10.3389/fcell.2021.607628)
Supplement: Supplementary file 4 [file Data_Sheet_3.ZIP › to_send/input_files/20190510_GalDelta_Ntd-TPS1-Gal_t1.csv]

Id	Area (µm²)	Centre X Position (µm)	Centre Y Position (µm)
3888	161.3	9594.694	35133.492
12060	141.09	14404.028	36999.137
9720	118.47	12980.127	36569.156
11580	117.53	14143.193	39264.172
10378	116.48	13540.176	35980.379
10700	106.27	13640.926	39917.914
12086	102.02	14318.108	37605.695
8891	99.07	12307.014	33561.355
12533	98.95	14614.078	36924.32
2187	85.93	8524.791	35121.844
12719	83.94	14560.511	34448.281
2202	83.38	8499.302	35084.141
5833	82.38	10680.995	37988.371
8186	81.18	12042.531	35576.828
4027	78.82	9579.615	37786.656
7867	77.96	11694.751	37359.156
12725	77.81	14600.395	33974.063
9359	76.7	12834.09	37750.168
1711	76.31	8298.299	38612.828
6776	76.08	11190.736	35360.172
3616	75.16	9448.498	36498.941
6592	74.11	11107.563	38435.211
3545	73.86	9371.365	37510.168
1387	72.54	8365.598	33071.32
6851	72.1	11020.11	33670.969
4148	71.83	9807.77	38956.871
7225	71.5	11242.473	37864.613
9956	71.2	13301.025	39219.375
10033	71.2	13314.013	37359.648
11738	71.06	14146.505	35915.836
7854	69.9	11652.096	36998.504
11241	69.76	13826.372	35928.27
2331	68.98	8677.227	34174.496
12082	68.77	14404.574	37468.871
3717	68.23	9394.138	34242.203
969	68	7804.125	38793.07
4136	67.54	9791.74	39594.293
7143	67.14	11312.558	36454.621
2668	66.77	8874.699	39720.07
9404	65.99	12918.173	36075.473
1940	65.03	8453.548	38745.184
4488	64.59	9927.499	34311.301
6887	63.92	10993.075	33306.379
10266	63.67	13410.508	33764.527
4819	63.44	10337.8	38697.07
10088	63.33	13319.621	36179.77
5975	63.29	10679.228	36412.805
9029	63.04	12529.603	35841.77
11752	63.02	14032.897	35593.332
3369	62.92	9103.771	38991.023
8172	62.92	11897.191	36199.281
5363	62.66	10318.128	33380.219
1322	62.58	8081.999	34149.867
9784	62.52	12988.926	37998.23
2146	62.52	8546.495	36069.59
6377	62.41	10815.66	36775.105
7955	61.83	11653.226	39520.914
11288	61.72	13789.897	37094.07
6250	61.58	10843.048	35539.184
896	61.58	7948.801	38138.906
11771	61.16	14128.614	35103.336
7133	60.78	11319.379	36062.336
6948	60.66	11224.199	34268.051
10128	60.3	13314.588	35032.93
6567	60.07	11133.958	38707.004
6613	59.97	11085	37735.211
9659	59.9	12971.38	34496.984
9003	59.49	12547.579	35256.699
4546	59.46	9980.371	35632.855
2376	59.32	8817.744	34886.738
9378	59.25	12728.741	36717.207
7907	58.63	11836.919	37975.246
5512	58.36	10370.558	36692.801
3740	58.29	9312.885	33723.211
8874	58.27	12404.711	33859.504
9856	57.94	13059.675	39363.105
11816	57.85	14115.831	34742.293
1815	57.75	8580.257	39785.973
5103	57.5	10138.032	33701.742
6957	57.46	11327.758	34389.422
1809	57.41	8349.399	39903.539
2091	57.16	8434.702	36867.539
6066	57.16	10770.534	34808.305
5728	57.08	10458.849	39557.563
5387	56.93	10387.41	33280.902
7467	56.85	11445.248	36062.504
10414	56.72	13500.212	36964.039
8799	56.68	12458.599	35816.086
9747	56.49	13090.586	37328.977
4380	56.49	9790.557	34718.191
2159	55.89	8428.824	35925.188
8429	55.84	12222.765	36100.223
12024	55.76	14395.274	36319.156
2443	55.57	8810.88	36430.539
7624	54.95	11455.96	33545.473
8810	54.92	12291.08	35661.578
6805	54.55	11145.416	34820.984
8791	54.38	12421.92	35934.684
9473	54.36	12813.625	34897.98
7132	54.36	11313.9	36042.254
10097	54.32	13331.431	35772.219
9657	53.88	13130.698	34396.676
6058	53.79	10778.214	35121.258
12369	53.71	14617.24	38002.613
6259	53.65	10917.277	35669.523
888	53.65	7862.239	38041.219
1689	53.61	8353.702	38473.465
8840	53.42	12493.331	34783.215
11992	53.38	14216.77	35683.172
7769	53.37	11725.906	34619.605
6007	53.35	10702.476	36109.547
8113	53.1	12043.176	37566.801
3406	53.08	9292.655	39767.367
10812	52.89	13743.636	39002.324
3377	52.85	9151.705	39214.715
10937	52.83	13780.31	37293.77
1609	52.69	8233.874	37090.109
2170	52.69	8541.576	35845.516
11704	52.58	14194.065	36436.598
97	52.56	7813.75	34295.188
2329	52.52	8736.082	34091.078
6928	52.52	11263.87	33876.922
3704	52.27	9281.283	34317.387
11906	52.16	14379.306	33741.551
11121	51.91	13943.596	33257.246
6894	51.89	11345.663	33054.613
2038	51.85	8480.668	37896.254
5508	51.81	10396.992	36590.613
10476	51.78	13408.507	37618.32
5007	51.78	10242.791	36148.355
10021	51.76	13252.721	37978.371
11897	51.72	14229.523	33586.867
10318	51.66	13412.837	34760.617
11719	51.62	14041.596	36061.117
7738	51.6	11760.647	33987.867
3657	51.58	9441.86	35446.488
6602	51.41	11161.336	38009.551
8786	51.05	12457.595	36125.391
3705	51.01	9459.603	34330.211
11855	50.89	14077.934	33571.141
9728	50.84	12982.832	36717.234
7432	50.74	11574.799	37180.074
7845	50.24	11699.606	36850.332
9391	50.15	12881.819	36689.387
1289	50.11	8197.252	35035.773
11304	50.07	13960.619	37522.266
11517	49.99	14152.216	39808.348
9678	49.94	13023.193	35007.484
8967	49.88	12518.805	34385.105
1859	49.86	8551.983	38870.551
8480	49.67	12153.265	37744.008
9398	49.52	12769.318	36264.984
1701	49.42	8264.637	38553.996
10003	49.29	13344.091	38200.188
11650	49.21	14005.399	38007.336
8877	49.04	12441.052	33955.734
8140	48.77	11935.757	37011.715
3368	48.75	9231.929	38987.648
6416	48.65	10933.14	37328.723
8441	48.63	12068.661	36688.867
5039	48.58	10228.136	35001.758
8690	48.46	12486.135	38399.766
10205	48.27	13201.525	33334.883
12049	48.12	14336.312	36704.121
7191	48.1	11223.944	37211.301
10880	48.08	13740.026	38534.594
7564	48.02	11565.568	33990.602
1102	47.96	8190.228	38314.855
7295	47.96	11255.759	39481.434
4384	47.91	9910.625	34475.281
6653	47.85	11007.282	36987.98
4367	47.71	9771.602	35186.949
10135	47.7	13200.186	34823.645
5991	47.56	10632.662	36494.246
9525	47.54	12850.415	33546.746
8826	47.5	12430.041	35326.125
7855	47.47	11643.163	37068.605
8851	47.39	12466.253	34410.484
5051	47.35	10329.48	34718.457
2866	47.25	8960.553	36921.887
3170	47.24	9107.099	35662.852
7220	47.14	11283.413	37679.176
7746	47.12	11848.808	34066.867
9542	47.1	12859.099	33249.848
8438	47.1	12093.351	36564.598
10129	47.06	13346.101	35042.242
990	47.02	7805.656	39187.941
3844	47.01	9582.892	34317.762
6010	46.97	10567.777	36129.973
8769	46.95	12325.528	36387.531
10570	46.91	13530.159	38854.508
8069	46.87	11994.033	38435
9393	46.49	12726.797	36468.141
2451	46.28	8822.267	36638.34
11040	46.22	13582.011	35033.129
6419	46.18	10943.376	37382.641
6012	46.14	10607.15	36190.305
10345	46.09	13445.927	35172.824
8168	46.09	11868.076	36132.211
252	46.07	7941.248	36545.859
11226	46.01	13819.694	35697.891
5948	45.95	10639.198	36561.375
1850	45.95	8510.427	39207.676
10420	45.91	13466.651	37049.641
3855	45.89	9666.212	34604.496
4315	45.89	9795.468	36126.117
1431	45.76	8330.533	34045.633
8114	45.74	11885.575	37587.207
10324	45.72	13526.994	34834.637
7422	45.7	11467.528	37333.297
8297	45.7	11928.073	33113.164
4343	45.65	9895.756	35589.137
6151	45.63	10829.665	33057.238
10055	45.55	13288.383	37175.422
6182	45.53	10987.379	33925.742
5465	45.51	10432.651	35709.855
5974	45.45	10709.565	36410.266
4781	45.24	10308.83	39812.531
3780	45.22	9670.477	33151.602
4516	45.11	10128.184	34964.344
10341	45.09	13533.494	35083.523
6647	45.07	11006.26	36871.836
9640	45.01	12951.978	34018.875
9476	45.01	12763.936	34638.703
6492	44.98	10877.619	39103.133
10011	44.96	13313.806	38095.352
12647	44.92	14442.925	35594.438
10062	44.86	13153.652	36957.996
7150	44.84	11362.965	36541.703
6031	44.8	10768.877	35602.391
7528	44.76	11540.989	34744.059
3101	44.76	9103.073	34216.375
7323	44.69	11561.514	39437.723
5459	44.65	10412.902	35427.586
1386	44.61	8108.117	33148.98
2514	44.61	8715.251	37601.434
11302	44.53	13816.78	37468.637
11554	44.5	14011.786	39590.555
5511	44.5	10444.766	36682.527
1166	44.42	8139.707	37193.027
10919	44.4	13669.981	37816.316
11284	44.34	13821.479	37017.469
9386	44.34	12719.225	36835.68
6268	44.32	10945.669	35802.676
4888	44.3	10196.51	37758.762
7811	44.29	11675.167	35842.086
10410	44.27	13503.287	36939.297
11071	44.21	13646.918	34000.867
2638	44.19	8768.723	39917.863
3060	44.13	9233.364	33030.32
8161	44.06	12032.958	36262.414
7147	43.86	11238.43	36497.828
9497	43.85	12784.3	34417.191
9475	43.75	12783.353	34627.629
9517	43.73	12895.355	33736
9396	43.71	12923.809	36226.195
7257	43.71	11229.907	38670.605
1851	43.67	8487.489	39218.168
6261	43.62	10792.844	35706.004
6340	43.52	10977.961	36494.695
11170	43.52	13911.706	34691.711
1562	43.52	8370.498	36252.914
2470	43.4	8833.944	36915.73
10983	43.39	13717.143	35898.305
6839	43.37	11122.019	33991.066
6193	43.33	10922.44	34134.422
7027	43.25	11385.631	34720.008
3040	43.23	8850.865	33181.172
9254	43.23	12756.782	39498.555
11743	43.21	14208.736	35753.324
10396	43.19	13534.123	36684.102
8374	43.12	12142.303	34716.605
7397	43.12	11513.9	37696.957
3015	43.08	9002.773	34095.047
10645	43	13528.731	39989.523
2590	42.94	8770.142	38761.102
9043	42.87	12629.437	36235.828
4879	42.85	10140.808	37925.281
2186	42.85	8540.909	35105.809
11375	42.83	13956.358	39167.086
12098	42.81	14244.864	37942.184
5639	42.77	10510.818	37500.645
10487	42.7	13399.599	37756.039
11621	42.68	14211.151	38534.84
5438	42.66	10519.585	34800.707
9717	42.66	12973.137	36497.48
3997	42.64	9631.174	36968.605
12094	42.56	14344.796	37831.746
3285	42.54	9266.769	37493.602
2355	42.54	8816.952	34610.203
6866	42.54	11186.56	33523.793
5077	42.47	10343.102	34159.191
5040	42.39	10340.783	35031.68
11280	42.37	13811.387	36846.551
4814	42.35	10257.455	38881.898
3561	42.33	9487.011	37335.254
4199	42.33	9745.42	38140.488
8886	42.29	12375.418	33798.227
6435	42.26	10919.145	37826.344
5016	42.22	10287.505	35827.031
4403	42.2	9857.298	34285.535
5376	42.18	10313.506	33125.543
11684	42.16	14004.318	36968.289
7781	42.16	11794.727	35123.039
11311	42.16	13922.459	37683.684
3139	42.12	9214.78	35003.367
3699	42.1	9283.224	34454.887
8159	42.08	11982.912	36502.949
5456	42.08	10357.221	35368.066
8382	42.08	12115.342	35006.094
5638	42.08	10364.162	37479.98
8281	42.03	11935.691	33336.676
11061	41.97	13721.82	34420.883
6838	41.93	11181.228	34281.984
2804	41.91	8933.833	38239.188
4078	41.81	9696.772	38739.973
2219	41.81	8620.008	34659.941
11653	41.76	14118.923	38138.387
5029	41.76	10259.482	35288.109
951	41.72	7686.715	38519.746
10566	41.64	13459.878	38714.145
3853	41.57	9624.294	34498.984
12007	41.55	14404.134	35940.598
10094	41.51	13256.561	36034.316
11273	41.47	13947.584	36691.68
6142	41.45	10754.149	33102.156
11101	41.43	13637.038	33570.422
9700	41.41	12941.851	35839.949
2805	41.39	9033.042	38241.23
6902	41.39	11393.82	33240.68
12689	41.34	14536.311	35087.551
5464	41.26	10533.915	35698.895
4308	41.22	9755.434	36315.316
9746	41.18	13100.205	37324.66
1384	41.13	8130.212	33103.457
10159	41.11	13348.844	34374.066
7694	41.11	11529.606	33161.535
6129	41.09	10741.168	33169.633
11966	40.8	14327.962	35307.328
10140	40.78	13205.871	34617.496
6924	40.78	11370.277	33748.125
8645	40.78	12409.097	38820.871
7829	40.72	11731.787	36275.105
7327	40.72	11532.094	39302.922
5743	40.68	10554.245	39860.051
3319	40.63	9073.305	38295.215
9192	40.63	12561.193	38947.957
10862	40.57	13727.227	38772.434
5552	40.55	10389.474	36899.672
4246	40.53	9863.291	36967.012
9677	40.53	13000.047	34988.258
3254	40.53	9209.983	36990.051
4376	40.51	9833.947	34786.625
3776	40.45	9631.592	33008.254
5469	40.44	10442.106	35863.203
10030	40.42	13201.894	37610.055
4205	40.38	9916.598	37949.949
2158	40.32	8511.08	35921.949
10286	40.3	13549.351	34135.613
8862	40.26	12358.762	34284.809
7838	40.26	11716.899	36651.332
2977	40.19	8932.021	34827.965
1527	40.19	8235.563	35828.68
7069	40.19	11406.621	34937.934
6110	40.15	10750.867	33738.816
7472	40.11	11524.927	35972.523
12712	40.09	14619.672	34362.992
8458	40.03	12139.071	37211.07
9375	40.01	12838.312	36931.434
10151	39.96	13292.24	34557.273
8252	39.94	11956.153	34014.352
8667	39.92	12450.729	38510.242
1245	39.9	8067.724	35841.984
10170	39.88	13318.546	34036.844
8789	39.88	12443.526	35910.965
8108	39.86	12038.583	37523.176
3043	39.84	8981.038	33315.953
1317	39.84	8095.563	34359.605
3086	39.82	9168.018	33757.848
10249	39.82	13373.269	33458.152
12659	39.8	14588.556	35708.629
1861	39.78	8418.86	38901.973
8630	39.77	12282.181	39341.066
2067	39.75	8576.645	37195.32
8280	39.73	11871.863	33633.504
10122	39.71	13263.802	35193.668
10040	39.69	13333.272	37188.031
11353	39.65	13971.152	38837.113
12323	39.65	14496.277	38307.238
10649	39.63	13656.031	39754.602
4559	39.59	10061.71	35869.203
9059	39.59	12695.928	36893.359
8450	39.59	12227.915	37028.629
2362	39.57	8749.884	34687.258
8175	39.54	12019.514	35921.598
4106	39.52	9689.582	39361.414
8691	39.5	12367.272	38415.789
6440	39.44	10847.386	38026.457
8070	39.44	12021.555	38453.914
2940	39.44	8942.59	35840.98
4019	39.4	9573.237	37442.414
1303	39.38	7997.58	34480.691
10961	39.34	13645.008	36635.621
7790	39.32	11659.289	35310.492
1577	39.32	8338.731	36690.203
4203	39.27	9749.082	37918.816
4468	39.25	9928.642	33723.508
8316	39.23	12069.759	33343.457
4154	39.21	9829.379	38854.109
168	39.19	7753.556	35414.371
6840	39.15	11188.639	34044.703
3458	39.11	9453.882	38724.547
2928	39.09	9054.72	36165.641
9777	39.08	13062.201	37908.449
3923	39.08	9537.627	35768.313
3243	38.96	9268.109	36839.449
3605	38.92	9457.335	36605.953
9223	38.92	12520.102	39851.141
1366	38.92	8077.832	33172.926
8349	38.9	12276.362	33953.363
11851	38.88	14079.18	33501.824
10968	38.83	13626.613	36495.457
3429	38.83	9422.507	39374.406
9598	38.83	13010.456	33453.238
9937	38.83	13267.048	39386.828
10766	38.81	13772.52	39560.637
11143	38.79	13939.864	34037.449
9056	38.79	12505.634	36849.477
11401	38.77	13935.97	39505.254
9445	38.75	12886.927	35316.137
2063	38.75	8472.078	37405.488
5524	38.75	10388.396	36771.617
11137	38.71	13977.459	33808.82
2183	38.67	8605.167	35316.598
4364	38.65	9718.279	35109.199
6717	38.62	11103.932	35858.625
1954	38.62	8612.969	38760.199
5025	38.62	10342.473	35533.789
1347	38.58	8193.668	33733.262
11374	38.58	13905.747	39093.871
5553	38.54	10478.457	36907.496
3938	38.52	9548.92	36033.59
7017	38.5	11378.352	34670.828
6837	38.48	11043.793	34183.742
7403	38.46	11528.435	37515.594
6160	38.46	10784.838	33158.871
11416	38.46	13931.031	39645.375
4138	38.44	9903.753	39448.543
4982	38.44	10162.935	36512.23
5017	38.41	10266.399	35842.219
10071	38.41	13282.853	36824.516
11709	38.41	14167.014	36501.719
10146	38.41	13293.643	34464.734
75	38.41	7789.348	34012.234
6410	38.39	10880.88	37217.305
6624	38.39	11143.375	37485.672
8595	38.37	12255.65	39713.512
8245	38.35	12012.499	34269.125
12439	38.33	14493.991	37703.098
1381	38.33	8176.243	33063.469
6536	38.29	11166.654	39451.164
3184	38.23	9179.747	35865.922
4290	38.23	9837.927	36444.926
11186	38.23	13802.026	35069.465
1550	38.21	8344.339	36044.41
4491	38.19	9927.862	34378.98
8486	38.19	12170.714	37917.793
1768	38.18	8359.675	38903.324
5027	38.18	10247.749	35251.934
8510	38.18	12193.97	38242.18
9031	38.16	12682.507	35877.969
2307	38.14	8770.316	33557.492
8836	38.12	12471.871	34934.121
10038	38.12	13151.295	37464.219
7473	38.12	11512.696	35973.797
5827	38.1	10674.499	38172.844
11126	38.1	13945.784	33430.52
5375	38.06	10201.219	33090.859
8768	38.06	12456.446	36384.441
10019	38.04	13264.82	37945.645
5432	38.04	10548.021	34665.313
8053	38.02	11962.346	38534.238
3383	38	9227.613	39439.063
2659	38	8906.234	39638.426
6278	38	10953.152	35911.395
226	37.98	7691.905	36141.844
12348	37.96	14605.355	38262.484
884	37.96	7944.092	37984.211
5104	37.96	10325.006	33741.797
6158	37.95	10935.679	33109.578
1988	37.95	8470.629	38367.734
12088	37.95	14376.792	37705.484
10075	37.93	13223.269	36858.82
5365	37.91	10299.397	33161.574
11568	37.87	14078.184	39125.004
5627	37.87	10526.711	37352.66
9311	37.85	12883.949	38735.789
11270	37.81	13879.912	36652.586
1775	37.77	8382.813	39072.523
12100	37.77	14239.678	38045.547
8992	37.77	12656.927	35057.383
2094	37.77	8445.673	36881.238
6035	37.75	10772.567	35645.859
6392	37.75	10804.04	36975.875
3672	37.75	9443.747	35101.105
3817	37.73	9702.207	33734.438
2380	37.73	8671.863	34963.926
114	37.73	7663.583	34571.617
1000	37.73	7968.634	39406.238
3469	37.7	9463.408	38551.699
3114	37.7	9249.65	34512.984
153	37.68	7879.042	35210.637
10246	37.68	13537.153	33336.664
3106	37.68	9231.811	34319.027
9429	37.64	12740.11	35631.313
3452	37.64	9488.091	38627.488
11118	37.62	13836.27	33022.332
6199	37.62	10828.465	34210.797
9007	37.6	12609.697	35334.711
8365	37.58	12201.879	34370.383
1223	37.56	8067.992	36359.281
5058	37.56	10201.566	34478.84
8927	37.52	12637.109	33330.125
9776	37.52	13074.907	37899.301
4519	37.52	10106.806	34988.004
6600	37.5	11084.704	38302.746
6529	37.5	11158.217	39648.242
11697	37.5	14163.745	36795
3766	37.49	9451.897	33240.957
8555	37.47	12191.638	39050.109
9981	37.45	13228.934	38493.109
4355	37.45	9875.239	35516.242
8236	37.43	11870.133	34390.395
1	37.41	7989.523	33008.637
10962	37.35	13747.724	36395.547
4563	37.33	10131.699	36026.027
2231	37.33	8609.645	34184.695
11656	37.33	14050.842	37857.695
9267	37.24	12783.299	39423.926
11879	37.24	14160.353	33156.113
6449	37.22	10976.428	38301.078
5812	37.22	10750.376	38542.285
3856	37.2	9542.344	34608.516
11017	37.18	13737.226	35535.629
4455	37.18	10110.874	33337.527
2374	37.14	8727.325	34874.023
12640	37.12	14435.972	35859.363
7171	37.1	11362.146	36970.516
287	37.08	7703.679	37053.906
7313	37.08	11583.644	39900.488
9333	37.06	12725.963	38214.758
6716	37.03	11186.599	35856.207
9046	37.01	12676.618	36498.262
1004	36.99	7884.928	39535.043
1052	36.97	8180.062	39341.906
8646	36.97	12400.624	38852.563
7595	36.97	11544.082	33918.141
1574	36.95	8393.594	36561.52
7831	36.93	11675.242	36333.422
10891	36.93	13590.124	38415.953
10181	36.91	13297.492	33937.949
2276	36.91	8457.132	33003.207
64	36.89	7950.617	33811
5378	36.89	10542.277	33011.184
11285	36.87	13908.169	37038.48
120	36.87	7784.554	34670.5
11324	36.83	13972.904	38265.906
10095	36.83	13161.519	36045.09
2217	36.83	8522.505	34921.535
8788	36.82	12333.394	36201.559
5915	36.8	10613.653	36953.227
2172	36.78	8571.051	35573.844
235	36.78	7835.179	36268.883
9719	36.7	12931.26	36540.547
4638	36.7	10083.336	37156.879
12710	36.68	14618.071	34571.855
6506	36.66	10800.844	39415.266
7968	36.66	11746.866	39847.297
42	36.66	7929.485	33519.852
7139	36.66	11277.36	36273.176
2978	36.66	9049.196	34828.984
11761	36.64	13997.383	35478.023
10012	36.64	13334.036	38106.34
8086	36.62	11929.702	37882.926
3666	36.59	9438.578	35285.07
882	36.59	7752.856	37931.195
233	36.59	7963.468	36258.055
10063	36.59	13194.088	37008.523
10967	36.57	13693.593	36473.375
8749	36.55	12432.422	37153.449
2461	36.53	8669.897	36758.301
2897	36.51	9049.789	36678.555
6888	36.51	11047.474	33317.129
6858	36.51	11082.525	33710.211
118	36.49	7824.381	34658.52
8983	36.49	12601.218	34741.52
1339	36.49	8164.591	33946.906
2044	36.49	8505.425	37730.512
2422	36.49	8758.168	35929.203
7226	36.45	11292.971	37903.063
3314	36.43	9266.032	38136.219
3244	36.39	9163.523	36869.738
2636	36.39	8716.967	39878.477
1441	36.39	8302.543	34155.859
3700	36.39	9310.813	34467.043
3423	36.36	9280.244	39271.781
6232	36.36	10860.164	35149.242
9055	36.34	12630.588	36829.84
9023	36.32	12544.645	35751.547
11317	36.32	13809.963	38021.113
7792	36.28	11718.815	35334.277
6927	36.26	11283.919	33839.043
12424	36.24	14481.031	37941.758
11657	36.24	14067.615	37859.379
2077	36.22	8614.265	37030.539
6230	36.2	10927.811	35061.492
10292	36.2	13567.767	34310.203
6380	36.16	10938.007	36803.324
6178	36.16	10971.889	33825.598
4895	36.16	10179.289	37584.531
8981	36.15	12644.233	34685.895
12342	36.15	14573.166	38207.898
4742	36.13	10120.95	38738.02
2956	36.13	8992.879	35542.086
9556	36.13	12795.643	33114.762
11789	36.11	14012.061	35038.176
5415	36.11	10389.041	33987.598
2207	36.11	8613.373	34785.707
9368	36.07	12726.904	37483.902
9648	36.01	13132.518	34170.977
2180	35.99	8440.671	35272.477
8420	35.97	12102.235	35736.543
7234	35.95	11252.21	38146.246
8309	35.92	12100.391	33232.273
8406	35.9	12092.967	35487.125
6846	35.88	11207.605	33896.84
8250	35.86	11941.106	34000.691
11217	35.86	13818.751	35598.867
5759	35.86	10600.349	39514.844
2632	35.86	8726.814	39750.602
11647	35.84	14162.16	37988.355
4790	35.82	10245.747	39437.375
12615	35.8	14523.865	35953.297
7489	35.8	11520.939	35461.184
1160	35.8	8183.422	37560.691
9214	35.76	12699.332	39692.305
3654	35.74	9478.053	35437.105
6883	35.74	11173.17	33214.324
1244	35.74	8182.91	35838.023
1521	35.74	8328.58	35802.051
26	35.72	7822.354	33360.309
3206	35.7	9164.481	36335.848
4014	35.69	9650.737	37386.574
11596	35.69	14107.917	38843.48
3874	35.67	9583.254	34933.434
5656	35.67	10418.003	37683.91
2245	35.67	8531.856	33644.855
7392	35.65	11439.039	38119.875
3478	35.63	9401.624	38421.207
11922	35.63	14329.357	34515.555
2742	35.61	8855.708	38634.844
6568	35.59	11010.239	38709.961
11654	35.59	14098.37	37836.594
9759	35.57	13016.199	37473.414
7722	35.55	11783.148	33645.914
10049	35.55	13253.79	37302.031
8414	35.53	12205.884	35633.047
11216	35.51	13803.361	35540.113
4760	35.51	10110.627	39299.5
4434	35.51	9903.561	33186.852
7766	35.51	11657.703	34515.477
8547	35.49	12067.723	38831.344
6535	35.49	11162.979	39724.93
10285	35.47	13488.958	34131.98
10912	35.42	13588.122	37663.836
8135	35.42	11891.124	36873.367
3399	35.42	9206.147	39929.57
9520	35.42	12895.606	33494.484
4629	35.4	9946.567	37010.844
3131	35.4	9102.109	34839.129
9199	35.38	12670.431	39269.602
8817	35.34	12387.223	35471.855
8618	35.34	12291.087	39731.523
12395	35.3	14470.162	38070.133
8446	35.3	12181.942	36831.5
6074	35.28	10702.151	34733.285
3073	35.26	9110.343	33309.984
10111	35.26	13308.868	35368.387
11928	35.26	14359.544	34630.938
12760	35.21	14511.834	33294.605
6095	35.21	10651.304	34035.09
8187	35.19	11851.422	35613.785
11889	35.19	14402.847	33367.547
10383	35.17	13449.657	36445.324
6923	35.17	11327.619	33705.324
11337	35.15	13877.63	38595.168
4496	35.15	10049.355	34466.234
11594	35.15	14022.587	38821.504
2201	35.15	8431.177	35077.82
12657	35.15	14458.089	35674.008
4497	35.15	10039.421	34493.461
3045	35.13	8863.756	33038.527
5435	35.13	10509.744	34743.469
3003	35.11	9055.412	34436
4051	35.11	9626.941	38299.715
1467	35.09	8379.566	35033.695
10926	35.05	13689.328	37651.641
9271	34.98	12890.756	39129.473
4494	34.98	10017.362	34414.594
2980	34.94	8976.961	34857.121
7235	34.94	11369.726	38191.91
11310	34.92	13826.9	37655.363
12565	34.9	14504.358	36500.781
7949	34.9	11757.097	39441.438
1235	34.88	8104.123	35990.625
10339	34.88	13502.835	35061.641
8807	34.88	12332.352	35603.125
12081	34.86	14342.705	37454.801
3105	34.86	9242.941	34287.984
9216	34.86	12602.702	39702.492
7299	34.86	11360.633	39673.898
8385	34.86	12195.799	35030.586
2622	34.8	8711.681	39382.051
7280	34.8	11251.677	39066.07
11767	34.77	14193.866	35371.223
1141	34.77	8161.935	37869.23
2417	34.77	8803	35813.242
5012	34.77	10284.916	36053.445
3812	34.75	9696.001	33666.777
1801	34.75	8306.361	39698.922
3168	34.73	9201.783	35555.895
5408	34.73	10542.88	33833.785
12714	34.73	14582.208	34371.227
6212	34.71	10928.42	34529.395
8372	34.71	12228.769	34516.734
7894	34.71	11776.139	37721.324
10132	34.69	13178.832	34777.043
5060	34.67	10333.675	34517.242
10989	34.67	13568.053	36001.961
9817	34.67	13090.041	38959.422
5475	34.65	10549.567	36014.742
7293	34.65	11377.089	39411.742
8223	34.65	11882.463	34869.91
6759	34.63	10995.461	35565.465
10806	34.63	13580.19	39238.395
11805	34.61	14142.317	34858.809
6198	34.61	10937.157	34199.598
7254	34.61	11264.985	38566.523
12186	34.61	14332.755	39855.43
5379	34.59	10448.182	33028.809
11309	34.59	13791.133	37649.109
2645	34.57	8987.291	39838.715
1302	34.56	8039.243	34704.059
3239	34.54	9126.509	36775.273
6055	34.54	10761.228	35392.465
9438	34.52	12723.896	35494.469
5038	34.5	10342.585	34986.566
9616	34.5	12961.092	33734.742
12061	34.48	14236.537	37064.781
7190	34.48	11253.054	37177.77
7868	34.48	11695.81	37371.828
7601	34.48	11495.99	33644.84
3781	34.48	9686.463	33238.039
9005	34.44	12646.183	35317.941
4155	34.44	9747.684	38870.051
2438	34.42	8650.096	36198.766
8247	34.42	12023.36	34284.117
1133	34.4	8127.356	38070.813
213	34.4	7966.211	35887.656
6617	34.4	11173.527	37538.512
5602	34.38	10435.833	37138.898
3140	34.38	9232.603	35014.637
11800	34.38	14145.496	34817.223
9345	34.36	12753.845	37838.563
138	34.36	7681.09	34986.008
7708	34.34	11850.596	33398.379
1438	34.33	8336.961	34110.797
6253	34.33	10973.649	35591.215
1613	34.33	8212.487	37218.5
8482	34.33	12234.036	37810.438
6247	34.31	10933.686	35462.023
3129	34.31	9172.744	34828.578
5364	34.29	10275.769	33423.246
3665	34.29	9442.307	35277.988
9611	34.29	12975.004	33602.516
1777	34.27	8248.843	39105.98
11296	34.25	13838.598	37330.289
1275	34.23	8139.006	35109.406
3798	34.21	9528.062	33426.512
8876	34.21	12420.702	33903.258
83	34.19	7897.619	34072.215
9045	34.19	12665.76	36447.555
4616	34.19	10060.364	36794.289
992	34.19	7945.292	39203.266
8288	34.17	12000.467	33432.742
10418	34.17	13523.032	37032.172
2492	34.15	8658.55	37135.242
10386	34.15	13362.584	36493.645
8201	34.13	12025.802	35255.898
1344	34.13	8092.238	33656.93
2628	34.08	8806.374	39506.379
10141	34.06	13315.058	34673.289
9239	34.06	12875.157	39954.809
2979	34.02	8988.553	34833.469
7373	34.02	11464.505	38395.328
11034	34.02	13595.192	35221
9044	34	12628.687	36264.648
4509	33.98	10004.415	34789.938
3661	33.98	9305.277	35509.133
2215	33.96	8448.298	34870.895
7434	33.96	11442.634	36876.98
7960	33.96	11789.998	39581.313
12016	33.94	14222.78	36155.445
6538	33.94	11073.086	39346.746
8377	33.94	12067.905	34879.555
9516	33.94	12907.305	33654
7116	33.94	11265.38	35485.836
10894	33.9	13770.129	38426.031
3744	33.9	9320.173	33767.898
9701	33.88	12970.33	35843.414
2665	33.88	8983.868	39691.523
3247	33.87	9239.028	36917.871
156	33.87	7811.961	35227.617
3897	33.87	9670.215	35265.18
7435	33.87	11627.847	36876.059
9610	33.87	13129.479	33590.73
2371	33.87	8807.403	34842.527
4239	33.85	9709.251	37142.047
6616	33.85	11181.039	37522.648
10372	33.85	13560.954	35837.363
6444	33.83	10854.338	38150.855
11841	33.83	14139.706	33876.688
10197	33.81	13287.029	33783.617
10342	33.79	13445.009	35086.492
9071	33.79	12676.818	37279.172
11651	33.79	14065.676	38084.855
194	33.77	7886.247	35541.016
5680	33.75	10376.895	38150.699
4649	33.75	9934.145	37241.254
1496	33.73	8379.725	35556.785
12168	33.73	14388.534	39495.949
4476	33.73	9933.199	33877.98
9317	33.73	12729.753	38500.965
1660	33.71	8261.047	38281.168
6190	33.69	10784.571	34105.031
9034	33.67	12667.138	35962.531
3851	33.65	9520.025	34471.867
6433	33.64	10983.917	37769.746
4036	33.64	9541.462	37930.645
2871	33.62	8934.1	37013.293
6235	33.62	10876.706	35235.906
4953	33.62	10342.114	37015.52
2373	33.6	8771.97	34869.844
10400	33.58	13368.526	36734.383
7122	33.58	11302.274	35608.402
12192	33.56	14344.406	39929.797
12405	33.56	14612.746	38115.371
5030	33.56	10172.321	35291.32
2291	33.56	8809.893	33073.703
3393	33.54	9262.098	39749.473
6558	33.5	11178.019	39081.57
11131	33.5	13877.659	33638.492
7459	33.5	11460.91	36498.129
5436	33.48	10414.034	34777.152
4329	33.48	9784.169	36047.785
7508	33.44	11443.529	35021.879
3847	33.44	9555.324	34393.195
10388	33.44	13411.311	36568.922
7599	33.44	11583.49	33959.742
8619	33.43	12384.308	39733.613
12703	33.43	14580.596	34521.34
159	33.41	7679.597	35320.496
4040	33.41	9596.203	38038.836
5543	33.41	10535.122	36837.473
6276	33.39	10855.223	35900.844
3601	33.39	9485.815	36590.957
12079	33.39	14359.712	37434.348
7638	33.39	11570.698	33330.574
7735	33.39	11690.481	33936.383
6831	33.37	11207.736	34376.988
5470	33.37	10374.862	35879.836
4538	33.37	10133.457	35468.227
11907	33.37	14318.222	33749.344
11631	33.35	14015.077	38340.844
4646	33.35	9977.249	37220.074
8259	33.35	12040.778	33882.156
2409	33.33	8634.436	35601.043
5748	33.33	10739.403	39776.484
7449	33.33	11480.831	36786.215
5608	33.31	10481.254	37188.137
12706	33.29	14476.518	34549.605
6874	33.27	11139.37	33431.379
1530	33.27	8419.083	35839.965
2651	33.27	8881.559	39995.898
8334	33.25	12142.547	33628.539
4552	33.23	9996.294	35769.609
8036	33.23	11963.932	38695.707
9064	33.23	12516.884	37013.547
3323	33.23	9189.02	38429.035
7138	33.21	11341.447	36182.359
12404	33.21	14471.333	38105.016
9001	33.2	12554.577	35214.395
8881	33.2	12302.344	33693.703
9613	33.2	12967.484	33642.523
6885	33.18	11126.018	33236.105
8052	33.16	11908.665	38526.359
6669	33.16	11074.286	36543.293
5035	33.16	10236.744	35130.602
7458	33.16	11499.012	36433.063
12738	33.16	14634.307	33533.219
4204	33.16	9799.716	37935.09
112	33.16	7771.896	34551.77
11440	33.14	13942.762	39800.867
134	33.14	7720.288	34904.773
11111	33.12	13710.646	33070.508
6670	33.12	11163.468	36581.863
3084	33.1	9217.825	33719.18
11702	33.1	14047.668	36667.422
7266	33.08	11379.995	38925.41
7332	33.06	11630.288	39110.773
6091	33.06	10725.031	34215.539
2449	33.06	8636.885	36612.879
10783	33.06	13726.413	39370.617
2844	33.06	9001.611	37209.98
2254	33.06	8524.696	33496.719
8292	33.06	11924.11	33253.98
1049	33.06	8123.81	39296.871
3709	33.04	9444.82	34135.438
10917	33.04	13767.813	37810.316
6117	33.02	10581.144	33634.102
2404	33.02	8806.289	35564.871
3120	32.98	9220.676	34651.676
12096	32.97	14250.209	37837.906
11689	32.95	14194.481	37014.266
4320	32.95	9881.566	36169.105
10948	32.95	13619.86	36949.078
1138	32.95	8148.745	37845.141
7750	32.95	11691.404	34149.754
2410	32.91	8832.299	35648.754
6042	32.91	10729.244	35477.395
8624	32.91	12306.624	39459.105
1824	32.91	8582.79	39606.164
7255	32.91	11317.029	38586.961
3290	32.89	9072.245	37576.625
8947	32.89	12660.131	33641.457
6116	32.89	10571.851	33623.461
4231	32.89	9917.874	37419.957
6620	32.87	11008.106	37344.816
2350	32.87	8786.18	34499.242
2285	32.85	8609.373	33125.816
10311	32.85	13497.592	34673.984
3259	32.83	9224.505	37053.055
9331	32.83	12813.721	38447.109
11000	32.77	13593.954	35875.641
7902	32.77	11668.787	37906.145
8012	32.75	11888.097	39323.859
10456	32.75	13564.055	37429.668
11026	32.75	13690.376	35373.348
8911	32.74	12417.236	33106.43
10139	32.74	13154.257	34918.324
959	32.72	7695.604	38697.523
7305	32.72	11215.581	39801.754
8401	32.72	12271.916	35402.949
4557	32.72	9944.06	35828.043
8764	32.68	12469.303	36544.91
7142	32.68	11242.673	36414.094
6297	32.68	10866.982	36169.523
6068	32.68	10707.599	34817.281
5052	32.68	10154.948	34721.086
3572	32.68	9385.703	36748.367
151	32.68	7644.613	35177.527
10002	32.66	13227.433	38190.367
8819	32.66	12333.724	35500.258
2343	32.66	8820.558	34409.055
12343	32.66	14427.256	38237.383
9281	32.64	12900.208	38998.59
6434	32.64	10953.723	37783.871
8300	32.64	11970.892	33151.512
9900	32.64	13216.712	39870.496
1575	32.64	8313.903	36581.832
7131	32.62	11297.094	35921.691
9143	32.62	12633.812	38530.953
4864	32.6	10186.946	38040.441
5814	32.6	10583.9	38585.809
11944	32.6	14417.82	34956.766
8369	32.6	12108.233	34451.543
2223	32.58	8551.5	34753.246
3144	32.58	9091.016	35036.621
6779	32.58	11097.687	35401.125
10916	32.58	13721.519	37777.23
4796	32.56	10292.601	39408.887
5780	32.56	10605.828	38978.246
6311	32.54	10991.695	36279.414
1493	32.54	8328.638	35427.496
5505	32.52	10544.032	36535.551
8216	32.52	12018.043	35179.828
8263	32.49	12015.019	33681.867
10407	32.49	13483.199	36855.699
10066	32.49	13155.602	36702.129
11147	32.49	13791.377	34088.313
4102	32.49	9579.525	39243.77
9021	32.49	12687.118	35711.215
7751	32.47	11752.122	34154.574
260	32.45	7660.555	36668.367
10954	32.45	13763.026	36767.898
11369	32.43	13918.269	39068.059
4183	32.43	9834.189	38356.91
3896	32.41	9605.985	35254.863
12758	32.37	14481.423	33257.309
5793	32.35	10737.408	38906.676
8148	32.35	11952.99	36600.031
3361	32.31	9214.509	38870.227
2026	32.31	8624.38	38302.23
8521	32.31	12274.955	38342.965
1054	32.31	8027.515	39111.188
7407	32.29	11440.594	37389.605
11208	32.29	13864.086	35444.367
8270	32.28	11893.771	33526.184
6931	32.26	11416.196	33906.047
7169	32.24	11301.735	36968.234
8033	32.22	12066.455	38877.434
11227	32.22	13951.786	35714.59
11807	32.22	14100.046	34912
9244	32.2	12715.93	39662.715
3731	32.18	9344.887	33911.816
7248	32.18	11210.981	38437.355
964	32.18	7831.236	38730.785
2036	32.18	8524.128	37870.125
6471	32.16	10792.797	38526.172
10567	32.14	13432.199	38732.551
12175	32.12	14329.106	39679.215
5723	32.12	10544.244	39411.559
8778	32.12	12328.829	36313.293
2506	32.1	8746.535	37420.371
10259	32.1	13434.508	33607.328
989	32.08	7873.924	39185.301
2919	32.08	8984.933	36349.531
6398	32.08	10897.646	37031.949
6554	32.05	11120.435	39016.211
4822	32.05	10287.876	38771.461
8683	32.05	12448.794	38314.023
1498	32.03	8232.874	35595.32
10052	32.03	13266.256	37030.461
7491	32.01	11615.792	35485.969
1356	32.01	8175.075	33578.453
10631	31.99	13365.096	39598.043
9263	31.99	12806.239	39343.137
6243	31.99	10940.914	35442.059
2392	31.99	8843.913	35233.973
4029	31.97	9602.925	37795.859
4110	31.97	9666.592	39383.504
7662	31.97	11607.681	33235.809
8177	31.95	11936.098	35958.352
8119	31.95	11993.734	37354.84
8804	31.93	12313.706	35582.105
1494	31.93	8368.669	35466.543
8534	31.93	12147.923	38632.207
12148	31.91	14423.932	39088.375
6943	31.91	11231.057	34222.371
10103	31.91	13333.435	35425.734
9663	31.89	12935.843	34633.363
11804	31.87	14013.995	34825.18
7436	31.87	11611.906	36895.957
6648	31.87	11182.777	36931.82
10093	31.87	13183.171	36031.164
8291	31.85	11953.652	33246.063
2666	31.85	9021.93	39707.105
4518	31.84	10127.78	34977.426
3967	31.84	9597.27	36518.18
5062	31.84	10224.014	34542.539
5978	31.84	10749.802	36424.301
5410	31.84	10540.108	33864.121
11103	31.84	13646.701	33414.684
1631	31.82	8291.786	37602.82
10798	31.82	13724.649	39170.711
11047	31.82	13753.916	34914.797
7521	31.8	11496.637	34642.805
4044	31.8	9654.496	38097.246
3306	31.8	9144.712	37911.145
11574	31.8	14185.526	39187.156
6156	31.8	10934.211	33094.008
9048	31.78	12584.376	36535.797
12665	31.78	14496.123	35485.492
11278	31.78	13785.577	36833.715
10480	31.78	13488.605	37700.879
1243	31.78	8080.141	35830.211
10329	31.76	13539.342	34950.254
10237	31.74	13454.631	33033.578
2319	31.74	8654.091	33868.543
8733	31.74	12496.058	37769.82
5823	31.74	10669.109	38465.949
11721	31.74	14211.161	36096.031
3414	31.74	9308.789	40011.426
1576	31.74	8212.744	36604.109
6499	31.72	10991.347	39218.797
7703	31.7	11638.34	33224.391
10585	31.68	13441.985	39308.344
44	31.68	7697.667	33551.988
8389	31.68	12280.404	35095.922
3388	31.66	9180.252	39703.66
12594	31.64	14494.321	36098.152
8971	31.64	12606.131	34444.891
4635	31.62	9966.805	37113.137
5996	31.62	10764.479	36229.027
10169	31.61	13297.274	34008.969
1643	31.61	8393.093	37895.359
8006	31.61	12042.218	39519.82
3136	31.61	9196.749	34970.191
6614	31.59	11125.243	37807
4393	31.59	9884.702	34316.66
6109	31.59	10718.914	33737.438
6496	31.59	10785.061	39194.688
3732	31.59	9460.067	33940.223
2152	31.57	8467.145	36159.566
6517	31.57	10833.325	39863.055
9300	31.57	12913.755	38656.5
10985	31.57	13578.934	35901.371
5764	31.55	10747.876	39305.023
4631	31.55	10078.513	37067.551
4184	31.55	9779.917	38382.766
9667	31.53	13073.954	34706.383
4705	31.53	9965.062	38341.184
9335	31.51	12762.969	38278.313
3546	31.51	9298.625	37518.73
10547	31.51	13509.605	38413.965
11119	31.51	13930.633	33176.77
4606	31.49	9978.979	36610.93
12099	31.47	14396.029	38028.289
4479	31.47	10032.586	33926.078
11608	31.47	14024.916	38722.344
3433	31.47	9419.442	39162.809
10277	31.45	13526.945	33878.465
4986	31.45	10233.954	36219.617
3237	31.45	9233.549	36738.617
8061	31.43	12037.221	38612.066
2646	31.43	8909.678	39875.398
3549	31.43	9416.204	37374.242
7500	31.41	11585.225	35152.66
1972	31.41	8626.381	38550.012
5490	31.39	10411.898	36295.301
4607	31.39	10060.026	36630.832
3292	31.39	9124.448	37637.152
6138	31.39	10610.53	33012.09
3494	31.38	9441.555	38016.781
4533	31.38	9970.137	35375.945
7188	31.34	11214.516	37127.07
9403	31.34	12882.372	36352.895
4943	31.34	10350.24	36916.668
9198	31.32	12593.044	39239.871
7801	31.3	11746.197	35568.758
12564	31.3	14590.078	36498.039
11297	31.3	13950.867	37350.434
8275	31.28	11969.604	33565.273
981	31.26	7978.309	39029.863
11439	31.26	13921.685	39797.637
7470	31.24	11632.439	36182.195
1172	31.22	8115.708	37109.566
9394	31.2	12766.787	36485.648
10963	31.2	13598.124	36433.355
2540	31.2	8747.385	37973.914
10047	31.18	13250.333	37250.453
7905	31.15	11731.935	37938.879
12157	31.15	14416.208	39260.789
3880	31.15	9652.04	35030.352
4193	31.13	9859.004	38274.906
8287	31.13	11942.894	33373.469
11716	31.11	14072.711	36321.57
5036	31.11	10232.547	35142.109
3975	31.11	9675.638	36643.453
4422	31.11	9719.883	33533.371
9235	31.11	12751.136	39862.789
12381	31.11	14516.302	38012.117
1490	31.09	8249.456	35399.98
8955	31.09	12556.535	33795.484
2259	31.09	8601.28	33643.477
11013	31.07	13758.545	35453.109
11350	31.07	13965.164	38810.027
11895	31.07	14224.92	33495.977
9451	31.05	12850.028	35126.43
3145	31.05	9226.837	35067.664
3547	31.05	9439.877	37561.949
4473	31.03	10021.996	33848.578
4941	31.01	10238.171	36914.004
9268	31.01	12755.088	39119.598
2556	31.01	8763.487	38347.406
9889	30.99	13117.735	39883.973
8913	30.99	12330.355	33126.137
10316	30.99	13487.344	34742.93
4238	30.99	9872.122	37096.902
995	30.99	7642.759	39307.816
12336	30.99	14496.252	38452.164
6915	30.97	11387.658	33572.586
1649	30.97	8404.148	38151.34
4268	30.97	9742.073	36606.434
7318	30.97	11428.655	40005.922
3675	30.95	9430.204	35201.598
6523	30.95	11073.202	39901.688
11432	30.93	13854.267	39772.488
10801	30.93	13577.987	39187.016
6475	30.92	10900.263	38673.988
11666	30.92	14098.245	37620.945
9365	30.92	12812.912	37460.703
4319	30.92	9752.643	36167.352
8368	30.92	12251.68	34419.523
1024	30.9	7719.163	39929.551
6175	30.9	10788.503	33694.555
3307	30.9	9158.095	37946.477
3097	30.9	9139.051	34145.871
3785	30.88	9508.365	33273.891
6481	30.88	10799.649	38897.668
2071	30.86	8569.168	37260.652
6099	30.86	10733.573	34107.465
9593	30.84	13057.06	33342.266
5451	30.82	10490.571	35107.668
4322	30.82	9850.039	36191.781
2970	30.8	8928.488	35001.348
8704	30.8	12298.286	38212.66
7737	30.8	11838.062	33949.762
8294	30.78	11881.697	33078.102
12005	30.76	14250.971	35882.113
1606	30.76	8372.252	37005.238
12584	30.74	14568.894	36330.586
6508	30.74	10808.683	39431.527
4651	30.74	10128.508	37270.301
4901	30.74	10197.137	37374.813
8635	30.74	12304.576	39186.02
6828	30.72	11009.855	34307.5
12683	30.71	14573.303	35242.273
2347	30.71	8677.631	34468.945
9989	30.71	13233.796	38546.691
7246	30.71	11276.073	38433.293
5816	30.71	10754.722	38316.285
2356	30.69	8666.818	34629.348
7328	30.69	11594.334	39346.879
6177	30.69	10937.444	33809.852
7208	30.69	11392.539	37595.379
4237	30.69	9794.318	37052.316
2238	30.67	8541.54	34053.195
12150	30.67	14287.704	39128.27
5566	30.67	10416.339	36956.551
11575	30.67	14190.679	39209.324
3294	30.67	9163.95	37747.543
3569	30.63	9328.511	36714.824
2256	30.61	8502.998	33540.457
3883	30.61	9617.524	35063.289
6391	30.61	10782.632	36962.422
6579	30.61	11079.475	38517.613
12673	30.61	14467.627	35352.461
11882	30.59	14419.727	33104.344
12727	30.59	14487.181	33982.68
6698	30.59	11170.405	35961.145
11942	30.59	14327.376	34910.234
12543	30.57	14609.144	36758.113
6217	30.57	10980.768	34708.258
5609	30.55	10436.719	37188.859
123	30.55	7920.603	34778.914
11677	30.55	14153.705	37331.301
9977	30.53	13198.683	38946.848
6200	30.53	10957.975	34222.457
9013	30.53	12699.633	35447.566
4377	30.51	9854.474	34844.359
7115	30.51	11370.059	35478.051
4007	30.51	9577.594	37160.242
9053	30.49	12551.22	36811.191
12292	30.49	14528.921	38630.035
2391	30.49	8766.241	35228.156
6072	30.48	10571.566	34668.563
4249	30.48	9842.178	36714.195
3942	30.48	9563.602	36061.891
8524	30.48	12235.852	38493.262
1142	30.48	8142.036	37881.961
12029	30.48	14298.072	36478.473
10010	30.46	13317.022	38082.441
10079	30.46	13269.624	36379.449
5014	30.46	10249.56	35772.285
11222	30.46	13870.024	35678.816
9299	30.46	12839.722	38656.199
6598	30.44	11147.219	38176.5
958	30.44	7953.82	38629.492
8816	30.44	12296.407	35439.695
3020	30.44	8926.733	33704.598
9200	30.42	12612.427	39312.668
11396	30.4	13919.71	39466.875
3734	30.4	9460.999	33955.867
6545	30.4	11179	39133.586
6938	30.38	11378.046	34042.816
1186	30.38	8001.988	36985.73
991	30.36	7948.859	39191.277
876	30.36	7825.335	37916.355
1423	30.32	8289.577	33899.746
11937	30.3	14357.484	34813.883
4423	30.3	9728.863	33559.77
1416	30.3	8275.859	33727.859
1118	30.3	8136.144	38177.484
6498	30.3	10891.161	39213
6183	30.28	10839.669	33935.855
5914	30.28	10657.143	36918.883
1361	30.28	8139.973	33353.469
8870	30.28	12469.36	33817.023
3360	30.26	9269.709	38854.387
10107	30.26	13232.997	35537.852
5046	30.26	10304.898	34929.18
4453	30.25	9945.932	33129.172
5869	30.25	10569.6	37397.797
6559	30.25	11100.029	38807.352
5754	30.25	10764.215	39917.719
2604	30.21	8698.612	38988.539
3013	30.21	8919.306	34087.484
4558	30.19	10083.916	35866.605
919	30.15	7712.229	38283.273
7174	30.13	11279.956	37006.602
1422	30.13	8248.522	33863.34
8897	30.13	12411.579	33362.039
10895	30.13	13628.568	38444.059
9942	30.13	13260.826	39139.168
11630	30.11	14171.09	38338.652
8345	30.11	12275.336	33781.613
12026	30.11	14294.04	36409.559
1636	30.09	8356.858	37717.414
10267	30.09	13521.642	33767.133
3811	30.09	9600.366	33633.652
6385	30.07	10961.3	36913.559
6786	30.07	11141.354	35159.445
4625	30.07	10011.694	36952.527
5400	30.05	10405.855	33675.391
9789	30.05	13060.691	38288.113
4212	30.03	9781.437	37801.953
1009	30.03	7721.007	39650.766
2318	30.03	8774.525	33832.891
8602	30.02	12437.405	39788.395
3885	30.02	9577.027	35108.809
9674	30.02	12968.642	34825.531
4501	30.02	10083.293	34575.703
2428	30	8768.161	35958.551
2041	30	8595.872	37930.844
3905	30	9527.038	35503.383
2527	30	8707.078	37844.445
3367	29.98	9180.575	38960.926
11090	29.98	13694.115	33715.699
12188	29.98	14299.806	39890.984
4405	29.96	9758.059	34030.363
6701	29.96	11106.626	36034.746
10013	29.96	13262.279	38112.797
9698	29.96	12991.357	35781.207
1264	29.94	7994.837	35478.406
10102	29.94	13225.472	35722.113
7110	29.94	11272.287	35378.5
3273	29.92	9212.556	37193.262
1076	29.92	8153.526	38693.723
49	29.92	7868.311	33625.664
102	29.9	7872.929	34362.172
2573	29.9	8726.178	38617.934
5751	29.9	10690.001	39812.078
5081	29.9	10215.634	34238.816
10641	29.9	13505.916	39813.477
1420	29.88	8265.995	33847.652
5466	29.88	10486.555	35745.484
3671	29.86	9366.189	35406.359
3980	29.86	9524.191	36689.395
6783	29.86	11068.476	35142.848
11956	29.84	14237.951	35142.613
9680	29.84	13066.906	35080.398
10217	29.82	13219.389	33255.18
10241	29.82	13419.061	33195.563
53	29.82	7974.842	33660.809
219	29.82	7808.757	36026.832
3918	29.82	9538.413	35674.168
2430	29.8	8768.57	35999.02
5396	29.8	10422.003	33552.578
3049	29.8	9052.896	33072.699
1624	29.8	8405.73	37460.719
2445	29.79	8765.448	36458.156
5931	29.77	10718.671	36764.305
4472	29.75	10051.206	33836.332
2098	29.73	8576.495	36987.289
9760	29.71	12977.253	37568.641
6009	29.71	10664.519	36126.621
5010	29.71	10307.105	35895.555
9309	29.69	12760.394	38732.664
11904	29.69	14393.055	33708.555
8	29.67	7943.318	33082.535
1771	29.65	8418.813	38978.441
3195	29.65	9097.781	36048.605
4414	29.65	9760.305	33660.332
8434	29.65	12269.274	36485.953
4952	29.65	10299.773	36986.492
4657	29.63	9932.421	37293.168
1839	29.63	8558.593	39410.305
10180	29.63	13184.179	33917.637
11321	29.63	13902.975	38195.629
4264	29.61	9863.783	36557.148
2812	29.61	9042.306	38061.406
4771	29.61	9961.614	39562.949
6445	29.61	10871.304	38165.832
6241	29.61	10793.466	35389.262
8970	29.61	12622.576	34440.027
12498	29.59	14475.32	37257.063
7740	29.59	11805.852	34004.617
2363	29.59	8718.393	34697.766
12668	29.56	14599.253	35558.16
8765	29.56	12459.11	36563.809
5482	29.56	10524.657	36140.484
10833	29.54	13687.761	38847.203
1299	29.54	8050.831	34645.883
3640	29.54	9430.208	36007.734
3297	29.52	9259.01	37790.566
10261	29.52	13409.172	33617.637
11176	29.52	13877.65	34933.469
3159	29.52	9187.579	35316.055
2218	29.48	8471.162	34609.359
1015	29.48	7696.768	39752.492
5934	29.46	10606.264	36777.016
1825	29.46	8631.348	39710.863
10109	29.44	13324.181	35281.023
1078	29.44	8034.603	38718.148
6335	29.44	10867.978	36470.93
7834	29.44	11704.351	36460.797
9383	29.42	12755.013	36799.734
3937	29.4	9642.648	36022.293
3064	29.4	9270.803	33117.355
6934	29.4	11257.248	33982.594
10025	29.38	13151.091	37533.676
5449	29.38	10401.155	35011.516
5066	29.36	10278.451	34340.879
8323	29.36	12280.953	33439.785
11381	29.36	13809.331	39267.773
1365	29.35	8048.333	33457.305
4389	29.35	9902.537	34502.352
10775	29.35	13731.691	39291.008
4121	29.35	9691.578	39770.238
8133	29.33	11952.987	37148.586
1436	29.33	8344.652	34089.02
985	29.33	7944.21	39055.758
2952	29.31	9012.766	35459.617
9781	29.31	13016.522	37936.684
3165	29.31	9176.911	35449.723
9078	29.31	12569.483	37393.879
8963	29.31	12499.089	34012.316
8843	29.31	12349.356	34665.465
1831	29.29	8489.242	39587.668
7866	29.29	11660.504	37316.078
2168	29.29	8454.919	35774.734
12187	29.27	14226.543	39871.609
7268	29.27	11354.393	38995.262
2235	29.27	8552.5	33999.762
8490	29.25	12123.752	37951.773
3895	29.25	9574.223	35249.086
8551	29.25	12133.272	38955.035
6900	29.25	11310.845	33222.551
8523	29.25	12178.479	38475.508
10230	29.25	13145.783	33105.605
7929	29.23	11714.774	38547.051
9664	29.23	13099.195	34664.883
11967	29.23	14299.813	35316.516
3936	29.23	9706.604	36017.785
9105	29.21	12530.743	38030.391
7465	29.21	11626.518	36283.594
7260	29.19	11303.454	38733.008
9018	29.19	12677.113	35615.621
5083	29.19	10345.463	34259.887
8264	29.19	11951.431	33696.988
12072	29.19	14224.297	37240.645
9455	29.17	12923.891	35209.648
10016	29.17	13193.257	37831.754
4702	29.17	10108.063	38286.551
9240	29.17	12774.817	39599.23
2786	29.13	9020.486	38624.762
11744	29.13	14110.778	35751.848
5700	29.13	10560.683	38892.219
7518	29.13	11603.385	34927.414
5024	29.13	10187.997	35509.426
2974	29.13	8896.698	35071.109
1803	29.12	8365.947	39761.031
8068	29.12	11917.061	38415.141
4917	29.1	10323.477	37027.684
6634	29.1	11124.406	37332.152
1435	29.08	8274.337	34087.273
6111	29.08	10690.204	33772.145
4746	29.08	9985.931	38813.789
8265	29.06	11927.293	33699.586
9175	29.06	12591.774	38685.766
5642	29.04	10454.326	37527.422
10275	29.04	13408.549	33857.188
4912	29.04	10263.414	37277.301
1222	29.04	8125.995	36292.23
5760	29.02	10572.833	39559.656
12696	29.02	14486.87	34673.879
1626	29.02	8323.784	37485.328
1794	29	8266.973	39574.16
2367	29	8646.881	34756.301
4306	29	9857.505	36304.375
11215	29	13891.296	35530.461
353	28.98	7793.827	37637.523
7545	28.98	11555.395	34375.258
12297	28.98	14502.553	38660.52
6873	28.96	11134.955	33421.684
7553	28.96	11570.255	34142.344
5091	28.96	10323.439	34060.934
164	28.96	7734.397	35401.512
6240	28.94	10963.942	35380.926
10956	28.94	13655.865	36557.969
11585	28.94	14019.1	39048.895
6522	28.94	11103.127	39860.656
10142	28.94	13222.922	34675.973
11698	28.92	14126.508	36798.172
3039	28.92	8908.618	33178.25
3726	28.92	9303.155	33830.141
6302	28.92	10984.104	36199.477
6296	28.92	10926.644	36148.371
1267	28.9	8008.985	35501.594
9275	28.9	12856.576	39251.313
2199	28.9	8622.736	34991.09
12346	28.9	14631.287	38250.379
5429	28.9	10423.275	34351.633
1492	28.9	8256.332	35415.934
12177	28.89	14392.402	39717.52
8544	28.89	12165.247	38792.039
11361	28.89	13874.056	38991.137
7700	28.89	11741.548	33132.043
5425	28.89	10559.608	34273.09
11675	28.89	14122.377	37239.855
3313	28.87	9209.499	38130.348
3559	28.87	9347.508	37250.234
2394	28.87	8669.594	35268.363
12740	28.87	14609.588	33579.156
6157	28.85	10785.75	33095.813
2111	28.85	8582.021	36794.211
3757	28.85	9284.56	33640.469
10284	28.85	13388.643	34128.23
1536	28.85	8389.384	35882.125
8422	28.85	12215.471	35880.809
1804	28.85	8289.046	39789.566
4395	28.83	9864.779	34375.344
4257	28.83	9788.063	36826.145
2889	28.81	8861.529	36818.641
7310	28.81	11423.373	39791.219
2707	28.81	9055.984	39196.07
4344	28.81	9801.209	35595.074
2292	28.81	8713.18	33077.949
2249	28.81	8424.717	33731.906
11148	28.79	13994.094	34093.102
4709	28.77	9926.15	38402.727
7492	28.77	11595.243	35518.32
4118	28.77	9506.718	39618.805
7506	28.73	11483.917	34994.523
6191	28.73	10945.505	34106.551
10971	28.73	13782.854	36231.383
9228	28.73	12557.493	39915.715
4149	28.71	9846.539	38968.617
7841	28.71	11783.88	36738.238
11169	28.71	13930.526	34685.012
7411	28.71	11583.723	37466.305
9643	28.69	13114.043	34063.051
3806	28.69	9636.989	33561.469
3126	28.69	9103.177	34723.645
4487	28.69	10002.49	34229.598
2908	28.69	8853.079	36527.977
10090	28.67	13155.118	35954.414
12167	28.67	14266.258	39489.91
2048	28.67	8430.005	37777.281
3410	28.67	9471.637	39864.641
1820	28.66	8473.822	39891.891
8722	28.66	12456.855	37899.734
7161	28.66	11279.716	36895.539
1039	28.64	8000.986	39478.766
5422	28.64	10466.081	34206.676
3603	28.62	9480.939	36603.5
8746	28.62	12336.043	37022.238
11707	28.6	14002.487	36474.215
8491	28.6	12094.842	37966.039
3258	28.6	9074.119	37052.145
922	28.58	7879.49	38303.297
1720	28.58	8214.384	38707.313
11566	28.58	14070.252	39414.313
8878	28.56	12353.442	33957.473
6460	28.56	10806.23	38443.047
5445	28.54	10560.317	34981.66
3727	28.54	9336.341	33838.504
7130	28.52	11404.47	35876.832
2301	28.52	8724.015	33281.008
11299	28.52	13932.423	37389.426
12215	28.52	14587.306	40008.828
10080	28.5	13176.999	36390.512
10144	28.5	13281.117	34753.66
12023	28.48	14248.508	36306.668
8997	28.48	12638.707	35145.008
11745	28.48	14178.912	35754.051
4776	28.46	10028.032	39941.473
4990	28.46	10321.794	36260.285
2311	28.44	8764.444	33638.098
3951	28.44	9656.796	36337.391
8985	28.44	12648.145	34754.137
8276	28.44	11872.882	33570.602
10857	28.43	13772.804	38752.152
1406	28.43	8275.264	33528.098
12284	28.43	14606.22	38901.344
7899	28.43	11649.739	37851.949
3947	28.43	9617.088	36144.348
5867	28.41	10692.925	37379.664
5089	28.41	10252.739	34028.051
6018	28.41	10621.273	35917.875
9482	28.39	12758.825	34692.516
5055	28.37	10140.519	34767.938
10546	28.37	13432.714	38360.488
6800	28.37	11119.584	34971.172
8943	28.35	12672.584	33546.859
8813	28.33	12337.237	35729.293
9968	28.31	13284.404	39066.41
5431	28.31	10487.414	34642.133
10994	28.31	13689.161	35774.813
5474	28.31	10358.793	36009.941
10008	28.31	13237.351	38066.754
9415	28.31	12885.572	35741.438
11908	28.31	14238.158	33882.746
9487	28.31	12782.763	34583.129
8046	28.29	11877.409	38504.387
3338	28.29	9253.455	38548.66
9695	28.29	13047.509	35634.992
8105	28.29	11870.673	37789.234
271	28.29	7821.845	36926.41
6599	28.29	11164.082	38283.465
4816	28.29	10193.667	38933.629
8235	28.29	11987.637	34331.207
4815	28.27	10238.799	38900.09
12445	28.27	14446.77	37741.605
11708	28.27	14075.217	36480.785
4959	28.25	10241.825	36776.176
11742	28.23	14189.264	36012.52
11303	28.23	13842.476	37516.574
3044	28.23	9033.498	33022.332
8439	28.23	12071.077	36654.266
3389	28.23	9246.143	39704.965
4542	28.23	10082.43	35550.688
3318	28.23	9175.322	38272.512
3784	28.21	9505.336	33264.625
9241	28.21	12880.77	39599
11323	28.21	13918.788	38227.285
963	28.21	7824.294	38729.387
2388	28.21	8745.679	35078.027
8977	28.21	12498.071	34676.352
1212	28.21	8000.757	36464.051
6202	28.2	10977.344	34280.559
7752	28.18	11643.662	34188.488
7989	28.18	11942.96	39805.398
8828	28.18	12446.638	35376.805
11031	28.18	13607.195	35115.848
1012	28.18	7962.762	39686.941
3831	28.16	9607.124	33938.891
12248	28.16	14487.814	39249.859
9957	28.14	13169.331	39219.789
2029	28.14	8624.649	37994.695
9392	28.14	12823.425	36383.363
3770	28.12	9394.812	33013.293
4459	28.12	9926.285	33439.543
11839	28.12	14135.627	33806.047
7070	28.12	11292.75	34944.523
942	28.12	7857.701	38441.313
10057	28.1	13310.524	36882.402
79	28.1	7906.481	34027.387
2336	28.1	8751.174	34344.66
10297	28.1	13563.34	34383.699
4034	28.08	9686.379	37889.391
4101	28.08	9665.786	39225.926
3270	28.08	9121.192	37134.609
4549	28.06	10033.717	35658.383
12169	28.06	14217.142	39514.219
11927	28.06	14295.424	34623.473
4222	28.06	9835.58	37658.934
3028	28.06	8938.052	33601.5
11048	28.06	13574.075	34639.453
23	28.06	7984.988	33300.438
6242	28.04	10852.913	35433.84
2907	28.04	8999.601	36475.578
9864	28.04	13109.53	39417.656
8395	28.02	12239.974	35264.363
8196	28.02	12037.683	35434.359
1841	28.02	8575.02	39111.043
9472	28.02	12860.135	34859.441
12723	28	14521.739	34220.844
8185	28	11885.024	35888.43
5999	27.99	10758.101	36268.406
11737	27.99	14029.115	35913.691
3164	27.99	9268.164	35395.32
11212	27.99	13853.51	35509.605
8274	27.97	11895.515	33561.324
7439	27.97	11505.14	36937.215
1580	27.95	8246.226	36744.699
1334	27.95	8142.13	34117.23
6639	27.95	11112.864	37068.281
1328	27.95	8190.652	34012.426
1863	27.93	8631.825	38908.73
9739	27.93	13026.647	37012.629
6685	27.93	11165.454	36232.816
6631	27.93	11049.194	37293.344
8348	27.93	12199.054	33948.234
6003	27.93	10697.492	36340.301
2484	27.91	8771.518	37074.355
3763	27.91	9479.054	33176.816
9732	27.91	12978.007	36825.387
11122	27.91	13860.784	33323.602
6164	27.89	10796.576	33287.766
11969	27.89	14422.116	35338.137
11782	27.87	14199.639	35248.086
4751	27.87	10038.586	39031.844
10569	27.87	13474.083	38824.359
1022	27.85	7975.889	39856.641
10988	27.85	13581.071	35963.77
5801	27.85	10679.403	38762.191
3976	27.83	9518.285	36652.352
7946	27.83	11771.863	39294.555
46	27.81	7673.44	33555.906
8202	27.81	12028.268	35265.508
5935	27.81	10591.77	36792.602
5537	27.79	10373.627	36818.457
8631	27.79	12344.473	39360.438
10960	27.79	13665.344	36617.805
10772	27.79	13743.043	39586.73
9508	27.79	12805.892	34070.219
7996	27.79	12050.682	39627.816
6730	27.77	11205.85	35629.664
8370	27.77	12278.488	34470.688
4502	27.77	10083.514	34614.367
10078	27.77	13153.456	36669.945
2495	27.77	8837.495	37182.938
1474	27.77	8349.91	35131.449
9259	27.76	12834.553	39282.469
4053	27.76	9681.761	38367.883
5692	27.76	10388.885	38665.809
6950	27.76	11316.714	34327.043
1217	27.76	8134.858	36267.195
8142	27.76	11885.171	36767.988
7957	27.76	11800.238	39525.059
6173	27.74	10993.549	33689.199
11952	27.74	14310.606	35050.754
9980	27.74	13346.054	38727.227
6638	27.72	11179.477	37054.813
2416	27.72	8825.347	35793.504
7233	27.72	11294.292	38144.012
7791	27.72	11723.396	35318.73
12048	27.72	14346.127	36692.254
6502	27.72	10847.193	39319.363
5389	27.7	10404.759	33397.262
7684	27.7	11570.943	33105.25
1481	27.7	8330.755	35268.543
3098	27.7	9180.553	34162.395
5430	27.7	10453.634	34466.191
5427	27.7	10397.71	34297.734
9163	27.68	12553.931	38646.551
7695	27.68	11639.75	33022.223
5732	27.68	10361.307	39640.93
4537	27.68	10084.531	35465.816
6059	27.68	10686.155	35175.215
7779	27.66	11742.725	35076.621
1446	27.66	8414.729	34353.289
9355	27.66	12863.649	37691.219
4988	27.66	10321.002	36247.238
7119	27.64	11292.492	35550.234
3173	27.64	9070.165	35680.711
11318	27.64	13885.636	38080.633
4406	27.62	9727.376	34039
9325	27.62	12854.976	38578.152
11915	27.62	14333.356	34299.352
3973	27.62	9684.839	36613.453
12025	27.62	14251.758	36319.711
5721	27.62	10426.085	39365.383
10137	27.6	13188.285	34885.09
3484	27.6	9303.177	38236.957
10399	27.6	13366.897	36718.922
11086	27.6	13775.779	33657.91
6094	27.6	10681.305	33977.953
2599	27.6	8676.077	38909.664
9123	27.58	12650.888	38259.098
8332	27.58	12205.037	33603.324
12722	27.58	14633.863	34162.469
7594	27.58	11479.802	33917.621
8324	27.56	12157.798	33469.703
11362	27.56	13815.412	38995.27
9380	27.56	12767.374	36755.43
9696	27.56	12958.914	35712.566
5964	27.56	10693.091	36673.555
8522	27.56	12281.156	38418.73
9490	27.56	12813.941	34344.215
12581	27.56	14588.472	36285.059
5368	27.54	10236.749	33262.883
3457	27.54	9487.672	38709.59
1402	27.54	8234.752	33470.938
6076	27.54	10712.742	34745.766
9274	27.53	12738.603	39240.695
7460	27.53	11450.448	36502.633
2962	27.53	9007.042	35361.555
8376	27.53	12139.087	34737.754
6941	27.53	11279.287	34155.152
1342	27.51	8024.384	33645.219
9786	27.51	12978.413	38043.254
11218	27.49	13904.506	35602.93
11933	27.49	14251.501	34750.305
6827	27.49	11020.263	34291.633
1553	27.49	8263.61	36145.305
1374	27.49	8091.319	33318.453
2471	27.49	8673.16	36920.844
7906	27.47	11765.126	37940.848
9560	27.47	13016.429	33054.445
4469	27.47	9951.418	33732.902
3419	27.47	9411.012	39537.922
9257	27.47	12853.633	39583.906
881	27.47	7875.289	37929.52
4777	27.47	9936.055	39956.289
10121	27.47	13334.038	35171.906
2227	27.45	8524.219	34509.891
3062	27.45	9261.802	33066.172
10058	27.43	13160.183	36886.574
332	27.43	7650.912	37488.273
9321	27.43	12922.349	38532.523
8138	27.43	12030.986	36969.559
9280	27.43	12903.257	38992.398
5852	27.41	10621.871	37901.891
6006	27.41	10568.406	36094.52
11926	27.41	14323.647	34611.199
10105	27.41	13313.14	35474.758
3123	27.41	9124.317	34706.023
6668	27.41	11134.954	36538.016
3591	27.41	9410.55	36803.32
7108	27.41	11374.921	35310.977
6320	27.39	10840.531	36341.953
11239	27.39	13841.785	35898.516
3274	27.39	9202.875	37206.426
1475	27.39	8212.072	35134.508
4911	27.37	10214.701	37230.383
10081	27.37	13201.6	36392.328
47	27.37	7835.477	33561.793
9449	27.37	12813.955	35342.805
10845	27.37	13651.091	38636.988
2892	27.37	8915.371	36591.926
1597	27.37	8217.77	36857.633
7858	27.37	11805.949	37154.438
3995	27.37	9585.209	36940.555
8225	27.35	12023.742	34644.23
11598	27.35	14131.413	38850.402
7222	27.35	11300.533	37716.961
6580	27.35	11174.931	38530.117
2337	27.35	8711.213	34343.883
3309	27.35	9132.468	37990.273
9785	27.35	13131.357	38041.281
3724	27.35	9474.598	33814.223
3434	27.33	9355.848	39178.633
1231	27.33	8149.629	35919.535
3185	27.33	9225.379	35871.375
7945	27.33	11813.47	39286.352
1500	27.31	8261.252	35653.773
1579	27.31	8319.2	36736.371
7806	27.31	11765.845	35712.203
3627	27.31	9389.101	36098.383
9481	27.3	12732.093	34675.691
2359	27.3	8694.898	34664.586
8660	27.3	12358.413	38755.648
3235	27.3	9108.156	36711.57
10977	27.3	13762.013	36140.348
7372	27.3	11570.683	38335.141
2930	27.28	8886.813	35977.813
8965	27.28	12669.152	34266.273
3537	27.26	9397.703	37976.391
7440	27.26	11566.092	36948.695
8866	27.24	12455.049	34051.012
11768	27.24	14183.984	35386.012
4906	27.24	10243.452	37436.336
10120	27.24	13224.122	35157.285
10490	27.24	13407.114	37789.559
2614	27.22	8652.631	39247.242
11325	27.22	13905.686	38395.055
8724	27.22	12423.229	37933.625
9363	27.22	12726.903	37632.66
1370	27.2	8199.406	33233.289
8867	27.2	12347.154	34066.414
5468	27.2	10543.79	35808.035
7454	27.2	11568.636	36662.234
6861	27.2	11112.978	33772.996
6166	27.18	10874.814	33474.52
5075	27.18	10261.326	34135.426
1324	27.18	8165.96	34245.52
2206	27.16	8621.589	34781.934
9079	27.16	12504.221	37417.168
10549	27.16	13459.355	38436.539
4744	27.16	10084.595	38810.23
9196	27.16	12599.396	39154.254
8188	27.16	11900.375	35679.063
6077	27.16	10626.57	34459.02
3802	27.16	9612.569	33521.984
12692	27.14	14612.002	34794.508
5112	27.1	10211.499	33322.957
3541	27.1	9447.879	37739.883
3708	27.1	9445.494	34438.293
997	27.1	7885.274	39383.848
2960	27.1	8965.18	35295.566
3992	27.1	9642.102	36905.414
5434	27.08	10425.885	34736.547
7862	27.08	11704.539	37270.234
4716	27.08	10118.844	38558.336
8015	27.08	11954.116	39205.023
9344	27.08	12887.872	38065.559
6132	27.08	10649.573	33214.219
2242	27.08	8607.752	33880.305
7349	27.08	11436.543	38647.848
11029	27.08	13585.569	35106.586
972	27.07	7737.426	38832.328
10073	27.07	13297.612	36850.961
6884	27.07	11162.147	33233.277
1082	27.07	7997.599	38770.27
2030	27.07	8564.753	38050.465
4374	27.05	9780.326	35083.129
3566	27.05	9386.076	36903.563
4634	27.05	10084.668	37107.922
8737	27.03	12351.867	37652.117
3678	27.03	9339.776	35246.449
6133	27.01	10620.469	33219.508
12645	27.01	14474.708	35885.332
2344	27.01	8841.781	34443.781
5630	27.01	10482.432	37389.035
7451	27.01	11589.128	36852.859
11620	26.99	14040.042	38521.188
8163	26.99	11901.099	36059.773
8375	26.99	12216.474	34724.723
11586	26.97	14005.493	39048.32
6019	26.97	10693.141	35926.324
4623	26.97	10099.677	36935.098
8643	26.97	12430.306	38794.715
9409	26.97	12915.432	36209.621
9388	26.95	12843.967	36586.262
11265	26.95	13899.936	36524.742
7739	26.93	11776.617	34002.391
5076	26.93	10194.463	34140.465
8552	26.93	12219.418	38964.438
8713	26.93	12495.429	38302.996
6914	26.91	11276.223	33523.227
1281	26.91	8019.116	35202.797
1333	26.91	8098.333	34101.754
1603	26.89	8369.276	36986.738
4107	26.89	9606.209	39367.664
973	26.89	7704.939	38888.375
3822	26.89	9676.761	33778.395
12733	26.89	14489.905	33934.125
9905	26.87	13266.823	39977.348
11783	26.87	14026.495	34949.281
5037	26.87	10229.957	35248.465
5023	26.87	10269.098	35477.32
11945	26.87	14231.015	34958.039
8249	26.87	11925.353	33996
4655	26.87	9980.607	37290.379
6551	26.87	11048.787	38948.398
8242	26.85	12040.761	34200.102
6722	26.85	11000.362	35590.469
8447	26.85	12087.608	36856.645
11680	26.85	14095.314	37118.141
3223	26.84	9220.796	36592.332
9062	26.84	12570.949	36954.633
7468	26.84	11617.322	36062.441
3090	26.82	9221.107	33973.543
9397	26.82	12776.306	36250.012
6485	26.82	10971.95	39045.086
10500	26.82	13382.504	37938.859
1790	26.8	8360.577	39500.152
11715	26.8	14114.029	36320.125
12463	26.78	14594.824	37526.078
9904	26.78	13303.861	39959.004
8074	26.78	11986.34	38297.355
2087	26.78	8549.901	37174.57
11053	26.76	13605.175	34488.859
11113	26.76	13583.275	33089.242
8466	26.76	12119.776	37407.117
2198	26.76	8580.81	34973.113
9727	26.76	12961.982	36700.969
9990	26.74	13174.28	38554.516
6958	26.74	11313.676	34403.758
12559	26.74	14455.846	36383.051
6379	26.74	10822.989	36800.461
10914	26.72	13638.072	37672.848
899	26.72	7876.639	38149.113
1247	26.72	8198.941	35873.316
7283	26.72	11341.512	39204.98
4139	26.7	9787.047	39578.816
7920	26.7	11839.152	38411.523
95	26.7	7963.655	34273.348
1505	26.7	8388.032	35692.09
12730	26.7	14472.55	33828.328
7302	26.7	11349.823	39755.824
8203	26.7	12035.367	35271.727
3248	26.68	9195.817	36927.73
122	26.68	7893.771	34762.602
7484	26.66	11572.038	35425.398
10317	26.66	13446.767	34757.941
6083	26.66	10708.556	34367.766
11387	26.66	13917.987	39390.285
9433	26.64	12885.491	35703.945
12547	26.64	14473.575	36846.77
3192	26.64	9074.361	35988.621
2195	26.64	8520.367	35243.156
6097	26.64	10594.516	34105.094
8774	26.64	12483.463	36480.063
8773	26.63	12352.079	36475.039
2308	26.63	8661.51	33579.77
[truncated: 3,445 more rows]
