# Supplementary material for: Insights on the Control of Yeast Single-Cell Growth Variability by Members of the Trehalose Phosphate Synthase (TPS) Complex
Source: Front Cell Dev Biol. 2021 Jan 28;9:607628. doi: 10.3389/fcell.2021.607628 (PMC7876269; doi:10.3389/fcell.2021.607628)
Supplement: Supplementary file 4 [file Data_Sheet_3.ZIP › to_send/input_files/Gal_Delta_Ntd-TPS1-Gal_t1.csv]

Id	Area (µm²)	Centre X Position (µm)	Centre Y Position (µm)
7911	134.06	10210.917	39169.246
4956	124.24	9275.151	37975.035
17178	90.77	13843.071	39500.371
3315	86.67	8900.25	39463.301
7986	78.14	10174.851	38175.969
13224	77.49	12583.229	39830.203
9906	76.06	11147.164	38450.781
6078	75.12	9539.778	37654.617
18431	73.91	14484.744	37295.602
18688	72.72	14434.888	34858.707
2630	71.98	8611.168	33232.195
17181	71.19	13845.939	39599.016
3587	70.27	8940.015	36567.371
8576	69.47	10560.26	35574.785
11742	69.01	12012.984	37455.879
13193	67.76	12654.346	38760.172
1620	67.38	8346.801	33339.426
14829	66.99	13310.066	36958.605
13960	65.65	13001.623	34083.379
13320	64.43	12736.871	37840.074
17103	63.99	13911.128	38145.387
11803	63.39	11949.111	36189.094
7706	62.43	10089.79	38156.262
13355	61.97	12794.027	37282.039
18658	61.71	14471.313	35566.184
4511	61.17	9156.725	37092.883
11736	60.65	11886.518	37619.816
16193	60.52	13777.221	36610.973
14517	60.25	13115.315	39579.949
8562	60.23	10466.731	35363.613
11463	60.02	11835.678	37598.328
16233	59.91	13578.494	36002.5
12018	59.56	12069.657	34071.543
14596	59.47	13305.175	38492.738
15821	59.22	13681.842	38544.457
9315	59.2	10702.137	34569.273
1518	59.08	8196.305	34833.848
5559	58.47	9278.266	34911.176
6712	57.63	9727.898	37346.621
12316	57.09	12207.343	39256.574
11183	56.92	11843.105	33666.453
17684	56.82	14080.46	34215.641
27	56.67	7778.226	33397.156
14422	56.11	12960.365	37821.965
15681	55.81	13515.136	38515.445
12993	55.67	12679.436	35753.906
17218	54.71	14185.266	39494.625
12977	54.71	12554.658	35513.887
6425	54.43	9918.801	39470.965
12118	54.35	12071.768	35542.27
12390	54.02	12378.296	38648.238
2613	53.7	8606.761	33729.301
957	53.33	8098.364	40004.223
18086	53.22	14355.379	37355.613
6081	52.99	9577.156	37675.531
15835	52.84	13602.711	38237.207
8172	52.7	10178.838	35834.043
13961	52.65	13001.429	34107.453
5663	52.57	9636.357	33015.309
11912	52.55	11963.842	34176.371
13950	52.51	13135.832	33895.57
15786	52.49	13774.635	39206.176
6748	52.38	9730.942	37401.578
14983	52.22	13347.923	35386.836
12442	52.22	12358.98	38212.152
9485	52.01	10914.912	34761.934
18400	51.96	14593.259	37842.395
17266	51.94	14088.47	38682.434
3987	51.78	9058.866	34009.48
17936	51.71	14317.631	35225.195
1668	51.63	8297.811	34235.539
2145	51.61	8543.508	39453.641
1147	51.48	8050.165	38543.543
16464	51.44	13883.447	33273.453
10502	51.36	11232.583	37842.32
17548	51.23	14134.953	36790.09
1632	51.09	8332.193	33542.637
15147	50.98	13441.491	34121.961
10667	50.92	11221.37	39725.332
3033	50.88	8746	37009.586
17542	50.84	14002.582	36891.672
13898	50.44	12781.793	33020.383
9810	50.44	11184.358	39654.523
14949	50.35	13318.55	35856.297
8918	50.23	10444.107	39774.637
10616	49.98	11314.577	38821.348
18349	49.89	14575.345	38869.926
12224	49.77	12228.154	37798.52
11678	49.68	11991.312	39083.961
8351	49.64	10251.493	34296.113
15148	49.6	13515.554	34126.055
17863	49.46	14401.965	33650.852
4595	49.33	9071.062	38141.379
6021	49.31	9672.123	36815.93
10023	49.25	11169.27	36785.133
10660	49.1	11341.886	39611.852
2673	48.81	8713.722	33788.488
2207	48.56	8625.817	39094.301
6582	48.22	9768.277	38192.328
13708	48.14	12906.802	36044.121
2988	48.1	8685.286	36475.359
13803	47.93	12861.149	34557.637
13915	47.89	13098.491	33194.445
17631	47.7	14203.687	35369.797
10644	47.68	11237.739	39361.766
9688	47.64	10950.414	37631.559
8485	47.64	10419.783	34296.742
6435	47.49	9741.23	39294.18
1004	47.43	8185.704	39492.551
4953	47.32	9396.031	37887.98
12669	47.22	12495.718	35621.316
3625	47.19	9008.482	36351.945
3990	47.19	9024.907	34032.762
1570	47.03	8039.765	34019.398
18333	47.03	14538.423	39485.988
2699	47.01	8800.111	34363.867
13370	46.99	12856.859	36974.531
18255	46.94	14314.276	38639.773
17165	46.86	13890.512	39034.512
8281	46.8	10301.269	35053.457
4544	46.76	9204.656	37548.617
6969	46.71	9853.954	36010.621
14693	46.71	13183.929	37822.348
3866	46.67	8985.565	34662.059
11136	46.63	11463.974	33580.754
15833	46.5	13681.168	38187.906
9786	46.3	10829.151	39635.605
6188	46.25	9673.343	38289.109
8726	46.05	10386.294	37138.672
9514	46.05	10902.351	35280.684
15319	46.02	13522.319	36717.668
8	45.96	7763.192	33097.969
13952	45.88	12931.987	33925.988
9954	45.61	11143.408	37950.27
4702	45.61	9066.181	39140.488
9809	45.6	11077.577	39626.281
14547	45.58	13317.727	39946.445
2905	45.52	8657.531	35708.934
5625	45.42	9462.22	33514.809
13691	45.4	12917.462	36153.813
16426	45.35	13648.25	33278.813
7500	45.27	9976.305	36931.074
10906	45.27	11635.941	36665.496
17299	45.21	14147.495	38075.961
1090	45.14	8010.389	38820.305
10586	44.98	11294.686	38607.156
8175	44.96	10237.213	35849.734
7838	44.91	10094.648	39427.711
7777	44.89	10082.434	38981.332
791	44.83	7979.98	39005.734
11967	44.77	12190.976	33017.109
16668	44.69	13916.679	36151.707
17229	44.45	14184.409	39137.691
6046	44.43	9572.596	37295.645
1688	44.41	8330.6	34389.172
2562	44.39	8447.818	34547.551
802	44.37	7652.085	39057.703
6419	44.35	9738.452	39638.531
17812	44.16	14401.154	33012.762
3477	44.08	8872.916	38044.137
3722	44.01	8950.036	35502.715
3121	43.99	8679.47	38140.551
1295	43.97	8013.45	36358.98
2123	43.91	8588.373	39823.645
2907	43.89	8805.413	35715.059
594	43.85	7707.683	38571.957
17613	43.79	14199.832	35439.461
9222	43.72	10639.165	35959.719
17523	43.62	14175.014	37196.867
11957	43.58	11913.172	33466.777
9487	43.56	10839.047	34772.738
9151	43.55	10647.777	36802.027
1098	43.51	8035.838	38888.035
17908	43.47	14414.038	34496.141
17222	43.41	14192.179	39290.023
15725	43.33	13548.587	39108.957
13410	43.33	12895.384	36577.488
12814	43.26	12327.24	33101.055
12393	43.24	12482.397	38715.59
8495	43.16	10427.541	34416.391
9811	43.14	11019.422	39671.445
16276	43.1	13719.693	35126.086
3175	43.09	8707.743	38759.309
6881	43.07	9755.171	36641.957
6907	42.95	9708.42	36497.332
4073	42.89	9226.095	33613.246
17939	42.86	14241.915	35301.461
18649	42.86	14429.286	35425.137
2634	42.82	8444.173	33072.129
3096	42.8	8794.052	37788.254
10717	42.8	11433.905	39008.117
9441	42.72	10850.8	34059.949
12537	42.68	12446.881	37299.184
2296	42.64	8543.42	37564.441
3297	42.63	9035.556	39906.043
18299	42.59	14400.831	39514.328
12387	42.53	12358.335	38876.332
16271	42.47	13703.47	35093.934
16657	42.43	13917.782	35806.371
9223	42.41	10633.638	35988.477
17268	42.38	14056.715	38710.723
3379	42.17	8889.764	38951.43
8519	42.17	10480.3	34791.934
14695	42.15	13187.457	37417.457
16557	42.13	13986.514	34401.207
14989	42.09	13147.194	35118.625
18266	42.07	14304.068	38812.07
13744	42.01	12879.187	35512.254
1574	41.92	8151.16	33920.488
10166	41.86	11190.232	34489.262
712	41.67	7725.789	38853.18
15551	41.67	13389.235	37562.973
9409	41.59	10925.108	33225.184
1458	41.59	8011.662	35169.613
8743	41.59	10478.296	37286.602
881	41.53	7712.452	39747.34
5535	41.51	9413.004	34954.461
11667	41.42	12012.33	39295.039
9520	41.42	10802.86	35334.871
10659	41.38	11298.235	39606.066
8095	41.36	10154.784	36685.352
9700	41.36	10957.067	37734.965
9612	41.34	10986.613	36585.609
15066	41.32	13254.093	33569.363
8380	41.3	10289.185	33551.816
13239	41.3	12823.251	39580.828
11681	41.27	11998.01	38935.074
1646	41.27	8336.85	33883.785
16208	41.23	13737.095	36217.82
4786	41.19	9440.019	39290.102
17999	41.13	14269.388	36334.738
2013	41	8417.686	38949.363
14937	40.98	13210.652	35988.535
13000	40.98	12593.859	35804.742
2005	40.98	8374.099	38774.473
12688	40.98	12302.024	35345.613
4880	40.96	9415.307	38721.488
10004	40.88	11087.94	37130.113
14369	40.82	13011.454	36846.844
17722	40.75	14210.665	33914.02
12796	40.75	12367.061	33336.957
15791	40.69	13619.524	38791.027
18405	40.59	14525.055	37775.367
16437	40.59	13746.679	33006.277
13783	40.56	12765.448	34813.012
4617	40.54	9063.741	38336.18
13529	40.54	12744.605	36454.98
5554	40.48	9286.01	34829.656
8833	40.48	10510.699	38334.398
3702	40.44	9064.047	35773.707
9660	40.44	10832.714	37175.332
8101	40.44	10253.881	36396.535
14604	40.44	13340.45	38580.422
13112	40.42	12590.089	37830.813
2085	40.38	8246.495	39499.953
3489	40.37	8861.21	37928.715
1273	40.31	8190.356	36824.707
15557	40.31	13365.143	37742.453
15017	40.29	13268.727	34478.32
2009	40.25	8377.394	38845.301
10048	40.25	11044.973	36499.383
2283	40.21	8439.857	37698.063
999	40.19	8173.899	39440.309
18263	40.14	14330.897	38705.07
6386	40.14	9704.474	39598.227
8107	40.14	10140.517	36520.164
10133	40.1	11145.973	34972.289
2048	40.06	8305.411	39068.016
15257	40	13510.299	35568.691
11239	40	11656.561	34393.023
1651	39.98	8389.84	33930.07
18343	39.91	14513.477	39254.063
17697	39.89	14032.272	34017.586
12967	39.89	12549.384	35293.363
14536	39.85	12947.271	39953.289
15234	39.85	13472.179	35281.648
9126	39.83	10687.275	36886.355
17587	39.81	14178.711	36189.949
4414	39.81	9227.733	36168.754
8631	39.79	10525.262	36061.414
13328	39.79	12814.591	37768.598
14688	39.79	13188.854	37799.895
12371	39.79	12456.832	39283.934
5549	39.79	9284.285	34785.309
10916	39.71	11542.751	36254.891
15719	39.71	13409.491	38979.875
11459	39.71	11684.174	37393.664
12323	39.66	12152.039	39371.176
2055	39.66	8404.747	39094.066
17213	39.64	14148.872	39678.277
16227	39.62	13697.083	35923.711
5626	39.62	9469.681	33526.48
1932	39.56	8332.719	38039.121
4922	39.52	9343.179	38614.922
16701	39.45	13848.719	36775.219
10226	39.45	11120.502	33285.027
7916	39.41	10148.905	39213.617
12788	39.41	12352.698	33512.742
4818	39.33	9482.633	38949.172
11474	39.33	11669.236	37800.402
15283	39.31	13357.611	35951.824
12463	39.29	12461.623	37706.824
18707	39.29	14513.614	34211.453
17223	39.27	14033.883	39300.672
4031	39.27	9015.866	33455.297
17485	39.22	14036.823	37361.508
6417	39.2	9896.329	39593.355
9680	39.18	10880.842	37496.945
11734	39.18	11947.538	37811.395
9359	39.14	10774.672	33918.648
17292	39.1	14049.536	38236.891
10739	39.08	11584.494	38857.844
2522	39.06	8447.143	35311.09
14945	39.04	13170.832	35810.539
17861	39.04	14343.136	33633.238
10885	39.04	11607.681	36714.516
8845	39.02	10454.907	38709.324
15793	39	13589.213	38812.043
10646	38.99	11277.448	39409.207
13291	38.99	12889.018	38194.5
2094	38.97	8393.683	39621.441
17113	38.97	13955.996	38362.773
17647	38.97	14073.843	34828.672
9003	38.95	10680.327	38807.855
4934	38.95	9378.373	38001.941
7349	38.93	10130.051	35354.344
6326	38.93	9705.21	39095.465
13249	38.91	12771.901	38824.234
7854	38.85	9991.111	39929.371
17209	38.85	14020.511	39592.887
17676	38.83	13996.915	34445.777
18298	38.81	14328.325	39510.066
8818	38.81	10484.789	38148.242
7185	38.79	9907.319	33376.699
2169	38.77	8580.603	39225.887
10907	38.76	11429.658	36680.711
4734	38.76	9064.903	39413.453
1661	38.76	8217.075	34164.129
1648	38.74	8243.945	33916.184
8579	38.7	10469.313	35610.293
3978	38.66	8927.477	34432.121
9021	38.62	10770.561	38568.84
5752	38.6	9634.664	34572.113
4593	38.58	9239.611	38129.184
17226	38.56	14180.787	39369.012
438	38.55	7874.763	37299.102
9175	38.53	10594.67	36437.27
15300	38.51	13511.387	36307.66
11839	38.51	12014.628	35279.148
6242	38.47	9513.176	38694.219
2895	38.45	8718.109	35564.523
11519	38.45	11649.67	38175.211
7852	38.45	10101.254	39829.332
17632	38.45	14052.901	35386.973
16635	38.45	13797.687	35333.527
11764	38.43	12019.507	36800.84
17590	38.41	14195.743	35919.02
11251	38.39	11689.049	34783.801
10075	38.39	11056.57	35972.301
13221	38.37	12584.344	39788.512
2297	38.35	8451.947	37563.941
9962	38.33	11145.819	37528.57
18032	38.33	14383.497	36988.641
14555	38.24	13334.911	39718.801
17829	38.24	14357.554	33126.172
17591	38.22	14006.031	35950.508
4475	38.22	9264.336	36780.875
7396	38.22	9980.579	35910.391
2496	38.14	8601.919	35598.156
9602	38.1	10836.783	36495.684
14428	38.09	13067.251	37979.254
17468	38.05	14137.964	37581.941
5791	38.03	9577.453	35089.668
13968	38.01	13062.335	34321.816
8662	38.01	10376.465	36313.926
5121	38.01	9337.369	36145.102
9936	37.99	11160.911	38078.047
8996	37.97	10600.959	38968.492
7737	37.97	10097.378	38674.352
11872	37.97	11924.656	35069.664
18278	37.95	14359.475	38912.012
8885	37.93	10507.657	39121.953
18397	37.93	14573.331	37835.988
11168	37.91	11703.899	33341.16
12361	37.91	12314.138	39609.887
17640	37.86	14060.737	35012.375
8722	37.84	10363.277	37068.227
2279	37.82	8469.877	37880.102
11091	37.8	11561.749	34161.281
10864	37.8	11564.314	37467.309
1543	37.78	8181.062	34162.973
4102	37.78	9222.533	34407.008
8144	37.74	10333.87	36199.805
12928	37.74	12650.668	34334.742
254	37.74	7743.271	35876.383
11666	37.72	11931.894	39483.453
11461	37.68	11674.314	37486.035
11470	37.66	11751.816	37727.051
569	37.64	7894.045	38390.977
10904	37.64	11516.253	36612.465
4730	37.64	9216.107	39374.355
10716	37.63	11556.858	39005.367
18017	37.63	14331.021	36607.555
17736	37.63	14170.832	33696.34
2073	37.61	8260.202	39350.051
13914	37.61	12969.776	33189.609
18674	37.61	14637.342	35240.203
16683	37.57	13948.488	36358.797
15343	37.57	13536.213	37025.68
17106	37.55	13799.918	38205.723
1602	37.55	8394.853	33036.055
17174	37.53	13917.157	39340.262
9014	37.51	10632.286	38755.945
12036	37.51	12201.797	34253.914
1241	37.49	8124.559	37264.105
1250	37.49	8068.882	37101.266
14912	37.45	13280.274	36440.301
18625	37.43	14509.029	35766.863
17197	37.41	13910.736	39954.504
16629	37.41	13844.938	35216.355
14933	37.4	13314.205	35906.262
9661	37.38	10946.046	37198.195
1639	37.38	8391.208	33721.055
15172	37.36	13534.089	34393.504
11661	37.34	11943.735	39992.703
17547	37.3	14164.834	36735
11036	37.3	11449.775	35125.438
13860	37.3	12886.48	33504.199
10165	37.26	11070.414	34488.66
15137	37.26	13395.415	33876.156
415	37.18	7821.701	37075.648
10159	37.18	11139.03	34767.805
14543	37.17	13335.5	39806.355
11158	37.15	11846.394	33024.77
9812	37.13	11104.203	39673.992
17566	37.13	14090.958	36507.688
18667	37.13	14546.312	35131.863
1094	37.11	8107.098	38869.543
17094	37.09	13842.026	38028.641
7155	37.09	9720.54	33815.383
1294	37.07	8041.739	36320.684
14567	36.99	13219.683	39207.105
11381	36.97	11668.01	36511.949
6445	36.97	9728.094	39174.988
13294	36.96	12891.466	38238.699
15961	36.92	13589.593	37782.086
10392	36.88	11263.788	36078.746
11875	36.88	12018.365	34772.57
7528	36.86	10128.942	37180.473
14913	36.84	13204.637	36443.301
13827	36.84	12896.349	34091.156
13929	36.82	13092.357	33526.836
6065	36.82	9493.013	37515.363
4077	36.8	9176.768	33839.449
9784	36.74	10953.353	39609.926
8788	36.74	10429.458	37815.512
8357	36.74	10235.768	34140.176
11173	36.73	11747.639	33528.348
7742	36.73	9961.99	38699.371
11105	36.73	11598.87	34068.051
11167	36.69	11745.767	33300.672
9851	36.65	11188.144	39032.352
11696	36.61	11884.018	38503.789
4083	36.61	9090.841	34049.199
12815	36.59	12312.737	33112.695
477	36.57	7658.509	37649.281
6846	36.57	9895.741	36956.5
8853	36.51	10408.487	38830.898
11351	36.48	11650.102	36228.613
18312	36.48	14417.9	39821.906
5696	36.48	9511.614	33743.781
3506	36.44	9022.865	37515.266
11813	36.4	11984.763	35760.258
8370	36.38	10277.863	33878.723
16331	36.38	13677.067	34558.609
4742	36.38	9248.356	39490.488
6930	36.38	9897.52	36336.234
3097	36.38	8828.921	37800.883
15134	36.38	13448.879	33761.117
16650	36.36	13971.249	35626.402
9319	36.34	10591.094	34294.434
9418	36.34	10874.173	33567.805
4988	36.3	9337.373	37381.469
5161	36.3	9312.596	35919.324
14943	36.28	13219.802	35770.293
18415	36.28	14437.441	37430.293
2838	36.28	8773.308	34965.23
12084	36.27	12076.412	34881.816
8637	36.27	10479.274	36106.656
8426	36.25	10403.722	33264.465
2360	36.25	8625.386	36897.188
10035	36.23	11204.156	36545.227
6552	36.21	9869.433	38317.09
12625	36.19	12288.282	36230.637
6350	36.17	9668.73	39237.879
9603	36.15	10991.311	36528.785
12130	36.13	12279.58	35808.789
13212	36.13	12652.791	39308.406
11832	36.13	11954.9	35521.609
9408	36.13	10928.701	33199.598
15780	36.11	13571.06	39494.734
9440	36.11	10914.679	34031.781
11123	36.09	11588.338	33688.531
3329	36.09	8923.743	39430.844
8353	36.07	10302.976	34356.863
13083	36.07	12654.647	36959.48
10409	36.05	11242.985	36371.727
10969	36.04	11521.169	35645.551
5543	36.04	9315.442	35061.539
554	36.02	7788.333	38178.813
8622	36.02	10561.502	35963.512
9025	36	10716.276	38312.035
807	35.98	7698.957	39113.805
15919	35.98	13744.14	37716.16
9815	35.98	11141.127	39744.016
13203	35.96	12646.107	38994.211
6840	35.96	9747.162	36883.457
11811	35.94	12055.759	36040.973
7716	35.94	9932.007	38302.152
16192	35.92	13625.231	36603.656
11395	35.92	11799.836	36807.035
9171	35.92	10585.919	36387.414
13178	35.88	12658.846	38573.238
18289	35.88	14415.907	39206.477
13106	35.86	12516.85	37675.961
17735	35.82	14154.168	33693.961
8496	35.81	10543.437	34425.406
9391	35.79	10650.618	33231.219
886	35.79	7696.782	39769.477
13049	35.77	12601.292	36289.543
3544	35.77	8957.997	37095.828
12447	35.77	12442.114	38052.648
7217	35.75	10046.547	33001.773
6707	35.75	9910.448	37660.648
13133	35.73	12523.477	38356.574
9955	35.71	11100.995	37717.32
14095	35.71	13134.021	36408.207
9817	35.71	11054.62	39517.422
9774	35.69	10930.674	39299.695
16370	35.69	13600.693	33881.828
1424	35.69	8049.458	35611.176
18306	35.67	14245.852	39721.102
14557	35.65	13215.012	39470.969
17663	35.65	14202.694	34540.871
13004	35.65	12646.058	35837.93
2510	35.63	8535.748	35433.637
8950	35.61	10672.317	39979.383
17110	35.59	13834.8	38281.637
8723	35.59	10525.277	37068.234
8419	35.59	10428.041	33078.406
11633	35.58	11649.923	39128.805
4756	35.58	9242.757	39807.211
5670	35.56	9493.126	33191.211
2691	35.56	8805.191	34184.828
7709	35.54	10026.312	38236.688
8969	35.52	10746.202	39361.18
13289	35.52	12891.345	38167.645
2514	35.52	8499.212	35511.539
1239	35.52	8080.464	37238.113
10173	35.5	11081.35	34607.656
13720	35.48	12800.215	35882.5
17879	35.46	14263.665	33811.445
17293	35.42	14182.418	38240.473
4869	35.4	9387.864	38684.395
183	35.38	7942.799	35203.473
2394	35.38	8541.119	36670.57
1515	35.38	8170.889	34803.531
11384	35.36	11829.301	36547.688
11137	35.35	11578.78	33597.93
12942	35.35	12568.18	34686.059
17953	35.31	14388.079	35518.129
8424	35.29	10489.147	33199.086
1430	35.27	8186.623	35664.227
3173	35.27	8767.458	38753.336
9816	35.25	11056.3	39477.77
12253	35.25	12195.58	38438.078
16345	35.23	13696.191	34160.895
10325	35.21	11384.241	34984.816
17275	35.19	14036.755	38566.113
8413	35.19	10192.532	33136.285
8336	35.19	10248.725	34584.242
5850	35.19	9705.669	35664.785
14690	35.17	13167.239	37809.602
14918	35.17	13301.709	36476.777
9389	35.15	10635.358	33201.398
7874	35.15	10334.598	40009.047
18595	35.15	14460.369	36333.742
4738	35.15	9177.307	39458.512
17536	35.14	14019.375	37094.934
14963	35.12	13297.369	35667.469
15730	35.1	13555.603	39298.754
13115	35.1	12550.82	37865.941
14509	35.06	13000.646	39359.777
6402	35.04	9567.546	39919.156
2443	35.02	8524.259	36063.852
9258	35	10778.455	35434.465
9905	35	11028.013	38421.617
12100	35	12150.694	35244.855
10627	34.98	11247.459	38986.016
320	34.96	7904.515	36175.328
14073	34.96	12971.09	36139.531
18310	34.96	14276.251	39775.285
2407	34.96	8536.434	36420.164
16449	34.94	13964.197	33038.539
12744	34.94	12482.146	34127.758
1732	34.92	8287.78	35153.063
6415	34.91	9827.917	39982.34
13198	34.91	12698.32	38857.852
13111	34.91	12610.499	37819.086
1874	34.89	8348.611	37065.496
12344	34.85	12202.493	39913.242
8706	34.85	10499.158	36867.977
18226	34.83	14403.451	38585.621
15785	34.83	13654.05	39177.621
2593	34.81	8463.212	34127.695
18280	34.81	14227.653	39006.113
15321	34.79	13568.343	36781.176
8096	34.79	10241.195	36377.262
16588	34.79	13976.694	34692.523
4037	34.77	9040.869	33025.992
16405	34.75	13627.906	33329.609
13019	34.73	12550.781	36024.121
8993	34.73	10592.059	38951.902
17202	34.73	14149.738	39918.156
14796	34.71	13338.675	36901.195
11704	34.69	11991.423	38584.258
11440	34.69	11848.086	37089.043
3728	34.69	8940.417	35571.238
13375	34.69	12835.942	36834.648
697	34.68	7909.103	38755.871
10982	34.68	11432.009	35472.375
15111	34.66	13414.799	33381.23
6442	34.66	9800.32	39413.539
8445	34.66	10494.455	33547.309
18684	34.64	14546.491	35071.367
14542	34.62	13147.53	39785.305
3264	34.6	8647.069	39522.742
17572	34.6	14173.61	36261.289
9018	34.6	10626.411	38485.574
73	34.6	7656.163	33722.883
11968	34.58	12231.496	33041.727
6576	34.58	9767.391	38169.656
14939	34.58	13327.05	35739.453
14685	34.56	13194.85	37978.695
3673	34.56	8887.672	35778.832
801	34.56	7874.863	39055.273
5879	34.54	9697.413	35851.656
5711	34.52	9601.12	33931.152
14530	34.52	13008.295	39864.633
10547	34.52	11333.062	38292.332
3140	34.52	8717.446	38437.867
1588	34.5	8023.027	33436.059
9734	34.5	10913.206	38274.883
9692	34.5	10900.607	37672.625
17680	34.48	14111.733	34168.742
2861	34.45	8741.178	35295.621
16733	34.45	13984.861	37467.602
16213	34.45	13765.926	36321.84
10787	34.45	11423.046	38323.023
10859	34.43	11594.773	37364.352
16206	34.39	13768.296	36536.02
2081	34.39	8318.187	39433.047
7950	34.39	10343.185	38695.969
16717	34.37	13820.134	37314.613
9250	34.37	10737.452	35674.535
8004	34.37	10175.167	38123.605
12159	34.37	12089.773	36349.668
66	34.35	7800.25	33640.258
11670	34.35	12038.469	39357.242
10709	34.35	11580.818	39124.445
16466	34.35	13817.345	33307.703
860	34.33	7901.051	39533.258
15717	34.33	13453.665	38926.887
10871	34.33	11507.572	37311.691
5813	34.33	9701.635	35344.48
10649	34.31	11311.053	39438.508
14021	34.31	12972.058	35209.598
15388	34.31	13517.92	37130.887
3268	34.31	8682.021	39619.383
15281	34.31	13430.798	35942.219
18101	34.31	14300.981	37678.281
13103	34.31	12608.67	37576.219
10495	34.29	11402.116	37732.055
11941	34.29	11920.516	33780.043
7227	34.27	10113.861	33348.605
18292	34.27	14390.084	39303.637
18197	34.27	14279.201	38069.961
6502	34.25	9739.248	38911.496
13039	34.23	12633.611	36123.164
13954	34.23	13130.837	33954.035
15198	34.22	13547.111	34864.484
4017	34.2	9003.224	33769.508
5733	34.2	9650.973	34193
1003	34.2	8014.833	39465.898
10623	34.2	11252.153	38920.809
12042	34.18	12146.395	34418.273
18307	34.16	14262.598	39729.43
6986	34.16	9722.714	35893.477
5772	34.16	9621.383	34845.152
8725	34.16	10518.456	37133.547
9100	34.14	10564.659	37185.938
11683	34.14	12038.154	38631.703
18565	34.12	14583.236	36824.07
9402	34.12	10909.065	33044.43
13185	34.12	12643.788	38623.414
8400	34.12	10335.71	33387.973
11291	34.12	11845.929	35473.609
18746	34.1	14575.299	33333.672
10322	34.1	11223.398	34918.535
15840	34.08	13644.366	38063.844
4920	34.06	9409.14	38600.289
2432	34.06	8476.319	36290.602
3259	34.04	8750.897	39422.453
6195	34.04	9603.998	38347.492
13901	34.02	12943.42	33013.098
18741	34.02	14630.055	33577.789
13063	34.02	12667.322	36552.816
9316	34.02	10752.483	34573.719
17652	34	13997.694	34634.133
10041	34	11161.835	36664.168
16595	34	13848.01	34747.32
585	33.97	7726.405	38545.02
11819	33.97	11979.957	35848.684
3452	33.97	8967.986	38588.16
419	33.97	7689.493	37097.363
5798	33.97	9595.873	35164.543
9706	33.97	10907.061	37783.039
14576	33.95	13350.624	38838.391
10416	33.95	11222.579	36528.648
16235	33.93	13652.344	36032.457
8705	33.93	10488.099	36864.941
7844	33.91	10005.882	39636.27
1715	33.91	8416.911	34716.07
17295	33.91	14013.877	38283.891
11928	33.89	11909.522	34081.012
13330	33.89	12892.162	37788.766
9888	33.89	11075.927	38547.746
8137	33.87	10346.718	36149.027
2803	33.81	8653.61	34863.563
7231	33.79	10135.802	33402.703
6389	33.77	9703.654	39631.559
8271	33.77	10312.653	35226.676
3607	33.77	8942.465	36461.133
13119	33.76	12672.545	38150.617
18003	33.74	14356.387	36426.605
13310	33.74	12721.548	38294.527
9557	33.74	10803.325	35828.695
10305	33.72	11261.762	34667.246
1903	33.7	8416.59	37480.535
18493	33.68	14520.614	37104.609
18271	33.68	14302.329	38865.633
11619	33.66	11766.026	38869.004
17831	33.66	14313.901	33245.422
9209	33.66	10763.738	36096.055
6421	33.64	9800.524	39747.449
5656	33.64	9400.267	33027.004
3177	33.64	8837.864	38767.52
17516	33.62	14083.494	37481.211
17754	33.62	14120.759	33327.102
18331	33.6	14454.292	39469.387
15079	33.6	13179.181	33398.836
14995	33.58	13316.947	34957.141
11758	33.56	11981.812	36729.137
752	33.56	7948.474	38948.273
18210	33.54	14274.121	38374.605
11881	33.54	11895.526	34855.477
16509	33.54	13960.068	33782.164
3002	33.54	8781.256	36656.434
11950	33.53	12030.073	33337.566
12456	33.53	12282.431	37925.387
17916	33.53	14270.782	34609.922
7843	33.51	9978.381	39590.168
12882	33.49	12608.546	34010.32
18322	33.49	14508.437	39913.23
1961	33.47	8349.996	38445.762
13208	33.45	12514.08	39149.344
1244	33.43	8179.289	37278.707
16472	33.43	13995.528	33339.711
13121	33.43	12530.437	38192.762
17167	33.43	13967.052	39068.277
13913	33.43	12938.879	33189.059
14000	33.43	13135.035	34933.848
8012	33.41	10340.12	37928.82
9208	33.41	10722.739	36095.039
1972	33.41	8216.51	38613.102
15738	33.39	13488.377	39497.922
9405	33.39	10848.068	33148.238
8669	33.39	10534.804	36371.816
14559	33.39	13165.929	39275.066
7952	33.39	10332.121	38717.836
13210	33.37	12526.44	39192.379
8785	33.37	10427.489	37758.16
8027	33.37	10144.898	37546.488
8472	33.37	10413.584	34002.266
18275	33.35	14375.452	38873.457
443	33.35	7827.351	37330.945
17205	33.35	14015.294	39952.219
15175	33.35	13365.644	34413.367
9254	33.33	10674.108	35418.781
14413	33.33	13114.01	37490.594
2274	33.32	8578.119	38142.078
17183	33.32	13926.405	39615.781
7909	33.32	10277.431	39110.527
10551	33.32	11297.937	38367.18
13252	33.32	12890.526	38889.801
9712	33.3	10938.714	37843.406
3750	33.28	8882.681	35201.844
12512	33.26	12481.549	37272.164
12110	33.26	12103.506	35403.438
11054	33.26	11455.91	34945.547
709	33.26	7844.23	38816.895
3696	33.24	9059.824	35641.684
11530	33.24	11796.852	38316.883
13763	33.22	12816.827	35220.352
4898	33.22	9403.635	38773.773
18669	33.22	14582.574	35183.762
14416	33.2	12942.588	37626.371
1848	33.2	8308.854	36811.84
16624	33.2	13957.168	35134.332
11102	33.18	11470.033	34019.457
6011	33.18	9570.779	36668.715
12624	33.18	12477.767	36226.133
10306	33.16	11265.419	34677.406
9806	33.16	11015.875	39971.395
13242	33.16	12894.055	39341.914
10408	33.16	11327.54	36361.41
12644	33.16	12286.414	35899.234
6512	33.14	9832.016	38946.973
8779	33.14	10428.219	37695.605
4838	33.14	9434.742	38801.133
18392	33.14	14435.011	38284.664
12979	33.14	12686.312	35570.039
8898	33.14	10364.546	39274.906
17112	33.12	13862.395	38303.867
9174	33.12	10598.53	36429.637
12313	33.1	12094.264	39124.152
8469	33.1	10520.995	33952.633
5498	33.09	9419.925	35349.828
10658	33.07	11253.204	39576.191
4557	33.07	9253.795	37718.949
4892	33.07	9449.01	38758.414
11480	33.05	11697.372	37865.684
12314	33.03	12084.383	39203.586
9310	33.03	10628.977	34668.922
2837	33.03	8729.012	34961.262
12605	33.03	12302.938	36840.391
7523	33.03	9943.41	37143.023
13411	33.03	12816.817	36576.703
13338	33.03	12718.861	37612.754
1581	32.97	8047.459	33531.637
18689	32.97	14484.389	34896.535
7200	32.97	9754.023	33226.602
9011	32.97	10778.117	38687.246
9091	32.97	10727.122	37401.086
18260	32.95	14250.466	38681.422
23	32.93	7928.228	33375.852
9797	32.91	10953.603	39913.727
9113	32.91	10709.475	37310.719
11896	32.91	11963.974	34606.363
18575	32.89	14541.713	36562.883
2291	32.89	8472.429	37543.105
14411	32.89	12963.829	37429.977
4232	32.89	9173.743	35183.398
12374	32.89	12300.762	39120.063
8023	32.87	10205.386	37768.902
8170	32.87	10170.019	35809.914
13099	32.87	12606.481	37425.465
14959	32.86	13197.161	35647.988
4643	32.84	9230.31	38683.945
14248	32.82	12939.906	36714.914
17602	32.82	14040.118	35825.539
12164	32.82	12132.854	36559.07
7735	32.82	10016.101	38665.551
12086	32.82	12216.816	34971.902
17643	32.8	14154.805	34779.242
17546	32.8	14005.69	36725.18
6547	32.8	9864.692	38563.066
13741	32.78	12844.5	35453.953
6610	32.76	9919.949	38057.98
13064	32.76	12555.149	36577.605
4960	32.74	9328.877	37719.414
2236	32.74	8602.079	38503.813
17662	32.74	14089.417	34532.809
18116	32.74	14415.646	37856.746
12455	32.72	12336.662	37858.051
8738	32.72	10551.383	37235.016
13005	32.72	12620.748	35856.863
11586	32.72	11703.391	38737.863
2856	32.7	8768.746	35231.488
3376	32.68	8955.578	39220.535
17163	32.66	13992.515	38927.324
14412	32.66	13071.008	37469.227
3281	32.64	8838.28	39861.941
2648	32.64	8836.431	33339.949
11107	32.64	11526.717	33812.906
6648	32.63	9916.448	37835.711
11231	32.61	11724.459	34297.699
7203	32.61	9852.141	33243.078
436	32.61	7763.912	37258.488
11138	32.61	11555.933	33600.742
6328	32.57	9565.492	39158.785
13972	32.57	13124.736	34394.77
13299	32.57	12922.703	38252.34
8058	32.57	10319.758	37075.711
2346	32.57	8584.361	37117.793
13858	32.55	12798.102	33795.66
15352	32.55	13399.639	37058.824
4502	32.55	9081.671	36958.762
13855	32.53	12869.603	33781.555
10655	32.53	11245.198	39523.465
10718	32.53	11613.619	39038.605
1630	32.51	8409.488	33481.371
18582	32.51	14615.22	36460.941
2285	32.51	8606.675	37739.836
8529	32.49	10502.029	34948.543
6586	32.49	9788.177	38230.605
16672	32.49	13896.319	36171.434
12446	32.49	12348.763	38023.211
3164	32.47	8785.598	38695.648
16343	32.47	13725.81	34384.879
17702	32.47	14016.344	34067.227
9354	32.47	10753.311	33890.102
7261	32.47	9946.812	34131.777
15672	32.45	13477.129	38128.074
1266	32.45	8126.246	36715.531
10696	32.43	11600.248	39444.016
14374	32.43	13006.052	36856.816
16548	32.43	13803.902	34343.059
13238	32.43	12859.118	39516.82
17596	32.4	14061.375	35763.77
7047	32.38	9788.939	35351.195
15769	32.38	13705.618	39666.594
3765	32.38	8913.901	35010.781
12786	32.36	12473.401	33774.051
14511	32.34	12974.526	39370.406
10698	32.34	11622.86	39481.055
10918	32.34	11596.904	36292.059
2148	32.34	8550.71	39522.543
14622	32.34	13326.933	38162.953
8915	32.32	10361.861	39708.746
2687	32.32	8750.675	34089.066
17237	32.32	14147.09	38796.973
9939	32.3	11152.697	38122.43
3525	32.3	8973.892	37432.465
3049	32.3	8671.953	37329.719
10106	32.3	11112.356	35562.512
12320	32.3	12101.912	39332.934
3328	32.28	8951.8	39413.824
12415	32.28	12384.285	38525.102
4452	32.28	9253.651	36520.758
10394	32.28	11386.823	36095.055
18267	32.28	14220.724	38826.934
11375	32.26	11808.452	36427.371
1752	32.24	8223.662	35603.754
10676	32.17	11424.681	39767.598
337	32.17	7738.885	36328.832
7464	32.17	10039.426	36458.441
16346	32.15	13671.614	34172.313
9879	32.15	11137.706	38785.09
17971	32.15	14415.172	35734.129
837	32.13	7673.243	39384.887
12622	32.13	12357.477	36217.059
12206	32.13	12084.331	37246.395
17105	32.13	13856.966	38148.195
3186	32.13	8814.089	38838.602
17273	32.13	14051.067	38559.336
9508	32.07	10964.928	35218.051
18597	32.07	14450.954	36353.875
11192	32.07	11816.529	33762.781
38	32.05	7760.559	33422.52
17158	32.03	13833.148	38822.496
11182	31.99	11725.924	33658.605
6394	31.97	9512.773	39672.855
7857	31.97	10018.162	39994.203
4524	31.97	9094.184	37211.578
3559	31.97	9020.786	36961.609
9945	31.97	11049.142	37852.754
15136	31.97	13555.64	33855.301
7252	31.97	9926.218	34046.344
12362	31.95	12430.396	39626.098
3156	31.95	8722.777	38588.949
14990	31.95	13254.86	35120.063
1568	31.95	8160.848	33990.363
15139	31.95	13522.866	33945.805
13790	31.95	12749.052	34895.992
8989	31.94	10627.622	39240.938
8954	31.94	10656.707	39688.227
14725	31.94	13216.857	37038.949
1170	31.94	8160.685	38234.988
15550	31.94	13491.423	37554.313
7397	31.92	10044.583	35926.836
10706	31.9	11493.471	39333.27
12984	31.88	12634.641	35640.621
14419	31.88	13124.364	37808.094
217	31.88	7813.083	35615.93
10847	31.88	11591.061	37665.211
7165	31.86	9911.104	33696.797
18599	31.84	14571.369	36060.059
15744	31.84	13369.189	39677.547
11611	31.84	11816.958	38835.371
9827	31.84	11083.886	39362.984
72	31.84	7798.996	33719.438
10080	31.84	11019.766	36044.359
17290	31.82	14041.027	38188.246
3012	31.82	8665.884	36821.648
5866	31.82	9685.556	35782.676
4561	31.8	9124.758	37772.5
17239	31.8	14064.895	38826.613
16061	31.8	13720.918	37395.848
9848	31.78	11108.826	38998.004
16406	31.78	13769.256	33338.723
9570	31.78	10857.524	36056.215
8099	31.76	10349.702	36387.457
8952	31.74	10725.496	39643.965
6037	31.74	9645.903	37127.68
2119	31.74	8277.792	39946.203
18117	31.72	14248.046	37862.551
15259	31.72	13504.102	35644.98
9951	31.72	11028.213	37900.063
18401	31.72	14480.567	37880.855
13334	31.72	12780.528	37513.68
4766	31.71	9469.211	39830.559
11806	31.71	11876.115	35935.402
10388	31.71	11417.329	35930.672
18641	31.71	14465.744	35626.645
15810	31.71	13579.921	38696.02
360	31.69	7728.585	36611.566
8682	31.67	10499.773	36516.387
12617	31.65	12413.612	36463.957
14571	31.65	13307.321	39081.164
14466	31.63	13072.368	38318.809
11676	31.63	12023.244	38991.875
11076	31.63	11515.187	34689.816
7104	31.63	9860.784	34618.926
12324	31.61	12130.301	39403.004
9859	31.61	11100.598	38910.727
2269	31.61	8625.452	38043.73
15233	31.59	13457.041	35230.086
13227	31.59	12543.292	39937.871
9397	31.59	10730.253	33115.895
17610	31.59	14197.534	35673.535
14531	31.59	12933.935	39924.766
14394	31.59	12928.076	36999.188
9051	31.57	10716.339	37836.258
2902	31.57	8735.413	35698.41
3535	31.57	9030.662	37204.172
10205	31.57	11020.44	33686.301
895	31.57	7890.699	39890.777
7675	31.55	9951.481	37953.719
17549	31.55	14170.289	36808.051
15777	31.55	13655.022	39744.465
15278	31.55	13537.24	35872.551
14969	31.55	13312.302	35464.816
15720	31.55	13432.578	39009.449
13101	31.53	12574.265	37482.223
2488	31.53	8539.658	35805.16
11625	31.53	11726.338	39013.32
11800	31.53	11880.754	36086.371
8830	31.53	10503.93	38309.871
17469	31.53	14169.084	37588.773
15543	31.51	13377.577	37346.242
6590	31.5	9712.45	38272.863
17701	31.48	14164.656	34053.801
15878	31.48	13699.351	37884.113
10975	31.48	11548.806	35723.492
17599	31.46	14118.508	35785.477
15758	31.46	13487.572	39893.48
7802	31.46	9940.693	39183.395
4098	31.46	9211.242	34373.195
3609	31.44	8965.633	36480.406
12039	31.44	12123.272	34389.301
11638	31.44	11694.994	39249.426
15781	31.44	13678.02	39520.629
14471	31.44	13055.566	38608.242
15131	31.42	13516.56	33689.938
9394	31.42	10703.626	33315.035
9350	31.42	10688.12	33833.625
122	31.42	7666.359	34238.605
2109	31.4	8268.488	39889.523
18673	31.4	14550.078	35233.43
16443	31.4	13664.815	33138.172
9284	31.4	10622.402	35134.277
7839	31.4	9982.998	39447.719
11170	31.4	11847.469	33389.785
6526	31.4	9919.426	38689.906
8073	31.38	10215.238	36919.828
17738	31.38	14136.228	33706.504
11382	31.38	11693.124	36512.652
15787	31.36	13696.699	38949.594
13109	31.36	12543.004	37771.762
7184	31.36	9871.83	33374.73
9598	31.36	10810.638	36420.07
15818	31.34	13765.461	38728.184
11476	31.34	11818.98	37832.645
11431	31.34	11753.335	37073.324
10825	31.34	11438.411	38124.145
12935	31.34	12687.672	34416.094
17535	31.32	14022.761	37075.656
8956	31.32	10751.455	39438.898
17195	31.32	13880.958	39924.844
13290	31.32	12765.114	38175.395
10582	31.3	11297.945	38600.754
16444	31.3	13835.116	33015.91
1455	31.28	8005.917	35098.707
9371	31.28	10693.319	33794.508
16524	31.27	13789.103	34000.457
14566	31.27	13184.067	39163.027
13015	31.27	12546.189	35949.262
17598	31.27	14009.049	35779.07
17705	31.27	14151.578	33825.602
10978	31.27	11505.11	35431.305
7642	31.25	10089.307	37606.895
3312	31.25	8984.381	39744.023
15733	31.23	13530.053	39415.297
18103	31.23	14254.47	37716.453
17176	31.23	13850.495	39417.105
8122	31.23	10333.992	36375.379
4068	31.21	9188.189	33469.563
5784	31.21	9581.153	35048.273
17992	31.21	14322.122	36105.051
17618	31.21	14164.691	35471.719
3942	31.21	9061.378	34526.305
2713	31.21	8697.396	34478.02
15735	31.21	13430.292	39457.094
17825	31.19	14267.663	33055.535
3389	31.19	8980.396	39008.094
14565	31.19	13159.383	39133.613
14562	31.17	13187.091	39378.34
3	31.17	7924.942	33073.695
6621	31.15	9876.661	38090.426
18408	31.15	14503.232	37563.902
18662	31.15	14560.592	35364.719
11659	31.15	12016.51	39814.172
3099	31.13	8700.335	37828.258
18304	31.13	14323.026	39666.586
4146	31.13	9190.859	34944.203
15729	31.13	13381.455	39240.855
9481	31.13	10977.722	34570.277
2649	31.11	8745.016	33411.98
17210	31.11	14069.741	39600.055
11084	31.09	11544.712	34553.645
6474	31.07	9744.954	39031.07
10346	31.07	11258.402	35263.902
14545	31.07	13349.416	39910.074
2535	31.07	8507.896	35237.18
10753	31.05	11573.679	38933.879
9877	31.05	11101.732	38768.031
12478	31.04	12471.741	37638.516
2868	31.04	8702.4	35440.785
18353	31.04	14637.787	38714.59
6483	31.04	9878.848	39082.535
17564	31.04	14060.928	36500.93
11810	31.04	11875.948	36027.172
13969	31.04	13042.929	34327.879
10232	31.04	11014.487	33087.914
11048	31.02	11590.699	35179.371
1191	31.02	7997.694	37867.473
6191	31.02	9667.48	38314.402
17760	31.02	14170.166	33391.578
14548	31	13340.82	39953.402
18357	31	14482.764	38757.891
4759	31	9177.174	39906.066
17224	30.96	14054.445	39310.938
3082	30.94	8828.251	37689.266
3748	30.94	8967.919	35185.641
12841	30.92	12563.178	33369.309
7855	30.92	9951.909	39938.656
378	30.9	7887.798	36779.031
15773	30.9	13746.905	39708.508
9802	30.9	11062.134	39847.887
10723	30.9	11517.72	38793.039
9914	30.9	11107.531	38255.574
11637	30.88	11717.234	39194.859
1091	30.86	8052.1	38834.316
6237	30.86	9683.61	38677.926
12339	30.86	12171.031	39817.695
18414	30.86	14582.335	37403.488
8889	30.86	10554.128	39170.125
8460	30.86	10485.384	33748.496
4552	30.84	9252.155	37666.727
10435	30.84	11305.897	36778.852
8115	30.84	10172.921	36310.508
1220	30.82	8122.39	37655.242
9167	30.82	10713	36663.176
2569	30.82	8493.597	34325.965
5587	30.82	9470.434	34329.234
9838	30.82	11085.452	39232.297
71	30.81	7948.821	33713.281
6880	30.81	9911.84	36639.531
10272	30.81	11395.869	33934.078
17966	30.79	14354.836	35634.93
6194	30.79	9521.388	38348.953
11193	30.79	11732.009	33775.637
566	30.79	7816.138	38342.863
10823	30.79	11519.11	38114.828
11690	30.79	11884.199	38648.113
1452	30.79	8113.336	35356.613
8117	30.75	10167.322	36338.543
16513	30.75	13797.179	33894.988
18165	30.75	14418.916	37974.313
10647	30.75	11273.457	39422.602
7287	30.73	9970.89	34573.754
2597	30.73	8552.412	34150.879
4973	30.71	9485.647	37566.887
4126	30.69	9078.344	34678.133
18316	30.67	14272.121	39896.301
10129	30.67	11048.85	34929.789
18352	30.67	14506.207	38704.578
11404	30.67	11664.957	36904.094
10481	30.67	11360.72	37445.758
6031	30.65	9653.08	37037.391
3093	30.65	8749.713	37765.102
583	30.63	7807.742	38510.301
8037	30.61	10279.968	37375.125
5632	30.61	9430.564	33603.504
15718	30.61	13538.846	38944.328
17955	30.61	14229.653	35525.063
9338	30.59	10657.123	33978.109
12305	30.59	12148.186	38953.215
13084	30.59	12550.819	36978.891
3567	30.56	8916.249	36725.109
150	30.56	7730.44	34712.301
12337	30.54	12176.131	39698.195
5614	30.54	9408.944	33869.801
10930	30.52	11494.741	35947.574
8930	30.52	10482.604	39894.074
11622	30.52	11684.126	38906.832
14467	30.52	13015.469	38470.313
16250	30.52	13572.872	35685.734
12592	30.52	12468.011	37012.172
9120	30.52	10730.99	37121.195
11769	30.52	12050.711	36549.105
343	30.52	7704.421	36444.828
5569	30.5	9351.599	34693.457
12392	30.5	12285.073	38677.715
15820	30.48	13675.444	38502.633
14498	30.48	13104.141	38813.066
4982	30.48	9372.452	37646.867
7304	30.48	10059.468	34878.828
1994	30.46	8384.362	38740.02
12326	30.46	12117.567	39459.121
13350	30.44	12791.037	37229.012
2645	30.44	8813.345	33223.109
6820	30.44	9853.383	37079.664
1974	30.44	8341.323	38663.594
15075	30.42	13188.268	33330.875
11991	30.42	12181.857	33445.613
10402	30.4	11263.302	36255.621
14424	30.4	12997.381	37867.539
11445	30.38	11739.97	37113.953
6826	30.38	9885.09	37148.215
1756	30.38	8276.589	35640.684
8232	30.38	10300.738	35385.406
4823	30.38	9475.935	39003.543
12309	30.38	12084.119	39031.758
2273	30.38	8557.915	38134.805
846	30.36	7894.278	39485.973
13268	30.35	12768.804	38700.133
18730	30.35	14551.668	33693.078
444	30.33	7762.984	37335.242
13075	30.33	12591.891	36852.457
13743	30.33	12764.458	35506.16
7350	30.31	9955.233	35369.531
10518	30.31	11371.546	37963.324
10053	30.31	11172.425	36286.727
4500	30.29	9151.27	36948.547
15728	30.29	13429.822	39190.371
11153	30.27	11421.627	33081.203
806	30.27	7897.672	39102.496
3065	30.27	8762.458	37483.363
12479	30.23	12463.959	37396.297
13359	30.21	12891.3	37100.637
15670	30.21	13447.977	38122.047
11664	30.19	11982.973	39644.305
5583	30.19	9449.751	34604.609
11615	30.19	11723.839	38862.531
17937	30.17	14422.225	35264.449
12677	30.17	12321.94	35427.605
2252	30.17	8629.933	38357.133
9801	30.15	11023.801	39828.234
15911	30.15	13613.964	37707.199
18402	30.15	14604.869	37914.488
1791	30.13	8393.315	36092.063
11541	30.13	11681.55	38558.523
6411	30.13	9860.954	39896.094
17235	30.13	14149.325	39011.063
13280	30.13	12860.113	38307.152
10668	30.13	11324.047	39751.215
10940	30.12	11538.03	36008.809
8909	30.12	10512.559	39373.676
6374	30.12	9614.894	39371.605
3385	30.12	9063.5	38985.293
8321	30.1	10177.493	34742.105
13857	30.1	12894.888	33795.168
7180	30.1	9747.683	33567.57
6975	30.1	9885.822	36043.805
15043	30.08	13352.024	34000.281
11650	30.08	11773.673	39840.195
9050	30.06	10770.562	37823.805
11745	30.06	11959.451	37203.543
4583	30.06	9204.033	38018.984
13337	30.06	12896.397	37559.746
17851	30.06	14349.553	33551.359
15034	30.04	13232.95	34212.391
2520	30.04	8598.67	35292.027
5613	30.02	9329.489	33862.781
11151	30.02	11492.086	33067.332
16205	30.02	13596.512	36516.184
11571	30.02	11695.839	38706.602
14526	30.02	13049.566	39831.242
6496	30.02	9882.182	38858.941
15285	30	13545.138	36018.785
15140	30	13476.547	33989.133
9959	30	11110.099	37809.68
7697	30	10009.008	38117.461
1652	30	8226.609	33950.586
8417	29.98	10557.078	33062.258
4562	29.98	9146.457	37789.02
9735	29.98	10944.927	38278.215
3476	29.98	8937.635	38025.328
7078	29.98	9915.938	34991.574
12343	29.98	12103.973	39911.453
9765	29.98	10845.816	39083.176
7160	29.98	9764.336	33855.094
3327	29.98	9003.209	39411.641
9048	29.98	10585.233	38088.617
9179	29.98	10582.841	36495.293
6821	29.96	9831.637	37080.465
10748	29.96	11582.195	38897.305
9891	29.96	11041.326	38603.188
6845	29.96	9889.707	36947.18
12568	29.96	12305.553	37332.516
16470	29.94	13891.911	33327.25
10413	29.94	11307.07	36414.348
12369	29.94	12406.155	39544.086
16424	29.94	13591.579	33246.637
11931	29.94	11922.578	33865.785
16703	29.92	13786.721	36886.785
3498	29.92	8971.229	37765.469
12142	29.92	12115.764	36105.621
10851	29.92	11617.167	37753.309
9364	29.92	10729.71	33684.688
18694	29.92	14500.123	34483.871
9124	29.91	10744.329	36874.387
12281	29.91	12131.23	38553.16
15763	29.89	13572.325	39893.496
9344	29.89	10752.372	34019.473
13733	29.87	12804.903	35686.293
11812	29.87	12064.393	35736.02
13267	29.87	12719.2	38691.488
17522	29.85	14124.83	37182.152
3522	29.85	8911.378	37383.414
12338	29.85	12070.454	39749.047
8194	29.85	10319.499	35689.152
385	29.83	7809.61	36851.129
404	29.83	7936.362	36990.266
13740	29.83	12866.858	35418.703
15753	29.83	13383.393	39801.934
15193	29.83	13500.036	34824.738
3646	29.81	8883.691	36192.273
8673	29.81	10533.489	36461.902
5771	29.79	9681.663	34834.383
11118	29.79	11507.96	33950.996
14992	29.79	13227.933	35177.801
1611	29.79	8277.137	33185.332
14537	29.79	13073.56	40005.848
17225	29.77	14137.886	39358.016
2489	29.77	8462.844	35807.77
10118	29.77	11089.768	35128.656
2140	29.77	8609.55	39433.137
14701	29.77	13331.831	37306.313
5765	29.77	9655.105	34753.113
350	29.75	7842.111	36515.168
5749	29.75	9606.023	34546.777
7853	29.73	9948.019	39876.383
8386	29.73	10309.84	33594.609
14614	29.73	13322.78	38391.727
4569	29.73	9263.347	37871.641
2399	29.71	8568.946	36392.145
4441	29.71	9152.593	36429.352
17588	29.71	14176.145	35908.867
9512	29.71	10953.55	35229.316
15302	29.71	13551.395	36328.051
12012	29.71	12182.807	33902.566
8657	29.71	10478.463	36260.832
17285	29.71	14137.915	38380.797
4926	29.71	9277.483	38452.746
10220	29.69	11167.912	33432.164
4008	29.69	8919.497	33919.766
18759	29.69	14433.423	33232.652
16229	29.68	13673.537	35947.711
9000	29.68	10704.936	39083.719
12311	29.68	12232.335	39105.375
7771	29.68	10093.371	38885.09
5677	29.68	9526.689	33296.488
12809	29.68	12340.277	33264.926
21	29.66	7662.618	33321.203
9826	29.66	11081.823	39341.195
12168	29.66	12115.552	36568.352
18648	29.64	14557.246	35416.941
8958	29.64	10689.831	39465.789
10294	29.64	11386.216	34550.027
11776	29.62	12027.379	36661.086
11143	29.62	11448.846	33437.773
3211	29.62	8797.694	39109.156
17889	29.62	14275.57	33994.535
943	29.62	8090.348	39888.973
1723	29.6	8317.46	34869.809
6841	29.6	9815.521	36890.563
3150	29.6	8704.333	38533.82
15676	29.6	13429.132	38197.234
10546	29.58	11319.07	38225.824
9798	29.58	10979.41	39964.164
9377	29.58	10597.662	33340.48
5650	29.56	9405.692	33215.066
3143	29.56	8820.788	38447.91
3108	29.56	8821.792	37957.875
14922	29.56	13182.436	36228.969
14602	29.54	13149.548	38535.379
6420	29.54	9728.28	39692.164
12475	29.54	12486.291	37541.977
330	29.54	7709.059	36259.445
5997	29.52	9552.166	36560.02
12144	29.52	12076.663	36114.371
4064	29.52	9260.819	33315.973
12094	29.52	12243.114	35133.727
9052	29.52	10773.653	37839.094
13	29.52	7910.821	33196.402
6436	29.5	9821.788	39293.309
17633	29.5	14185.49	35147.336
8451	29.5	10365.679	33605.105
11807	29.48	12029.865	35995.059
15797	29.48	13692.664	38896.281
18712	29.48	14607.099	33968.703
17651	29.46	14070.316	34613.137
12650	29.46	12395.891	36036.41
12303	29.46	12214.301	38871.512
11939	29.45	12046.422	33718.531
17101	29.45	13913.439	38119.383
11263	29.45	11773.098	34964.715
13822	29.45	12739.863	33981.793
11947	29.45	11976.225	33615.234
17100	29.43	13945.626	38109.719
7076	29.43	9884.966	34987.512
17959	29.43	14374.983	35577.516
9369	29.43	10663.654	33772.754
329	29.43	7759.011	36257.074
11389	29.43	11789.268	36757.777
822	29.43	7969.776	39243.23
8548	29.41	10428.046	35214.57
10708	29.41	11635.678	39373.445
8057	29.41	10321.512	37038.926
11886	29.41	11989.211	34636.629
15830	29.41	13745.923	38458.953
13275	29.39	12875.316	38550.059
8840	29.39	10397.071	38557.516
10688	29.39	11467.6	39647.914
12375	29.39	12423.054	39133.117
7278	29.39	10133.591	34473.508
4248	29.37	9112.618	35206.988
3094	29.37	8845.292	37771.809
2953	29.37	8785.812	36228.293
8526	29.37	10389.825	34896.625
13247	29.37	12725.763	39039.578
8721	29.35	10487.085	37035.34
13736	29.35	12827.42	35720.316
17560	29.33	14049.228	36398.504
10640	29.33	11245.788	39205.102
9711	29.33	10953.328	37842.758
12363	29.33	12344.685	39697.184
7529	29.31	10005.922	37184.469
16355	29.31	13641.954	33998.516
8375	29.31	10240.8	33674.82
12637	29.31	12308.923	36353.215
10084	29.31	11028.22	35760.207
5714	29.31	9662.624	34004.723
2056	29.31	8256.095	39184.516
7179	29.31	9831.666	33553.504
156	29.31	7784.446	34775.238
7989	29.29	10248.798	38300.984
2385	29.29	8479.838	36847.02
11751	29.29	11957.974	37097.34
14393	29.29	13018.743	36985.188
2270	29.29	8539.672	38084.207
14532	29.29	12950.107	39926.445
13333	29.27	12863.148	37513.758
12612	29.25	12364.154	36641.926
10657	29.25	11394.123	39555.84
16396	29.25	13727.204	33525.578
1227	29.23	8011.546	37383.152
15168	29.23	13402.915	34322.906
4636	29.23	9067.177	38614.473
7236	29.23	10023.293	33504.68
5688	29.22	9656.342	33595.98
13974	29.22	13050.686	34436.281
7183	29.22	9723.614	33353.316
14057	29.22	13057.932	35871.445
17269	29.22	14087.19	38719.352
13318	29.22	12793.721	38135.117
8118	29.22	10161.606	36340.832
17207	29.22	14128.277	39969.512
4020	29.2	8865.668	33554.813
13209	29.2	12533.19	39186.754
15000	29.2	13323.88	35032.5
9678	29.18	10807.381	37422.875
6384	29.18	9648.406	39579.18
1973	29.18	8322.357	38646.359
15293	29.18	13528.411	36197.719
7110	29.18	9838.878	34702.973
12992	29.18	12710.295	35740.813
10467	29.18	11280.566	37181.773
17173	29.16	13830.381	39318.473
9396	29.16	10620.454	33107.395
8272	29.16	10202.239	35242.109
10130	29.16	11088.97	34932.816
13068	29.14	12535.362	36611.613
12179	29.14	12125.057	36736.656
6187	29.14	9568.897	38282.668
3745	29.14	8853.097	35136.238
17726	29.12	14168.103	33656.973
17242	29.12	14155.088	38945.984
3307	29.12	8904.307	39687.02
13051	29.1	12566.189	36331.344
18019	29.08	14321.427	36635.223
4356	29.08	9241.618	35546.652
1546	29.08	8063.061	34176.938
11780	29.08	12013.156	36380.215
13207	29.08	12581.782	39144.855
1735	29.06	8275.05	35187.535
15783	29.04	13666.659	39305.008
14570	29.04	13207.423	39050.879
9965	29.04	11122.058	37568.703
18009	29.04	14252.177	36487.871
12787	29.04	12443.306	33483.098
5544	29.02	9305.657	35067.461
328	29	7748.532	36252.848
15304	29	13454.769	36383.953
15790	28.99	13657.063	38790.117
2693	28.97	8847.979	34232.52
16533	28.97	13844.608	34166.242
11794	28.97	11980.775	36234.156
13102	28.95	12555.226	37530.859
86	28.95	7729.472	33945.977
7129	28.95	9871.518	34582.305
12351	28.93	12400.002	39813.438
9576	28.93	10858.745	36172.492
118	28.93	7642.025	34185.324
3584	28.93	8858.775	36562.633
8944	28.93	10637.848	39902.574
15301	28.91	13518.183	36307.16
6440	28.91	9762.507	39364.133
10218	28.91	11007.174	33611.281
12800	28.91	12475.66	33436.844
7209	28.89	9842.949	33006.723
6216	28.89	9554.35	38528.52
12136	28.89	12205.29	35940.027
4093	28.89	9085.857	34297.039
4915	28.89	9458.153	38574.215
9510	28.89	10963.46	35225.539
12327	28.89	12277.733	39464.715
12207	28.89	12278.494	37248.219
16713	28.87	13858.14	37183.773
4379	28.87	9254.468	35819.57
7879	28.87	10185.344	39741.535
9259	28.85	10600.23	35437.961
2836	28.85	8841.797	34957.395
6390	28.85	9535.191	39632.035
14521	28.83	12998.272	39636.117
17892	28.83	14256.131	34073.77
15012	28.79	13339.177	34677.793
12006	28.79	12136.901	33769.742
6844	28.79	9749.822	36923.078
16678	28.79	13996.637	36300.266
14088	28.79	13101.806	36287.926
12420	28.77	12353.298	38605.426
10200	28.77	11133.335	33925.563
18619	28.77	14514.511	36012.043
9135	28.77	10732.384	36987.316
18413	28.77	14466.868	37393.969
3747	28.76	8976.217	35181.492
17091	28.76	13932.862	37930.527
12026	28.76	12176.181	34146.289
12924	28.76	12653.843	34264.828
9349	28.76	10681.223	33820.992
12170	28.76	12170.734	36621.77
18110	28.74	14352.099	37824.508
12418	28.74	12344.393	38581.898
4011	28.74	8898.261	33944.184
4925	28.74	9491.892	38452.133
9889	28.72	11198.084	38551.953
15525	28.72	13390.409	37302.828
8404	28.72	10209.994	33203.469
13231	28.72	12751.479	39833.82
15554	28.72	13517.985	37589.656
12846	28.7	12541.177	33523.043
2617	28.7	8592.699	33770.676
12391	28.7	12465.234	38660.934
9724	28.7	10948.411	38042.121
17117	28.68	13973.963	38491.145
8966	28.68	10581.808	39356.445
15624	28.68	13539.542	37987.211
6443	28.66	9785.946	39425.02
11921	28.66	12056.755	33975.195
10875	28.64	11545.722	37121.602
15046	28.64	13262.525	33809.746
12810	28.64	12441.521	33318.664
9856	28.64	11163.266	39096.328
3283	28.64	8773.235	39911.656
9296	28.64	10728.509	34989.352
14982	28.62	13189.476	35339.32
1712	28.62	8407.387	34700.141
11905	28.58	11968.965	34395.594
16285	28.58	13671.771	35227.047
2100	28.58	8314.641	39711.387
10214	28.56	11036.482	33538.656
17121	28.56	13956.943	38557.609
7881	28.56	10279.47	39440.957
5624	28.56	9353.994	33494.738
1873	28.56	8409.841	37029.449
16481	28.56	13822.79	33554.211
17601	28.56	14050.387	35798.391
12001	28.56	12182.088	33707.773
8829	28.54	10463.496	38308.578
8153	28.54	10268.998	35943.676
15024	28.54	13318.543	34332.105
17981	28.54	14296.821	35949.703
3301	28.53	9030.382	39938.031
13696	28.53	12764.035	36213.566
9159	28.53	10628.685	36578.461
3324	28.53	8918.246	39346.246
16589	28.53	13898.938	34694.258
12149	28.53	12148.472	36212.289
9682	28.53	10914.759	37507.785
11140	28.53	11592.645	33346.832
14050	28.53	12976.771	35780.316
17730	28.53	14154.241	33670.945
12336	28.51	12078.459	39650.406
1635	28.51	8389.243	33662.484
9053	28.49	10592.659	37875.965
4538	28.49	9127.994	37380.52
16505	28.49	13973.788	33752.152
8627	28.49	10367.479	36008.238
6275	28.49	9582.807	38818.785
10887	28.47	11495.083	36752.441
11831	28.47	11900.006	35499.063
4565	28.47	9263.395	37803.008
2121	28.47	8534.608	39802.316
3658	28.45	8895.175	35962.313
14973	28.45	13302.281	35506.074
16532	28.45	13918.564	34146.715
3977	28.45	9028.116	34421.504
1603	28.45	8415.841	33035.16
1633	28.45	8403.162	33556.215
840	28.45	7642.625	39426.375
17464	28.45	14143.192	37535.773
3034	28.45	8808.899	37020.477
10712	28.45	11444.943	39186.605
18620	28.45	14528.53	36016.441
10664	28.45	11371.629	39643.047
7306	28.43	9985.905	34899.441
6093	28.43	9542.664	37858.727
10891	28.43	11452.854	36804.219
16534	28.43	13922.771	34180.051
22	28.41	7859.125	33350.141
4980	28.41	9363.625	37633.809
7514	28.41	10038.941	37087.371
7296	28.39	10036.623	34749.012
12030	28.39	12276.32	34217.766
18286	28.39	14277.836	39112.867
12239	28.39	12245.154	38026.816
9121	28.39	10646.622	37171.148
2003	28.37	8405.217	38763.391
11662	28.37	11984.291	39601.395
9375	28.37	10640.414	33558.227
13692	28.37	12907.314	36159.902
12457	28.37	12356.528	37942.633
13237	28.35	12922.433	39473.266
14410	28.35	12954.35	37428.656
11467	28.35	11666.635	37681.988
5596	28.33	9435.503	34421.301
1173	28.33	8016.388	38015.758
3018	28.33	8753.697	36896.734
1708	28.31	8272.83	34593.898
1734	28.31	8281.471	35178.449
1894	28.31	8383.539	37355.414
4621	28.31	9110.2	38401.398
8206	28.31	10233.635	35452.789
11246	28.3	11821.463	34662.891
2916	28.3	8830.818	35891.574
7285	28.3	9983.01	34554.973
14019	28.3	13043.733	35194.535
17190	28.28	13923.964	39765.906
11981	28.28	12207.416	33244.535
8011	28.28	10343.798	37914.359
18088	28.28	14396.467	37373.504
7768	28.28	10096.05	38856.836
3053	28.28	8832.464	37338.688
18114	28.28	14266.823	37842.266
10855	28.28	11503.073	37543.957
12700	28.26	12417.375	35171.527
2878	28.26	8785.883	35472.188
15232	28.26	13497.942	35213.797
14862	28.26	13234.637	37006.66
6569	28.24	9767.077	38453.156
17749	28.24	14009.494	33599.781
15305	28.24	13499.486	36406.82
10064	28.24	11034.042	36110.563
12589	28.22	12294.922	36934.867
8452	28.22	10402.342	33605.559
14950	28.22	13205.217	35856.824
11657	28.2	11902.625	39767.32
17472	28.2	14037.319	37623.961
12252	28.2	12084.868	38433.254
8809	28.18	10491.865	38053.523
14608	28.18	13142.336	38361.344
13192	28.18	12608.35	38754.496
12878	28.18	12576.529	33972.406
4914	28.18	9335.519	38564.641
7172	28.18	9725.17	33729.793
1226	28.18	8202.595	37379.113
10654	28.18	11279.298	39506.164
3546	28.16	9032.869	37114.27
4816	28.16	9370.588	39228.77
6441	28.16	9849.432	39380.777
17191	28.14	13967.962	39790.73
12954	28.14	12696.52	35032.945
17214	28.14	14089.379	39696.055
11477	28.14	11851.961	37832.984
12845	28.12	12678.233	33484.594
7878	28.12	10332.812	39710.016
14016	28.12	13134.388	35121.746
10793	28.1	11586.466	38180.953
8888	28.1	10370.805	39151.309
15760	28.1	13411.311	39931.707
11336	28.09	11759.78	35904.453
9176	28.09	10628.075	36443.066
993	28.09	8176.207	39736.051
18324	28.09	14430.917	39987.254
12630	28.09	12462.189	36277.781
1272	28.07	8087.854	36817.762
7896	28.07	10235.505	39279.527
13836	28.07	12737.652	33867.859
10447	28.05	11228.021	36870.965
1969	28.05	8293.124	38590.77
18302	28.05	14259.857	39609.457
12931	28.05	12587.435	34354.18
4933	28.05	9485.028	37998.453
11977	28.03	12082.403	33163.469
2801	28.03	8668.264	34849.313
7214	28.03	9770.663	33135.512
14415	28.01	13112.513	37615.453
11888	28.01	11914.622	34693.715
7139	28.01	9719.102	34432.586
9657	28.01	10894.147	37134.211
9428	28.01	10826.219	33839.945
16663	28.01	13963.679	35987.477
15834	28.01	13586.24	38201.008
6398	28.01	9643.581	39775.926
6592	27.97	9877.041	38281.133
130	27.97	7781.921	34362.379
16350	27.97	13693.792	34254.184
12367	27.97	12297.338	39450.09
8592	27.97	10387.234	35736.211
5706	27.97	9643.36	33863.145
4954	27.97	9417.662	37903.664
14573	27.95	13315.599	38796.988
4074	27.95	9098.903	33670.109
5868	27.95	9693.261	35800.219
7194	27.95	9830.89	33462.129
1578	27.95	8063.538	33731.152
11753	27.93	12058.302	37124.746
6730	27.93	9759.687	37376.063
6546	27.93	9805.332	38542.797
12000	27.93	12208.127	33661.441
13807	27.93	12879.132	34349.449
9009	27.91	10755.557	38670.352
4618	27.91	9223.909	38372.219
10681	27.91	11462.759	39813.832
12459	27.91	12335.211	37970.313
13168	27.91	12501.346	38428.336
10468	27.91	11349.619	37225.652
18359	27.91	14537.82	38783.574
2511	27.89	8499.576	35494.871
17928	27.89	14301.643	34925.051
10457	27.89	11315.731	36924.012
15996	27.89	13730.969	37528.914
1523	27.87	8112.052	34639.98
8574	27.87	10371.277	35533.203
12694	27.87	12304.045	35109.027
11070	27.87	11607.684	34917.16
10442	27.87	11259.791	36845.066
5026	27.87	9290.314	36989.145
5025	27.87	9351.283	36939.637
3511	27.87	8887.267	37561.363
12638	27.86	12447.32	36055.977
14266	27.86	13045.296	36740.621
12342	27.84	12180.137	39890.285
13211	27.82	12601.224	39211.059
2666	27.8	8812.752	33646.633
9857	27.8	11141.965	38813.547
5974	27.8	9683.532	36391.125
11514	27.8	11797.886	38093.91
4662	27.78	9161.899	38796.281
18721	27.78	14618	34124.438
2467	27.78	8450.648	36215.23
17272	27.78	14207.841	38484.98
13758	27.78	12890.069	35322.219
12335	27.78	12197.947	39634.074
8074	27.78	10203.971	36929.848
15558	27.78	13537.958	37774.777
5773	27.78	9566.437	34936.051
14901	27.78	13167.558	36606.379
9482	27.76	10846.726	34577.07
8422	27.76	10457.363	33172.992
14603	27.76	13227.719	38536.211
11074	27.76	11595.845	34640.645
13069	27.76	12648.807	36645.148
17553	27.74	14077.249	36637.879
16389	27.74	13741.139	33701.746
18264	27.74	14276.219	38740.219
12615	27.74	12483.235	36394.363
10861	27.74	11577.374	37420.023
10946	27.74	11483.298	35833.535
7972	27.74	10251.73	38439.926
10685	27.74	11593.386	39931.391
12044	27.74	12156.354	34427.676
2376	27.74	8458.064	36746.406
17111	27.74	13834.863	38300.785
2546	27.72	8568.58	34839.516
13340	27.72	12758.513	37650.402
7150	27.72	9824.624	34080.363
10677	27.72	11505.913	39775.727
17593	27.72	14160.936	36037.203
10063	27.72	11040.135	36107.68
6403	27.72	9661.017	39921.109
84	27.72	7838.193	33912.914
3421	27.7	8896.393	38653.105
7511	27.7	10003.796	37049.109
7161	27.7	9791.304	33925.141
854	27.68	7663.874	39518.137
16301	27.68	13640.54	35073.703
15041	27.68	13322.533	33983.727
1264	27.66	8103.877	36999.074
13953	27.66	13097.592	33936.473
13246	27.66	12764.251	39222.07
2492	27.66	8552.525	35892.121
11937	27.66	11870.602	33964.832
9197	27.66	10587.655	36353.512
11019	27.66	11456.493	35321.711
13096	27.66	12705.848	37325.613
13199	27.64	12558.71	38947.57
5654	27.64	9412.847	33283.219
8484	27.64	10390.693	34291.543
9575	27.64	10951.328	36158.531
6383	27.64	9644.634	39541.898
8283	27.63	10282.385	35060.41
18679	27.63	14599.047	34992.828
6379	27.63	9633.566	39437.598
11344	27.63	11813.221	36050.668
194	27.63	7949.339	35364.43
5607	27.63	9396.2	34104.863
16582	27.63	13990.991	34613.227
18347	27.63	14539.911	39092.477
4033	27.61	8874	33221.652
518	27.61	7841.012	37944.133
10548	27.61	11211.598	38312.293
4407	27.59	9119.445	36065.82
7218	27.59	10124.519	33025.547
7811	27.59	10081.484	39263.238
11656	27.59	11648.359	39960.961
15754	27.59	13398.1	39822.289
10105	27.59	11139.743	35536.125
10353	27.57	11277.576	35364.543
12002	27.57	12192.927	33709.734
18379	27.57	14477.896	38346.336
10936	27.57	11457.384	35972.781
12587	27.57	12371.609	36905.926
7633	27.55	10077.697	37536.621
1372	27.55	8014.586	35778.727
7239	27.55	9925	33595.695
17694	27.55	14152.071	33999.305
17932	27.53	14257.743	35100.406
2507	27.53	8537.173	35684.77
347	27.53	7698.966	36496.527
5647	27.53	9288.194	33205.23
8773	27.53	10501.554	37611.367
841	27.53	7817.402	39428.715
265	27.51	7682.459	35943.5
16719	27.51	13901.034	37351.145
5707	27.51	9502.191	33873.277
11254	27.51	11691.27	34828.805
9579	27.51	10846.326	36258.504
8814	27.51	10436.411	38087.195
1663	27.51	8216.004	34197.039
12354	27.51	12322.997	39869.148
10223	27.49	10999.501	33175.488
4674	27.49	9130.51	38941.504
7197	27.47	9796.912	33202.215
16625	27.47	13796.809	35139.148
15825	27.47	13647.812	38352.27
11087	27.47	11563.382	34312.34
1245	27.47	8190.882	37295.668
18273	27.45	14344.697	38868.34
10774	27.45	11427.93	38604.914
6912	27.45	9786.06	36523.504
15734	27.45	13491.318	39441.379
3079	27.45	8768.131	37625.594
2658	27.45	8678.42	33462.77
3017	27.43	8748.61	36846.832
11276	27.43	11762.963	35254.465
18319	27.43	14443.806	39827.094
2659	27.43	8745.137	33495.539
3416	27.43	8986.364	38902.359
11756	27.43	11854.593	36992.668
9001	27.43	10675.912	39106.547
11802	27.43	11951.35	36176.586
18217	27.43	14338.089	38534.496
2078	27.43	8269.46	39418.125
13806	27.41	12718.453	34322.816
13874	27.41	12750.315	33429.176
15684	27.41	13534.341	38608.223
14773	27.41	13177.629	37137.824
10790	27.4	11428.876	38420.305
15091	27.4	13144.336	33143.066
12332	27.4	12220.498	39557.027
6217	27.38	9699.073	38531.641
9385	27.38	10570.455	33464.113
16142	27.38	13588.788	37244.453
2327	27.38	8589.557	37196.055
7917	27.38	10276.671	39216.078
16439	27.38	13575.309	33049.824
12723	27.36	12495.221	34454.352
15217	27.36	13477.403	35016.48
9552	27.36	10957.206	35803.117
1908	27.36	8280.905	37628.063
12911	27.36	12694.076	34212.879
12771	27.34	12483.171	33842.789
8109	27.34	10338.289	36224.496
7005	27.34	9914.4	35669.57
9780	27.34	10962.826	39500.695
12231	27.34	12279.811	37844.926
6480	27.34	9858.289	39071.363
6458	27.34	9826.955	39258.949
14514	27.34	12987.696	39448.672
1197	27.34	8024.976	37964.852
3343	27.34	8994.736	39148.363
16368	27.32	13732.626	33812.727
12011	27.32	12138.073	33894.324
15970	27.32	13737.52	37803.336
9360	27.32	10578.395	33918.699
15318	27.32	13418.361	36678.273
7146	27.32	9886.667	34268.035
3594	27.32	8926.639	36682.766
7308	27.3	9943.91	34937.227
15678	27.3	13430.117	38247.078
7643	27.3	10032.436	37627.699
9710	27.3	10809.155	37830.777
18748	27.3	14431.326	33346.746
10229	27.3	11013.209	33031.867
815	27.28	7804.189	39169.379
10684	27.28	11432.749	39920.07
9337	27.28	10592.947	34273.891
10729	27.28	11569.013	38839.305
10049	27.26	11180.367	36501.656
8406	27.26	10144.071	33282.984
2694	27.26	8788.776	34241.211
1177	27.26	8007.687	38048.258
15561	27.24	13478.257	37874.898
17907	27.24	14396.139	34493.828
12640	27.22	12324.342	36092.969
18566	27.22	14474.147	36828.703
18026	27.22	14413.049	36795.648
5919	27.22	9650.989	36000.633
11097	27.2	11569.164	34265.648
12304	27.2	12161.962	38914.094
14518	27.2	13099.361	39582.719
10767	27.2	11628.494	38523.145
10690	27.18	11627.986	39679.012
4930	27.18	9489.392	38223.195
16731	27.18	13841.259	37442.719
11214	27.17	11825.371	34145.422
15838	27.17	13702.868	38024.434
10376	27.17	11310.394	35732.098
2680	27.17	8787.909	33965.59
4440	27.17	9065.735	36422.121
18416	27.15	14457.767	37436.27
1285	27.15	8187.446	36219.328
11627	27.15	11749.703	39051.82
8900	27.15	10468.037	39301.789
2421	27.15	8464.007	36216.352
12684	27.15	12480.944	35563
17217	27.15	14056.107	39480.016
380	27.13	7783.249	36796.344
9793	27.13	10943.355	39748.059
16258	27.13	13654.18	35537.668
8494	27.13	10465.128	34395.711
11334	27.13	11768.931	35893.086
11531	27.11	11684.244	38319.297
9637	27.11	10792.38	36872.27
[truncated: 3,790 more rows]
