# Supplementary material for: Insights on the Control of Yeast Single-Cell Growth Variability by Members of the Trehalose Phosphate Synthase (TPS) Complex
Source: Front Cell Dev Biol. 2021 Jan 28;9:607628. doi: 10.3389/fcell.2021.607628 (PMC7876269; doi:10.3389/fcell.2021.607628)
Supplement: Supplementary file 4 [file Data_Sheet_3.ZIP › to_send/input_files/Gal_Delta_Ntd-TPS1-Gal_t5.csv]

Id	Area (µm²)	Centre X Position (µm)	Centre Y Position (µm)
9832	480.67	12250.502	35875.227
3549	428.63	9273.071	37975.734
5684	416.37	10209.282	39176.227
14159	398.01	13841.341	39506.023
7581	360.79	11140.725	38453.668
15339	334.72	14488.028	37298.867
2311	332.61	8893.032	39456.352
9510	323.17	12004.789	37454.387
5815	313.86	10166.237	38177.758
1852	312.56	8776.667	34180.055
11012	311.69	12729.707	37843.906
7117	300.28	10954.903	35226.77
14712	296.68	14076.633	34215.188
8164	294.13	11279.534	38607.156
12504	292.63	13506.501	36313.57
10483	288.73	12314.69	33109.59
6240	286.93	10462.531	35368.609
15194	284.7	14534.97	39488.496
14162	284.3	13838.608	39599.402
3849	283.71	9310.314	35068.379
14068	283.61	13905.562	38151.605
11232	279.88	12908.119	36159.332
6895	279.45	10591.816	36435.066
11365	278.73	13099.034	33197.719
9579	276.91	11945.914	36186.738
10829	276.49	12525.159	39194.676
9439	273.8	11979.26	38584.621
4148	272.75	9667.508	36820.734
3932	272.5	9630.368	33016.238
14940	271.6	14345.177	37360.246
6250	269.84	10553.306	35579.57
11922	269.38	13300.741	38498.289
11390	268.98	12994.194	34084.684
9063	266.79	11829.671	37597.859
8869	261.95	11833.7	33669.246
14740	261.49	14156.974	33697.648
3897	261.37	9462.323	33523.207
13499	259.03	13575.799	36001.91
12259	253.88	13307.961	35864.82
14604	250.59	13996.81	36897.508
1811	249.51	8602.13	33229.262
11383	248.67	13127.183	33900.254
14219	246.83	14180.861	39494.777
15295	243.61	14590.13	37847.711
636	241.58	8088.709	40006.496
4838	241.03	9726.413	37403.066
9763	240.53	12144.742	34426.199
9004	240.3	11656.489	36904.098
9821	238.88	12067.655	35548.414
1064	237.94	8341.916	33345.414
3858	237.54	9273.065	34913.008
9664	236.39	11958.633	34180.289
4836	235.59	9722.239	37349.57
10855	235.3	12580.857	39836.207
4874	234.72	9887.931	36957.348
2579	234.21	8933.99	36571.844
4376	233.92	9700.419	39100.402
15780	233.79	14428.406	34863.164
989	233.73	8191.674	34838.805
14843	233.63	14316.859	35227.438
4195	233.04	9534.497	37657.324
1613	232.14	8537.73	37571.168
11663	230.62	12955.725	37821.07
21	229.86	7772.102	33401.34
2832	228.88	9077.702	34685.164
11391	227.41	12998.39	34107.945
5956	226.95	10342.64	36148.902
11618	226.39	13001.781	36854.348
2590	225.78	8958.743	36484.004
9856	224.9	12100.863	36580.668
468	224.53	7976.353	39007.672
2934	223.81	9250.118	35826.531
7274	223.61	10939.242	37846.715
5375	223.52	10082.157	38158.262
3001	222.94	9150.677	37098.313
12287	222.69	13133.947	35124.973
7118	222.23	10900.158	35283.566
11348	221.58	12773.817	33024.707
10504	220.84	12551.668	33371.445
7725	219.61	11164.567	36789.578
11477	218.61	12969.067	36146.266
1842	218.56	8708.018	33789.359
15795	218.33	14502.43	34212.762
7846	216.83	11182.683	34491.707
11653	216.1	12956.544	37433.609
12390	216.01	13434.485	34124.984
880	215.53	8173.125	37275.039
3688	214.36	9309.889	35924.965
13462	214.23	13769.635	36612.793
12519	213.98	13516.257	36721.48
15753	213.31	14425.848	35431.488
14205	213.23	14064.375	39609.941
14822	212.96	14409.206	34500.613
13720	212.77	13909.779	35807.988
9733	210.84	12183.207	33712.957
2487	210.74	8865.924	38048.59
12425	210.72	13542.425	34869.316
7017	210.63	10768.291	33921.18
9795	210.32	12228.647	35014.102
3513	209.73	9336.825	38617.414
7050	206.72	10919.509	33201.293
6334	206.51	10377.826	37144.906
9352	206.24	12011.534	39817.488
14612	206.22	14123.767	36797.414
15141	205.97	14393.547	39517.078
12053	205.26	13189.353	37800.809
13491	205.09	13730.114	36221.504
1392	205.09	8389.219	39623.852
2627	204.92	9056.285	35777.285
6463	204.46	10403.569	38834.906
14769	204.28	14397.434	33016.488
15303	203.33	14519.103	37778.055
3581	203.29	9362.006	37644.375
963	203.1	8005.511	35172.063
10588	203.02	12489.295	35627.855
7	202.58	7758.544	33102.273
14835	202.5	14291.761	34926.867
7769	202.31	11031.866	36111.547
10595	202.29	12675.506	35758.672
11788	202.22	13107.429	39579.129
8271	201.87	11215.077	39733.609
13075	201.79	13597.918	38242.277
13072	201.32	13676.809	38191.672
10575	201.28	12545.497	35301.891
1093	201.2	8294.09	34239.309
14652	200.68	13997.069	35781.316
9504	200.03	11874.733	37622.801
14691	199.92	14072.305	34832.617
6065	199.53	10295.235	35060.125
9886	199.51	12083.271	37250.559
13639	198.67	13967.456	33757.5
11499	198.54	13100.635	36429.957
5414	198.27	9952.469	38705.84
1997	198.06	8739.551	37014.02
11771	197.43	12988.527	39366.414
2423	197.39	8881.911	38954.543
686	197.37	8177.074	39495.859
13608	197.1	13736.275	33009.508
12989	196.56	13766.977	39208.551
15229	196.35	14569.315	38875.27
156	196.24	7748.534	36256.875
6153	195.97	10550.126	33067.945
5107	195.86	9771.223	33137.664
13728	195.84	13910.571	36154.676
14302	195.68	14081.837	38685.301
3	194.92	7923.848	33075.625
144	194.8	7743.641	35883.207
922	194.69	8010.147	36361.871
1739	194.13	8597.285	35601.328
2820	194.09	9216.267	34413.102
8996	193.92	11629.985	36666.547
11048	193.79	12788.008	37282.324
14138	192.75	13884.275	39039.688
5983	192.69	10173.951	35840.168
9744	192.43	12063.623	34074.996
2770	192.25	9035.663	33031.086
13474	192.04	13764.379	36540.137
9674	192.01	11901.919	34085.559
7409	191.87	11175.765	39658.945
2497	191.79	8859.42	37932.633
11384	190.68	12924.136	33928.926
7057	190.2	10870.732	33569.922
5984	190.15	10236.769	35851.82
4054	189.9	9699.804	35670.406
8857	189.71	11701.16	33347.813
6101	189.51	10241.992	34297.012
2344	189.51	8984.711	39148.602
7410	189.42	11013.428	39676.871
10211	188.98	12352.626	38214
1750	188.83	8492.348	35518.203
15268	188.81	14614.415	38358.895
1930	188.52	8799.704	35722.344
8746	188.48	11590.919	35538.215
11416	188.06	13126.479	34935.16
1979	187.08	8769.89	36662.539
1557	186.93	8596.409	38503.055
124	186.6	7807.721	35617.121
6281	186.22	10517.374	36065.84
9696	185.8	11909.072	33473.211
12244	185.68	13309.932	35908.676
9614	185.15	12007.824	35282.941
2738	184.96	9021.825	34035.516
3078	184.94	9062.493	38148.332
12382	184.34	13384.036	33880.484
2342	184.27	9057.945	39144.754
6095	183.94	10241.172	34589.313
2735	183.79	9049.105	34012.535
15105	183.58	14374.834	38878.156
14797	183.4	14336.879	33636.438
779	183.23	8033.152	38896.449
12247	183.04	13202.921	35989.07
7936	182.93	11256.684	34682.836
9838	182.93	12071.74	36113.164
8990	182.77	11662.008	36514.16
6892	182.12	10580.13	36388.086
6199	182.02	10416.006	34299.027
12485	181.79	13352.359	35958.035
7472	181.64	11181.161	39037.605
3542	181.62	9394.233	37890.902
10529	181.55	12571.952	33977.395
7245	181.16	10945.029	37635.91
8831	180.88	11456.113	33581.207
8808	180.68	11556.994	34161.145
6595	180.59	10645.141	39693.637
11070	180.47	12850.657	36978.621
3998	180.11	9632.444	34578.969
6347	179.8	10469.997	37290.023
5960	179.67	10326.98	36200.84
6214	179.5	10475.634	34793.754
15737	179.48	14528.079	36022.371
1020	179.36	8036.786	34026.09
10981	179.21	12886.303	38167.996
1974	179.04	8675.976	36485.035
8409	178.96	11581.908	38860.234
14631	178.79	14086.472	36512.922
10643	178.69	12662.682	36557.984
3412	178.58	9428.621	38802.117
12060	178.31	13181.752	37420.102
11635	178.16	12920.223	37001.453
2952	177.94	9219.087	36173.949
4931	177.73	9891.376	36341.613
14798	177.56	14396.568	33657.055
11260	177.48	12820.222	35724.508
8077	177.29	11224.131	37842.988
13519	177.2	13712.194	35129.195
11296	177.12	12853.642	34558.086
14152	176.91	13909.599	39344.113
14309	176.66	14052.274	38717.688
14699	176.62	14083.538	34540.355
1132	176.11	8273.645	35188.703
6875	175.89	10642.24	36807.809
6989	175.88	10695.406	34572.762
6205	175.78	10425.019	34424.773
5942	175.47	10159.87	36342.805
11825	175.28	13136.4	39789.801
3230	175.03	9060.318	39418.445
5065	174.88	9713.46	33815.461
14677	174.69	14198.421	35373.848
14784	174.69	14309.33	33245.828
4564	174.46	9737.6	39299.527
7408	174.27	11070.799	39624.219
7755	174.25	11042.897	36502.82
14666	174.23	14198.136	35441.766
4835	174.09	9906.954	37663.875
10126	173.86	12374.257	38650.078
7123	173.65	10797.557	35337.98
11933	173.25	13335.779	38585.594
4703	173.14	9914.203	38691.941
1069	172.37	8328.256	33542.484
6548	172.29	10437.048	39776.98
6111	172.14	10271.671	33880.473
8686	171.89	11535.674	36257.223
14918	171.89	14382.369	36992.758
146	171.72	7678.128	35944.48
12392	171.57	13507.446	34129.18
1817	171.47	8439.539	33076.004
9294	171.32	11647.605	39133.723
13834	171.28	13932.821	37575.277
2333	171.24	8921.41	39432.566
1313	170.97	8365.671	38773.555
1603	170.28	8601.357	37742.988
864	170.26	8007.945	37636.234
1927	170.13	8652.06	35712.402
10594	170.11	12542.419	35742.301
15140	169.71	14320.2	39513.754
7990	169.61	11257.945	36082.508
14707	169.55	13995.974	34448.461
8815	169.53	11596.01	34070.992
8002	169.5	11251.125	36343.109
7214	169.46	10828.147	37181.551
4810	169.06	9723.948	37937.563
8850	168.94	11842.174	33026.988
14643	168.94	14190.054	35924.52
10404	168.73	12318.189	35429.715
7171	168.67	10804.576	36425.895
11806	168.62	13000.353	39867.109
14323	168.37	14028.299	38566.309
5305	168.06	9994.969	37382.535
7297	167.54	10907.006	38275.988
10682	167.54	12702.246	37329.137
12280	167.47	13343.688	35387.055
484	167.29	7803.58	39172.57
9058	166.35	11673.164	37489.508
2461	166.35	8961.846	38592.777
1890	166.09	8770.975	34969.965
1081	165.93	8238.622	33918.063
15721	165.86	14635.819	36108.664
6930	165.67	10634.742	35963.324
1492	165.61	8575.31	39228.371
7152	165.51	10784.843	35999.277
9000	165.47	11794.511	36810.246
14135	165.26	13988.661	38929.199
1673	165.22	8539.231	36672.457
13600	164.92	13643.616	33281.938
5841	164.84	10165.975	38128.762
10258	164.82	12466.697	37642.895
10014	164.8	12202.503	39259.668
6434	164.71	10500.433	38337.105
7238	164.63	10874.38	37501.531
12480	164.23	13529.647	35874.66
13680	164.13	13992.573	34635.938
7886	164.11	11113.526	33288.211
9138	164	11646.415	38179.305
946	163.81	8185.449	35664.387
8900	163.79	11650.423	34398.098
12805	163.71	13509.637	38523.688
12309	163.67	13265.819	34481.375
6417	163.63	10477.099	38155.32
14793	163.48	14261.819	33548.16
9541	163.17	12014.764	36802.383
14858	163.08	14385.813	35518.852
13681	162.93	13894.707	34696.594
10055	162.89	12196.453	39919.48
4128	162.81	9701.249	36501.539
24	162.52	7756.941	33428.41
14081	162.5	13953.614	38469.273
3271	162.18	9234.142	39812.273
12286	162.16	13250.152	35124.398
10446	162.1	12474.695	34132.977
14719	162.06	14025.84	34019.516
1693	162.04	8451.342	36218.32
13628	161.99	13990.324	33346.938
7942	161.85	11219.222	34921.109
1820	161.74	8698.857	33053.375
15741	161.55	14503.792	35767.098
14750	161.39	14114.432	33332.5
1165	161.39	8233.5	36062.723
11284	161.16	12759.201	34815.512
5926	161.07	10144.922	36692.555
1271	160.86	8248.823	38286.66
13549	160.72	13672.92	34556.699
4472	160.53	9697.931	39603.461
3084	160.49	9198.173	38218.008
6251	160.17	10463.426	35614.84
14802	160.11	14259.29	33811.293
157	159.96	7705.321	36264.68
14341	159.88	14175.139	38246.754
13061	159.86	13673.001	38543.797
3968	159.76	9594.439	33931.527
9054	159.59	11678.111	37396.453
5115	159.54	10107.795	33351.273
8987	159.52	11801.543	36431.801
1764	159.52	8589.132	34962.207
7103	159.4	10909.38	34766.949
6319	159.36	10499.622	36874.477
9377	159.36	12029.993	39363.922
15618	159.21	14534.951	36563.32
220	159.09	7683.718	37099.621
9651	159.06	12015.462	34772.07
13699	159.06	13794.592	35340.828
1023	158.9	8146.589	33924.027
11241	158.83	12894.929	36051.254
167	158.58	7695.936	36448.773
2985	158.4	9260.021	36779.234
2127	158.29	8699.7	38761.539
7987	158.14	11410.62	35935.434
2051	157.98	8788.6	37792.641
11396	157.91	13057.374	34323.602
1599	157.79	8468.495	37882.129
7173	157.77	10831.822	36498.527
9943	157.68	12188.464	38436.313
10007	157.66	12089.449	39129.688
6134	157.64	10329.703	33389.379
9706	157.64	12185.478	33019.254
11264	157.56	12842.063	35457.242
11351	157.52	12934.267	33016.762
14903	157.5	14325.323	36612.754
14597	157.37	14015.132	37078.273
10720	157.29	12667.935	38153.762
4245	157.27	9665.863	38292.078
11304	157.27	12734.202	33985.27
13247	157.24	13582.009	37785.719
13493	157.12	13694.584	35930.113
12794	157.08	13468.429	38133.152
7375	156.95	10822.134	39639.203
10020	156.89	12095.703	39338.527
11094	156.85	12886.676	36582.223
9537	156.8	11978.525	36730.609
10828	156.64	12513.343	39153.148
10983	156.55	12886.038	38198.246
2602	156.45	9001.586	36355.281
14653	155.9	14110.607	35790.371
11251	155.86	12795.416	35886.383
4170	155.61	9565.668	37298.305
7289	155.59	10939.775	38047.676
9756	155.57	12194.58	34258.363
1733	155.55	8537.569	35806.074
8802	155.53	11542.277	34555.965
3676	155.53	9333.854	36142.043
12479	155.47	13461.281	35874.215
10024	155.47	12147.11	39373.641
7549	155.26	11071.775	38547.211
6447	155.09	10447.275	38711.66
1756	155.09	8440.623	35314.875
10309	155.01	12438.348	37302.172
1079	155	8329.081	33886.238
12167	154.94	13309.774	36952.363
13711	154.86	13847.961	35554.477
1920	154.82	8713.609	35569.129
3567	154.78	9483.368	37518.059
14899	154.75	14246.477	36491.523
11957	154.69	13320.607	38165.828
10591	154.63	12629.325	35644.852
9502	154.46	11943.821	37818.383
5541	154.38	9915.856	39473.012
11400	154.25	13039.491	34439.801
12056	154.15	13160.506	37816.434
14071	153.94	13796.343	38210.172
681	153.83	8165.132	39448.539
6274	153.83	10556.353	35968.188
6705	153.75	10676.691	38812.617
13726	153.73	13955.692	35990.121
8203	153.62	11246.675	38928.457
2806	153.58	9087.042	34055.633
11658	153.56	12938.756	37632.156
15761	153.54	14463.215	35566.789
5294	153.39	10121.318	37181.602
4197	153.35	9570.703	37677.711
4799	153.25	9910.99	37837.656
13618	153.18	13959.985	33040.98
4965	153.18	9718.778	35896.988
8128	153.14	11419.584	38324.648
1463	153.1	8540.339	39462.324
4957	153.06	9850.822	36013.254
18	152.87	7659.977	33327.375
13500	152.79	13645.435	36037.52
11330	152.7	12877.222	33510.496
44	152.45	7651.779	33724.023
10470	152.27	12359.282	33338.848
4132	152.24	9550.415	36561.598
14340	152.22	14042.475	38241.176
15770	152.2	14543.151	35136.195
51	152.16	7832.882	33913.402
6280	152.12	10366.528	36059.313
5023	152.12	9796.061	34850.121
12347	152.12	13176.29	33406.633
11829	152.1	13314.771	39950.395
8273	152.03	11313.308	39755.871
5934	151.95	10248.717	36401.703
7174	151.93	10985.424	36532.895
15294	151.87	14568.724	37842.121
8625	151.78	11558.19	37474.09
1498	151.7	8624.504	38976.965
5165	151.68	10031.892	34754.754
15827	151.59	14428.109	33235.461
12073	151.45	13325.39	37310.676
7649	151.43	11096.589	37721.313
10335	151.43	12368.273	36910.48
15096	151.41	14297.157	38814.449
7024	151.32	10686.657	33800.566
2654	151.3	8936.992	35574.219
7072	151.24	10910.856	34033.578
15284	151.18	14428.38	38287.602
3912	150.99	9486.636	33194.016
6689	150.97	10594.144	38975.453
7945	150.97	11377.563	34991.91
103	150.93	7936.903	35207.426
7780	150.88	11051.1	35976.043
771	150.86	8001.931	38819.754
2278	150.82	8890.01	39910.121
13669	150.8	13980.897	34404.578
15717	150.63	14566.278	36063.012
11001	150.63	12720.252	38294.34
5084	150.61	9904.71	33378.762
10477	150.59	12314.046	33167.133
11267	150.55	12874.986	35517.016
1292	150.55	8210.26	38617.527
8742	150.51	11427.803	35478.762
10236	150.49	12454.648	37710.609
1294	150.4	8337.004	38666.746
7593	150.3	11052.898	38274.824
3467	150.23	9409.388	38725.738
11	150.17	7905.078	33200.797
7889	150.11	11009.428	33093.188
1775	150.07	8445.817	34550.566
12685	149.98	13359.678	37743.648
2815	149.57	9085.09	34296.973
2389	149.54	9053.358	38988.707
8853	149.5	11669.032	33157.766
43	149.5	7793.019	33722.168
12255	149.19	13166.143	35812.352
15114	149.19	14351.927	38916.453
13568	148.71	13594.255	33886.172
14687	148.71	14149.01	34779.91
10633	148.44	12596.207	36294.52
15220	148.35	14508.998	39256.539
10467	148.31	12345.554	33519.293
13643	148.23	13953.413	33788.465
10691	148.21	12606.814	37576.934
38	148.19	7797.099	33644.73
6206	148.14	10535.985	34425.773
555	147.98	7707.087	39753.719
7036	147.95	10648.204	33233.457
3484	147.85	9398.573	38777.148
3127	147.72	9223.503	38684.742
9752	147.64	12270.5	34222.922
9707	147.64	12223.854	33041.926
10686	147.52	12600.02	37430.777
15162	147.52	14259.803	39731.992
7354	147.22	10924.091	39300.371
14644	147.12	13998.665	35952.535
9554	147.1	11855.713	36668.523
1601	147.1	8434.639	37701.629
6342	147.1	10547.651	37238.598
4018	147.05	9660.023	35062.789
7478	146.95	11152.999	39097.508
14732	146.89	14204.915	33914.492
10698	146.83	12510.67	37678.5
6220	146.83	10494.186	34952.84
5937	146.82	10134.706	36523.625
7851	146.7	11077.785	34610.457
3523	146.51	9371.962	38005.871
14225	146.47	14016.42	39595.18
9404	146.47	11989.394	38938.336
6138	146.41	10207.457	33205.063
8844	146.39	11484.941	33069.789
11846	146.34	13328.948	39727.027
74	146.22	7939.254	34637.469
12058	146.16	13175.335	37825
1322	146.14	8413.515	38954.375
10888	145.8	12816.213	39585.215
10095	145.76	12446.55	39289.031
12356	145.61	13137.375	33147.727
1699	145.51	8468.381	36293.547
7389	145.51	10857.809	39792
2554	145.36	8954.934	37098.176
12882	145.32	13421.801	39461.238
14078	145.19	13948.959	38365.109
9074	145.17	11665.546	37805.355
14553	145.09	14029.083	37366.496
8233	145.07	11233.835	39363.125
7640	145.05	11136.632	37953.266
11258	145.03	12801.122	35690.039
13190	144.94	13736.803	37716.977
14343	144.94	14008.964	38286.508
6283	144.88	10477.015	36110.863
9998	144.78	12079.022	39036.32
6992	144.61	10584.718	34295.813
8725	144.52	11515.482	35650.992
2697	144.52	8980.896	34666.445
14685	144.48	14053.039	35018.238
3877	144.46	9435.014	34423.063
3948	144.34	9651.945	33598.656
6853	144.29	10683.199	36889.426
5940	144.27	10168.66	36313.262
6160	144.27	10396.616	33269.051
7265	144.15	10906.241	37786.664
5411	144.11	10089.63	38677.5
961	144.08	8004.251	35105.586
15714	144.08	14453.393	36331.668
8195	144.02	11412.2	38781.293
330	144.02	7702.294	38578.555
15706	144	14611.387	36463.867
5390	143.98	9919.28	38306.496
8906	143.87	11683.525	34784.02
8856	143.87	11741.447	33301.387
4409	143.71	9665.772	39239.684
12991	143.62	13688.009	38954.086
14894	143.62	14353.08	36429.305
14234	143.6	14178.865	39141.242
7839	143.16	11132.89	34770.457
10709	143.12	12584.948	37838.648
12380	143.12	13439.486	33762.758
13563	143	13777.399	34004.477
11714	143	13064.909	38326.016
13686	142.95	13841.9	34749.129
9590	142.91	12059.751	35737.867
12987	142.81	13649.208	39183.73
9371	142.77	12005.479	39303.527
12961	142.7	13649.221	39747.664
11874	142.68	13212.279	39213.117
12453	142.64	13466.032	35285.277
252	142.62	7653.776	37654.668
14534	142.52	14131.14	37585.82
8146	142.47	11411.108	38475.004
1084	142.35	8219.033	33953.551
2229	142.24	8675.221	39625.707
13556	142.22	13695.322	34164.258
9748	142.2	12173.134	34151.035
6389	142.12	10424.047	37818.266
3098	142.1	9060.026	38339.563
12465	142.05	13504.861	35569.512
11076	141.72	12828.659	36837.438
12850	141.68	13402.662	38985.578
13587	141.68	13765.76	33341.926
8560	141.62	11431.551	38130.898
13692	141.55	13952.948	35136.633
15193	141.53	14445.483	39472.063
4580	141.53	9723.857	39177.273
12365	141.51	13407.957	33384.074
2099	141.49	8713.746	38441.398
8445	141.47	11567.588	38936.004
11826	141.45	13327.491	39813.336
8556	141.43	11514.14	38119.324
5770	141.14	10338.516	38697.707
6754	141.11	10580.929	38090.727
8777	141.09	11450.349	34947.496
15101	140.95	14294.399	38868.934
1435	140.93	8584.129	39827.957
1985	140.9	8661.998	36822.922
4897	140.86	9905.874	36641.246
9908	140.86	12222.398	37800.426
4017	140.86	9576.071	35053.066
5085	140.65	9868.765	33380.195
12923	140.65	13483.624	39898.641
4534	140.47	9735.46	39640.105
10370	140.34	12282.72	36237.309
406	140.24	7718.668	38858.156
1101	140.17	8324.894	34394.395
4066	140.13	9690.404	35854.773
683	140.11	8012.695	39467.66
9078	140.05	11814.082	37838.07
1787	140.05	8545.485	34150.996
869	139.96	8194.254	37381.184
10552	139.9	12580.344	34355.84
14227	139.86	14019.146	39302.617
1370	139.84	8253.356	39353.344
7051	139.69	10923.943	33226.609
12508	139.25	13492.65	36410.094
8823	139.25	11583.543	33691.535
10341	139.21	12410.527	36718.453
5564	139.19	9941.248	39878.344
10647	139.17	12531.033	36614.02
4249	139.1	9596.219	38355.184
12861	139.1	13423.364	39194.344
1378	139.08	8317.142	39438.016
7180	138.98	10979.966	36590.281
2425	138.96	8890.677	38653.898
10911	138.96	12766.761	38826.531
5410	138.96	10011.466	38671.617
10294	138.94	12474.784	37274.625
12539	138.88	13536.753	37030.848
4266	138.88	9548.025	38532.641
9792	138.83	12070.729	34886.434
6118	138.79	10284.346	33556.711
6762	138.79	10586.575	37879.742
12851	138.71	13424.573	39012.664
9260	138.64	11812.54	38839.926
5364	138.56	9941.212	38037.527
2052	138.56	8826.231	37805.465
9741	138.54	12179.153	33907.141
10025	138.48	12125.766	39408.281
10549	138.44	12646.194	34335.34
5949	138.42	10227.717	36073.16
15086	138.39	14243.674	38681.816
186	138.33	7881.166	36783.531
5692	138.29	10143.222	39214.559
13623	138.25	13878.599	33277.691
13646	138.21	13787.72	33898.504
921	138.19	8037.296	36325.863
9834	138.16	12081.307	35959.23
1082	138.1	8382.956	33929.449
1680	138.08	8528.925	36423.41
14207	138.06	14142.721	39679.703
2305	138.04	8979.373	39750.879
14832	138	14304.206	34821.41
7960	137.93	11252.779	35269.426
1571	137.83	8622.124	38358.262
10867	137.79	12710.622	39789.738
8197	137.74	11309.334	38824.406
13624	137.54	13811.817	33311.18
1072	137.51	8383.071	33665.852
7821	137.47	11144.976	34976.871
3238	137.31	9242.09	39496.156
316	137.29	7776.734	38346.219
8325	137.2	11615.742	39485.199
10612	137.18	12545.993	36025.578
6699	137.18	10670.074	39108.66
9287	137.16	11746.136	39054.043
3224	137.16	9211.835	39375.477
7104	137.1	10833.37	34775.797
2542	137.1	9024.773	37206.473
2757	137.1	8996.103	33770.281
9686	137.05	11916.538	33783.059
15703	136.97	14585.476	36685.797
12665	136.95	13370.113	37350.766
7233	136.89	10802.061	37422.891
14198	136.87	14143.989	39922.563
15169	136.68	14411.668	39823.105
15373	136.6	14517.735	37102.656
11021	136.6	12885.128	37791.227
6115	136.49	10234.914	33678.648
9393	136.41	12017.943	38993.527
7359	136.41	10956.582	39392.383
7010	136.41	10680.514	33838.516
10811	136.36	12693.329	38861.645
11364	136.34	12935.087	33191.938
5035	136.32	9833.273	34705.156
812	136.3	8040.598	38546.578
13740	136.26	13942.391	36359.844
9609	136.22	11949.77	35522.414
10368	136.11	12472.164	36230.223
1748	135.99	8527.572	35440.223
9358	135.97	11936.949	39996.84
11851	135.82	13210.936	39476.164
9803	135.82	12145.39	35246.844
12317	135.74	13240.557	34405.996
14722	135.72	14009.051	34068.578
5060	135.51	9881.891	34272.313
5559	135.42	10095.488	39832.137
9749	135.36	12212.098	34168.617
14669	135.28	14162.262	35477.492
2067	135.28	8764.806	38080.297
3030	135.28	9199.934	37552.715
6150	135.24	10187.987	33138.125
14870	135.23	14406.386	35740.676
12267	135.03	13292.297	35672.102
9591	135.01	11977.792	35762.473
4573	134.92	9840.798	39382.063
4010	134.9	9618.396	34846.398
5188	134.9	10127.455	35359.09
9070	134.88	11747.143	37731.203
7411	134.86	11098.865	39677.813
907	134.84	8182.958	36831.516
4779	134.82	9707.794	38277.227
7013	134.78	10745.49	33892.176
13532	134.78	13638.008	35079.648
12384	134.77	13515.059	33948.715
1376	134.73	8264.639	39423.992
4772	134.69	9782.154	38232.559
13772	134.63	13814.611	37317.313
1067	134.61	8402.398	33485.949
6102	134.57	10297.837	34359.441
15165	134.57	14271.163	39778.531
8973	134.5	11647.058	36233.055
5535	134.5	10088.245	39435.133
12948	134.48	13696.235	39673.41
317	134.44	7812.81	38347.969
14812	134.4	14253.547	34075.484
4106	134.36	9565.607	36191.867
6301	134.13	10527.751	36465.68
10602	134.04	12614.469	35857.191
8903	133.98	11817.894	34663.586
14650	133.92	14055.941	35765.965
11347	133.83	12734.565	33272.234
890	133.79	8064.611	37105.848
5164	133.77	9918.923	34694.855
9644	133.77	11888.68	34858.719
10706	133.65	12538.31	37771.5
3954	133.58	9505.357	33743.98
7145	133.58	10800.629	35830.395
2282	133.52	9023.849	39940.906
14585	133.5	14169.705	37198.762
2819	133.5	9203.724	34376.125
4781	133.46	9872.432	38287.066
12343	133.37	13248.728	33574.91
2795	133.18	9222.885	33615.121
10850	133.1	12581.835	39793.219
8208	133.02	11240.554	38991.656
1235	132.98	8410.613	37484.434
193	132.97	7803.63	36850.984
13517	132.93	13700.669	35097.301
10476	132.91	12437.581	33483.828
14530	132.87	14140.625	37538.816
13074	132.87	13577.31	38207.91
6951	132.85	10592.963	35441.258
3937	132.83	9504.341	33250.762
6337	132.81	10559.641	37188.32
12251	132.81	13211.565	35772.066
12410	132.75	13525.394	34395.371
4293	132.74	9505.26	38697.313
15021	132.68	14271.874	38073.672
4163	132.64	9545.399	37174.754
12293	132.64	13309.079	34962
6158	132.43	10483.318	33202.555
78	132.33	7727.765	34717.77
14605	132.26	14173.014	36917.109
151	132.24	7899.644	36179.105
962	132.24	8108.037	35156.836
10078	132.2	12308.309	39614.711
1038	132.16	8016.154	33439.684
11320	132.12	12749.393	33661.289
5982	132.05	10164.363	35811.563
6193	132.05	10409.352	34004.797
5954	132.01	10149.521	36112.605
2061	131.95	8814.363	37963.047
12487	131.95	13540.365	36025.883
3983	131.95	9645.968	34198.684
7420	131.93	11048.456	39521.48
10219	131.87	12355.185	38086.199
14885	131.82	14315.65	36109.395
7870	131.82	11018.179	33690.031
1329	131.66	8375.724	39031.344
11558	131.6	12934.87	36719.332
4641	131.57	9873.998	39087.039
7018	131.51	10569.695	33923.316
14164	131.49	13920.71	39617.77
8007	131.47	11301.523	36417.277
1902	131.45	8764.269	35232.313
2325	131.34	8914.724	39349.125
2628	131.26	8881.439	35784.633
14678	131.26	14050.246	35387.57
9830	131.15	12271.993	35808.352
12229	131.13	13291.303	36484.398
7803	131.05	11108.035	35564.211
3512	130.99	9406.618	38603.559
3041	130.95	9245.457	37722.008
11306	130.93	12892.119	34094.723
7550	130.88	11193.234	38557.438
8912	130.86	11769.101	34968.293
14642	130.86	14172.32	35911.449
10391	130.86	12394.378	36042.215
2922	130.82	9057.233	35641.785
1276	130.69	8297.178	38394.125
4683	130.65	9827.905	38950.047
11151	130.61	12737.593	36460.168
7992	130.59	11383.826	36096.676
4535	130.44	9719.973	39695.82
3576	130.44	9478.743	37567.621
12226	130.3	13200.705	36445.145
170	130.23	7836.665	36519.789
7617	129.94	11155.788	38081.723
10047	129.92	12165.154	39819.492
5698	129.84	10320.563	39261.078
4058	129.84	9678.111	35786.746
10819	129.8	12640.149	38995.758
145	129.73	7958.057	35917.102
13754	129.69	13841.163	36778.727
12507	129.63	13447.9	36388.871
7142	129.63	10952.56	35806.953
13461	129.63	13618.735	36603.141
393	129.57	7905.501	38757.434
15316	129.57	14577.625	37406.367
14633	129.56	14166.757	36268.531
1528	129.48	8621.034	39095.539
15815	129.44	14622.132	33582.504
15828	129.36	14568.039	33248.742
13731	129.36	13891.772	36177.461
10217	129.34	12435.097	38055.348
14171	129.29	13961.485	39793.551
1797	129.15	8573.474	33733.402
12970	129.1	13563.58	39496.84
6154	129.06	10424.892	33084.551
8370	128.98	11429.231	39011.02
3013	128.96	9087.067	37214.133
9153	128.9	11791.291	38320.027
9339	128.88	11770.216	39846.586
1609	128.87	8468.631	37544.609
1859	128.73	8794.832	34363.477
3326	128.64	9432.756	39292.199
13002	128.5	13582.053	38816.031
6318	128.46	10481.872	36870.887
7046	128.41	10903.461	33048.961
2221	128.35	8641.235	39525.637
11749	128.35	13096.312	38816.586
2880	128.29	9107.235	35211.422
7819	128.23	11083.151	34938.848
6687	128.08	10586.497	38956.281
7935	128.06	11250.606	34666.078
7042	128.02	10724.216	33119.484
834	128.02	8013.279	38020.824
9553	128.02	12023.991	36663.32
7396	127.97	10947.77	39916.289
7788	127.97	11025.245	35763.988
14060	127.85	13836.096	38031.984
12868	127.83	13549.97	39301.477
138	127.74	7678.039	35833.859
7257	127.72	10951.926	37739.828
14655	127.72	14045.619	35803.063
1911	127.68	8696.532	35444.051
15318	127.68	14451.111	37439.313
1931	127.6	8747.188	35725.77
9892	127.58	12196.306	37427.258
11497	127.54	13125.702	36409.254
10531	127.51	12602.006	34012.961
3048	127.49	9140.691	37791.102
14782	127.49	14353.408	33129.934
14875	127.49	14286.352	35952.258
15161	127.47	14238.843	39724.402
7758	127.45	11166.684	36290.938
5947	127.41	10328.207	36379.961
2519	127.39	8883.496	37562.148
6508	127.37	10391.405	39306.395
1050	127.37	8390.356	33037.719
14952	127.37	14252.418	37723.875
9584	127.33	11872.764	35936.289
13541	127.29	13779.604	34634.531
10660	127.29	12603.269	36938.961
13553	127.29	13720.179	34390.004
42	127.18	7947.768	33714.449
1889	127.12	8724.699	34965.844
13626	127.08	13885.834	33327.77
2279	127.05	9026.691	39911.27
6329	126.99	10438.529	37024.352
14580	126.97	14077.029	37486.813
10773	126.97	12652.997	38577.043
7249	126.93	10898.181	37676.512
13586	126.89	13622.458	33333.055
7215	126.89	10937.698	37201.242
558	126.85	7690.611	39770.086
15781	126.83	14475.353	34902.391
12999	126.83	13614.854	38795.152
1070	126.82	8398.89	33562.602
9921	126.8	12172.278	37962.723
13663	126.76	13797.687	34344.512
6212	126.72	10501.971	34600.586
943	126.72	8043.68	35616.309
11670	126.66	13061.585	37983.93
11280	126.66	12845.628	34985.5
11095	126.66	12811.874	36580.609
14066	126.49	13908.809	38123.41
7405	126.41	11012.696	39974.488
7865	126.39	11018.758	33879.855
3507	126.38	9453.636	38579.223
7997	126.36	11258.441	36258.648
14609	126.3	13998.782	36727.328
2515	126.22	9017.018	37519.348
11813	126.2	12942.819	39953.285
4899	126.18	9749.262	36644.469
1760	126.13	8479.529	35100.055
4961	126.13	9878.258	36048.297
1853	126.07	8798.597	34186.559
2921	126.05	9236.102	35550.215
15817	126.01	14567.878	33336.656
5329	126.01	10026.257	37630.719
6441	125.93	10392.828	38566.273
6386	125.76	10420.574	37760.902
14230	125.7	14177.233	39372.227
10561	125.69	12561.537	34687.102
10783	125.67	12639.04	38628.16
658	125.67	8187.317	39690.242
8789	125.61	11457.023	34920.473
8859	125.55	11841.498	33389.586
10042	125.53	12073.882	39655.969
1122	125.51	8310.545	34870.727
6897	125.51	10633.299	36474.508
11272	125.4	12882.747	35324.926
6723	125.34	10766.159	38573.641
20	125.32	7921.934	33378.418
2799	125.26	9173.344	33842.656
2972	125.26	9247.634	36524.531
7662	125.19	11034.278	37546.969
1703	125.13	8520.679	36072.363
12814	125.05	13499.163	38670.031
6331	125.05	10517.843	37069.715
8551	125.02	11625.021	38110.578
5081	124.98	9826.363	33554.363
6066	124.96	10211.971	35059.84
15797	124.9	14450.602	34238.391
574	124.9	7885.507	39896.488
481	124.88	7692.402	39119.219
2661	124.88	8963.194	35188.074
12305	124.86	13280.125	34637.129
7418	124.77	11049.245	39481.078
6500	124.73	10528.658	39235.098
10886	124.73	12854.304	39522.543
5860	124.67	10138.139	37549.359
8993	124.61	11824.401	36552.613
4532	124.61	9889.162	39597.652
12407	124.57	13394.65	34327.773
9731	124.56	12259.808	33652.516
9861	124.56	12118.788	36742.699
6330	124.56	10479.143	37036.57
5379	124.54	10019.308	38239.824
6171	124.52	10485.691	33550.203
11654	124.46	13064.503	37474.855
4248	124.44	9518.917	38352.059
10358	124.33	12361.05	36644.813
14808	124.31	14303.014	33949.168
13656	124.25	13911.756	34151.535
12225	124.17	13275.588	36445.59
13569	124.11	13705.075	33900.121
15097	124.02	14215.255	38826.352
12322	123.98	13229.587	34214.578
14964	123.96	14410.422	37862.504
11010	123.94	12788.558	38141.371
176	123.83	7723.862	36613.867
10229	123.81	12347.235	37947.902
1284	123.81	8343.96	38451.801
8620	123.81	11587.942	37366.984
6139	123.77	10138.579	33281.965
10801	123.75	12523.546	38768.953
2589	123.75	8934.359	36464.867
7211	123.73	10890.614	37138.254
1651	123.67	8620.229	36900.551
14253	123.66	14058.043	38832.379
477	123.64	7869.673	39057.637
4489	123.6	9535.91	39762.641
8700	123.58	11452.493	35976.203
776	123.52	8099.804	38874.172
15769	123.44	14601.959	35117.055
5537	123.39	9976.675	39451.793
7818	123.27	11041.529	34932.82
14741	123.25	14135.914	33710.891
6156	123.23	10452.356	33175.867
6430	123.23	10456.234	38313.738
6297	123.21	10527.413	36378.934
9269	123.21	11759.156	38869.746
7847	123.16	11067.846	34493.113
10120	123.14	12352.047	38878.539
1262	123.12	8325.444	38043.934
3379	123.12	9473.622	38953.414
9577	123.02	11875.284	36088.375
1348	122.98	8299.66	39072.781
7620	122.83	11147.213	38127.48
6587	122.81	10665.805	39982.195
10133	122.72	12478.407	38716.93
4025	122.68	9590.836	35168.754
15317	122.66	14430.394	37434.313
15777	122.66	14540.499	35073.355
1241	122.56	8275.329	37630.684
3474	122.49	9445.956	38757.523
8126	122.47	11329.532	38296.285
15308	122.45	14497.46	37566.453
4627	122.43	9735.876	39034.5
4864	122.43	9877.7	37152.633
1725	122.41	8562.642	35959.227
6711	122.33	10748.556	38675.523
1614	122.31	8451.902	37567.125
4247	122.28	9658.527	38318.219
6098	122.24	10246.048	34611.227
5097	122.2	9748.955	33230.238
8649	122.2	11601.145	36718.121
8875	122.18	11724.629	33778.348
1628	122.14	8583.722	37198.445
4747	122.14	9815.986	38403.055
14182	122.08	13904.178	39959.008
10185	122.05	12300.05	38357.047
9853	122.03	12127.445	36560.695
14336	121.99	14033.699	38189.406
6990	121.93	10744.043	34576.203
9522	121.93	11847.593	37093.973
4755	121.84	9759.949	38459.371
8619	121.8	11583.611	37666.695
9655	121.78	11957.498	34608.836
6759	121.74	10765.323	37828.504
5170	121.74	9936.776	34941.977
4870	121.68	9740.153	36886.867
12847	121.66	13446.464	38931.02
5451	121.59	10074.931	38987.82
14610	121.45	14158.102	36740.199
1380	121.39	8239.402	39504.719
15134	121.38	14385.97	39304.336
1734	121.34	8457.407	35809.434
1668	121.32	8474.757	36847.816
8828	121.32	11521.243	33777.027
11808	121.32	12927.434	39926.219
10419	121.3	12414.495	35174.465
14251	121.3	14138.373	38804.926
1790	121.26	8458.074	34129.238
14745	121.2	14186.463	33501.785
5872	121.16	10275.097	37378.305
12345	121.16	13183.055	33331.063
9885	121.16	12271.088	37249.066
19	121.09	7853.759	33353.68
13478	121.07	13757.554	36325.68
14778	121.07	14262.066	33055.078
7625	121.03	11044.495	37858.117
4735	121.03	9861.385	38321.41
13658	121.01	13913.277	34183.324
7877	121.01	11032.456	33543.934
11927	121.01	13144.606	38536.391
52	121.01	7721.832	33948.742
12467	120.92	13499.204	35648.43
12346	120.84	13336.492	33379.574
4502	120.8	9561.671	39922.805
1914	120.78	8782.389	35475.504
3926	120.78	9394.309	33030.625
15129	120.65	14407.66	39210.473
13596	120.65	13755.042	33206.18
9589	120.59	12051.514	36045.551
1779	120.57	8489.17	34329.258
7492	120.57	11097.714	38917.5
10132	120.51	12279.201	38682.563
6183	120.44	10479.354	33749.992
7894	120.42	11223.124	33114.273
14844	120.4	14415.531	35269.195
12412	120.34	13360.208	34418.309
13729	120.34	13980.64	36156.855
12290	120.34	13222.528	35182.488
6821	120.26	10721.828	37403.422
3021	120.23	9168.878	37348.973
3871	120.21	9446.447	34608.203
7044	120.09	10581.487	33152.566
7387	120.03	10940.957	39751.602
15117	120.03	14220.104	39009.234
6727	120.03	10705.694	38310.797
5140	120	9943.256	34132.992
7241	119.98	10926.336	37520.172
11856	119.96	13161.374	39278.422
10708	119.94	12604.057	37823.828
1118	119.94	8410.423	34718.031
12951	119.92	13710.553	39682.719
1940	119.88	8679.222	35906.43
3896	119.88	9351.912	33497.879
8820	119.88	11505.981	33954.004
10831	119.8	12647.534	39313.355
1194	119.8	8244.639	36683.777
8021	119.77	11299.301	36781.711
9641	119.75	11864.37	34775.402
5049	119.73	9862.353	34586.629
10885	119.63	12915.48	39476.477
5216	119.61	9976.624	35915.008
993	119.56	8106.859	34644.824
10834	119.54	12503.377	39398.063
79	119.52	7807.405	34719.234
218	119.52	7816.85	37079.578
6332	119.5	10358.787	37070.695
6719	119.48	10617.576	38488.703
14733	119.48	14058.495	33948.625
7100	119.48	10807.793	34546.973
5277	119.42	9970.519	36935.813
10324	119.4	12300.458	37337.48
8709	119.25	11605.349	35811.43
12543	119.21	13394.059	37063.496
11657	119.17	13106	37620.059
7534	119.13	11095.688	38773.871
4948	119.13	9804.624	35923.473
14077	119.11	13853.467	38312.063
8241	119.1	11309.68	39446.879
7580	118.98	11022.062	38426.133
14635	118.98	14131.182	36352.168
6088	118.94	10224.991	34713.785
3438	118.9	9276.641	38884.32
13613	118.89	13656.94	33136.773
13614	118.71	13563.61	33163.906
8868	118.64	11724.2	33661.871
5774	118.64	10328.098	38723.34
10662	118.62	12648.181	36960.637
14226	118.62	14185.026	39294.32
83	118.62	7779.382	34776.965
9323	118.58	11691.01	39552.367
1736	118.56	8548.76	35894.68
3623	118.56	9301.923	36934.301
9392	118.48	11950.26	38986.879
11945	118.44	13314.021	38395.703
4038	118.44	9694.74	35348.859
10735	118.31	12517.118	38357.395
1987	118.31	8742.548	36850.723
14711	118.2	14107.258	34173.219
12330	118.2	13256.47	33811.863
8611	118.18	11609.596	37758.059
1881	118.14	8647.272	34865.5
10689	118.14	12570.932	37487.262
14075	118.12	13830.866	38284.371
7404	118.1	11158.049	39952.266
11386	118.1	13127.145	33956.742
8655	118.04	11441.366	36809.219
5255	118.04	10033.591	36461.824
986	118.02	8166.233	34804.895
7917	117.95	11399.391	34046.688
11066	117.87	12833.008	36872.199
16	117.85	7923.973	33291.93
8633	117.85	11501.155	37312.754
13599	117.85	13586.079	33251.785
1825	117.81	8833.902	33342.648
5160	117.77	9965.665	34576.113
1595	117.72	8573.818	38141.184
15787	117.72	14494.751	34486.484
5995	117.7	10313.274	35693.477
5821	117.66	10242.856	38304.125
2767	117.62	9009.846	33458.785
14795	117.62	14344.299	33555.133
10507	117.58	12672.814	33486.098
11430	117.56	12963.931	35213.652
5217	117.56	10040.227	35930.113
15241	117.54	14475.001	38760.742
11656	117.51	13106.592	37494.273
14542	117.51	14032.746	37627.688
4731	117.45	9857.201	38568.836
3860	117.37	9348.58	34694.141
2768	117.33	8867.579	33225.727
11328	117.33	12796.511	33798.273
4871	117.3	9810.411	36896.793
3236	117.28	9067.741	39489.855
10894	117.26	12887.934	39345.246
6849	117.22	10641.086	37173.574
3455	117.22	9380.646	38691.559
3919	117.2	9401.673	33214.723
7073	117.12	10845.922	34063.93
3949	117.12	9532.986	33634.719
2719	117.07	8852.889	34767.086
10901	117.03	12757.932	39228.48
7742	117.03	11157.629	36667.598
6133	116.91	10210.596	33374.234
9774	116.91	12277.61	34665.434
15298	116.89	14474.787	37888.262
1074	116.87	8386.08	33723.559
1850	116.85	8742.741	34092.891
4519	116.85	9857.615	39894.488
13060	116.76	13668.808	38506.789
11772	116.74	12966.794	39375.281
8895	116.72	11718.204	34298.051
15799	116.64	14601.056	33972.004
3917	116.61	9281.672	33207.469
11363	116.55	12963.817	33190.184
6889	116.55	10707.907	36665.738
1726	116.55	8512.687	35972.332
8846	116.51	11420.931	33085.047
3234	116.51	9176.308	39461.121
12214	116.39	13215.741	36542.273
1005	116.39	8172.851	34167.984
12376	116.34	13508.746	33692.949
11044	116.34	12783.971	37232.438
2126	116.32	8762.08	38752.23
5068	116.3	9758.254	33861.953
14716	116.3	14207.402	33978.008
6760	116.24	10711.817	37839.813
4528	116.16	9866.967	39982.813
2730	116.16	8920.643	34433.996
2217	116.09	8745.001	39426.434
319	116.07	7886.98	38397.777
12858	116.07	13542.27	39110.668
4346	116.07	9567.071	38892.055
15774	116.03	14633.834	35242.883
2566	116.01	9016.694	36962.992
8030	115.97	11225.037	36874.094
12385	115.97	13473.451	33990.168
1102	115.95	8299.104	34395.359
6851	115.92	10737.191	36876.508
3898	115.9	9421.787	33539.512
328	115.9	7719.99	38547.27
11276	115.82	12811.161	35223.742
15771	115.78	14577.529	35186.906
11327	115.76	12865.973	33785.086
12525	115.69	13559.505	36785.102
13085	115.67	13637.583	38063.695
5123	115.67	9917.378	33598.047
5083	115.67	9721.087	33358.426
14536	115.63	14163.781	37591.18
9794	115.55	12210.509	34974.465
232	115.46	7820.854	37333.086
916	115.44	8180.517	36223.617
15126	115.44	14269.146	39117.059
13615	115.38	13830.117	33018.551
4381	115.34	9558.606	39162.676
11140	115.34	12828.835	36433.824
12092	115.34	13211.208	37040.836
10010	115.26	12076.604	39204.461
8991	115.26	11688.244	36516.145
7660	115.13	11139.541	37534.664
9715	115.11	12208.05	33174.828
8131	115.09	11292.477	38371.176
3981	115.03	9520.808	34121.574
8795	115.03	11512.775	34692.355
5014	115.03	9880.071	34992.109
11417	115.02	13088.929	34955.133
308	115.02	7785.031	38181.926
10385	115	12350.609	36216.934
4009	114.98	9676.035	34840.242
2961	114.98	9074.575	36339.91
8737	114.96	11543.73	35727.59
4104	114.96	9580.984	36180.273
2758	114.94	9030.895	33550.762
7693	114.92	11179.107	37264.793
5071	114.88	9905.818	33699.367
10645	114.86	12549.951	36580.297
1925	114.84	8730.528	35700.402
3276	114.79	9168.492	39911.32
3844	114.77	9407.449	34958.359
3903	114.71	9425.532	33608.102
5168	114.71	10055.256	34882.859
6949	114.69	10667.334	35422.789
5099	114.57	9844.942	33242.73
8745	114.54	11549.868	35512.43
493	114.52	7962.112	39246.613
7414	114.46	11134.793	39744.898
3940	114.46	9517.3	33301.164
1113	114.4	8264.307	34597.805
12953	114.34	13739.068	39709.152
13341	114.33	13714.522	37399.629
3971	114.27	9658.525	34007.348
1086	114.27	8207.949	34165.949
2157	114.21	8792.338	39112.527
1465	114.15	8479.553	39525.902
14208	114.13	14084.456	39700.754
15716	114.06	14445.989	36356.852
8038	113.94	11243.219	37006
14141	113.85	13959.498	39071.043
9839	113.81	12113.058	36111.164
13042	113.77	13577.061	38700.383
14912	113.71	14407.508	36796.828
12256	113.67	13258.709	35824.004
66	113.66	7663.492	34241.984
1998	113.62	8805.224	37025.332
1800	113.54	8586.074	33774.641
6191	113.52	10512.895	33952.617
6946	113.5	10730.766	35676.465
1590	113.48	8621.037	38043.188
15299	113.43	14600.501	37918.734
6529	113.41	10505.177	39379.762
852	113.29	8082.488	37687.629
13495	113.25	13669.192	35952.164
11244	113.25	12706.154	35745.387
15755	113.25	14606.762	35441.156
1855	113.2	8784.351	34242.211
7637	113.2	11020.625	37900.43
13607	113.16	13601.898	33005.449
233	113.16	7758.299	37338.133
4529	113.16	9820.275	39986.227
7812	113.16	11085.878	35136.68
15138	113.12	14320.76	39472.648
10635	113.1	12561.202	36334.055
5285	113.1	10035.08	37087.148
12451	113.1	13453.424	35234.398
10263	113.08	12457.997	37399.762
15434	113.06	14578.795	36827.063
5033	113.04	9857.188	34624.891
517	113.02	7921.81	39437.398
8308	113	11462.439	39652.035
1061	113	8314.89	33230.617
3963	112.98	9640.312	33867.508
14724	112.97	14146.701	33826.746
1826	112.93	8737.747	33417.152
9608	112.89	11894.703	35501.094
168	112.85	7693.707	36499.031
7479	112.85	11206.56	39099.207
13561	112.83	13687.564	34255.875
6594	112.79	10715.909	39649.551
6089	112.79	10174.778	34746.254
70	112.77	7681.917	34415.172
3386	112.72	9467.466	39007.828
2965	112.72	9142.985	36436.961
4821	112.7	9906.871	37677.855
11662	112.66	13115.436	37812.641
10914	112.6	12883.496	38894.559
9650	112.56	11905.155	34697.445
15752	112.51	14551.609	35419.953
100	112.47	7809.54	35155.695
10414	112.45	12290.643	35345.449
14241	112.33	14144.021	39014.781
5972	112.33	10262.905	35944.316
8255	112.26	11246.591	39579.879
14950	112.24	14293.422	37680.332
13657	112.22	13840.051	34170.141
8127	112.16	11206.898	38318.41
5015	112.16	9910.574	34995.234
1147	112.1	8269.175	35642.949
4859	112.05	9825.838	37085.531
506	112.01	7730.904	39340.652
12334	112.01	13281.768	33915.543
8257	112.01	11290.154	39609.711
6176	111.99	10357.832	33610.813
12518	111.97	13411.891	36680.172
9409	111.95	12031.528	38636.316
10349	111.8	12297.118	36842.883
8371	111.78	11609.479	39040.641
5549	111.78	9997.798	39642.676
2322	111.78	8860.373	39299.656
14700	111.72	14197.109	34544.836
12651	111.7	13386.121	37307.855
11339	111.68	12722.247	33480.98
7537	111.64	11130.983	38788.293
1838	111.62	8809.374	33650.691
8626	111.62	11618.918	37474.953
13695	111.59	13836.527	35222.086
1898	111.57	8845.99	35136.82
5676	111.47	10273.141	39114.832
3122	111.39	9062.592	38620.754
3625	111.38	9286.067	36988.801
7102	111.38	10839.786	34581.938
11465	111.36	13049.474	35877.848
13578	111.34	13735.961	33703.523
13767	111.3	13854.424	37187.5
955	111.2	8185.958	35551.875
15825	111.18	14591.558	33178.398
8321	111.18	11591.567	39447.695
7836	111.15	11070.598	34694.469
7918	111.15	11252.485	34155.949
5621	111.07	10182.455	39746.984
2136	111.05	8807.09	38844.195
13504	111.03	13566.866	35685.895
1033	110.99	8042.368	33530.672
13583	110.99	13722.039	33527.273
3069	110.97	9197.409	38025.141
11004	110.92	12856.292	38308.723
11867	110.92	13154.912	39138.023
1960	110.92	8778.021	36232.07
12559	110.92	13509.682	37130.945
9570	110.88	11978.983	36237.109
10642	110.86	12552.326	36482.664
2623	110.8	8890.506	35965.344
13550	110.8	13604.43	34585.328
5931	110.78	10344.437	36389.766
11237	110.71	12719.904	35966.191
11684	110.69	13105.984	38171.184
2010	110.67	8826.356	37342.125
4903	110.63	9703.372	36671.262
7749	110.61	11005.104	36693.383
2486	110.61	8928.078	38026.059
4763	110.51	9762.072	38170.645
5467	110.49	9931.022	39184.742
158	110.49	7813.234	36275.938
2053	110.49	8696.029	37832.184
3993	110.49	9606.275	34489.484
6997	110.46	10718.13	34188.887
14838	110.44	14254.049	35102.867
3856	110.36	9282.185	34833.484
9368	110.36	11927.259	39488.027
37	110.32	7704.605	33580.203
6848	110.28	10727.499	37126.215
3109	110.25	9064.811	38449.176
9082	110.23	11695.906	37865.176
1170	110.21	8386.773	36093.34
1798	110.13	8601.689	33733.477
11294	110.13	12728.141	34494.605
14641	110.09	14173.613	36193.012
15791	110.07	14637.05	34298.984
10943	110.05	12712.683	38695.465
9732	110.03	12204.003	33664.27
9646	110.03	11874.325	34865.43
12505	110.02	13545.586	36333.23
9778	110.02	12092.126	34770.441
15184	109.98	14502.539	39918.734
6306	109.98	10493.532	36520.883
12939	109.94	13565.366	39897.758
4253	109.9	9531.817	38437.277
2578	109.88	8851.62	36566.148
3857	109.86	9280.147	34858.73
2024	109.8	8757.007	37486.805
5190	109.79	9958.459	35400.664
906	109.77	8081.978	36822.031
5899	109.77	10315.612	37081.309
8788	109.75	11603.634	34920.301
13662	109.75	13850.027	34323.227
1644	109.75	8578.752	37118.898
14090	109.73	13783.893	38646.273
6966	109.73	10616.439	35144.715
7866	109.71	11129.615	33928.93
14201	109.69	14011.585	39957.723
865	109.69	8116.943	37661.477
6861	109.67	10725.431	36991.113
7962	109.65	11271.479	35366.738
2723	109.65	9055.184	34525.961
9028	109.63	11747.995	37079.898
5283	109.63	9998.814	37052.043
6680	109.63	10622.563	39243.504
14598	109.61	14014.548	37096.527
1212	109.61	8343.087	37067.375
7298	109.61	10939.623	38283.211
11398	109.56	13120.86	34399.383
3289	109.48	9460.623	39833.766
9926	109.42	12185.165	38055.844
1877	109.36	8690.235	34832.539
4465	109.35	9640.954	39542.715
3589	109.31	9330.918	37385.27
9432	109.31	11879.84	38507.875
7928	109.27	11381.442	34553.527
1809	109.25	8490.807	33212.773
12483	109.25	13421.492	35946.754
2385	109.23	8949.849	39225.078
7995	109	11357.028	36230.953
12499	109	13469.796	36228.375
9841	108.96	12202.021	36152.809
10223	108.94	12413.978	37832.676
13773	108.94	13896.548	37355.602
14737	108.87	14149.074	33675.938
7077	108.81	10801.252	34112.199
5567	108.81	9988.235	39933.516
8934	108.79	11838.26	35477.84
7153	108.73	10852.781	36059.23
9867	108.67	12124.055	36801.879
7721	108.64	11054.396	36964.84
10958	108.62	12871.546	38553.246
10663	108.58	12547.004	36980.336
10432	108.56	12487.346	34455.992
111	108.56	7946.569	35367.879
2499	108.52	8916.714	37972.688
6950	108.43	10772.719	35433.523
10037	108.41	12213.271	39561.594
8740	108.37	11501.744	35434.059
3004	108.35	9061.52	37105.758
2599	108.29	8907.315	36291.984
12349	108.25	13143.558	33466.418
2039	108.2	8767.714	37721.18
11011	108.18	12739.608	38147.227
10214	108.16	12344.89	38027.203
5738	108.14	10173.243	39105.559
10798	108.14	12677.396	38744.465
14235	108.14	14179.256	39177.238
10231	108.14	12328.825	37973.543
8326	108.12	11532.155	39495.152
14086	108.06	13950.481	38564.574
9760	108.02	12118.217	34394.063
13684	108	13889.122	34740.191
1878	107.99	8664.519	34851.887
14143	107.97	13832.624	39105.93
3024	107.95	9121.987	37384.797
1155	107.93	8268.672	35879.602
9595	107.93	11977.573	35850.703
4198	107.93	9490.914	37691.23
8246	107.91	11273.836	39512.535
12373	107.81	13463.122	33605.633
14155	107.72	13847.001	39421.516
6244	107.7	10520.451	35490.313
14906	107.7	14318.41	36640.57
7157	107.68	10852.693	36173.941
2996	107.66	9075.119	36961.668
7884	107.64	10994.037	33177.406
3047	107.62	9119.809	37773.223
10799	107.54	12600.223	38760.098
8254	107.53	11389.054	39562.098
11333	107.53	12718.998	33621.27
1146	107.51	8235.159	35634.223
5446	107.45	10088.342	38888.898
13766	107.41	13824.373	37105.832
9917	107.41	12274.796	37849.063
13631	107.39	13814.853	33555.219
9782	107.39	12072.876	34819.957
2331	107.39	8996.886	39415.613
14151	107.37	13824.829	39319.176
15820	107.37	14426.838	33349.66
9612	107.35	12025.662	35273.238
928	107.33	8081.495	35943.863
8349	107.31	11574.81	39126.672
6842	107.28	10702.386	37316.68
15429	107.28	14536.817	36748.578
1770	107.26	8563.886	34840.969
1827	107.24	8824.511	33421.148
4569	107.18	9762.14	39350.59
10582	107.12	12549.791	35516.895
15156	107.12	14320.225	39669.113
3522	107.08	9482.712	38001.887
8328	107.07	11596.027	39518.695
9268	107.07	11718.96	38867.672
12489	107.05	13456.384	36092.168
2242	107.01	8652.284	39817.137
9920	107.01	12278.111	37927.898
8369	107.01	11549.035	39009.426
7807	107.01	11191.26	35296.859
14907	106.95	14231	36647.773
12881	106.93	13486.687	39445.223
1059	106.93	8272.717	33188.473
2071	106.93	8674.827	38145.016
8983	106.89	11751.528	36358.91
3967	106.82	9502.045	33929.477
5120	106.8	10018.924	33509.684
105	106.78	7717.759	35263.555
12263	106.76	13190.688	35652.617
14675	106.76	14009.01	35333.578
2130	106.76	8834.171	38770.742
6823	106.68	10752.434	37459.395
10362	106.66	12406.684	36468.207
11485	106.62	13113.372	36253.387
14683	106.55	14166.754	34948.973
12686	106.53	13529.292	37777.82
15054	106.53	14395.49	38591.707
1610	106.53	8557.914	37551.984
10344	106.51	12438.518	36787.465
2102	106.49	8814.098	38452.586
1999	106.43	8716.381	37042.742
8874	106.4	11813.494	33764.496
15136	106.38	14306.067	39357.215
9201	106.38	11690.901	38711.684
14657	106.32	14034.209	35828.039
10466	106.32	12468.496	33775.57
10648	106.26	12641.744	36647.152
2660	106.26	8974.021	35184.816
845	106.26	7991.965	37872.391
14082	106.24	13969.989	38491.551
14717	106.22	14147.163	34003.328
11377	106.17	13044.293	33636.953
4141	106.15	9563.802	36673.813
8951	106.07	11799.672	35726.559
13063	105.99	13643.56	38356.031
4288	105.97	9677.842	38684.133
8035	105.97	11310.355	36926.781
1135	105.95	8256.714	35372.969
478	105.95	7644.528	39064.707
5117	105.92	10132.152	33405.945
10987	105.9	12882.905	38241.156
11845	105.88	13305.211	39719.738
10539	105.84	12687.274	34213.324
7874	105.82	11134.732	33768.336
14679	105.78	14180.809	35148.148
14131	105.74	13827.633	38826.938
5069	105.74	9789.572	33926.254
12672	105.69	13382.905	37566.449
7281	105.67	10855.073	37917.602
6698	105.67	10698.195	39089.898
11819	105.67	13218.522	39760.777
457	105.67	7698.749	38973.508
131	105.65	7968.579	35759.414
14693	105.59	14065.805	34619.992
2114	105.59	8718.082	38594.285
7831	105.57	11202.858	34657.195
8816	105.57	11520.624	33815.227
13187	105.55	13609.311	37709.961
10030	105.53	12097.635	39525.715
3994	105.46	9630.261	34496.434
10479	105.44	12334.244	33266.363
1675	105.44	8561.444	36391.555
9849	105.42	12085.168	36354.871
2395	105.4	8975.488	39011.656
8697	105.4	11490.027	35950.051
8833	105.4	11553.462	33603.527
8468	105.32	11550.195	38559.141
3303	105.32	9380.502	39614.656
1356	105.26	8399.098	39096.801
5133	105.25	9919.995	34051.148
2046	105.23	8741.374	37766.879
6333	105.21	10513.433	37137.68
2009	105.21	8665.959	37333.289
6284	105.21	10434.636	36134.922
9594	105.19	12061.361	35800.461
11849	105.15	13144.401	39468.52
10823	105.13	12619.399	39031.129
9298	105.11	11711.343	39199.441
2087	105.11	8733.218	38379.875
9367	105.03	12063.309	39753.641
9532	105.02	11848.848	36995.754
2419	105.02	8982.025	38905.609
10636	104.98	12510.705	36346.414
4872	104.96	9742.722	36929.195
15188	104.94	14634.38	39655.754
12909	104.94	13378.233	39805.906
2601	104.94	9045.785	36336.91
2651	104.94	8945.628	35506.809
9639	104.92	11958.768	35063.109
6864	104.9	10585.568	37015.367
12361	104.9	13359.432	33246.059
14864	104.88	14371.823	35580.824
10584	104.86	12681.931	35572.23
10027	104.86	12112.412	39463.301
9547	104.82	12045.53	36552.371
6060	104.81	10308.086	35231.289
14613	104.79	14166.406	36812.688
1053	104.77	8366.278	33073.684
15792	104.77	14611.049	34129.301
7045	104.75	10902.796	33005.316
10481	104.73	12339.763	33080.102
827	104.73	8042.058	38176.762
2982	104.71	9253.203	36686.758
12675	104.71	13511.223	37592.16
3372	104.71	9364.376	39230.688
1765	104.69	8516.959	34997.938
7028	104.67	10635.583	33562.27
12147	104.61	13332.831	36905.5
13780	104.58	13977.209	37471.871
7916	104.58	11389.92	33938.008
10386	104.52	12278.504	35904.484
6499	104.5	10452.968	39234.086
9588	104.5	11872.148	36030.641
1858	104.46	8680.844	34323.914
10410	104.46	12471.614	35566.332
12271	104.42	13306.45	35469.465
1833	104.42	8739.024	33500.32
9302	104.38	11686.565	39254.02
15296	104.36	14610.601	37845.129
3622	104.36	9328.546	36934.258
12886	104.35	13484.015	39503.645
613	104.31	8087.039	39891.078
13012	104.29	13685.913	38900.27
6396	104.27	10439.739	37940.223
6952	104.27	10656.092	35465.492
11764	104.25	12979.605	39251.438
4837	104.23	9755.818	37376.383
87	104.23	7825.348	34893.195
14853	104.21	14295.507	35491.508
5572	104.13	10010.251	39997.516
8814	104.13	11463.079	34021.914
13610	104.12	13569.079	33056.574
9661	104.12	11963.867	34397.395
4570	104.02	9832.734	39349.219
2746	104.02	8892.332	33944.098
1309	103.92	8378.192	38744.066
9692	103.9	12027.153	33339.57
8837	103.89	11442.131	33441.328
12865	103.87	13375.7	39243.969
3087	103.85	9107.563	38238.207
7882	103.83	11163.168	33435.176
10511	103.81	12570.806	33574.289
6061	103.81	10198.326	35244.434
1988	103.77	8744.4	36901.59
14957	103.77	14258.541	37778.566
12274	103.75	13297.616	35510.008
2964	103.73	9059.605	36426.285
7101	103.73	10971.935	34571.332
829	103.71	8124.206	38205.875
528	103.71	7896.336	39536.605
4676	103.71	9730.684	38914.391
13545	103.69	13695.138	34714.813
3888	103.67	9322.844	33867.391
11266	103.54	12755.054	35509.98
7397	103.52	10971.484	39967.719
12422	103.52	13496.667	34827.738
8003	103.5	11325.228	36367.184
5062	103.48	9821.477	34086.391
12381	103.46	13549.315	33858.996
6071	103.46	10194.122	34845.086
5629	103.43	10216.511	39492.934
5349	103.43	10035.866	37902.039
1179	103.41	8247.486	36394.656
11668	103.39	13113.899	37944.035
8043	103.35	11342.578	37231.617
1428	103.35	8272.152	39950.445
6087	103.35	10255.129	34701.59
7828	103.33	11024.542	34805.68
10814	103.33	12554.957	38951.395
12279	103.31	13185.195	35342.43
8670	103.31	11511.331	36615.207
1708	103.29	8554.188	36096.402
561	103.29	7904.282	39788.285
5162	103.27	10086.121	34610.676
15282	103.25	14610.701	38248.605
7456	103.25	11081.343	39235.883
1622	103.25	8522.601	37409.574
10085	103.25	12362.349	39722.613
15366	103.2	14441.257	37072.422
6884	103.18	10694.217	36579.246
6242	103.16	10400.908	35437.535
2736	103.14	8871.986	34012.227
8916	103.14	11667.552	35117.27
9067	103.14	11659.914	37684.512
8969	103.12	11674.298	36130.484
1840	103.1	8668.747	33706.656
9158	103.08	11709.248	38419.484
13082	103.02	13695.595	38028.445
13678	103.02	13987.453	34614.137
2049	103.02	8836.883	37775.941
7372	103.02	10948.287	39614.266
2532	103	8968.806	37437.113
516	102.97	7809.327	39433.039
11885	102.91	13346.01	38844.855
8741	102.81	11521.561	35457.531
10568	102.81	12538.255	34972.941
7887	102.79	11009.117	33034.16
6776	102.77	10627.762	37969.191
6236	102.74	10398.27	35328.426
11027	102.7	12888.855	37565.293
5159	102.7	9975.523	34560.352
8342	102.7	11485.982	39335.91
10555	102.68	12683.705	34419.313
4473	102.68	9616.292	39603.156
8861	102.66	11742.219	33531.719
521	102.62	7888.53	39487.055
10336	102.56	12290.372	36940.297
4210	102.53	9538.564	37863.07
401	102.53	7841.211	38820.277
11397	102.51	13035.321	34332.137
4639	102.49	9853.93	39075.055
4533	102.49	9749.6	39599.781
2791	102.41	9182.694	33469.063
10029	102.33	12101.982	39490.707
2941	102.28	9113.179	35960.836
6733	102.2	10771.96	38361.172
10053	102.18	12175.63	39896.043
6401	102.18	10474.5	38015.051
9724	102.16	12277.53	33445.805
11074	102.14	12860.947	36785.969
3876	102.08	9304.223	34404.738
12800	102.08	13422.475	38248.934
9165	102.08	11677.109	38561.871
1458	101.91	8603.455	39436.98
1661	101.89	8451.367	36751.332
3874	101.85	9465.986	34331.887
6455	101.85	10448.612	38747.395
11298	101.84	12893.063	34307.414
3883	101.84	9324.158	34080.766
9874	101.84	12247.962	36932.715
14842	101.82	14372.204	35218.105
4043	101.8	9626.407	35528.047
12379	101.8	13537.686	33748.008
3887	101.74	9427.646	33849.766
4575	101.7	9792.698	39417.539
12498	101.66	13522.943	36203.496
13477	101.66	13767.743	36292.078
5205	101.63	10102.02	35671.758
1215	101.61	8264.938	37132.063
2505	101.61	8966.81	37766.945
1008	101.57	8060.725	34179.086
2332	101.57	8946.226	39418.324
12973	101.57	13670.741	39524.578
12809	101.55	13528.017	38610.969
6600	101.47	10683.143	39469.488
2569	101.41	8911.583	36725.223
5624	101.4	10273.933	39445.902
12956	101.34	13680.827	39721.805
15386	101.3	14456.437	37118.762
8776	101.24	11631.778	35233.371
248	101.24	7948.039	37533.996
932	101.18	8007.373	35785.176
9799	101.15	12239.528	35137.605
4999	101.15	9783.384	35354.273
4060	101.09	9686.1	35806.672
9738	101.07	12133.932	33899.457
13492	101.07	13687.556	36216.57
5009	101.07	9736.169	35223.023
7056	101.05	10927.417	33546.953
10330	101.03	12328.945	37138.078
2844	101.01	9188.316	34945.973
14757	101.01	14154.642	33214.246
1045	100.99	8195.76	33032.816
12849	100.99	13533.056	38947.344
8640	100.97	11540	37126.969
5927	100.9	10236.384	36381.406
1178	100.88	8280.27	36376.152
3050	100.88	9259.633	37804.832
5103	100.86	9836.871	33008.926
1837	100.86	8797.634	33612.141
15751	100.72	14459.714	35628.844
9811	100.72	12095.651	35406.969
9671	100.67	12051.796	33980.504
13655	100.67	13960.692	34130.09
3572	100.67	9398.122	37558.422
7062	100.57	10818.709	33843.703
11288	100.53	12743.829	34898.738
10480	100.51	12435.214	33319.91
60	100.48	7693.695	34155.777
9530	100.42	12007.821	37146.449
851	100.38	8017.863	37683.715
6259	100.34	10380.987	35739.113
1937	100.34	8825.359	35897.492
480	100.28	7892.486	39107.422
6918	100.26	10758.502	36102.008
3924	100.26	9406.791	33287.051
4967	100.21	9821.055	35608.828
9159	100.21	11773.243	38442.148
14905	100.19	14289.738	36637.664
7026	100.09	10714.884	33492.23
4119	100.09	9676.795	36392.387
14891	100.09	14424.64	36327.387
239	100.04	7952.708	37395.871
10629	100	12544.884	36219.297
14615	99.98	14035.405	36544.781
9571	99.96	11958.546	36254.105
1077	99.9	8414.276	33750.84
12503	99.88	13540.396	36265.652
62	99.84	7716.876	34177.238
12249	99.84	13321.787	35743.488
10547	99.84	12648.899	34268.547
8122	99.84	11314.514	38229.16
11329	99.82	12887.664	33799.477
9945	99.82	12182.451	38457.449
9292	99.77	11770.48	39110.469
1822	99.77	8809.446	33227.215
10641	99.73	12659.469	36479.059
15701	99.73	14523.902	36614.438
9034	99.71	11827.234	37097.477
12328	99.69	13345.272	34005.559
12404	99.67	13457.233	34226.348
958	99.65	8106.165	35360.094
2626	99.63	8967.538	35758.055
8004	99.63	11237.098	36377.152
14785	99.61	14404.04	33296.078
4255	99.59	9488.839	38455.398
9653	99.58	12033.042	34550.59
10640	99.56	12636.944	36446.051
11360	99.54	12945.953	33108.578
9725	99.52	12174.915	33447.324
7055	99.42	10791.032	33418.316
1018	99.42	8153.852	33995.688
14965	99.42	14242.551	37867.926
10993	99.4	12915.593	38257.195
11388	99.4	12957.804	34039.121
14979	99.4	14422.99	37930.395
5748	99.38	10288.981	38875.375
7621	99.38	11160.733	37827.922
13650	99.36	13919.572	33959.867
10059	99.36	12336.519	39778.008
10339	99.33	12462.556	37016.195
13664	99.33	13885.665	34349.266
10610	99.33	12537.05	35952.859
8849	99.31	11670.655	33017.391
229	99.31	7867.924	37304.203
14866	99.31	14348.708	35638.332
7029	99.29	10584.207	33591.004
13765	99.27	13797.764	37091.715
11966	99.23	13346.922	38177.055
8059	99.19	11360.213	37449.965
11056	99.19	12886.076	37104.691
7041	99.19	10613.362	33110
8793	99.17	11589.936	34643.578
5169	99.1	9982.41	34906.352
2587	99.08	8939.066	36437.078
11335	99.08	12837.447	33420.406
14821	99.04	14234.335	34452.332
7433	99.04	11079.42	39367.84
326	99.04	7805.554	38513.461
14662	99.02	14191.5	35675.527
11830	99.02	13337.82	39955.258
14892	99	14265.206	36336.992
11362	98.98	13090.537	33161.895
13557	98.98	13665.368	34175.73
10982	98.98	12757.779	38179.828
7048	98.96	10842.985	33151.957
9647	98.94	12058.056	34891.609
820	98.89	8123.458	38330.398
9822	98.89	12243.679	35551.156
10893	98.87	12901.22	39317.379
14079	98.83	13879.803	38399.176
11336	98.81	12744.025	33431.484
9559	98.77	11891.525	36439.773
10827	98.75	12573.928	39146.703
870	98.73	8004.515	37385.711
3941	98.73	9621.323	33317.988
5154	98.73	10128.693	34477.477
7361	98.71	10956.287	39504.734
10655	98.66	12588.024	36856.453
8826	98.64	11502.959	33757.047
5297	98.64	10001.804	37187.984
1144	98.62	8290.701	35592.805
11375	98.62	13036.621	33573.988
6489	98.6	10499.601	39124.102
8986	98.58	11708.929	36414.648
8676	98.58	11425.335	36682.047
11777	98.56	12980.898	39453.172
7347	98.56	10978.494	39180.965
11879	98.48	13201.94	39055.055
6598	98.46	10773.979	39454.391
3535	98.45	9326.71	38116.859
8322	98.43	11569.928	39458.098
5189	98.43	9948.219	35372.281
8923	98.41	11767.613	35213.004
112	98.41	7784.028	35403.512
8876	98.39	11754.432	33783.117
15272	98.37	14579.667	38466.457
15788	98.35	14637.917	34519.848
11721	98.33	13051.821	38611.777
3650	98.33	9385.031	36512.672
7907	98.33	11385.255	33682.148
11039	98.31	12732.683	37461.953
15773	98.31	14545.381	35234.457
4536	98.29	9793.419	39750.926
1766	98.29	8563.588	35009.887
11882	98.27	13309.533	38799.746
1608	98.27	8625.399	37530.852
850	98.23	8019.918	37967.363
10327	98.2	12414.617	37342.969
14183	98.18	13920.077	40003.797
8769	98.18	11445.235	35128.531
12245	98.12	13269.486	35912.031
6352	98.12	10462.036	37360.492
900	98.08	8099.69	36998.758
833	98.04	8152.884	38239.414
14590	98.02	14185.674	37289.781
9844	97.99	12145.107	36213.379
12306	97.97	13333.944	34680.012
14751	97.97	14165.107	33393.129
14232	97.95	14159.094	39425.91
5094	97.95	9793.447	33207.742
15736	97.93	14509.892	36014.539
5271	97.89	10049.519	36819.73
14825	97.87	14317.313	34554.828
6563	97.87	10475.255	39899.621
15233	97.85	14500.445	38706.949
185	97.79	7769.082	36727.871
8966	97.79	11808.073	36054.191
12383	97.77	13465.159	33913.34
5054	97.76	9740.036	34441.09
2135	97.74	8836.816	38832.578
2121	97.74	8780.642	38700.445
13660	97.68	13804.128	34255.465
15079	97.66	14221.003	38636.391
10359	97.66	12288.624	36662.613
1795	97.66	8512.968	33685.152
3520	97.64	9484.868	38227.559
8245	97.64	11245.863	39505.125
4769	97.64	9756.59	38197.492
6224	97.62	10523.368	35034.504
2938	97.62	9191.329	35874.008
14753	97.56	14020.79	33410.23
9580	97.54	12063.205	36184.684
3933	97.53	9572.862	33071.855
1832	97.53	8671.946	33468.109
11293	97.49	12760.582	34492.773
12388	97.49	13405.19	34116.098
14748	97.45	14003.843	33604.047
15831	97.45	14611.58	33059.23
9994	97.41	12140.99	38956.207
7680	97.39	11158.975	37463.816
6916	97.37	10717.987	36095.422
7927	97.37	11298.199	34479.898
6249	97.33	10366.789	35536.285
2026	97.31	8740.686	37545.254
6712	97.3	10599.121	38677.906
14713	97.28	14186.056	34218.223
9	97.28	7693.612	33161.727
467	97.28	7944.795	38992.031
11236	97.26	12757.59	36215.066
8926	97.26	11758.473	35258.035
2830	97.24	9270.645	34650.719
12842	97.24	13380.947	38853.953
7287	97.24	10946.004	37982.219
6431	97.22	10497.141	38313.543
11289	97.18	12815.285	34911.309
13058	97.18	13756.669	38730.227
9766	97.16	12136.226	34507.035
2984	97.16	9273.987	36718.379
9944	97.14	12077.67	38437.922
10524	97.12	12560.183	33877.555
10473	97.08	12470.712	33441.395
2478	97.08	8984.845	38186.93
12359	97.07	13356.158	33093.105
901	97.07	8122.76	36718.742
12450	97.03	13491.117	35219.289
2662	97.03	8879.035	35206.227
8005	97.03	11386.761	36400.305
7053	97.01	10928.727	33284.617
15315	97.01	14462.046	37397.602
10395	97.01	12340.487	35768.547
2796	97.01	9092.319	33672.914
5021	96.99	9738.555	34814.016
1140	96.99	8375.526	35498.574
9124	96.97	11763.72	38045.66
879	96.97	8076.805	37243.23
14794	96.95	14328.54	33554.621
12490	96.93	13365.639	36098.934
11827	96.89	13343.69	39915.211
[truncated: 3,900 more rows]
