# Supplementary material for: Insights on the Control of Yeast Single-Cell Growth Variability by Members of the Trehalose Phosphate Synthase (TPS) Complex
Source: Front Cell Dev Biol. 2021 Jan 28;9:607628. doi: 10.3389/fcell.2021.607628 (PMC7876269; doi:10.3389/fcell.2021.607628)
Supplement: Supplementary file 4 [file Data_Sheet_3.ZIP › to_send/input_files/20190510_GalDelta_Ntd-TPS1-Gal_t5.csv]

Id	Area (µm²)	Centre X Position (µm)	Centre Y Position (µm)
12860	510.95	14558.362	33827.82
6726	510.17	11289.845	36082.398
12824	492.78	14533.371	34479.945
7476	444.11	11667.794	37392.398
5391	440.77	10649.961	38019.828
8479	432.63	12405.284	35951.609
4438	395.34	9920.785	37522.965
9545	371.88	13040.408	37936.984
8531	358.14	12464.333	34812.051
1099	354.01	8055.344	34176.133
8590	349.79	12272.297	33587.73
7049	322.4	11625.311	37034.715
3919	318.86	9779.522	38984.59
3430	316.1	9401.869	34877.281
5618	314.64	10745.53	34840.09
3286	312.56	9344.763	37540.063
9517	312.15	13066.523	37357.617
10976	308.74	13914.314	33291.027
1915	308.63	8476.099	35113.652
9764	307.58	13272.517	39250.254
6451	305.14	11194.813	34295.52
6545	303.99	11237.628	33911.266
4888	303.38	10289.768	33410.375
8437	303.11	12474.543	36877.859
5308	298.4	10771.038	39448.508
11717	297.65	14087.449	34772.688
12841	297.62	14623.31	34362.906
11761	292.02	14201.816	33615.824
11675	291.89	14099.808	35132.559
11654	290.84	14189.428	35717.27
1615	289.65	8463.928	39241.48
2073	289.63	8652.427	34203.605
763	288.33	7920.395	39224.523
9492	286.6	12963.915	36717.773
3905	283.77	9761.468	39619.113
11229	283.6	13926.849	39197.555
5589	281.53	10613.135	35445.352
5051	280.53	10370.909	36621.02
1873	279.29	8522.338	36099.41
2200	279.08	8796.251	36668.242
11375	277.6	14127.459	39842.098
9934	276.34	13286.313	35064.246
1583	274.98	8551.637	39814.238
6376	272.89	11165.862	35392.691
7393	272.75	11693.507	35356.867
4814	271.93	10207.88	35163.051
11063	266.7	13839.109	35666.328
11753	266.64	14048.07	33528.266
4289	266.55	10099.036	35000.16
4735	263.94	10342.215	36717.723
6146	260.96	11107.489	38735.102
5703	260.21	10803.074	33090.098
8568	257.99	12379.24	33887.621
9107	256.72	12810.477	37779.926
8180	255.52	12169.109	38273.816
9817	253.26	13285.516	38118.73
8448	252.2	12300.742	36419.043
8977	250.82	12856.756	39624.172
5842	250.59	10918.212	35831.211
2420	250.57	8874.572	39656.105
6573	250.04	11302.207	34413.496
5277	249.9	10431.617	39584.551
11760	249.77	14052.144	33600.766
4779	249.65	10218.556	36176.629
4133	248.66	9763.989	34746.738
3593	247.16	9639.874	34629.824
6179	245.4	11136.641	38038.941
7350	244.67	11822.975	34093.453
4404	244.5	9980.368	36977.34
3355	243.98	9415.799	36524.652
6744	241.99	11287.301	36482.938
6484	241.9	11111.238	33458.566
8700	241.72	12519.965	35288.008
7040	241.51	11547.871	37211.813
3083	240.19	9074.958	39017.512
1464	240.12	8238.304	38578.91
3405	239.64	9415.828	35312.504
6749	239.5	11337.321	36570.117
8732	239.29	12503.039	35871.152
9182	238.99	12912.798	35875.297
1826	238.51	8409.719	36893.41
5090	238.49	10362.027	36935.105
3454	238.43	9368.736	34272.273
2521	237.3	9044.324	38321.293
3962	236.61	9718.561	38166.469
11083	233.97	13796.847	35958.758
1292	233.91	8397.724	35948.938
9150	233.49	12744.78	36298.285
12844	232.89	14589.631	34396.066
1763	231.96	8452.284	37924.488
7771	231.27	11854.743	37616.492
3878	230.4	9662.502	39385.363
11916	229.62	14224.067	36345.664
3394	229.29	9416.129	35475.398
3094	228.43	9122.548	39246.063
12336	228.26	14588.033	38033.719
2425	228.09	8842.907	39746.27
10787	227.95	13752.158	37324.102
6625	227.55	11350.012	34699.234
737	227.3	7798.972	38756.746
8543	226.63	12330.033	34315.863
672	226.13	7852.392	38174.348
11595	225.87	14162.537	36466.945
10714	225.85	13698.32	38799.055
9232	225.52	12788.257	34928.336
4850	224.95	10312.687	34189.965
9295	224.43	12834.31	33280.551
2398	224.33	8742.225	39944.684
9203	224.26	12862.253	35346.832
8555	224.1	12414.963	33982.285
1031	223.83	8040.455	35866.391
4121	223.39	9741.173	35214.613
7833	222.47	12003.681	36290.324
2193	222.32	8784.733	36460.207
6491	222.3	11103.81	33263.941
12728	221.36	14497.189	35985.367
11989	221.15	14314.559	37861.77
1194	221.02	8305.132	34077.828
1529	220.41	8389.53	38928.457
1158	220.37	8340.4	33102.949
5055	220.02	10413.926	36713.352
9643	219.16	13030.385	39389.262
4137	218.97	9884.838	34506.297
10842	218.8	13690.049	35926.93
5011	217.53	10506.377	35725.754
1309	217.3	8317.632	36073.461
5016	216.31	10417.219	35891.773
5977	216.31	10905.691	37356.125
3114	215.96	9264.034	39794.813
6168	215.77	11056.816	38325.207
5503	215.64	10609.539	36588.633
4146	214.89	9828.394	34311.941
8661	214.49	12492.926	34415.258
7312	213.82	11821.186	33434.395
9425	213.7	12942.174	34524.344
9811	213.7	13222.765	38005.996
4906	213.38	10288.029	33156.852
11120	213.24	13976.95	36996.199
11917	212.67	14371.162	36350.77
3474	212.65	9284.059	33754.66
1453	211.56	8325	38501.234
5578	211.44	10742.126	35634.547
9158	211.31	12888.651	36100.871
11144	211.19	13787.494	37496.547
5823	210.14	10976.349	35624.832
6224	209.89	11198.502	37241.289
259	209.45	7971.257	37016.484
9505	209.43	13126.365	36987.457
7458	209.03	11676.156	36878.383
1578	208.68	8324.846	39933.664
10933	207.48	13610.044	33845.438
4519	207.42	10014.333	39061.016
7242	207.17	11432.463	33575.004
1032	206.81	8155.54	35866.898
97	206.63	7787.964	34323.762
10285	206.5	13383.596	37648.016
10382	206.4	13431.265	38744.828
4528	205.98	10078.977	39328.961
10967	205.83	13685.969	33102.551
4809	205.81	10328.524	35398.234
6507	205.47	11315.499	33083.371
10029	205.14	13173.328	33364.563
12855	204.8	14574.867	34002.684
1413	204.37	8405.433	37810.398
5606	203.76	10749.443	35150.246
2828	203.7	9252.38	34345.512
9838	203.67	13286.524	37388.621
5735	202.9	10962.133	33953.934
5664	202.61	10758.34	33715.648
9280	202.57	12825.727	33576.43
7369	202.46	11695.995	34650.457
4421	202.02	9952.483	37246.965
7960	201.67	12044.345	33374.242
7424	201.44	11647.294	35870.504
9551	200.33	12960.873	38029.813
883	200.31	8162.44	38344.688
716	200.06	7831.762	38470.395
6540	199.85	11341.532	33777.047
9235	199.83	12910.584	34665.578
3444	199.53	9434.766	34360.789
8069	199.41	12152.229	35436.086
2896	199.2	9079.358	35690.602
1883	199.05	8481.611	35950.863
9529	198.86	12984.077	37499.074
8151	198.82	12124.621	37771.086
5951	198.78	10773.787	37002.836
7053	198.3	11615.801	37098.715
5004	198.09	10383.671	35454.754
4172	197.77	9902.22	33753.449
1909	197.34	8413.896	35297.07
3343	197.27	9430.432	36634.984
10066	196.73	13382.089	33646.336
4279	196.71	10127.506	34748.148
12799	196.54	14507.056	35122.746
11117	196.5	13782.102	36878.371
6172	196.29	11080.029	38460.27
5949	196.04	10939.823	36983.039
9442	195.98	13001.891	35040.207
2115	195.95	8781.932	34870.168
9236	195.81	12734.071	34668.207
11974	195.77	14373.462	37497.574
11158	195.64	13978.397	38034.258
1011	195.6	8170.107	35903.004
4151	195.3	9903.397	34405.824
8799	195.01	12695.412	37510.449
5880	194.72	10965.438	36307.211
7764	194.39	12010.55	37552.617
5138	194.2	10452.887	37217.203
7123	194.09	11489.017	35491.242
1899	193.92	8607.627	35629.508
761	193.26	7777.894	39216.023
7025	193.23	11497.837	37543.926
3580	193.03	9557.434	34349.766
7445	192.79	11648.649	36366.32
10770	192.79	13615.848	37701.594
12698	192.75	14635.546	36067.961
856	192.48	8186.318	38736.254
2644	191.87	8954.48	36375.086
10823	191.54	13597.504	36523.832
10118	191.1	13501.917	34863.977
6490	190.79	11150.392	33242.883
8461	190.35	12306.065	36228.977
2744	190.18	8955.208	33345.762
2220	190.03	8808.434	36942.293
10220	189.74	13472.881	36992.801
1636	189.64	8523.231	38897.07
9705	189.61	13338.124	39625.625
137	189.24	7693.434	34928.379
2841	189.15	9222.77	34545.855
9528	189.09	13122.232	37489.34
8513	189.03	12402.045	35352.816
6199	188.84	11059.984	37762.438
10140	188.61	13419.457	35205.152
11037	188.19	13983.18	35070.266
12787	187.73	14545.458	35269.398
1940	187.5	8422.688	34897.785
896	187.5	8037.834	38172.57
6145	187.42	11199.362	38700.023
1228	187.35	8351.555	35064.508
5808	186.73	10905.192	35489.781
2696	186.64	8907.395	34858.113
1143	186.45	8049.081	33201.848
3875	186.33	9554.97	39271.82
6842	186.31	11261.826	38174.566
4212	186.2	10085.142	33369.73
5969	186.02	10856.655	37245.797
10132	185.91	13417.627	35111.684
6455	185.76	11160.705	34073.332
4190	185.74	9876.575	33215.836
2976	185.62	9183.764	37016.754
9858	185.58	13166.985	37040.512
8772	185.43	12690.662	36863.414
10216	185.39	13479.717	36962.133
1542	185.24	8221.851	39134.371
7436	185.11	11843.946	36163.586
5029	185.09	10537.974	36157.801
12734	184.91	14559.475	35743.383
154	184.84	7784.178	35252.668
3981	184.74	9889.395	37980.145
671	184.57	7921.716	38167.445
5466	184.53	10588.841	36980
4819	184.34	10201.322	35032.578
10131	184.24	13473.828	35088.5
2866	184.15	9189.27	35030.652
5545	184.03	10603.59	36522.676
2069	183.44	8712.255	34122.031
5942	183.17	10978.707	36899.902
3182	182.17	9427.287	38752.883
12661	182.17	14575.014	36586.254
1896	181.89	8514.271	35874.668
5868	181.62	10898.042	36177.645
11985	181.31	14423.095	37771.457
10075	181.31	13502.498	33907.094
4590	181.31	10229.348	38913.469
6434	180.91	11155.326	34308.785
5560	180.72	10672.883	36138.379
4980	180.47	10492.432	34828.738
5984	180.32	10916.731	37414.176
10130	180.13	13555.352	35064.184
5710	179.99	10904.897	33140.066
11273	179.93	13981.098	39622.563
2988	179.72	9122.64	37125.711
11600	179.55	14136.612	36531.445
1231	179.53	8404.525	35105.781
7606	179.51	11718.272	39877.094
5639	179.34	10703.503	34136.047
4783	179.15	10327.436	36038.668
8010	179.15	12174.74	33635.895
5666	179.15	10722.418	33767.605
7327	178.78	11843.503	33667.145
5940	178.61	10911.266	36830.953
10133	178.42	13506.733	35110.66
5333	178	10578.241	39005.664
5154	177.9	10497.522	37381.727
1761	177.85	8568.927	37900.215
3589	177.79	9598.149	34524.84
9439	177.56	13127.655	34944.758
4651	177.54	10166.694	37788.129
5640	177.5	10756.044	34137.758
7793	177.39	11907.63	37043.363
9809	177.27	13313.763	38225.344
4934	177.21	10546.192	33653.008
3102	177.18	9199.918	39467.609
7020	177.14	11489.732	37725.91
661	176.87	7917.19	38013.488
6944	176.83	11533.722	39464.461
4797	176.73	10311.398	35563.375
1103	176.62	8134.979	33978.289
11707	176.31	14114.182	34890.746
1072	176.28	8173.141	35063.773
11409	176.22	14186.484	39539.664
9441	176.05	12972.215	35018.871
8566	175.64	12349.626	33830.234
4754	175.6	10162.669	36650.684
8749	175.39	12599.702	36265.898
234	175.22	7913.978	36573.5
6746	175.16	11209.866	36527.098
8449	175.15	12431.045	36416.52
8270	175.01	12225.991	39744.137
11463	174.86	13994.451	38853.098
10081	174.82	13522.922	34164.484
6379	174.67	11040.9	35173.336
9935	174.61	13318.163	35068.988
8750	174.44	12603.97	36292.992
9827	174.38	13299.969	37932.352
7421	173.92	11835.749	35851.863
5833	173.77	10886.551	35702.125
2229	173.77	8745.239	37099.125
1430	173.59	8229.562	38309.578
5091	173.17	10450.599	36934.727
10805	173.1	13737.993	36796.816
7060	172.92	11599.568	36905.313
9480	172.83	12945.004	36522.293
7972	172.81	11899.794	33279.785
11797	172.54	14376.978	33400.059
12244	172.5	14502.107	38662.332
3502	172.35	9480.422	33294.617
4954	172.29	10361.249	34015.176
4054	172.06	9810.884	36476.293
3289	171.95	9388.321	37403.598
7441	171.75	11707.961	36303.758
8499	171.74	12303.432	35633.465
41	171.64	7901.368	33547.676
5568	171.56	10590.808	35946.789
783	171.43	7856.788	39561.496
3085	171.39	9203.411	39017.387
4583	171.14	10258.351	38800.605
2695	170.74	9020.164	34857.035
11790	170.41	14390.861	33135.539
4241	169.71	9997.658	33875.531
11901	169.67	14409.18	35888.883
5787	169.57	10833.215	35181.672
10070	169.55	13385.348	33795.996
1419	169.49	8362.163	37926.258
4716	169.17	10324.264	36943.34
6840	169.11	11411.726	38149.016
4321	168.84	9950.269	35664.363
2123	168.79	8789.108	34915.508
7768	168.67	12013.645	37596.133
3008	168.42	9238.156	37524.324
7000	168.42	11436.334	38421.598
8606	168.35	12393.08	33136.129
6320	168.21	11079.223	35884.953
5220	168.19	10349.551	38178.484
1769	168.12	8474.975	37761.117
11866	168	14301.951	35337.766
7194	167.92	11555.914	33991.621
3930	167.6	9800.602	38880.07
3847	167.56	9670.69	38766.832
6841	167.56	11224.176	38175.383
7355	167.46	11726.873	34182.988
7966	167.41	11975.026	33463.809
657	167.39	7725.947	37959.168
12819	167.18	14631.539	34612.695
2690	167.04	8911.068	35092.5
3960	167.04	9895.446	38432.199
7832	166.91	11867.041	36228.785
12817	166.89	14637.546	34871.773
1531	166.79	8331.668	38932.609
6794	166.64	11224.402	37211.379
7809	166.33	12039.215	36715.672
4821	166.33	10310.833	35056.242
2169	166.16	8731.709	35959.383
11539	166.12	14039.849	37890.473
12412	166.07	14450.424	37971.871
8038	165.97	12176.323	34400.926
10927	165.95	13621.194	34032.828
9148	165.93	12897.407	36256.066
10982	165.93	13918.616	33462.934
10052	165.89	13512.931	33366.598
4731	165.84	10269.814	37017.676
6897	165.82	11219.543	39091.641
6844	165.74	11341.737	38220.539
1147	165.68	8174.107	33261.484
1898	165.55	8542.537	35601.828
69	165.53	7764.002	34040.184
6935	165.45	11556.955	39935.844
1319	165.36	8345.728	36281.547
12136	165.26	14611.139	39689.18
5680	165.26	10755.414	33187.055
3029	165.2	9118.08	37937.188
11434	165.11	14049.244	39152.266
8320	165.05	12390.234	38848.676
8236	164.92	12276.117	39218.906
9124	164.84	12811.692	36958.57
6017	164.74	10843.029	38193.68
7682	164.67	12042.409	38858.297
8248	164.48	12257.16	39373.305
4789	164.42	10235.034	35871.863
9939	164.23	13153.755	34807.07
6477	164.21	11161.851	33555.09
4127	164	9805.903	34817.402
5752	164	10803.185	34236.781
3594	163.96	9516.93	34633.996
3530	163.94	9500.147	33457.781
4869	163.88	10297.523	33766.996
11973	163.86	14314.141	37486.125
11219	163.75	13991.973	39078.469
12674	163.63	14622.321	36427.914
4332	163.56	10055.899	35894.324
1539	163.5	8356.795	39096.234
9009	163.48	12726.63	39148.844
58	163.48	7927.337	33837.867
8047	163.27	12203.084	34547.906
733	163.25	7670.338	38724.52
8758	163.17	12557.171	36567.273
11566	163.14	14168.013	37043.031
4328	163.1	9968.286	35797.199
2163	163.06	8777.009	35841.816
5850	163.06	10923.352	35941.777
9864	163.02	13196.86	36886.449
4635	162.98	10161.353	38065.875
7819	162.91	12043.16	36683.117
4509	162.89	10094.441	38770.371
7808	162.68	12004.887	36996.648
6112	162.62	11139.877	39482.008
11159	162.48	13780.574	38052.008
6049	162.39	10981.758	38738.074
10985	161.99	13852.284	33669.246
6096	161.93	11136.418	39756.781
10201	161.89	13508.664	36711.586
7366	161.78	11844.89	34418.617
10154	161.64	13422.266	35478.605
2057	161.55	8628.614	33891.648
10080	161.53	13360.399	34156.496
5348	161.51	10631.79	38771.813
11228	161.3	13876.818	39128.551
11154	161.3	13893.987	37712.746
5071	161.26	10363.352	36799.422
5619	161.26	10680.674	34845.426
1799	161.01	8548.962	37224.645
4229	160.89	10112.568	33725.543
4800	160.76	10218.085	35281.746
10814	160.59	13720.059	36425.152
8941	160.34	12670.218	39719.535
3288	160.28	9456.758	37364.953
2026	160.22	8836.935	33066.355
1812	160.13	8587.656	37067.07
11941	160.03	14315.526	36727.5
10122	160.01	13511.405	34980.715
1181	159.97	8396.103	33758.406
1198	159.94	8245.496	34118.32
6079	159.88	10781.812	39364.961
4905	159.65	10180.639	33120.594
2819	159.46	9110.793	34173.445
944	159.4	8155.733	37585.195
5104	159.36	10388.691	36985.496
6667	159.29	11379.791	34967.52
6010	159.19	10819.115	38057.66
5048	159.19	10514.976	36565.316
11184	158.94	13850.259	38622.094
7451	158.88	11687.971	36677.504
7343	158.65	11737.28	34015.902
8725	158.5	12513.662	35784.441
6097	158.35	11186.84	39832.102
10664	158	13716.373	39030.578
5586	157.96	10766.587	35419.902
5584	157.7	10763.755	35735.629
7405	157.68	11824.613	35640.043
2838	157.56	9256.121	34483.43
9058	157.5	12857.209	38764.891
9410	157.48	13087.448	34091.754
3050	157.43	9160.294	38459.137
11569	157.41	14203.977	37095.461
10997	157.39	13911.713	34064.996
10821	157.35	13666.89	36506
11592	157.26	14019.756	36697.445
5819	157.24	10972.32	35594.281
6452	157.16	11096.257	34020.699
4803	156.99	10233.918	35317.805
10410	156.8	13552.483	39267.781
1910	156.68	8578.245	35343.145
7655	156.6	12015.168	39552.141
5805	156.49	10913.057	35470.148
8755	156.49	12697.108	36497.293
7279	156.47	11611.04	33255.492
5869	156.39	10839.049	36199.637
6270	156.26	11136.042	36609.113
5751	156.24	10911.547	34225.559
12511	156.2	14466.749	37730.645
11206	156.03	13941.038	38866.77
7929	155.93	11931.504	34042.465
9942	155.91	13169.48	34852.609
4909	155.68	10516.994	33044.258
5236	155.63	10554.201	38613.023
6183	155.44	11098.043	37834.344
5361	155.36	10765.588	38551.891
10289	155.3	13561.185	37695.039
12681	155.17	14562.632	36529.527
6206	155.15	11147.083	37570.73
7141	155.13	11576.1	34957.23
2377	155.05	8684.554	39409.508
1336	154.94	8364.661	36586.742
5947	154.94	10930.759	36943.734
4664	154.78	10144.517	37615.387
6002	154.77	10924.511	37810.305
4775	154.67	10262.045	36084.828
3499	154.61	9424.583	33270.695
11919	154.57	14270.03	36438.406
8057	154.57	12252.009	35124.406
1698	154.38	8419.648	38770.074
10057	154.36	13395.528	33559.047
746	154	7677.038	38914.547
2675	153.85	8965.42	35567.449
9894	153.79	13227.245	36062.434
3119	153.65	9178.247	39959.633
3156	153.63	9391.813	39192.836
12782	153.5	14467.548	35515.84
10951	153.37	13610.888	33602.336
11829	153.31	14405.605	34480.445
10173	153.18	13556.961	35934.156
8370	153.1	12339.98	38446.285
2393	153.06	8698.786	39780.203
5785	153	10903.644	35089.707
11815	153	14292.011	33780.277
3624	152.98	9568.566	35162.277
6679	152.95	11272.587	35025.879
5012	152.95	10407.312	35739.988
3547	152.87	9670.248	33693.41
10024	152.77	13348.037	33490.246
9974	152.75	13267.508	34588.379
6553	152.52	11354.133	34072.578
7124	152.31	11587.523	35513.922
926	152.24	8132.617	37895.5
264	152.2	7679.185	37080.07
1081	152.12	8011.678	34734.008
6288	152.1	11075.48	36065.551
8753	152.08	12639.687	36479.16
8227	152.03	12106.747	38983.215
9984	151.89	13320.052	34407.066
9853	151.72	13224.388	37278.23
3661	151.66	9508.669	35795.879
1731	151.49	8442.15	38396.637
4281	151.39	10115.903	34797.953
4695	151.37	10295.411	37055.613
7331	151.26	11676.618	33760.461
12351	151.22	14488.277	38041.344
10227	151.2	13443.636	37080.164
6117	151.2	11048.054	39368.516
2146	151.16	8641.058	35294.512
7875	151.11	12006.432	35301.531
6535	151.01	11300.594	33733.535
2872	150.97	9065.366	35065.941
8475	150.93	12427.851	36152.23
6458	150.88	11180.388	33928.648
163	150.82	7725.16	35442.012
8497	150.7	12284.54	35612.867
8228	150.63	12194.272	38993.18
27	150.49	7795.893	33386.324
6015	150.47	10826.49	38180.844
4472	150.44	9936.955	38368.691
2729	150.34	8975.384	34120.527
826	150.32	8151.362	39366.773
5139	150.26	10409.163	37214.508
10089	150.23	13541.58	34341.051
10635	150.23	13697.022	39402.328
9878	150.23	13254.95	36854.988
11754	150.11	14196.836	33529.148
2121	150.03	8701.085	34904.109
9437	150	12943.365	34855.238
8157	150	12143.757	37948.191
775	149.98	7939.347	39431.613
8399	149.92	12323.478	37683.43
8714	149.88	12696.68	35524.094
3442	149.84	9283.222	34496.535
7848	149.73	11991.349	35955.336
5192	149.63	10390.414	37712.156
1997	149.44	8474.573	33568.938
10615	149.44	13743.292	39590.766
152	149.4	7851.332	35238.688
11836	149.38	14334.606	34663.742
4936	149.36	10377.427	33706.445
2011	149.31	8433.596	33030.848
11535	149.25	14038.442	38116.145
6872	149.19	11272.197	38761.32
11146	149.15	13935.524	37549.266
5952	149.11	10984.027	37016.844
11160	149.06	13854.96	38112.902
3545	148.92	9673.823	33649.293
4969	148.79	10399.553	34377.484
3315	148.75	9338.36	36792.945
7328	148.48	11754.078	33676.137
3339	148.44	9457.59	36618.199
11513	148.44	14182.669	38564.773
6802	148.29	11412.884	37419.898
7583	148.23	11728.897	39469.754
11847	148.12	14305.709	34941.68
4859	148	10317.853	34285.281
8090	147.93	12077.469	35764.426
4910	147.87	10420.859	33058.789
11856	147.83	14209.093	35173.953
12832	147.79	14551.35	34552.711
44	147.79	7672.405	33579.77
4273	147.62	10055.262	34601.539
2908	147.62	9153.111	35894.063
7516	147.6	11642.126	37934.473
2759	147.58	9024.572	33100.406
10407	147.56	13549.307	39220.109
4578	147.52	10168.553	38963.578
4657	147.51	10332.906	37508.219
9836	147.51	13171.844	37642.34
8923	147.49	12658.866	39362.773
4339	147.47	10105.058	36053.324
8076	147.35	12063.501	35516.551
9233	147.35	12757.182	34613.297
11996	147.29	14370.296	38059.219
7085	147.22	11429.376	36527.879
1254	147.2	8301.727	35452.602
3800	147.1	9512.934	37959.645
689	147.08	7686.186	38308.012
9684	147.07	13088.434	39911.617
1406	146.95	8261.833	37629.68
2946	146.93	9195.854	36620.797
5757	146.85	10986.551	34332.84
11997	146.82	14214.273	38075.5
4948	146.8	10515.012	33893.625
5268	146.76	10399.13	39393.613
11562	146.74	14192.513	37274.363
7956	146.74	11870.043	33588.156
9821	146.68	13303.513	38133.625
1710	146.64	8585.98	38786.352
12373	146.61	14442.175	38102.16
1097	146.53	8111.573	34144.398
11688	146.51	14199.712	34985.273
2126	146.47	8644.938	34992.086
5768	146.45	10904.591	34560.398
1149	146.43	8096.778	33006.379
8042	146.3	12223.895	34447.988
8465	146.28	12300.304	36344.086
11905	146.26	14374.06	35969.93
1153	146.26	8146.345	33094.57
213	146.11	7663.993	36171.172
2138	146.09	8717.212	35107.176
5937	146.03	10787.84	36796.641
11586	145.99	14097.923	36828.137
4025	145.95	9834.499	36993.004
7632	145.92	11894.938	39950.324
7106	145.78	11500.474	35996.035
3976	145.74	9720.877	37944.23
7965	145.71	11917.059	33404.691
8336	145.63	12320.563	38673.379
3391	145.59	9340.553	35434.238
1377	145.59	8236.435	37095.703
3517	145.44	9644.875	33182.57
9767	145.42	13144.107	39252.375
11616	145.34	14182.157	36127.395
1277	145.32	8305.314	35831.797
4034	145.28	9837.715	36586.68
7926	145.02	11914.702	34030.984
2880	145	9119.456	35244.258
10018	144.96	13272.999	33965.363
1992	144.94	8501.598	33525.105
11217	144.92	13790.511	39027.766
2405	144.9	8962.717	39864.227
7404	144.82	11720.75	35598.488
5176	144.82	10482.926	37533.438
12756	144.75	14575.259	35588.445
4925	144.67	10375.677	33428.063
6826	144.61	11255.82	37707.383
2215	144.56	8834.635	36848.422
6073	144.56	10861.959	39241.125
5822	144.48	10946.664	35618.027
7475	144.42	11636.03	37345.699
8110	144.33	12067.152	36592.535
9241	144.33	12729.927	34720.629
8938	144.15	12686.391	39695.254
5035	144.15	10382.792	36325.211
6767	144.1	11393.304	36975.566
11771	144.1	14131.889	33187.25
8574	144.08	12394.162	33932.941
2337	144.04	8744.187	38789.063
1590	144	8555.488	39631.801
6921	143.81	11328.726	39702.484
4395	143.81	10029.176	36822.273
9467	143.62	13128.628	35985.004
2980	143.58	9196.264	37082.16
1252	143.54	8221.277	35430.551
5649	143.52	10698.342	34243.719
11923	143.33	14411.76	36478.875
11555	143.31	14128.862	37362.656
3021	143.31	9136.058	37779.277
6528	143.27	11361.106	33600.352
3471	143.18	9316.12	33936.102
6689	143.16	11232.749	35031.859
11123	143.14	13879.58	37071.852
9893	143.1	13155.904	36061.027
109	143.08	7972.462	34509.207
9874	142.89	13343.009	36761.492
3644	142.85	9499.149	35529.809
130	142.62	7895.209	34808.02
2638	142.6	8971.416	36504.637
4060	142.58	9817.498	36223
10873	142.56	13707.558	35568.227
8121	142.56	12201.1	37059.543
5312	142.51	10573.142	39538.902
3845	142.49	9592.965	38734.188
6715	142.43	11267.184	35580.645
2824	142.41	9077.521	34244.199
12274	142.35	14626.699	38313.309
6865	142.28	11236.034	38595.301
2156	142.2	8807.146	35676.27
6523	142.03	11411.382	33484.852
11525	142.01	14092.525	38165.934
4313	141.99	10107.042	35495.934
11202	141.87	13935.868	38838.578
5980	141.84	10987.128	37373.285
927	141.84	8117.654	37910.281
2956	141.7	9202.616	36770.121
6137	141.7	11151.293	39111.367
2029	141.66	8788.212	33101.031
3465	141.55	9275.15	33857.133
3655	141.51	9512.039	35699.395
5715	141.49	10962.845	33336.027
208	141.45	7781.853	36053.371
5788	141.26	10785.66	35203.207
10036	141.22	13192.971	33286.133
7857	141.2	11914.36	35592.777
1979	141.17	8504.722	33673.398
3719	141.15	9498.435	36717.602
4596	141.13	10309.19	38720.797
3553	140.94	9674.225	33761.086
7224	140.94	11461.72	33651.039
3817	140.92	9600.579	38328.152
6318	140.71	11161.968	35883.906
222	140.63	7807.349	36294.441
4996	140.61	10460.601	35138.406
2958	140.53	9100.25	36805.652
12856	140.53	14459.217	34012.441
6215	140.51	11097.05	37361.215
7979	140.5	11901.343	33139.609
5849	140.42	10827.83	35927.605
1725	140.34	8597.621	38330.184
7544	140.25	11845.158	38532.105
6020	140.21	10949.011	38328.328
6834	140.21	11262.869	37931.469
1978	140.17	8573.442	33671.492
10972	140.17	13808.959	33053.801
4787	140.13	10261.919	35857.754
8711	140.09	12507.638	35445.008
2046	140.05	8743.353	33580.691
10973	139.94	13903.321	33205.527
4513	139.9	9955.984	38840.363
7521	139.88	11783.374	38025.668
7867	139.88	11955.661	35510.695
11982	139.88	14350.69	37735.008
762	139.84	7846.435	39216.066
1555	139.65	8332.581	39525.617
12769	139.54	14430.744	35703.309
9429	139.5	13075.097	34691.289
12797	139.48	14437.935	35385.531
4595	139.46	10334.929	38712.883
10716	139.42	13602.809	38472.535
8175	139.38	12270.219	38239.598
8861	139.33	12700.48	38530.957
7352	139.33	11668.519	34116.996
9094	139.25	12723.523	37868.641
4275	139.21	9965.568	34647.754
5271	139.21	10515.576	39438.723
219	139.19	7937.763	36283.137
6122	139.1	11155.133	39161.773
7673	139.06	12035.936	38973.406
8704	138.79	12623.52	35349.359
10813	138.79	13619.82	36665.766
1588	138.79	8446.158	39916.941
4293	138.73	10075.469	35014.324
8955	138.69	12493.094	39883.738
11743	138.64	14109.872	33905.938
10795	138.62	13758.234	36865.18
10759	138.62	13640.707	37845.109
7517	138.58	11706.864	37968.523
5017	138.58	10349.325	35910.195
6716	138.54	11273.715	35637.914
11814	138.52	14351.318	33771.906
9344	138.5	13070.085	33321.809
11830	138.46	14300.761	34546.848
9790	138.46	13201.024	38518.855
955	138.46	8182.42	37247.984
6760	138.45	11412.314	36905.344
11641	138.39	14179.303	35784.934
6550	138.37	11216.528	34022.246
9465	138.31	12942.586	35871.523
115	138.31	7746.941	34574.008
83	138.29	7814.311	34174.703
7173	138.06	11632.166	34545.488
2862	138.06	9169.647	35000.363
11817	138.02	14214.422	33915.781
3455	138.02	9432.693	33968.59
6952	138.01	11563.959	39378.254
10654	137.87	13693.049	39200.574
4973	137.74	10545.87	34695.113
6737	137.68	11316.466	36210.898
5326	137.66	10754.312	39224.719
4893	137.53	10274.686	33187.941
1963	137.43	8586.47	34210.121
8305	137.39	12318.104	39391.273
9278	137.35	12866.388	33524.871
4388	137.35	9922.956	36671.563
8054	137.32	12166.706	35058.949
4038	137.26	9712.967	36634.113
2597	137.22	8928.876	36951.41
6480	137.22	11020.907	33348.215
5722	137.16	10792.156	33594.711
6549	137.12	11232.31	34011.559
2916	137.1	9215.56	36021.258
1018	137.1	8078.234	36020.305
855	137.05	8126.711	38719.352
11070	137.05	13789.909	35727.48
8280	137.03	12406.59	39817.988
9796	136.97	13204.632	38574.555
953	136.91	8115.187	37226.625
2277	136.89	8722.965	38000.313
6162	136.89	11050.287	38544.547
2221	136.84	8646.608	36949.211
5049	136.8	10424.318	36600.563
1933	136.78	8590.959	34807.273
12863	136.76	14634.117	33856.816
3891	136.76	9664.796	39795.738
4145	136.68	9847.189	34297.539
11054	136.66	13834.761	35476.461
1930	136.53	8524.764	34782.195
1001	136.51	8108.735	36292.598
2706	136.51	8987.003	34547.117
10000	136.49	13266.246	34038.91
12881	136.45	14584.78	33606.914
1600	136.45	8626.493	39276.02
654	136.34	7798.039	37945.496
2814	136.34	9250.838	34071.563
11109	136.34	13853.642	36683.879
7899	136.19	12038.922	34909.547
2544	136.15	9016.507	38089.051
12060	136.07	14258.269	39157.922
7272	136.05	11500.387	33184.828
12085	136.03	14359.302	39526.539
10178	135.96	13540.086	36028.504
986	135.92	8183.992	36634.766
6492	135.88	11136.235	33261.02
7918	135.86	12038.738	34192.367
6042	135.82	10911.596	38546.488
7687	135.75	11855.563	38951.789
10087	135.69	13491.193	34227.664
5730	135.65	10913.276	33840.465
10106	135.65	13460.768	34772
9688	135.59	13338.142	39843.773
2697	135.53	8958.371	34858.457
11972	135.46	14331.162	37467.527
9082	135.38	12738.42	38307.313
5572	135.38	10634.369	35817.633
4675	135.38	10170.464	37402.422
11169	135.29	13943.963	38292.996
6866	135.21	11290.079	38616.242
8082	135.19	12178.141	35659.039
8559	135.17	12475.276	34039.348
5562	135.13	10636.919	36161.449
7084	135.11	11469.97	36460.477
12090	135.09	14301.038	39707.977
1138	135.07	8021.765	33485.977
6118	135.06	11011.875	39378.477
9937	135.04	13254.391	34785.723
7134	134.96	11621.151	35112.41
4922	134.79	10359.779	33311.305
7101	134.75	11603.665	36209.68
5632	134.73	10588.982	34599.395
5693	134.73	10583.311	33042.023
7108	134.69	11484.224	36003.332
5888	134.67	10989.774	36358.012
2100	134.65	8643.362	34660.938
5690	134.63	10768.916	33318.754
9464	134.46	12963.678	35811.898
4557	134.39	10292.157	39657.242
7844	134.39	11859.375	35918.063
2833	134.31	9127.226	34415.348
4426	134.29	10094.032	37302.168
8508	134.29	12480.838	35467.195
7953	134.27	11868.454	33554.84
3621	134.21	9692.8	35134.922
4561	134.17	10217.209	39468.137
2641	134.14	8877.925	36277.355
11253	134.12	13896.784	39495.809
4237	134.12	10024.007	33862.969
6467	134	11054.868	33736.117
1107	133.98	8162.456	34039.715
5013	133.93	10459.563	35773.988
5483	133.91	10690.809	36792.953
2667	133.87	8916.68	35870.066
11415	133.87	14200.183	39585.859
9025	133.87	12874.114	39033.82
4075	133.85	9854.558	36196.84
4817	133.66	10316.787	35013.152
1373	133.64	8345.157	37033.449
6449	133.62	11201.36	34253.668
9953	133.58	13181.135	34647.086
2142	133.56	8738.447	35257.758
3521	133.54	9656.645	33267.086
9822	133.48	13234.958	38142.664
8770	133.45	12603.947	36859.988
4768	133.43	10208.326	36246.543
10359	133.43	13481.993	38441.566
5796	133.43	10846.54	35266.77
2874	133.35	9201.941	35096.648
4415	133.31	10056.395	37187.293
1131	133.31	8063.352	33349.371
8970	133.27	12723.319	39890.027
4196	133.27	9815.757	33007.965
4263	133.26	9988.054	34442.746
8271	133.26	12260.939	39760.973
6249	133.24	11151.83	36962.77
2963	133.2	9239.669	36869.805
2902	133.16	9148.514	35795.84
2266	133.16	8682.424	37873.047
2098	133.14	8788.673	34639.965
10381	133.08	13504.899	38734.449
1618	133.06	8483.017	38974.188
6202	133.06	11114.595	37511.715
857	133.04	8006.939	38741.285
991	133.04	8046.103	36386.289
9857	133.01	13225.272	37328.672
2038	132.89	8697.961	33309.867
2152	132.87	8781.228	35592.063
6778	132.85	11250.655	37035.121
5745	132.78	10898.554	34165.02
1382	132.72	8374.011	37149.543
11633	132.68	14002.23	35946.105
11676	132.66	14054.662	35152.441
8686	132.66	12630.08	35087.914
4405	132.64	9921.575	37037.41
11811	132.64	14368.7	33737.207
8678	132.64	12574.396	34771.758
7574	132.62	11741.684	39324.934
6384	132.62	11116.807	35187.82
2176	132.58	8746.497	36026.754
6776	132.57	11325.375	37002.148
1960	132.47	8460.68	34349.762
4402	132.3	10070.201	36962.922
7022	132.22	11529.73	37783.367
1083	132.16	8173.753	34557.609
1004	132.14	8094.2	36321.648
5695	132.14	10763.296	33094.777
2781	132.11	9103.355	33315.547
1285	132.01	8392.161	35866.191
11887	131.97	14415.328	35624.941
8622	131.95	12615.089	33357.578
7804	131.9	11860.664	36900.203
1571	131.86	8337.615	39788.832
4537	131.86	9930.232	39590.871
5533	131.8	10722.828	36458.258
5551	131.8	10735.293	36257.051
6544	131.76	11255.646	33865.613
3901	131.7	9905.027	39986.367
4407	131.68	10051.604	37093.477
2080	131.57	8683.387	34371.57
3565	131.44	9580.532	33967.82
2396	131.42	8686.274	39905.652
11627	131.4	14195.032	36186.426
4488	131.38	10092.442	38591.516
6285	131.34	11140.176	36262.355
11216	131.34	13846.367	39022.199
5363	131.32	10721.127	38569.848
2567	131.32	9043.947	37609.16
142	131.3	7656.712	35014.008
1601	131.28	8549.604	39281.691
3218	131.22	9413.844	38042.246
11168	131.21	13890.171	38255.813
5929	131.17	10924.521	36694.309
11561	131.09	14093.603	37270.695
10886	131.05	13662.288	35403.797
2317	131.05	8677.701	38491.938
11056	131.03	13975.52	35507.707
4265	130.96	10022.586	34496.586
8296	130.88	12280.279	39489.785
10251	130.88	13385.367	37328.328
5655	130.84	10624.935	34066.391
4386	130.73	10033.858	36659.438
123	130.71	7796.592	34687.516
7977	130.69	11855.323	33107.906
2689	130.65	8899.745	35028.398
8673	130.54	12706.756	34706.984
5402	130.5	10689.878	37886.863
2910	130.48	9065.195	35923.336
8825	130.38	12504.072	38059.094
1570	130.23	8280.13	39724.52
8993	130.19	12727.981	39527.73
7791	130.17	11927.567	37290.195
7354	130.15	11663.933	34180.969
11030	130.09	13848.683	34964.246
3539	130.08	9695.98	33563.629
5372	130.02	10726	38343.215
6546	130.02	11386.973	33934.848
2893	130.02	9171.949	35581.633
5958	129.96	10867.317	37063.574
665	129.96	7834.82	38070.422
5698	129.96	10725.531	33126.965
11669	129.94	14171.244	35279.957
1244	129.9	8333.27	35274.695
1172	129.88	8248.665	33554.328
6567	129.83	11210.447	34381.051
1606	129.77	8534.66	39377.617
10691	129.73	13659.127	38875.504
2108	129.71	8694.379	34723.77
10932	129.71	13762.796	34119
5168	129.65	10486.259	37445.422
6742	129.65	11214.213	36444.117
3399	129.62	9281.303	35536.945
6442	129.6	11180.745	34408.898
11145	129.58	13813.674	37547.047
1180	129.58	8248.518	33750.871
12083	129.54	14239.652	39521.391
7605	129.52	11747.173	39858.77
745	129.46	7706.857	38859.648
10992	129.37	13951.973	33839.559
10065	129.37	13406.988	33636.531
7711	129.33	11938.164	38562.797
3287	129.29	9411.606	37591.512
6948	129.25	11504.729	39331.551
6712	129.23	11344.043	35509.453
5707	129.18	10799.161	33117.996
790	129.08	7932.925	39711.891
8011	129.04	12119.238	33657.758
3039	128.95	9179.398	38158.238
8738	128.91	12639.599	35990.32
4470	128.87	10079.024	38312.191
8297	128.83	12488.699	39495.895
8028	128.75	12249.502	33982.547
11840	128.7	14226.305	34780.754
157	128.68	7654.794	35350.313
2921	128.68	9116.917	36094.516
11025	128.64	13987.064	34854.832
2822	128.64	9099.511	34210.742
8113	128.58	12264.841	36725.953
898	128.58	8105.88	38203.82
9489	128.58	12962.789	36661.051
4823	128.56	10207.507	34929.539
4257	128.5	9977.279	34255.387
8884	128.45	12528.072	38674.957
8024	128.43	12248.271	33948.711
10362	128.37	13433.21	38467.426
9797	128.35	13147.316	38582.535
10887	128.33	13776.427	35101.555
5755	128.31	10950.13	34309.68
4897	128.29	10211.838	33294.012
8521	128.24	12438.434	35154.297
6965	128.22	11562.558	39076.781
5556	128.22	10670.537	36370.465
7280	128.18	11580.108	33268.797
6027	128.14	10945.188	38458.348
11298	128.1	13825.601	39803.738
7942	128.03	11988.154	33708.941
10837	127.99	13566.697	35905.164
9004	127.97	12779.301	39373.316
5487	127.95	10579.369	36809.867
2198	127.93	8824.349	36556.656
9323	127.93	13124.767	33135.438
1135	127.91	8031.955	33386.828
5587	127.91	10733.302	35422.309
12116	127.89	14466.447	39806.148
2777	127.82	9245.178	33146.195
9317	127.82	12991.769	33081.938
2172	127.8	8654.528	35976.984
10713	127.74	13747.005	38780.527
3619	127.68	9590.877	35094.297
3587	127.66	9492.923	34500.801
6978	127.64	11459.709	38712.492
11192	127.57	13895.083	38717.566
2143	127.47	8819.914	35262.934
1427	127.45	8205.824	38250.746
8545	127.43	12287.861	34410.676
12706	127.37	14464.311	36125.215
9348	127.36	13029.831	33370.301
9046	127.32	12812.556	38685.953
3756	127.16	9624.184	37416.391
3109	127.14	9152.596	39730.016
7119	127.09	11544.665	35456.137
3294	126.97	9320.025	37278.887
12066	126.92	14365.575	39239.215
11171	126.76	13875.859	38425.434
10827	126.72	13752.463	36260.457
3672	126.72	9614.078	36051.508
10816	126.67	13570.333	36462.426
6205	126.59	11153.2	37551.773
10481	126.57	13478.169	39843.234
999	126.53	8194.361	36251.242
6880	126.53	11353.433	38950.809
2047	126.46	8637.36	33608.074
4161	126.44	9699.253	34068.008
12892	126.42	14437.307	33233.723
1197	126.32	8318.447	34115.938
9454	126.3	13079.292	35291.957
9143	126.28	12859.69	36383.484
9891	126.28	13332.779	36525.203
1281	126.26	8210.942	35856.563
4693	126.24	10314.529	37047.145
3880	126.21	9636.411	39411.207
12002	126.15	14400.295	38268.367
1976	126.15	8583.139	33904.762
3761	126.07	9546.813	37473.211
3374	126.03	9296.203	35939.527
9884	126	13149.444	36418.375
8043	126	12083.431	34480.281
2683	125.84	8980.837	35389.766
5317	125.82	10717.954	39335.527
7428	125.78	11810.004	35933.363
2407	125.77	8878.107	39904.047
4169	125.75	9731.887	33691.152
3010	125.73	9273.183	37544.504
11239	125.59	13782.567	39297.48
8914	125.52	12572.835	39183.516
10918	125.52	13693.299	34447.203
4002	125.5	9904.907	37269.961
2079	125.44	8724.902	34369.027
9386	125.4	12934.954	33763.086
8989	125.38	12757.708	39453.563
9875	125.36	13248.872	36785.609
1762	125.33	8495.419	37900.215
1058	125.23	8114.782	35138.402
2699	125.23	8949.684	34884.539
7914	125.21	11961.737	34359.066
4643	125.21	10174.919	37893.422
3788	125.04	9576.795	37826.301
4149	125.04	9856.164	34345.695
8444	125.04	12439.9	36572.594
6113	125.04	11118.332	39571.449
4147	125.02	9903.056	34341.82
8895	125	12565.635	38715.656
4312	124.98	10059.572	35495.031
2385	124.94	8776.296	39537.207
7208	124.85	11621.524	33813.867
6099	124.83	11043.603	39931.461
7059	124.83	11562.467	36880.977
4203	124.77	10058.664	33021.961
6705	124.77	11347.253	35341.691
6446	124.75	11107.948	34149.184
8520	124.71	12316.943	35104.457
3984	124.64	9807.207	37687.512
10299	124.6	13382.376	37819.902
3738	124.6	9557.724	36969.531
3704	124.6	9571.164	36546.246
9977	124.54	13224.609	34323.215
7449	124.54	11702.969	36511.328
9531	124.48	12947.348	37597.223
11015	124.29	13924.094	34533.406
3906	124.2	9703.587	39690.754
6564	124.1	11288.116	34355.691
4074	124.04	9725.211	36195.266
4434	124	10020.153	37382.598
4848	124	10167.285	34169.063
11638	123.97	14164.621	36042.227
9859	123.97	13239.189	37056.629
2774	123.95	9236.837	33094.465
7471	123.89	11678.063	37299.391
2209	123.89	8649.389	36789.016
11103	123.89	13874.113	36554.277
8659	123.87	12647.24	34294.809
2423	123.81	8953.511	39721.102
6927	123.68	11397.901	39818.344
9415	123.64	13109.924	34200.27
2868	123.58	9203.645	35042.695
6074	123.54	10961.744	39246.813
2056	123.49	8749.938	33861.723
8723	123.45	12662.576	35740.727
7234	123.43	11485.642	33794.492
8952	123.41	12518.831	39870.934
4010	123.41	9770.41	37079.969
11687	123.41	13999.42	34979.129
10737	123.39	13563.689	38445.145
2217	123.37	8752.204	36875.008
3367	123.37	9364.002	36125.57
6065	123.31	10848.153	39128.5
12388	123.31	14620.822	37849.934
2989	123.28	9094.851	37162.367
9902	123.28	13241.903	35867.547
4443	123.24	10121.599	37616.242
4748	123.24	10135.651	36540.516
86	123.18	7777.65	34234.102
1199	123.18	8307.928	34139.898
6558	123.12	11253.076	34184.012
2094	123.07	8757.675	34529.793
3862	123.01	9588.656	38981.262
4266	123.01	10012.017	34523.211
10017	122.97	13161.929	33948
11540	122.95	14021.679	37888.488
10957	122.95	13617.553	33450.469
4816	122.93	10277.782	34955.754
1581	122.91	8283.156	39999.695
8649	122.91	12598.642	34003.285
12250	122.82	14477.037	38689.047
1313	122.8	8233.119	36174.461
3030	122.78	9127.029	37974.602
3546	122.76	9576.218	33663.484
10019	122.72	13229.307	33674.586
4108	122.72	9723.132	35510.449
5753	122.68	10932.06	34249.914
11100	122.66	13783.669	36499.91
6105	122.55	11132.621	39676.594
7897	122.55	11854.335	34897.441
4690	122.53	10234.782	37308.391
7196	122.45	11538.226	34019.52
1912	122.43	8443.707	35400.625
5133	122.39	10404.735	37165.203
12880	122.3	14479.223	33571.82
8192	122.3	12152.135	38506.645
4099	122.26	9869.549	35617.445
5626	122.2	10674.207	34758.809
2954	122.18	9083.404	36739.355
11305	122.13	13892.428	39827.023
6479	122.13	11024.592	33562.922
11136	122.11	13813.488	37360.387
9788	122.07	13318.41	38759.809
4511	122.07	10122.769	38818.621
1182	121.99	8240.21	33875.555
1950	121.97	8609.373	34475.977
3478	121.93	9293.301	33791.738
4159	121.9	9730.065	34056.09
5681	121.9	10715.081	33202.051
10108	121.8	13425.363	34789.691
12079	121.74	14422.09	39458.516
897	121.69	8184.837	38194.883
7908	121.67	11989.907	34300.242
3450	121.67	9292.947	34192.793
1237	121.65	8325.044	35161.527
2241	121.65	8807.485	37208.988
9027	121.59	12807.352	38799.938
1060	121.59	8184.058	35164.211
7126	121.55	11570.055	35546.273
6007	121.53	10795.32	38025.77
5802	121.53	10937.935	35406.91
1064	121.46	7991.105	35230.824
8917	121.4	12567.86	39268.094
7824	121.4	12013.151	36444.586
12649	121.38	14580.931	36784.133
8867	121.36	12607.684	38557.348
3040	121.36	9239.011	38162.383
5700	121.28	10897.021	33013.305
46	121.26	7811.87	33592.926
8632	121.26	12646.68	33573.738
5093	121.25	10484.93	36946.574
1953	121.23	8494.216	34538.598
1155	121.23	8194.542	33115.125
11028	121.21	13894.021	34908.785
3111	121.17	9231.977	39774.977
9095	121.13	12897.253	37895.863
2421	121.09	9055.092	39697.051
6739	121.05	11248.502	36306.969
4090	121.02	9915.757	35858.137
9972	121	13333.504	34532.465
3632	120.98	9550.002	35279.832
12105	120.98	14313.947	39961.738
8541	120.9	12473.113	34494.711
1202	120.8	8279.376	34186.813
160	120.8	7709.178	35429.195
7869	120.77	12051.159	35547.375
6178	120.77	11137.115	38309.887
10565	120.69	13712.476	39616.988
10775	120.65	13695.478	37808.441
6560	120.65	11224.287	34256.988
8610	120.59	12570.611	33010.727
295	120.58	7704.619	37441.094
8674	120.58	12525.337	34709
8847	120.5	12623.299	38285.934
4838	120.48	10198.188	34572.711
11427	120.42	14114.496	39345.742
4971	120.38	10425.807	34492.137
7593	120.29	11771.998	39552.648
9114	120.27	12787.092	37488.117
1798	120.25	8612.924	37217.672
2585	120.23	9047.878	37085.77
7601	120.23	11796.074	39674.422
3869	120.23	9513.074	39163.859
8518	120.21	12417.819	35409.316
789	120.19	7691.526	39678.598
8250	120.15	12117.823	39418.043
7873	120.13	11999.243	35285.684
8136	120.04	12232.328	37384.625
11587	120.02	14134.618	36825.547
7345	120.02	11777.552	34032.844
2717	120.02	9004.017	34384.492
3411	119.96	9413.519	35129.223
10103	119.9	13475.611	34704.629
3193	119.89	9433.19	38576.379
2716	119.83	9033.063	34383.699
4033	119.79	9760.358	36856.609
3710	119.79	9656.323	36643.27
12593	119.73	14442.684	37289.738
1186	119.73	8260.537	33928.602
2020	119.6	8585.84	33152.914
1337	119.6	8283.685	36611.688
10671	119.58	13768.736	39077.152
231	119.58	7849.408	36486.664
7145	119.58	11417.119	35053.461
5718	119.52	10848.512	33500.012
3412	119.52	9318.819	35153.063
9748	119.48	13231.081	39168.676
3037	119.48	9067.484	38131.137
4828	119.46	10305.132	34747.188
1421	119.43	8374.886	38182.184
11637	119.41	14093.934	36024.551
9501	119.39	13131.538	36915.66
4413	119.39	10093.617	37133.133
3542	119.2	9703.666	33592.141
2424	119.18	8992.113	39734.563
7095	119.16	11598.222	36314.125
5334	119.16	10657.772	39029.395
4235	119.14	9921.667	33764.523
9548	119.12	12989.315	37965.594
3879	119.12	9574.21	39396.789
7104	119.08	11631.917	35927.953
3620	119.08	9552.021	35135.523
7226	118.99	11469.928	33674.66
9808	118.95	13201.03	38218.621
9497	118.91	12981.489	36751.465
2827	118.89	9215.216	34313.859
2857	118.87	9143.142	34857.23
10082	118.83	13464.911	34162.273
5653	118.74	10610.878	33993.898
9740	118.66	13242.538	39414.695
5351	118.64	10638.204	38493.637
9382	118.62	12938.4	33673.27
11924	118.56	14272.229	36508.617
2968	118.56	9165.776	36955.598
1613	118.53	8487.455	39227.922
8442	118.51	12330.799	36791.91
7957	118.51	11944.351	33595.676
2623	118.47	8960.424	36787.566
7341	118.45	11812.283	33980.52
7147	118.43	11633.985	35067.16
1299	118.41	8244.56	35983.074
3964	118.3	9750.6	38175.262
5614	118.28	10604.153	35055.094
4246	118.26	10006.08	33956.531
8056	118.24	12264.916	35073.258
1016	118.24	8093.213	35980.309
11599	118.22	14046.609	36511.16
479	118.22	7977.183	37734.973
7098	118.08	11591.776	36089.227
5686	118.03	10622.174	33244.336
10110	118.01	13386.886	34791.234
8692	117.99	12612.394	35174.059
19	117.99	7766.28	33247.844
6932	117.99	11452.112	39844.535
5052	117.95	10542.637	36639.688
1925	117.91	8493.598	34950.977
4208	117.82	9950.227	33214.328
9405	117.78	12926.766	34044.031
3588	117.74	9523.892	34509.613
2653	117.72	9042.973	35927.684
7065	117.7	11476.779	36970.137
3689	117.68	9629.799	36365.891
7488	117.66	11802.449	37583.766
9508	117.63	12981.698	37016.559
10415	117.59	13414.676	39334.793
2196	117.55	8741.335	36489.871
10264	117.51	13535.782	37458.512
11572	117.49	14082.505	36864.762
6229	117.47	11024.364	37322.668
7333	117.47	11844.1	33862.215
6706	117.45	11244.81	35409.703
957	117.38	7999.199	37269.305
7265	117.32	11452.961	33447.422
5319	117.26	10671.993	39127.031
1936	117.11	8575	34857.988
9885	117.11	13173.765	36422.434
9421	117.07	13126.284	34312.008
5387	116.99	10645.516	38201.184
4978	116.97	10386.293	34807.129
5994	116.97	10880.317	37662.953
7843	116.97	11912.019	35913.125
7419	116.97	11680.258	35823.637
5413	116.97	10636.153	37683.191
8050	116.9	12113.467	34768.789
8915	116.9	12688.582	39216.27
3324	116.84	9388.168	36829.813
6317	116.8	11042.843	35879.344
7892	116.78	12045.442	34978.129
3095	116.78	9255.364	39297.715
2482	116.71	8990.973	38652.176
8004	116.71	12131.032	33496.551
2830	116.69	9105.47	34366.535
6751	116.69	11297.131	36613.887
3973	116.67	9753.372	37831.625
7887	116.63	11992.365	35212.137
6226	116.61	11170.679	37250.348
2199	116.61	8775.92	36556.93
10177	116.55	13508.173	36010.961
7448	116.55	11676.387	36490.727
9225	116.53	12718.73	34838.699
8033	116.51	12184.32	34195.441
3150	116.48	9394.708	39401.969
8561	116.46	12319.262	34096.707
11571	116.42	14068.83	37147.781
8510	116.4	12307.634	35529.441
11731	116.36	14195.763	34256.035
7589	116.28	11668.388	39522.848
4541	116.25	10006.901	39757.27
3861	116.21	9674.676	38976.449
1535	116.19	8390.787	39008.371
12893	116.17	14427.22	33242.582
7837	116.13	11940.339	36152.211
5945	116.11	10802.165	36924.367
6463	116.05	11125.49	33954.883
7900	116.05	11998.157	34673.711
4824	116.05	10248.948	34622.246
4866	116.05	10262.207	33916.398
3583	116.05	9530.923	34425.109
6531	116.04	11388.452	33701.27
3810	115.92	9585.736	38240.711
10925	115.88	13770.026	34253.676
12102	115.86	14306.63	39883.102
4920	115.84	10395.334	33295.777
1253	115.79	8227.929	35446.316
10851	115.75	13663.021	35803.855
2783	115.73	9082.458	33337.633
8712	115.67	12675.343	35479.313
6165	115.65	11125.383	38566.203
11537	115.63	14070.604	37864.844
9152	115.59	12902.288	36325.051
4613	115.58	10243.776	38628.094
8457	115.58	12323.876	36509.402
11389	115.54	14060.7	39607.359
6460	115.46	11037.444	33948.656
4993	115.42	10373.611	35040.895
2030	115.42	8687.751	33107.07
4463	115.38	10094.247	38083.684
9189	115.37	12714.289	35662.27
4412	115.31	10056.937	37133.43
10211	115.29	13457.372	36886.23
810	115.23	8138.168	39919.887
8672	115.23	12618.641	34707.273
12058	115.14	14396.823	39118.824
2382	115.06	8637.837	39501.809
1263	115.04	8203.066	35625.27
1945	115	8590.819	34688.793
5731	114.98	10941.257	33853.527
230	114.96	7744.009	36470.719
7709	114.94	11883.751	38556.398
3138	114.89	9384.259	39569.117
9434	114.83	13047.572	34736.27
5380	114.83	10594.263	38150.309
35	114.81	7834.442	33457.559
6177	114.77	11121.163	38206.719
10401	114.75	13509.578	39047.844
2996	114.75	9175.296	37235.348
8159	114.73	12069.447	37994.477
11871	114.71	14278.232	35347.57
7921	114.64	12015.236	34232.285
12533	114.64	14568.66	37555.383
3798	114.62	9659.016	37916.094
4879	114.6	10184.352	33352.332
3379	114.6	9359.533	36058.301
2088	114.54	8815.972	34470.512
2255	114.52	8688.857	37626.797
1607	114.48	8425.662	39140.504
8484	114.48	12471.844	35750.23
8717	114.48	12650.782	35645.859
5844	114.41	10969.23	35847.945
1128	114.41	8147.72	33606.48
9305	114.35	12810.771	33101.711
12537	114.33	14514.722	37569.305
6525	114.33	11248.708	33552.465
5767	114.29	10850.096	34530.078
9230	114.25	12831.898	34889.113
3344	114.25	9451.488	36633.953
812	114.2	7987.104	39602.047
7359	114.2	11816.812	34378.535
9773	114.18	13171.443	38975.984
9084	114.16	12710.605	38008.836
5873	114.14	10795.594	36231.996
12093	114.12	14251.798	39786.934
7975	114.12	12062.894	33075.945
8278	114.12	12354.216	39760.844
2282	114.06	8838.314	38136.438
8491	114.01	12304.625	35859.012
4122	113.99	9822.71	34983.82
45	113.99	7649.75	33585.41
8988	113.93	12921.645	39441.816
6884	113.93	11325.69	39021.809
3898	113.87	9849.632	39905.535
2846	113.87	9192.024	34674.168
10145	113.81	13409.513	35315.102
8206	113.79	12122.025	38660.027
4836	113.78	10304.205	34545.902
8397	113.74	12395.961	37962.715
2338	113.74	8777.492	38809.871
7017	113.72	11621.131	37882.656
4580	113.72	10174.421	39055.188
132	113.68	7816.605	34867.078
10917	113.68	13620.415	34386.656
2792	113.64	9259.827	33667.133
10875	113.64	13778.715	35574.504
11558	113.64	13996.176	37473.891
7142	113.56	11456.851	35025.824
5162	113.56	10454.726	37417.688
10766	113.39	13727.839	37980.68
2918	113.32	9072.649	36075.191
4297	113.3	10107.678	35099.164
5697	113.28	10758.412	33123.105
4013	113.26	9843.436	37126.871
12897	113.26	14453.055	33291.41
4976	113.22	10483.317	34770.734
2339	113.2	8687.994	38855.895
7812	113.18	11858.312	36798.387
11521	113.18	14144.523	38365.875
9916	113.1	13282.847	35400.09
8260	113.1	12169.206	39579.746
8978	113.1	12745.982	39628.039
91	113.05	7979.951	34294.871
7572	113.01	11690.71	39312.832
7332	112.97	11788.805	33777.734
1314	112.95	8210.892	36188.43
9530	112.91	13125.291	37565.707
50	112.89	7948.85	33688.621
6830	112.88	11269.616	37745.672
5675	112.88	10567.235	33341.164
5021	112.78	10371.993	36056.848
3293	112.72	9289.51	37275.254
3447	112.72	9417.248	34163.828
10371	112.7	13535.383	38568.551
995	112.65	8160.408	36499.5
881	112.55	8044.096	38575.535
7906	112.55	11996.62	34580.508
17	112.51	7695.609	33236.121
9547	112.49	13083.218	37938.691
7866	112.36	12010.412	35464.035
5477	112.36	10670.602	36731.68
7690	112.34	12007.861	38641.238
3078	112.34	9184.882	38897.066
11873	112.32	14396.988	35371.82
5861	112.32	10786.118	36069.566
7685	112.26	12037.853	38905.328
4543	112.24	9928.707	39936.941
9519	112.22	13001.843	37390.988
2756	112.2	9007.426	33052.43
755	112.17	7985.064	39071.766
2103	112.15	8667.28	34691.316
5742	112.11	10918.923	34138.051
12092	112.09	14362.184	39748.234
3577	112.07	9644.257	34286.754
2582	112.05	8908.821	37041.652
2238	112.03	8633.202	37164.797
251	112.03	7876.588	36952.004
800	112.01	7947.372	39882.879
6575	111.97	11288.042	34432.457
3077	111.92	9241.127	38883.594
6132	111.92	11089.423	39042.645
6220	111.9	11198.03	37412.352
11862	111.88	14283.928	35284.508
4964	111.84	10441.67	34236.523
10914	111.82	13619.804	34292.168
4650	111.78	10229.569	37767.027
1096	111.76	8192.893	34133.184
4455	111.74	10109.707	37907.578
9927	111.74	13238.565	35224.629
3974	111.73	9902.809	37891.906
11046	111.71	13842.009	35364.957
3383	111.67	9348.338	35797.305
7314	111.52	11798.249	33442.086
1559	111.46	8240.671	39601.012
5887	111.46	10852.544	36341.629
9103	111.42	12834.833	37718.016
9534	111.4	12924.683	37697.516
5902	111.38	10840.01	36500.07
10290	111.36	13459.664	37729.68
2935	111.34	9116.737	36413.48
7968	111.32	11945.583	33178.324
8684	111.23	12517.248	35038.863
3131	111.21	9404.921	39611.094
3601	111.11	9546.26	34788.277
3540	111.06	9612.038	33587.211
4965	111.02	10535.262	34302.84
4180	111	9917.05	33649.152
5625	110.96	10768.37	34730.512
9146	110.94	12739.454	36517.414
10990	110.92	13897.508	33745.461
2882	110.9	9077.012	35305.043
7822	110.88	11997.737	36405.109
9215	110.86	12795.073	34987.285
9237	110.79	12792.935	34675.355
4545	110.6	10000.044	39970.598
5682	110.58	10602.425	33207.379
9193	110.54	12812.297	35429.195
7831	110.52	11952.449	36535.453
10942	110.5	13665.8	33745.305
3130	110.48	9318.286	39968.93
4423	110.48	10020.285	37268.676
9210	110.46	12896.589	35238.27
9900	110.46	13196.374	35755.207
11061	110.44	13789.35	35630.398
2327	110.31	8698.988	38644.793
12821	110.31	14459.048	34704.938
11241	110.27	13898.819	39337.516
2130	110.23	8714.209	35064.336
11664	110.23	14126.546	35502.957
8807	110.19	12699.977	37661.238
7482	110.19	11637.169	37496.086
1975	110.12	8600.146	33849.711
11800	110.08	14362.614	33482
2626	110.04	8888.206	36618.973
8998	110.02	12828.929	39279.688
239	110.02	7846.8	36650.207
9279	110	12728.653	33556.559
6692	109.98	11295.692	35054.523
5692	109.89	10616.56	33006.898
5406	109.81	10668.882	37903.496
10963	109.75	13684.68	33015.66
1245	109.73	8304.903	35295.875
12543	109.66	14452.282	37603.488
8608	109.64	12302.915	33158.383
6221	109.64	11197.446	37444.754
3562	109.62	9544.018	33950.164
4691	109.56	10140.98	37339.156
5982	109.56	10834.502	37381.504
7959	109.52	11913.588	33368.492
290	109.48	7822.672	37327.984
7184	109.48	11547.019	34170.711
6330	109.47	11180.054	35656.781
1926	109.47	8595.979	34996.164
8423	109.43	12475.806	37447.207
9446	109.41	13040.923	35110.203
5344	109.41	10712.873	38932.98
5297	109.31	10711.68	39805.254
4167	109.29	9904.32	33909.359
3180	109.22	9460.58	38737.762
6311	109.2	11139.378	35802.215
9846	109.16	13306.385	37224.211
10330	109.14	13552.439	38222.016
4715	109.12	10212.729	36938.98
10841	109.1	13588.596	35925.434
6316	109.04	11172.815	35854.438
8471	109.03	12439.14	36070.332
11203	109.01	13971.086	38838.473
7288	108.97	11610.859	33053.375
103	108.95	7846.311	34386.934
7376	108.95	11749.916	34990.406
5814	108.93	10942.433	35507.797
1246	108.91	8312.365	35310.551
11193	108.91	13929.789	38714.461
824	108.85	8095.489	39323.414
948	108.85	8062.716	37659.371
981	108.83	8017.982	36853.059
5591	108.81	10701.148	35458.121
922	108.76	8037.346	38179.047
1091	108.76	8068.359	34387.492
11297	108.68	13878.001	39792.105
3403	108.68	9313.072	35274.641
1998	108.57	8531.211	33601.336
3456	108.47	9435.614	33983.621
11659	108.41	14083.386	35466.695
263	108.39	7714.504	37067.926
7386	108.32	11745.974	35179.566
6242	108.28	11184.282	37154.727
9131	108.28	12742.411	36784.551
1260	108.12	8351.298	35584.934
1737	108.07	8625.949	38197.875
8736	108.03	12658.053	35913.273
9401	108.03	12970.017	33990.379
985	107.99	8022.049	36603.402
2174	107.95	8740.369	35988.289
2104	107.95	8801.06	34705.531
9745	107.91	13163.65	39129.602
9294	107.89	12770.047	33255.625
11096	107.86	13868.48	36450.648
4285	107.82	10053.314	34871.625
4767	107.78	10236.573	36234.219
9372	107.76	12982.479	33549.066
5238	107.74	10362.811	38694.766
10092	107.74	13538.653	34411.645
102	107.72	7948.664	34362.188
4042	107.68	9848.036	36415.164
7156	107.68	11474.232	34669.188
179	107.63	7983.425	35527.73
301	107.59	7908.755	37511.699
2752	107.59	8882.944	33203.547
3416	107.55	9404.048	35227.195
11135	107.53	13807.662	37303.438
1101	107.51	8140.702	34273.652
12218	107.49	14479.267	38863.719
8284	107.42	12415.833	39865.594
9882	107.42	13187.27	36399.434
2344	107.42	8838.127	38892.738
1003	107.34	8035.299	36321.039
12625	107.32	14445.049	36878.805
8534	107.19	12323.951	34693.102
11140	107.19	13903.498	37416.707
10662	107.17	13687.945	38967.77
3503	107.07	9444.286	33291.207
10149	107.07	13366.454	35408.027
5598	107.05	10611.826	35559.426
10015	107.01	13286.922	33869.68
8680	106.96	12624.159	34780.59
6090	106.96	10804.997	39892.238
5654	106.92	10653.084	34007.008
1163	106.8	8236.909	33237.23
8221	106.69	12109.72	38889.73
11062	106.67	13878.548	35635.719
4874	106.63	10227.061	33637.598
2013	106.61	8487.895	33041.992
204	106.57	7937.63	35917.496
10482	106.52	13350.942	39890.742
7289	106.46	11494.081	33107.301
12617	106.46	14517.581	37124.117
4842	106.46	10249.415	34368.672
1305	106.44	8379.44	36014.613
7670	106.44	11975.825	39238.473
4806	106.42	10146.114	35319.77
7103	106.4	11621.789	35919.242
4254	106.4	10052.025	34075.375
4141	106.31	9756.092	34528.961
2631	106.27	8870.267	36390.586
7372	106.21	11843.329	34689.402
147	106.19	7798.832	35180.488
7391	106.17	11635.397	35340.676
2835	106.17	9263.848	34446.613
9310	106.15	12766.575	33147.977
9385	106.13	13016.518	33754.168
3920	106.13	9818.032	38994.512
5241	106.11	10510.531	38839.094
11444	106.11	14158.03	39217.461
6266	106.09	11107.55	36567.211
12877	106.08	14608.076	33562.809
1567	106.06	8360.886	39709.91
6029	106.04	10780.351	38472.016
2520	105.94	8925.065	38595.891
8910	105.92	12618.488	39005.48
2188	105.83	8687.023	36354.363
1358	105.81	8322.967	36867.391
6522	105.77	11364.893	33468.484
7434	105.75	11693.484	36146.961
3033	105.6	9101.475	38019.691
8193	105.6	12206.249	38520.516
8063	105.58	12214.069	35294.324
4414	105.54	9938.856	37144.355
10731	105.52	13710.742	38561.633
6956	105.52	11599.694	39139.848
8321	105.52	12371.761	38883.715
1593	105.46	8603.118	39741.234
7627	105.46	11915.573	39833.234
12240	105.46	14592.199	38647.883
6470	105.44	11085.636	33800.508
7925	105.44	11897.207	34024.035
5557	105.44	10675.224	36061.98
3314	105.42	9357.214	36776.984
6059	105.4	10945.375	39076.09
5350	105.39	10649.878	38789.902
9899	105.39	13265.085	36051.473
8976	105.39	12826.307	39613.34
7357	105.33	11702.463	34256.719
4458	105.31	10111.911	37954.609
8070	105.31	12069.252	35442.391
11469	105.27	14089.201	38877.598
7765	105.25	11926.341	37554.305
8029	105.23	12224.764	33990.539
316	105.21	7729.053	37665.707
7797	105.18	11881.239	37111.586
2942	105.16	9086.474	36565.305
10747	105.1	13736.534	38230.465
12151	105.06	14596.155	39567.184
7440	105	11655.932	36256.359
2735	104.98	8854.206	33801.219
10866	104.91	13731.153	35481.738
6994	104.91	11616.366	38595.293
7988	104.89	12073.704	33262.457
5305	104.87	10733.411	39945.387
7050	104.85	11526.283	37037.422
1908	104.85	8492.624	35271.848
7286	104.83	11549.37	33026.023
122	104.79	7973.61	34680.785
9521	104.73	13086.283	37429.551
11080	104.73	13814.147	35925.887
1837	104.72	8549.738	37012.352
6515	104.58	11367.118	33270.152
10135	104.58	13557.245	35133.508
3912	104.56	9850.98	39321.684
4815	104.49	10295.718	34942.371
4072	104.47	9767.102	36153.73
6265	104.47	11042.636	36570.73
4475	104.39	10051.704	38406.074
10733	104.39	13758.298	38576.188
9263	104.37	12779.365	34097.207
714	104.33	7740.713	38465.609
6055	104.31	10922.932	38989.32
2101	104.31	8656.609	34664.988
7384	104.27	11718.498	35105.465
6218	104.18	11035.79	37390.426
10225	104.18	13498.264	37061.246
5725	104.12	10968.097	33720.133
11155	104.12	13885.488	37730.828
7571	104.08	11785.397	39309.504
4316	104.08	10052.357	35581.367
3534	104.05	9701.787	33509.543
7316	104.05	11714.729	33447.051
2755	104.03	9044.014	33305.336
4975	103.95	10400.98	34763.477
8486	103.95	12310.698	35760.992
284	103.93	7849.105	37255.223
4785	103.93	10222.945	35800.035
11672	103.91	14155.321	35414.602
10157	103.85	13478.202	35494.055
2680	103.82	8938.051	35324.297
5635	103.74	10762.268	34362.098
7148	103.72	11514.186	34772.547
4276	103.66	10016.011	34649.742
2248	103.66	8715.713	37447.074
4655	103.64	10208.725	37819.848
59	103.62	7658.112	33844.363
3998	103.62	9892.397	37448.16
8044	103.6	12249.217	34499.387
5278	103.57	10543.849	39590.473
4554	103.57	10303.829	39886.414
18	103.53	7789.303	33241.738
9461	103.51	13023.245	35664.336
1880	103.49	8442.865	36187.09
9411	103.37	13004.316	34096.836
6488	103.34	11166.823	33215.191
7564	103.34	11721.188	39078.5
6423	103.34	11165.578	34929.531
2557	103.3	8918.288	37748.855
11876	103.3	14358.991	35488.172
1208	103.28	8391.321	34380.934
4835	103.24	10140.031	34522.09
3790	103.2	9612.615	37835.922
9063	103.14	12787.34	38479.164
10902	103.13	13571.966	34906.742
1258	103.13	8341.514	35500.277
2453	103.09	9027.645	39221.949
6089	103.07	10909.015	39884.406
5341	102.99	10768.688	38927.645
11473	102.97	14080.142	38899.023
3108	102.97	9218.261	39731.832
2825	102.93	9121.324	34269.164
3212	102.91	9276.814	38263.402
8685	102.9	12492.483	35082.762
3802	102.9	9565.775	38066.598
4301	102.9	9997.956	35146.477
3279	102.84	9423.346	37768.203
8253	102.8	12090.769	39460.719
9433	102.74	13067.898	34718.051
10306	102.72	13398.778	37924.543
3126	102.7	9443.338	39895.066
4063	102.7	9831.488	36336.23
1458	102.67	8372.961	38539.344
4084	102.59	9824.537	35743.605
9774	102.59	13255.843	39092.414
11071	102.53	13925.61	35745.91
1753	102.53	8593.883	38023.258
6175	102.51	11180.159	38466.551
11471	102.51	14102.227	38885.531
4755	102.46	10255.616	36658.563
10768	102.4	13660.126	37681.816
8441	102.4	12412.207	36767.172
7452	102.38	11756.506	36766.344
1323	102.38	8316.37	36327.352
12089	102.36	14227.409	39660.934
7487	102.36	11799.693	37561.883
4340	102.34	10121.429	36063.355
8286	102.34	12311.959	39877.535
5846	102.28	10878.447	35891.305
5279	102.24	10547.401	39608.199
11853	102.23	14283.008	35079.805
9944	102.21	13334.496	34904.957
1095	102.21	8070.164	34132.414
303	102.21	7670.085	37517.52
10758	102.21	13737.12	37841.273
4844	102.15	10259.173	34398.629
3508	102.09	9300.023	33130.344
10937	102.09	13749.445	33687.141
1562	102.03	8396.383	39608.395
8785	102	12601.539	37197.57
11512	101.98	14011.701	38553.66
7911	101.94	11889.993	34331.422
7719	101.94	11956.846	38326.98
6907	101.9	11247.469	39332.879
2376	101.82	8637.149	39399.699
12293	101.8	14544.214	38239.031
4995	101.78	10505.756	35053.672
11726	101.78	14163.032	34318.316
4512	101.77	10055.268	38837.543
7274	101.73	11426.418	33190.609
9380	101.69	12948.687	33633.223
5998	101.69	10987.369	37745.402
9122	101.69	12724.747	36935.586
11715	101.63	14176.001	34722.621
7469	101.59	11657.103	37271.926
10100	101.54	13549.465	34666.016
9675	101.52	13129.7	39818.598
3363	101.44	9465.658	36371.004
5310	101.34	10749.644	39456.828
11580	101.33	14078.73	36996.324
4621	101.31	10146.867	38194.203
6947	101.31	11557.977	39590.359
2577	101.27	8975.03	37238.688
4916	101.27	10347.923	33197.566
10308	101.23	13419.098	37961.914
2815	101.21	9143.005	34106.789
7933	101.17	11863.703	34044.16
3016	101.17	9095.884	37667.617
4988	101.13	10533.861	35012.734
11767	101.13	14099.721	33456.582
7631	101.11	12045.704	39914.523
6868	101.08	11317.555	38692.938
6695	101.08	11245.608	35088.496
6664	101.08	11300.932	34962.406
2928	101.08	9079.23	36347.238
3816	101.06	9574.235	38328.242
8728	101	12499.672	35830.488
9377	101	12991.695	33590.242
6900	100.98	11344.233	39108.027
133	100.92	7838.681	34869.832
1176	100.87	8331.391	33637.039
9832	100.87	13246.774	37810.934
925	100.85	8123.369	37875.121
7849	100.83	11910.397	35987.148
7287	100.64	11571.208	33046.996
5955	100.62	10872.283	37042.359
2796	100.58	9187.353	33746.77
1596	100.56	8530.713	39440.086
3582	100.56	9612.533	34410.816
3556	100.52	9499.445	33783.398
11163	100.52	13876.992	38224.078
6139	100.5	11071.69	38835.477
11968	100.48	14261.799	37351.867
4250	100.44	10121.736	34005.781
1549	100.42	8322.684	39339.043
5316	100.39	10683.656	39334.746
10630	100.33	13603.72	39339.684
780	100.33	7972.286	39505.566
8118	100.33	12154.853	36858.84
3123	100.23	9350.306	39783.855
1974	100.2	8452.453	33843.477
10176	100.16	13556.189	35992.438
12654	100.16	14631.908	36853.262
5889	100.1	10811.694	36369.766
3995	100.1	9813.773	37622.363
3911	100.08	9715.762	39280.656
3388	100.06	9389.238	35666.664
5732	100.02	10786.822	33876.801
9156	100.02	12795.641	36366.133
6721	100.02	11366.84	35858.742
1183	99.97	8222.084	33894.68
8535	99.97	12471.355	34706.414
2166	99.95	8746.335	35943.254
4111	99.95	9849.308	35546.152
6817	99.95	11348.65	37634.23
5794	99.89	10970.429	35249.789
7344	99.87	11754.76	34032.789
7597	99.85	11761.815	39610.832
8528	99.83	12445.952	34962.473
2533	99.75	9002.852	38265.766
1409	99.72	8327.139	37747.289
7668	99.7	11926.564	39232.992
1118	99.6	8054.607	33677.664
10355	99.43	13407.029	38390.633
3873	99.43	9639.015	39253.988
8194	99.41	12158.72	38529.613
4035	99.41	9880.75	36587.645
12866	99.37	14525.244	33952.215
250	99.35	7803.133	36939.902
10627	99.35	13705.011	39323.594
7674	99.35	11934.4	38980.059
8761	99.33	12701.752	36744.805
4678	99.31	10165.172	37421.332
3892	99.28	9627.263	39839.027
8064	99.26	12100.893	35310.965
6498	99.18	11367.41	33013.004
12264	99.18	14466.316	38487.738
2852	99.12	9075.63	34752.527
1042	99.1	8114.152	35715.898
3024	99.1	9228.71	37816.344
8106	99.08	12240.202	36515.266
7129	99.05	11550.692	35309.891
5956	99.05	10897.245	37056.055
4460	99.03	9944.903	37989.688
4825	98.91	10278.976	34661.836
1608	98.91	8545.583	39138.453
7880	98.89	11868.258	35366.078
6988	98.89	11517.204	38502.816
6902	98.8	11312.115	39235.566
3477	98.78	9325.414	33786.609
6963	98.72	11485.034	39015.113
3986	98.72	9801.432	37713.262
10738	98.68	13709.709	38447.836
209	98.64	7688.521	36064.508
11949	98.64	14310.771	36883.762
[truncated: 3,946 more rows]
