# Supplementary material for: Insights on the Control of Yeast Single-Cell Growth Variability by Members of the Trehalose Phosphate Synthase (TPS) Complex
Source: Front Cell Dev Biol. 2021 Jan 28;9:607628. doi: 10.3389/fcell.2021.607628 (PMC7876269; doi:10.3389/fcell.2021.607628)
Supplement: Supplementary file 4 [file Data_Sheet_3.ZIP › to_send/input_files/20190516_GalDelta_Ntd-TPS1-Glc_t5.csv]

Id	Area (µm²)	Centre X Position (µm)	Centre Y Position (µm)
4004	18716.71	10618.226	36075.598
6027	10649.53	12087.748	36717.109
1098	1122.64	8601.636	33465.551
1859	903.32	9275.953	38455.227
1972	898.51	9469.493	33555.82
4348	877.48	10780.825	34759.703
4859	871.48	11383.613	34993.852
7899	834.19	13658.761	37145.41
7005	834.03	12751.81	36957.309
4923	806.49	11289.806	36366.309
7401	772.89	13297.252	38905.961
406	756.91	7827.856	39933.332
816	751.09	8379.869	37943.277
7671	740.72	13356.023	35765.059
1997	732.49	9443.595	33086.48
2949	731.72	10256.18	39410.727
2505	717.08	9905.851	36143.988
8520	697.24	14000.663	33206.504
4302	690.92	10771.002	33647.688
1059	685.11	8596.496	34799.766
6536	654.79	12321.684	36401.258
2972	652.53	10209.566	38526.594
7835	652.11	13765.914	38824.098
6631	633.49	12449.271	33945.344
1788	632.22	9139.18	39315.902
8890	630.02	14595.945	36132.32
1875	628.78	9304.196	37677.516
3107	628.66	10220.32	35329.461
1410	625.31	9026.438	38422.555
8445	621.96	14075.957	34688.555
5232	610.12	11565.04	34082.473
1869	608.59	9465.069	37731.371
2189	607.07	9629.058	36962.871
2575	595.75	9763.891	33946.691
1346	593.91	8810.848	39840.996
1477	589.14	8942.03	36258.02
6270	578.84	12058.221	39169.434
1691	574.76	9148.705	35776.398
2703	565.45	10104.041	35859.492
4372	565.43	10962.99	35440.156
848	562.55	8277.757	38907.227
1412	560.1	8830.028	38187.398
6923	560.01	12822.746	39469.93
4669	557.29	11195.237	35655.152
5278	547.34	11792.437	33512.953
558	546.71	8016.07	35265.613
2807	538.65	10073.417	37193.527
1309	536.64	8809.405	38810.031
727	535.24	8261.36	35539.188
6859	532.19	12595.964	38044.633
8299	531.02	14148.992	39086.727
5198	529.97	11433.095	34921.973
8042	527.73	13962.179	33413.305
5222	524.07	11557.724	34236.254
6962	520.79	12829.841	38422.164
3282	520.24	10537.963	35299.332
7332	517.82	13086.456	38765.66
1379	515.43	8965.068	39158.285
8789	515.3	14588.693	39524.539
492	511.58	8026.159	37570.047
7665	508.38	13347.957	35556.004
6999	504.17	12853.402	37111.832
7745	503.88	13411.802	37927.996
8308	503.8	14168.974	38731.711
7782	501.64	13397.132	39110.832
7761	498.52	13422.787	38607.285
7056	497.65	12717.808	35125.824
2803	497.5	9929.42	37119.055
7375	496.56	13338.201	39735.367
4513	495.32	10976.349	39263.086
8871	494.84	14617.892	36464.094
4476	494.53	10911.907	38012.813
4463	492.44	10803.962	37739.855
1915	490.83	9472.683	36158.078
2513	490.8	9853.788	35954.461
6897	490.39	12522.134	39571.023
4393	488.98	10963.622	35910.871
5249	488.98	11472.808	33713.898
1039	487.46	8474.361	35721.715
8252	487.42	13935.54	39722.016
1302	487.35	8824.111	38713.152
7473	487.02	13191.029	36485.211
6733	486.93	12552.506	34572.625
2376	484.32	9880.423	37370.723
7919	483.17	13766.025	36258.926
8932	482.85	14582.173	34964.523
1183	481.26	8682.3	35296.664
7942	481.24	13565.13	35857.207
7194	480.53	12978.084	34554.715
5817	479.09	11890.458	34825.863
2006	478.5	9678.17	33019.086
1777	477.44	9066.214	38893.984
5055	475.87	11601.816	39911.809
6994	474.95	12845.055	37337.656
1807	474.05	9347.847	39917.949
5872	471.33	11851.254	33541.547
4516	470.01	10884.052	39703.309
544	469.01	8015.181	35817.191
7457	466.24	13200.856	36968.078
7848	463.31	13611.97	38347.309
3028	461.98	10338.444	37219.004
1617	460.84	9180.238	33908.832
7261	459.38	12989.193	36395.219
232	457.54	7754.331	36672.266
2442	456.81	9905.646	36856.246
8866	453.06	14550.669	36576.758
5792	449.55	11980.332	35659.664
4494	449.23	10955.286	38763.938
7551	448.59	13328.037	33559.664
3017	448.19	10149.474	37630.855
7097	446.95	12717.826	34456.758
1378	446.2	8914.955	39151.82
1801	444.94	9113.429	39911.184
8490	444.46	14152.22	34068.914
5915	444.05	12098.01	33595.281
6769	442.69	12657.969	35736.223
7441	441.87	13130.784	37639.543
7032	440.89	12853.158	35783
3122	440.78	10246.644	35080.313
3073	440.55	10142.287	36134.055
3052	440.3	10202.501	36563.883
7072	440.03	12871.826	34919.52
7392	438.94	13265.726	39261.547
4660	438.02	11051.842	36220.41
7749	437.41	13385.604	38195.363
2956	437.24	10262.169	39281.633
6660	436.39	12671.898	33263.992
3258	436.14	10541.472	34682.461
8324	435.72	14043.996	37844.305
3191	435.53	10270.38	33159.777
4718	434.84	11100.735	34608.355
4209	434.34	10719.194	34658.824
7474	434.15	13333.973	36489.223
647	434	8231.457	33336.863
4728	433.9	11074.62	34195.5
5306	433.9	11715.533	34235.922
8022	433.35	13681.399	33444.066
2578	433.14	9765.87	33721.793
7951	432.45	13733.026	35504.078
8977	430.93	14604.248	33509.566
4812	430.55	11280.364	33774.902
5881	429.88	12037.345	33230.992
536	429.48	8028.019	35751.027
496	429.29	8191.483	37415.238
8431	429.13	14172.437	34960.137
4249	429.07	10593.068	33788.227
8879	427.73	14594.633	36310.355
1409	427.52	8870.199	38383.117
74	427.24	7654.949	34048.035
7240	427.02	13009.584	35983.059
4502	426.11	10813.012	39170.586
7594	425.99	13457.882	33582.004
7538	424.5	13308.944	34264.574
2926	424.44	10317.983	39661.301
3569	423.31	10540.673	38326.781
1852	423.21	9419.801	38775.613
7620	422.77	13413.677	34147.684
3096	422.6	10335.839	35482.43
7688	421.83	13487.524	36155.07
1083	421.49	8587.151	33856.922
1939	421.05	9473.085	34776.289
2182	420.4	9686.897	36805.391
6568	419.34	12392.249	35555.805
1835	419.31	9461.508	39006.414
6244	419.13	12062.186	38331.246
4518	419.11	10834.606	39735.855
3033	418.62	10154.232	37074.215
2591	417.89	9895.271	33443.848
5273	417.83	11817.532	33070.219
4298	417.04	10957.779	33596.734
6821	416.7	12675.509	37144.707
796	416.03	8387.862	37089.715
8527	415.86	14091.133	33104.551
554	415.38	8133.503	35485.16
6743	414.44	12557.123	34735.844
1816	414.42	9374.535	39579.695
4676	413.88	10986.02	35575.477
2710	413.75	10102.543	36006.477
4582	413.75	11174.774	37736.051
5189	412.73	11537.061	35066.539
5305	412.04	11748.535	34224.305
8044	411.2	13803.472	33489.387
2331	411.13	9806.739	38663.953
8134	410.78	13802.448	36039.422
8843	410.57	14593.277	37781.309
2111	410.51	9631.067	35968.891
1619	410.03	9129.164	34064.805
4211	409.84	10569.748	34739.906
8739	409.13	14385.936	38629.656
1301	409	8640.966	38661.258
87	408.92	7713.673	34254.496
2299	407.66	9901.31	39475.145
5121	407.41	11626.367	37444.777
1020	407.05	8597.806	36142.211
5118	406.93	11480.65	37396.914
2193	406.89	9597.384	37147.004
6691	406.82	12450.1	33934.734
2216	406.62	9575.755	37613.102
4992	406.41	11410.832	38245.648
3604	406.14	10405.069	39575.816
476	405.51	7986.104	37936.934
5411	405.4	11770.257	37066.297
8546	405.28	14376.76	33330.855
7410	404.63	13246.024	38509.465
3691	404.48	10710.399	37151.199
5584	403.96	11959.46	37059.773
2290	403.96	9813.321	39890.469
8799	403.5	14595.572	39040.453
4174	402.81	10662.509	35650.004
5789	402.7	11861.651	35862.949
1587	402.6	9134.211	33130.102
6274	402.18	12071.948	39303.734
2855	402.18	9946.537	38558.68
922	401.72	8513.053	38759.227
8304	401.01	14029.623	38926.023
7077	400.76	12707.732	34748.609
6198	400.59	12208.938	37337.176
851	399.48	8395.794	39020.98
2240	399.1	9582.73	38399.148
3236	399.08	10399.357	34306.105
4266	399.04	10648.157	33045.395
3693	398.43	10735.63	37165.973
1701	398.08	9115.098	36052.047
5859	397.7	12044.997	33806.336
2927	397.47	10249.91	39684.41
2887	397.47	10101.39	39364.207
7052	396.87	12852.234	35366.926
8472	396.82	14058.13	34405
8189	396.61	13797.446	37763.387
2559	396.32	9744.491	34374.887
5161	395.93	11428.232	35886.547
5564	395.84	11963.12	37821.16
3050	395.65	10276.765	36857.816
1368	395.57	8964.716	39568.512
7507	395.55	13339.334	35416.672
8560	395.46	14413.417	33478.309
7699	394.59	13368.449	36679.219
8458	394.56	14004.017	34601.141
7228	394.44	13087.494	35524.84
5402	394.42	11835.046	36765.68
2219	394.38	9556.391	37756.125
5070	394.31	11598.055	39420.523
2736	394.19	10098.742	36486.277
8542	393.81	14324.062	33271.68
1479	393.71	8967.591	36315.289
1696	393.69	9201.409	35997.43
8923	393.54	14528.938	35378.84
6945	393.37	12872.81	38915.43
6956	393.37	12880.353	38549.016
5200	393.21	11562.944	34630.301
7879	393.04	13629.228	37718.84
7233	392.2	13085.769	35680.559
2327	391.68	9864.362	38932.289
5424	391.22	11672.488	37479.578
4349	391.09	10778.97	34789.289
5332	390.92	11793.284	34563.254
1937	390.76	9410.222	35007.711
8972	390.72	14439.664	33704.391
3064	390.69	10308.004	36520.848
989	390.67	8611.198	37166.59
4492	390.51	10872.957	38672.227
2843	390.49	10042.026	38038.402
4384	390.3	10835.379	35637.629
1175	389.59	8824.02	34952.961
2378	389.54	9888.345	37199.465
7013	387.95	12828.707	36237.598
4284	387.7	10905.56	33294.305
8095	386.7	13963.233	34563.852
7717	386.05	13396.525	37352.301
7630	385.21	13560.01	34637.559
8030	384.79	13731.895	33020.781
8038	384.75	13921.033	33294.277
3646	384.71	10666.06	38682.105
4533	384.48	11121.273	39362.227
5963	384.4	12151.586	34918.234
3048	384.21	10321.644	36772.691
5852	383.96	11948.785	33833.301
2826	383.54	9915.553	37617.93
5838	382.93	11873.21	34390.422
6975	382.68	12776.921	38121.805
4201	382.62	10675.817	34859.203
6485	382.56	12467.846	38678.621
7948	382.53	13586.579	35430.723
7691	382.41	13516.11	36258.02
6951	382.22	12887.147	38780.262
3948	382.01	10622.727	36161.961
7542	381.4	13132.124	34128.91
475	381.24	8163.178	37921.32
1976	381.2	9478.004	33616.852
8369	381.03	14150.282	36409.68
1451	380.65	8897.052	37424.379
4734	380.61	11015.104	34278.543
7301	380.25	12965.133	37461.469
1082	380.13	8561.741	33826.297
1836	379.9	9437.095	39100.645
5170	379.77	11507.779	35330.504
117	379.71	7850.562	34769.508
970	379.71	8597.661	37377.863
3018	379.59	10217.254	37358.23
3303	379.4	10373.384	35816.602
7615	378.58	13530.554	33920.16
8205	378.22	13837.23	37989.82
1832	377.72	9389.209	39268.586
1722	377.55	9075.292	36945.117
2585	377.35	9885.129	33542.004
8892	377.24	14569.411	35910.273
874	377.01	8273.33	39768.672
5117	376.84	11497.249	37360.824
5108	376.7	11550.971	37713.516
7288	376.66	13070.008	37061.305
1401	376.36	8960.26	38507.285
320	376.17	7942.826	38676.156
7389	376.15	13287.931	39148.793
5913	375.9	12112.387	33554.949
97	375.88	7966.497	34468.586
972	375.15	8456.324	37413.824
8576	374.94	14225.023	34229.742
3075	374.92	10285.358	35934.113
3134	374.73	10333.984	34763.16
2323	373.66	9852.799	38972.645
6501	373.27	12292.54	37959.461
7450	373.25	13294.86	37225.602
2643	373.14	10115.23	33929.238
154	373.08	7851.176	35541.867
3529	373.04	10553.645	37131.426
8200	372.93	13946.108	37923.402
6231	372.72	12062.421	38175.645
977	372.41	8411.238	37461.57
7726	372.32	13553.556	37500.301
8999	371.91	14528.835	33085.047
2851	371.47	10111.066	38306.684
3645	371.24	10636.12	38914.063
7642	371.13	13514.285	34961.063
7054	371.13	12779.831	35410.625
82	370.69	7902.527	34123.332
1123	370.57	8783.72	33150.199
5920	370.51	12155.867	33719.406
6940	370.38	12827.463	39109.93
7554	370.28	13241.187	33378.059
790	370.25	8287.582	36926.98
7758	370.06	13432.353	38575.598
4916	369.52	11404.664	36194.449
1142	369.35	8825.831	33765.703
5517	369.15	11889.034	39418.473
8156	369.04	13852.163	36721.453
6908	368.96	12494.533	39711.645
5986	368.73	12252.477	35700.301
2966	368.73	10226.676	38908.816
5024	368.73	11209.088	39330.176
5946	368.14	12185.677	34569.664
116	368.04	7936.708	34747.426
8667	367.33	14366.987	37090.727
8064	366.86	13785.067	34015.313
7515	366.82	13138.47	34785.141
8675	366.72	14249.909	37110.512
3683	366.63	10766.92	37330.52
7807	366.53	13618.737	39809.617
5314	366.36	11677.383	34423.09
8259	366.05	13858.839	39964.934
7284	365.8	12976.166	36917.527
7746	365.73	13516.649	38037.207
7814	365.67	13616.374	39646.402
7002	365.09	12713.818	37187.355
4694	364.81	11116.721	34941.684
7183	364.79	13103.251	34131.652
5333	364.1	11742.724	34579.195
7433	363.85	13145.91	37865.453
2761	363.81	10104.777	36609.039
2599	363.7	9873.692	33248.574
3574	363.02	10529.899	38409.941
6921	362.72	12746.424	39461.688
242	362.55	7876.653	36873.32
3680	362.3	10744.16	37246.133
7008	362.24	12854.199	36861.473
1864	361.53	9427.598	37889.281
3222	361.19	10414.562	33812.754
3562	360.73	10531.924	37914.738
7909	360.53	13683.533	36861.531
739	360.27	8298.619	35765.859
8545	360.23	14266.066	33322.984
81	360.13	7839.195	34117.063
4578	360.11	11021.864	37960.535
8672	360.07	14341.48	37110.699
8551	359.83	14355.764	33386.188
2918	359.63	10330.942	39857.813
5832	359.04	12034.836	34583.883
3090	359.02	10331.888	35700.23
12	358.77	7846.449	33303.254
7379	358.71	13209.635	39474.461
2842	358.66	9931.36	38025.32
8920	358.54	14544.027	35342.496
4322	358.18	10916.557	34124.406
5591	357.99	11930.506	37000.035
4673	357.7	11109.953	35454.387
1290	357.32	8777.017	38388.191
903	357.28	8517.754	39169.52
3533	357.18	10493.92	37197.41
533	357.18	8162.855	35983.156
769	357.14	8287.063	36570.641
4931	356.88	11315.16	36684.648
553	356.72	8176.643	35475.637
8769	356.7	14479.916	39777.109
5036	356.61	11235.366	39676.246
5079	356.11	11420.534	38832.363
6868	356.11	12521.813	38497.664
6666	355.32	12504.466	33451.867
5824	355.3	12015.706	34632.59
7406	355.21	13280.983	38641.27
3647	354.77	10739.763	38478.262
3591	354.69	10520.58	39190.98
1372	354.46	9034.954	39303.773
8800	354.12	14506.137	39042.473
809	354	8401.717	37753.156
5142	353.96	11523.072	36441.688
673	353.93	8223.259	34006.094
2894	353.81	9983.2	39562.266
5003	353.77	11207.252	38648.695
8795	353.64	14518.121	39215.879
4242	353.33	10733.634	33836.047
2218	353.26	9606.32	37713.105
2362	353.04	9792.689	37865.809
3245	352.87	10386.928	34390.047
75	352.74	7834.017	34054.992
4897	352.57	11234.796	35748.727
8418	352.47	14038.908	35553.188
8666	351.93	14348.947	36985.324
1877	351.88	9364.315	37376.211
1406	351.86	8874.678	38351.73
5100	351.65	11562.723	37894.395
1036	351.49	8487.383	35677.008
4392	351.28	10969.926	35914.211
7822	350.94	13569.204	39583.398
6194	350.54	12261.223	37153.105
7484	349.79	13317.306	36147.457
2955	349.73	10148.962	39217.211
7730	349.54	13485.39	37668.102
565	349.54	8090.277	35188.406
3573	348.56	10410.205	38397.422
380	348.12	7842.312	39413.98
3167	347.99	10155.841	33604.973
4623	347.45	11050.413	36705.469
7875	347.24	13725.474	37851.496
1975	347.22	9269.238	33603.477
143	347.11	7930.249	35209.531
5326	346.93	11759.292	34529.66
7541	346.78	13257.227	34105.211
3673	346.59	10669.418	37397.414
8568	346.51	14216.418	33879.91
5455	346.51	11755.295	38511.969
1598	346.23	9172.338	33339.633
7235	346.23	13000.524	35751.434
2525	346	9831.081	35262.492
5155	345.69	11594.376	36215.719
2027	345.42	9615.731	33685.691
729	345.36	8357.009	35559.605
3622	345.09	10587.425	39476.316
4700	345.04	11093.202	34794.859
8963	344.33	14440.032	33885.707
1645	344.33	9151.944	34479.797
7036	344.02	12869.375	35890.512
8281	343.98	14050.199	39320.227
530	343.96	8187.438	36174.977
8563	343.79	14240.539	33649.68
3131	343.77	10204.3	34716.078
8787	343.45	14608.945	39475.969
5843	343.05	11918.5	34223.563
3970	342.91	10643.196	36178.668
310	342.8	7948.54	38488.102
1231	342.8	8826.938	36587.508
7260	342.34	13056.055	36381.566
6003	342.34	12243.524	36017.641
3190	342.28	10143.906	33114.043
5774	342.14	11971.347	36401.258
8511	342.03	14119.807	33625.414
1557	341.8	8888.93	33727.188
2548	341.78	9886.285	34489.484
1570	341.42	8863.645	33394.848
5023	341.38	11252.135	39290.164
5248	340.94	11619.433	33704.738
4504	340.86	10854.215	39184.168
7293	340.84	12968.689	37272.152
6833	340.82	12693.751	37213.859
8028	340.78	13563.5	33203.473
2798	340.73	10071.053	37035.965
4294	340.67	10837.819	33439.66
3700	340.67	10693.125	36948.422
6019	340.5	12245.151	36645.633
4649	340.48	11023.065	36343.469
4965	340.25	11384.263	37564.242
7043	340.06	12706.894	35708.652
7197	339.92	12918.748	34602.77
47	339.85	7872.544	33842.527
6617	339.79	12288.378	34429.859
1136	339.69	8801.691	33619.602
7826	339.25	13769.926	39140.895
8288	339.08	14028.849	39164.27
8984	338.98	14436.378	33387.852
1989	338.83	9330.762	33245.512
2084	338.33	9578.806	35385.141
8360	338.33	14177.897	36739.492
7531	337.64	13330.972	34367.59
578	337.16	8066.53	34800.984
6869	337.13	12683.758	38500.676
4653	337.03	11145.348	36378.375
3652	336.97	10560.696	38627.188
2674	336.74	9915.687	34949.738
225	336.57	7786.339	36546.59
3659	336.38	10735.374	38161.449
3041	336.32	10277.155	36928.371
23	335.92	7685.474	33568.668
4332	335.88	10930.13	34406.355
718	335.73	8298.555	35206.27
5788	335.73	12021.181	35859.934
2567	335.44	9718.962	33995.094
5165	335.44	11544.161	35495.906
8267	335.06	14086.259	39824.652
3621	335	10560.81	39660.703
5446	335	11796.287	38041.684
8307	334.9	14104.517	38703.57
3581	334.81	10427.441	38903.359
5002	334.75	11372.355	38628.207
1178	334.64	8682.105	35146.316
2924	334.62	10267.763	39613.613
8211	334.41	13942.496	38166.574
6505	334.16	12438.809	37526.426
7254	334.12	12928.2	36249.633
4870	334.06	11300.995	35191.469
1067	334.04	8605.162	34368.258
7135	333.98	12868.963	33024.738
1055	333.97	8467.882	35066.219
4535	333.51	11176.447	39209.777
8916	333.41	14490.405	35282.504
1550	333.37	8988.031	33871.012
4184	333.08	10627.596	35564.148
5975	333.01	12231.126	35216.309
430	332.95	8095.988	39481.543
5140	332.91	11536.478	36602.242
5959	332.61	12057.743	34792.434
1834	332.47	9399.785	38988.891
845	332.45	8207.551	38774.297
5127	331.92	11624.186	36881.289
1118	331.23	8676.513	33053.059
8805	331.19	14595.684	38796.027
2225	330.9	9639.407	37955.336
2863	330.79	9927.631	38701.508
8962	330.67	14518.121	33868.77
1860	330.65	9350.096	38453.07
1772	330.65	9195.213	38430.074
128	330.57	7792.735	34965.27
8905	330.56	14544.976	35735.563
8566	330.19	14413.983	33773.852
3524	330.06	10347.355	36919.707
7815	330.04	13606.89	39678.785
7708	329.98	13433.029	36915.852
3055	329.92	10220.583	36592.801
5599	329.69	11908.745	36730.727
5841	329.64	11864.592	34140.051
3255	329.16	10442.846	34611.352
962	328.95	8579.031	37585.875
6654	328.91	12570.073	33056.383
6756	328.28	12695.929	35143.984
4573	328.16	11151.054	37869.652
5589	328.07	11886.954	37188.82
6321	328.03	12347.406	39407.227
6280	327.91	12071.216	39462.316
3074	327.87	10191.759	35914.137
234	327.72	7871.61	36672.59
1079	327.59	8556.207	34039.219
609	327.55	8192.31	33563.156
3044	327.41	10324.991	36970.109
6811	327.36	12639.198	36755.453
8280	327.26	14146.435	39301.355
1828	327.24	9460.396	39228.309
2101	326.9	9660.288	35739.422
6648	326.88	12288.905	33282.313
3518	326.86	10368.053	36723.945
7485	326.65	13138.925	36167.969
4317	326.65	10916.467	33905.328
4800	326.36	11288.409	33014.125
8752	326.26	14402.361	39426.469
1646	326.23	9235.816	34492.285
3724	326.19	10749.144	36546.613
66	326.17	7775.006	34006.242
6915	326.15	12850.717	39790.309
1943	326.15	9392.332	34924.797
4928	326.02	11227.666	36535.199
8126	325.86	13916.587	35603.434
8950	325.77	14544.522	34318.656
5288	325.69	11778.825	33850.73
6831	325.38	12633.145	37211.227
8628	325.27	14368.115	35642.063
6641	325.15	12319.663	33529.73
1236	325.15	8692.514	36857.191
7341	325.08	13006.187	39110.391
1395	325.04	8846.307	38954.973
166	325	7890.329	35773.402
414	324.89	7984.812	39811
8284	324.85	14165.505	39424.363
5050	324.73	11613.225	39815.848
4981	324.27	11390.304	37961.137
5380	324.18	11837.979	35816.602
7684	323.89	13527.755	36098.438
5450	323.85	11832.327	38200.051
5371	323.79	11660.742	35640.945
7202	323.77	12937.102	34762.816
6541	323.7	12276.137	36345.664
1445	323.7	8972.98	37782.051
4213	323.43	10564.542	34469.82
8335	323.26	14086.154	37356.496
3516	323.2	10525.316	36663.602
1775	323.14	9061.891	38630.039
7373	322.99	13242.183	39650.453
1625	322.97	9144.514	34182.121
183	322.87	7791.454	35960.656
1962	322.53	9288.631	34125.238
6298	322.51	12291.788	39922.504
8040	322.49	13842.162	33358.27
2850	322.43	10122.722	38280.879
8103	322.3	13811.859	34908.094
5989	322.26	12262.636	35771.48
457	321.9	8111.808	38793.93
1751	321.65	9232.187	37602.609
2840	321.34	10099.836	37998.84
189	321.13	7907.944	36004.645
902	320.81	8606.423	39363.953
6598	320.52	12321.755	34501.359
7065	320.48	12715.321	35117.641
7653	320.23	13445.586	35401.488
4193	320.19	10713.248	35212.57
6202	320.17	12176.149	37435.895
5513	319.94	11844.112	39593.691
8519	319.83	14093.225	33478.574
716	319.77	8196.547	35159.645
1827	319.62	9320.209	39142.297
6860	319.58	12676.671	38130.652
960	319.56	8567.156	37678.297
8544	319.43	14291.578	33307.563
2439	319.29	9761.122	36809.34
7345	319.27	13062.206	39255.488
5265	319.12	11596.408	33330.574
1629	319.12	9261.979	34243.66
924	318.99	8608.796	38798.832
2902	318.97	9969.797	39665.227
2391	318.83	9878.469	36887.77
7770	318.81	13403.684	38791.117
2617	318.7	9987.916	33252.781
1048	318.64	8533.523	35176.555
2960	318.45	10213.284	38996.422
6011	318.28	12170.219	36351.117
6982	317.87	12790.215	37759.242
215	317.66	7921.678	36363.484
5071	317.59	11558.593	39174.484
7302	317.59	13058.212	37475.727
893	317.53	8416.03	39994.59
1440	317.3	8898.1	37985.254
44	317.15	7932.396	33765.973
8831	316.88	14535.813	37937.945
2296	316.67	9812.425	39674.375
5845	316.27	12029.296	34264.602
7771	316.09	13371.672	38800.363
3218	315.9	10449.808	33708.293
4703	315.9	11175.498	34903.102
2700	315.86	9916.097	35805.957
5312	315.59	11802.373	34401.074
5977	315.44	12063.903	35230.02
432	315.4	8188.953	39559.789
2048	315.29	9580.721	34153.789
2830	314.87	9978.882	37781.832
6934	314.81	12883.733	39437.672
8456	314.73	14043.031	34565.234
8283	314.37	14139.444	39375.457
6559	313.97	12350.729	35593.848
2906	313.66	10085.595	39721.906
7121	313.49	12848.339	33653.781
7431	313.47	13137.631	38126.125
175	313.39	7881.882	35853.18
7512	313.39	13160.126	35003.121
5998	313.37	12060.191	35852.734
5069	313.33	11509.774	39289.102
8591	313.07	14355.822	34782.289
1572	313.03	8874.217	33250.117
1416	312.82	8871.802	38284.992
4714	312.78	10991.272	34775.238
337	312.63	7908.852	38949.766
6883	312.61	12576.475	39241.172
6281	312.38	12214.899	39493.199
3159	312.15	10316.069	33499.758
6116	312.11	12209.775	36741.871
2381	311.97	9890.855	37269.859
7319	311.82	13002.052	38373.496
295	311.73	7848.838	38186.523
509	311.69	8042.822	37184.219
7418	311.67	13150.686	38407.977
8245	311.61	13827.044	39362.297
8112	311.57	13945.328	35210.438
8533	311.42	14214.793	33168.707
367	311.4	7938.705	39162.027
843	311.19	8242.954	38747.008
674	311.04	8271.728	34025.422
7903	310.94	13615.194	37015.883
883	310.88	8539.501	39898.516
2202	310.77	9531.909	37392.293
6259	310.65	12188.296	38806.328
8593	310.59	14380.178	34798.508
5256	310.46	11544.187	33387.203
5834	310.38	11873.044	34323.754
7974	310.29	13710.962	34678.488
8349	310.12	14146.229	37308.367
7501	310.12	13130.818	35886.996
7385	310.08	13308.811	39377.559
5294	310.04	11833.43	33987.199
1947	309.92	9269.038	34646.41
516	309.87	8165.998	36722.207
8961	309.87	14629.5	33856.863
3522	309.73	10512.604	36844.461
4830	309.69	11414.453	34478.035
6941	309.64	12754.866	38828.809
828	309.62	8325.671	38305.246
6596	309.41	12391.369	34475.551
6757	309.33	12684.319	35213.531
3709	309.27	10695.837	36852.488
6215	309.14	12076.691	37840.043
7405	308.97	13138.509	38944.141
4880	308.74	11210.781	35433.539
6234	308.74	12245.63	38226.355
2363	308.72	9699.76	37877.074
5311	308.62	11639.477	34371.668
2909	308.43	10118.066	39783.559
5172	308.16	11506.436	35358.766
1443	308.07	9003.356	37759.066
8297	307.84	14017.367	39000.109
3103	307.82	10311.233	35292.977
5991	307.59	12249.284	35795.891
8373	307.49	14109.547	36233.984
491	307.3	8175.99	37563.586
8704	307.22	14325.652	37738.023
1317	307.07	8815.074	39049.813
8680	306.82	14283.218	37250.285
8433	306.8	14160.635	35070.602
3231	306.51	10479.86	34080.668
4637	306.38	11153.913	36419.566
8235	306.34	13931.265	39178.578
5285	306.28	11651.959	33720.336
3618	306.25	10521.073	39990.465
6184	306.25	12143.298	36807.98
495	306.19	7993.959	37403.867
6841	306.17	12659.036	37495.992
8132	306	13858.83	35938.57
1520	305.86	9009.264	35075.441
4176	305.75	10630.384	35656.648
5436	305.61	11841.271	37716.5
1882	305.6	9454.598	37226.586
6319	305.56	12415.24	39326.504
7788	305.5	13396.295	39707.5
5346	305.29	11725.132	35039.449
4621	305.23	11184.403	36984.406
7001	305	12879.07	37144.535
8248	304.62	13847.905	39425.434
2865	304.45	10010.731	38776.434
5310	304.25	11796.439	34346.586
5903	304.24	12244.077	33251.359
2253	304.16	9596.277	38821.461
5057	303.95	11431.377	39941.395
7908	303.83	13755.28	36789.641
5174	303.74	11454.551	35366.852
8322	303.68	14195.953	38059.281
7842	303.68	13652.053	38780.383
8530	303.6	14372.938	33142.934
4990	303.56	11361.267	38058.539
2499	303.41	9852.709	36384.922
2086	303.33	9694.084	35386.234
664	303.12	8389.669	33782.309
5099	303.05	11613.57	37852.133
5122	302.97	11587.576	37248.883
2870	302.68	10099.111	38877.457
6486	302.68	12453.248	38740.113
1361	302.66	8876.503	39519.566
5293	302.59	11809.069	33969.977
682	302.51	8380.219	34154.012
8645	302.4	14238.361	36432.156
6676	302.38	12614.94	33649.133
5343	302.34	11648.383	34960.797
2622	302.15	9913.406	33321.988
2791	301.99	9965.684	36796.359
8139	301.96	13790.894	36275.879
8	301.92	7897.146	33205.164
724	301.9	8303.845	35374.703
8896	301.73	14534.86	35941.047
4889	301.71	11251.838	35557.438
1150	301.46	8698.586	33830.141
4894	301.34	11366.119	35671.801
8487	301.19	14107.339	33986.852
7613	301.04	13540.917	33872.328
7772	300.92	13498.454	38864.949
3973	300.9	10647.499	35960.289
555	300.69	8181.525	35522.789
4879	300.63	11319.774	35417.152
5534	300.35	11892.462	38790.586
4671	300.23	11049.431	35728.543
3651	300.21	10573.498	38590.258
8147	300.08	13837.638	36430.828
6657	299.58	12628.953	33231.414
5259	299.43	11437.825	33180.824
2845	299.41	9944.214	38172.379
2595	299.24	9806.459	33172.906
2354	299.1	9719.649	38018.297
4422	299.04	10839.226	36225.934
3188	299.01	10241.028	33091.078
3658	298.85	10757.688	38446.84
8463	298.49	14118.281	34354.961
5488	298.41	11778.76	39911.039
1354	298.34	8851.975	39829.02
4785	298.34	11091.364	33018.535
5352	298.03	11800.977	35226.293
4790	298.01	11141.503	33065.285
7810	298.01	13578.89	39870.406
3198	297.99	10508.782	33077.727
7357	297.57	12936.968	39717.121
181	297.45	7813.033	35937.953
7849	297.36	13674.685	38352.813
7828	297.34	13675.515	39169.211
6629	297.2	12423.721	33816.035
8216	297.17	13819.294	38231.684
2833	296.86	9931.947	37852.379
3040	296.75	10293.884	36878.293
8653	296.71	14410.058	36500.652
2375	296.63	9849.581	37365.203
5812	296.57	11860.531	34974.043
1145	296.4	8692.112	33786.355
5541	296.38	12043.44	38525.32
6800	296.27	12699.237	36365.914
2633	296.23	9923.54	33651.852
5282	296.23	11684.723	33577.621
3221	295.98	10464.591	33800.625
2540	295.96	9724.222	34900.539
7152	295.92	13024.654	33392.184
8323	295.88	14031.899	38139.199
8008	295.81	13661.485	33684.758
5212	295.73	11558.873	34323.566
8884	295.58	14560.765	36371.176
7136	295.58	12757.042	33122.734
5562	295.5	12015.692	37726.867
5544	295.46	11998.617	38397.184
6195	295.42	12119.083	37287.059
8313	295.29	14020.051	38618.586
4862	295.23	11386.874	35056.473
1661	295.16	9103.345	34935.469
1225	295.12	8684.778	36506.23
8036	295	13938.73	33050.48
2874	294.94	9970.154	39066.035
4303	294.79	10880.069	33703.789
5308	294.73	11639.05	34335.906
917	294.71	8623.977	38912.762
8755	294.58	14350.184	39553.816
5321	294.47	11729.179	34456.34
2965	294.31	10288.903	38825.742
5286	294.29	11644.01	33759.488
4558	294.29	10984.546	38728.723
6817	294.16	12650.523	37020.18
7682	294.16	13412.005	36069.402
385	294.02	7845.235	39508.297
1498	293.7	9032.846	35531.297
1554	293.68	8915.119	33973.898
1963	293.64	9474.941	33832.996
162	293.55	7904.403	35701.52
6010	293.51	12225.065	36315.621
534	293.37	8087.674	36010.637
6706	293.35	12599.43	34286.203
8595	292.84	14294.952	34879.227
8355	292.74	14073.754	37114.926
4233	292.15	10595.149	34254.469
5897	291.98	12188.675	33068.828
453	291.94	8157.701	38665.77
868	291.9	8334.881	39503.316
665	291.82	8200.163	33788.922
5178	291.15	11521.311	35141.215
7142	291.04	13041.078	33156.992
4745	291.04	11090.465	33819.59
3290	290.94	10457.174	35448.262
5021	290.92	11322.103	39096.191
3570	290.9	10432.721	38376.363
7265	290.81	12922.853	36472.859
7327	290.81	13100.422	38517.355
279	290.73	7968.294	37952.242
2714	290.56	10124.469	36186.605
7004	290.48	12876.472	36870.539
657	290.42	8393.953	33637.852
1502	290.31	8863.038	35338.344
5453	290.14	11630.134	38376.695
995	289.94	8455.096	36948.68
8274	289.89	14047.115	39649.328
632	289.83	8057.605	33133.445
7994	289.79	13743.723	34182.305
3662	289.75	10679.807	38317.934
6288	289.52	12105.053	39783.781
3149	289.52	10183.49	34064.574
1374	289.49	8849.252	39397.68
1490	289.45	9012.205	35677.91
2979	289.41	10330.362	38343.469
4433	289.39	10958.739	36617.012
1298	289.37	8739.28	38612.758
4974	289.37	11269.016	37843.297
4459	289.35	10789.589	37424.715
8580	289.01	14331.002	34473.77
7169	288.91	12985.251	33746.328
5094	288.8	11448.691	38287.789
2	288.68	7971.903	33057.555
6929	288.66	12882.942	39380.621
8492	288.6	14096.251	34102.617
2928	288.6	10300.819	39688.922
5878	288.45	11981.755	33459.512
2344	288.41	9829.972	38338.477
5474	288.32	11730.132	39360.078
8075	288.28	13830.072	34224.602
6952	288.24	12812.549	38508.844
1437	288.16	8958.313	37939.516
6947	288.11	12851.718	38723.551
6734	288.05	12582.029	34591.207
7801	287.9	13483.236	40002.535
7553	287.84	13323.835	33372.469
4321	287.78	10925.89	34066.656
8381	287.76	14135.391	36129.043
527	287.65	8028.958	36099.23
2802	287.47	10033.725	37087.387
1726	287.4	9194.991	36965.066
4958	287.24	11211.758	37364.148
6668	287.09	12613.827	33544.289
500	287.03	8187.147	37329.27
6241	286.84	12200.074	38262.406
7374	286.82	13239.655	39719.383
1288	286.82	8766.855	38270.488
8193	286.55	13880.561	37847.141
5456	286.54	11780.234	38609.406
5047	286.54	11208.086	39969.703
8118	286.46	13813.803	35365.227
8888	286.25	14633.007	36070.676
794	286.17	8245.717	36951.293
7279	286.08	13015.288	36703.453
7384	285.86	13152.749	39371.602
5552	285.86	12059.043	38293.398
1865	285.81	9335.109	37905.98
1400	285.71	9021.263	38770.063
7033	285.62	12753.498	35797.23
2891	285.52	9937.478	39537.707
5442	285.35	11798.2	37970.723
8589	285.33	14280.936	34732.133
7713	285.19	13415.61	37127.629
7812	285.19	13629.237	39927.914
4189	285.14	10573.885	35333.234
2230	285.04	9537.435	38056.063
3034	284.98	10263.731	37077
4556	284.95	11122.573	38719.805
1544	284.89	8908.556	34066.355
1812	284.89	9283.265	39494.285
1921	284.81	9287.038	35635.367
6771	284.6	12548.34	35815.492
7597	284.22	13496.647	33664.254
4467	284.04	10931.888	37790.27
5462	283.76	11840.591	38804.008
4987	283.45	11226.158	38011.941
6521	283.34	12468.44	37185.066
3277	283.3	10423.663	35127.227
3172	283.24	10243.741	33377.957
8768	283.14	14600.814	39766.898
2211	282.9	9685.83	37508.109
4735	282.84	11004.67	33992.688
4768	282.8	11063.097	33626.039
2177	282.68	9631.127	36750.781
6258	282.65	12092.552	38781.59
4792	282.59	11182.228	33076.582
4410	282.55	10970.408	36058.27
8214	282.53	13912.1	38188.16
8826	282.53	14572.093	38144.559
753	282.47	8253.45	35929.242
8164	282.4	13932.064	37007.457
7306	282.3	13036.83	37586.641
5426	282.15	11637.301	37511.07
4527	282.01	11097.021	39748.633
4869	281.92	11203.3	35182.523
8388	281.9	14072.529	36005.074
1114	281.9	8575.655	33104.18
4771	281.82	11171.369	33366.953
7751	281.82	13548.033	38249.281
2081	281.67	9498.554	35374.004
671	281.55	8356.334	33973.91
2806	281.55	9951.584	37182.746
4597	281.38	11056.841	37213.473
7521	281.34	13314.959	34465.609
239	280.98	7681.653	36749.363
1732	280.98	9151.621	37206.922
7483	280.9	13234.458	36142.902
1199	280.69	8763.968	35841.371
5377	280.63	11826.494	35715.934
8565	280.58	14381.067	33758.379
2587	280.54	9736.382	33645.762
7647	280.42	13436.295	35209.871
8389	280.35	14043.98	36018.23
2050	280.35	9536.494	34211.973
5363	280.29	11703.196	35443.727
4848	280.27	11374.724	34722.488
6664	280.23	12511.576	33378.656
93	280.16	7903.895	34367.031
6876	280.08	12641.179	38833.754
6189	279.85	12065.187	36856.512
8150	279.83	13936.057	36528.617
1053	279.73	8481.7	35036.406
7329	279.73	13101.053	38605.293
3638	279.73	10714.29	39412.281
2316	279.68	9693.661	39369.039
5681	279.6	11945.365	36846.02
4930	279.56	11413.751	36552.855
1417	279.47	9053.658	38288.184
2164	279.37	9574.112	36648.77
3558	279.26	10497.009	37613.457
6006	279.26	12062.057	36055.324
5365	279.18	11639.286	35467.809
8889	279.01	14590.748	36105.531
5568	278.85	11974.417	37603.563
49	278.83	7779.482	33855.734
1689	278.82	9171.372	35710.488
2242	278.74	9498.001	38511.203
4824	278.72	11341.897	34184.891
7646	278.55	13525.365	35148.453
4678	278.32	11048.289	35266.594
645	278.03	8402.967	33251.953
8185	278.01	13930.42	37651.781
4292	277.99	10881.104	33342.719
2348	277.63	9714.037	38446.016
7455	277.63	13154.705	36946.008
5846	277.57	12000.625	34279.352
6930	277.55	12838.86	39399.984
5682	277.38	11874.453	36547.395
582	277.36	8088.457	34670.785
7572	277.24	13433.446	33109.988
4953	277.23	11355.367	37202.141
8665	277.19	14408.427	36941.469
8070	277.11	13909.308	34124.77
7536	277.03	13260.545	34194.898
2666	277	10031.769	34445.172
6974	276.71	12842.563	38101.758
2099	276.71	9622.064	35726.211
4341	276.69	10919.063	34680.414
5119	276.4	11574.257	37421.008
1665	276.34	9262.694	35127.184
8618	276.21	14340.04	35382.836
8685	275.69	14333.767	37310.934
991	275.67	8567.772	36878.27
1471	275.64	8967.323	36483.211
7678	275.58	13354.65	36002.898
2655	275.5	9969.945	34182.465
904	275.31	8584.211	39239.738
8584	275.27	14248.811	34627.305
2078	275.19	9552.198	35224.293
4434	275.16	10822.937	36649.676
276	275.1	7915.569	37824.852
6953	274.95	12786.136	38515.625
4442	274.93	10783.83	36915.824
4486	274.93	10816.108	38228.813
6922	274.89	12780.504	39455.832
3557	274.81	10427.294	37598.469
8175	274.75	13907.729	37469.48
7928	274.72	13737.314	36062.563
2831	274.66	9954.237	37819.102
1393	274.66	8883.844	38927.191
1656	274.56	9220.788	34754.141
7421	274.43	13259.184	38465.391
398	274.43	7911.77	39860.77
6849	274.39	12608.246	37702.16
860	274.28	8353.64	39447.855
2341	274.26	9712.846	38571.93
7589	274.24	13518.605	33574.773
8498	274.24	14122.806	33930.719
8937	274.18	14584.342	34958.32
5233	274.12	11465.26	34095.461
195	274.05	7657.157	36089.797
5405	273.97	11686.348	36797.41
7296	273.97	12935.109	37283.691
1866	273.91	9381.771	37915.887
2079	273.76	9666.312	35269.777
4561	273.49	11156.993	38540.785
4583	273.36	11177.647	37811.945
1697	273.24	9168.498	36008.328
3657	273.16	10735.042	38335.293
6714	273.09	12568.837	34412.277
2701	272.95	9931.911	35846.676
8302	272.86	14100.925	38835.719
6715	272.67	12689.357	34418.02
8035	272.65	13682.942	33149.766
8695	272.65	14370.813	37609.625
6907	272.51	12638.591	39706.953
3170	272.46	10137.77	33352.387
889	272.26	8580.63	39926.156
5391	272.24	11646.238	36249.285
833	272.23	8302.893	38530.711
3509	272.19	10347.973	36487.387
5339	272.07	11651.198	34776.371
8100	272.03	13964.699	34748.172
774	271.88	8406.392	36719.039
5235	271.86	11592.778	34130.281
321	271.59	7692.067	38726.754
3660	271.48	10707.959	38244.445
7370	271.4	13312.183	39871.758
22	271.36	7966.798	33549.355
1895	271.34	9327.259	37012.766
7680	271.31	13470.026	36040.277
3383	271.29	10523.613	36073.629
8638	271.25	14303.358	36164.73
2621	270.96	10056.658	33296.969
2386	270.9	9718.338	37173.398
6216	270.87	12115.104	37843.766
3275	270.85	10464.893	35041.664
8859	270.71	14497.707	36719.449
6017	270.58	12222.786	36581.809
3021	270.58	10273.93	37406.324
4801	270.42	11381.355	33091.43
8224	270.39	13916.345	38539.148
2074	270.21	9611.859	35038.074
6502	270.19	12419.239	37716.066
2954	270.06	10189.745	39128.387
3588	269.68	10400.947	39177.473
7603	269.66	13431.601	33795.668
5016	269.58	11327.229	38908.859
7623	269.35	13545.764	34210.207
5469	269.33	11774.925	39112.578
6826	269.26	12572.98	37194.223
1195	269.22	8721.623	35762.867
1219	269.2	8796.033	36408.539
7527	268.8	13208.67	34572.797
8117	268.72	13790.863	35352.824
1717	268.61	9157.757	36861.977
5526	268.38	11997.606	38900.754
7747	268.13	13523.784	38098.242
2804	268.07	10126.084	37133.398
5037	267.86	11278.892	39723.102
444	267.74	8074.292	39231.031
1604	267.72	9111.759	33503.574
5482	267.69	11651.579	39707.891
827	267.67	8385.313	38271.609
3698	267.61	10742.05	36912.352
3011	267.59	10299.048	37725.762
172	267.42	7784.85	35826.848
2848	267.36	9974.326	38196.926
5061	267.32	11603.035	39683.895
7034	267.3	12788.308	35883.105
1658	267	9088.973	34844.348
1032	266.96	8468.451	35611.348
3276	266.94	10409.493	35108.605
2974	266.79	10146.263	38535.141
3564	266.73	10423.304	38005.824
6327	266.71	12324.118	39068.094
1940	266.69	9383.825	34817.098
1887	266.5	9465.194	37047.973
4850	266.38	11305.887	34763.512
8046	266.31	13861.446	33505.789
1533	266.31	8989.279	34529.266
1707	266.19	9065.045	36379.883
506	266.02	7987.974	37129.34
8010	265.94	13680.752	33717.746
4269	265.88	10862.685	33055.867
4757	265.85	11114.282	33776.988
1293	265.58	8630.204	38433.414
5574	265.56	11879.652	37494.41
7922	265.5	13656.151	36294.414
5944	265.48	12093.067	34521.055
1271	265.46	8822.309	37775.984
1284	265.44	8819.974	38204.973
4474	265.41	10787.168	37986.734
8375	265.35	14157.66	36258.941
4557	265.33	11166.882	38726.188
7391	265.2	13297.118	39225.797
2563	265.1	9885.655	34178.926
4554	265	11185.828	38864.898
5559	264.97	12054.172	37959.836
8435	264.87	14025.67	34795.047
5932	264.81	12193.597	34178.199
7057	264.75	12770.603	35152.09
6935	264.66	12811.999	39469.055
1924	264.6	9396.89	35455.105
8176	264.56	13946.593	37469.516
6847	264.45	12634.72	37680.246
7266	264.35	13052.225	36571.816
2267	264.28	9495.881	39398.281
5531	264.05	11932.693	38734.93
4891	263.89	11297.93	35560.832
5033	263.87	11335.033	39662.852
6570	263.8	12297.34	35258.996
7499	263.72	13302.917	35805.547
4495	263.57	10801.787	38940.73
829	263.49	8313.446	38354.777
8234	263.38	13903.167	39124.645
2123	263.34	9556.017	36148.648
7633	263.3	13493.493	34701.996
633	263.13	8177.903	33158.547
7318	263.09	13046.575	38218.621
1686	263.09	9102.274	35681.883
5856	262.95	12059.533	33961.383
3672	262.84	10749.377	37365.594
6905	262.72	12560.409	39615.652
168	262.38	7937.954	35797.461
8339	262.3	13998.944	37212.703
2065	262.17	9558.966	34781.031
4281	262.15	10880.804	33230.449
1911	262.11	9351.441	36337.766
4933	262.05	11383.411	36737.445
4478	261.84	10885.958	38062.859
5194	261.84	11622.219	34780.652
2834	261.84	9985.526	37871.066
8747	261.71	14316.437	39031.867
704	261.67	8378.508	34662.578
4205	261.59	10629.392	34919.68
4695	261.52	11093.156	35020.215
8413	261.42	14040.901	35457.074
3056	261.33	10153.452	36631.406
7970	261.31	13584.587	34980.715
3279	261.31	10413.505	35218.188
3292	261.25	10482.749	35501.32
2310	261.15	9795.01	39306.426
2520	261.1	9849.958	35819.98
8552	261	14275.201	33385.57
1886	260.98	9358.966	37038.578
4241	260.96	10634.503	33831.977
8758	260.9	14300.039	39641.117
2256	260.9	9674.278	39037.414
8899	260.77	14438.587	35835.492
2684	260.77	10083.576	35257.527
8725	260.71	14336.947	38088.895
5237	260.67	11616.897	33863.84
7105	260.62	12778.45	34113.129
6193	260.6	12089.081	37133.387
8072	260.5	13813.568	34194.391
2970	260.44	10237.656	38473.594
8709	260.41	14355.922	37922.887
7712	260.04	13544.683	37064.16
4680	259.97	10995.914	35282.512
8246	259.87	13962.577	39390.984
594	259.85	8100.286	34426.375
6877	259.75	12702.054	38864.395
1791	259.66	9120.624	39483.453
7832	259.66	13572.457	38963.855
2509	259.51	9730.206	35927.242
1041	259.14	8429.099	35481.902
2549	259.01	9837.877	34523.207
7692	258.97	13366.592	36279.875
1525	258.91	9054.826	34881.914
3671	258.87	10696.78	37530.945
4481	258.78	10956.048	38112.383
8438	258.61	14017.251	34835.527
7179	258.59	13004.852	34087.504
8698	258.55	14250.034	37690.063
1855	258.49	9401.629	38619.836
3726	258.47	10656.424	36325.18
5015	258.47	11393.726	38834.027
5381	258.3	11719.902	35883.633
8062	258.17	13820.344	33959.023
8434	257.9	14205.003	34785.5
2675	257.86	10094.889	34991.07
6698	257.82	12511.071	34147.18
2022	257.59	9577.327	33589.723
4655	257.59	11098.598	36071.492
7727	257.55	13495.23	37512.043
1001	257.53	8419.497	36759.613
8770	257.3	14559.274	39817.566
5348	257.23	11800.97	35068.5
7827	257.11	13692.65	39145.121
2247	257.03	9526.14	38684.832
5181	257.03	11508.003	35220.703
1013	256.88	8548.547	36477.633
3261	256.88	10385.002	34745.965
4576	256.84	11181.415	37943.195
7372	256.82	13297.511	39645.164
6837	256.67	12667.131	37280.719
7448	256.63	13310.891	37510.387
4967	256.61	11252.008	37657.613
7992	256.56	13643.235	34147.992
3106	256.42	10139.895	35307.184
4952	256.36	11297.109	37187.805
3063	256.21	10152.413	36452.594
5784	256.17	11895.365	35988.215
5219	256.12	11595.228	34405.527
6232	256.02	12181.167	38216.242
656	256	8268.775	33633.508
6810	255.94	12547.649	36744.16
4485	255.73	10918.599	38206.84
5130	255.67	11540.42	36963.691
6310	255.58	12314.932	39689.84
5814	255.56	11894.475	34797.035
8236	255.52	13795.048	39284.77
7502	255.44	13332.719	35585.16
3121	255.37	10131.414	35003.887
2324	255.33	9721.529	38873.816
1690	255.29	9205.047	35732.305
6524	255.27	12389.206	37020.246
871	255.25	8231.183	39592.895
3548	255.2	10454.241	37514.441
7462	255.16	13267.541	36797.91
588	255.02	8166.288	34510.867
2562	255	9697.707	34146.129
1913	254.85	9406.198	36369.164
5151	254.56	11512.528	36158.211
8777	254.56	14466.358	39872.129
1088	254.53	8476.771	33591.215
3016	254.47	10230.665	37529.879
8460	254.35	14181.956	34312.816
1564	254.33	9041.706	33615.98
1357	254.26	8992.859	39680.664
3606	254.18	10413.797	39719.238
3641	254.18	10587.375	39227.832
855	254.1	8237.136	39174.789
150	254.08	7848.754	35469.141
2813	254.03	9995.852	37285.445
8496	253.78	14188.625	33899.527
6650	253.72	12393.095	33295.242
4388	253.59	10887.391	35784.586
2029	253.49	9616.012	33735.738
1273	253.4	8820.516	37918.473
8607	253.2	14357.843	35223.109
532	253.15	8003.87	35973.176
8743	253.05	14276.385	38781.793
3206	252.99	10444.517	33352.215
3093	252.94	10312.275	35724.07
3207	252.92	10515.505	33421.645
192	252.71	7941.757	36068.613
5440	252.57	11697.173	37910.281
4301	252.55	10978.277	33624.992
54	252.42	7808.8	33862.066
8655	252.36	14246.024	36594.34
8775	252.25	14584.625	39864.59
585	252.19	8052.699	34478.988
137	252.17	7892.892	35128.941
7634	252.11	13366.718	34723.891
7471	252.05	13202.489	36406.145
7878	251.96	13704.867	37984.371
2824	251.92	10121.159	37418.754
4318	251.82	10913.485	34006.004
2024	251.73	9504.683	33622.445
1338	251.71	8758.721	39576.887
5000	251.69	11294.676	38477.953
6762	251.31	12579.629	35568.246
6213	251.17	12187.167	37601.258
1567	251.02	9039.602	33337.91
3666	250.85	10705.383	38109.051
4856	250.83	11269.259	34826.922
7881	250.81	13736.94	37799.559
1487	250.79	9040.699	35838.395
3001	250.68	10285.591	38226.43
3045	250.64	10285.492	37003.371
3624	250.58	10657.286	39500.766
3297	250.46	10411.353	35718.473
7543	250.46	13345.57	33940.77
4230	250.45	10740.023	34172.281
2237	250.43	9562.876	38249.59
4360	250.41	10900.816	35047.043
5997	250.41	12204.653	35834.207
8973	250.35	14584.015	33808.797
8710	250.29	14316.628	37941.57
2287	250.29	9733.795	39871.281
5338	250.25	11671.206	34753.957
7742	250.2	13398.384	37848.594
1667	250.12	9196.761	35205.012
1596	250.08	9190.63	33306.707
3148	250.04	10144.157	34288.535
2564	250	9864.004	34264.207
7328	249.99	13074.595	38571.156
1340	249.89	8797.873	39632.664
7467	249.72	13246.963	36614.422
4491	249.45	10793.569	38630.59
7064	249.45	12719.941	35061.594
6204	249.24	12213.361	37480.902
4237	249.18	10610.151	34096.387
4658	248.89	11135.854	36085.188
90	248.84	7680.291	34317.309
7129	248.8	12759.593	33235.594
722	248.78	8343.656	35295.215
8037	248.68	13839.257	33220.395
7598	248.64	13489.178	33693.863
2536	248.53	9854.34	34776.637
1087	248.09	8521.586	33584.297
3300	248.07	10409.67	35746.332
6878	247.99	12680.629	38912.375
6787	247.78	12648.386	36180.273
1081	247.76	8508.318	34100.637
8661	247.73	14290.382	36896.117
8184	247.69	13823.998	37620.535
4438	247.59	10946.655	36864.004
115	247.51	7741.354	34702.469
7331	247.5	13115.294	38757.086
1613	247.46	9226.182	33839.574
3112	247.38	10238.301	35254.613
1019	247.38	8496.554	36118.715
4456	247.3	10940.031	37294.762
4248	247.21	10589.762	33753
8298	247.19	14205.889	39070.703
1216	247	8776.237	36260.824
5974	246.96	12274.551	35142.367
7792	246.88	13500.817	39757.645
6807	246.77	12695.892	36541.035
8966	246.75	14539.902	33965.234
3665	246.73	10699.463	38081.906
7729	246.71	13437.437	37656.02
4327	246.67	10923.037	34202.996
504	246.61	8124.093	37093.504
6276	246.54	12264.502	39314.77
8861	246.48	14469.851	36766.031
3513	246.38	10434.305	36578.074
4913	246.1	11347.028	36149.59
5777	246.04	12012.873	36329.785
5390	246.02	11774.477	36168.969
1453	245.79	9045.448	37433.188
5951	245.5	12092.186	34624.773
836	245.31	8196.858	38568.047
5798	245.31	12043.87	35515.578
5143	245.25	11521.248	36522.051
7237	245.22	13062.665	35932.168
5388	245.22	11820.919	36082.016
1337	245.1	8652.411	39561.223
7882	244.95	13623.123	37552.926
1602	244.83	9244.523	33390.703
7186	244.6	13027.002	34211.367
7227	244.47	12942.41	35500.348
4444	244.41	10786.963	36952.652
4805	244.3	11202.248	33277.531
5452	244.2	11692.072	38271.309
7489	244.16	13301.459	35965.84
3031	244.1	10181.92	37314.441
2028	244.1	9665.58	33731.488
8958	244.07	14540.945	34290.402
233	244.01	7703.724	36669.148
6984	243.87	12707.479	37568.914
1441	243.86	8923.929	37691.172
2073	243.84	9590.91	35015.875
3643	243.82	10611.549	38979.98
6977	243.68	12765.89	38153.754
6305	243.55	12310.251	39644.852
5960	243.43	12119.1	34791.059
2121	243.28	9587.615	36073.246
5785	243.2	12010.705	36029.746
6528	243.17	12489.227	36819.035
5497	242.97	12054.517	39632.305
7451	242.92	13299.189	37288.938
1826	242.84	9292.821	39117.148
2061	242.65	9600.709	34630.047
7378	242.53	13287.445	39463.703
2982	242.42	10334.158	38369.754
885	242.38	8417.745	39903.43
438	242.32	8080.423	39182.93
7031	241.98	12772.846	35744.68
3235	241.88	10426.196	34292.926
1682	241.46	9158.02	35623.078
131	241.46	7665.793	35012.922
5088	241.46	11501.37	38546.852
4811	241.37	11407.637	33612.348
684	241.27	8252.543	34160.09
8882	241.17	14442.511	36342.875
8400	241.15	14014.498	35857.074
7283	241.14	12921.34	36898.059
106	241.02	7800.017	34522.906
3654	240.98	10688.782	38626.309
7569	240.92	13451.361	33068.313
4922	240.81	11383.802	36340.699
4872	240.64	11380.011	35318.695
5439	240.58	11707.724	37888.906
332	240.45	7768.768	38883.57
3613	240.45	10381.669	39906.641
1427	240.35	8875.073	38068.77
2096	240.33	9521.383	35634.707
1353	240.31	8989.885	39793.051
3540	240.06	10354.827	37304.852
3124	240.01	10339.658	34802.887
2837	239.85	9922.954	37894.871
878	239.78	8338.901	39808.355
2393	239.53	9838.864	36960.934
7659	239.3	13477.151	35498.973
6781	239.28	12651.947	36021.422
1666	239.22	9261.962	35169.195
8869	239.22	14508.301	36661.332
3295	239.16	10361.874	35670.18
1551	239.14	8927.48	33940.113
2880	239.1	9950.137	39296.883
938	239.07	8614.377	38163.598
5818	239.05	11903.665	34844.504
5900	238.89	12120.555	33240.078
7624	238.87	13388.33	34244.762
6890	238.78	12527.583	39489.766
6615	238.68	12294.066	34415.23
1883	238.43	9271.823	37285.375
5101	238.26	11515.109	37963.484
4819	238.24	11287.789	34022.156
4786	238.2	11165.047	33036.422
861	238.2	8354.553	39484.277
7811	238.19	13683.004	39879.59
6243	238.09	12265.26	38296.188
78	238.07	7756.046	34086.992
5502	238.01	11998.275	39756.676
1262	238.01	8814.003	37526.938
5407	237.9	11803.502	36808.477
3091	237.86	10173.44	35719.047
6638	237.74	12380.043	33780.039
589	237.57	7995.539	34531.82
1540	237.53	8891.126	34173.703
8701	237.5	14294.461	37707.211
372	237.42	7859.845	39206.637
832	237.42	8340.586	38446.602
6916	237.27	12758.269	39831.164
3611	237.09	10368.668	39832.91
6783	237.09	12694.901	36119.453
4219	237.07	10655.135	34552.465
7495	237.04	13138.211	35786.969
2583	237	9782.182	33516.324
3088	236.9	10301.23	35620.785
875	236.81	8227.042	39770.051
37	236.73	7703.876	33630.176
5253	236.67	11450.425	33568.449
7338	236.48	13010.706	38835.301
8853	236.44	14580.598	37306.563
7184	236.42	12945.711	34141.605
6223	236.38	12085.743	37952.367
8676	236.12	14387.805	37149.504
8719	236.06	14371.668	38051.598
2009	236.06	9552.513	33037.676
6498	236.02	12295.562	38064.77
3182	235.96	10333.857	33238.449
4756	235.77	11135.382	33738.609
2963	235.71	10177.57	39083.297
4942	235.25	11296.049	36884.148
1481	235.24	8958.765	36355.387
6593	235.14	12417.593	34711.594
205	235.14	7686.391	36197.574
5049	235.08	11583.43	39766.145
5994	234.95	12225.612	35815.141
7968	234.95	13611.106	35227.672
4822	234.93	11378.396	34069.242
3046	234.89	10223.926	36717.777
5882	234.74	11847.135	33241.371
6347	234.64	12407.386	38638.496
4339	234.62	10791.995	34630.855
8129	234.53	13864.793	35722.258
6526	234.47	12401.362	36809.059
1245	234.3	8817.495	37134.223
4185	234.22	10686.793	35572.711
7641	234.16	13351.772	34949.938
325	234.14	7689.21	38790.801
2828	234.05	9966.355	37741.586
844	234.03	8356.548	38756.266
980	233.99	8575.64	37466.801
3699	233.99	10716.569	36930.246
3214	233.91	10498.244	33638.828
8365	233.88	14079.966	36566.566
979	233.88	8559.039	37462.324
969	233.86	8427.209	37370.121
5808	233.82	11969.464	35164.332
6659	233.63	12622.152	33254.586
3690	233.61	10581.771	37133.809
2898	233.09	9923.052	39592.781
1100	233.07	8430.127	33203.152
1841	233.05	9327.787	38810.215
7535	232.99	13239.544	34427.969
1581	232.88	9153.563	33054.199
3102	232.61	10145.942	35278.637
3559	232.36	10350.813	37612.055
826	232.15	8208.553	38257.551
2226	232.15	9588.459	37972.801
6214	231.88	12196.364	37810.035
4733	231.84	11043.853	34254.852
7264	231.81	13052.539	36443.621
5566	231.79	12027.858	37524.625
5096	231.79	11606.603	38063.328
1824	231.6	9444.892	39417.371
2266	231.37	9637.973	39396.461
4355	231.31	10860.044	34923.34
2682	231.19	10118.566	35236.133
5242	231.08	11438.773	33972.469
7360	231.04	13085.143	39805.809
8992	230.79	14623.138	33227.398
4200	230.79	10580.08	34840.73
1830	230.75	9312.633	39259.555
441	230.71	8053.881	39200.578
8776	230.7	14522.279	39869.211
6581	230.62	12330.015	35049.941
6845	230.6	12560.067	37614.875
5786	230.52	11940.94	35747.902
7528	230.45	13332.624	34579.117
5943	230.39	12115.57	34511.914
2359	230.27	9827.166	38110.074
7700	230.2	13513.05	36677.148
3504	230.04	10376.633	36273.465
6874	229.99	12600.209	38717.055
2212	229.91	9700.008	37548.629
6503	229.81	12311.138	37763.301
5354	229.78	11753.318	35231.789
3184	229.51	10194.045	33329.996
6806	229.39	12530.566	36516.133
5528	229.24	11878.115	38952.941
5614	229.22	11970.665	36752.391
3706	229.16	10723.284	36999.762
3260	229.09	10520.059	34745.34
4633	228.95	11010.314	36589.539
7140	228.91	13042.381	33022.273
4908	228.82	11326.972	36008.309
8110	228.82	13796.96	35091.277
8622	228.76	14223.187	35521.105
3238	228.74	10559.828	34316.188
7558	228.72	13338.459	33416.102
4365	228.72	10858.315	35185.402
8518	228.7	14118.205	33459.375
7716	228.68	13357.7	37153.805
8860	228.66	14562.488	36749.715
8002	228.65	13727.778	33902.434
3541	228.51	10443.623	37331.516
691	228.51	8278.421	34259.828
8880	228.45	14490.952	36328.195
2338	228.43	9755.12	38766.555
7291	228.42	12988.395	37163.863
3707	228.3	10687.862	36706.871
1676	228.22	9121.321	35397.336
3594	228.09	10344.079	39258.766
1060	227.94	8446.262	34824.469
2497	227.92	9728.304	36275.285
4641	227.69	11120.412	36509.949
8181	227.4	13980.958	37591.938
821	227.25	8337.264	38114.613
4988	227.25	11397.849	38013.414
7286	227.02	13045.84	36967.539
8063	227.02	13875.435	33995.488
8263	226.86	13799.988	39971.941
1160	226.85	8765.796	34170.254
4411	226.77	10876.966	36115.637
8215	226.75	13889.984	38196.191
5368	226.73	11777.505	35553.18
4664	226.71	11192.965	35797.117
5822	226.46	11881.901	34896.145
1467	226.4	8869.624	36606.789
3213	226.39	10500.262	33613.898
1446	226.16	9043.457	37819.066
1790	226	9090.406	39469.836
6594	225.94	12487.408	34750.371
1870	225.87	9390.782	37729.438
8352	225.83	14195.27	37034.496
2712	225.73	9964.775	36180.789
5373	225.66	11787.05	35695.551
1899	225.52	9277.26	36800.473
2507	225.5	9703.623	35925.719
3130	225.43	10228.183	34708.695
1008	225.43	8530.666	36698.859
5857	225.14	11901.664	33966.332
5164	225.12	11583.545	35418.98
1563	225.01	8955.35	33613.293
7249	224.97	12992.482	36128.172
4551	224.83	11011.544	39079.465
2380	224.8	9782.318	37233.129
1014	224.6	8566.502	36309.152
859	224.45	8217.619	39398.395
4555	224.37	11077.623	38679.234
2679	224.34	10110.381	35159.047
9005	224.3	14502.838	33148.648
3563	224.26	10509.912	37925.758
2094	224.03	9604.612	35603.004
6888	223.97	12585.817	39286.879
6196	223.84	12172.396	37306.332
1517	223.78	9025.343	35037.855
2890	223.63	10100.523	39499.742
5107	223.63	11473.407	37683.715
1811	223.61	9332.529	39441.016
1873	223.55	9475.522	37594.434
4892	223.49	11269.047	35577.43
7774	223.47	13370.462	38867.516
340	223.28	7646.931	38967.93
1904	223.26	9344.563	36559.039
6535	223.24	12367.874	36383.074
6192	223.13	12264.79	36912.059
319	223.07	7689.16	38652.477
881	222.88	8336.221	39956.086
4904	222.88	11222.852	35977.934
8502	222.69	14195.823	33651.109
3014	222.57	10153.338	37771.789
4994	222.4	11218.748	38280.898
1910	222.19	9440.081	36246.844
7047	222.15	12808.864	35495.113
3127	222.09	10221.056	34910.996
1314	222.04	8753.765	39025.895
31	221.94	7939.11	33598.586
4183	221.92	10590.764	35543.664
5220	221.73	11504.635	34429.176
4244	221.71	10622.112	33670.383
7610	221.48	13510.74	33823.836
2361	221.25	9768.287	37857.477
982	221.16	8507.725	37502.715
4326	221.16	10835.919	34133.32
8362	221.14	14024.759	36828.453
5435	221.06	11715.415	37661.223
911	221.02	8513.883	39111.84
6488	220.93	12323.471	38776.875
8617	220.79	14256.133	35375.84
7858	220.79	13720.053	38435.469
8093	220.64	13908.129	34491.883
3111	220.52	10210.954	35157.984
8159	220.47	13809.487	36727.625
6758	220.43	12692.545	35245.266
2187	220.41	9664.74	36919.113
4247	220.12	10663.835	33740.359
3285	220.06	10355.697	35383.52
899	220.03	8624.042	39449.02
2282	219.93	9902.392	39780.684
1561	219.91	8931.615	33796.836
7354	219.89	13010.128	39565.438
1848	219.8	9362.707	38703.063
7725	219.78	13523.432	37485.262
8930	219.57	14439.608	35252.879
8161	219.07	13924.402	36807.309
5303	218.99	11703.832	34183.297
596	218.9	8160.223	34242.461
5583	218.86	12009.702	37046.172
4866	218.78	11281.446	35107.781
4571	218.72	11183.761	38200.973
8201	218.59	13885.574	37941.477
1569	218.57	8945.897	33379.609
3668	218.34	10570.126	37951.445
7941	218.3	13718.613	35780.938
6266	218.26	12111.413	38986.816
3263	218.15	10443.587	34784.125
431	218.05	8007.13	39556.883
4644	217.94	11010.951	36227.363
1495	217.88	8935.269	35497.816
169	217.84	7828.436	35808.324
1821	217.78	9433.628	39353.715
7575	217.59	13510.988	33243.949
2075	217.57	9625.275	35067.215
2860	217.23	10044.621	38676.84
7339	217.23	12929.427	38916.313
7685	217.23	13551.069	36136.875
6229	217.17	12184.646	38012.641
7287	217.17	13011.603	37050.781
2998	217.13	10145.146	38153.535
394	217	7949.998	39783.617
996	216.96	8544.87	36974.254
3676	216.94	10677.966	37447.715
1802	216.79	9170.147	39928.031
7805	216.63	13662.979	39773.148
7936	216.37	13757.183	35971.871
7144	216.23	13057.146	33255.738
7509	216.19	13200.337	34995.277
91	216.18	7851.634	34342.965
3689	216.1	10744.693	37067.105
4851	216.1	11204.256	34776.785
6253	216.04	12112.993	38544.172
1243	216	8830.163	37092.426
5221	215.87	11614.254	34450.953
7143	215.75	12970.133	33198.156
4345	215.73	10835.549	34691.137
3116	215.54	10244.867	34942.43
4543	214.93	11014.751	38977.617
306	214.87	7900.712	38336.637
2251	214.85	9570.157	38715.965
1062	214.76	8552.617	34882.527
8382	214.74	14047.956	36131.258
6808	214.68	12596.151	36593.379
1758	214.49	9198.192	37863.371
7898	214.45	13613.664	37066.434
3577	214.43	10351.856	38632.816
804	214.41	8254.411	37481.828
8969	214.39	14469.671	33667.063
4775	214.26	11004.59	33403.934
6245	214.14	12058.812	38434.367
4178	214.09	10634.723	35692.863
8079	214.07	13887.214	34335.984
8881	214.05	14572.558	36330.91
4810	214.05	11333.079	33587.762
7539	213.99	13346.274	33985.836
5209	213.74	11420.616	34543.512
8515	213.61	14110.181	33414.023
6645	213.59	12316.53	33589.539
7496	213.55	13271.79	35788.402
4934	213.51	11293.671	36777.301
273	213.32	7908.661	37701.105
6209	213.3	12207.587	37528.434
2276	213.28	9688.532	39660.227
901	213.19	8460.075	39326.16
2301	213.05	9901.962	39578.813
4711	212.9	11186.446	34758.063
7189	212.29	12974.118	34257.867
1752	212.27	9191.256	37659.867
7790	212.21	13519.268	39717.57
2129	212.19	9673.738	36442.098
3682	212.09	10627.306	37275.301
8136	211.81	13892.863	36143.52
2522	211.71	9855.066	35695.199
2379	211.69	9815.325	37202.348
8427	211.65	14008.835	35173.891
4973	211.58	11307.949	37761.613
5056	211.44	11472.146	39914.48
5075	211.44	11581.614	39276.023
3523	211.42	10409.343	36884.574
4428	211.27	10938.621	36314.734
2691	211.27	9966.664	35548.883
8238	211.06	13859.555	39318.141
6630	211.06	12311.024	33822.289
5877	211.04	11988.292	33433.66
710	211.02	8209.307	34851.961
6661	211.02	12689.318	33319.055
4305	211	10871.138	33726.105
6575	210.93	12453.426	35374.199
8411	210.87	14097.103	35727.145
3228	210.87	10485.499	34001.039
3101	210.83	10266.338	35263.73
3670	210.75	10657.193	37770.457
4540	210.75	11075.159	39220.016
4263	210.68	10635.482	33283.738
5083	210.62	11548.723	38888.773
4350	210.62	10835.339	34825.906
7159	210.47	13026.67	33526.848
4902	210.29	11217.973	35882.277
2614	210.26	10001.648	33206.141
539	210.03	8010.761	35779.434
247	209.91	7784.796	37010.551
5010	209.68	11254.302	38771.516
4566	209.39	11076.833	38415.984
6556	209.36	12386.08	35806.223
1009	209.36	8578.581	36702.285
1253	209.26	8719.296	37257.492
1323	209.24	8652.192	39154.098
4180	209.16	10591.752	35499.383
6891	209.13	12655.644	39506.035
7475	209.03	13260.305	36486.031
5511	209.01	11872.829	39546.695
8848	208.95	14552.67	37427.973
2395	208.88	9880.616	37011.449
4425	208.84	10931.521	36253.223
6303	208.84	12487.777	39605.625
7353	208.76	13016.429	39436.488
5085	208.67	11504.231	38709.754
3135	208.65	10271.109	34462.656
6909	208.47	12551.21	39742.82
8049	208.26	13928.788	33646.125
2100	208.19	9517.181	35733.672
8694	207.84	14265.479	37596.117
2347	207.8	9831.842	38442.18
7014	207.59	12749.932	36238.055
919	207.59	8527.664	38668.258
17	207.54	7699.269	33491.18
1103	207.48	8604.82	33222.02
4951	207.38	11392.551	37158.883
2879	207.31	10034.535	39260.625
4852	207.21	11220.928	34796.027
3038	207.19	10219.12	37151.16
3517	207.13	10520.488	36711.395
4218	207.1	10757.454	34550.609
5335	206.92	11656.01	34584.332
7975	206.92	13568.065	34736.332
2244	206.81	9634.457	38610.82
257	206.69	7813.669	37322.23
591	206.58	8025.295	34330.906
2345	206.37	9799.183	38393.363
6973	206.23	12830.235	38056.207
6315	205.93	12324.496	39473.414
1545	205.89	8940.785	34063.238
2332	205.64	9710.812	38730.758
1496	205.64	9001.56	35506.41
322	205.29	7772.207	38726.574
7167	205.28	13077.151	33626.68
1541	204.95	8999.693	34192.281
6299	204.91	12279.727	39985.227
2217	204.78	9627.767	37667.727
7880	204.72	13660.651	37730.363
3502	204.68	10419.332	36184.797
8173	204.6	13874.095	37416.367
1324	204.6	8736.211	39156.043
7973	204.53	13666.939	34803.48
7038	204.49	12735.742	35609.383
2383	204.32	9789.282	37129.121
1783	204.28	9233.318	39101.926
4214	204.2	10684.067	34493.629
7323	204.07	12966.56	38399.738
6592	204.01	12412.631	34902.551
846	203.93	8247.853	38848.039
334	203.86	7827.571	38916.219
4300	203.74	10875.579	33616.711
1952	203.63	9464.393	34367.637
4947	203.59	11205.287	37025.074
8711	203.57	14414.465	37948.121
7192	203.46	13070.674	34504.859
8763	203.4	14268.146	39804.406
3165	203.38	10247.095	33596.766
761	203.34	8246.66	36248.684
3713	203.34	10715.854	36572.637
498	203.13	8087.66	37459.738
6670	203.07	12698.526	33572.355
8033	203.01	13649.156	33060.133
7025	202.98	12900.016	36214.973
1126	202.94	8728.493	33201.891
1743	202.84	9106.861	37402.422
8146	202.73	13865.679	36379.051
4723	202.67	11139.494	34350.844
2590	202.61	9788.29	33429.789
847	202.57	8227.99	38856.73
7971	202.52	13741.685	34775.82
4766	202.42	11153.786	33609.113
5432	202.4	11817.642	37578.336
1345	202.38	8729.794	39753.219
2527	202.38	9880.004	35265.277
5008	202.38	11299.012	38710.328
2222	202.36	9631.66	37871.766
5970	202.19	12086.311	35012.355
8437	201.96	14124.628	34831.645
1342	201.88	8686.924	39656.199
2717	201.87	9970.331	36223.504
1173	201.87	8805.252	34773.957
820	201.83	8246.216	38068.23
8152	201.81	13914.601	36589.73
6919	201.73	12813.576	39740.145
3194	201.73	10473.894	33014.949
3566	201.6	10549.06	38052.637
2681	201.41	10034.825	35228.598
4541	201.35	11160.713	39254.004
5561	201.14	11962.85	37693.66
8453	201.1	14141.198	34759.629
741	200.85	8401.027	35804.066
1670	200.77	9155.954	35244.41
2820	200.77	9920.428	37362.516
4754	200.74	11166.819	33721.906
7999	200.64	13576.612	33841.398
4182	200.52	10611.507	35524.465
1814	200.47	9288.225	39551.543
5799	200.43	11990.952	35544.016
7765	200.43	13474.509	38655.805
743	200.39	8358.168	35835.355
8116	200.35	13950.045	35269.871
1739	200.35	9261.563	37331.414
7767	200.33	13526.865	38706.406
4864	200.28	11329.147	35085.504
958	200.28	8498.29	37894.23
458	200.08	8155.263	38533.129
5551	200.05	11987.612	38225.57
8627	200.05	14230.69	35615.27
1113	200.01	8494.457	33075.723
913	199.97	8475.92	38813.023
5491	199.87	11892.41	39771.289
3249	199.87	10349.639	34453.98
4839	199.85	11393.564	34658.559
2858	199.84	10008.474	38584.723
1771	199.61	9143.439	38414.094
2213	199.59	9654.266	37555.813
7413	199.57	13214.565	38607.992
2822	199.45	9939.084	37404.039
5466	199.41	11772.793	38986.023
2901	199.39	10043.776	39647.594
799	199.38	8398.924	37147.66
1955	199.38	9344.237	34146.215
524	199.3	8108.092	36348.602
1356	199.28	8970.354	39630.738
6692	199.28	12450.796	33958.543
3600	199.26	10551.779	39435.449
5516	199.15	11917.632	39401.031
1011	199.07	8433.099	36418.102
7442	199.03	13286.981	37354.273
5092	198.97	11535.053	38260.277
5344	198.88	11688.796	35023.324
6230	198.84	12168.709	38098.102
1373	198.8	8841.746	39328.012
2032	198.74	9576.495	33749.91
4682	198.67	11031.062	35322
4591	198.61	11007.929	37638.883
7393	198.57	13185.853	39256.387
3179	198.57	10200.513	33485.527
7530	198.49	13241.083	34319.723
8734	198.34	14290.577	38457.609
2243	198.3	9571.498	38594.773
5836	198.26	11957.786	34366.379
5945	198.17	12084.886	34548.648
8782	198.15	14434.985	39730.953
986	198.07	8444.007	37324.938
6906	197.98	12601.855	39670.68
501	197.92	8161.877	37034.195
997	197.9	8481.158	36706.715
7797	197.61	13482.793	39927.129
1851	197.61	9348.189	38744.492
810	197.56	8317.938	37774.734
7817	197.5	13717.588	39710.996
3125	197.48	10143.7	34871.742
7439	197.48	13248.167	37518.531
5430	197.27	11645.912	37531.605
3648	197.23	10593.026	38506.746
6872	197.21	12602.506	38643.273
8857	197.19	14495.899	37126.934
5412	196.96	11684.939	37073.816
512	196.9	8095.025	36990.625
7640	196.85	13438.8	34882.859
667	196.85	8351.85	33908.066
3630	196.81	10676.507	39556.336
2627	196.77	10101.393	33507.434
1329	196.75	8676.511	39362.059
6255	196.64	12184.486	38609.602
2278	196.62	9635.957	39683.484
5028	196.54	11334.014	39410.551
473	196.48	8162.787	37863.953
8052	196.39	13792.45	33697.391
4960	196.39	11357.782	37377.629
4838	196.31	11282.125	34653.504
587	196.31	7991.481	34498.527
8821	196.27	14594.092	38235.711
3208	196.21	10521.52	33437.734
[truncated: 3,295 more rows]
