# Supplementary material for: Insights on the Control of Yeast Single-Cell Growth Variability by Members of the Trehalose Phosphate Synthase (TPS) Complex
Source: Front Cell Dev Biol. 2021 Jan 28;9:607628. doi: 10.3389/fcell.2021.607628 (PMC7876269; doi:10.3389/fcell.2021.607628)
Supplement: Supplementary file 4 [file Data_Sheet_3.ZIP › to_send/input_files/Gal_Delta_2_Ntd-TPS1-Glc_t5.csv]

Id	Area (µm²)	Centre X Position (µm)	Centre Y Position (µm)
3452	1254.7	8823.449	36680.652
14500	992.98	11383.972	35231.063
13898	929.16	11167.832	35443.141
12502	883.76	10675.385	34074.477
13590	868.22	11094.804	38399.043
19775	844.54	12901.06	37537.73
9286	799.8	9782.655	35847.152
12919	786.29	10885.523	35397.516
147	781.81	7969.774	33849.551
13698	770.53	10996.126	37274.277
14642	740.6	11207.162	36290.988
10486	711.75	10206.278	38542.574
23616	705.23	13969.954	33127.359
13708	705.08	11094.709	37068.012
18573	701.78	12357.859	35177.336
22545	701.48	13548.074	37042.574
5743	690.46	9076.331	37086.941
22437	662.01	13493.558	35839.336
22516	661.43	13503.997	36795.668
20613	635.82	13107.762	33656.707
9240	633.79	9889.776	36161.191
9500	629.27	9730.855	33993.938
12263	628.6	10702.588	36054.867
23252	624.34	13692.892	36311.586
23868	618.46	13959.881	35518.012
8418	617.66	9642.657	36321.703
10491	613.13	10266.561	38565.215
19325	612.77	12564.599	37784.152
11031	611.24	10226.71	33663.758
24336	610.93	13816.113	39784.203
17814	599.86	12256.795	37349.617
13588	595.03	10990.265	38366.664
25448	595.01	14281.718	35791.117
9445	594.05	9727.311	34628.461
17808	593.76	12240.872	37291.836
4832	593.63	8933.468	37769.285
10093	592.84	10038.604	37098.496
3167	591.43	8686.699	34019.504
12372	587.77	10762.962	34965.441
2606	582.82	8497.952	37936.16
19936	582.46	12814.422	36155.965
21240	575.81	13009.414	38565.359
22952	572.36	13556.285	39414.262
5215	566.63	8926.788	34123.445
15495	559.95	11478.491	35293.816
13640	556.19	11004.636	37686.664
1374	554.62	7981.396	36919.676
23641	551.98	13944.426	33366.488
14865	540.96	11104.589	38394.664
2518	539.91	8406.606	38805.574
14327	539.85	11331.225	33913.77
13204	536.86	10832.334	37668.266
16184	536.29	11832.314	36494.078
13908	534.03	11090.999	35484.949
11388	531.61	10384.054	35579.734
12138	528.45	10570.035	36714.273
11973	526.4	10739.782	38523.113
1770	525.31	8260.392	33034.719
1253	525.04	8100.856	38025.188
24811	524.22	14092.015	35755.426
1582	521.72	8077.855	34695.727
17502	519.64	12222.303	34761.293
11687	518.35	10422.709	38184.789
7768	516.49	9386.896	35356.461
5546	516.09	9237.632	35471.422
16318	515.52	11839.391	37771.742
8628	514.96	9579.646	37946.98
16838	513.89	12060.049	36884.969
17049	512.22	11852.459	35151.629
17354	511.8	12266.916	33650.234
20474	511.65	12843.715	33718.266
11985	508.7	10613.629	38590.508
12346	507.53	10645.353	35119
20781	507.03	13041.466	34307.125
12718	500.57	10939.04	33675.844
22597	498.87	13471.389	37462.902
2113	497.57	8369.817	36873.113
7028	496.7	9282.215	39649.445
14505	494.6	11212.339	35284.59
16310	494.12	11814.338	37693.102
22241	494.02	13429.86	34207.598
2599	493.43	8467.133	37873.914
14133	492.66	11143.447	33952.773
15335	491.61	11421.486	36393.82
24181	486.78	13782.046	38442.23
11148	486.7	10362.733	33610.762
135	486.66	7969.91	33855.754
24142	486.18	13888.439	38143.234
8403	485.76	9565.538	36118.867
12155	485.59	10587.971	36836.523
1327	483.06	8150.93	37434.801
10002	482.37	9969.746	36311.563
22161	482.31	13339.44	33333.047
18213	479.27	12405.376	38334.656
18660	479.17	12374.111	34374.23
1866	477.62	8301.952	34004.367
25668	477.54	14372.495	37626.723
25856	476.66	14219.127	39550.207
1416	475.17	8077.953	36394.066
10175	473.48	10114.662	37858.516
18439	473.23	12423.789	36340.488
25066	471.97	14185.15	33366.285
10472	470.51	10268.326	38762.262
19719	469.23	12756.831	38200.102
9789	468.77	9946.768	34541.09
4866	468.44	8922.387	37216.008
19479	465.49	12673.426	39269.289
9095	464.17	9825.947	37339.848
14751	462.24	11202.645	37503.34
2773	461.62	8485.425	36197.137
25062	460.13	14045.171	33346.738
24209	459.84	13840.91	38609.926
21323	457.58	13059.928	39537.746
13800	457.08	11030.1	36338.754
21349	456.7	13114.234	39670.207
12538	455.89	10646.204	33730.504
23704	455.01	13910.006	34002.406
24472	454.38	14199.63	39122.59
8668	453.56	9673.807	38356.777
9510	451.68	9883.164	34105.332
20507	451.05	12792.131	33406.027
20079	450.82	12901.419	34545.273
2669	447.64	8586.475	37274.484
22677	442.52	13496.53	38169.5
11811	442.48	10400.876	39742.215
16805	442.18	11973.764	37039.57
24524	441.06	14157.575	38355.926
24964	439.74	14128.299	34586.305
24723	438.78	14102.64	36562.922
9236	436.87	9731.649	36116.531
9997	435.83	10066.499	36283.852
9342	435.6	9902.44	35102.801
18414	435.14	12306.69	36455.617
19343	434.49	12658.747	37893.074
13160	434.07	10879.294	37290.625
15090	433.36	11521.441	39121.547
14382	430.11	11389.491	34361.781
21590	429.93	13243.615	38148.988
22953	428.88	13766.404	39417.078
19240	428.69	12678.59	36808.324
13338	425.83	10806.233	38925.516
22820	425.3	13465.684	39456.926
19968	423.46	12769.728	35855.266
14669	421.45	11284.225	36579.746
26445	421.27	14628.03	34845.859
11991	420.85	10691.473	38400.168
19986	420.32	12835.693	35722.801
19823	420.1	12764.417	37256.988
23799	419.22	13815.671	34922.219
12850	417.06	10692.778	34887.102
18501	415.39	12476.833	35872.789
23015	415.12	13763.645	38500.172
15783	415.01	11838.098	33076.449
24141	413.99	13843.014	38107.09
13847	413.4	11140.615	35751.656
16252	412.11	11790.289	37085.246
21096	411.52	13058.456	37126.906
444	410.14	7673.542	35798.707
25743	409.51	14241.266	38382.641
22730	409.43	13366.711	38542.828
16876	409.05	11908.502	36656.645
13085	408.7	10806.519	36643.078
22556	408.47	13431.201	37123.977
489	408.26	7664.688	36063.797
3680	407.23	8766.09	39217.078
23227	406.75	13687.855	36606.938
14659	406.6	11395.264	36483.391
16449	405.7	11796.335	38948.953
3486	403.9	8835.417	37050.73
11283	402.44	10546.338	34770.543
21985	401.81	13281.911	34450.293
17072	401.75	11843.748	34996.445
19189	400.33	12530.564	36389.93
18514	399.18	12323.274	35718.781
26134	398.97	14453.423	37773.984
16743	398.8	11898.213	37736.016
21292	397.84	12949.624	39167.262
17626	397.21	12232.698	35798.09
19553	397.13	12495.344	39870.375
12292	396.98	10557.219	35612.535
13644	395.41	11172.981	37684.375
5296	395.29	9017.195	33088.746
9378	393.8	9837.298	35093.262
10694	393.76	10245.152	36680.164
25684	393.72	14351.567	37784.988
9559	393.22	9888.945	33637.227
14123	392.76	11165.095	33871.027
17387	392.71	12080.849	33881.734
12830	392.32	10882.972	34660.148
20019	391.6	12881.236	35142.281
20628	391.52	13012.327	33818.27
22035	390.39	13333.728	33923.074
11844	390.31	10739.177	39830.066
2890	389.91	8559.833	35097.488
14142	389.85	11182.715	33753.844
23792	389.55	13963.363	34832.621
25121	389.3	14316.781	33053.488
26330	389.1	14607.332	36007.145
3598	388.59	8665.228	38270.777
12495	388.51	10586.008	33993.039
16815	388.43	12025.957	37099.27
22281	388.17	13478.135	34525.414
9414	387.96	9805.265	34664.555
24196	387.13	13802.67	38527.426
1144	387.11	8178.404	39206.645
24732	386.98	14143.833	36639.516
25395	386.46	14369.28	35436.117
19092	385.85	12509.472	35517.426
10385	384.51	10194.743	39643.852
24779	383.22	14046.814	36098.738
3402	382.94	8694.664	36115.453
14148	382.74	11190.4	33810.324
13307	382.63	10830.773	38600.445
23749	382.57	13931.455	34429.219
15388	382.53	11624.614	36152.773
9855	382.17	10107.224	35216.098
26101	381.96	14491.706	38086.758
19506	381.13	12538.692	39468.254
14083	380.5	11186.23	34210.512
23638	380.5	13936.677	33365.863
24865	378.8	13991.732	35359.742
23664	378.72	13924.619	33626.887
11880	378.57	10629.763	39442.629
17861	378.28	12120.154	37748.324
17649	377.88	12160.907	35923.934
2585	377.42	8576.319	38064.227
16844	376.96	11940.725	36954.59
5188	376.71	9012.421	34140.883
22170	376.27	13415.619	33517.473
18751	376.1	12433.694	33349.852
14591	375.43	11244.983	35899.23
14431	375.21	11228.07	34757.684
12458	374.35	10756.425	34319.246
16417	373.62	11658.542	38629.43
24290	373.51	13851.023	39309
12206	373.11	10624.757	36227.945
1753	373.05	7999.637	33276.813
18628	373.05	12425.458	34765.031
13799	373.03	11002.425	36328.59
19893	372.05	12592.287	36656.266
17925	371.65	12249.536	38347.688
25188	371.61	14390.863	33597.668
22259	371.31	13413.564	34335.492
23300	371.04	13750.969	35637.773
548	370.27	7932.102	36492.656
21425	370.18	13325.162	39684.637
12307	370.12	10555.647	35730.711
19636	370.08	12880.919	39243.254
3281	369.95	8695.891	35041.496
17133	369.87	11892.362	34522.305
12915	369.85	10820.014	35375.805
9262	369.64	9905.512	36039.352
17560	369.18	12170.454	35323.668
25297	368.2	14373.187	34566.738
16935	367.34	12042.091	36217.949
18764	366.94	12336.89	33487.207
19995	366.73	12725.25	35465.492
8286	366.65	9598.834	35254.633
19390	366.59	12667.974	38392.262
23659	366.15	13986.271	33555.59
1769	364.52	8349.164	33012.887
8926	364.16	9802.951	38835.887
19889	363.6	12732.036	36570.805
19201	363.43	12688.129	36523.34
15705	363.12	11540.596	33642.723
19019	362.95	12544.347	34973.254
21622	362.68	13164.355	37798.238
11537	361.96	10353.22	36663.887
20929	361.78	12976.663	35526.371
18910	361.3	12560.591	34033.98
11761	360.86	10514.56	39043.977
7944	360.83	9486.624	33979.277
23018	359.79	13589.944	38530.875
23949	359.79	13776.768	36221.355
7845	359.75	9448.282	34887.121
23171	359.71	13594.575	37306.547
16190	359.16	11794.496	36546.453
26081	359.06	14585.021	38197.375
11739	358.95	10443.584	38727.156
22173	358.64	13369.65	33576.59
18883	358.07	12703.714	33739.098
26567	357.88	14574.141	33715.121
20058	357.65	12882.512	34935.109
22364	356.92	13482.968	35193.34
15674	356.73	11428.058	33683.914
19676	356.71	12803.331	38675.223
12123	355.98	10582.914	36887.895
11595	355.96	10488.476	37270.191
3043	355.96	8476.983	33288.445
18137	355.96	12336.272	39134.836
4555	355.81	8981.435	38970.52
23535	355.15	13702.847	33572.352
25021	355.1	14076.244	33882.121
20504	354.91	12895.564	33364.715
2944	354.77	8444.56	34304.543
17063	354.73	11969.811	35240.004
15812	354.37	11667.621	33311.012
15708	354.23	11476.271	33343.813
12682	353.83	10974.294	33403.684
9657	353.79	10028.359	33338.422
1192	353.76	8060.048	38734.57
11419	353.07	10377.442	35808.523
13472	352.8	11143.424	39653.047
5415	352.36	9255.889	34256.125
10018	352.34	10013.229	36450.844
8012	352.26	9310.292	33357.414
23632	351.78	13979.71	33273.426
22232	351.67	13426.75	34125.844
11921	351.21	10710.289	39247.207
3260	351.05	8749.138	34783.449
23390	351	13565.337	34859.871
14424	350.86	11238.448	34709.934
15168	350.17	11448.137	38373.523
16707	350.12	11981.115	38309.793
15645	350.04	11558.926	34104.016
2635	349.64	8599.976	37598.656
8647	349.22	9567.943	38178.957
25308	348.97	14336.446	34646.527
10360	348.64	10127.382	39797.242
4930	348.26	9009.258	36742.895
16735	348.2	11967.377	37951.547
26634	348.16	14566.499	33256.215
11402	347.7	10461.334	35687.879
11436	347.64	10375.97	35988.246
8332	347.53	9586.18	35531.875
26274	347.17	14529.819	36516.344
15260	347.11	11504.259	37489.602
12834	345.67	10956.865	34730.207
9656	345.44	10061.12	33339.965
17557	345.31	12253.772	35267.891
24287	344.73	13972.21	39292.445
9470	344.44	9893.36	34448.852
10118	344.43	9929.505	37276.656
3614	344.33	8735.136	38569.777
13076	343.95	10955.404	36559.324
9765	343.51	10049.278	34270.074
23571	343.45	13771.231	33203.098
22741	343.43	13556.533	38708.852
2729	342.53	8612.269	36588.363
17752	342.41	12189.829	36795.188
19227	341.76	12667.182	36717.734
5198	341.57	9053.275	34239.395
26572	341.47	14570.587	33802.445
16811	341.34	11981.08	37079.172
23437	341.03	13612.605	34605.512
11997	340.8	10749.779	38441.699
15664	340.65	11551.953	33952.766
5796	340.34	9139.753	37648.184
8331	339.71	9646.859	35529.059
19327	339.27	12619.981	37803.5
14155	338.75	11042.987	33543.59
23476	338.74	13571.471	33996.492
10444	338.08	10300.893	39111.598
1691	337.68	8188.022	33670.922
7460	337.13	9391.132	37902.871
23195	336.9	13690.377	37174.238
10479	336.36	10219.962	38496.773
2777	335.92	8544.381	35953.344
17738	335.88	12073.721	36688.16
7725	335.67	9477.659	35671.195
7739	335.46	9477.536	35422.559
3461	335.38	8739.39	36757.871
7805	334.94	9470.612	34995.148
26497	334.88	14424.943	34343.391
4560	334.85	8882.145	39004.875
14395	334.5	11324.603	34405.633
10732	334.33	10254.443	36066.316
12293	333.98	10734.87	35614.301
2839	333.66	8560.833	35296.855
11061	333.56	10153.229	33352.508
11102	333.22	10515.914	33029.66
12195	333.16	10697.23	36480.82
8859	333.08	9889.048	39612.414
17485	333.06	12147.104	34601.16
23147	333.04	13751.519	37396.113
14115	332.91	11095.853	33827.473
15870	332.64	11723.393	33831.777
11871	332.59	10573.49	39685.891
18991	332.55	12668.073	34728.828
18969	332.47	12496.255	34579.492
22400	331.72	13489.478	35506.879
23214	331.68	13676.497	36804.816
15324	331.32	11597.956	36629.945
7678	331.03	9356.103	35956.453
3666	330.78	8835.007	39073.313
13459	330.57	10997.572	39943.352
20930	330.53	12998.057	35524.086
24001	330.38	13830.665	36747.609
12402	330.34	10581.722	34875.211
5881	330.27	9098.143	38480.844
24419	330.15	14017.083	39464.996
7824	329.98	9349.243	35080.988
1576	329.4	8163.555	34624.84
9525	329.37	9876.906	33689.855
3826	329.27	8632.465	39620.387
24358	329.27	13934.756	39883.656
25968	328.98	14563.488	39303.57
17653	328.64	12211.107	36014.129
12961	328.41	10949.653	35717.285
15688	328.16	11614.437	33787.809
25907	328.1	14408.368	40006.195
3538	328.04	8796.639	37617.125
5193	327.32	9005.997	34184.457
18882	327.09	12653.654	33704.941
7834	326.47	9434.711	34826.824
11106	326.42	10386.355	33123.313
17575	326.34	12095.181	35378.613
2704	326.22	8450.175	36947.109
2438	326.17	8423.893	39508.016
11358	325.67	10426.478	35364.051
18294	325.61	12374.586	37520.41
15243	325.57	11420.197	37373.73
14885	325.27	11228.124	38677.211
14186	324.92	10994.103	33193.648
26412	324.67	14580.104	35237.621
7616	324.25	9446.378	36406.914
25989	324.19	14476	39133.547
19198	324.04	12420.125	36485.141
25862	323.91	14268.738	39570.285
8370	323.79	9659.06	35748.277
14522	323.7	11224.042	35434.215
23697	323.64	13946.981	33959.309
22158	323.35	13527.4	33302.77
8278	323.29	9617.101	35172.813
22428	323.24	13464.507	35751.922
8121	323.1	9674.061	33681.051
12306	322.68	10697.32	35725.602
20542	322.58	12906.486	33106.211
8436	322.45	9538.92	36434.977
9856	321.88	10041.121	35216
10978	321.86	10172.72	34242.121
16920	321.57	12026.394	36126.285
4836	321.22	9051.841	37812.68
15602	321.19	11624.238	34319.531
9125	321.03	9839.61	36915.457
16000	320.09	11687.361	34942.461
10410	319.82	10312.713	39297.113
25101	319.63	14052.104	33072.734
18787	319.23	12392.82	33320.953
2926	319.23	8627.303	34765.52
21440	319	13128.48	39526.586
12565	318.31	10649.078	33724.488
1745	318.12	8070.142	33177.215
19171	317.37	12641.067	36270.809
12566	317.07	10633.804	33332.793
2775	316.84	8621.55	35924.754
2862	316.7	8567.321	35157.664
980	316.55	7721.85	39443.105
3343	316.51	8781.518	35624.586
17416	316.45	12072.205	34129.477
17371	316.11	12208.799	33734.973
15213	315.61	11475.989	37672.699
6618	315.28	9233.507	39391.191
267	315.27	7922.258	34570.438
13416	315.04	10955.394	39722.238
17873	314.75	12142.987	37857.246
16595	314.67	12033.463	39354.426
859	314.61	7656.922	38639.883
9844	314.29	9936.973	35143.926
3309	313.96	8630.708	35310.66
1722	313.92	8123.307	33565.715
18943	313.66	12615.326	34355.648
2559	313.5	8512.833	38194.234
10359	313.48	10262.749	39775.523
22625	313.46	13348.587	37591.648
15374	313.43	11599.309	36064.367
25123	313.41	14360.709	33062.078
23527	312.72	13710.654	33496.258
5488	312.37	9173.045	34979.145
18634	312.28	12311.992	34771.637
4132	312.03	8887.682	39342.277
26539	311.87	14462.16	34096.609
9032	311.76	9868.069	37754.352
2256	311.66	8388.9	38603.02
14503	311.62	11298.054	35240.863
26583	311.49	14473.446	33560.156
24400	311.47	13946.272	39941.848
20850	311.38	13073.367	34876.039
15241	311.3	11606.545	37367.426
12551	311.3	10726.641	33512.41
17358	311.13	12180.657	33652.734
22924	310.84	13720.178	39734.813
25423	310.84	14336.136	35591.137
25831	310.78	14393.294	39221.008
14045	310.28	11154.894	34582.844
25322	310.23	14396.884	34717.766
11461	310.13	10379.585	36174.145
7877	310.07	9320.125	34738.695
23930	309.54	13792.933	36068.262
359	309.33	7767.735	35210.48
8801	309.27	9604.432	39699.727
23060	309.21	13750.743	38281.996
16968	309.15	11980.895	35805.723
25130	309.04	14285.376	33125.816
17514	307.93	12130.683	34852.879
1956	307.89	8373.616	34928.488
8167	307.77	9624.791	34161.867
15709	307.49	11509.727	33346.383
3487	307.37	8806.538	37061.508
14571	307.31	11388.581	35769.609
2819	307.16	8417.2	35468.699
20816	306.84	13091.26	34566.141
19635	306.72	12708.635	39235.043
4867	306.64	8955.5	37217.492
14162	306.61	11192.143	33619.465
7559	306.36	9413.323	36921.559
23019	306.26	13709.172	38543.449
10034	306.24	10045.258	36525.813
3305	306.18	8821.972	35271.203
18544	306.15	12483.965	35316.625
9168	305.92	9903.519	36629.063
9556	305.65	9815.395	33592.633
17891	305.53	12238.956	38039.707
14272	305.28	11365.471	33550.367
23686	305.26	13820.255	33818.641
18953	304.8	12678.26	34438.996
19645	304.78	12915.918	39000.82
10334	304.17	9958.057	39754.941
4999	304.15	8870.509	36110.703
15220	303.98	11434.664	37788.371
3333	303.88	8821.872	35544.215
19688	303.6	12861.273	38481.977
5227	303.29	8907.173	33911.461
7081	302.96	9292.551	39288.984
18936	302.89	12692.838	34293.414
15883	302.87	11686.233	33936.477
25963	302.73	14487.45	39579.898
16161	302.58	11739.977	36257.797
25411	302.45	14310.451	35503.512
12627	301.83	10752.728	33121.398
4814	301.8	9014.738	37907.926
16064	301.34	11629.145	35380.316
15195	301.32	11513.974	38068.063
25418	301.24	14366.547	35566.746
12092	301.16	10573.94	37251.039
1491	301.09	8042.087	35601.039
15370	300.9	11574.502	36377.215
2540	300.67	8609.762	38363.059
19457	300.61	12562.843	39022.148
13025	300.57	10965.166	36145.434
3166	300.45	8797.143	34002.117
16860	300.44	12036.486	36770.457
5096	300.38	8963.055	35194.43
18534	300.34	12377.985	35580.035
14607	300.34	11350.836	36057.273
1939	300.23	8383.135	34695.676
26307	300.19	14457.067	36119.547
19546	300.09	12520.036	39819.914
5690	299.92	9083.728	36693.648
21280	299.78	13043.702	39025.129
17399	299.77	12264.393	33956.551
21381	299.77	13151.418	39764.949
25784	299.69	14254.39	38835.395
19544	299.52	12677.797	39798.484
8693	299.34	9592.929	38559.008
2241	299.29	8355.742	38458.98
5528	299.02	9229.643	35377.883
23043	298.83	13599.589	38417.43
11713	298.81	10502.078	38338.09
21513	298.69	13136.509	38890.219
20044	298.63	12767.345	34793.625
21636	298.6	13252.28	37630.219
9649	298.48	10078.754	33278.855
13692	298.31	11121.84	37503.617
16259	298.12	11562.828	37140.359
19737	298.04	12827.188	38019.316
437	297.73	7778.176	35744.848
18032	297.5	12163.362	39412.246
2560	297.49	8610.691	38207.254
15456	297.01	11459.288	35645.766
24474	296.99	14091.852	38797.449
3137	296.93	8704.714	33702.023
23040	296.89	13633.05	38396.277
7999	296.87	9368.933	33516.773
17869	296.53	12108.528	37826.246
24091	296.47	13905.575	37643.172
9682	296.34	10095.482	33653.934
24680	296.26	14048.729	37167
10537	296.2	10122.344	37862.852
20681	296.09	13027.61	33953.113
5322	296.01	9069.979	33285.77
9529	295.72	9813.544	33729.328
8674	295.67	9585.04	38394.313
12036	295.55	10602.963	37929.223
16612	295.4	11849.742	39206.711
3306	295.3	8766.132	35290.141
1739	295.05	8134.975	33397.852
9200	294.86	9741.252	36227.094
14739	294.69	11392.303	37279.543
13043	294.65	10934.514	36300.602
11009	294.29	10184.314	33829.328
16538	294.07	11829.629	39959.664
19453	293.98	12511.318	39003.449
8086	293.98	9589.051	33296.727
525	293.69	7661.22	36395.875
23662	293.23	13944.157	33593.977
3652	293.21	8709.523	38943.82
26171	293.19	14570.264	37503.359
5590	293	9097.092	35818.332
12991	292.62	10816.299	35941.859
7399	292.54	9403.408	38743.898
15176	292.25	11528.237	38167.426
11787	292.12	10457.03	39312.094
7779	292.01	9457.833	35104.891
21928	291.91	13218.245	35085.379
26194	291.45	14606.059	37103.016
11231	291.43	10429.605	34225.781
19912	291.32	12830.355	36241.793
3091	291.26	8717.39	33257.309
16756	291.22	12033.775	37541.664
1063	291.2	8182.273	39815.535
1846	291.09	8364.278	33848.355
22682	291.07	13528.695	38195.004
15703	290.93	11495.139	33622.914
8249	290.8	9655.23	34956.859
17922	290.7	12235.06	38321.609
612	290.65	7715.207	36989.629
15148	290.53	11568.586	38519.758
5725	290.47	9090.044	36963.016
12845	290.19	10906.217	34829.059
2817	290.09	8529.205	35458.887
20024	290.09	12746.966	35198.668
24995	290.09	14172.018	33984.094
15305	289.9	11601.699	36755.215
3075	289.8	8684.292	33098.82
17707	289.67	12202.946	36451.797
2302	289.63	8385.265	39124.363
2767	289.52	8459.27	36168.445
21004	289.36	13083.66	36243.277
22026	289.07	13202.794	33856.801
23216	288.83	13602.67	36816.676
17516	288.58	12227.096	34876.086
22162	288.48	13350.753	33372.465
22913	288.23	13596.366	39661.598
288	288.19	7917.211	34672.859
26	288.15	7666.566	33179.094
20742	288	13088.772	34045.031
10755	287.62	10212.217	35943.313
16676	287.56	11993.713	38631.57
19102	286.99	12542.656	35604.902
21378	286.93	13022.132	40002.508
5918	286.55	9265.793	38824.316
12909	286.43	10983.056	35311.402
19432	286.1	12638.108	38799.203
17216	286.03	11991.363	33807.051
15150	286.01	11451.394	38542.305
15338	285.91	11630.764	36421.785
25885	285.68	14359.378	39790.422
18734	285.51	12348.593	33793.383
12296	285.26	10610.429	35649.48
12816	285.24	10964.161	34480.965
17927	285.01	12167.086	38385.539
10447	284.82	10339.218	38808.281
16469	284.53	11725.42	39164.008
23175	284.34	13566.468	37324.605
10568	284.15	10129.691	37650.016
26342	284.05	14549.211	35822.746
26345	283.98	14496.982	35864.703
13962	283.94	11191.393	35161.031
8518	283.86	9557.506	36997.254
12575	283.82	10705.305	33428.348
2238	283.81	8302.202	38452.52
16426	283.5	11776.473	38692.441
2084	283.4	8208.873	36597.168
25461	283.23	14301.227	35899.871
8517	283.17	9647.518	36988.746
18702	283.06	12333.492	33820.699
2490	282.92	8481.735	39102.465
19789	282.89	12764.925	37626.125
26404	282.85	14512.843	35143.492
13883	282.77	11096.159	35673.781
24466	282.75	14113.401	39067.992
14483	282.71	11310.922	35106.355
1698	282.64	8175.669	33715.066
26308	282.54	14497.042	36127.141
23720	282.37	13822.688	34099.871
12406	282.25	10700.035	34888.336
25341	282.22	14412.59	34944.266
16015	282.18	11704.992	35045.59
11143	282.1	10543.842	33565.875
13036	281.87	10932.716	36255.988
22464	281.54	13523.478	36349.379
1971	281.54	8370.51	35102.777
16630	281.35	11935.483	38807.645
15318	281.3	11520.594	36850.145
18909	281.24	12588.132	34021.762
10081	281.14	9981.616	36945.102
22066	281.07	13166.994	33578.859
11171	281.03	10507.002	33791.48
21965	280.87	13136.111	34565.52
15853	280.76	11659.97	33691.941
12360	280.74	10744.711	35212.477
21724	280.53	13142.21	36585.531
25905	280.49	14334.306	39966.164
16994	280.47	11961.643	35681.336
19758	280.2	12782.2	37959.012
3384	280.13	8757.92	35940.012
2004	280.11	8220.471	35476.391
5072	280.03	8982.566	35572.871
18563	279.99	12405.469	35097.805
23454	279.95	13780.725	34505.621
16533	279.94	11682.347	39926.758
7120	279.74	9260.907	39340.039
16494	279.65	11664.289	39456.66
18455	279.59	12411.777	36093.496
16246	279.53	11658.034	37046.801
15434	279.51	11551.761	35778.941
1238	279.48	8186.287	38232.262
11448	279.48	10448.63	36108.816
21469	279.4	13198.196	39421.164
18317	279.3	12347.885	37460.938
12278	279.28	10562.453	35860
19511	279.26	12660.67	39512.141
20525	278.63	12787.61	33268.063
15435	278.61	11608.452	35785.516
19446	278.54	12684.513	38910.109
26175	278.4	14557.849	37224.203
22402	278.36	13432.115	35547.066
12968	278.35	10806.378	35777.949
10960	278.12	10243.725	34423.832
20731	278.1	12941.148	34019.402
13409	278.06	10807.892	39599.52
11878	278.02	10629.074	39731.348
7998	277.89	9449.589	33516.727
538	277.83	7711.187	36464.996
14166	277.77	11164.347	33651.496
12390	277.75	10644.79	35111.512
7910	277.71	9418.295	34364.863
13721	277.29	11167.739	36940.125
13372	277.23	10834.722	39213.191
13989	277.14	11161.792	35029.445
26397	277.06	14516.715	35335.504
15010	277.04	11394.485	39871.738
385	276.91	7734.514	35405.953
3605	276.87	8785.272	38415.594
13276	276.74	10780.424	38336.402
19470	276.7	12681.961	39097.242
11110	276.7	10541.965	33192.043
19182	276.47	12607.616	36347.344
19671	276.43	12719.082	38917.586
8656	276.41	9644.978	38239.16
5821	276.26	9239.322	37779.887
24915	276.08	14140.193	34799.527
8102	276.05	9658.229	33503.223
25641	275.91	14209.942	37387.813
23289	275.89	13614.851	35845.453
22051	275.89	13149.503	33736.949
1326	275.87	7994.16	37407.832
8210	275.68	9602.118	34638.23
14541	275.62	11286.459	35507.414
9548	275.2	9885.552	33503.406
19451	275.11	12541.003	38996.379
19250	275.03	12507.199	36885.691
3549	274.97	8714.391	37713.656
15965	274.86	11632.071	34622.121
15446	274.55	11626.807	35886.133
1820	274.25	8362.368	33537.742
8705	274.13	9566.023	38658.176
18120	274.07	12427.474	39566.039
19830	274.07	12833.112	37303.324
5075	274.07	9033.231	35274.125
22191	274.02	13525.293	33762.102
19978	273.96	12917.788	35620.449
22584	273.94	13538.247	37370.672
18713	273.71	12348.947	33925.859
11338	273.52	10464.494	35237.797
18471	273.44	12346.73	35954.684
12999	273.38	10931.92	36001.672
11720	273.36	10350.718	38456.738
17896	273.36	12126.788	38066.285
8119	273.33	9523.605	33635.375
7658	273.23	9284.875	36077.543
14048	273.17	11013.114	34602.816
22668	273.17	13484.287	38025.809
10683	273.17	10142.2	36569.57
18536	273.1	12476.794	35265.309
14605	272.98	11328.839	36040.898
14494	272.94	11234.81	35152.547
25178	272.88	14366.584	33502.445
23677	272.83	13968.311	33751.281
12561	272.04	10573.906	33595.285
13746	272	11156.715	36824.359
26514	271.97	14582.583	34151.535
19053	271.87	12494.557	35196.789
16846	271.81	12004.522	36961.273
20146	271.6	12839.841	33978.129
14256	271.6	11376.21	33418.816
11389	271.49	10476.364	35571.512
26476	271.39	14531.402	34490.781
12655	271.28	10913.024	33154.797
9622	271.08	10049.057	33016.969
16495	270.97	11628.089	39454.707
12932	270.97	10871.47	35489.816
16644	270.97	12032.287	38644.457
17402	270.82	12143.834	34039.93
8478	270.74	9568.097	36671.23
15407	270.64	11417.208	35934.258
11472	270.57	10455.343	36224.359
17116	270.53	11950.87	34686.613
21509	270.49	13244.38	38857.313
19974	270.49	12858.211	35886.047
828	270.39	7960.851	38461.332
20917	270.2	13001.176	35391.219
16572	270.18	11976.459	39685.77
13188	270.15	10952.724	37523.941
16091	270.09	11785.486	35676.664
7511	269.9	9379.499	37396.961
23460	269.78	13767.393	34175.41
24896	269.57	14122.684	35254.773
18124	269.49	12396.633	39331.629
20642	269.38	12985.699	33935.359
17186	269.36	12056.774	33891.328
5149	269.28	8914.914	34669.863
8099	269.23	9590.792	33491.461
8996	268.94	9701.663	38309.934
8438	268.92	9590.115	36446.574
25344	268.9	14230.319	34988.16
24189	268.86	13956.699	38491.805
23206	268.84	13579.982	37010.219
16291	268.82	11710.518	37443.617
14542	268.8	11206.826	35515.48
15376	268.78	11601.71	36085.453
26477	268.73	14623.465	34497.266
23854	268.54	13790.553	35402.121
16932	268.36	11866.766	36200.336
5166	268.32	8969.049	34473.555
3027	268.23	8435.25	33400.285
24635	267.92	14075.166	37478.117
7047	267.77	9433.968	39458.836
12040	267.75	10623.584	37684.586
2447	267.67	8445.122	39282.762
12878	267.37	10800.539	35109.336
13812	267.14	11149.094	36096.613
24263	266.93	13796.753	39067.973
12548	266.87	10598.848	33802.527
22271	266.7	13434.952	34470.285
13083	266.49	10947.579	36617.629
23590	266.45	13582.967	33067.297
2699	266.37	8593.687	36894.094
22624	266.22	13519.265	37589.695
25414	266.16	14224.137	35520.09
17335	266.12	12117.245	33478.273
8601	266.12	9596.79	37709.113
15505	266.06	11426.757	35360.477
16978	265.99	11849.326	35880.23
16049	265.85	11733.375	35233.996
8284	265.76	9586.637	35229.438
22172	265.64	13486.978	33561.266
26385	265.57	14503.87	35264.316
26369	265.49	14607.236	35731.008
25086	265.49	14186.249	33281.223
15890	265.36	11722.428	33980.848
2787	265.24	8618.648	36057.84
2135	265.2	8312.69	37218.293
13716	265.11	11184.145	37180.152
16853	265.05	11967.153	37038.902
16944	265.01	11846.626	35974.859
17652	264.99	12061.46	36005.895
5077	264.99	8963.199	35282.977
22132	264.86	13535.396	33101.383
10686	264.86	10335.741	36586.465
19496	264.78	12503.145	39402.469
5569	264.74	9214.889	35616.063
2920	264.63	8584.42	34718.953
18487	264.53	12464.29	36055.016
21890	264.4	13264.318	35401.535
8084	264.38	9687.33	33284.09
24821	264.15	14030.026	35843.359
22999	264.11	13777.255	38676.613
14668	264.11	11304.047	36561.934
13858	263.92	11116.095	35808.281
19646	263.92	12894.593	39006.789
17513	263.73	12149.969	34831.723
19194	263.73	12670.953	36429.809
24550	263.65	14170.736	38253.277
24136	263.63	13880.599	38053.195
18467	263.59	12434.143	35904
14024	263.38	11117.414	34700.766
20798	263.36	13037.937	34405.445
5021	263.32	8917.824	35990.156
2111	263.32	8240.674	36867.434
11311	263.25	10441.89	34971.703
2622	263.19	8462.199	37865.723
24578	263.15	14134.331	37881.086
11837	263.09	10654.401	39784.988
19127	263.06	12550.6	35840.57
22780	263	13457.73	39037.984
14454	263	11287.894	34868.328
24382	262.92	14015.637	39776.395
16888	262.73	11997.283	36420.512
5224	262.69	8921.697	33882.445
17044	262.37	11961.52	35102.23
22027	262.27	13308.286	33870.992
22416	262.21	13552.135	35658.852
17207	262.19	11989.125	33747.105
26353	261.96	14440.299	35594.695
8316	261.96	9580.11	35427.898
5402	261.87	9203.366	34117.688
2381	261.79	8326.842	39816.938
12094	261.75	10750.244	37256.473
25405	261.64	14419.903	35486.352
25672	261.54	14272.495	37690.086
19452	261.5	12574.023	38997.027
13785	261.49	11176.727	36522.055
10032	261.41	9999.02	36522.625
18449	261.39	12308.056	36380.121
12754	260.97	10911.161	33971.586
16220	260.62	11658.911	36792.855
3084	260.6	8673.324	33229.41
18417	260.57	12329.114	36479.074
2455	260.53	8577.392	39412.488
5210	260.22	8870.698	34026.484
26413	260.12	14620.012	35246.051
8347	259.45	9530.551	35608.758
9996	259.13	9926.466	36287.473
7864	258.99	9364.692	34646.137
18242	258.99	12366.615	38318.023
19574	258.94	12915.745	39883.133
22501	258.82	13558.678	36736.625
22318	258.8	13404.751	34822.629
15998	258.76	11767.509	34922.336
19690	258.69	12734.809	38509.762
4748	258.63	9021.995	38722.031
17320	258.59	12079.273	33307.813
2682	258.52	8521.226	37106.281
2080	258.42	8357.893	36513.102
12158	258.27	10739.38	36861.676
25036	258.19	13988.634	33683.344
5392	258.02	9083.924	34013.852
23379	258.02	13712.19	35089.395
13423	258.02	10828.457	39863.016
3449	257.94	8823.556	36639.012
11589	257.84	10432.345	37226.148
10940	257.83	10208.553	34595.637
5695	257.73	9228.013	36747.297
23762	257.63	13969.628	34536.34
8703	257.61	9676.865	38648.16
13965	257.42	11013.619	35172.93
5659	257.39	9186.781	36339.199
11345	257.29	10512.283	35264.156
2053	257.29	8270.987	36102.59
18887	257.25	12523.6	33778.688
1257	257.08	8039.583	38055.832
13319	257.02	10828.866	38779.125
10600	256.98	10209.072	37332.91
1167	256.81	8168.172	39054.953
21126	256.77	12973.559	37400.27
9436	256.7	9842.465	34489.191
8713	256.39	9693.466	38717.727
3656	256.33	8799.773	38951.16
25703	256.27	14381.42	37967.117
22875	256.16	13419.197	39979.352
5299	256.02	8930.254	33106.68
2741	255.97	8609.177	36476.52
1778	255.89	8234.702	33100.043
13172	255.7	10931.868	37383.891
5148	255.7	9034.372	34660.539
22664	255.7	13430.205	37996.66
22630	255.53	13482.267	37632.355
354	255.49	7861.622	35149.895
3054	255.47	8563.644	33063.566
8682	255.32	9557.148	38445.453
224	255.22	7860.803	34256.715
18948	255.22	12648.098	34378.633
17081	255.18	11929.017	35052.852
18121	255.18	12457.806	39283.367
13871	255.18	11198.205	35599.914
21516	255.09	13316.627	38911.801
11485	255.07	10515.424	36348.246
1378	254.91	8058.286	36928.387
315	254.89	7762.617	34856.348
2469	254.76	8428.639	39186.652
14565	254.61	11319.626	35733.164
10448	254.57	10185.706	38850.023
25138	254.51	14388.857	33166.152
22715	254.47	13532.381	38458.52
11105	254.47	10526.671	33108.039
26524	254.47	14571.707	34272.719
22034	254.3	13137.555	33915.273
17374	254.28	12148.466	33792.699
2761	254.26	8464.877	36111.957
2823	254.11	8519.68	35488.133
26398	253.94	14557.538	35354.68
2470	253.9	8553.732	39231.586
22547	253.9	13478.037	37064.848
12804	253.69	10795.095	34469.148
1596	253.67	8017.017	34528.039
18869	253.65	12554.392	33661.867
11225	253.65	10480.791	34207.184
9357	253.38	9738.902	34948.926
26602	253.38	14601.741	33333.121
17246	253.34	11985.242	33384.398
17868	253.25	12238.602	37827.109
10400	253.21	10332.923	39485.66
2706	253.15	8601.722	36967.328
432	253.11	7745.371	35703.727
24803	252.96	14108.316	36017.152
18030	252.79	12072.464	39396.895
14860	252.58	11244.442	38368.117
18704	252.54	12487.669	33837.055
18632	252.54	12442.946	34767.332
25460	252.4	14332.522	35900.488
9942	252.33	9922.792	35839.191
14009	252.23	11132.575	34881.316
13342	252.1	10966.532	38936.078
17147	251.92	11944.884	34403.746
3593	251.87	8812.75	38180.422
21913	251.81	13323.55	34969.184
22669	251.79	13361.004	38039.59
23401	251.73	13684.229	34631.895
23327	251.71	13570.781	35567.219
25995	251.68	14428.409	39187.152
25220	251.66	14273.21	33970.848
11415	251.41	10425.318	35781.285
15935	251.41	11796.591	34393.875
12797	251.41	10804.28	34397.758
4908	251.2	8999.16	36950.887
9099	250.93	9817.273	37033.238
19592	250.89	12780.017	39686.688
13457	250.81	11090.664	39925.926
19416	250.81	12612.955	38644.859
14072	250.79	11110.867	34441.445
23823	250.68	13977.616	35140.996
16096	250.33	11644.784	35720.523
12339	250.3	10580.279	35378.789
13831	250.3	10991.925	35963.566
15860	250.26	11834.971	33743.621
9059	250.09	9857.174	37357.973
3476	249.91	8702.475	36893.648
22449	249.87	13392.415	36115.605
25657	249.87	14375.346	37520.777
14891	249.86	11225.914	38739.996
18859	249.82	12570.142	33568.457
11065	249.61	10296.869	33383.07
2319	249.59	8341.212	39231.813
11765	249.53	10518.057	39124.02
12595	249.32	10630.752	33286.813
554	249.28	7833.381	36564.129
12408	249.13	10629.866	34920.957
17758	248.95	12069.524	36842.691
26621	248.95	14485.04	33445.801
10563	248.8	10333.493	37592.813
16890	248.8	11852.69	36430.461
7793	248.76	9350.611	35212.695
19901	248.73	12827.984	36423.047
15323	248.69	11482.337	36606.648
16067	248.65	11834.268	35401.34
24368	248.63	13985.372	39918.48
2553	248.51	8576.233	38445.789
8236	248.44	9624.497	34828.168
22793	248.4	13538.436	39184.887
1584	248.32	8142.575	34714.586
12893	248.3	10925.724	35226.637
8268	248.13	9662.037	35102.148
17038	247.96	12050.947	35354.805
1219	247.86	8151.838	38326.871
8040	247.77	9425.153	33014.43
23481	247.77	13692.38	34065.813
3471	247.63	8639.361	36860.105
5361	247.61	9228.05	33671.703
18970	247.56	12589.605	34601.348
12169	247.54	10570.979	36635.125
1432	247.48	8016.87	36546.902
10084	247.48	10112.005	36986.41
5320	247.44	9199.287	33257.457
26019	247.4	14512.802	39070.395
8760	247.27	9694.232	39214.09
11621	247.15	10348.441	37647.488
1136	247.1	8083.147	39152.121
3066	247.1	8545.028	33147.566
1235	247.06	8088.415	38172.488
26408	247.02	14457.012	35163.688
17035	246.98	12025.609	35328.926
1087	246.87	8094.254	39609.176
17053	246.87	11967.415	35156.473
19717	246.87	12863.754	38187.996
18679	246.83	12458.433	34222.742
22062	246.71	13231.81	33571.84
1735	246.6	8079.362	33346.305
25402	246.6	14345.649	35468.707
13425	246.54	10804.785	39865.137
8571	246.43	9658.123	37440.605
13301	246.33	10818.389	38502.273
21797	246.22	13277.269	36170.063
12743	246	10973.946	33848.238
19315	245.93	12603.54	37689.664
7443	245.77	9323.598	37999.754
668	245.77	7744.316	37401.02
15970	245.6	11788.723	34667.07
19825	245.56	12853.338	37272.637
24080	245.47	13881.856	37556.766
19556	245.22	12559.311	39932.59
1630	245.1	8165.89	34404.785
12227	245.07	10562.841	36064.949
10394	245.03	10277	39721.164
7613	244.99	9463.852	36683.715
24772	244.95	14155.555	36354.73
7717	244.93	9458.728	35581.297
1297	244.87	8037.808	37813.34
1794	244.74	8318.024	33249.461
25632	244.7	14380.269	37315.844
20559	244.63	13100.481	33091.23
19369	244.57	12639.645	38216.277
12118	244.4	10595.849	37154.785
17898	244.32	12075.362	38075.711
23853	244.26	13944.817	35394.969
4920	244.22	9024.2	37004.676
25397	244.17	14271.989	35445.809
13158	244.13	10927.691	37271.895
12659	244.13	10940.521	33183.441
25886	244.13	14318.338	39811.445
25287	244.09	14228.976	34508.66
18511	244.01	12435.371	35660.047
23441	243.9	13721.999	34318.465
9019	243.8	9815.523	37856.098
23427	243.67	13625.083	34508.637
24406	243.61	14163.714	39602.207
18926	243.53	12581.775	34185.895
10664	243.51	10332.833	36731.043
18012	243.42	12216.775	39126.488
13492	243.4	11085.745	39494.707
25327	243.36	14401.643	34756.16
10155	243.34	10031.873	37627.23
10127	243.34	10003.103	37346.766
10442	243.25	10152.583	39095.637
21707	243.23	13222.032	36996.203
18131	243.19	12393.186	39407.754
22658	243.19	13362.24	37953.754
8612	243.13	9664.659	37813.363
2398	242.9	8367.461	39974.344
12844	242.9	10791.896	34828.48
21750	242.8	13281.006	36480.355
23477	242.56	13613.572	34030.266
19763	242.52	12893.504	37708.094
10052	242.52	9958.692	36702.609
20879	242.4	12991.428	35064.859
11478	242.29	10377.514	36288.715
17224	242.27	11879.301	33587.617
1547	242.25	8112.478	35257.848
2092	242.04	8336.42	36621.488
1172	242	8175.723	38845.527
1777	241.96	8263.926	33081.109
25948	241.85	14540.476	39467.164
24985	241.77	14019.831	34203.754
15927	241.62	11827.751	34264.82
3819	241.56	8703.693	39514.906
429	241.54	7965.369	35675.203
22783	241.5	13364.574	39077.906
19136	241.43	12591.575	35885.809
17333	241.43	12206.513	33470.926
20494	241.29	12726.008	33582.605
10456	241.27	10136.983	38911.523
7503	241.25	9414.108	37630.68
19601	241.12	12846.281	39484.461
22637	241.1	13396.158	37723.867
21210	241.06	13077.443	38234.035
26358	240.85	14609.954	35638.656
8145	240.7	9633.401	33957.707
19196	240.68	12688.39	36474.625
140	240.52	7882.931	33852.742
16624	240.51	12026.513	39038.355
15689	240.47	11518.545	33785.066
12535	240.07	10707.724	33703.344
17785	240.07	12113.31	37064.492
130	239.95	7864.374	33833.375
7752	239.89	9396.416	35543.73
19727	239.62	12781.899	38275.492
23247	239.34	13701.731	36255.984
18354	239.13	12320.173	36905.48
16551	239.03	11931.114	39857.305
25634	238.9	14413.959	37344.207
8958	238.8	9716.14	38494.52
23858	238.67	13981.271	35425.629
15432	238.67	11501.542	35756.887
13110	238.65	10792.5	36859.027
3231	238.55	8700.85	34525.805
5741	238.51	9069.817	37057.051
14383	238.46	11308.976	34361.344
2172	238.46	8292.615	37622.762
10494	238.42	10239.749	38624.66
25144	238.42	14336.92	33249.109
15347	238.38	11529.609	36464.258
1503	238.38	8030.19	35721.035
7576	238.32	9372.44	36775.125
21785	238.24	13287.198	36095.449
9711	238.19	10113.993	33877.141
25752	238.03	14397.306	38448.727
23282	237.92	13585.413	35778.977
22621	237.88	13397.166	37581.895
26500	237.84	14544.073	34364.957
24129	237.75	13954.082	38000.043
21594	237.73	13305.658	37850.211
5181	237.69	8891.802	34338.086
8676	237.57	9489.419	38420.324
19089	237.54	12623.214	35485.422
4885	237.46	8868.175	37099.977
8541	237.42	9603.532	37142.699
14184	237.23	11151.683	33187.605
10507	237.17	10342.46	38153.266
12023	237.15	10663.954	38025.035
17070	237	11857.314	34977.805
12651	236.96	10826.877	33136.266
626	236.92	7664.376	37057.18
11937	236.81	10651.615	39047.527
2055	236.79	8364.032	36124.516
25335	236.77	14400.069	34876.77
8191	236.73	9554.658	34440.586
8078	236.67	9669.085	33216.289
3638	236.65	8800.511	38791.074
19520	236.64	12495.692	39559.027
10267	236.44	10104.218	38909.281
11046	236.39	10181.216	33792.891
2114	236.25	8223.08	36907.375
8425	236.1	9526.895	36347.02
14426	236.04	11213.88	34732.984
24984	236.04	14172.659	34192.941
23274	235.97	13762.318	35957.078
2754	235.93	8607.463	36365.023
18333	235.91	12456.131	37299.527
2856	235.77	8445.881	35100.617
7632	235.66	9272.307	36495.148
12010	235.66	10665.439	38254.727
4921	235.64	8932.99	37010.668
12661	235.58	10899.722	33219.125
9082	235.56	9904.03	37221.383
20492	235.52	12848.291	33526.699
1734	235.49	8165.304	33332.66
11444	235.47	10426.638	36037.648
10826	235.37	10208.445	35264.535
16634	235.33	11926.095	38866.984
12008	235.29	10600.734	38208.148
19169	235.28	12696.266	36226.023
11284	235.12	10377.662	34772.328
20549	235.06	12820.973	33169.477
25763	234.66	14280.469	38544.789
4978	234.64	8943.164	36486.066
19627	234.51	12738.452	39160.777
21680	234.51	13181.261	37047.457
18651	234.49	12394.137	34319.898
5234	234.18	9053.33	33673.129
5121	234.16	8889.082	35085.355
13566	234.11	10986.622	38762.734
17967	234.05	12136.364	38761.832
24115	233.99	13945.384	37870.238
15387	233.97	11423.262	36140.414
22937	233.97	13563.845	39569.805
22046	233.84	13337.241	33693.633
21741	233.82	13279.406	36418.523
23004	233.82	13711.453	38711.27
19928	233.72	12872.536	36105.164
10827	233.7	10126.29	35287.836
5040	233.7	8951.677	35597.813
16663	233.51	11933.298	38480.938
5860	233.51	9224.685	38250.449
16162	233.49	11805.25	36267.383
3378	233.44	8738.692	35880.719
8780	233.42	9507.091	39441.883
5071	233.34	9045.282	35566.109
10150	233.3	10040.055	37582.066
18612	233.28	12276.888	34647.898
26620	233.26	14525.107	33436.445
23785	233.26	13989.313	34780.402
13056	233.24	10845.32	36369.781
7800	233.21	9414.326	34972.273
22392	233.19	13398.13	35470.813
8092	233.19	9667.261	33390.301
9219	233.11	9747.248	36324.102
20523	233.07	12756.792	33250.609
17229	233.01	11930.131	33604.031
21808	232.98	13274.725	35914.523
961	232.96	7805.76	39336.449
24454	232.84	14152.249	39189.574
15487	232.84	11486.627	35539.527
17800	232.82	12131.03	37200.297
24603	232.78	14010.005	37766.543
24864	232.73	14146.261	35304.469
25381	232.61	14263.8	35322.633
16877	232.59	11961.068	36650.84
19033	232.59	12543.447	35034.641
5398	232.55	9184.253	34070.328
15585	232.5	11445.445	34489.465
11656	232.46	10421.14	37969.324
14145	232.42	11088.754	33795.145
5125	232.42	8890.568	34782.961
24448	232.04	14009.5	39121.762
22660	232.02	13523.756	37964.793
19209	231.85	12581.852	36583.199
11891	231.83	10757.582	39531.059
25468	231.73	14252.628	35937.77
24166	231.69	13843.511	38345.168
26651	231.69	14513.366	33311.508
13665	231.65	11145.889	37511.754
3047	231.52	8610.736	33325.348
8455	231.42	9585.565	36526.465
1102	231.39	8069.755	39487.961
23188	231.39	13746.015	37126.82
23959	231.37	13807.337	36342.488
9771	231.37	9916.026	34318.348
22872	231.35	13559.958	39965.094
3275	231.33	8765.714	34937.852
23278	231.25	13771.707	36042.836
14709	231.16	11338.49	36988.789
26333	231.06	14477.578	36037.906
13720	231	11188.881	36923.539
5770	230.87	9125.685	37331.254
17755	230.75	12260.339	36831.996
12344	230.72	10622.383	35401.027
12030	230.64	10765.417	38143.094
2504	230.64	8619.551	38925.309
19695	230.6	12741.448	38599.605
14039	230.56	11184.815	34478.379
23465	230.56	13732.346	34245.387
3059	230.49	8436.877	33091.676
12646	230.39	10940.001	33064.77
9312	230.37	9898.894	35730.992
12297	230.33	10678.961	35656.535
26558	230.31	14616.952	33661.879
21400	230.31	13182.268	39899.359
13070	230.18	10777.052	36510.223
18343	229.89	12454.487	37130.457
7900	229.85	9378.635	34609.641
12892	229.8	10827.883	35204.063
14484	229.8	11273.328	35110.586
1618	229.74	8179.166	34351.375
780	229.74	7674.56	38067.152
19447	229.66	12560.932	38936.391
19579	229.55	12876.553	39937.168
3576	229.43	8816.283	38027.402
24719	229.37	14181.633	36834.359
16982	229.18	11879.026	35901.238
5565	229.14	9134.123	35579.477
15849	229.03	11686.12	33668.59
9466	229.01	9794.477	34427.57
611	228.9	7651.978	36986.379
5159	228.86	8972.828	34742.012
22752	228.82	13488.82	38791.023
23533	228.8	13732.487	33532.887
17773	228.78	12185.075	36950.289
18337	228.72	12282.251	37040.078
15894	228.59	11708.993	34030.191
17449	228.57	12113.918	34372.172
18025	228.45	12257.138	39300.578
2554	228.42	8530.72	38452.496
21122	228.36	13091.732	37361.355
9600	228.34	9701.75	33012.691
650	228.28	7692.046	37212.57
17051	228.17	11938.816	35145.027
10077	228.11	10070.474	36892.816
16804	228.09	11914.778	37337.184
25706	228.03	14344.675	37981.523
8222	228.01	9551.359	34719.48
3865	227.94	8955.859	39776.848
17331	227.94	12081.892	33442.18
9602	227.88	9880.786	33039.648
9201	227.84	9865.294	36234.66
19334	227.8	12564.155	37836.02
24126	227.8	13896.636	37994.684
25897	227.69	14325.871	39872.199
23813	227.34	13811.058	35050.156
18323	227.34	12425.71	37506.82
9611	227.32	9790.759	33104.41
25683	227.29	14405.301	37774.586
15980	227.25	11821.206	34753.387
26085	227.09	14509.081	38267.637
12818	227.09	10775.129	34555.688
17285	226.92	12236.768	33013.324
16602	226.88	11942.698	39125.641
20499	226.88	12710.386	33627.684
23679	226.86	13872.695	33756.441
10225	226.85	10011.718	38405.844
14131	226.85	11193.445	33946.402
14302	226.83	11289.854	33784.48
23811	226.77	13988.036	35050.59
17321	226.67	12267.967	33325.934
22494	226.63	13533.183	36651.891
12432	226.58	10735.608	34475.055
9961	226.54	10107.35	35997.004
20405	226.44	12917.569	34049.285
1207	226.4	8014.455	38497.426
12198	226.35	10613.859	36492.844
19111	226.31	12647.176	35686.598
442	226.29	7889.364	35778.016
18420	226.25	12412.998	36485.824
19573	226.21	12880.161	39878.773
19406	226.08	12487.817	38558.797
20545	225.98	12899.283	33144.969
22525	225.94	13424.167	36898.367
14060	225.85	11173.444	34364.379
22354	225.77	13424.127	35136.566
10330	225.77	9934.478	39691.324
10028	225.75	9978.595	36474.848
9382	225.66	9896.152	35096.109
24741	225.66	14088.393	36396.387
18816	225.5	12577.191	33180.66
2064	225.47	8383.955	36308.059
12483	225.45	10767.054	34216.688
10556	225.37	10162.008	37784.191
11263	225.33	10489.931	34602.855
1678	225.31	8070.213	33888.715
20435	225.16	12760.738	33911.555
13004	224.99	10949.646	36015.789
3287	224.93	8659.117	35099.086
23891	224.78	13954.812	35748.645
11690	224.74	10378.043	38210.203
14996	224.62	11336.387	39729.289
7561	224.58	9330.377	36926.203
7661	224.55	9303.753	36091.469
2060	224.51	8406.572	36278.441
24994	224.45	14150.65	33975.508
7363	224.43	9479.25	39064.977
13971	224.28	11073.432	35203.02
23928	224.28	13843.13	36034.309
11893	224.2	10616.2	39542.48
23174	224.12	13714.675	37311.332
15740	224.11	11593.35	33199.535
1059	224.09	8174.409	39773.902
12949	224.05	10936.054	35588.809
15028	224.05	11593.162	39876.641
3032	224.01	8587.633	33208.387
17571	224.01	12254.963	35275.27
1738	223.99	8078.95	33394.91
20612	223.95	13132.863	33602.086
10734	223.95	10317.715	36090.094
13619	223.89	11196.474	38029.387
7491	223.88	9286.033	37825.523
7551	223.86	9389.055	37100.473
13447	223.84	11118.759	39763.863
20605	223.82	13116.621	33575.516
16308	223.7	11747.814	37677.445
7483	223.68	9348.932	37778.77
9264	223.65	9711.626	36048.215
2148	223.59	8307.947	37342.719
11033	223.47	10317.672	33661.527
23574	223.36	13693.086	33244.922
17411	223.26	12223.96	34084.586
15968	223.22	11797.321	34645.332
23342	223.15	13733.883	35369.609
16463	223.15	11679.292	39101.996
1528	223.11	8114.882	35374.242
10767	223.05	10136.308	36045.484
24084	222.82	13990.602	37615.785
20968	222.78	13059.593	35880.652
11354	222.67	10504.147	35320.824
8597	222.65	9643.467	37667.527
21945	222.65	13199.506	34679.832
16072	222.65	11747.051	35486.598
23963	222.46	13914.474	36355.688
11648	222.25	10497.187	37902.883
17768	222.17	12071.939	36930.414
6980	222.17	9167.465	39681.414
25111	222.15	14075.296	33150.609
9830	222.06	10008.219	34969.047
21725	221.94	13196.84	36588.871
23453	221.9	13759.361	34408.996
17003	221.88	11949.895	35444.336
24582	221.83	14029.821	37911.098
13943	221.81	11047.512	35403.648
2417	221.81	8492.487	39968.105
10433	221.79	10294.912	39009.719
25447	221.69	14381.492	35788.258
26613	221.56	14628.131	33381.301
21364	221.44	13008.599	39823.605
13299	221.38	10979.769	38487.871
2657	221.31	8578.771	37498.906
21435	221.25	13158.604	39459.984
3589	221.19	8822.293	38135.012
10884	221.19	10192.854	34802.387
14359	221.19	11273.492	34189.984
16366	221.17	11842.907	38168.145
22410	221.14	13402.816	35623.555
361	221.1	7703.823	35213.945
1685	220.98	7996.328	33964.285
26260	220.96	14465.206	36411.734
22791	220.96	13424.209	39132.414
25336	220.96	14296.097	34914.273
11560	220.89	10449.787	36919.32
416	220.87	7950.2	35583.691
8302	220.81	9577.832	35353.695
16461	220.77	11805.839	39061.328
22990	220.77	13746.54	38945.367
3459	220.75	8825.666	36718.352
16897	220.75	11955.978	36506.234
19725	220.68	12880.76	38267.984
17434	220.64	12257.818	34267.078
20560	220.54	13082.999	33110.324
22488	220.54	13381.51	36607.156
19097	220.47	12700.818	35566.086
23555	220.16	13566.205	33431.164
21129	220.04	13033.534	37422.211
13515	219.97	11075.869	39354.723
10015	219.93	10021.573	36426.215
23647	219.85	13911.25	33466.574
2392	219.83	8381.652	39935.969
14866	219.81	11303.756	38426.059
5834	219.76	9255.862	37922.391
10160	219.64	10019.885	37705.449
18925	219.64	12598.583	34169.297
26285	219.6	14458.993	36270.77
25053	219.6	14154.935	33591.527
1356	219.58	8099.443	37068.355
11147	219.55	10439.081	33605.012
16470	219.55	11744.748	39195.324
21818	219.26	13283.009	36020.445
25258	219.26	14372.101	34292.27
21424	219.24	13158.383	39667.965
10154	219.22	10079.911	37608.758
6965	219.18	9156.878	39571.898
18587	219.01	12308.556	35003.273
10621	218.99	10343.091	37145.336
26204	218.86	14520.546	37185.914
14697	218.84	11225.064	36881.16
21955	218.76	13261.387	34761.957
2215	218.65	8284.101	38204.508
2882	218.55	8618.479	34965.973
651	218.45	7763.477	37219.773
24433	218.42	14006.154	39546.32
9113	218.38	9876.432	37152.84
21226	218.38	12938.798	38450.891
22346	218.3	13472.749	35066.035
25361	218.2	14359.367	35097.266
24908	218.17	14100.844	35031.855
9398	218.15	9728.741	34879.098
22240	218.13	13564.674	34182.324
7974	218.11	9426.15	33905.504
25656	217.99	14255.273	37508.477
5453	217.92	9228.879	34655.289
25736	217.88	14409.58	38336.672
10892	217.88	10261.813	34888.258
26631	217.86	14466.502	33224.512
22704	217.84	13421.843	38403.926
22317	217.78	13469.444	34816.375
11299	217.76	10441.159	34880.34
14623	217.73	11238.357	36175.793
23245	217.73	13606.15	36223.129
13866	217.71	11156.656	35858.836
913	217.46	7717.567	38931.246
24992	217.28	14195.068	34271.801
10313	217.27	10105.35	39502.172
8209	217.27	9679.967	34623.313
13973	217.23	11088.118	35219.781
26304	217.19	14465.258	36073.777
15501	217.05	11632.577	35324.762
11295	217.04	10525.441	34832.703
23433	216.98	13666.274	34563.832
3809	216.86	8651.15	39431.199
8579	216.82	9563.441	37496.434
25560	216.79	14348.643	36718.492
20030	216.63	12743.483	35252.738
11770	216.6	10526.753	39158.844
215	216.48	7755.079	34231.309
25076	216.48	14117.444	33471.871
14090	216.4	11096.863	34238.859
13814	216.4	11009.036	36107.242
12150	216.19	10705.096	36785.566
4801	216.17	8902.278	38129.852
17555	216.14	12237.842	35240.004
14466	216.1	11270.847	34947.387
19223	216.1	12679.727	36683.836
985	216.08	7836.792	39496.535
8399	216.08	9675.493	36087.043
7710	216.08	9351.85	35858.676
13018	216.04	10795.261	36104.633
18272	216	12475.381	37928.293
23497	215.98	13765.24	33849.203
19628	215.96	12904.253	39162.77
11685	215.85	10404.371	38173.953
23798	215.85	13966.329	34894.559
2957	215.83	8577.418	34230.211
5594	215.75	9182.486	35853.098
21080	215.73	13089.85	36961.902
13796	215.71	11103.869	36296.211
26516	215.69	14455.054	34182.809
10948	215.68	10294.565	34305.234
2345	215.66	8356.386	39417.953
24441	215.46	14097.464	39595.293
5029	215.45	8854.994	35783.211
7417	215.39	9475.225	38385.078
1303	215.37	8126.359	37550.461
23452	215.18	13716.446	34410.742
3258	215.12	8659.925	34769.688
24761	215.1	14074.271	36246.906
583	215.02	7754.936	36750.098
18009	214.99	12249.208	39104.723
8538	214.99	9665.306	37134.129
395	214.97	7745.147	35471.945
18640	214.97	12391.917	34541.457
18541	214.95	12428.049	35282.977
24581	214.93	14047.364	37905.754
164	214.91	7779.405	34023.855
16277	214.91	11705.543	37308.195
13015	214.89	10775.759	36077.188
10071	214.83	10081.995	36837.223
7801	214.83	9279.118	34974.379
1526	214.74	8048.688	35339.313
2701	214.64	8525.507	36920.219
5069	214.51	8865.083	35549.262
10208	214.49	10053.021	38185.809
21867	214.37	13266.843	35510.484
25314	214.16	14220.134	34686.617
1248	214.12	8184.981	38307.027
20417	214.09	12832.477	34122.922
19012	214.05	12557.753	34920.555
7794	214.03	9318.545	35236.547
23602	214.03	13721.706	33127.953
11888	213.95	10712.381	39504.043
26607	213.87	14442.732	33348.773
12690	213.86	10833.512	33526.953
21269	213.7	12969.823	38891.039
1659	213.68	8136.173	34031.48
5301	213.66	8923.299	33144.414
17297	213.59	12196.299	33182.57
5115	213.49	8942.625	35004.934
7764	213.45	9471.687	35311.926
11488	213.43	10460.795	36353.004
8514	213.38	9661.094	36960.461
7053	213.36	9472.856	39540.543
8584	213.34	9500.983	37571.926
21047	213.26	13079.876	36670.637
11309	213.2	10407.237	34968.051
25187	213.2	14308.487	33596.781
15665	213.18	11459.407	33957.246
16030	213.17	11799.285	35129.059
956	213.13	7852.38	39300.266
26495	213.11	14482.243	34316.227
9308	213.09	9873.049	35690.02
12782	213.09	10971.226	34267.434
5897	213.05	9194.142	38635.41
14745	213.05	11390.326	37358.758
21473	213.03	13280.244	39158.453
24878	212.86	14198.072	35143.02
9963	212.8	10037.697	36006.039
19396	212.78	12640.519	38399.727
22003	212.72	13134.59	34282.293
23128	212.69	13599.027	37543.203
17512	212.65	12196.279	34833.477
7972	212.59	9475.598	33877.422
2364	212.57	8395.556	39586.934
2923	212.57	8510.719	34756.398
18165	212.46	12320.814	39058.867
20942	212.46	13118.748	35603.059
154	212.27	7889.718	33936.961
470	212.27	7729.141	35907.535
12376	212.21	10621.693	34974.52
26055	212.17	14616.727	38480.484
22938	212.17	13654.826	39291.141
23450	212.11	13683.977	34396.48
14235	212	11325.983	33093.957
7851	211.94	9429.048	34924.637
22851	211.9	13488.581	39690.473
26002	211.77	14497.118	39255.055
13788	211.75	11125.419	36220.445
15617	211.75	11627.695	34148.02
22772	211.73	13407.28	38954.422
2903	211.73	8609.827	34867.324
11610	211.69	10513.073	37531.688
15441	211.67	11454.93	35826.551
24211	211.67	13796.955	38624.043
20832	211.63	13075.004	34681.039
16271	211.61	11757.816	37183.215
3212	211.59	8753.889	34311.793
22586	211.56	13553.354	37395.773
25481	211.54	14349.832	36092.715
14643	211.52	11265.791	36292.285
18510	211.48	12300.97	35644.055
12877	211.42	10834.63	35104.941
2372	211.38	8407.774	39728.52
21293	211.23	13094.908	39173.406
15225	211.23	11466.86	37823.375
5571	211.19	9079.122	35633.695
8840	211.19	9840.186	39844.379
131	211.19	7972.486	33826.348
11406	211.15	10491.969	35733.02
21356	211.15	13068.211	39744.941
17158	211.08	11913.34	34196.953
23601	211.02	13578.037	33127.66
19919	211.02	12892.375	36334.469
15835	210.87	11735.755	33523.828
9616	210.83	9772.104	33132.855
19651	210.81	12729.682	39053.203
3661	210.75	8683.702	38981.063
14523	210.75	11362.796	35458.371
22013	210.6	13236.416	34032.352
18742	210.58	12333.322	33570.184
17881	210.54	12071.062	37932.887
1890	210.48	8313.829	34230.172
8071	210.43	9486.854	33177.195
22784	210.35	13534.334	39084.613
11876	210.31	10584.166	39719.879
17888	210.25	12134.212	38024.813
9367	210.25	9760.137	35024.512
22739	210.23	13396.031	38678.574
3291	210.23	8645.66	35125.957
7911	210.22	9297.292	34368.137
17639	210.2	12154.576	35917.453
12476	210.18	10764.81	34141.176
3539	210.18	8679.404	37629.133
14514	210.16	11279.707	35359.77
18657	210.14	12478.637	34348.023
1841	210.06	8332.595	33796.656
13476	210.06	11016.974	39688.891
19002	210.02	12528.675	34862.176
7969	209.97	9314.339	33828.07
18966	209.93	12514.463	34539.93
22946	209.91	13613.508	39368.211
3873	209.89	8969.558	39910.898
24138	209.89	13909.057	38075.109
24493	209.77	14153.885	38651.969
8664	209.77	9634.794	38326.488
12771	209.76	10803.319	34178.23
25642	209.68	14406.078	37388.02
5887	209.54	9250.79	38548.332
19560	209.51	12677.28	39952.555
13572	209.35	11175.454	38550.141
23748	209.35	13973.581	34411.141
3016	209.33	8530.159	33583.379
18814	209.31	12587.602	33151.66
20126	209.31	12712.655	33979.293
1798	209.28	8213.113	33253.27
18275	209.22	12351.47	37964.039
17291	209.16	12159.74	33078.473
7591	209.16	9431.848	36852.863
12679	209.12	10779.227	33367.871
21329	209.1	13013.747	39567.688
11553	208.99	10377.646	36837.715
2738	208.97	8601.235	36434.715
26155	208.97	14514.344	37616.07
22295	208.93	13443.231	34636.828
3836	208.91	8785.447	39704.238
13805	208.87	11080.807	36364.402
3012	208.85	8610.958	33544.586
14150	208.76	11013.198	33500.91
17138	208.68	12040.78	34555.336
20537	208.61	12798.131	33048.195
14963	208.59	11351.099	39466.285
3472	208.57	8664.605	36874.875
19529	208.49	12528.303	39651.609
2963	208.43	8474.811	34283.496
8246	208.43	9486.896	34910.004
9951	208.39	10088.165	35896.051
21283	208.34	13016.707	39041.789
20857	208.32	13020.643	34913.023
23111	208.32	13661.473	37733.496
17690	208.3	12186.494	36328.895
217	208.28	7875.646	34226.445
4816	208.26	8961.812	37936.074
24423	208.24	14105.143	39475.742
17846	208.2	12210.764	37578.691
15230	208.13	11420.184	37559.043
25531	208.01	14388.725	36456.656
15102	208.01	11459.081	38967.762
15997	207.99	11818.391	34922.004
15572	207.94	11430.754	34715.105
3130	207.9	8753.638	33643.73
8179	207.88	9662.995	34288.324
25984	207.82	14439.731	39409.367
19040	207.78	12646.109	35120.48
3313	207.76	8720.137	35355.125
5841	207.74	9205.44	38022.715
1123	207.71	8003.942	39328.199
12201	207.69	10738.322	36500.324
640	207.67	7772.035	37157.203
26480	207.61	14500.065	34513.383
14353	207.59	11370.393	34160.586
11375	207.57	10537.679	35455.121
352	207.51	7674.57	35148.164
2182	207.46	8228.705	37709.016
15245	207.42	11538.568	37379.734
8504	207.42	9673.519	36876.668
18591	207.4	12387.023	35035.152
14370	207.38	11304.076	34282.656
10383	207.36	10186.566	39600.297
17542	207.34	12065.706	35158.168
15192	207.25	11584.274	38038.82
5671	207.23	9059.618	36441.336
3453	207.19	8743.113	36665.637
19017	207.19	12600.757	34959.422
25006	207.15	14089.286	34102.336
19701	207.11	12863.158	38621.098
23321	207.07	13683.136	35461.527
22004	207.05	13266.62	34286.121
4790	207.02	8979.81	38004.727
9954	206.96	10015.819	35917.605
9636	206.92	10055.236	33097.352
9370	206.9	9848.542	35066.738
9948	206.9	10116.686	35874.805
12940	206.9	10977.928	35547.574
7457	206.88	9358.741	37859.961
22297	206.86	13389.617	34647.57
1509	206.86	8195.504	35464.656
26415	206.79	14575.713	34943.594
14499	206.77	11378.722	35201.039
13985	206.71	11186.618	34978.191
9434	206.67	9731.741	34477.828
1213	206.67	8058.146	38601.211
10347	206.65	10119.868	39926.176
13742	206.59	11064.879	36817.836
1594	206.59	8195.536	34495.73
15630	206.4	11576.824	33988.746
3572	206.4	8769.008	38001.395
17850	206.38	12190.363	37637.152
14440	206.38	11218.762	34795.055
1156	206.19	8150.435	38966.41
4882	206.13	9036.304	37066.516
19377	206.13	12527.626	38308.77
26092	206	14455.957	38015.246
9056	205.98	9838.234	37612.66
12471	205.92	10565.763	34423.535
5837	205.85	9196.09	37953.867
17816	205.85	12162.486	37398.203
17452	205.79	12110.213	34402.754
1267	205.77	8009.192	38103.836
18619	205.73	12437.096	34687.449
24966	205.69	14160.673	34602.621
14958	205.69	11309.769	39445.598
14985	205.64	11397.076	39653.125
17663	205.6	12089.065	36100.348
23745	205.46	13895.836	34399.258
2751	205.44	8488.519	36349.367
25268	205.44	14398.846	34326.02
17179	205.41	11856.847	33825.117
24567	205.39	14205.403	38137.5
14461	205.39	11417.287	34921.961
3253	205.37	8637.008	34741.145
18366	205.33	12298.303	36994.52
12691	205.27	10788.296	33521.824
1080	205.25	8000.512	39957.219
22382	205.14	13509.129	35352.691
1736	205.14	8144.141	33356.148
24311	205.08	13937.409	39561.031
7526	205.08	9342.296	37508.688
11279	205.04	10417.409	34736.746
13547	204.95	11143.748	38807.59
19031	204.93	12620.089	35020.773
12212	204.91	10742.696	36252.902
11464	204.91	10411.395	36185.199
24273	204.87	13784.016	39181.785
1961	204.85	8260.68	34995.633
21043	204.83	13086.943	36562.262
18457	204.75	12325.424	36107.887
23672	204.74	13853.983	33721.367
9796	204.72	9925.756	34612.449
24886	204.72	14052.572	35197.121
23562	204.72	13763.759	33453.551
5817	204.7	9188.315	37767.789
1822	204.66	8214.21	33563.375
21423	204.64	13283.122	39647.508
17204	204.52	12016.084	33718.969
24743	204.51	14191.382	36395.977
14478	204.49	11252.928	35055.313
17182	204.47	11932.07	33845.289
8936	204.43	9849.023	38916.066
15178	204.35	11561.792	38178.809
22478	204.29	13368.427	36469.113
524	204.28	7954.079	36387.93
14601	204.26	11274.81	35999.516
3604	204.16	8636.318	38410.02
2370	204.14	8217.126	39670.043
10342	204.1	9923.079	39869.953
12350	204.08	10586.264	35140.734
10462	204.06	10242.26	38953.164
14715	204.06	11236.84	37038.66
11291	204.05	10489.231	34806.891
404	204.03	7900.883	35518.035
2211	204.03	8326.676	38135.391
23676	204.01	13857.328	33738.016
10498	203.99	10165.184	38341.164
7571	203.97	9455.343	36710.453
2116	203.95	8314.715	36949.508
24693	203.93	14136.09	36946.121
9595	203.91	9890.479	33292.688
24323	203.84	13831.506	39695.777
25644	203.84	14289.663	37404.801
9743	203.78	10035.675	34181.246
20839	203.78	12967.761	34738.824
19218	203.78	12590.502	36647.199
24353	203.68	13975.586	39844.563
10888	203.68	10286.492	34866.621
24185	203.64	13959.688	38472.195
19732	203.64	12905.94	38301.277
663	203.62	7700.743	37367.281
13848	203.62	11189.778	35743.355
22997	203.45	13774.21	38650.586
1338	203.36	8115.688	37213.832
22055	203.34	13182.857	33761.172
8371	203.32	9642.75	35836.063
18075	203.32	12208.523	39957.09
10585	203.3	10331.037	37467.441
16911	203.28	11933.415	36338.137
19192	203.24	12511.489	36417.555
24917	203.15	14062.648	34801.266
15112	203.13	11582.132	39084.867
17939	203.13	12128.678	38522.234
3369	203.07	8667.261	35823.742
10083	203.01	9935.763	36964.586
24875	202.97	14067.364	35127.371
22149	202.97	13534.095	33221.434
26563	202.95	14609.051	33700.352
13972	202.92	11159.519	35209.266
16280	202.92	11721.93	37349.801
15958	202.92	11665.058	34579.406
17586	202.92	12167.797	35435.383
12277	202.78	10569.132	35830.371
3443	202.76	8765.183	36559.176
3887	202.69	8968.259	39616.078
19946	202.67	12711.384	35939.93
22886	202.65	13678.8	39874.867
5643	202.61	9067.597	36263.793
19084	202.59	12531.09	35423.434
2593	202.57	8502.657	38128.551
21840	202.55	13269.284	35617.574
481	202.53	7953.095	36027.617
14460	202.53	11302.64	34913.656
7675	202.53	9315.721	35907.031
18245	202.42	12404.883	37995.227
5368	202.4	9221.667	33729.105
5311	202.38	9065.361	33137.211
9167	202.36	9838.404	36624.289
17238	202.3	12045.665	33335.215
2954	202.28	8440.589	34193.281
25519	202.26	14236.125	36395.742
21979	202.24	13323.742	34373.078
24585	202.23	14202.766	37930.961
23615	202.15	13948.726	33099.867
21308	202.07	13013.749	39371.938
15361	202.03	11552.9	36267.457
7950	202	9375.121	34031.484
25255	201.9	14293.208	34275.566
20022	201.9	12807.183	35168.875
18477	201.8	12477.893	35981.113
4053	201.8	9049.227	39597.855
17618	201.77	12172.564	35718.609
9728	201.75	10121.962	34023.656
26585	201.75	14555.326	33560.703
15092	201.73	11449.334	39158.578
13522	201.69	11090.46	39394.348
15886	201.69	11702.649	33958.414
1388	201.69	8188.223	37013.715
14352	201.65	11322.611	34143.047
3651	201.63	8735.337	38928.457
13038	201.61	10900.806	36280.055
9681	201.59	10007.574	33641.992
24540	201.52	14199.336	38164.238
8029	201.5	9417.226	33196.203
24160	201.5	13972.606	38276.445
24163	201.5	13941.518	38290.645
1670	201.38	8147.514	33817.836
9754	201.33	10019.127	34200.215
17289	201.33	12219.626	33063.129
13136	201.31	10944.133	37070.371
22462	201.29	13557.292	36325.52
12812	201.29	10802.573	34513.844
25585	201.29	14404.186	36881.367
22537	201.25	13524.353	36942.203
26393	201.23	14468.694	35306.297
1661	201.19	8143.188	34055.207
10701	201.13	10136.19	36423.996
22329	201.13	13379.888	34911.215
12755	201.11	10980.368	34005.078
20594	201.1	13106.038	33461.941
25701	201.08	14373.444	37933.109
15346	201.04	11584.505	36459.84
11095	201.02	10210.207	33109.887
15401	200.98	11457.851	36218.207
17140	200.94	11984.295	34599.738
18464	200.94	12478.39	36216.949
3316	200.94	8736.462	35369.766
13984	200.92	11123.372	34967.641
7537	200.92	9319.697	37324.813
8461	200.88	9568.197	36566.414
24430	200.85	14128.925	39526.789
23510	200.81	13678.593	33965.809
20055	200.79	12756.295	34904.191
13855	200.75	11087.386	35780.426
2139	200.73	8329.771	37243.008
23135	200.73	13571.956	37630.715
2624	200.64	8456.642	37538.547
20851	200.62	13100.144	34881.559
5485	200.6	9212.14	34950.73
11487	200.58	10429.937	36348.031
24671	200.54	14044.276	37083.191
24729	200.54	14012.165	36613.664
15736	200.46	11471.713	33180.211
21660	200.44	13204.066	37475.684
8251	200.41	9602.019	34973.813
23275	200.41	13706.476	35972.441
13006	200.33	10853.256	36027.555
20868	200.29	13003.633	34963.414
8797	200.27	9498.393	39611.18
23384	200.25	13717.762	34786.723
11087	200.19	10177.545	33292.832
12411	200.18	10737.306	34628.992
4893	200.16	8977.094	37170.684
25996	200.14	14596.543	39203.602
25486	200.08	14230.345	36148.305
18397	200.06	12356.663	36638.086
17039	200.04	11944.254	35367.449
22874	200.02	13526.593	39969.914
19616	199.79	12906.36	39366.355
18247	199.75	12343.692	37998.625
[truncated: 20,600 more rows]
