# Supplementary material for: Insights on the Control of Yeast Single-Cell Growth Variability by Members of the Trehalose Phosphate Synthase (TPS) Complex
Source: Front Cell Dev Biol. 2021 Jan 28;9:607628. doi: 10.3389/fcell.2021.607628 (PMC7876269; doi:10.3389/fcell.2021.607628)
Supplement: Supplementary file 4 [file Data_Sheet_3.ZIP › to_send/input_files/Gal_Delta_2_delta-TPS1_t5.csv]

Id	Area (µm²)	Centre X Position (µm)	Centre Y Position (µm)
9943	339.75	11357.226	35212.535
4865	336.47	9613.109	34514.086
14812	321.74	13116.045	37041.957
10691	318.9	11493.274	35065.617
11470	313.69	11894.429	39790.824
15757	305.17	13351.721	34450.281
1283	273.08	8101.86	34730.73
2864	272.1	8764.567	36841.391
15547	264.46	13133.066	33917.703
4291	263.94	9406.93	39208.262
11377	257.06	11770.797	39136.227
13537	254.97	12655.871	36386.492
9616	254.23	11082.644	34650.219
17874	252.37	13917.759	36956.109
18799	250.45	14212.589	34067.566
2691	240.95	8662.191	34465.137
17926	239.53	13921.708	37457.953
514	233.33	7893.513	36752.473
3351	233.23	9020.328	36572.656
13912	230.32	12877.003	38457.949
9376	229.82	10995.594	37725.484
9374	227.33	11184.136	37697.027
5355	226.08	9825.568	39086.305
19034	225.6	14317.523	37196.039
18732	225.09	14268.814	33179.082
13708	223.21	12569.605	38910.016
15224	219.11	13329.073	37464.09
7737	218.77	10682.879	39223.637
5924	218.75	9922.071	33382.293
7725	218.55	10720.105	39383.66
2945	216.22	8705.963	37985.227
16589	215.76	13698.926	36168.914
12168	215.49	12253.253	34360.832
14036	212.81	12912.626	36590.313
4908	211.6	9561.869	35235.387
11888	210.78	11983.533	34820.387
13557	210.6	12609.545	36806.129
7678	209.68	10684.198	39609.129
6789	204.49	10153.834	36220.668
10242	204.28	11309.448	39218.395
8995	203.19	10928.573	37480.176
14994	203.07	12960.726	39394.375
16303	202.71	13761.538	39390.109
19020	199.63	14385.463	37002.328
9195	198.17	11162.972	39829.68
13112	197.6	12460.107	34027.625
7660	197.27	10641.112	39824.863
13945	196.58	12784.465	37677.527
8991	196.52	10877.955	37407.609
7366	196.29	10538.095	36781.273
17962	195.01	13943.854	37926.824
14265	194.38	12721.648	33841.766
12725	193.9	12388.701	38751.004
16801	193.17	13651.52	33758.086
6063	193.09	10042.832	35234.516
3103	192.23	8696.59	39986.508
8994	192.12	10905.371	37449.465
13140	191.52	12362.817	33737.73
6363	190.89	10121.991	38575.813
18250	189.7	14121.683	38868.969
12846	189.3	12359.019	37171.406
6033	188.9	10096.478	34884.199
5014	188.46	9638.286	36722.563
11512	187.98	11867.232	39533.609
621	187.4	7770.312	37719.785
2035	187.31	8573.232	39205.262
6383	186.98	10065.987	38782.105
18877	186.66	14394.443	35119.559
7617	186.45	10384.295	39441.359
12379	186.16	12165.648	36659.578
3525	185.95	8967.705	34793.898
13860	185.28	12897.11	39001.801
5356	184.74	9879.291	39089.414
18753	184.18	14209.666	33451.727
8158	183.55	10756.296	34113.34
6169	181.64	10124.764	36304.203
14619	179.55	13011.123	34764.668
9624	179.45	11155.95	34766.762
19773	178.13	14601.566	34778.719
11489	177.84	12002.302	39604.449
7135	177.81	10441.011	34039.211
2602	175.91	8645.322	33588.055
1932	175.07	8227.881	39112.855
10610	174.03	11542.4	36054.898
1974	173.86	8291.474	39772.32
16166	173.3	13552.609	38979.887
3512	173.17	8956.448	34968.457
15932	173.05	13530.732	36148.297
9522	172.86	11112.281	35895.035
10874	172.63	11819.413	33412.035
1004	172.48	8113.711	38512.621
9791	172.02	11405.07	33365.035
18600	170.3	14089.479	34167.832
3053	170.24	8713.447	39353.59
6896	170.08	10292.901	34950.746
18800	169.24	14349.002	34074.316
16356	168.95	13663.972	38904.352
15823	168.92	13551.169	35001.367
3586	168.3	8959.657	34014.07
99	167.82	7717.601	33722.723
17803	167.33	13984.896	36179.734
13683	167.23	12574.358	38596.668
7043	167.15	10163.556	33141.848
13339	166.41	12693.194	34282.887
15865	165.72	13547.554	35398.852
18832	165.41	14265.196	34478.246
479	164.32	7791.175	36456.906
14610	164.24	13048.925	34650.969
11011	164.13	11768.059	35145.578
4175	163.86	9253.047	39527.566
9352	162.33	11126.309	37842.309
7068	161.81	10546.454	33157.68
16533	161.31	13566.866	36734.348
7345	161.2	10546.308	36461.109
3924	161.16	9247.202	36291.676
15359	161.08	13227.212	35621.512
9698	161.02	11033.073	33904.105
2183	160.45	8527.707	37172.035
9334	160.45	11073.856	38311.852
4489	160.07	9462.598	36818.676
913	159.93	8200.641	39841.648
2226	159.45	8442.015	36261.445
9274	159.26	11056.548	39101.637
7892	159.24	10717.153	37646.191
1657	159.2	8405.719	35576.746
6332	159.2	9987.873	38106.762
820	158.88	7926.337	39259.273
16768	158.84	13654.164	34079.496
11943	158.42	11918.839	34151.262
12495	158.02	12066.512	38121.125
18117	157.92	13990.866	39718.672
449	157.13	7758.377	36228.523
6035	156.73	9968.487	34891.121
13539	156.69	12635.579	36429.922
16838	156.69	13669.473	33463.746
4996	156.67	9491.757	36490.867
10912	156.65	11665.556	33871.441
13291	156.39	12634.884	33800.164
2189	156.35	8420.847	36930.18
5019	155.81	9617.264	36770.867
6175	155.79	9975.578	36423.461
16402	155.24	13613.027	38191.863
18071	155.14	13883.231	39199.414
15665	154.87	13432.128	33286.215
6844	154.85	10341.787	35729.145
17731	154.59	13915.57	35072.055
1902	153.76	8277.376	38677.93
3866	153.67	9116.009	35518.527
3873	153.59	9157.08	35593.539
8105	153.57	10728.283	34645.77
19307	153.51	14281.801	39970.086
2129	152.48	8434.202	37697.926
1929	152.21	8332.563	39087.047
2944	152.21	8741.927	37973.039
18558	151.69	14016.606	34904.988
13887	151.52	12787.247	38751.813
3486	151.46	8850.071	35325.91
498	151.31	7725.817	36631.598
941	151.06	8006.413	39544.953
17956	150.93	13812.199	37851.52
8178	150.74	10773.573	33705.195
6318	150.7	10019.647	37985.938
614	150.58	7715.23	37682.82
10215	149.62	11216.805	38821.723
11275	149.6	11739.596	38151.379
1845	148.57	8398.734	37991.91
14734	148.47	12961.401	36110.566
5341	148.28	9869.216	39237.961
12403	148.28	12143.224	36919.336
18793	148.15	14276.105	33983.801
4748	147.73	9554.149	33040.023
4150	147.48	9245.483	39277.988
12951	147.19	12322.073	35587.152
553	147.1	7815.795	37055.883
16548	146.88	13706.663	36632.734
18707	146.79	14160.656	33064.844
10647	146.67	11437.679	35434.809
12956	146.27	12403.672	35647.039
13448	145.95	12601.63	35395.594
11016	145.85	11734.941	35171.949
14987	145.83	13003.247	39270.871
7932	145.56	10739.498	36760.32
9784	145.5	11403.031	33292.785
18215	145.29	14194.045	39197.234
5410	145.06	9884.539	38392.098
19867	144.91	14451.205	33752.734
9909	144.64	11373.742	34849.531
4683	144.16	9435.043	33709.141
2968	144.13	8695.152	38231.004
12043	143.74	11905.562	33250.883
17766	143.67	13917.241	35662.281
2130	143.59	8589.97	37728.414
18126	143.59	13991.758	39804.867
10468	143.24	11474.883	37608.23
18545	143.17	14148.994	35063.551
15532	142.9	13310.348	34130.047
4645	142.65	9404.459	34389.07
13240	142	12636.657	33078.98
13159	141.94	12447.905	33522.781
16731	141.5	13677.666	34301.574
15845	141.27	13379.565	35200.168
18839	141.16	14293.38	34583.422
11058	141.02	11845.596	35556.668
13591	140.83	12597.643	37242.465
11094	140.52	11716.62	35925.707
13811	140.45	12898.969	39599.715
19499	140.35	14463.561	38615.965
3573	140.26	8937.965	34219.004
19055	140.18	14306.994	37455.875
17750	139.93	13790.043	35457.797
18385	139.91	14126.611	37131.066
18947	139.8	14357.243	36156.805
3515	139.8	9046.595	34998.91
7718	139.59	10718.337	39316.738
4137	139.55	9113.897	39146.234
3868	139.37	9091.359	35547.031
10347	139.37	11487.762	39314.648
2402	139.37	8462.843	34436.699
15592	139.36	13286.103	33445.926
3799	139.26	9109.388	34688.449
12693	139.09	12466.983	39197.137
7608	139.05	10447.718	39364.52
15807	139.05	13500.934	34855.152
10252	138.99	11405.766	39302.828
12668	138.9	12283.012	39470.297
1290	138.57	8096.2	34452.656
634	138.57	7957.868	37787.316
13692	138.24	12630.091	38729.453
11690	138.22	12054.482	37487.406
4593	138.21	9426.972	35403.293
16646	137.96	13633.584	35473.648
15241	137.96	13235.077	37289.957
14904	137.86	13099.579	38106.359
12933	137.5	12280	35760.004
9628	137.48	11017.063	34473.645
3588	137.44	8905.296	34034.895
1755	137.31	8305.783	36713.199
14672	137.29	13036.618	35374.605
6790	136.9	10282.757	35901.328
18998	136.81	14354.607	36748.289
4711	136.79	9281.571	33391.93
826	136.77	7911.399	39292.254
17854	136.31	13829.183	36665.047
3200	136.18	8882.792	38879.645
11096	135.75	11835.545	35951.258
9069	135.58	10921.413	38419.871
4212	135.49	9211.087	39851.816
9684	135.31	11202.68	34112.125
18141	135.1	14021.998	39761.465
9640	135.08	11029.253	34302.195
12662	135.01	12290.902	39668.258
11170	134.57	11759.388	36930.691
5819	134.53	9860.14	34005.992
19317	134.11	14435.219	39860.367
12243	133.93	12110.841	35227.043
19622	133.88	14556.025	36947.352
11761	133.78	11926.033	36470.563
7863	133.7	10646.062	37738.309
12095	133.57	12093.543	33382.766
15445	133.45	13213.804	34868.27
11654	133.45	11970.829	37722.332
18003	133.42	13810.177	38401.367
5247	133.36	9623.228	39463.195
5643	133.28	9816.621	35908.645
6835	132.57	10194.924	35673.621
6960	132.48	10298.2	34282.246
360	132.44	7671.729	35501.086
15409	132.4	13242.503	35152.547
9183	132.31	10778.147	39942.484
16491	132.23	13675.171	37456
7067	132.15	10429.794	33143.457
1215	132.13	8132.795	35578.152
16710	132.08	13703.743	34709.238
9064	132	10978.658	38329.168
16313	131.77	13751.769	39130.813
17925	131.71	13828.78	37445.914
8146	131.35	10769.446	34247.102
16059	131.08	13406.713	37630.957
5543	131.04	9846.812	37461.352
8257	130.93	10793.194	33288.789
5753	130.91	9835.699	34896.078
10159	130.72	11356.748	38134.867
13826	130.7	12913.012	39451.184
13942	130.6	12896.935	37977.93
10322	130.16	11437.268	39725.18
4920	129.89	9628.763	35391.84
10925	129.81	11716.32	34045.391
4128	129.8	9199.357	39061.402
8154	129.8	10667.383	34062.285
11194	129.72	11672.195	37085.422
15431	129.72	13346.867	35049.168
12051	129.43	11867.271	33327.023
12723	129.41	12401.352	38680.039
16762	129.28	13566.257	34038.301
1485	129.22	8308.65	33475.773
16259	129.11	13737.216	39681.34
6661	128.72	10295.425	37786.059
16784	128.65	13666.973	33907.746
12309	128.61	12184.414	35798.488
17005	128.53	13913.414	34555.254
13002	128.4	12339.846	35106.867
6679	128.11	10142.132	37416.453
14035	127.9	12879.362	36577.871
16641	127.76	13763.77	35734.254
11052	127.69	11827.465	35487.633
11808	127.13	11872.139	35739.887
4076	127.09	9172.512	38375.844
7802	126.44	10595.481	38557.727
4445	126.42	9303.84	37470.02
7092	126.37	10518.511	33415.93
4674	126.37	9470.541	33908.488
4277	126.21	9466.154	39398.746
9422	126.06	11063.737	37095.996
14620	126.02	12934.432	34771.73
11447	125.94	11810.859	39832.195
18737	125.81	14283.633	33235.66
12124	125.62	12197.911	33745.406
8272	125.5	10894.139	33421.738
272	125.48	7726.119	34729.629
16888	125.29	13888.433	33091.355
4598	125.27	9287.706	35157.941
14900	125.18	13002.666	38004.551
12565	125.1	12237.181	38968.555
19160	125.03	14260.357	38625.867
4024	124.95	9101.556	37732.852
5290	124.87	9868.858	39883.316
7795	124.8	10773.788	38518.844
3798	124.7	9156.023	34683.551
18772	124.68	14407.168	33714.91
8089	124.68	10565.115	34806.699
13793	124.68	12846.455	39852.176
9166	124.66	10875.892	39738.867
11199	124.32	11834.952	37122.043
9835	124.12	11257.668	33894.355
4952	124.03	9501.411	35783.031
5474	123.99	9844.913	38106.246
7865	123.95	10610.298	37748.449
8043	123.65	10765.901	35323.098
1219	123.65	8073.782	35651.648
12921	123.65	12364.655	35950.574
1660	123.63	8334.72	35649.906
18076	123.63	13803.418	39269.02
8942	123.55	10954.323	36773.844
3020	123.55	8695.938	38971.504
18635	123.4	14156.146	33708.203
14483	123.28	13082.792	33610.402
13810	123.24	12871.07	39998.336
15422	123.22	13267.687	34996.602
675	123.22	7804.547	38119.059
16294	123.21	13701.921	39537.348
5334	123.15	9876.071	39398.484
15255	122.84	13187.164	37180.715
10721	122.73	11534.169	34531.844
18450	122.69	14039.575	36112.137
18624	122.57	14076.28	33900.391
11347	122.38	11698.419	38931.285
1169	122.36	8161.339	36518.238
197	122.02	7877.142	34237.512
18495	121.92	14093.955	35859.809
11764	121.73	12034.838	36521.539
7283	121.63	10466.015	35715.938
16416	121.63	13725.215	38042.246
13243	121.37	12505.208	33139.578
13066	121.37	12447.551	34727.168
19177	121.1	14404.914	38852.973
6459	120.85	10057.782	39814.266
10821	120.81	11543.421	33305.602
3817	120.77	9224.119	34864.648
11082	120.75	11817.99	35804.633
12178	120.75	12123.669	34441.488
12886	120.7	12363.132	36507.457
14370	120.7	13016.054	33185.227
812	120.68	7956.587	39201.961
7420	120.41	10501.949	37306.832
18035	120.29	13879.456	38807.422
14678	120.24	12953.397	35454.137
14212	120.22	12820.031	34547.848
19239	120.12	14263.028	39302.813
17909	120.08	13892.551	37271.109
11419	119.97	11761.465	39454.344
13469	119.93	12696.147	35672.52
19445	119.85	14615.032	39015.668
14143	119.81	12745.922	35571.711
14191	119.76	12916.497	34909.5
16896	119.74	13909.074	33173.098
13284	119.64	12519.86	33646.676
6635	119.09	10217.851	37859.168
427	118.91	7657.652	36086.957
13872	118.84	12761.332	38883.504
2164	118.78	8503.366	37253.852
13540	118.34	12679.924	36428.445
2670	118.28	8693.516	34275.797
18212	118.22	14138.964	39185.391
12692	118.07	12421.7	39191.195
6683	118.05	10207.011	37486.813
15723	117.96	13353.04	34041.563
13229	117.67	12540.09	33007.504
13046	117.67	12422.115	34893.695
12740	117.63	12297.642	38567.441
18307	117.53	14078.23	38155.379
3679	117.4	9059.777	33075.047
17751	117.36	13818.453	35460.156
14967	117.34	12952.605	38954.691
13008	117.34	12405.725	35183.34
13959	117.13	12708.919	37523.891
13790	117.13	12733.594	39757.563
4972	117.09	9682.199	36114.383
18780	116.67	14251.48	33849.5
1533	116.38	8378.044	33787.551
15190	116.33	13231.468	37708.484
18371	116.31	14111.359	37243.863
19771	116.17	14556.11	35092.305
17970	116.06	13908.822	38009.512
18084	116.04	13863.182	39348.43
2861	116.04	8666.058	36784.566
2994	115.98	8701.321	38570.051
12125	115.96	12114.103	33753.035
5326	115.94	9870.955	39289.223
11117	115.89	11812.778	36212.938
1693	115.83	8286.62	36066.156
16189	115.81	13551.118	39276.129
1752	115.75	8387.348	36697.445
9680	115.73	11000.432	34072.82
13196	115.7	12341.198	33286.039
18507	115.37	14086.607	35678.953
1930	115.37	8245.189	39107.809
306	115.29	7677.087	34961.344
12534	115.25	12271.238	38480.699
3016	115.22	8730.5	38878.145
15144	115.18	13237.621	38540.813
19681	115.18	14597.648	36083.012
5117	115.18	9524.243	38187.195
3841	115.14	9107.718	35097.668
3396	115.12	9008.398	36377.445
14796	115.1	13110.185	36881.195
8294	115.04	10789.042	33733.891
3974	114.97	9082.231	37065.238
1488	114.95	8264.132	33488.441
15664	114.93	13501.212	33283.184
11064	114.87	11709.859	35571.262
868	114.85	7855.56	39662.957
16970	114.53	13802.979	34014.16
9527	114.43	11065.938	35617.234
11428	114.43	11788.384	39588.09
1454	114.33	8291.732	33262.57
10496	114.32	11422.083	37323.723
9463	114.18	11158.858	36461.824
1773	113.99	8249.68	36931.172
1179	113.93	8025.481	36356.141
11401	113.88	11830.414	39267.859
6829	113.72	10253.664	35586.395
3432	113.57	9014.229	35858.738
6222	113.51	10059.891	37071.66
798	113.32	7953.301	39079.535
13466	113.26	12629.835	35638.953
4826	113.2	9654.709	34074.469
9521	113.07	10992.082	35866.586
10382	113.05	11627.585	39028.758
217	112.97	7773.485	34396.773
15068	112.88	13285.21	39681.23
3412	112.67	9049.566	35980.473
18232	112.55	14155.698	39039.191
9397	112.55	11062.071	37361.313
6328	112.34	10092.311	38073.504
14523	112.21	13034.198	33858.219
19476	112.06	14583.597	38911.922
7038	112.06	10282.631	33054.684
18139	111.88	13875.727	40001.316
9433	111.77	11060.618	36953.277
2112	111.5	8510.488	38030.52
2842	111.31	8635.583	36549.848
19015	111.29	14350.826	36955.625
14221	111.17	12773.734	34588.473
5283	111.04	9877.78	39793.633
16884	110.91	13944.13	33053.504
10483	110.81	11612.424	37471.074
12119	110.73	12215.545	33676.059
7055	110.68	10558.152	33057.551
517	110.5	7781.072	36763.758
11726	110.43	11942.249	36909.484
9192	110.39	11194.883	39773.723
5906	110.33	10112.316	33218.98
19470	110.06	14426.416	38841.129
2293	109.95	8461.019	35485.074
2901	109.91	8801.065	37349.797
14951	109.78	13043.662	38698.793
13289	109.76	12579.154	33772.219
5579	109.76	9699.779	36983.777
935	109.72	8128.788	39745.48
10306	109.66	11496.474	39883.371
14288	109.62	12892.131	33512.664
2789	109.47	8748.706	35794.125
4573	109.39	9295.49	35439.766
14914	109.37	13106.238	38282.91
13014	109.3	12428.957	35227.738
12118	109.24	12176.601	33636.48
16724	109.22	13674.454	34525.434
19615	109.14	14482.686	37177.605
6687	109.05	10303.072	37197.617
9110	108.97	10947.852	38985.469
6091	108.95	9950.995	35539.879
181	108.95	7912.217	34111.844
13162	108.93	12390.517	33550.188
12633	108.8	12082.246	39894.492
17793	108.64	13907.528	36007.063
12741	108.64	12407.016	38582.176
11519	108.59	11851.076	39303.461
14579	108.38	13005.344	34301.219
11187	108.3	11660.19	37026.109
9699	108.19	11100.257	33900.832
13440	108.13	12543.358	35285.289
273	108.13	7778.472	34739.117
4777	108.07	9586.9	33389.137
3100	108.03	8662.604	39949.148
6828	108.03	10159.403	35889.691
12681	107.96	12418.352	39312.645
2435	107.92	8588.704	33822.395
10616	107.9	11582.816	35811.539
11232	107.76	11728.952	37583.066
17775	107.74	13826.559	35750.91
2505	107.73	8574.902	33392.223
19371	107.71	14497.774	39341.664
18152	107.65	14111.421	39901.211
10319	107.61	11581.263	39669.012
15016	107.57	13015.516	39658.207
13108	107.55	12344.613	33979.113
19007	107.51	14222.877	36880.527
6065	107.46	10117.848	35254.625
3870	107.34	9172.262	35566.621
4206	107.13	9134.915	39823.934
9175	107.04	10909.769	39860.863
11009	106.96	11710.144	35126.313
1656	106.77	8227.13	35564.406
19654	106.71	14607.003	36697.023
1100	106.65	8045.816	37088.094
1909	106.61	8297.735	38748.656
3195	106.61	8862.745	38816.723
2175	106.56	8598.977	37066.074
8013	106.5	10678.308	35661.129
6096	106.37	9936.41	35588.379
12976	106.33	12384.938	35537.609
7195	106.31	10531.753	34876.496
1397	106.21	8048.205	33368.199
5931	106.1	10070.66	33470.461
10682	106.08	11629.756	34974.855
10504	106.06	11606.019	37113.922
19666	106.02	14498.038	36539.703
1655	105.79	8387.628	35534.586
3583	105.75	8908.233	34291.707
11881	105.66	11897.088	35070.867
18670	105.56	14047.378	33380.199
691	105.52	7903.323	38223.949
8264	105.41	10779.605	33358.453
3029	105.33	8642.254	39080.449
5790	105.33	9707.933	34359.863
8163	105.29	10692.265	33882.191
15714	105.22	13490.191	33913.258
13933	105.2	12724.377	38136.578
3226	105.2	8941.263	38409.82
19790	105.16	14636.472	34612.012
5376	105.16	9830.188	38631.133
307	105.12	7978.185	34966.16
8971	105.04	10952.844	37193.813
9962	104.95	11273.582	35381.699
8350	104.89	10826.398	34380.02
11612	104.87	12027.202	38433.402
14331	104.85	12772.963	33144.594
19159	104.83	14325.319	38617.004
1672	104.81	8365.095	35855.715
12719	104.74	12372.601	38952.156
3151	104.72	8993.455	39273.23
10298	104.68	11505.608	39783.676
2796	104.64	8816.995	35977.859
3333	104.64	8905.626	36982.957
9667	104.62	11042.731	34253.188
3655	104.6	8853.802	33289.77
18245	104.6	14026.315	38842.313
7566	104.56	10413.018	38878.605
4863	104.55	9508.732	34476.402
7406	104.51	10416.124	37192.824
16497	104.41	13761.999	37214.633
14068	104.35	12821.197	36090.031
5758	104.09	9870.241	34921.496
7840	104.05	10564.888	38043.867
9891	104.01	11355.215	34619.629
6574	103.99	10204.318	38747.379
8040	103.99	10763.034	35300.641
11998	103.97	11892.343	33515.254
7850	103.97	10721.138	37838.18
2694	103.87	8805.652	34505.238
13176	103.84	12288.866	33374.16
2110	103.84	8436.714	38018.18
8247	103.78	10816.756	33187.383
18916	103.74	14303.856	35746.09
2278	103.68	8511.734	35595.063
6571	103.55	10280.492	38720.129
6430	103.55	10117.761	39368.484
10023	103.49	11336.548	36159.508
6871	103.45	10296.936	35113.961
17828	103.43	13945.704	36441.438
4933	103.3	9611.013	35523.293
3607	103.3	9001.554	33684.621
6195	103.28	9927.333	36715.766
15267	103.26	13179.536	37017.914
7563	103.26	10380.32	38784.77
16942	103.24	13960.591	33653.297
2119	103.2	8464.317	38089.125
4296	103.18	9436.226	39235.523
5369	103.07	9841.803	38846.473
18697	103.05	14016.197	33005.898
15300	103.05	13292.735	36467.227
11371	102.99	11666.08	39099.629
13400	102.9	12509.634	34817.137
8189	102.88	10656.34	33568.859
7935	102.86	10760.955	36786.875
14778	102.8	12985.021	36626.215
18996	102.78	14402.916	36701.672
6783	102.73	10294.036	36192.152
19149	102.71	14326.039	38500.805
12826	102.71	12445.075	37186.93
10555	102.63	11535.039	36397.797
11283	102.55	11753.795	38214
3234	102.5	9058.293	38197.477
5575	102.5	9742.847	36959.285
11252	102.42	11755.044	37866.035
15382	102.38	13311.65	35462.121
12847	102.28	12296.816	37170.566
4568	102.27	9315.511	35694.215
419	102.23	7722.012	36010.578
9654	102.21	11153.597	34402.008
13405	102.11	12701.976	34879.207
2260	102.11	8444.505	36006.254
620	102.09	7652.344	37712.52
19318	102.07	14554.987	39866.93
7025	102.04	10203.616	33469.512
4432	102.02	9418.11	37596.852
3014	101.96	8792.264	38839.148
4815	101.9	9624.895	33871.473
19441	101.81	14610.076	38980.328
16061	101.69	13471.672	37632.012
11448	101.56	11637.046	39839.023
225	101.48	7650.776	34484.832
7282	101.44	10397.387	35707.301
16678	101.44	13608.352	34938.383
19856	101.42	14569.032	33955.551
10810	101.38	11484.378	33470.012
7669	101.36	10596.307	39916.578
10798	101.35	11508.23	33616.816
609	101.25	7814.842	37597.18
2792	101.14	8650.097	35924.277
10137	101.14	11343.106	37805.84
3401	101.14	8994.24	36137.465
343	101.12	7642.672	35304.316
4239	101.08	9329.981	39967.125
6521	101	10301.442	39178.09
17771	100.98	13940.565	35693.938
1984	100.75	8223.219	39999.934
73	100.71	7881.747	33499.965
9566	100.64	11191.629	35412.543
7824	100.58	10571.95	38181.883
19358	100.5	14602.131	39578.43
3850	100.46	9266.025	35321.516
13001	100.46	12384.738	35097.414
4422	100.45	9343.849	37750.406
13028	100.18	12460.576	35023.684
3483	100.18	8905.507	35290.594
1756	100.12	8388.789	36719.098
1786	100.1	8231.513	36992.578
11127	100.08	11633.69	36307.789
9155	100.08	10952.493	39575.488
7786	100.06	10755.973	38697.414
5689	100.04	9721.444	35420.219
17901	100	13977.983	37223.824
14856	99.97	13122.423	37514.055
13363	99.85	12685.778	34447.266
8804	99.77	10868.99	34891.676
9243	99.74	11199.926	39427.551
19352	99.72	14603.765	39499.746
9296	99.7	11201.569	38780.574
15468	99.6	13147.216	34474.742
969	99.6	8116.969	39020.922
2037	99.6	8623.056	39224.086
12639	99.58	12232.652	39967.422
2523	99.47	8589.503	33318.711
4502	99.45	9314.892	36658.539
4671	99.43	9362.312	33847.301
19283	99.41	14219.702	39672.285
18698	99.35	14085.42	33008.051
5026	99.26	9523.259	36940.352
16753	99.24	13578.824	34258.094
10527	99.24	11522.909	36778.434
19593	99.2	14599.371	37262.984
535	99.14	7855.151	36918.883
13145	98.99	12486.691	33764.496
1144	98.93	8169.485	36592.762
10168	98.89	11291.569	38281.07
6014	98.84	10122.937	34716.09
12042	98.82	11925.93	33227.762
18439	98.78	14182.047	36261.285
9174	98.74	10779.112	39852.941
557	98.74	7981.731	37063.93
3541	98.66	8961.496	34673.043
253	98.64	7969.57	34605.102
4536	98.64	9325.109	36110.527
11238	98.59	11848.599	37654.305
14208	98.57	12847.771	34520.953
19726	98.43	14486.257	35607.914
6566	98.43	10295.251	38680.379
19847	98.41	14633.291	33843.301
13993	98.28	12914.135	37298.145
14697	98.26	13004.732	35682.996
678	98.03	7695.923	38124.477
17783	97.95	13949.383	35910.063
14394	97.9	12948.727	33273.895
3577	97.76	9056.115	34241.34
2158	97.71	8424.042	37189.719
3290	97.71	8906.659	37202.699
16068	97.67	13429.166	37685.531
19218	97.63	14224.68	39184.863
8215	97.59	10650.048	33293.137
9639	97.55	10996.05	34609.398
617	97.53	7968.477	37690.5
4497	97.5	9457.356	36624.93
10469	97.48	11427.703	37610.34
628	97.46	7968.774	37759.379
4724	97.44	9290.724	33225.184
8085	97.36	10581.83	35088.438
7193	97.3	10384.453	34818.82
8698	97.28	10871.43	34754.414
744	97.27	7730.478	38629.59
11510	97.27	12016.621	39529.637
5349	97.21	9903.237	38973.863
5536	97.17	9711.392	37413.922
1256	97.13	8093.315	35048.512
10118	97	11305.307	37521.855
9981	96.96	11234.36	35636.262
3041	96.94	8678.884	39197.066
14787	96.92	13095.204	36764.984
16840	96.92	13752.58	33464.004
5020	96.9	9597.944	36773.82
13476	96.9	12651.276	35749.809
5831	96.86	9725.85	33865.336
4433	96.77	9457.306	37597.039
18592	96.75	14177.148	34391.59
19314	96.73	14474.236	39826.176
16124	96.61	13457.72	38431.168
16295	96.5	13613.304	39554.074
10871	96.48	11691.456	33323.102
13983	96.48	12781.826	37184.566
5106	96.4	9654.165	38089.043
3696	96.38	9219.288	33342.422
19342	96.29	14578.501	39699.477
12609	96.27	12178.279	39579.879
16389	96.27	13756.347	38377.906
4484	96.25	9426.783	36728.797
15728	96.23	13468.127	34096.188
19325	96.17	14635.85	39923.762
11046	96.15	11749.363	35415.488
13853	96.13	12856.58	38961.473
9270	95.98	11012.566	39064.172
3013	95.98	8834.118	38801.188
13241	95.94	12519.036	33086.379
14309	95.92	12773.049	33169.133
19140	95.89	14329.998	38424.82
569	95.87	7757.302	37154.262
19058	95.85	14275.593	37492.973
14491	95.79	12970.918	33645.422
10841	95.71	11835.162	33057.004
1315	95.69	8047.584	34185.383
14080	95.68	12919.276	35942.309
7614	95.64	10500.365	39425.176
17906	95.62	13838.336	37249.516
3934	95.52	9264.971	36477.012
15177	95.33	13209.15	37842.926
16584	95.33	13715.594	36114.184
2749	95.33	8702.015	35271.352
18967	95.16	14338.085	36412.648
1881	95.1	8242.049	38421.527
9526	95.08	11157.212	35614.16
9832	94.99	11391.733	33865.879
17770	94.95	13855.127	35678.258
2645	94.93	8824.203	33848.859
18902	94.91	14350.839	35503.156
18462	94.89	14064.039	35935.258
9953	94.85	11231.399	35320.988
14243	94.85	12852.969	34193.629
13755	94.77	12611.836	39534.07
15961	94.72	13534.73	36514.199
15628	94.68	13343.743	33148.914
16598	94.62	13747.082	36212.336
6826	94.58	10336.586	35878.004
16821	94.54	13579.442	33620.305
3631	94.54	8937.353	33386.902
10970	94.53	11818.939	34590.086
18401	94.45	14111.691	36938.316
4681	94.41	9346.039	33694.719
3596	94.41	8950.082	33830.656
2261	94.35	8514.684	36007.941
18638	94.31	14017.148	33729.242
1980	94.16	8279.779	39918.738
18281	94.16	14001.44	38547.125
4483	94.12	9428.952	36708.359
16839	94.12	13658.356	33460.66
12972	94.07	12372.443	35518.867
15744	94.01	13543.647	34293.57
10779	93.99	11522.739	33770.883
15985	93.99	13483.365	36793.465
3051	93.87	8772.37	39283.844
18388	93.87	14153.956	37171.109
2287	93.87	8526.402	35698.961
14937	93.76	12939.185	38529.586
5754	93.76	9906.756	34905.301
1502	93.7	8204.684	33565.586
6688	93.7	10329.579	37217.762
19916	93.68	14496.19	33015.039
9416	93.64	11137.668	37031.484
9607	93.61	10997.141	34846.023
15869	93.57	13561.128	35432.965
8249	93.53	10832.652	33205.332
14554	93.47	12953.298	34056.988
19047	93.45	14243.707	37346.496
16260	93.43	13729.435	39691.648
14663	93.36	12975.413	35270.863
4418	93.32	9352.666	37706.688
8260	93.3	10806.831	33318.547
1715	93.26	8205.776	36321.199
4607	93.22	9398.498	35228.723
10558	93.17	11616.508	36407.16
19823	93.17	14602.936	34249.398
2370	93.15	8575.355	34526.629
19438	93.15	14441.374	38961.426
4529	93.07	9445.752	36065.391
10155	93.05	11268.275	38012.504
7007	93.03	10153.161	33595.703
9076	92.9	10884.38	38513.625
796	92.88	7970.884	39050.203
4517	92.86	9292.638	36298.305
8269	92.8	10778.787	33387.887
9057	92.65	10846.862	38230.02
12399	92.65	12272.702	36863.852
1355	92.55	8040.91	33953.184
11781	92.4	11995.953	36094.484
7960	92.4	10754.913	36249.293
4854	92.38	9515.931	34378.316
1174	92.36	8090.41	36243.441
13293	92.36	12706.68	33830.656
1788	92.36	8318.563	37020.156
12106	92.32	12128.773	33477.691
4498	92.28	9387.494	36628.828
13146	92.26	12454.682	33767.723
2814	92.25	8721.38	36142.805
8861	92.17	10872.947	35597.117
13777	92.04	12513.957	39780.965
10494	92	11583.314	37271.539
7017	91.96	10311.264	33418.156
10971	91.94	11718.666	34587.469
6600	91.81	10276.131	38437.266
16343	91.77	13770.727	38798.551
16764	91.73	13603.803	34046.73
19767	91.69	14468.893	35251.328
12608	91.67	12153.146	39553.57
1217	91.67	8085.482	35613.332
15298	91.67	13143.608	36453.445
3366	91.63	8973.723	36432.938
9626	91.63	11026.582	34450.219
19886	91.61	14604.226	33592.691
18033	91.58	13861.494	38741.227
15775	91.54	13392.526	34602.598
5884	91.52	9802.65	33019.5
4077	91.5	9247.626	38375.91
13258	91.42	12705.793	33293.734
4009	91.42	9077.406	37504.984
14930	91.38	12970.99	38451.355
14326	91.38	12846.699	33108.359
14305	91.35	12864.646	33442.887
10868	91.33	11715.895	33285.523
13714	91.33	12670.177	38951.691
5663	91.31	9781.01	35796.246
11657	91.25	11868.676	37750.93
17747	91.23	13908.74	35436.086
3169	91.13	8878.227	39158.152
1600	91.13	8370.567	34787.59
10960	91.04	11834.063	34449.891
3464	91.02	9038.889	35420.879
4302	90.96	9367.363	38966.996
1331	90.89	8127.977	34092.703
3971	90.87	9092.753	36972.723
16208	90.85	13470.58	39573.137
15833	90.79	13527.035	35105.445
7285	90.71	10485.585	35730.563
10941	90.69	11684.258	34185.445
16121	90.62	13417.776	38390.867
308	90.62	7650.889	34966.074
15278	90.56	13341.022	36814.441
15139	90.54	13194.802	38471.539
14038	90.54	12798.702	36598.676
2862	90.52	8678.317	36799.102
4869	90.48	9653.019	34570.656
8946	90.46	10943.302	36814.914
899	90.44	7726.791	39960.477
8941	90.35	10939.354	36730.758
9449	90.29	11187.973	36638.199
753	90.23	7976.464	38688.422
3091	90.1	8703.132	39879.676
1512	90.1	8397.051	33622.801
1560	90.06	8213.701	34125.176
7263	90.04	10384.115	35568.859
3363	90.04	8967.596	36682.844
4375	89.99	9439.242	38410.68
10038	89.87	11326.503	36387.258
1003	89.87	8147.515	38502.137
8061	89.85	10729.633	35152.727
7341	89.79	10522.109	36383.922
14546	89.76	13130.18	34003.637
4187	89.7	9096.266	39658.988
16883	89.64	13807.302	33021.871
12559	89.62	12239.528	38865.367
18012	89.62	13836.002	38507.063
16428	89.62	13608.769	37834.313
10277	89.6	11326.08	39719.957
7836	89.58	10584.701	37997.895
19472	89.51	14548.547	38877.703
14839	89.41	12937.341	37365.094
5739	89.39	9866.412	35077.281
4229	89.39	9337.61	39835.977
3666	89.37	9005.505	33107.848
2805	89.37	8768.753	36062.953
8022	89.31	10693.452	35439.715
14779	89.3	13014.078	36654.844
5693	89.28	9748.463	35438.117
4335	89.28	9462.345	38677.934
10096	89.26	11378.383	37277.957
2374	89.24	8560.571	34546.445
7790	89.16	10630.195	38784.746
9126	89.1	10807.509	39141.027
18243	89.08	14002.842	38830.77
7427	89.08	10376.869	37403.68
1414	89.05	8121.949	33043.219
16554	89.03	13758.983	36684.945
19718	88.99	14568.795	35857.926
855	88.91	7892.978	39535.648
19744	88.91	14589.748	35554.836
15813	88.89	13405.301	34901.293
15336	88.87	13336.159	35980.246
9496	88.84	11163.444	35904.949
5914	88.78	9950.848	33270.551
14995	88.78	13025.239	39391.422
4630	88.76	9443.744	34668.77
9478	88.74	11012.874	36308.777
6374	88.64	9955.842	38688.66
9437	88.55	11033.682	37017.609
14791	88.55	12936.342	36802.211
12895	88.53	12442.004	36280.387
15868	88.51	13384.665	35412.57
10709	88.51	11497.999	34702.145
19602	88.49	14626.503	37083.223
12858	88.45	12308.769	36983.703
5825	88.43	9910.577	34102.191
18413	88.41	14180.971	36780.391
10261	88.32	11345.088	39547.922
2348	88.32	8596.401	34868.422
587	88.32	7809.235	37368.754
15880	88.3	13469.337	35542.93
13937	88.26	12745.088	37888.848
6376	88.22	9979.61	38701.668
14731	88.2	12986.157	36083.477
19624	88.2	14588.65	36958.52
4845	88.2	9519.612	34264.035
7246	88.17	10475.727	35375.742
13969	88.15	12726.812	37394.43
12054	88.13	12016.57	33006.652
11301	88.05	11740.168	38490.172
17915	88.03	13831.37	37359.777
1362	88.01	8177.116	33726.277
6677	87.99	10319.661	37393.434
5255	87.92	9560.614	39612.367
9427	87.9	11128.202	36865.156
15104	87.84	13140.901	39194.578
71	87.82	7951.375	33466.891
8297	87.82	10873.565	33745.027
6216	87.78	9982.956	36950.855
11682	87.76	11892.756	37409.711
2582	87.74	8775.238	33415.871
12783	87.74	12368.854	37902.602
11081	87.72	11723.927	35781.688
771	87.72	7746.042	38830.789
1185	87.72	8122.739	36181.734
9558	87.72	11089.858	35285.832
9141	87.71	10902.931	39320.113
5031	87.69	9547.515	37006.43
9423	87.65	11149.586	37100.199
8159	87.63	10725.28	33817.414
6088	87.61	9980.69	35513.391
15128	87.59	13259.127	38887.594
340	87.57	7862.321	35290.969
1332	87.53	8012.99	34093.871
1782	87.51	8406.313	36971.922
10217	87.49	11330.596	38830.887
14171	87.46	12882.247	34971.719
3556	87.44	9005.037	34541.512
12936	87.4	12445.355	35803.992
6019	87.34	9925.318	34754.234
13068	87.34	12295.995	34731.512
2033	87.3	8611.668	39177.652
14204	87.28	12823	34502.309
10899	87.21	11736.404	33735.602
16321	87.17	13703.773	39205.461
10409	87.13	11510.878	38740.844
2203	87.11	8439.968	36752.047
1255	87.03	8051.379	35037
856	87	7743.234	39540.621
3778	86.96	9091.751	34446.422
14137	86.92	12841.778	35504.336
3155	86.9	8968.912	39339.125
13513	86.88	12690.628	36099.809
1342	86.86	8113.04	33863.387
15483	86.82	13208.28	34602.648
15123	86.82	13331.719	39074.055
1772	86.82	8324.313	36922.934
9498	86.77	11091.134	35935.879
1962	86.77	8303.472	39658.516
14000	86.73	12768.975	37068.008
19257	86.73	14422.342	39458.211
10473	86.65	11445.495	37656.363
19620	86.65	14574.249	36929.191
1501	86.61	8254.938	33565.395
10262	86.56	11254.299	39547.824
18309	86.52	14100.5	38159.551
16467	86.48	13758.392	37788.727
9311	86.48	11193.318	38354.523
17932	86.46	13884.542	37521.512
16593	86.44	13567.505	36181.73
14001	86.44	12864.854	37070.309
12996	86.4	12422.191	35405.977
15081	86.4	13311.513	39501.383
13962	86.4	12851.209	37600.531
5496	86.36	9762.699	37979.289
1540	86.36	8252.509	33881.723
3745	86.33	9107.959	33991.73
12587	86.33	12168.984	39257.23
13849	86.31	12823.918	39203.973
18066	86.31	13926.236	39154.203
19639	86.31	14625.526	36827.211
18593	86.27	14011.46	34393.934
13213	86.25	12325.113	33102.594
18130	86.23	13919.025	39874.977
7151	86.23	10493.645	34279.031
1677	86.19	8238.156	35887.438
15311	86.19	13323.038	36334.652
7173	86.15	10489.767	34548.355
9066	86.13	10900.813	38356.621
316	86.08	7749.764	35046.125
14829	86.08	12977.725	37200.449
5905	86.04	10043.661	33206.223
697	86.04	7944.499	38257.891
15393	86.04	13281.365	35541.543
11791	86.02	11901.026	36210.539
10889	85.89	11755.749	33584.809
19454	85.83	14601.036	39064.473
3161	85.81	8991.777	39394.063
2411	85.79	8463.534	33978.641
15116	85.75	13185.38	39018.621
6515	85.56	10210.567	39364.621
17782	85.48	13868.648	35892.168
13734	85.31	12691.229	39135.133
5053	85.2	9589.939	37313.336
1663	85.14	8412.637	35692.984
18758	85.12	14291.319	33561.672
12502	85.1	12229.231	38176.465
16939	85.06	13877.318	33575.086
13883	85.06	12833.2	38726.316
16614	85	13765.273	35759.355
5068	84.98	9531.556	37504.48
7963	84.97	10765.171	36284.406
9407	84.93	11154.991	37224.93
15494	84.93	13216.105	34395.727
4776	84.91	9607.649	33372.594
18430	84.81	14057	36462.227
4255	84.79	9418.734	39745.766
1794	84.79	8313.015	37123.633
12961	84.75	12453.614	35730.492
14801	84.75	13061.93	36937.035
3028	84.75	8823.261	39059.313
18723	84.72	14395.853	33080.738
18582	84.68	14120.345	34590.754
13787	84.66	12666.462	39991.723
7873	84.56	10702.93	37784.91
11084	84.56	11829.974	35802.543
7320	84.56	10509.161	36079.605
11360	84.54	11739.958	39027.688
19532	84.51	14597.469	37998.477
16354	84.49	13729.52	38887.996
15372	84.47	13210.21	35728.828
4069	84.47	9083.972	38322.328
12863	84.45	12379.756	36770.742
5258	84.41	9512.295	39650.949
12707	84.39	12344.943	38809.469
12463	84.37	12135.604	37691.516
1873	84.35	8282.717	38307.035
7959	84.33	10626.27	36226.813
11434	84.3	11649.281	39652.766
1153	84.26	8170.284	36385.402
14694	84.24	13120.831	35657.031
8130	84.18	10695.914	34349.922
13331	84.18	12639.332	34220.867
1193	84.1	8051.343	35988.723
7851	83.95	10754.984	37839.551
337	83.93	7939.373	35234.145
16404	83.93	13683.716	38246.332
16057	83.91	13395.767	37616.742
11278	83.91	11688.149	38163.527
16207	83.84	13355.592	39570.707
1559	83.78	8325.264	34088.922
2273	83.78	8619.28	35869.633
10344	83.74	11431.928	39289.738
12209	83.68	12115.319	34918.492
14015	83.68	12902.16	36938.715
14842	83.66	13117.638	37400.324
15756	83.64	13452.564	34435.621
9986	83.59	11271.33	35709.684
11907	83.59	11883.777	34741.785
1218	83.59	8185.084	35640.906
11876	83.55	11875.305	35033.844
8985	83.55	10920.019	37297.172
16886	83.49	13990.063	33072.922
10958	83.49	11665.938	34405.828
17724	83.47	13962.292	34970.586
8118	83.38	10626.951	34522.988
4903	83.38	9703.263	35145.73
9250	83.38	11024.996	39185.398
5718	83.36	9841.014	35397.059
8097	83.34	10628.516	34860.926
6768	83.34	10201.705	36358.414
15854	83.34	13376.136	35282.293
13050	83.3	12394.418	34620.305
864	83.26	7644.752	39599.031
2566	83.22	8696.853	33285.313
15683	83.2	13536.927	33450.441
13478	83.16	12594.569	35764.984
5555	83.16	9884.9	37100.512
1949	83.15	8348.686	39420.965
5683	83.09	9790.189	35650.41
6372	83.05	9943.563	38660.359
1862	82.97	8227.723	38184.578
55	82.93	7797.4	33382.238
690	82.93	7758.508	38212.887
12170	82.9	12070.919	34370.574
12710	82.9	12429.828	38833.184
2481	82.88	8597.535	33529.074
1497	82.82	8229.379	33550.652
16965	82.76	13995.55	33961.316
13242	82.74	12628.381	33103.406
2556	82.72	8787.11	33192.309
61	82.72	7986.32	33434.254
11217	82.71	11764.317	37343.027
5551	82.69	9883.617	37340.156
16775	82.63	13668.301	33824.023
11184	82.55	11754.557	37003.156
16472	82.53	13636.998	37547.496
9142	82.51	10945.246	39319.301
10390	82.51	11566.216	38838.605
7593	82.51	10403.652	39200.738
18736	82.49	14394.462	33231.977
11012	82.46	11822.494	35145.879
10820	82.44	11487.186	33299.789
3099	82.38	8673.096	39939.82
785	82.38	7840.004	38931.539
16003	82.36	13519.879	37052.336
15956	82.3	13565.007	36466.371
10944	82.3	11800.275	34225.785
15559	82.25	13305.488	33689.563
2763	82.23	8698.993	35502.961
15606	82.23	13268.576	33197.887
15960	82.21	13383.972	36513.293
18667	82.19	14145.105	33361.953
4954	82.17	9569.27	35821.695
18549	82.09	14131.901	34807.566
18412	82.03	14148.594	36756.004
12350	82	12127.446	36275.586
11452	81.94	11760.903	39878.691
361	81.94	7763.51	35507.813
15319	81.94	13209.737	36069.547
15145	81.9	13216.999	38547.277
4623	81.88	9328.303	34919.801
397	81.88	7816.577	35751.625
15344	81.86	13149.788	35748.754
13010	81.84	12343.444	35191.758
5279	81.82	9518.919	39955.465
1500	81.82	8384.725	33561.898
176	81.79	7722.303	34057.676
19067	81.75	14380.959	37598.762
13963	81.67	12800.109	37607.867
5305	81.63	9824.281	39648.73
6387	81.63	10003.333	38798.402
10979	81.63	11782.919	34703.73
15332	81.61	13277.723	36218.531
3429	81.57	8901.024	35815.711
548	81.56	7820.938	37004.641
14311	81.56	12800.488	33218.75
15427	81.52	13288.748	35011.688
19440	81.46	14530.634	38974.344
7099	81.42	10489.555	33511.656
1872	81.4	8364.163	38287.563
16094	81.36	13470.265	38013.469
7799	81.33	10767	38537.426
13624	81.29	12626.257	37847.629
9489	81.25	11091.59	36131.336
16785	81.23	13772.429	33905.219
12898	81.17	12429.242	36304.367
6170	81.15	10099.999	36308.648
2752	81.13	8809.172	35298.816
2045	81.1	8534.387	38963.238
2900	81.08	8772.74	37332.598
18104	81.08	13781.745	39596.039
1851	81.08	8206.642	38055.004
18312	81.06	14121.803	38307.648
12302	81.06	12133.328	35759.801
19442	81.02	14444.744	38988.246
16665	81	13598.231	35397.137
10518	80.98	11536.379	36989.484
13973	80.96	12917.561	37426.773
18032	80.96	13824.644	38736.996
5573	80.96	9884.729	36958.887
18118	80.96	13837.099	39726.684
790	80.94	7645.039	38993.23
16630	80.94	13638.165	35596.656
18608	80.89	14117.992	34235.492
13718	80.89	12519.852	38995.449
6763	80.81	10197.894	36329.449
722	80.79	7886.274	38442.426
15796	80.77	13433.467	34810.383
5932	80.77	10069.998	33495.488
16300	80.73	13579.558	39364.66
972	80.73	8039.9	39032.375
3617	80.73	8880.083	33527.09
14067	80.69	12708.48	36075.527
5729	80.69	9769.99	35236.738
13134	80.66	12291.073	33657.391
3747	80.62	9105.263	34008.145
12421	80.58	12120.248	37144.902
3117	80.58	9032.551	39936.258
3723	80.54	9124.411	33596.875
12883	80.54	12461.38	36495.375
162	80.5	7965.846	33982.547
2082	80.48	8589.924	38542.285
17982	80.46	13962.132	38178.391
11555	80.43	11910.54	39254.094
9855	80.43	11421.301	34197.703
12417	80.43	12133.362	37080.563
5048	80.37	9678.616	37192.465
4959	80.35	9650.595	35874.383
17869	80.35	13909.644	36832.457
14264	80.35	12779.418	33834.066
13267	80.27	12661.548	33431.191
6242	80.25	9930.396	37309.043
18405	80.23	14093.881	36985.832
12802	80.21	12432.582	37789.914
5751	80.2	9758.117	34875.719
13296	80.18	12591.059	33866.285
11902	80.14	12046.143	34682.141
5529	80.12	9704.344	37359.879
10030	80.12	11332.488	36275.676
13914	80.1	12837.79	38170.977
12487	80.02	12215.616	37984.156
18797	79.97	14418.384	34050.375
4587	79.95	9378.644	35319.781
9826	79.93	11383.71	33788.867
4797	79.89	9650.668	33630.723
12938	79.89	12297.101	35807.832
14553	79.87	12970.322	34029.762
18231	79.83	14067.64	39016.492
1481	79.83	8242.242	33459.395
1747	79.83	8413.463	36672.703
5260	79.77	9687.204	39670.227
11461	79.72	11721.965	39950.641
1189	79.72	8162.296	35948.371
14612	79.66	13117.615	34672.113
19366	79.64	14483.867	39306.668
13334	79.64	12525.411	34245.664
8060	79.62	10669.792	35150.105
8171	79.62	10622.241	33953.609
9368	79.6	11074.291	37956.469
8920	79.6	10850.508	36392.465
18919	79.58	14386.239	35761.016
9291	79.58	11034.033	38681.703
7798	79.56	10586.712	38536.543
912	79.52	8160.545	39827.441
18910	79.52	14400.288	35650.57
56	79.51	7870.62	33382.969
3118	79.51	8992.03	39941.887
8036	79.45	10665.526	35574.496
12739	79.43	12450.957	38544.262
14649	79.41	12978.909	35084.391
15192	79.41	13349.21	37732.629
2422	79.39	8522.533	34094.984
4572	79.35	9388.332	35428.395
2251	79.31	8468.92	35900.898
7315	79.29	10478.99	36050.273
15819	79.28	13463.025	34961.902
15411	79.28	13284.162	35194.352
1353	79.26	8043.929	33921.027
10367	79.26	11431.628	39186.602
13823	79.26	12891.742	39719
4858	79.24	9647.897	34404
15214	79.24	13225.757	37362.836
15333	79.2	13207.214	35923.133
12759	79.18	12480.072	38175.867
1889	79.18	8216.496	38504.992
1484	79.14	8267.062	33470.758
11727	79.1	11873.151	36921.016
15404	79.08	13155.755	35346.262
18351	79.05	14115.829	37620.336
10952	78.99	11638.524	34320.355
19066	78.97	14278.443	37595.16
83	78.97	7668.107	33569.199
18517	78.93	14145.534	35569.023
11974	78.91	11857.494	33839.699
14635	78.87	12942.726	34905.285
11487	78.82	11860.095	40007.824
6831	78.8	10159.329	35599.996
4712	78.8	9316.312	33401.328
2495	78.74	8569.296	33633.852
12900	78.7	12422.571	36368.258
16374	78.68	13678.868	38505.004
16798	78.64	13591.391	33724.703
177	78.61	7645.993	34077.68
2065	78.59	8519.032	38701.262
5774	78.51	9769.621	34467.688
13302	78.49	12519.366	33916.895
2730	78.47	8821.985	35055.926
1733	78.47	8277.745	36537.387
3604	78.45	9031.322	33951.07
18186	78.41	13995.449	39540.621
5302	78.39	9863.632	39624.898
5343	78.38	9889.842	39251.254
18107	78.34	13906.907	39616.031
11797	78.34	11995.163	35955.5
8277	78.3	10944.18	33493.754
2114	78.26	8421.037	38034.281
4381	78.22	9477.272	38178.578
3288	78.16	8936.029	37495
7272	78.16	10354.565	35643.488
16946	78.16	13895.797	33699.625
10992	78.16	11692.358	34928.258
12427	78.15	12095.359	37228.168
13246	78.15	12574.317	33192.555
31	78.13	7643.595	33222.746
9646	78.09	11134.601	34316.902
6049	78.07	9942.376	35073.801
15675	77.93	13455.841	33335.164
12	77.92	7867.051	33093.121
18515	77.92	14099.668	35517.941
2444	77.88	8524.439	33893.289
8074	77.82	10681.374	34984.086
9601	77.8	11088.046	35065.922
5265	77.8	9576.598	39764.004
7733	77.8	10652.064	39191.559
153	77.78	7913.114	33927.395
6526	77.74	10199.543	39237.512
9543	77.74	11046.471	35470.453
14066	77.7	12753.601	36372.988
7773	77.7	10618.853	38877.02
9383	77.65	11203.929	37515.992
13496	77.57	12617.294	35948.828
12112	77.55	12249.131	33518.375
10297	77.55	11562.861	39782.508
11724	77.51	11875.208	36865.566
761	77.49	7950.794	38728.066
13534	77.47	12604.931	36302.41
13022	77.46	12484.461	34971.004
16991	77.46	13852.096	34340.879
6925	77.42	10236.533	34704.879
14139	77.42	12810.448	35531.961
6329	77.38	9988.328	38082.434
17012	77.36	13817.664	34667.129
19463	77.36	14484.323	38790.137
12217	77.36	12202.29	34977.035
7122	77.34	10407.047	33838.145
2315	77.3	8627.381	35095.258
1404	77.26	8151.508	33178.91
8164	77.26	10715.865	33885.094
5559	77.26	9714.729	37146.578
6613	77.21	10260.614	38299.227
15949	77.19	13387.901	36407.789
5130	77.17	9558.969	38305.949
5630	77.17	9771.74	36374.328
18004	77.13	13845.411	38410.754
15644	77.13	13486.077	33117.609
19667	77.11	14476.063	36231.32
15013	77.09	13032.231	39628.996
18288	77.09	14038.273	38312.816
7657	77.09	10601.643	39790.379
11642	77.07	11905.057	37908.703
10239	77.05	11300.282	39135.727
635	77.05	7788.039	37793.137
9378	76.98	11113.938	37724.98
11698	76.98	11853.132	37245.352
15394	76.98	13302.885	35557.867
7143	76.98	10471.426	34123.453
11643	76.98	11867.499	37922.898
12887	76.92	12279.292	36519.84
16486	76.88	13750.595	37368.973
13665	76.86	12697.241	38386.094
12363	76.84	12275.098	36474.992
13250	76.84	12662.617	33212.387
19686	76.79	14617.127	36122.867
3552	76.79	8941.521	34461.742
5310	76.77	9807.326	39713.766
17472	76.75	13909.592	34753.395
19811	76.75	14443.313	34351.168
11649	76.57	11921.213	37668.793
16873	76.56	13611.287	33101.559
1903	76.56	8315.499	38683.348
1765	76.54	8325.162	36840.477
5612	76.52	9755.047	36218.457
19740	76.5	14509.363	35472.914
8206	76.48	10745.762	33193.301
16622	76.46	13738.217	35814.715
11955	76.44	11895.336	33985.371
1610	76.38	8251.594	35000.938
2056	76.34	8513.135	38858.957
5009	76.33	9576.92	36660.359
283	76.33	7643.971	34815.406
4345	76.31	9352.019	38487.953
8274	76.31	10907.211	33447.539
5083	76.29	9652.418	37710.496
15282	76.27	13265.656	36583.512
5386	76.23	9899.328	38724.254
11464	76.23	11834.401	39976.004
13702	76.23	12566.411	38830.875
5781	76.19	9859.993	34290.035
6617	76.13	10262.805	37988.887
5367	76.1	9717.165	38833.406
12496	76.1	12159.829	38122.563
3225	76.08	8928.439	38396.496
8342	76.08	10858.455	34307.379
9153	76.02	10939.35	39532.043
9619	76.02	11027.399	34701.531
12478	76	12178.17	37894.637
16877	75.98	13727.655	33136.18
4905	75.96	9662.775	35188.828
15887	75.96	13481.38	35640.902
11450	75.9	11820.952	39859.379
10097	75.87	11390.789	37290.809
17807	75.87	13834.692	36210.684
18454	75.87	14192.222	36163.438
4082	75.83	9262.487	38407.809
13255	75.83	12671.068	33268.012
15433	75.81	13252.024	35076.59
13501	75.81	12604.209	36030.73
10059	75.79	11239.956	36571.398
13214	75.79	12412.702	33110.316
13837	75.79	12861.718	39340.898
18414	75.77	14121.248	36802.301
9793	75.75	11351.492	33416.758
12096	75.73	12078.228	33388.723
19912	75.73	14522.065	33322.664
8316	75.69	10819.362	33956.414
18886	75.69	14266.556	35244.254
10949	75.67	11770.762	34277.273
17871	75.67	13869.605	36891.863
12221	75.52	12070.478	35017.813
7200	75.5	10362.156	34912.223
10823	75.5	11579.458	33317.852
16116	75.48	13428.577	38273.434
10291	75.48	11321.233	39963.094
3862	75.46	9085.751	35492.078
262	75.44	7652.666	34670.711
10681	75.44	11601.352	34971.672
12205	75.43	12187.622	34828.844
9499	75.33	11179.37	35966.836
12816	75.33	12295.427	37666.051
9341	75.33	11084.153	38046.137
13079	75.31	12383.571	34578.875
16527	75.31	13730.692	36937.453
9458	75.23	11085.993	36410.297
8086	75.2	10630.887	35092.195
11855	75.16	11876.982	35385.426
14721	75.16	13092.488	36021.766
7478	75.14	10436.227	37869.289
1572	75.1	8361.743	34373.281
8815	75.06	10902.342	35037.02
2506	75.06	8475.32	33416.453
18256	75.04	14111.856	38919.453
15337	75.02	13209.886	36018.543
120	75.02	7672.606	33825.516
5911	75.02	10065.098	33255.344
9367	75	11041.909	37949.508
10074	74.98	11333.709	36820.617
18554	74.98	14027.887	34852.285
1685	74.97	8274.685	35986.051
8319	74.95	10929.087	33988.777
4894	74.83	9535.159	35000.602
19561	74.83	14584.841	37726.98
182	74.83	7954.542	34130.258
18059	74.79	13938.714	39100.363
14636	74.79	13057.456	34908.07
898	74.72	7654.919	39938.93
17992	74.7	13900.949	38300.738
1928	74.7	8204.431	39081.172
3488	74.7	8884.429	35336.891
11061	74.66	11788.897	35560.395
4402	74.62	9485.787	37867.051
18018	74.62	13847.335	38567.16
13350	74.62	12509.184	34367.066
8323	74.6	10926.914	34004.863
18205	74.58	14106.835	39118.574
13547	74.56	12640.73	36562.566
18570	74.54	14177.574	34661.18
4571	74.49	9470.732	35734.223
14715	74.45	13110.811	35967.77
4094	74.35	9087.774	38550.48
6407	74.33	10030.769	38994.762
11875	74.33	11964.618	34984.746
18536	74.29	14090.54	34939.938
18329	74.29	14060.885	37959.02
15692	74.26	13550.651	33565.07
15193	74.24	13308.476	37739.902
2113	74.24	8465.649	38031.121
3273	74.22	8985.596	37580.965
11162	74.18	11817.332	36823.422
19004	74.14	14258.803	36817.387
12471	74.12	12147.064	37770.398
11424	74.1	11749.709	39535.5
8944	74.06	10967.751	36783.637
4222	74.06	9085.121	39996.285
4442	74.03	9433.137	37422.055
13781	73.99	12513.416	39889.297
19285	73.97	14406.191	39709.934
18766	73.97	14290.607	33652.402
5102	73.93	9535.785	38033.949
4408	73.93	9305.577	37915.57
16077	73.91	13362.643	37835.773
12375	73.87	12165.681	36608.727
10478	73.85	11594.98	37426.199
14198	73.83	12910.964	34692.746
5104	73.8	9573.19	38052.586
9293	73.78	11205.591	38743.996
12558	73.78	12199.396	38859.891
4599	73.76	9311.412	35159.164
4886	73.74	9512.089	34862.313
4151	73.74	9165.424	39302.551
4844	73.7	9686.454	34248.391
3757	73.66	9070.995	34090.617
9388	73.66	11125.885	37583.078
6821	73.66	10211.806	35826.727
1293	73.61	7999.131	34482.34
4616	73.61	9318.33	34819.164
16361	73.61	13701.601	38689.004
14233	73.57	12748.691	34376.094
10198	73.55	11227.102	38605.465
1199	73.51	8118.549	36039.355
5362	73.51	9886.22	38791.449
15088	73.49	13275.205	39280.051
19692	73.47	14521.526	35900
16708	73.41	13710.224	34685.875
5099	73.41	9593.108	37985.934
18979	73.41	14222.593	36499.715
584	73.39	7986.179	37333.316
4811	73.39	9537.119	33822.66
16649	73.38	13636.556	35506.809
10129	73.38	11268.185	37698.074
18520	73.34	14040.371	35288.352
19477	73.32	14615.413	38930.492
10963	73.3	11774.005	34499.344
1725	73.28	8398.733	36440.637
7399	73.28	10415.814	37122.074
15028	73.26	13104.695	39809.012
18528	73.26	14171.413	35112.59
10521	73.24	11541.904	37012.891
19923	73.22	14590.21	33092.953
14593	73.11	12987.197	34443.781
1869	73.09	8366.92	38267.199
9015	73.07	10985.174	37708.836
3751	73.07	9210.679	34032.906
7807	73.07	10657.95	38612.156
15032	73.07	13008.616	39858.551
11212	73.03	11801.616	37325.352
18442	73.03	14047.244	36325.125
13864	73.01	12751.931	39032.828
3582	72.99	9054.042	34279.523
1366	72.99	8038.172	33760.457
11983	72.97	11913.438	33911.188
19038	72.95	14237.625	37258.395
4125	72.95	9219.026	39039.676
4699	72.92	9336.128	33576.852
15844	72.88	13380.288	35185.953
16076	72.88	13523.331	37819.398
5452	72.88	9703.634	38278.91
13101	72.86	12290.032	34225.086
5063	72.84	9577.636	37438.063
3685	72.82	9231.93	33145.891
13029	72.8	12481.03	35024.715
18422	72.8	14169.263	36588.094
12284	72.78	12150.921	35618.824
11620	72.78	12046.914	38230.051
567	72.78	7832.229	37133.813
7967	72.76	10723.982	36332.84
18591	72.74	14163.171	34369.715
12831	72.74	12484.097	37327.441
9074	72.74	10814.227	38483.23
5588	72.72	9777.427	36763.977
2380	72.7	8485.676	34605.699
9751	72.7	11002.471	33014.211
7058	72.69	10356.978	33085.316
16373	72.69	13765.615	38472.488
9362	72.65	11062.609	37922.875
2297	72.65	8598.634	35508.609
5169	72.63	9508.859	38579.266
6970	72.61	10223.72	34087.617
2125	72.59	8510.276	37964.004
57	72.59	7759.917	33394.082
1306	72.59	8016.796	34412.145
12028	72.59	12023.29	33456.016
7629	72.59	10495.052	39573.633
19269	72.59	14367.537	39562.219
12324	72.57	12273.308	35908.41
551	72.55	7685.043	37034.941
6055	72.55	9989.853	35163.363
7146	72.51	10531.685	34220.492
4311	72.49	9349.163	39038.379
4100	72.47	9104.722	38595.254
18927	72.47	14253.383	35826.77
14051	72.42	12755.581	36409.902
6690	72.4	10246.918	37325.973
10529	72.36	11556.918	36786.883
846	72.36	7865.913	39461.105
12492	72.34	12170.523	38033.879
12661	72.32	12301.307	39656.047
16301	72.32	13565.301	39371.395
1886	72.28	8375.955	38465.867
7013	72.26	10236.407	33393.617
8979	72.23	10990.814	37235.156
6006	72.19	9970.132	34664.766
373	72.19	7841.742	35573.719
18010	72.19	13975.81	38461.422
19376	72.19	14541.333	39375.043
18747	72.17	14260.335	33391.793
12878	72.17	12435.695	36426.707
4325	72.13	9487.269	38856.32
9240	72.01	11168.633	39417.602
19518	72.01	14516.146	38168.285
1757	71.94	8225.533	36742.074
12960	71.94	12278.013	35711.895
19703	71.92	14442.373	36030.93
14088	71.92	12884.118	36025.445
11638	71.9	12035.323	37864.578
1554	71.86	8413.531	34040.941
18115	71.86	13844.032	39676.199
18356	71.82	14124.688	37347.063
778	71.82	7755.53	38872.07
5120	71.82	9549.33	38191.305
1673	71.79	8401.092	35858.145
10203	71.79	11377.905	38712.539
599	71.77	7708.432	37494.203
5811	71.75	9804.844	34265.68
18267	71.73	14091.235	38701.227
1927	71.71	8380.288	39066.891
4756	71.63	9629.32	33105.766
5395	71.59	9727.523	38530.82
5964	71.59	10056.881	34026.613
1597	71.57	8309.119	34744.832
14790	71.56	12989.659	36777.844
10182	71.56	11368.217	38449.699
5446	71.54	9758.107	38242.492
19085	71.52	14408.347	37881.898
16597	71.52	13692.474	36209.934
11548	71.52	11897.686	39213.484
3446	71.52	8979.836	35629.941
16082	71.52	13515.695	37900.281
4219	71.5	9079.276	39920.91
3402	71.48	8894.545	36148.883
15826	71.48	13497.547	35015.707
413	71.44	7851.16	35925.023
4050	71.42	9141.251	38065.754
13834	71.42	12873.576	39277.648
6047	71.38	10076.563	35044.867
2799	71.36	8722.298	36015.414
1713	71.29	8245.881	36291.945
16163	71.29	13428.957	38973.809
2455	71.29	8420.665	33693.32
1087	71.25	8074.546	37240.383
16017	71.25	13471.704	37238.949
16229	71.15	13497.319	39918.348
13059	71.15	12469.393	34674.891
9055	71.13	10926.167	38208.93
5564	71.13	9770.296	37159.691
8837	71.11	10889.372	35320.109
2256	71.1	8447.655	35970.57
9574	71.08	11049.731	35177.098
5916	71.08	9951.347	33286.93
19003	71.06	14410.008	36811.137
4953	71.04	9694.367	35787.855
2939	71.02	8709.698	37887.574
18150	71	14208.206	39853.629
13906	70.98	12861.631	38354.512
9651	70.96	11134.504	34362.156
5067	70.88	9549.386	37472.551
14234	70.85	12776.367	34388.527
19535	70.83	14626.639	38022.063
13327	70.83	12550.235	34188.152
10765	70.83	11549.739	33869.02
14912	70.81	13078.578	38232.344
10986	70.79	11726.227	34824.703
8843	70.69	10840.561	35413.07
6848	70.65	10280.231	35436.441
14984	70.65	13000.751	39178.699
3887	70.64	9230.622	35735.664
16262	70.64	13633.122	39698.574
10450	70.62	11507.915	37911.801
18491	70.58	14173.247	35816.785
15466	70.56	13225.263	34464.895
2343	70.54	8555.74	34773.652
13072	70.5	12471.687	34485.043
13729	70.48	12666.465	39085.977
8366	70.44	10922.46	34599.539
512	70.42	7778.359	36741.57
9610	70.42	11001.799	34875.555
4466	70.41	9391.458	37091.934
4168	70.41	9151.153	39431.285
16988	70.39	13794.456	34280.004
10493	70.37	11539.331	37269.527
5672	70.37	9772.943	35881.938
10774	70.37	11604.469	33691.301
11059	70.35	11675.685	35555.641
16579	70.35	13579.659	36369.672
17780	70.31	13936.483	35834.184
1827	70.29	8354.303	37698
3381	70.29	8903.012	36273.578
19143	70.27	14420.694	38442.52
8953	70.27	10969.433	36911.457
10978	70.27	11670.202	34681.762
9324	70.23	11206.219	38159.004
1377	70.21	8072.347	33556.375
16337	70.21	13672.481	39067.355
6186	70.14	10112.519	36555.734
6808	70.14	10305.249	35770.426
15941	70.12	13530.831	36273.715
5105	70.12	9572.258	38075.172
18280	70.12	14030.416	38504.566
6577	70.08	10184.077	38778.324
6891	70.08	10242.702	35248.492
14410	70.04	13053.118	33356.246
19770	70.04	14527.466	35055.488
4732	70.04	9486.005	33027.711
4698	70.02	9477.112	33575.691
16655	70.02	13707.925	35264.043
2869	70	8639.985	36883.98
14741	69.98	13095.225	36183.223
9440	69.97	11132.22	36729.523
10437	69.93	11583.57	38273.867
3730	69.93	9136.407	33689.098
12474	69.87	12206.75	37806
15067	69.85	13235.148	39679.18
16557	69.83	13597.606	36408.477
19542	69.77	14563.27	38082.859
11830	69.77	11939.68	35423.387
14032	69.75	12905.673	36546.07
4105	69.74	9224.603	38701.949
14170	69.66	12905.48	34950.313
16933	69.62	13838.489	33529.301
313	69.52	7724.849	35013.715
16797	69.49	13656.552	33715.941
4595	69.45	9440.841	35107.191
16159	69.43	13466.485	38934.367
10260	69.43	11248.206	39469.215
10292	69.43	11301.5	39982.559
10441	69.41	11468.035	38027.703
11806	69.39	12061.448	36024.539
244	69.35	7945.794	34552.434
15292	69.33	13158.618	36405.988
15900	69.31	13547.318	35819.102
2815	69.29	8686.019	36160.121
11966	69.29	12003.375	34084.895
549	69.26	7657.601	37021.855
5975	69.22	10094.058	34242.598
9177	69.2	10790.345	39863.352
2363	69.16	8593.261	34465.348
2649	69.16	8667.95	33932.039
11015	69.14	11721.25	35161.906
10248	69.1	11249.534	39284.809
11662	69.08	12046.635	37809.957
8028	69.06	10620.332	35504.746
9168	69.05	10917.959	39773.715
777	69.03	7815.096	38863.109
17911	69.01	13858.758	37302.844
12550	69.01	12087.979	38722.289
19050	69.01	14274.785	37369.141
3686	68.97	9157.221	33151.648
8302	68.91	10854.883	33765.969
3904	68.91	9125.939	35932.738
19510	68.91	14506.134	38383.195
3754	68.91	9176.782	34048.148
530	68.85	7693.023	36866.164
18378	68.83	14122.523	37034.07
7652	68.8	10378.868	39943.453
2974	68.8	8661.961	38357.035
7855	68.78	10693.819	37918.93
16013	68.74	13510.284	37186.316
12606	68.74	12248.632	39476.863
9859	68.72	11313.486	34275.105
3769	68.68	9252.522	34247.723
12015	68.68	11887.086	33372.582
13636	68.68	12707.065	38054.938
14990	68.66	12949.505	39355.57
12576	68.62	12117.305	39109.734
14060	68.6	12896.664	36535.039
11543	68.6	11971.802	39196.84
3712	68.6	9243.322	33476.59
10064	68.59	11282.561	36707.891
6477	68.59	10153.705	39782.895
6331	68.57	9962.752	38099.789
10040	68.55	11401.223	36409.27
354	68.51	7939.845	35414.496
10235	68.51	11351.501	39096.711
16067	68.49	13480.503	37667.98
4966	68.47	9559.454	36011.637
18264	68.47	14054.844	38657.621
10380	68.47	11607.067	39011.375
18519	68.47	14139.184	35278.477
1330	68.45	8153.959	34086.777
14275	68.45	12739.136	33951.629
13646	68.43	12608.793	38143.688
7715	68.43	10738.556	39588.043
5900	68.41	10131.153	33143.742
11129	68.41	11794.296	36319.863
5	68.41	7919.857	33028.145
13058	68.41	12485.732	34663.16
9686	68.41	11173.808	34121.063
421	68.41	7916.852	36034.133
11144	68.39	11823.535	36518.371
336	68.39	7963.333	35225.387
18575	68.36	14036.25	34755.176
12920	68.3	12326.143	35946.406
3544	68.3	8990.635	34743.758
16609	68.3	13750.903	36026.215
13964	68.28	12754.532	37611.828
10900	68.24	11722.988	33757.875
7632	68.22	10462.469	39606.879
2863	68.22	8637.669	36815.531
5615	68.22	9727.551	36255.055
4825	68.18	9522.602	34037.926
2417	68.14	8620.057	34023.605
5655	68.11	9837.921	36010.406
14512	68.09	13088.078	33799.855
15727	68.09	13533.746	34071
19786	68.07	14587.258	34915.758
5848	68.07	9814.664	33495.969
16892	68.05	13801.035	33135.113
13206	68.01	12325.712	33041.941
9836	68.01	11332.387	33908.277
6112	68.01	10026.494	35740.762
7782	67.93	10608.662	38661.504
10342	67.9	11454.711	39583.977
10272	67.9	11320.117	39648.605
3782	67.84	9089.519	34481.031
14755	67.84	12986.117	36368.914
7124	67.84	10448.577	33861.957
12515	67.82	12109.346	38281.672
8149	67.8	10611.206	33967.773
15856	67.8	13494.668	35296.68
117	67.8	7763.506	33806.465
9163	67.78	10863.094	39699.137
8126	67.72	10714.107	34295.938
12299	67.72	12157.522	35741.547
17726	67.7	13896.789	34977.461
9127	67.7	10801.626	39177.383
15691	67.63	13474.722	33554.891
18740	67.63	14327.687	33274.504
16756	67.61	13713.335	33970.422
4606	67.59	9382.867	35224.234
19293	67.59	14361.179	39815.59
12685	67.57	12337.284	39368.469
13148	67.55	12485.491	33782.723
10204	67.47	11287.498	38715.215
7040	67.47	10321.266	33125.734
2472	67.47	8477.856	33789.047
5391	67.46	9739.623	38491.586
4944	67.42	9602.552	35651.758
278	67.42	7969.51	34774.078
11589	67.4	11869.367	38729.02
18792	67.4	14345	33981.363
12984	67.4	12359.881	35308.324
12414	67.38	12250	37008.086
3609	67.34	8919.249	33689.332
6466	67.34	10025.592	39889.199
11172	67.32	11800.794	36931.383
6642	67.32	10232.924	37935.652
7451	67.3	10353.813	37652.781
19604	67.3	14472.539	37098.094
17738	67.3	13781.701	35274.941
14277	67.24	12847.417	33648.543
15397	67.24	13329.081	35290.773
6595	67.23	10210.643	38339.98
16311	67.17	13660.951	39129.207
5820	67.17	9744.021	34049.707
510	67.15	7785.927	36728.391
16561	67.13	13766.538	36487.352
10785	67.13	11542.625	33504.313
13410	67.13	12535.673	34945.863
9125	67.11	10881.694	39117.227
6334	67.09	10087.154	38133.473
7301	67.09	10422.72	35923.82
4386	67.09	9406.297	38264.652
4331	67.03	9420.729	38630.934
3000	67.03	8809.81	38640.438
7375	67.03	10363.143	36900.617
12919	67.01	12467.184	35929.492
5969	67	10071.65	34157.875
16397	66.98	13673.261	38436.734
11865	66.94	11955.719	35169.715
9476	66.9	11021.099	36287.379
19846	66.88	14466.318	33839.871
11878	66.88	12024.346	35056.305
4153	66.86	9151.949	39329.445
1044	66.84	8073.902	37844.238
329	66.84	7923.917	35165.098
9849	66.78	11215.169	34105.023
3245	66.77	8963.572	38277.762
19162	66.71	14403.828	38653.926
4271	66.71	9296.113	39319.828
11068	66.65	11685.501	35648.563
1082	66.65	8164.85	37185.313
10735	66.63	11526.649	34444.168
5119	66.63	9680.31	38190.656
17885	66.63	13790.077	37096.824
16222	66.59	13394.807	39782.813
11575	66.55	11852.964	38810.852
13958	66.54	12743.105	37817.762
216	66.52	7732.921	34397.328
16065	66.52	13466.777	37654.246
9052	66.52	10901.668	38201.777
12794	66.5	12298.837	37700.012
18917	66.5	14292.507	35746.789
5726	66.5	9833.92	35205.465
13393	66.48	12654.139	34730.531
6669	66.48	10184.037	37581.707
15803	66.48	13562.033	34836.078
1187	66.48	8103.874	35918.652
11119	66.46	11708.223	36235.137
1781	66.44	8302.987	36966.746
8876	66.42	10851.125	35696.566
13965	66.42	12770.083	37619.172
16921	66.4	13868.221	33355.32
6027	66.38	9940.175	34787.219
1184	66.38	8059.769	36095.563
1887	66.36	8383.182	38489.09
2187	66.34	8555.034	36909.816
15365	66.34	13292.856	35660.445
16254	66.34	13762.133	39635.465
9989	66.32	11249.627	35729.105
15129	66.32	13333.239	38906.16
13799	66.29	12882.03	39907.793
5648	66.29	9889.58	35968.859
13360	66.27	12610.254	34409.23
11884	66.25	11921.293	34770.863
7944	66.23	10619.788	36636.84
13670	66.23	12507.864	38451.242
6197	66.19	9930.037	36738.734
2145	66.1	8598.448	37650.004
18763	66.08	14382.72	33600.172
10404	66.08	11481.041	38665.961
1630	66.08	8256.101	35219.586
7839	66.08	10588.148	38043.902
14246	66.06	12863.148	34230.375
12567	66.04	12249.111	39043.566
3235	66.04	8926.027	38232.613
13508	66.04	12620.885	36071.703
8151	66.02	10710.369	33994.758
14034	66.02	12749.72	36567.953
15057	65.98	13345.336	39889.449
822	65.94	7765.771	39269.898
3931	65.94	9183.647	36440.43
6041	65.94	10117.31	34988.254
8346	65.9	10971.094	34351.102
16040	65.88	13328.915	37457.008
1858	65.87	8268.775	38091.133
13287	65.87	12546.905	33752.172
2155	65.85	8495.713	37427.766
11375	65.85	11808.958	39123.449
12180	65.85	12078.282	34448.547
15021	65.81	13021.646	39726.559
3698	65.77	9236.632	33353.766
19709	65.77	14457.043	35764.52
16273	65.77	13757.799	39473.863
3734	65.75	9254.863	33790.992
2128	65.73	8441.98	37684.551
7457	65.71	10537.906	37685.527
12364	65.71	12189.608	36478.094
18831	65.71	14235.346	34475.648
19496	65.71	14456.225	38567.387
12050	65.69	11854.234	33312.605
668	65.67	7647.019	38072.914
13559	65.67	12542.567	36851.949
6770	65.65	10341.835	36056.832
5835	65.64	9805.707	33918.961
15405	65.64	13217.22	35373.477
5972	65.64	9945.693	34240.363
895	65.64	7772.563	39914.43
[truncated: 13,774 more rows]
