# Supplementary material for: Insights on the Control of Yeast Single-Cell Growth Variability by Members of the Trehalose Phosphate Synthase (TPS) Complex
Source: Front Cell Dev Biol. 2021 Jan 28;9:607628. doi: 10.3389/fcell.2021.607628 (PMC7876269; doi:10.3389/fcell.2021.607628)
Supplement: Supplementary file 4 [file Data_Sheet_3.ZIP › to_send/input_files/20190510_GalDelta_delta-TPS1_t1.csv]

Id	Area (µm²)	Centre X Position (µm)	Centre Y Position (µm)
1501	244.2	8897.574	36087.492
6449	220.67	12291.529	38169.988
3044	219.08	10178.154	38076.031
4547	200.67	11093.354	36571.488
7790	189.31	13162.582	37032.508
3052	180.9	10152.253	37974.027
10232	171.82	14276.657	39102.098
4601	170.94	11153.646	34951.234
1580	167.17	8862.939	34160.34
2968	165.08	10070.525	39195.445
10025	163.99	14283.832	34483.789
8511	158.24	13633.609	33654.395
182	157.34	7667.309	38610.426
5595	148.48	11648.329	37194.555
2451	146.71	9797.588	38266.473
1406	146.52	8980.692	38790.473
5482	146.08	11847.528	33017.723
8162	142.85	13409.713	39996.73
952	142.39	8626.242	38586.023
573	140.72	8185.412	37216.133
7339	140.39	12955.712	35126.242
3477	140.34	10529.134	36128.414
2512	137.98	9719.717	35991.465
3884	136.2	10703.019	36769.371
2944	133.92	10040.993	38457.648
164	133.19	7892.469	37966.684
2654	133.02	9707.524	33400.23
4621	132.06	11190.327	33819.809
3701	130.36	10620.716	39332.137
2434	127.29	9904.83	39031.609
8621	126.74	13886.55	34842.969
1792	125.4	9116.373	36602.23
1527	124.52	8848.67	35414.262
6390	124.17	12478.913	39459.09
1257	122.77	8761.199	36440.004
1561	121.32	9002.168	34724.227
5296	120.78	11445.279	37203.852
544	120.36	8037.324	38802.715
1806	120.03	9257.076	37077.973
609	119.86	8007.688	36457.945
7914	119.4	13302.555	33193.43
9206	117.1	13953.289	36818.531
1630	114.9	8859.881	33480.215
6496	114.48	12468.779	36714.316
5529	114.27	11703.043	35561.223
3634	113.25	10387.92	38526.031
146	112.95	7965.59	37486.586
1423	112.53	8861.211	38067.773
7494	112.32	13034.879	37780.633
1240	111.45	8790.447	35872.789
8508	111.34	13603.483	33930.176
10485	111.22	14619.129	33702.746
6576	111.13	12451.342	34167.844
10409	110.82	14492.017	35949.594
1161	110.3	8772.569	33631.105
6483	110.27	12387.206	37268.891
4373	109.29	11121.776	39540.309
1166	107.87	8716.59	33662.605
6972	106.61	12843.657	39353.645
6116	106.53	12047.318	33075.023
7818	106.09	13274.848	35916.824
6391	105.08	12280.301	39470.078
6524	104.69	12284.473	35578.488
890	104.46	8268.647	39138.188
6441	104.27	12379.076	38335.703
8092	103.89	13501.115	37835.012
7299	103.62	13019.062	33840.48
3671	103.62	10382.025	39593.332
165	103.12	7667.482	37994.68
3586	102.55	10441.356	37578.23
9305	102.28	13936.718	39449.805
7763	102.01	13298.502	37923.109
3082	100.8	10254.32	37057.613
2972	100.78	10068.691	39331.125
3552	100.33	10533.557	36713.063
8442	100.25	13619.311	35223.57
2384	100.23	9688.386	38444.984
7881	100	13250.004	34561.652
3959	99.83	10631.734	35456.051
1078	99.16	8593.881	34828.492
10354	98.6	14501.196	38688.836
9290	98.58	13904.81	39271.762
3791	98.16	10614.476	37773.496
1866	98.12	9158.725	38825.094
7889	97.62	13209.769	34223.148
6626	97.3	12532.214	33617.82
5578	97.24	11666.964	36644.996
1392	97.05	8957.28	38972.836
6409	96.42	12455.297	38979.816
4409	96.4	11148.876	38860.715
6149	95.96	12095.65	35266.199
10428	95.84	14597.458	35498.605
4544	95.59	11044.58	36550.621
1904	95.36	9380.355	39513.531
175	94.75	7749.841	38453.496
1194	94.41	8799.263	34596.93
10338	94.33	14624.268	39198.098
1844	94.25	9146.101	38029.781
6696	93.85	12538.231	34729.105
5536	93.85	11726.847	35888.031
1922	93.83	9486.088	38710.289
734	93.22	8256.778	33283.41
1080	93.22	8562.181	34889.125
2192	93.07	9571.289	33841.797
8066	92.22	13530.833	37507.633
6112	92.2	11934.334	33449.813
5629	92.07	11711.236	38531.121
3038	91.78	10325.101	38467.453
632	91.65	8057.006	35822.125
5885	91.65	11867.144	39425.832
9381	91.59	14052.85	39350.027
215	91.44	7744.98	39603.977
6541	91.3	12467.25	35395.945
1311	91.23	8773.244	37967.789
1873	91.05	9128.443	39013.27
9952	90.83	14118.629	33763.277
6152	90.58	12150.263	35382.699
976	90.31	8627.563	37708.352
4278	90.27	10968.643	38244.656
3850	90.06	10702.994	36861.16
662	89.64	8190.178	35050.145
148	89.6	7741.334	37489.621
10343	89.5	14583.768	38998.234
1169	89.43	8740.088	33835.5
657	89.04	8157.604	35236.559
9975	88.95	14300.903	33413.117
9224	88.91	13822.817	37808.344
10391	88.81	14571.622	36801.855
6733	88.79	12611.259	35852.91
7209	88.78	12911.536	34317.086
5273	88.7	11618.894	38410.469
10463	88.66	14445.636	34470.949
1038	88.41	8621.568	36139.676
1933	88.39	9476.556	38158.438
2373	88.39	9549.852	38231.758
1314	88.03	8796.666	38085.398
6132	87.74	12083.109	34149.656
4704	87.49	11343.312	35252.398
6493	87.34	12448.041	36976.898
8473	87.22	13780.228	34375.496
214	87.19	7926.356	39593.109
3163	87.15	10312.323	35842.621
2908	86.61	9945.403	37716
867	86.34	8267.876	37959.313
112	86.08	7711.117	36401.969
5452	85.98	11522.22	34516.016
2030	85.69	9427.696	36136.309
2489	85.65	9808.68	36582.82
3030	85.4	10312.803	38606.543
10259	85.21	14398.058	39672.469
6065	85.17	11933.784	35253.449
8476	84.6	13608.121	34199.832
1546	84.58	9042.69	34780.883
221	84.56	7711.207	39854.297
5445	84.39	11453.7	35087.496
8552	84.35	13974.277	33328.922
138	84.18	7663.145	37315.852
3246	83.8	10277.145	33977.18
3622	83.16	10534.612	38201.34
7647	82.74	13130.938	38888.305
10172	82.72	14246.079	37309.395
7161	82.65	12709.69	35657.605
3564	82.42	10495.792	36885.496
5970	82.19	11980.461	38495.41
5524	82.17	11742.415	35498.016
8109	82.05	13439.85	38535.965
703	81.82	8094.639	34086.586
1459	81.59	8975.19	37294.012
10335	81.31	14617.138	39414.695
3587	81.19	10458.961	37581.863
3596	81.17	10522.854	37711.844
2442	81.08	9884.956	38493.691
3984	81.08	10772.82	34462.996
8391	80.9	13712.338	36010.211
3981	80.85	10746.894	34930.809
10410	80.85	14431.739	35980.863
3426	80.75	10476.161	35499.516
9389	80.69	13994.158	39196.383
9181	80.65	13786.432	35942.137
1393	80.19	8863.252	39018.223
1896	79.45	9359.596	39853.188
6254	79.37	12069.482	38374.945
7034	79.35	12752.429	37877.195
723	79.35	8160.599	33425.18
1425	79.26	8878.802	37876.563
4209	79.16	10806.162	37451.816
2905	79.08	9958.727	37650.383
830	79.06	8310.949	36327.156
9434	79.06	14158.528	37569.613
7666	78.87	13043.488	39308.195
10392	78.76	14637.263	36878.328
6708	78.51	12521.909	35176.984
2436	78.43	9797.089	38823.773
541	78.28	8012.333	39247.277
7338	78.22	13026.12	35022.926
1776	78.22	9261.486	36173.348
4039	78.13	10947.458	33014.941
3378	78.07	10468.22	34024.711
3183	78.05	10314.391	35498.148
1955	78.03	9487.402	38122.461
32	77.93	7779.032	33665.168
7636	77.93	13088.601	38798.965
6968	77.84	12826.053	39323.004
3040	77.82	10300.643	38188.043
6977	77.76	12719.434	39187.184
1403	77.67	9004.135	38710.563
2173	77.67	9596.713	33273.82
1999	77.59	9353.417	36930.945
5665	77.57	11837.979	38945.914
6594	77.51	12309.255	33877.406
2073	77.42	9298.515	35137.445
4161	77.34	10871.88	36610.301
7708	77.3	13294.406	39750.703
7582	77.11	12955.774	38414.641
6160	77.09	12181.02	35688.762
10382	77.09	14541.051	36901.949
8048	77.03	13459.746	36704.559
941	76.96	8594.502	39018.992
3341	76.88	10415.231	33705.535
1549	76.88	9051.22	34859.578
3594	76.48	10497.498	37665.125
7174	76.4	12720.861	35293.395
4481	76.35	11086.489	38231.469
1435	76.23	8884.493	37811.914
2350	76.08	9562.494	37361.176
2924	75.98	10007.017	38055.543
7318	75.96	13071.846	34487.855
184	75.73	7724.909	38661.406
1525	75.67	8913.12	35374.043
7399	75.64	12964.165	36581.938
2786	75.64	10088.124	35029.668
1345	75.64	8725.569	39272.754
6420	75.56	12291.332	38817.762
10197	75.35	14239.743	38096.105
4711	75.35	11397.866	35372.406
1352	75.33	8791.963	39727.809
3685	75.31	10639.67	39798.859
10196	75.16	14224.842	38076.574
3902	74.72	10564.741	36414.844
4151	74.54	10977.267	36473.988
3210	74.22	10232.826	34666.109
1137	74.14	8577.896	33034.109
6553	74.14	12406.11	34931.074
882	74.1	8265.392	38599.484
7193	74.09	12804.602	34745.309
8394	74.07	13700.746	36046
2455	74.07	9917.713	38045.629
726	74.05	8040.992	33052.695
732	74.01	8271.511	33205.996
653	73.72	8038.897	35105.965
1636	73.72	8940.897	33124.266
4288	73.68	10862.557	38431.953
1390	73.55	9015.828	38963.816
49	73.4	7645.477	34350.578
1421	73.36	8936.894	38054.184
3507	73.3	10367.222	36384.125
3311	73.15	10324.875	33150.934
6475	73.13	12451.851	37649.293
8456	73.09	13631.925	34880.605
1911	73.09	9403.575	39268.223
143	73.03	7717.071	37389.094
3268	72.97	10168.587	33832.691
7543	72.51	13091.261	38248.715
230	72.28	8011.208	39663.781
3206	72.21	10294.659	34647.34
4393	72.05	11088.771	39233.293
1586	71.96	8890.432	34182.844
1843	71.86	9268.986	38018.16
1404	71.84	8987.327	38742.234
4050	71.81	10939.422	33338.75
4338	71.69	10829.317	39629.969
7223	71.65	12887.694	34363.637
51	71.52	7706.999	34408.125
794	71.5	8355.857	34860.867
3909	71.48	10615.01	36271.891
889	71.37	8396.455	39111.609
6228	71.37	12079.646	38004.168
3772	71.31	10581.043	38139.09
9385	71.21	14180.876	39400.586
5814	71.12	12007.677	39793.273
3774	71.02	10654.518	37870.348
1442	71	8847.448	37382.57
10442	70.98	14638.374	35052.199
6671	70.83	12528.849	34393.043
6031	70.77	11887.342	36559.262
8158	70.71	13511.272	39832.801
9585	70.64	14129.145	34935.074
8501	70.54	13601.319	34105.695
5466	70.5	11447.416	33741.141
5240	70.29	11521.973	39183.539
6724	70.25	12554.412	35551.863
5597	70.22	11750.547	37209.48
2418	70.18	9888.881	39637.441
1354	70.12	8662.694	39762.363
9427	70.1	14161.616	37967.277
1686	69.83	9254.454	34163.645
1510	69.76	9057.447	35750.914
1052	69.74	8451.697	35846.277
178	69.72	7953.886	38508.859
7905	69.56	13256.796	33796.578
6045	69.45	11992.828	36351.719
2707	69.43	10126.415	34211.453
2991	69.35	10187.259	39595.066
9306	69.32	13909.21	39459.781
7343	69.3	13132.475	35194.051
10337	69.03	14570.82	39153.621
2986	68.91	10128.273	39969.527
2116	68.76	9349.533	33988.012
2080	68.72	9316.407	35231.168
7753	68.66	13300.58	38026.605
2890	68.66	10107.58	37189.324
5294	68.34	11472.357	37465.113
9368	68.26	14063.767	39960.602
5478	68.09	11460.487	33190.797
6020	68.09	12023.524	37059.293
10242	68.09	14255.911	39502.875
383	68.07	8122.595	39302.168
6713	68.05	12588.268	35264.719
2253	67.82	9581.85	35003.809
2937	67.8	9963.261	38334.32
1255	67.76	8746.827	36402.266
4385	67.76	11034.417	39380.809
4097	67.69	10887.463	35237.844
1857	67.55	9258.137	38299.484
6504	67.55	12463.908	36478.148
7029	67.53	12715.626	38082.457
3413	67.53	10410.46	34941.344
892	67.48	8293.27	39253.535
8152	67.38	13359.442	39738.176
5453	67.06	11556.233	34529.773
6734	67.02	12499.08	35865.969
10120	66.9	14385.294	35637.77
8306	66.85	13754.608	37626.035
6811	66.71	12495.709	37908.313
10440	66.69	14592.822	34993.77
8047	66.67	13357.865	36674.488
641	66.62	8094.091	35527.891
3533	66.5	10381.444	36563.102
3796	66.48	10693.061	37797.113
2995	66.44	10291.249	39439.789
5682	66.42	11817.349	39193.035
4781	66.31	11397.002	36845.266
194	66.29	7676.962	38958.145
1985	66.27	9291.112	37222.473
3046	66.25	10330.997	38115.988
8030	66.25	13522.041	36107.934
9473	66.19	14001.696	36000.168
4137	66.17	10791.093	36237.84
9361	66.14	14146.311	39843.027
9584	66.08	14063.976	35227.281
3230	66	10147.897	34417.199
740	65.96	8204.164	33456.871
554	65.93	8026.515	38451.281
9031	65.6	13905.259	35168.824
162	65.45	7755.69	37924.012
1987	65.14	9416.495	37250.059
10184	65.12	14311.727	37704.129
4819	65.06	11418.918	37743.543
1377	65.04	8917.914	39734.145
1334	65.04	8720.162	38861.387
1901	64.76	9430.181	39898.77
4801	64.64	11249.255	37348.707
187	64.64	7932.126	38786.121
3597	64.53	10402.979	37711.887
9996	64.53	14358.745	33914.074
6837	64.45	12522.244	38649.895
6470	64.41	12432.09	37736.277
1672	64.22	9114.28	33762.715
6037	64.22	11852.718	36439.266
1172	64.13	8738.095	33952.191
1444	64.11	8915.268	37405.91
3194	64.05	10179.751	35200.809
9263	64.01	13787.869	38732.914
6099	64.01	12062.061	33682.344
5499	64.01	11662.776	33638.992
1277	63.95	8717.08	36859.77
2338	63.86	9686.462	36965.289
3558	63.67	10437.517	36817.594
880	63.59	8208.989	38582.199
7213	63.55	12773.535	34322.441
10420	63.53	14426.734	35418.293
7530	63.49	12941.529	38156.809
660	63.47	8002.928	35033.109
4105	63.42	10857.251	35563.387
6489	63.38	12402.613	37115.172
647	63.32	8161.012	35353.797
6074	63.32	11967.085	34731.996
2659	63.23	9894.457	33037.176
7141	63.21	12722.559	36107.621
5612	63.15	11667.135	37831.473
674	63.15	8062.683	34612.055
3309	63.13	10267.541	33097.039
1542	63.09	8978.93	35057.871
9476	63.01	14028.783	35802.977
3025	62.94	10340.299	38503.598
6075	62.92	12057.804	34467.789
2003	62.9	9479.674	36749.508
3033	62.82	10233.916	38388.117
2039	62.65	9335.162	35814.973
5500	62.5	11800.3	33711.98
7050	62.31	12730.849	37742.23
4965	62.23	11211.832	39463.621
6474	62	12487.736	37615.23
885	61.9	8205.752	38940.965
225	61.88	7679.153	39970.457
2477	61.83	9799.517	37082.328
5455	61.81	11514.877	34577.898
6808	61.79	12500.274	37666.031
5289	61.77	11579.516	37571.98
2679	61.77	10085.615	33392.164
4005	61.75	10687.032	33484.031
3599	61.75	10497.945	37724.125
1170	61.71	8724.491	33927.605
4410	61.71	11085.472	38921.406
8629	61.46	13987.728	34984.453
8255	61.42	13712.666	38402.027
2036	61.41	9483.995	36051.578
1633	61.41	9049.926	33311.629
4617	61.37	11129.063	34254.969
6611	61.37	12544.678	33004.441
3026	61.33	10184.718	38503.422
9980	61.31	14395.962	33549.063
6043	61.25	12006.292	36264.426
2664	61.19	10086.027	33017.684
10263	61.18	14243.086	39720.145
30	61.12	7731.012	33599.457
887	61.1	8373.692	39078.598
6601	61.04	12344.658	33584.906
5285	60.85	11475.459	37789.59
4694	60.79	11229.321	34994.734
4075	60.77	10854.639	34582.938
901	60.74	8387.4	39423.043
3995	60.66	10573.686	34139.762
759	60.64	8279.854	34171.559
9958	60.47	14046.4	33317.266
8506	60.45	13635.807	33875.125
9281	60.39	13871.232	39184.004
795	60.37	8370.343	34951.102
2168	60.35	9660.993	33021.09
3907	60.28	10589.883	36514.398
1452	60.22	8911.592	37195.344
1437	60.18	8937.26	37552.957
6620	60.16	12706.761	33406.891
1871	60.08	9208.283	38969.344
3004	60.08	10279.083	39382.355
2814	60.05	9966.904	35609.613
1029	60.01	8619.874	36236.945
1071	59.89	8458.917	34943.074
2787	59.87	10078.864	35169.039
3389	59.74	10541.671	34293.363
917	59.7	8466.793	39848.629
553	59.64	8157.199	38450.246
1774	59.53	9061.667	36092.684
3013	59.51	10139.492	38793.266
2467	59.38	9731.641	37633.648
7978	59.2	13358.491	34920.176
3630	59.07	10525.998	38405.863
3214	59.05	10249.272	34710.309
7903	58.99	13192.781	33653.914
3290	58.97	10314.506	33669.473
8063	58.95	13456.846	37373.301
2020	58.95	9371.009	36240.727
589	58.95	8111.492	36709.191
9925	58.93	14191.535	34329.734
2662	58.93	9794.823	33111.098
1317	58.86	8711.743	38216.344
7140	58.8	12830.043	36098.891
6806	58.78	12590.09	37634.035
905	58.74	8205.606	39524.738
96	58.69	7967.256	35917.012
1284	58.65	8661.777	36980.633
1350	58.65	8744.191	39519.055
6561	58.57	12478.528	34540.133
2444	58.53	9890.28	38532.105
1900	58.48	9464.533	39894.148
41	58.44	7850.824	34050.801
2471	58.44	9758.398	37182
4360	58.36	11057.321	39980.078
1320	58.3	8719.052	38446.277
5594	58.26	11820.13	37188.012
2162	58.21	9324.051	33234.465
4308	58.21	10963.056	38801.672
5996	58.19	12041.997	38218.008
9232	58.19	13955.939	37960.887
5426	58.17	11422.578	35497.863
10398	58.15	14583.82	36473.098
8110	58.15	13484.275	38537.43
6500	58.11	12446.828	36671.426
3952	58.03	10595.013	35681.48
7465	58.02	12963.367	37425.473
1339	57.96	8739.397	39104.383
1673	57.94	9255.374	33795.844
5993	57.94	11894.103	38170.246
8156	57.9	13497.312	39799.008
3620	57.88	10453.622	38141.379
2705	57.86	9974.161	34111.461
3710	57.84	10648.916	38960.043
5552	57.71	11801.864	36090.5
9262	57.69	13907.128	38725.781
7773	57.63	13346.12	37593.152
3399	57.59	10525.108	34467.789
3108	57.52	10263.697	36274.707
157	57.48	7718.873	37795.445
1473	57.44	8954.557	36949.195
685	57.44	8053.527	34560.461
8524	57.33	13746.231	33030.656
2917	57.33	10078.768	37945.848
5731	57.25	11655.403	39548.473
1891	57.15	9070.131	39926.742
10370	56.94	14577.854	37400.605
4822	56.92	11229.668	37793.902
2783	56.92	9944.467	35024.625
4262	56.85	10842.234	37976.266
727	56.83	8113.655	33073.574
8581	56.81	13983.558	33997.656
10122	56.79	14377.441	35745.277
839	56.75	8240.021	36690.148
1181	56.71	8709.499	34254.574
3665	56.6	10378.629	39329.684
1267	56.56	8631.222	36508.629
3661	56.48	10411.839	39260.191
7295	56.41	13074.83	33598.336
6217	56.37	12157.644	37840.426
1496	56.33	8871.768	36296.18
1545	56.33	8998.114	34781.539
3785	56.23	10636.988	37676.027
6831	56.12	12544.814	38447.98
3407	56.1	10471.749	34755.691
6194	56.06	12097.147	36815.902
1671	55.95	9211.836	33758.332
717	55.93	8061.284	33595.484
3186	55.87	10336.445	35531.766
7711	55.81	13164.45	39488.438
2362	55.77	9533.675	37751.324
7185	55.74	12824.132	34938.207
1433	55.7	8959.63	37740.91
7554	55.64	12978.332	38307.301
5496	55.62	11820.456	33524.969
47	55.58	7809.958	34287.07
7320	55.54	13106.711	34553.188
3154	55.51	10205.21	36023.516
2138	55.51	9351.665	33727.5
10019	55.45	14227.384	34435.762
208	55.43	7661.48	39400.117
1344	55.43	8680.132	39263.023
5942	55.41	11988.135	38916.563
2682	55.39	9990.804	33532.336
5890	55.39	12035.665	39141.449
687	55.39	8079.194	34579.152
10230	55.35	14270.439	39039.754
2684	55.28	9951.118	33578.285
1877	55.28	9233.585	39193.801
6952	55.18	12778.494	39932.344
7694	55.18	13012.978	39911.922
5811	55.18	11974.52	39772.742
3117	55.16	10195.771	36063.961
3645	55.1	10515.49	38900.301
1801	54.95	9074.58	36812.992
6143	54.93	12119.721	34881.059
10030	54.91	14288.605	34611.375
59	54.84	7948.606	34694.188
631	54.82	8125.726	35781.191
5843	54.78	11853.602	39625.078
3383	54.76	10506.897	34147.664
3018	54.64	10280.388	38721.047
3196	54.64	10146.467	35219.641
1097	54.51	8443.003	34517.773
10511	54.49	14626.817	33118.469
3824	54.49	10588.344	37040.289
1192	54.41	8828.152	34534.566
750	54.26	8282.281	33955.277
5917	54.26	11913.68	38998.914
10121	54.01	14426.73	35667.445
7271	53.99	12774.404	33423.699
3306	53.97	10211.428	33216.281
1176	53.94	8688.945	34114.875
9435	53.92	14190.1	37609.105
2193	53.76	9655.566	33864.953
6692	53.76	12586.925	34645.656
6394	53.71	12485.621	39325.52
8307	53.63	13741.4	37625.492
10056	53.59	14266.978	34943.57
1617	53.59	8932.437	33759.301
8444	53.57	13736.911	34954.965
1248	53.4	8663.159	36240.676
8432	53.38	13653.495	35381.031
1656	53.34	9080.922	33416.277
3800	53.25	10760.678	37547.523
1731	53.21	9150.336	34916.688
539	53.19	8125.72	39115.02
3096	53.15	10167.115	36578.371
6027	53.11	12035.74	36971.219
4675	53.05	11248.693	34180.898
10499	53.04	14626.61	33447.801
1956	52.94	9290.004	38143.508
2470	52.88	9782.106	37491.293
7124	52.84	12906.525	36514.391
7354	52.84	13028.718	35582.84
3205	52.82	10233.882	34626.629
4060	52.81	10865.055	33959.355
174	52.75	7938.025	38411.551
3071	52.73	10301.062	37415.82
7877	52.73	13344.149	34484.125
2484	52.67	9887.819	36930.051
981	52.63	8607.19	37533.84
7247	52.6	12850.242	34027.773
9927	52.58	14121.822	34376.129
7070	52.44	12916.218	37417.793
1414	52.38	8962.607	38459.551
900	52.33	8226.361	39402.074
5461	52.33	11432.223	34077.375
3200	52.29	10330.489	34814.273
6763	52.25	12628.079	36327.988
5596	52.15	11750.872	37193.66
3813	52.14	10752.799	37220.219
2979	52.14	10001.29	39624.008
2953	52.12	10096.729	38841.59
3688	52.06	10675.504	39891.125
3925	52.04	10569.967	36027.09
6471	52	12301.175	37772.508
3994	51.92	10683.664	34443.266
1103	51.92	8606.295	34321.719
9316	51.92	13839.709	39537.098
9159	51.92	13936.26	35500.289
198	51.91	7792.438	39132.375
8096	51.91	13564.506	37978.605
7990	51.89	13510.652	35139.551
6137	51.71	12220.267	34567.387
1303	51.69	8830.964	37610.539
8583	51.68	13943.166	34068.402
8439	51.68	13704.881	35205.523
6771	51.66	12503.192	36609.566
2846	51.64	10054.349	36039.137
8783	51.62	13889.583	35050.328
2007	51.58	9341.374	36825.945
6707	51.56	12603.936	35113.699
9502	51.39	14188.209	35364.234
623	51.39	8172.043	35928.676
1061	51.39	8522.244	35258.832
6815	51.33	12692.052	38042.832
9268	51.33	13969.353	38920.723
4695	51.31	11417.539	35041.148
8191	51.27	13718.686	38959.902
4095	51.24	10898.684	35194.359
2509	51.2	9711.4	36113.762
9445	51.18	14163.662	37215.301
4647	51.08	11362.775	33140.5
7919	51.08	13217.945	33281.961
10306	51.04	14614.668	39738.672
3010	51.01	10324.627	39030.141
5427	50.97	11516.886	35517.816
2273	50.95	9610.171	35303.707
3676	50.93	10501.276	39735.043
1074	50.93	8509.909	35003.301
2674	50.91	10066.822	33318.82
6368	50.78	12375.772	39928.535
7061	50.76	12924.044	37369.238
6709	50.72	12604.16	35182.73
8005	50.56	13493.079	35495.859
9998	50.55	14213.83	34011.426
9195	50.55	13948.749	36448.852
2224	50.45	9553.355	34628.121
1204	50.43	8694.033	34742.324
4651	50.41	11221.122	33312.32
864	50.41	8318.136	37686.422
3951	50.39	10565.931	35668.871
1851	50.28	9142.619	38103.93
7413	50.26	12975.883	36806.43
964	50.26	8511.299	38075.152
2453	50.24	9903.973	38015.742
2503	50.16	9770.528	36527.809
6120	50.16	11979.209	33162.836
5803	50.16	11814.92	39972.258
1278	50.14	8732.09	36894.191
6506	50.12	12364.462	36274.098
4991	50.12	11241.348	39738.566
2195	50.12	9497.267	33930.832
6148	50.11	12263.584	35257.352
4251	50.05	10837.075	37813.816
6613	50.01	12572.255	33075.695
6466	49.99	12301.233	37837.867
1325	49.95	8830.853	38576.352
10213	49.93	14391.163	38562.496
4646	49.89	11236.977	33103.273
4602	49.88	10993.644	35003.438
2964	49.86	9977.748	39130.645
2468	49.82	9732.548	37360.832
1178	49.8	8738.842	34164.207
7959	49.8	13476.017	34432.531
4666	49.72	11285.477	33914.441
1386	49.7	9050.428	39321.559
1324	49.68	8641.045	38538.301
2306	49.63	9626.656	35878.723
934	49.63	8632.814	39540.961
4160	49.63	10834.858	36608.578
9257	49.63	13899.832	38565.02
5576	49.61	11683.699	36610.207
2437	49.61	9843.579	38892.422
5646	49.61	11715.178	38755.066
6150	49.59	12100.434	35328.77
8041	49.57	13478.507	36553.828
1771	49.57	9156.354	36022.535
1681	49.53	9195.543	34051.402
1809	49.47	9109.288	37146.473
1808	49.43	9127.881	37134.164
1328	49.43	8737.479	38600.742
3192	49.4	10324.097	35188.391
3903	49.36	10582.286	36440.328
83	49.36	7740.265	35395.313
6627	49.34	12552.432	33719.844
9486	49.28	14024.27	35661.227
3780	49.24	10742.946	37927.438
5602	49.19	11662.22	37350.313
4683	49.17	11271.413	34384.738
9353	49.01	13881.594	39993.617
10413	48.9	14608.211	35753.305
7870	48.86	13254.199	34777.805
983	48.73	8621.567	37554.266
6570	48.71	12447.671	34329.961
1026	48.67	8558.938	36462.316
6013	48.59	11998.73	37572.926
845	48.55	8332.931	36808.227
1769	48.52	9247.605	35946.145
1965	48.5	9316.562	37782.234
201	48.5	7805.829	39191.434
602	48.48	8043.33	36627.844
3065	48.48	10178.678	37652.938
633	48.46	8147.29	35856.098
648	48.44	8191.526	35365.027
663	48.42	8063.836	35081.965
6693	48.36	12610.88	34669.059
8510	48.36	13691.334	33944.715
4996	48.29	11362.88	39799.371
6211	48.27	12147.112	37558.625
5320	48.27	11583.776	37161.039
1361	48.27	8770.245	39967.43
833	48.25	8415.523	36461.68
1524	48.21	8892.645	35276.762
2839	48.21	9921.214	35810.898
1388	48.15	8883.963	39327.492
757	48.09	8219.966	34074.777
10454	48.06	14547.507	34642.656
1160	48.04	8807.272	33572.871
7798	48.02	13312.013	36655.914
3384	48	10437.012	34181.535
4632	48	11080.733	33453.883
4783	48	11245.288	36945.594
4827	47.86	11214.38	37901.355
6081	47.81	11955.642	34419.652
2650	47.81	9902.54	33348.762
6187	47.71	12120.849	36706.176
199	47.56	7672.979	39131.035
196	47.54	7885.729	39059.473
4366	47.5	11080.839	39723.266
7364	47.46	13050.251	35995.066
5826	47.42	11961.722	39950.902
2950	47.4	10112.138	38735.914
2900	47.33	9976.236	37457.523
1507	47.27	8866.282	36018.727
9208	47.25	13977.069	36836.48
9376	47.21	14099.222	39583.184
2100	47.21	9413.613	34485.5
8114	47.21	13530.94	38689.078
7300	47.19	12956.827	33955.973
2401	47.17	9694.557	39053.957
8386	47.17	13760.922	35905.781
6809	47.1	12593.385	37807.191
1602	47.1	9055.021	33892.227
2878	47.08	9923.288	36845.82
6508	47.04	12421.082	36350.695
1572	46.96	8947.29	34536.254
3219	46.94	10271.505	34515.992
7340	46.93	12985.3	35132.703
4124	46.93	10989.012	36047.23
798	46.93	8410.914	35035.23
4166	46.93	10884.932	36721.023
1316	46.93	8670.302	38166.664
2019	46.87	9333.134	36236.238
10358	46.81	14604.773	38313.34
7348	46.75	13116.691	35336.852
4033	46.71	10642.008	33050.684
5514	46.71	11725.695	34553.305
4823	46.7	11240.95	37855.035
7743	46.68	13344.314	38341.297
8141	46.68	13378.053	39442.516
2673	46.66	10053.295	33273.102
5462	46.66	11467.43	34114.07
1830	46.66	9242.846	37614.496
925	46.64	8455.804	39621.09
1514	46.64	9048.638	35876.066
4122	46.62	10935.322	35982.027
5756	46.6	11693.569	39671.223
9393	46.56	14053.2	39056.234
7252	46.56	12862.375	33907.422
9454	46.52	14039.269	37171.488
10416	46.52	14506.336	35877.336
6856	46.49	12600.248	39047.797
1359	46.49	8736.807	39916.473
4093	46.49	10939.166	35104.73
2164	46.45	9468.242	33267.484
625	46.43	8167.4	35972.543
3609	46.41	10560.615	37864.484
5293	46.41	11538.667	37431.051
4591	46.37	11178.812	35526.406
6526	46.35	12464.067	35609.23
563	46.33	8195.238	37789.625
7617	46.29	13075.79	38624.07
978	46.2	8473.345	37799.496
3319	46.18	10502.911	33491.805
4263	46.18	10904.352	37977.977
7920	46.18	13224.007	33301.902
10439	46.18	14457.196	34952.176
1236	46.12	8712.998	35763.598
4136	46.12	10790.131	36196.766
8002	46.06	13446.032	35422.324
71	46.03	7763.956	35085.629
4560	46.03	11019.485	36179.699
9441	46.01	14153.134	37485.098
7685	46.01	13029.75	39841.879
10010	45.93	14365.361	34173.535
924	45.85	8444.191	39614.789
735	45.83	8361.629	33346.336
2943	45.81	10000.952	38437.652
4724	45.78	11221.32	35678.797
6408	45.78	12480.993	38960.043
5389	45.72	11489.364	35630.367
4002	45.66	10725.452	33935.07
7656	45.62	12996.369	38990.387
5730	45.58	11699.544	39536.895
6204	45.58	12133.788	37173.18
4388	45.58	11174.917	39144.887
6638	45.57	12651.402	33987.953
2636	45.53	9733.493	34102.762
603	45.51	8106.067	36643.82
10430	45.49	14524.524	35270.738
7834	45.47	13343.933	35742.285
6975	45.47	12833.806	39142.449
4828	45.45	11376.438	37957.746
4676	45.39	11368.505	34188.348
3019	45.32	10328.027	38732.379
1195	45.3	8784.086	34597.066
10270	45.28	14259.594	39805.668
1483	45.28	8885.25	36630.242
945	45.26	8610.46	38662.742
1852	45.22	9065.01	38124.086
10450	45.16	14496.469	34803.137
1968	45.13	9390.562	37581.16
9220	45.11	13861.353	37499.465
14	45.09	7773.338	33214.258
1112	45.05	8421.423	33818.184
3062	45.03	10176.941	37597.359
3213	45.01	10297.971	34706.406
5579	44.99	11745.904	36652.813
1931	44.95	9324.725	38438.352
10486	44.95	14476.369	33718.961
2622	44.93	9890.974	34223.207
3424	44.91	10509.038	35300.895
2214	44.91	9502.389	34365.656
2855	44.88	10110.11	36347.738
9955	44.86	14119.253	33603.137
2611	44.76	9857.622	34703.898
6832	44.74	12538.365	38474.008
6007	44.72	11925.29	37695.387
8052	44.7	13404.605	36861.137
5235	44.68	11510.105	39124.781
10154	44.68	14316.234	36728.18
5586	44.65	11707.249	36902.793
1772	44.63	9125.885	36036.734
9922	44.61	14089.436	34538.863
1513	44.57	9025.053	35865.828
6558	44.55	12300.103	34450.289
6300	44.53	12258.719	39063.336
9211	44.53	13904.148	37059.617
2130	44.44	9367.708	33872.973
9923	44.38	14147.427	34566.484
6440	44.36	12308.398	38332.984
4767	44.32	11309.917	36192.512
2518	44.32	9809.679	35751.547
4723	44.3	11244.364	35648.363
1919	44.3	9354.537	38863.703
10007	44.3	14346.933	34137.66
4658	44.28	11365.179	33683.203
10118	44.28	14309.665	35589.008
1326	44.28	8698.847	38588.91
2335	44.28	9503.671	36779.77
6575	44.26	12471.911	34158.242
4324	44.24	10923.279	39222.684
2928	44.23	9987.612	38086.07
4699	44.21	11333.53	35092.629
7322	44.19	13030.008	34633.078
8488	44.17	13615.053	34044.375
4882	44.13	11374.454	38823.074
3045	44.11	10305.282	38098.113
6121	44.09	12084.773	33123.93
8182	44.05	13720.375	39331.047
4342	44.05	10890.355	39884.07
7417	44.03	13056.35	36875.879
3912	44.01	10710.525	36102.512
7517	44	12952.594	38059.613
1759	44	9095.391	35440.445
381	43.94	8182.427	39500.887
4971	43.9	11419.63	39547.938
6331	43.88	12070.665	39523.371
6115	43.88	11874.908	33285.883
3982	43.82	10660.881	34623.855
4623	43.82	11067.382	33645.578
2326	43.82	9676.361	36488.211
10414	43.8	14565.214	35759.875
3649	43.71	10554.135	38973.898
3672	43.71	10478.874	39611.301
2651	43.67	9723.724	33356.316
7998	43.65	13443.635	35239.559
2134	43.59	9341.748	33961.816
3032	43.57	10312.156	38626.906
7095	43.57	12776.921	37112.535
3687	43.57	10664.68	39880.621
886	43.54	8383.948	39048.703
4303	43.54	10878.143	38729.066
188	43.52	7885.47	38819.137
220	43.5	7656.981	39828.477
6501	43.46	12293.675	36675.723
4845	43.44	11242.477	38493.738
4799	43.42	11388.419	37283.211
3297	43.4	10141.222	33533.563
6038	43.38	11901.696	36444.137
5783	43.36	11749.168	39808.723
4713	43.31	11233.609	35414.98
3713	43.31	10719.517	39007.957
3074	43.29	10188.758	37205.281
1461	43.23	9006.174	37326.047
5506	43.23	11744.944	33832.219
7752	43.21	13162.732	38018.465
7942	43.15	13460.527	33614.602
1177	43.13	8795.578	34148.395
6229	43.11	12083.737	38012.094
1279	43.09	8708.773	36900.813
8421	43.09	13779.386	35686.07
7297	43.06	12928.878	33724.672
8008	43.04	13449.939	35506.07
4794	43	11371.233	37140.199
6273	42.94	12106.17	38606.684
8038	42.88	13420.845	36413.309
2544	42.87	9830.946	35300.461
5568	42.87	11759.606	36403.969
2356	42.85	9551.531	37597.281
581	42.81	8127.959	37041.297
937	42.77	8591.356	39362.055
7855	42.77	13230.462	35424.527
3809	42.75	10681.05	37478.453
2670	42.73	10052.08	33184.012
6505	42.64	12448.753	36245.094
1622	42.62	8975.91	33522.59
2962	42.6	10023.695	39015.691
10390	42.6	14541.805	36795.848
10290	42.6	14622.127	39807.148
8544	42.56	13800.145	33246.414
6199	42.54	12084.437	36954.887
2508	42.54	9830.838	36096.914
3136	42.52	10222.586	36217.695
8362	42.5	13616.713	36286.805
549	42.5	8082.295	38728.742
4816	42.5	11232.394	37582.516
3086	42.46	10308.135	37142.426
1041	42.46	8631.118	36159.762
9402	42.44	14016.399	38694.344
36	42.41	7798.644	33767.254
5449	42.41	11436.964	34673.012
4386	42.37	11098.253	39389.117
2104	42.35	9364.941	34290.695
4104	42.31	10801.885	35533.641
2176	42.29	9577.829	33405.469
7026	42.27	12795.6	38008.699
4829	42.23	11392.231	37989.262
1145	42.21	8845.217	33155.934
8011	42.21	13509.734	35579.945
7954	42.16	13434.678	34260.844
6263	42.14	12191.89	38525.68
7712	42.04	13349.879	39508.191
3377	42.04	10445.045	34016.504
6564	42.04	12322.082	34608.457
5254	42.04	11616.581	38894.906
3799	42.02	10583.999	37536.844
5467	42.02	11573.989	33742.891
1917	41.96	9426.674	39103.156
8594	41.93	13822.25	34379
133	41.91	7747.729	37103.668
6334	41.91	12235.841	39534.422
10328	41.91	14430.573	39348.723
10304	41.91	14622.899	39684.211
385	41.91	8179.176	39358.848
10137	41.89	14231.363	36211.703
7421	41.87	13024.734	36931.145
6954	41.85	12867.303	40001.875
3414	41.85	10482.822	35013.625
4637	41.85	11001.125	33009.277
8522	41.85	13739.388	33291.691
3343	41.85	10392.553	33727.453
2717	41.83	9941.693	34267.473
2416	41.83	9761.292	39907.836
3428	41.81	10524.916	35503.012
9394	41.79	14150.415	39076.137
63	41.72	7823.899	34811.387
116	41.72	7844.152	36695.129
2963	41.7	9969.529	39031.734
2906	41.7	9943.947	37686.73
10227	41.68	14260.205	38957.684
7904	41.66	13231.224	33689.152
4594	41.64	11042.362	35114.98
4121	41.6	10829.024	35931.809
949	41.6	8446.167	38532.332
1374	41.6	8932.972	39641.766
6044	41.58	11910.158	36336.137
6562	41.58	12452.258	34555.324
8326	41.56	13678.859	37081.293
1889	41.54	9064.872	39903.289
6469	41.47	12417.844	37674.09
7874	41.45	13185.854	34700.848
3604	41.45	10557.735	37812.824
2399	41.41	9632.864	38925.289
5267	41.41	11521.113	38485.246
10498	41.37	14517.244	33443.234
6482	41.31	12396.288	37260.117
3386	41.29	10541.151	34214.895
10027	41.29	14374.176	34479.32
6360	41.29	12321.103	39766.066
8010	41.28	13415.893	35544.602
9964	41.24	14041.017	33050.215
7813	41.24	13143.44	36158.051
1126	41.14	8443.042	33360.574
3303	41.12	10259.301	33413.734
873	41.08	8240.274	38305.93
1469	41.08	8883.911	36906.473
5869	41.06	12048.459	39288.773
7930	41.03	13527.31	33217.414
6212	41.01	12279.021	37604.531
42	40.99	7837.453	34051.809
700	40.97	8195.347	34261.871
141	40.95	7658.963	37359.309
1558	40.95	9051.777	34673.57
6542	40.95	12434.738	35141.172
6609	40.89	12281.282	33094.023
1184	40.87	8744.819	34332.344
806	40.85	8359.146	35485.887
545	40.83	8187.167	38889.008
1695	40.82	9182.406	34287.113
6123	40.8	12105.805	33302.691
7349	40.8	12937.348	35398
6113	40.78	12060.256	33187.496
1189	40.78	8680.339	34403.555
5936	40.76	12064.219	38867.234
7909	40.76	13284.854	33354.82
6299	40.74	12185.303	39020.18
9210	40.74	13980.452	36854.203
1675	40.74	9162.51	34001.738
4580	40.72	11087.121	35847.875
3216	40.7	10175.656	34760.82
10500	40.64	14537.393	33474.875
3921	40.64	10754.039	35956.527
6136	40.62	12091.149	34463.734
8450	40.62	13710.498	34777.828
10006	40.62	14231.848	34135.254
4613	40.61	11029.005	34542.406
7715	40.59	13141.976	39402.898
7928	40.59	13483.1	33106.582
835	40.59	8214.904	36554.98
1193	40.53	8739.565	34590.273
2499	40.51	9733.147	36473.109
7220	40.49	12757.277	34348.988
7201	40.47	12885.231	34567.629
4100	40.47	10983.784	35364.328
2410	40.41	9633.902	39787.258
6522	40.41	12335.143	35832.176
8013	40.39	13507.039	35646.559
2946	40.38	10086.072	38640.922
7794	40.3	13268.84	36748.176
6880	40.3	12540.598	39302.043
3667	40.3	10514.798	39362.82
5431	40.28	11545.63	35563.848
3584	40.26	10462.482	37536.793
10198	40.26	14407.702	38115
10255	40.24	14303.872	39630.02
2115	40.18	9425.858	33983.484
6547	40.18	12319.068	34981.207
832	40.18	8220.109	36417.125
7240	40.18	12850.873	33970.785
4660	40.16	11386.014	33804.578
2458	40.16	9806.905	37897.844
384	40.16	8175.781	39333.285
2021	40.15	9398.785	36241.324
31	40.15	7711.052	33598.203
1378	40.11	8976.732	39743.559
4523	40.11	11194.349	37580.848
7117	40.09	12899.758	36416.648
1373	40.07	8861.959	39602.801
3628	39.99	10377.839	38376.926
1543	39.99	9022.631	35068.59
10233	39.95	14305.095	39113.195
6598	39.88	12486.274	33776.586
5995	39.88	12064.238	38207.129
1568	39.88	9006.307	34452.668
1569	39.86	8857.459	34471.398
862	39.86	8258.006	37664.254
2417	39.86	9912.318	39623.691
5782	39.86	11645.088	39803.785
8363	39.86	13748.793	36303.168
8198	39.86	13709.418	39012.414
7621	39.84	12950.711	38663.129
7024	39.82	12774.603	38281.754
2960	39.78	10022.385	38973.887
6151	39.72	12254.524	35355.086
10330	39.7	14500.69	39373.051
7188	39.7	12919.135	34773.5
7180	39.69	12841.845	35399.617
8575	39.67	13926.005	33758.059
4327	39.65	10912.794	39259.574
9430	39.65	14192.829	37729.41
6185	39.63	12165.694	36552.695
8180	39.63	13603.319	39575.367
1312	39.61	8775.042	38048.816
7862	39.61	13213.671	35303.844
1245	39.59	8701.637	35946.316
10326	39.57	14426.892	39306.352
1928	39.57	9418.766	38361.676
4228	39.55	10838.801	37628.801
1854	39.53	9237.694	38161.898
3207	39.51	10198.005	34655.813
9225	39.49	13958.409	37809.746
10199	39.47	14411.283	38132.383
2994	39.44	10151.22	39734.102
2	39.38	7716.81	33069.152
7884	39.38	13147.719	34608.504
2008	39.34	9402.124	36849.676
2565	39.34	9744.89	35004.254
9931	39.34	14066.393	34126.801
2353	39.32	9505.12	37525.473
10412	39.32	14438.251	36018.793
9399	39.28	14165.269	38889.699
831	39.26	8298.067	36339.184
6308	39.26	12097.362	39116.727
2044	39.25	9360.581	35601.809
10393	39.23	14569.791	36539.422
7797	39.21	13153.51	36599.844
101	39.19	7799.822	36099.719
1227	39.19	8713.809	35683.461
10361	39.15	14431.687	38161.414
6105	39.13	11938.025	33574.152
8028	39.09	13411.451	36082.723
3049	39.07	10309.6	37872.586
2478	39.07	9771.998	37130.461
5715	39.05	11841.529	39468.555
793	38.98	8225.679	34854.324
3868	38.98	10608.656	36994.645
4875	38.96	11416.434	38734.266
3993	38.96	10702.445	34372.777
3651	38.94	10377.767	39001.598
6637	38.92	12580.661	33983.922
7774	38.92	13270.941	37646.605
2135	38.9	9478.987	33963.52
109	38.88	7821.724	36321.367
2186	38.84	9568.967	33704.762
921	38.84	8630.362	39595.324
9419	38.82	14153.901	38129.598
3690	38.77	10753.768	40000.281
788	38.73	8335.966	34635.035
1885	38.73	9163.666	39601.875
5435	38.73	11532.894	35388.809
622	38.67	8043.729	35911.84
8053	38.63	13482.351	36863.242
7100	38.54	12789.211	36965.754
1221	38.54	8836.69	35378.027
10496	38.5	14612.743	33385.363
3960	38.48	10583.251	35455.637
7007	38.46	12753.804	38784.223
5344	38.46	11443.959	36072.992
2633	38.44	9833.511	34077.813
5504	38.44	11756.45	33776.238
3339	38.42	10542.403	33702.652
7906	38.38	13191.958	33533.148
5627	38.38	11706.082	38454.605
8380	38.34	13583.459	36091.586
7875	38.33	13209.207	34705.672
8509	38.29	13772.254	33940.664
8412	38.29	13674.548	35849.461
10147	38.29	14258.568	36387.254
4702	38.29	11386.736	35223.125
9978	38.27	14349.703	33439.488
4406	38.27	11028.419	38823.707
7703	38.23	13178.424	39991.449
4269	38.21	10791.331	38134.449
7857	38.21	13290.045	35555.934
10441	38.21	14614.824	35027.066
5430	38.19	11429.408	35559.758
697	38.17	8077.108	34241.465
1621	38.17	8939.939	33517.684
9319	38.13	13893.278	39571.309
1341	38.13	8733.994	39171.551
8425	38.13	13619.842	35560.957
1994	38.13	9403.651	37100.383
3073	38.13	10140.975	37200.313
1424	38.12	9040.558	37839.656
3666	38.1	10502.662	39329.328
3890	38.08	10682.106	36540.723
8089	38.08	13402.556	37781.73
382	38.02	8046.732	39281.277
1516	38.02	9001.588	35628.223
8387	38	13609.612	35923.797
6463	37.98	12328.018	38140.129
1859	37.98	9236.068	38379.242
2169	37.94	9508.494	33069.613
8055	37.92	13474.9	36965.355
543	37.9	8191.944	39083.629
6437	37.9	12483.982	38559.797
1793	37.87	9171.823	36682.883
6164	37.85	12085.365	35835.926
1876	37.85	9271.378	39184.633
3548	37.83	10392.438	36690.789
9233	37.81	13897.503	38008.738
1897	37.79	9467.617	39852.199
6591	37.71	12303.41	34073.594
1327	37.69	8775.602	38595.543
193	37.69	7649.818	38925.652
1872	37.69	9200.747	38981.883
10378	37.67	14552.054	37062.664
731	37.66	8399.655	33142.543
3470	37.58	10398.818	35968.68
1593	37.58	8930.591	34276.176
902	37.58	8224.876	39441.039
4421	37.56	11061.472	38475.063
3974	37.56	10716.929	35224.684
629	37.54	8194.117	35752.02
3601	37.54	10449.855	37754.676
2496	37.52	9746.744	36459.336
1649	37.52	9082.404	33111.84
8160	37.52	13411.488	39851.754
1570	37.5	9039.436	34507.469
5	37.48	7734.473	33137.102
1304	37.46	8690.182	37658.422
2797	37.43	10036.516	35388.707
4401	37.41	11182.247	39069.785
9472	37.39	14149.694	35924.512
4423	37.31	11150.73	38485.695
5527	37.29	11685.718	35542.73
5574	37.29	11812.946	36575.008
8213	37.29	13716.843	38936.566
1125	37.29	8513.707	33345.543
1027	37.25	8625.992	36497.758
5604	37.23	11699.319	37410.789
7329	37.21	13038.072	34842.246
7524	37.21	12953.127	38101.652
3148	37.21	10188.103	35969.629
6552	37.2	12477.451	34882.73
1587	37.2	8926.722	34188.156
1185	37.18	8702.957	34384.785
936	37.16	8421.585	39348.262
7022	37.12	12842.724	38257.258
2811	37.08	10107.403	35581.82
2461	37.06	9878.107	37752.422
10036	37.06	14365.873	34695.926
7955	37.06	13368.454	34281.84
10340	37.06	14539.203	39234.938
7975	37.04	13503.546	34842.871
10368	37.02	14456.89	37618.715
6784	37	12635.62	37001.883
6190	37	12197.486	36730.273
6862	36.99	12537.873	39087.051
6941	36.99	12642.01	39952.414
1486	36.99	8944.151	36447.102
6729	36.97	12511.308	35784.156
67	36.97	7732.059	34959.156
1584	36.87	8854.299	34167.234
6109	36.85	11888.984	33385.352
9324	36.85	13898.666	39683.328
2495	36.85	9737.527	36446.457
9973	36.83	14222.433	33336.664
1974	36.81	9366.165	37383.938
4680	36.81	11358.237	34244.734
1521	36.79	9056.242	35545.625
6702	36.79	12532.962	34902.961
9960	36.72	14135.895	33038.742
2446	36.72	9770.675	38352.484
7291	36.72	13114.63	33260.109
4696	36.7	11298.555	35051.031
1531	36.66	8876.098	35159.352
7883	36.64	13235.188	34585.148
9329	36.62	13828.782	39706.578
5447	36.62	11478.263	34921.316
2414	36.6	9797.618	39836.613
10187	36.6	14216.893	37825.078
5397	36.6	11544.234	35682.063
3006	36.58	10295.803	39429.73
9954	36.58	14072.948	33484.188
3997	36.56	10735.664	34120.395
7717	36.56	13164.227	39128.66
8115	36.56	13505.943	38714.359
3034	36.56	10288.726	38407.609
6704	36.56	12605.187	35066.316
10190	36.54	14408.338	37941.637
984	36.54	8587.303	37649.055
594	36.51	7998.913	36834.152
4691	36.47	11375.336	34893.691
3989	36.45	10621.611	34571.09
4181	36.39	10937.594	37146.602
6457	36.37	12487.879	38007.102
4076	36.37	10903.573	34612.512
5509	36.35	11799.113	34260.844
1862	36.31	9245.79	38591.273
6546	36.28	12293.167	34946.871
1211	36.28	8681.831	34941.367
8261	36.26	13592.049	38461.477
4622	36.26	11051.786	33878.59
550	36.24	8045.396	38518.848
5833	36.24	11920.578	39607.441
1947	36.24	9330.888	38007.633
2899	36.22	10019.885	37449.391
4092	36.2	10965.919	35094.824
6725	36.2	12607.362	35601.488
7817	36.16	13177.308	35911.527
4542	36.16	11089.068	36755.473
39	36.12	7937.896	33980.844
9401	36.12	14160.226	38943.211
3022	36.12	10219.112	38475.871
6651	36.1	12653.365	34152.543
8479	36.08	13690.065	34216.395
4062	36.08	10787.571	33992.688
69	36.07	7819.524	35029.172
7416	36.07	13138.109	36866.305
8447	36.05	13638.461	35042.504
8118	36.03	13392.942	38778.223
904	36.03	8235.653	39498.715
10437	36.03	14562.17	35156.43
7707	35.99	13261.998	39678.219
1270	35.99	8709.477	36596.742
7038	35.97	12892.477	37949.434
3732	35.95	10718.544	38877.461
3623	35.95	10541.968	38235.789
5490	35.93	11819.345	33356.211
4756	35.91	11293.003	36035.387
5554	35.91	11828.515	36138.516
2911	35.89	9988.472	37763.629
1719	35.86	9216.775	34868.637
558	35.86	8062.426	37990.574
2177	35.86	9609.716	33471.699
5873	35.86	11875.11	39344.707
6147	35.84	12244.736	35046.008
6096	35.84	12029.847	33901.875
1330	35.84	8761.523	38675.672
2403	35.82	9645.033	39105.73
6082	35.74	11881.604	34166.332
1135	35.74	8452.127	33453.813
3060	35.72	10158.498	37756.406
6323	35.7	12142.78	39341.176
9398	35.66	14168.876	38805.59
8123	35.64	13357.869	38961.004
6124	35.61	12172.257	33328.977
699	35.59	8174.859	34249.215
10474	35.57	14455.523	33976.809
6422	35.53	12293.125	38856.793
1834	35.53	9273.639	37775.242
2109	35.53	9290.398	34144.246
719	35.51	8046.108	33334.566
10377	35.49	14619.806	37327.555
3072	35.41	10303.471	37457.93
7851	35.41	13222.418	35646.18
903	35.41	8361.916	39460.426
1848	35.4	9102.616	38050.492
1266	35.4	8706.474	36506.539
3904	35.4	10714.88	36448.305
6625	35.4	12505.68	33591.285
1342	35.36	8842.043	39228.609
6189	35.36	12104.837	36721.383
2061	35.36	9308.224	35568.352
8031	35.34	13400.75	36117.77
4625	35.34	11036.909	33725.277
7423	35.32	13122.83	36931.355
2996	35.3	10219.282	39444.34
946	35.3	8442.603	38692.566
851	35.28	8253.422	37096.855
2140	35.28	9455.743	33769.801
4798	35.24	11229.618	37228.566
6100	35.22	11923.071	33756.477
10219	35.22	14385.01	38742.074
3635	35.22	10523.21	38558.234
7178	35.2	12892.05	35346.586
939	35.18	8612.472	39148.645
10281	35.18	14378.185	39964.586
1436	35.17	9055.524	37540.398
5819	35.15	11981.601	39870.09
6799	35.15	12583.511	37479.441
6328	35.15	12216.945	39389.387
4313	35.15	10937.877	39074.746
2686	35.11	10104.115	33631.813
6507	35.11	12409.617	36314.914
213	35.07	7909.094	39518.277
3487	35.05	10382.667	36205.336
804	35.05	8383.473	35388.07
875	35.01	8256.889	38418.906
4513	35.01	11180.949	37867.672
2013	35.01	9451.35	36414.238
7257	35.01	12868.453	33706.445
2929	34.99	10135.958	38159.773
5571	34.99	11833.179	36493.242
5558	34.99	11801.869	36248.027
9436	34.95	14085.168	37408.441
5534	34.95	11699.121	35784.434
229	34.95	8063.854	39874.148
6230	34.95	12072.938	38012.336
4574	34.94	11125.852	36050.609
3789	34.92	10676.541	37739.836
6587	34.92	12397.223	34045.336
6617	34.9	12615.065	33215.266
7929	34.88	13430.055	33131.16
2118	34.88	9463.899	34045.902
4934	34.88	11223.025	39204.723
2915	34.88	9950.051	37904.98
4298	34.86	10835.398	38634.711
6481	34.86	12445.863	37255.781
5668	34.84	11646.368	38982.398
7721	34.84	13242.979	39066.938
578	34.82	8074.523	37315.168
2233	34.8	9697.54	34755.844
10033	34.8	14266.857	34651.141
992	34.74	8514.92	37222.273
576	34.74	8059.359	37312.309
5708	34.72	11637.555	39404.09
9404	34.72	14210.648	38519.184
6008	34.72	12064.945	37725.727
2105	34.71	9444.759	34298.129
7868	34.69	13163.611	34934.051
4531	34.69	11120.494	37199.145
5610	34.67	11741.331	37652.727
9947	34.65	14202.384	33945.23
9974	34.65	14232.95	33381.945
9231	34.65	13808.224	37953.535
8139	34.65	13561.148	39403.305
5061	34.63	11481.456	39898.668
1237	34.63	8717.477	35832.793
1030	34.61	8604.76	36247.215
1882	34.61	9117.391	39531.656
6741	34.59	12613.253	35985.93
7005	34.59	12783.271	38648.531
5752	34.57	11775.898	39660.77
1993	34.53	9296.202	37021.758
6948	34.53	12811.299	39877.16
3640	34.53	10401.618	38646.703
6721	34.51	12628.861	35348.965
1190	34.51	8672.116	34426.926
6739	34.51	12653.946	35931.422
9230	34.5	13893.349	37939.371
6000	34.5	11877.414	37832.703
546	34.5	8006.309	38656.203
1075	34.48	8557.545	35024.629
159	34.48	7924.804	37868.027
559	34.48	8066.987	38078.797
1787	34.44	9146.1	36470.414
7306	34.42	12977.947	34133.531
4831	34.42	11307.887	38025.73
987	34.42	8525.747	37445.199
4149	34.36	10883.283	36431.301
9465	34.34	14202.77	36488.898
2370	34.34	9589.634	38126.16
2982	34.32	10046.971	39771.746
6386	34.32	12467.554	39716.848
7500	34.28	12970.876	37857.563
4354	34.27	11035.994	39873.906
5526	34.25	11700.684	35539.094
10464	34.25	14545.108	34499.852
3641	34.25	10474.481	38659.078
6714	34.21	12663.128	35276.758
1310	34.19	8745.622	37924.734
940	34.19	8426.603	39152.059
10170	34.17	14278.405	37284.77
7546	34.17	13073.714	38261.938
2081	34.15	9355.978	34949.102
3064	34.13	10266.601	37634.176
6274	34.13	12069.473	38610.539
8131	34.11	13501.885	39234.063
796	34.11	8341.799	34963.531
8279	34.11	13730.219	38105.965
8102	34.11	13561.442	38266.641
4532	34.11	11060.501	37324.273
7455	34.09	13012.928	37252.52
10225	34.09	14339.018	38869.805
704	34.07	8063.777	34093.547
5642	34.04	11668.52	38710.773
9422	34.04	14119.019	37901.762
601	34.04	8078.64	36590.094
7344	34.04	12989.779	35198.199
6540	34.02	12321.577	35365.996
948	34.02	8469.691	38784.594
932	34.02	8599.966	39478.645
176	34.02	7938.566	38449.648
6925	33.96	12685.463	39818.191
3961	33.94	10575.951	35490.402
2998	33.92	10240.415	39589.465
1109	33.9	8503.003	33990.164
5181	33.9	11459.168	39545.859
8554	33.88	13944.984	33367.125
931	33.86	8437.124	39448.633
5918	33.86	11916.218	39012.031
1594	33.86	8973.068	34284.289
8559	33.86	13850.117	33573.355
4571	33.81	11024.837	35995.836
6847	33.81	12629.584	38922.742
2469	33.79	9857.883	37446.797
6017	33.79	12020.058	37427.168
8171	33.77	13734.15	39611.43
2802	33.75	10089.575	35463.348
7406	33.75	13077.376	36668.668
7296	33.75	13010.16	33614.355
9334	33.73	13983.014	39762.496
1690	33.73	9105.756	34224.402
3678	33.71	10448.789	39749.133
4522	33.69	11027.164	37549.445
6180	33.67	12106.407	36404.242
8032	33.67	13379.457	36191.52
1895	33.63	9308.404	39842.922
8134	33.61	13487.274	39337.188
2457	33.58	9793.571	37868.734
4063	33.56	10806.822	34054.422
2724	33.54	9937.362	34304.902
6114	33.54	12011.21	33198.207
5208	33.52	11634.685	39343.613
1282	33.5	8830.422	36964.406
2445	33.5	9766.3	38577.68
6166	33.48	12280.447	35891.73
6728	33.46	12664.355	35738.098
1295	33.46	8787.209	37311.063
6543	33.46	12432.887	35195.457
5336	33.46	11546.566	36428.645
9968	33.46	14311.154	33162.629
6009	33.44	11911.377	37740.824
6344	33.44	12168.477	39761.035
4824	33.44	11386.81	37870.57
6468	33.44	12445.633	37941.746
9218	33.42	13961.503	37216.363
8489	33.42	13591.65	34053.738
4051	33.4	10849.257	33416.633
4369	33.4	11107.506	39462.297
6201	33.38	12115.094	36979.762
65	33.38	7728.535	34896.574
1048	33.37	8628.603	36037.777
33	33.35	7972.94	33689.172
6621	33.33	12519.957	33560.844
10129	33.33	14338.645	35864.141
5775	33.31	11823.717	39765.031
3113	33.31	10234.003	36331.156
10295	33.29	14464.995	39950.48
4559	33.29	11189.029	36173.941
5943	33.29	11934.665	38933.613
4648	33.27	11282.668	33187.742
8044	33.27	13455.69	36627.793
6920	33.25	12703.262	39757.688
4541	33.25	11185.844	36737.531
1591	33.25	9018.989	34245.445
2465	33.23	9909.73	37623.234
8515	33.23	13656.399	33614.855
5280	33.23	11634.453	37857.824
909	33.17	8391.208	39656.703
7896	33.17	13197.769	33970.863
2057	33.15	9483.537	35490.047
9378	33.15	14103.354	39298.137
708	33.14	8055.549	33916
7292	33.14	13123.677	33395.527
8322	33.14	13631.583	37306.824
2411	33.12	9684.21	39857.926
3808	33.12	10729.953	37424.566
1014	33.12	8614.537	36846.73
61	33.12	7774.671	34725.598
6545	33.12	12442.869	35248.715
694	33.06	8060.724	34443.227
1020	33.06	8570.467	36621.355
8361	33.04	13588.345	36239.77
4285	33.02	10894.759	38387.77
5464	33.02	11615.746	33662.848
2091	33	9395.024	34915.809
2983	33	10105.659	39774.203
2175	32.96	9602.382	33375.145
2723	32.94	10011.211	34302.145
624	32.94	8158.636	35960.633
3746	32.92	10666.483	38756.758
10411	32.92	14489.543	35995.477
10475	32.92	14502.267	33977.727
919	32.91	8431.251	39891.535
1906	32.91	9309.342	39345.152
4707	32.91	11420.318	35307.813
6563	32.87	12439.189	34558.625
4482	32.87	11014.16	38250.168
8463	32.85	13763.207	34693.559
6485	32.83	12287.397	37309.422
1627	32.83	8957.885	33356.945
1070	32.83	8472.338	35124.566
4108	32.81	10949.014	35740.949
6498	32.79	12468.204	36588.324
62	32.79	7716.327	34755.188
5457	32.77	11439.813	34360.215
5252	32.75	11604.972	38880.191
2165	32.71	9421.406	33036.488
4631	32.71	11014.111	33452.41
5938	32.69	12064.567	38883.438
4636	32.68	11119.1	33007.438
884	32.68	8303.897	38931.246
7910	32.68	13277.325	33358.891
5382	32.68	11586.869	35812.031
7374	32.64	13028.768	36229.395
1996	32.62	9297.245	37123.691
643	32.62	8053.05	35556.816
7104	32.62	12749.887	36822.574
6759	32.6	12628.682	36297.039
4125	32.58	10918.557	36066.805
4035	32.58	10631.148	33096.719
8519	32.56	13707.575	33252.043
1540	32.56	9040.689	35023.621
34	32.56	7846.758	33696.52
4355	32.56	10995.206	39880.043
8521	32.56	13702.213	33269.055
6778	32.54	12693.125	36958.285
1427	32.52	9032.941	37886.504
1701	32.5	9072.142	34479.504
6789	32.5	12530.218	37047.566
8093	32.5	13428.351	37839.957
2083	32.5	9377.215	34972.316
10345	32.48	14498.573	39056.762
2225	32.48	9534.202	34628.281
2618	32.48	9802.81	34364.273
7018	32.46	12812.86	38416.027
2697	32.46	10046.609	33974.688
4326	32.46	10887.786	39225.301
6447	32.46	12413.875	38457.277
6814	32.46	12661.106	38027.773
7830	32.45	13329.304	36013.602
5847	32.45	12041.755	39676.121
693	32.43	8138.646	34418.023
7214	32.43	12842.997	34335.16
5649	32.43	11679.526	38792.672
207	32.41	7895.96	39394.105
2386	32.39	9638.506	38476.961
2443	32.39	9736.946	38519.656
3068	32.39	10202.678	37375.371
7681	32.37	12994.679	39670.219
5567	32.37	11765.097	36341.141
8154	32.37	13542.189	39766.527
5497	32.35	11782.656	33547.137
2975	32.35	10100.698	39507.773
6497	32.31	12285.757	36774.746
8116	32.29	13356.209	38720
6080	32.29	11912.981	34357.883
8187	32.29	13741.236	39116.996
2059	32.29	9447.995	35546.516
4668	32.27	11388.118	34019.539
3066	32.27	10335.202	37658.344
3758	32.27	10618.082	38393.688
6605	32.27	12401.391	33459.703
5362	32.27	11432.473	35983.344
6140	32.27	12194.896	34665.906
9237	32.25	13823.269	38093.02
1405	32.25	8926.822	38744.195
5619	32.25	11650.813	38019.684
3966	32.22	10687.239	35335.395
4716	32.2	11370.708	35500.316
4653	32.2	11398.549	33476.219
6509	32.18	12454.019	36105.559
1812	32.16	9191.988	37349.43
8197	32.16	13760.545	38983.449
5872	32.16	12058.438	39340.52
114	32.14	7741.547	36650.035
1333	32.14	8675.938	38737.527
4603	32.14	11098.94	35036.707
8189	32.14	13746.619	39246.855
2011	32.14	9473.202	36573.758
26	32.12	7908.408	33491.109
10119	32.1	14252.985	35630.777
3915	32.1	10661.159	35904.102
38	32.1	7722.424	33976.203
5450	32.1	11627.053	34721.555
7800	32.1	13161.477	36378.656
6744	32.06	12710.558	36008.281
186	32.06	7691.562	38770.316
5284	32.04	11590.119	37705.863
6083	32.04	11904.73	34172.41
4627	32.04	11179.815	33632.406
2032	32.01	9371.007	36204.535
8166	32.01	13620.599	39876.727
1860	32.01	9183.936	38429.422
3087	31.97	10347.845	37151.004
4372	31.97	11106.636	39522.328
4271	31.95	10852.065	38150.465
5383	31.93	11494.135	35828.496
2404	31.93	9511.299	39322.625
10231	31.93	14299.647	39094.367
5607	31.93	11647.686	37500.34
5256	31.91	11492.531	38931.195
6807	31.89	12594.804	37663.777
7186	31.89	12724.561	34978.563
4248	31.87	10938.027	37795.711
4572	31.83	11029.344	36002.473
2472	31.81	9732.137	37257.758
5896	31.79	11961.291	39181.457
4173	31.78	10984.404	36800.82
3396	31.78	10368.021	34402.543
1016	31.78	8468.6	36580.508
3682	31.76	10380.765	39898.578
8356	31.76	13774.271	36500.309
3897	31.76	10742.19	36641.277
2494	31.74	9843.599	36425.023
7116	31.72	12891.634	36407.617
6608	31.68	12463.908	33301.164
6460	31.68	12333.287	38087.68
635	31.66	8078.169	35608.578
3127	31.64	10218.731	36104.711
113	31.64	7985.241	36563.715
1167	31.62	8844.281	33760.559
3592	31.62	10534.047	37620.117
2288	31.6	9518.68	35494.41
4314	31.6	10935.774	39100.547
5266	31.6	11605.341	38476.066
8216	31.6	13748.642	38635.496
7876	31.58	13212.011	34461.043
6824	31.58	12519.306	38205.754
3889	31.58	10574.698	36824.773
2868	31.58	9993.437	36614.758
8420	31.58	13626.793	35679.207
9390	31.56	14119.141	39210.449
211	31.55	7849.048	39464.234
1541	31.55	9006.471	35041.41
1902	31.55	9329.005	39980.988
1780	31.55	9237.586	36254.875
2369	31.55	9628.006	38093.633
7908	31.55	13316.359	33614.559
4539	31.53	11152.566	37174.883
4169	31.51	10958.562	36769.238
2466	31.51	9710.178	37627.344
6993	31.51	12736.286	38849.465
1961	31.47	9417.908	37663.488
2617	31.47	9798.735	34314.363
997	31.47	8540.428	37055.273
730	31.47	8410.39	33080.699
10364	31.47	14624.664	37749.273
10432	31.45	14615.968	35339.355
766	31.45	8244.313	34295.063
1683	31.45	9099.477	34076.402
4110	31.43	10864.118	35770.641
8308	31.43	13632.461	37625.66
6432	31.43	12383.175	38477.531
4777	31.43	11355.518	36522.102
2413	31.43	9920.017	39834.914
2635	31.43	9713.042	34089.059
4153	31.41	10811.213	36482.465
103	31.39	7903.486	36160.59
1939	31.39	9389.321	38252.227
5434	31.39	11461.258	35257.523
1619	31.37	8918.951	33781.789
8207	31.35	13639.136	38830.535
2441	31.35	9886.598	38753.359
1042	31.33	8583.837	35900.367
1969	31.33	9461.248	37647.094
9433	31.33	14124.218	37561.766
2634	31.33	9814.968	34083.352
6208	31.32	12195.615	37441.949
9213	31.3	13812.7	37104.512
8170	31.28	13620.546	40001.895
8165	31.28	13614.165	39836.68
10183	31.26	14354.079	37681.965
10507	31.22	14553.86	33033.488
9228	31.22	13839.744	37875.84
605	31.22	8052.746	36686.379
192	31.22	7810.409	38910.598
2339	31.2	9592.299	36989.195
1358	31.2	8640.498	39913.285
3031	31.18	10165.948	38620.879
1509	31.16	8991.154	35739.949
2799	31.14	10117.692	35427.355
891	31.12	8396.227	39200.727
5641	31.1	11800.468	38675.5
2252	31.09	9620.755	34997.781
9277	31.09	13893.453	39101.609
6126	31.07	12173.925	33604.543
8054	31.07	13534.782	36891.914
1668	31.07	9264.984	33690.23
4718	31.05	11317.861	35545.746
6343	31.05	12201.115	39731.676
1364	31.05	8811.817	39983.621
7850	31.03	13295.509	35593.387
7947	31.03	13556.264	33849.457
9180	31.03	13843.678	35911.168
117	31.01	7695.137	36710.926
4671	31.01	11337.173	34058.371
6958	31.01	12787.765	39662.492
4297	31.01	10798.538	38628.305
10179	30.99	14289.623	37403.441
6066	30.99	11979.967	34982.383
6503	30.99	12301.405	36420.391
828	30.99	8352.845	36282.82
2602	30.97	9750.653	34683.113
10407	30.97	14604.297	36138.305
7274	30.97	12825.975	33468.063
1391	30.97	8997.877	38965.742
6234	30.95	12248.466	38120.793
6793	30.93	12578.261	37306.039
2510	30.93	9851.735	36116.336
6198	30.93	12279.846	36899.727
1989	30.91	9340.456	37259.551
3653	30.91	10468.233	39083.266
2303	30.91	9652.513	35861.32
4628	30.89	11144.985	33357.172
9336	30.89	13994.4	39765.117
5332	30.88	11548.081	36847.117
9241	30.88	13924.816	38329.262
7631	30.86	13032.86	38765.73
4088	30.86	10987.943	35045.723
3350	30.86	10373.825	33784.605
6139	30.84	12185.742	34652.855
2645	30.82	9711.518	33562.055
1789	30.82	9166.622	36529.293
3891	30.82	10568.456	36567.586
3249	30.78	10254.857	33997.313
5515	30.78	11641.49	34581.055
869	30.74	8383.948	38032.879
10237	30.74	14240.955	39337.563
6742	30.74	12600.668	35993.145
6774	30.72	12532.902	36820.629
5513	30.7	11754.692	34497.551
5487	30.7	11850.009	33241.504
10234	30.7	14301.594	39202.152
7200	30.68	12886.681	34499.375
9432	30.68	13998.494	37814.59
6357	30.66	12181.269	40009.141
46	30.66	7867.411	34277.047
4669	30.65	11336.338	34046.402
2904	30.65	10073.454	37608.34
3559	30.63	10482.586	36824.762
5331	30.59	11545.982	36785.766
3593	30.59	10499.109	37620.906
3322	30.57	10451.123	33555.152
2974	30.57	10104.742	39479.707
3736	30.57	10679.061	38939.863
979	30.57	8429.299	37804.871
1249	30.55	8831.789	36240.121
6791	30.53	12660.78	37259.063
8381	30.53	13696.401	36131.559
1684	30.53	9161.886	34123.965
7163	30.51	12778.451	35714.977
7113	30.49	12733.719	36696.938
3617	30.49	10409.234	38019.844
3894	30.49	10577.959	36603.715
6144	30.49	12269.279	35015.93
8613	30.47	13944.888	34662.59
10156	30.47	14341.484	36887.184
1950	30.47	9277.511	38091.59
6330	30.45	12141.409	39520.441
1045	30.45	8619.416	35997.914
4138	30.43	10974.809	36251.266
9464	30.42	14212.328	36461.199
2909	30.42	10000.92	37721.457
183	30.42	7689.728	38627.141
8046	30.4	13373.102	36671.234
4912	30.4	11405.682	39074.492
10165	30.4	14319.979	37267.66
6642	30.4	12676.881	34031.602
5456	30.4	11613.476	34320.164
6095	30.38	11995.593	33895.773
8465	30.36	13723.83	34447.984
3554	30.36	10438.25	36783.176
2336	30.34	9704.863	36888.113
8037	30.34	13509.097	36411.43
1765	30.32	9272.153	35599.996
10245	30.3	14223.021	39522.34
5556	30.3	11699.252	36158.414
8475	30.28	13708.981	34417.344
4661	30.26	11303.391	33814.512
7345	30.26	13056.764	35286.633
9945	30.26	14155.465	33847.281
9214	30.24	13871.394	37117.574
944	30.24	8610.489	38886.598
567	30.2	8026.744	37611.887
5611	30.2	11651.923	37793.836
131	30.2	7673.822	37051.242
4973	30.2	11267.352	39551.754
10318	30.2	14510.837	39534.129
6443	30.2	12390.314	38368.629
2528	30.19	9811.894	35684.816
1347	30.19	8826.648	39386.848
4195	30.17	10911.431	37304.676
1010	30.17	8521.891	36794.262
2843	30.15	10026.981	35900.234
6021	30.15	11977.303	37077.613
7720	30.13	13321.683	39066.305
4549	30.13	11200.961	36649.164
715	30.11	8023.887	33487.887
7437	30.11	13021.878	37060.84
4978	30.11	11379.477	39645.172
1478	30.09	8967.932	36717.043
789	30.09	8314.48	34678.355
4015	30.09	10729.07	33377.504
8258	30.07	13679.172	38414.469
1784	30.05	9140.548	36376.063
2419	30.05	9904.284	39464.219
6351	30.03	12166.829	39890.23
5477	30.03	11448.882	33185.375
1035	30.03	8452.105	36340.957
6202	30.01	12068.365	36989.438
5077	30.01	11594.945	39936.18
7337	29.99	13005.657	34978.871
7969	29.99	13530.561	34723.531
3304	29.97	10177.852	33455.152
8315	29.96	13707.953	37448.648
2120	29.96	9474.146	34063.219
8556	29.96	13817.622	33410.422
6236	29.96	12082.454	38163.328
4203	29.94	10783.711	37378.668
1144	29.92	8634.356	33147.77
9221	29.92	13966.933	37603.594
9413	29.9	14176.094	38160.254
2866	29.88	9939.325	36551.711
79	29.88	7892.405	35264.488
1480	29.88	9011.559	36805.383
5384	29.86	11593.433	35864.488
6159	29.86	12161.585	35668.035
3969	29.86	10737.048	35399.523
3098	29.86	10255.593	36615.477
4208	29.86	10948.276	37446.672
1775	29.84	9104.809	36166.313
1073	29.84	8521.952	34995.551
630	29.82	8128.599	35764.805
1693	29.82	9163.666	34281.398
5950	29.82	11882.017	38649.145
93	29.82	7859.079	35845.66
5839	29.8	11888.669	39614.914
5531	29.76	11798.139	35718.215
3638	29.76	10470.915	38618.211
6590	29.76	12317.844	34062.352
3433	29.75	10468.003	35536.578
8480	29.75	13628.567	34286.008
1577	29.73	8894.826	34323.219
637	29.71	8002.367	35621.277
2090	29.69	9437.08	34912.215
1788	29.69	9211.859	36473.164
10181	29.69	14333.395	37589.949
2936	29.69	10101.761	38330.898
5625	29.69	11730.452	38379.707
6792	29.67	12688.091	37287.199
1820	29.65	9170.409	37470.012
3577	29.63	10417.621	37318.605
961	29.63	8479.202	38241.191
10471	29.63	14638.983	34161.961
6130	29.61	12230.687	33890.27
6740	29.59	12687.987	35957.703
2833	29.57	10005.921	35717.113
7273	29.55	12739.087	33444.82
9437	29.52	14178.223	37412.563
3918	29.52	10576.532	35925.469
3165	29.5	10223.255	35877.137
3468	29.5	10510.752	35936.176
2774	29.48	10110.089	34717.266
4685	29.48	11307.51	34415.797
1635	29.46	8902.042	33099.191
6195	29.44	12239.338	36824.969
870	29.44	8231.171	38071.602
8517	29.42	13708.046	33440.238
209	29.4	7770.464	39407.777
2334	29.38	9651.18	36755.953
3998	29.38	10657.622	33837.199
1079	29.38	8618.522	34879.711
974	29.36	8577.366	37832.48
6108	29.36	11912.823	33345.285
24	29.36	7736.292	33468.746
7836	29.34	13141.493	35747.613
8470	29.34	13750.898	34606.809
5330	29.32	11526.411	36784.938
2277	29.32	9516.643	35325.102
1548	29.29	8934.474	34854.047
7191	29.29	12774.334	34673.777
9289	29.29	13795.315	39264.004
6216	29.29	12187.979	37792.719
3130	29.29	10284.203	36128.484
8516	29.27	13646.536	33637.699
3003	29.25	10310.343	39353.883
2405	29.25	9587.703	39324.445
6288	29.25	12091.866	38880.484
4645	29.21	11282.378	33054.488
7289	29.21	12965.907	33195.695
4139	29.21	10993.749	36292.039
4119	29.19	10843.704	35891.73
5741	29.19	11699.647	39599.152
10283	29.19	14226.378	39987.309
5475	29.17	11616.207	33457.684
4874	29.17	11233.419	38731.73
5507	29.15	11772.753	33890.77
10323	29.15	14490.606	39282.438
4418	29.13	11099.875	38725.715
9904	29.13	14152.894	34615.07
6214	29.13	12187.832	37678.703
3680	29.13	10407.278	39830.672
8094	29.11	13439.029	37879.688
7738	29.11	13329.145	38519.883
2379	29.06	9682.729	38377.281
7767	29.06	13293.095	37777.711
989	29.06	8537.749	37496.047
6820	29.06	12498.88	38099.906
9235	29.06	13920.96	38081.387
[truncated: 1,933 more rows]
