# Supplementary material for: Insights on the Control of Yeast Single-Cell Growth Variability by Members of the Trehalose Phosphate Synthase (TPS) Complex
Source: Front Cell Dev Biol. 2021 Jan 28;9:607628. doi: 10.3389/fcell.2021.607628 (PMC7876269; doi:10.3389/fcell.2021.607628)
Supplement: Supplementary file 4 [file Data_Sheet_3.ZIP › to_send/input_files/20190510_GalDelta_delta-TPS1_t5.csv]

Id	Area (µm²)	Centre X Position (µm)	Centre Y Position (µm)
1403	1046.69	8827.113	34186.254
5150	918.77	11056.883	36594
3402	722.18	10147.905	38104.348
1425	541.08	8765.954	34622.676
6613	521.39	11817.68	33045.043
13956	510.67	13986.736	37950.699
5314	497.3	11120.844	34976.676
8110	496.23	12056.407	38038.801
14596	490.54	14250.573	34511.246
625	481.38	7977.599	39269.359
626	477.36	8176.413	38964.934
233	476.4	7716.926	39628.563
3399	474.76	10126.783	37997.996
1246	470.92	8596.267	36174.438
1381	465.75	8747.06	33654.566
8298	463.49	12251.074	39504.66
2113	450.95	9114.402	38054.832
4112	422.24	10350.686	38543.988
4436	421.37	10596.704	35484.566
232	420.05	7904.521	39623.543
11539	418.77	13131.066	37060.855
629	414.04	8009.094	38824.035
1366	408.37	8824.659	33500.852
1620	407.78	8929.324	39001.063
2711	404.31	9870.579	39062.566
1158	403.85	8597.767	38606.332
14926	396.82	14259.678	39086.809
12845	396.44	13754.812	34407.434
722	391.11	8024.977	35846.758
11733	390.73	13182.072	34247.641
6262	384.71	11615.91	37222.34
1543	384.39	8763.344	38112.465
7715	382.72	12054.873	34178.246
1836	382.68	8854.36	34212.254
1541	380.98	8827.732	38093.004
15280	376.34	14565.245	35521.883
11283	375.48	13092.936	38919.938
1743	374.14	8850.784	36124
197	374.14	7719.612	38482.281
986	371.69	8239.172	39163.234
7850	367.92	12120.608	35409.848
1287	367.42	8567.568	34853.309
3368	366.77	10290.279	39051.352
12536	365.98	13717.56	37654.098
7766	362.98	12018.556	33108.648
13757	362.34	13903.887	39482.914
9629	358.38	12911.168	38184.934
8834	353.07	12501.621	33648.852
3659	351.73	10254.632	34007.23
10124	351.58	12746.345	35606.086
161	351.01	7688.979	37416.363
2666	348.92	9650.692	38469.395
1739	348.3	9033.781	36119.852
3461	348.21	10335.712	36412.156
82	347.04	7975.836	35058.027
2659	346.03	9515.052	38257.625
1677	344.32	8888.677	37432.402
12856	344.24	13580.522	34235.188
2083	343.21	9234.577	37104.613
184	341.35	7723.884	37946.961
8775	340.74	12421.478	34193.809
7090	339.86	11840.551	39451.008
12909	339.78	13605.134	33676.164
751	336.64	8167.65	35079.453
1575	333.88	8689.189	39301.625
7764	330.07	12033.423	33027.887
15230	329.23	14508.79	36929.922
8550	323.46	12360.31	37297.059
3299	323.23	10015.392	38484.461
12101	322.24	13472.1	37863.402
3526	322.03	10175.58	36050.398
6741	319.94	11677.365	35590.059
2206	318.2	9446.192	38183.27
1812	318.06	8972.537	34747.125
1237	318.04	8598.582	36528.41
2783	317.41	9774.994	36608.535
2730	316.84	9768.297	38291.641
13044	316.68	13850.53	34872.895
6203	314.67	11589.665	38432.93
14985	312.76	14367.147	39703.188
245	312.51	7649.1	39991.371
7589	310.32	11855.986	36586.824
4102	309.75	10502.207	38229.598
178	309.17	7691.603	37818.734
540	307.58	8090.017	39335.348
12695	306.45	13756.272	35967.813
1625	306.19	8951.91	38817.434
6654	305.9	11724.566	33774.625
15105	305.29	14542.822	39183.152
3004	304.42	10054.427	33414.188
2461	304.04	9668.06	33427.781
12705	303.95	13675.768	36039.219
14714	302.24	14354.787	35668.531
2598	302.16	9693.259	36020.266
1804	301.07	9020.544	34891.199
10361	300.77	12937.436	33214.375
15024	300.67	14456.703	39826.957
3855	299.1	10383.644	34969.645
15236	298.75	14538.147	36830.629
7873	298.31	12148.67	35713.215
822	297.32	8229.961	33312.461
1569	296.74	8704.553	39125.723
3013	295.69	9920.192	33605.594
2939	294.43	9859.501	34254.195
985	292.34	8369.055	39138.633
1957	291.97	9225.96	34189.641
1289	291.65	8534.969	34918.176
1878	291.13	9050.738	33443.02
10415	291.07	13041.312	34511.984
2145	291.05	9098.801	39039.301
4961	289.54	11057.598	39257.266
4267	288.99	10590.672	37798.906
3249	288.93	10074.109	37216.527
3725	288.47	10241.884	33123.633
2456	284.35	9571.001	33297.324
3997	283.41	10352.204	36592.395
13608	282.88	13948.706	36878.254
2150	280.16	9205.929	39221.395
3389	279.45	10211.128	38411.633
8566	279.2	12374.051	37141.219
2984	276.48	10058.438	33043.195
1482	276.08	8715.821	36425.902
14645	275.94	14231.993	34975.492
8519	275.75	12456.785	37644.223
10485	275.69	13038.424	35742.461
14963	274.41	14223.447	39533.734
2293	274.39	9390.462	36158.867
3352	274.26	10159.96	39626.945
15249	273.28	14554.439	36500.914
13693	272.07	13871.573	38593.566
6895	271.82	11638.064	36662.465
2165	271.6	9325.239	39877.93
1994	269.28	9121.178	34940.516
3487	268.84	10165.955	36089.223
5359	268.63	11161.738	33851.195
12311	267.34	13691.52	38987.961
207	266.85	7905.369	38815.613
3388	266.73	10282.202	38636.199
5502	266.44	11198.385	35026.664
3141	266.33	10057.73	35062.047
8133	264.66	12262.48	38191.234
4269	263.9	10732.562	37576.422
7410	262	12043.886	38404.633
3847	261.18	10442.926	34779.332
14733	260.39	14402.628	36003.504
2068	259.68	9084.196	36627.477
9512	258.97	12794.761	39346.227
8494	258.7	12473.573	37694.379
13975	258.65	14156.942	37634.148
6763	258.46	11703.536	35911.512
4183	257.82	10582.977	39358.996
13586	257.57	13882.471	36500.758
4146	256.94	10374.333	39288.301
5960	255.64	11210.542	39764.73
1538	254.93	8741.311	37993.961
14500	254.85	14084.082	33792.5
13763	254.3	13870.49	39496.684
4161	254.07	10346.479	39624.375
984	253.63	8342.387	39101.621
3382	253.48	10307.98	38524.07
5149	253.44	11011.668	36576.18
185	252.33	7863.909	37990.391
1392	251.22	8697.91	33950.031
4784	250.64	10778.428	37478.156
11996	250.43	13430.355	36730.051
1618	250.16	8986.798	38986.648
165	249.82	7711.803	37511.105
6657	249.4	11725.021	33803.543
13970	248.52	14131.612	37596.258
11668	247.71	13181.19	35337.262
11474	247.69	13267.407	37949.098
2481	247.65	9545.16	33863.254
8227	247.14	12249.371	38841.063
13944	246.98	14188.816	38107.504
13560	246.58	13971.065	36027.352
1564	246.24	8686.699	38889.406
7867	245.49	12251.809	35601.602
6136	244.24	11623.642	39573.277
4562	243.52	10836.635	33986.945
8694	243.17	12466.411	35891.477
5226	242	10996.025	36025.086
662	241.56	8155.827	37241.379
2869	241.49	9915.314	35051.863
13945	241.31	14205.612	38124.363
241	241.31	7684.942	39879.348
32	241.28	7753.463	33689.746
1713	241.03	9048.83	36841.121
12235	240.55	13382.512	39878.324
12032	239.9	13502.343	37534.793
1262	239.3	8420.955	35870.629
1599	239.26	9035.192	39929.277
4390	238.98	10586.535	36294.488
1703	238.4	8925.924	36976.031
4074	238.27	10368.453	37741.887
4909	237.08	10797.671	39656.762
4098	236.2	10423.108	38168.195
3819	236.14	10511.683	34240.617
11756	235.57	13254.695	33385.461
1890	235.36	8914.58	33149.363
4174	234.8	10635.875	39910.73
11764	234.07	13268.812	33219.73
5527	233.77	11359.461	35302.742
8708	233.65	12433.661	35431.477
10666	232.98	12935.545	36609.641
7574	232.56	12003.778	37001.203
2735	232.43	9888.525	38067.129
13794	232.12	13957.561	39792.789
4978	232.01	11120.266	38882.695
30	231.95	7682.959	33623.641
10242	231.39	12745.383	34349.535
14703	230.84	14395.044	35444.309
13861	230.66	14022.508	39380.941
898	230.59	8327.555	35511.609
3953	230.13	10495.829	36158.137
3880	229.5	10443.3	35524.82
8340	228.77	12343.63	39958.215
6234	228.67	11444.557	37815
382	227.79	8119.924	39471.395
1567	227.6	8834.067	39044.496
1747	226.57	9019.1	35900.992
3616	225.97	10242.541	34542.016
3602	225.82	10204.476	34690.832
1390	225.4	8708.733	33857.258
8750	225.21	12417.494	34584.406
5148	225.01	10992.192	36572.898
10420	224.96	13077.639	34582.633
10262	224.52	12856.915	34390.652
3025	223.35	10108.367	33920.691
2174	222.64	9373.789	39295.645
2379	222.22	9471.5	34392.539
14487	221.7	14187.199	34040.449
1281	221.66	8482.046	35026.348
4384	221.11	10557.756	36539.742
1650	221.09	9035.368	38148.676
11177	220.86	12929.486	38442.441
1379	220.53	8781.118	33599.781
1936	220.47	9218.789	33821.465
3469	220.46	10196.284	36248.922
3281	220.46	9974.987	38064.676
3214	220.23	10019.756	36065.141
2740	220.01	9914.151	37710.137
2139	219.75	9128.377	38850.859
9035	219.33	12680.716	35687.094
55	218.16	7778.341	34311.824
2762	218.08	9770.473	37107.672
5704	217.87	11415.037	37234.605
13722	217.24	13842.321	39218.465
7758	217.24	11949.268	33192.77
11178	217.18	12946.932	38450.441
3152	217.14	10117.462	35255.793
13869	217.05	14150.49	39430.734
4095	216.38	10378.627	38052.668
10379	215.53	12987.903	33874.793
4729	215.15	10870.609	36770.895
2265	214.75	9451.203	36777.414
3318	214.38	9993.518	39038.887
1876	214.12	9025.202	33342.797
3147	213.89	10049.82	35194.543
15222	213.73	14608.669	36905.867
1946	213.58	9164.444	34078.727
3330	213.5	10037.456	39365.914
6728	213.35	11716.397	35525.332
13640	212.35	13797.33	37839.313
6552	212.01	11486.737	34603.594
12668	211.93	13673.958	36072.648
14978	211.61	14274.773	39659.004
3564	211.26	10289.537	35523.441
8814	211.15	12526.345	33037.129
13531	211.13	13905.376	35525.672
10457	210.76	13103.337	35222.027
989	210.76	8366.838	39220.813
1579	210.57	8714.582	39546.945
11926	210.4	13460.088	35529.059
3255	210.29	9945.786	37481.531
2547	209.1	9552.085	35029.422
12233	209	13479.52	39862.609
2814	208.04	9891.467	35839.742
7757	207.6	11907.562	33474.309
1555	207.58	8669.648	38610.863
8773	207.32	12443.166	34178.16
9515	207.22	12807.089	39383.031
1864	207.12	8907.431	33783.551
5708	207.11	11219.473	37377.734
4151	206.95	10346.405	39356.469
8978	206.72	12494.757	35202.621
11751	206.42	13204.329	33717.82
14895	206.01	14360.444	38597.855
5689	205.27	11302.251	37093.27
2935	205.21	9908.038	34329.523
129	205.13	7977.552	36483.262
5633	205.13	11279.505	36221.172
9340	205.02	12492.195	38234.438
11677	203.96	13329.188	34952.219
7655	203.96	12033.33	35778.504
10196	203.6	12776.181	34773.816
6549	203.58	11491.79	34543.883
203	203.52	7694.972	38682.66
6997	203.5	11682.323	38556.922
3808	203.47	10437.011	34051.316
812	203.35	8006.289	33067.348
2734	203.35	9875.531	38040.23
9014	203.08	12529.731	35579.52
5271	202.74	11149.552	35552.527
3	202.22	7688.346	33093.379
11966	202.09	13493.472	36139.461
1321	201.99	8610.204	33997.852
13824	201.97	14110.214	39870.094
6218	201.44	11619.561	38045.422
2343	201.36	9285.446	35259.102
5199	201.24	10995.334	36206.648
11558	201.23	13280.929	36683.414
8584	201.03	12415.923	37009.883
8481	200.61	12465.439	37939.762
1147	200.59	8559.234	39038.34
4281	200.46	10653.148	37492.168
6875	200.17	11820.173	36464.234
13037	200.1	13938.403	34760.621
1591	199.88	8742.14	39996.645
13707	199.06	13939.294	38947.449
7442	198.35	12035.086	38235.77
12829	197.38	13669.265	34701.742
1632	197.26	8952.986	38768.895
7690	197.01	11937.08	34757.32
7560	196.86	11994.345	37088.27
14471	196.72	14090.757	34400.504
366	196.63	8195.008	39463.512
6001	196.34	11616.316	39830.055
11352	196.32	13265.263	39783.719
694	196.02	8187.428	36440.691
15258	195.79	14464.894	35981.281
8607	195.54	12412.244	36700.262
5006	195.52	11125.371	38510.211
3481	195.46	10342.078	36415.148
3260	195.38	9928.696	37674.984
1391	195.36	8715.385	33868.297
2955	195.19	9703.692	34128.145
1611	195.1	8853.458	39352.41
14818	194.9	14321.294	37708.063
2412	194.69	9471.165	33955.504
1795	194.22	9010.767	34804.152
210	194.14	7823.716	38906.855
4958	194.04	11144.487	39172.621
9157	193.97	12601.374	36359.754
1653	193.72	8849.869	37900.496
12971	193.66	13950.263	34020.426
538	193.49	8175.396	39548.121
11370	193.47	13346.641	39468.457
4516	193.2	10655.888	33510.965
4501	192.97	10755.813	34019.328
2370	192.76	9386.132	34515.27
15265	192.45	14537.118	35788.797
815	192.28	8080.127	33096.637
4579	192.26	10824.615	34609.055
15377	192.22	14441.38	33592.145
6587	191.69	11549.598	33769.988
4134	191.61	10526.388	38998.297
1314	191.28	8575.794	34346.262
10836	191.13	13084.374	37314.82
1475	190.77	8636.642	36271.223
2459	190.52	9691.81	33379.793
11491	189.96	13262.593	37806.348
4099	189.85	10551.583	38168.723
11035	189.77	12920.569	38088.313
10301	189.47	12763.085	33879.344
5982	188.81	11236.512	39969.238
10257	188.78	12728.503	34380.523
8413	188.53	12346.16	38508.703
11897	188.28	13414.152	35264.848
3813	188.28	10483.318	34175.836
4675	187.97	10962.394	36074.512
1635	187.89	8931.152	38486.242
9415	187.88	12686.861	39213.563
1889	187.59	9057.085	33138.852
7016	187.4	11639.266	38735.801
11929	187.05	13478.605	35610.309
7734	186.96	11891.88	33783.309
9471	186.86	12657.104	39844.223
2152	186.15	9088.183	39554.055
4737	185.83	10676.194	36885.445
1385	185.65	8721.615	33675.793
6246	185.62	11545.927	37601.801
4873	185.37	10802.252	38665.211
3403	185.06	10275.892	38125.379
2191	184.96	9456.705	38738.211
36	184.91	7770.98	33789.719
5675	184.66	11365.439	36873.707
11460	184.29	13135.612	38040.672
4079	184.27	10469.773	37752.695
1453	183.97	8823.848	35437.184
13976	183.78	14025.529	37349.688
13834	183.64	14026.625	39985.691
231	183.32	7877.972	39545.516
735	183.14	8130.06	35263.699
3431	182.65	10160.684	37229.707
1589	182.49	8711.317	39939.957
14863	182.46	14379.744	38160.387
8985	182.44	12692.973	35321.828
8490	182.28	12419.283	37679.336
5944	182.19	11389.497	39577.348
4938	182.07	11186.366	39487.426
15260	182.05	14404.77	36010.129
12163	181.82	13477.665	38737.652
7286	181.59	11874.485	39019.008
243	181.44	7911.932	39943.836
15190	181.17	14543.968	37428.777
13550	181.08	13799.671	35713.996
4389	181	10761.693	36264.457
9362	181	12685.368	38503.215
15370	180.65	14588.89	33732.848
3308	180.62	10067.32	38867.461
9064	180.14	12572.129	35870.23
1441	179.79	8653.374	34965.965
10243	179.64	12881.709	34346.184
1598	179.41	8939.699	39897.73
8749	179.35	12446.325	34569.668
2223	179.33	9456.078	38150.098
2130	179.24	9205.155	38400.938
1484	179.1	8731.011	36466.488
3047	179.03	9946.082	34139.465
3320	178.95	9947.624	39158.777
15018	178.93	14584.055	39770.055
3376	178.36	10248.447	38743.656
8616	178.22	12431.413	36502.363
12102	178.05	13397.172	37869.109
13655	178.03	13867.939	38034.828
2244	177.97	9338.242	37407.16
541	177.57	8141.972	39359.902
15403	177.49	14596.631	33146.332
4155	177.15	10478.359	39388.609
4952	176.73	11002.831	39408.027
7769	176.63	12060.659	33151.281
15121	175.77	14556.322	39026.953
14783	175.66	14229.168	37337.5
1302	175.62	8590.568	34465.059
11886	175.45	13484.13	35169.773
4511	175.35	10699.438	33966.598
5525	175.22	11312.496	35278.813
8701	174.7	12433.534	35641.387
1416	174.28	8677.76	34408.504
1467	174.16	8689.563	35857.785
3010	173.24	9961.573	33557.746
5404	173.15	11208.014	33133.238
10723	172.86	13030.516	36903.695
1757	172.61	8995.623	35889.059
637	172.48	8124.03	38477.293
2721	172.15	9851.217	38521.742
14717	171.86	14348.716	35771.23
8009	171.65	12103.051	37199.176
14705	171.63	14335.729	35466.52
14521	171.48	14350.811	33007.891
1145	171.4	8499.174	39178.535
2485	171.4	9624.25	33892.172
2970	171.14	9871.261	33374.367
7807	171.12	12271.23	34479.781
208	171.08	7857.622	38849.516
10326	171.02	12746.021	33450.77
3325	170.45	10038.819	39222.059
6168	170.24	11494.007	39207.672
11455	170.22	13144.863	38288.367
15379	169.99	14617.091	33630.359
236	169.91	7795.662	39659.227
15297	169.72	14611.148	35081.719
5966	169.3	11330.604	39830.352
14505	168.72	14016.756	33344.734
7661	168.47	12055.034	35867.195
961	168.43	8237.495	37985.805
762	168.34	8196.568	34875.977
14937	168.07	14252.579	39139.672
5104	167.94	11163.688	37606.199
4975	167.82	10998.165	38852.398
14040	167.46	14199.049	36243.195
2700	167.34	9852.258	39666.02
6588	167.13	11416.811	33769.598
3250	166.9	10110.995	37224.242
7040	166.21	11808.143	38973.477
4926	165.83	11030.813	40007.063
1272	165.68	8492.308	35287.887
12904	165.58	13572.306	33960.371
11630	165.56	13316.222	35769.098
7318	165.54	12033.176	38891.551
59	165.37	7681.621	34433.391
1386	165.33	8686.882	33690.984
2284	164.97	9342.369	36268.484
7970	164.91	12265.901	36701.555
959	164.68	8396.611	37829.156
7819	164.64	12157.536	34682.859
149	164.41	7773.486	37106.703
4060	164.39	10425.818	37603.152
1787	164.16	9007.999	35049.074
3835	163.99	10496.222	34491.863
246	163.95	8031.009	39896.297
12964	163.72	13894.062	33786.344
1347	163.7	8421.261	33480.68
15025	163.61	14588.388	39837.246
12277	163.44	13687.903	39359.992
2993	163.23	10024.633	33212.859
13790	162.78	13795.409	39737.844
3603	162.54	10272.153	34732.727
723	162.38	8120.48	35881.063
15273	162.31	14497	35425.148
5366	162.1	11147.639	33658.445
4405	162.02	10725.415	35980.922
11622	161.35	13296.812	36039.313
3604	161.19	10221.565	34736.98
7445	160.95	12011.532	38243.855
11782	160.93	13404.112	33082.863
7773	160.93	12026.49	33024.84
10458	160.83	12957.591	35228.559
1096	160.52	8404.18	39478.219
3282	160.49	9974.19	38078.738
5302	160.08	11016.244	35142.293
2178	160.05	9280.449	39368.406
7795	159.99	12205.247	33915.758
3429	159.49	10272.713	37482.648
4498	159.05	10670.544	34401.328
15399	158.69	14520.92	33062.77
1369	158.26	8835.482	33511.969
5	158.23	7702.011	33161.988
15292	158.23	14563.276	35027.871
15354	158.19	14472.25	34004.98
3177	157.96	9935.759	35644.012
7699	157.92	12060.015	34486.672
14564	157.73	14318.078	34166.008
7196	157.56	11929.656	39979.367
3228	157.46	10080.111	36370.344
1471	157.42	8673.709	35973.535
969	157.36	8406.485	38407.391
2254	157.23	9376.665	37129.422
1553	157.17	8801.473	38601.516
1193	157.06	8574.289	37559.633
239	156.89	7843.283	39733.891
10375	156.69	12980.716	33642.641
11294	156.64	12963.214	39018.566
8294	156.54	12187.012	39416.957
1412	156.44	8717.088	34357.395
5307	156.39	11027.647	35213.41
703	156.35	8152.002	36164.066
3413	156.02	10305.329	37687.043
5521	155.83	11357.68	35252.211
1503	155.79	8704.248	36919.02
5440	155.74	11307.086	34086.078
4803	155.7	10809.308	37653.148
11255	155.54	12922.763	38692.676
2793	155.28	9716.061	36485.027
8837	155.18	12522.848	33743.934
848	154.93	8219.959	34039.352
3362	154.76	10246.962	39411.133
3053	154.66	10098.745	34237.008
676	154.47	8081.02	36734.129
1130	154.45	8498.58	39639.984
2169	154.45	9436.257	39924.559
6911	154.45	11673.048	36930
5434	154.4	11255.022	33939.84
7729	154.38	12036.941	33711.305
11320	154.38	13111.028	39431.059
2622	154.34	9621.988	36780.219
11464	154.28	13270.339	38056.199
3599	154.03	10266.065	34674.863
2841	153.92	9804.335	35323.332
7180	153.59	11942.67	39801.559
888	153.51	8308.903	34988.355
7152	153.3	11795.263	39796.793
3337	153.17	10119.654	39760.145
2050	153.07	9078.635	36193.559
639	153	8014.096	38544.051
112	152.82	7828.873	35872.734
9421	152.69	12509.931	39329.375
12852	152.5	13570.05	34135.836
2069	152.42	9137.824	36709.629
15371	152.4	14443.886	33751.648
11701	152.38	13157.517	34728.594
9753	152.31	12892.315	37397.609
7330	152.25	12040.163	38636.754
897	152.23	8354.659	35413.262
10306	152.12	12830.722	33932.973
962	152.04	8322.839	38032.285
7474	151.96	11847.581	37858.297
6755	151.96	11672.597	35807.672
3748	151.94	10422.707	33581.508
3253	151.91	9992.272	37477.773
4916	151.75	10856.731	39903.184
546	151.66	8196.505	39426.473
1308	151.47	8415.261	34547.035
12008	151.45	13372.286	36999.457
13883	151.25	14195.752	39018.73
15187	150.97	14589.122	37356.289
4430	150.95	10565.783	35711.656
8739	150.72	12292.071	34633.785
1236	150.7	8532.718	36489.219
1419	150.7	8824.846	34500.141
1789	150.47	8945.184	35081.43
13738	150.47	13874.472	39299.984
213	150.43	7781.827	38936.652
42	150.16	7911.221	34006.188
733	150.14	8062.179	35547.625
13889	150.11	14138.526	38834.832
4499	149.89	10706.878	34146.012
3319	149.84	9939.538	39056.914
3720	149.82	10299.375	33178.43
7109	149.78	11670.499	39564.953
3375	149.57	10280.13	38654.719
3497	149.24	10190.566	36133.051
9967	148.98	12758.427	36991.492
7812	148.98	12189.806	34593.633
8054	148.94	12247.478	37633.395
6894	148.86	11658.294	36636.934
12243	148.86	13587.617	39908.457
12814	148.75	13602.69	34910.5
1099	148.73	8203.608	39527.281
1616	148.71	9046.067	39372.781
6191	148.69	11510.713	38756.914
3343	148.67	10095.638	39993.137
8590	148.67	12437.297	36742.996
14529	148.61	14232.775	33308.277
2411	148.57	9351.125	33894.375
6601	148.36	11469.187	33204.617
651	148.29	8165.607	37815.891
13915	148.27	14176.408	38547.523
4265	148.23	10643.965	37766.777
738	148.11	8159.46	35391.668
11375	148	13137.037	39154.121
6578	147.75	11627.612	33652.961
8486	147.63	12415.171	37968.23
2227	147.48	9476.242	37937.859
14546	147.33	14290.285	33707.352
3015	147.06	10078.499	33658.461
10128	146.91	12906.868	35427.41
7886	146.85	12203.045	35936.758
7751	146.79	11863.915	33415.773
690	146.73	8077.498	36669.23
1339	146.37	8416.016	33385.801
3272	146.12	9923.438	37934.277
2756	146.1	9702.626	37281.684
2724	146.08	9736.372	38603.828
2176	146.03	9482.716	39346.656
1965	145.97	9143.969	34311.195
537	145.91	8153.226	39526.133
13663	145.87	13889.045	38109.746
13002	145.8	13992.528	34482.844
1221	145.74	8490.974	36819.859
3440	145.74	10223.028	37077.199
202	145.72	7975.551	38679.891
1288	145.72	8588.164	34906.219
11508	145.49	13314.211	37623.281
1459	145.47	8683.959	35709.027
12483	145.47	13698.977	38131.613
1717	145.41	8855.941	36654.52
8686	145.2	12481.557	35811.969
5860	145.11	11204.089	38759.227
11334	144.86	12979.284	39853.383
6194	144.82	11486.943	38515.117
219	144.76	7764.848	39156.5
1574	144.59	8648.791	39286.195
2639	144.57	9528.325	37387.684
14792	144.55	14215.783	37374.293
2742	144.53	9847.824	37780.078
15062	144.53	14550.857	39470.59
10965	144.47	12939.851	37883.387
2041	144.44	9243.38	35624.758
7369	144.11	11949.19	38522.535
4219	144.07	10767.778	38653.215
15113	143.8	14598.029	39229.852
628	143.73	8161.6	39111.391
11383	143.71	13214.584	39092.875
2089	143.69	9262.366	37248.219
8041	143.65	12112.703	37583.371
633	143.59	8041.799	38704.457
46	143.38	7821.932	34072.977
5535	143.34	11302.411	35355.785
3596	143.29	10204.938	34652.855
1810	143.23	9024.251	34697.875
13584	143.23	13921.105	36474.66
3769	143.19	10390.196	33730.395
3628	143.19	10340.313	34430.789
15274	143.13	14483.099	35424.066
15013	143.09	14346.75	39993.59
12925	143.08	13712.417	33322.375
8795	142.87	12281.009	33904.969
8852	142.69	12554.202	34009.84
2092	142.65	9164.668	37375.105
6183	142.54	11582.755	38924.328
5455	142.42	11328.476	34273.707
12133	142.33	13531.696	38297.156
13967	142.33	14150.434	37518.957
1721	142.19	8916.348	36474.094
9572	142.1	12723.54	38813.457
12692	142.1	13579.918	35950.172
4634	142.08	10825.389	35592.438
10952	142.02	13004.711	37810.301
4431	141.87	10705.103	35427.961
4073	141.56	10490.131	37731.594
2517	141.54	9507.872	34654.777
1633	141.41	8899.387	38773.078
10871	141.28	12935.456	37454.504
9302	141.1	12696.915	37772.73
9373	141.01	12492.425	38678.023
5354	140.76	11099.327	34287.512
4900	140.74	10878.73	39288.477
4119	140.74	10440.027	38643.602
12007	140.61	13448.846	36994.141
12781	140.55	13587.564	35253.773
1452	140.26	8809.775	35403.359
1734	140.24	9058.202	36089.176
886	140.13	8327.246	34888.355
11612	140.09	13209.467	35996.098
10291	140.09	12822.858	33997.215
15382	139.95	14509.842	33365.59
15047	139.92	14593.108	39711.855
8500	139.84	12401.725	37766.457
3455	139.8	10221.059	36642.473
3585	139.76	10253.573	35007.703
1662	139.76	8927.801	37764.898
6133	139.38	11428.223	39571.051
5945	139.36	11236.509	39579.336
4639	139.26	10832.462	35799.441
1244	139.15	8597.674	36060.664
2229	139.15	9431.664	37673.973
15243	139.11	14545.381	36552.48
14517	139	14106.836	33068.105
8824	138.79	12588.699	33242.016
9779	138.71	12885.919	37449.324
1491	138.59	8679.575	36533.711
10230	138.08	12857.232	34594.16
11814	138.08	13562.141	34084.602
4836	138.02	10811.147	38001.113
10310	137.83	12840.178	33733.152
1572	137.83	8813.405	39254.563
4917	137.52	10966.182	39906.066
2887	137.5	9872.255	34880.641
13957	137.46	14049.017	37961.82
7243	137.21	12029.707	39368.395
982	137.21	8273.778	38952.457
1848	136.89	9024.211	33919.223
5262	136.81	11154.848	35667.934
1275	136.66	8440.515	35099.617
218	136.41	7644.548	39157.16
2434	136.39	9294.58	33258.957
10370	136.33	13083.471	33284.215
5336	136.26	10995.537	34572.957
3317	136.26	9990.311	39000.547
1621	136.2	8881.073	39044.02
8383	136.16	12420.647	39006.27
3706	136.1	10284.484	33700.5
12548	136.05	13601.367	37414.328
996	135.89	8238.376	39411.727
4116	135.89	10494.149	38583.746
77	135.82	7701.887	34919.652
11381	135.7	13326.822	38988.402
4733	135.61	10956.415	36828.363
957	135.57	8289.048	37708.336
3741	135.55	10472.397	33517.34
4918	135.49	10859.148	39924.5
85	135.47	7741.062	35112.477
11238	135.4	13052.416	38636.91
12269	135.13	13765.046	39292.176
809	135.03	8130.195	33451.453
1827	134.74	8941.075	34310.586
2802	134.67	9825.075	36144.82
9381	134.65	12702.127	38878.238
1779	134.48	8844.827	35187.539
11715	134.42	13314.164	34508.84
6502	134.17	11503.762	35419.578
2212	134.09	9358.717	38277.414
2234	134.02	9286.636	37812.641
3600	133.92	10167.637	34682.43
11919	133.9	13418.354	35452.238
1955	133.88	9265.552	34172.617
2064	133.86	9136.868	36556.012
647	133.75	8034.994	38101.617
666	133.54	8029.051	37338.129
4402	133.15	10755.732	35953.609
11773	132.92	13187.756	33310.555
12880	132.91	13586.922	34074.543
8366	132.89	12316.866	39143.301
6616	132.89	11719.362	33122.953
1709	132.77	8937.96	36744.148
2645	132.75	9681.04	37652.074
6480	132.75	11510.046	35713.035
1330	132.56	8553.191	33560.266
11338	132.54	12999.915	39903.715
4934	132.54	11051.308	39749.715
15326	132.52	14514.683	34670.266
2693	132.48	9652.471	39886.168
8644	132.39	12393.101	36377.066
709	132.31	8017.951	35939.004
3357	132.25	10190.604	39470.074
72	132.1	7922.063	34718.16
9501	132.08	12754.847	39689.023
14998	132.02	14230.726	39825.078
882	131.99	8242.989	34723.387
80	131.97	7702.401	34984.375
5546	131.91	11396.928	35524.395
9628	131.87	12757.989	38158.223
9344	131.55	12520.081	38335.758
12246	131.39	13569.965	39603.512
5123	131.37	11197.356	37250.391
12944	131.24	13943.668	33358.738
1468	131.24	8760.975	35898.625
1423	131.22	8801.48	34560.188
13961	131.22	14162.781	37757.992
51	131.2	7913.346	34237.777
6629	131.1	11790.51	33386.566
2937	130.93	9774.862	34391.887
2364	130.91	9465.802	34749.488
106	130.91	7974.886	35644.031
15291	130.91	14427.587	34982.453
1198	130.88	8497.349	37468.98
12228	130.74	13426.802	39816.211
1520	130.66	8813.131	37406.305
2055	130.63	9208.513	36280.41
8953	130.63	12580.637	34695.258
4468	130.61	10718.983	34953.93
1540	130.57	8740.699	38075.691
14726	130.53	14307.837	35893.805
5324	130.36	11124.228	34966.957
6932	130.32	11791.224	37215.355
7098	130.19	11810.797	39494.961
14798	130.13	14261.101	37431.621
2123	130.05	9258.884	38167.27
238	130.01	7976.68	39688.488
6936	129.88	11720.085	37232.34
5078	129.86	11148.968	37895.145
13991	129.82	14129.088	37244.289
887	129.76	8342.401	34980.715
2475	129.75	9541.667	33730.16
4572	129.67	10924.321	34441.668
4123	129.63	10441.827	38687.758
14253	129.59	14139.336	35208.281
52	129.5	7935.452	34279.797
2168	129.42	9396.565	39900.969
8267	129.4	12066.394	39145.051
11934	129.38	13478.827	35677.73
3441	129.3	10238.924	37077.484
4172	129.04	10350.385	39921.117
6727	128.96	11704.616	35517.055
2085	128.88	9267.863	37146.82
8983	128.88	12560.634	35293.82
11740	128.84	13168.349	34000.578
1869	128.6	9050.853	33519.313
12689	128.42	13730.026	35932.324
13609	128.31	13873.053	37086.938
12906	128.19	13743.981	33967.844
13061	128.08	13950.176	35011.246
14841	127.96	14376.811	37970.641
11790	127.87	13428.466	33351.934
12948	127.75	13918.536	33396.988
7717	127.43	11876.979	34199.367
12768	127.37	13625.006	35408.578
3722	127.31	10185.909	33244.375
1560	127.31	8730.17	38704.633
2127	127.2	9228.611	38325.504
1532	127.18	8816.578	37890.422
3446	127.04	10319.092	37175.051
7321	127.01	12033.816	38909.887
2699	126.95	9881.867	39649.594
7782	126.85	12141.8	33360.598
14953	126.81	14209.358	39368.379
10421	126.64	13118.254	34636.246
5005	126.62	11033.324	38502.215
2953	126.6	9784.646	34108.258
3364	126.6	10302.062	39145.813
1819	126.53	9041.506	34504.621
4722	126.32	10804.8	36633.648
6006	126.3	11516.063	39850.434
1142	126.24	8563.364	39391.449
8839	126.24	12584.731	33793.359
8436	126.14	12472.048	38178.289
194	126.05	7712.871	38417.07
139	125.93	7673.871	36879.074
4527	125.86	10634.367	33232.031
2120	125.84	9115.401	38126.445
5481	125.8	11407.986	34700.305
4164	125.45	10446.509	39637.648
3480	125.44	10329.466	36407.898
11482	125.42	13236.581	37705.469
11369	125.36	13165.711	39364.891
12738	125.36	13668.709	35667.59
889	125.13	8381.229	35060.91
15182	125.01	14616.45	37583.32
1408	125.01	8657.778	34214.922
1143	124.94	8606.34	39118.445
222	124.94	7888.109	39237.758
3355	124.77	10266.687	39456.508
14468	124.73	14006.858	34372.391
7515	124.63	11885.378	37769.031
8335	124.55	12287.985	39795.309
5387	124.52	11110.366	33232.602
12873	124.42	13604.445	34043.695
2074	124.29	9197.301	36823.969
181	124.25	7673.875	37895.191
6672	124.23	11767.815	34289.145
1282	124.23	8530.647	35050.781
1338	124.19	8485.524	33371.117
133	124.19	7659.644	36737.164
1209	124.04	8513.007	37085.105
2680	123.96	9494.341	39070.238
12340	123.94	13768.592	38896.664
35	123.94	7824.458	33722.875
11648	123.92	13263.056	35623.793
5835	123.9	11211	38518.539
6305	123.86	11516.393	37148.836
1535	123.77	8717.793	37948.035
198	123.77	7926.918	38534.336
8832	123.73	12494.778	33591.371
9256	123.65	12550.051	37332.477
11423	123.48	13281.863	38505.078
1240	123.48	8577.683	36275.203
1448	123.39	8799.019	35211.516
3305	123.31	10082.186	38762.051
11342	123.12	12948.452	39944.445
2957	122.95	9701.67	33838.742
2866	122.85	9857.456	34984.621
4250	122.79	10620.902	37898.289
1404	122.72	8771.366	34176.293
1577	122.72	8796.547	39414.047
8088	122.68	12272.135	37866.539
6083	122.64	11633.292	39694.559
6258	122.58	11439.053	37493.586
2798	122.56	9764.605	36259.43
9451	122.37	12565.713	39670.199
2400	122.26	9444.85	34084.781
2764	122.16	9744.268	37156
4369	122.14	10655.54	36568.055
2744	122.1	9753.462	37516.188
12370	122.06	13756.651	38758.07
3781	122.05	10362.606	33751.734
8458	121.78	12302.557	38113.105
4552	121.6	10819.794	33442.07
3445	121.47	10276.277	37169.074
4882	121.41	10933.596	38890.434
810	121.41	8177.453	33481.934
689	121.38	8014.973	36651.957
15186	121.32	14485.824	37646.523
14258	121.32	14039.128	34954.285
3719	121.3	10152.558	33483.402
2765	121.26	9892.066	36869.934
11753	121.24	13214.319	33594.238
9422	120.93	12608.649	39335.73
2134	120.93	9212.835	38618.84
7561	120.88	11952.706	37099.305
670	120.8	8092.265	37170.074
142	120.76	7919.569	36907.32
4994	120.7	11069.408	38747.27
14899	120.69	14365.899	38747.543
2650	120.67	9623.767	37767.039
7339	120.59	11850.943	38677.68
1504	120.59	8678.014	36931.02
3259	120.57	10038.132	37633.242
14023	120.55	14030.631	36611.059
15151	120.53	14490.116	38606.383
1115	120.46	8401.032	39915.809
191	120.46	7947.229	38372.109
1755	120.28	9028.839	35775.254
9534	120.23	12802.519	39178.82
1822	120.13	8916.163	34561.359
973	120.03	8373.002	38549.668
5092	120	11199.108	37819.055
4147	119.96	10514.419	39319.605
8803	119.96	12385.944	33518.375
164	119.94	7727.435	37473.184
13189	119.92	13860.918	35080.805
2807	119.92	9747.83	36048.031
8412	119.88	12385.826	38485.785
4169	119.71	10421.128	39777.242
13853	119.71	14071.831	39324.875
4616	119.65	10859.367	35266.797
6990	119.5	11699.091	38406.188
4969	119.44	11149.868	39095.742
15033	119.38	14434.466	39981.922
13985	119.34	14051.551	37435.773
12868	119.25	13661.335	33973.422
1146	119.23	8579.705	39176.59
14917	119.21	14308.611	38896.125
9544	119.17	12814.61	38968.059
3166	119.15	10083.963	35533.043
4067	119.08	10467.648	37646.301
180	119.02	7896.47	37891.355
1949	118.98	9070.73	34101.246
1117	118.96	8614.271	39875.688
11806	118.92	13521.42	33875.641
3770	118.92	10514.772	33731.023
11357	118.87	13234.335	39703.297
4858	118.87	10984.992	38275.184
11812	118.85	13399.472	34066.426
13596	118.85	13865.445	36732.508
12605	118.85	13739.605	36849.945
2655	118.81	9599.562	38120.363
14592	118.6	14420.401	34499.727
127	118.56	7842.347	36405.09
3581	118.41	10298.777	35217.223
6208	118.33	11555.133	38243.684
939	118.2	8221.227	37115.992
2388	118.16	9310.657	33988.031
56	117.98	7924.037	34343.016
1418	117.98	8644.943	34449.82
10487	117.95	13120.938	35774.949
4218	117.89	10760.234	38636.301
4959	117.89	11190.705	39232.746
12642	117.79	13760.085	36470.77
8081	117.7	12158.371	37821.445
1647	117.68	8906.03	38081.59
1112	117.66	8279.205	39756.594
5198	117.58	11159.498	36202.699
2131	117.58	9153.575	38453.426
12248	117.41	13701.687	39639.711
2498	117.33	9685.57	34116.844
8912	117.2	12502.202	34422.371
3980	117.07	10549.142	36465.938
2627	117.07	9562.025	37015.688
940	117.07	8354.269	37141.309
8270	116.95	12147.605	39163.758
4196	116.93	10647.289	38967.844
2568	116.93	9490.48	35350.086
101	116.89	7876.192	35558.535
655	116.82	7995.133	37635.266
10481	116.7	12996.425	35610
672	116.68	8013.993	37000.625
4857	116.64	10937.402	38272.426
757	116.53	8155.452	34840.867
8386	116.51	12396.482	39080.453
1348	116.34	8607.06	33173.672
2239	116.24	9361.562	37602.41
706	116.22	8018.182	36189.723
804	116.17	8018.491	33362.219
783	116.09	8049.528	34266.242
2776	116.03	9804.567	36705.91
5326	116.01	11116.802	34669.23
2696	115.92	9887.459	39863.586
3291	115.9	9931.498	38359.734
2390	115.82	9394.443	34010.641
1252	115.76	8554.162	35926.805
3937	115.63	10544.085	35953.094
992	115.53	8229.787	39279.641
9089	115.44	12586.777	36014.316
1507	115.3	8802.503	36991.457
13598	115.23	13929.811	36837.766
5658	115.21	11327.088	36549.891
10311	115.17	12898.192	33750.492
2325	115.17	9419.242	35572.91
14550	114.84	14414.221	33764.68
1974	114.84	9209.824	34691.547
14932	114.77	14266.756	39126.531
12923	114.75	13677.598	33282.648
7	114.69	7748.566	33173.66
2338	114.69	9280.191	35168.977
2992	114.67	10076.923	33209.613
167	114.67	7936.152	37511.742
1161	114.63	8422.195	38363.559
1772	114.59	8870.273	35300.352
4512	114.58	10670.608	33751.625
12	114.52	7747.904	33237.379
11778	114.46	13246.012	33390.047
3316	114.42	9929.725	38977.074
635	114.42	8051.843	38750.887
8828	114.42	12680.262	33437.34
6210	114.35	11597.718	38280.102
5141	114.33	11154.179	36766.715
14482	114.33	14116.209	34255.168
13986	114.31	14147.686	37443.137
7019	114.19	11681.698	38782.867
14939	114.15	14276.781	39141.887
3857	114.08	10455.611	35041.156
4880	114.04	10929.843	38829.465
2302	114.02	9344.677	35757.301
156	114	7642.487	37265.707
13954	114	14091.672	37931.723
4942	113.92	11090.932	39567.387
1691	113.89	8943.642	37319.461
14597	113.89	14344.569	34509.102
11826	113.85	13404.45	34288.984
14750	113.83	14231.478	36413.832
15294	113.68	14587.181	35055.488
7157	113.66	11732.965	39812
3936	113.64	10436.95	35937.734
2603	113.52	9682.752	36140.355
2183	113.52	9329.999	39258.211
15124	113.52	14466.156	39085.629
1687	113.45	8878.942	37220.84
2952	113.37	9805.051	34107.227
2172	113.22	9351.527	39540.535
2708	113.12	9733.416	39231.941
10833	113.1	13126.309	37304.52
14727	113.04	14244.103	35944.215
7623	113.02	11965.079	36380.219
13789	113	13810.941	39728.137
225	112.97	7834.987	39295.406
1157	112.89	8548.529	38573.848
5861	112.83	11383.133	38762.77
8801	112.79	12457.17	33806.496
7528	112.78	11895.789	37593.563
1119	112.78	8485.978	39875.402
247	112.68	8178.981	39637.992
3331	112.66	10070.608	39502.066
6718	112.6	11698.127	35361.352
9366	112.58	12631.411	38547.711
542	112.47	8145.789	39385.242
5530	112.45	11390.858	35337.059
2081	112.43	9215.814	37053.113
4509	112.37	10629.826	33910.766
1918	112.37	9264.207	33495.871
6646	112.35	11773.754	33733.027
921	112.28	8279.332	36352.996
3508	112.22	10198.642	35904.125
2148	112.16	9256.853	39149.23
5504	112.16	11270.276	35078
11857	111.91	13476.141	34871.152
4173	111.91	10610.849	39825.477
172	111.78	7942.696	37694.16
7007	111.65	11773.598	38702.988
11551	111.63	13237.027	36775.203
83	111.59	7795.515	35057.457
14912	111.43	14339.446	38854.555
5469	111.42	11280.055	34444.047
11785	111.38	13497.007	33250.051
2606	111.36	9531.565	36218.172
15278	111.22	14463.066	35487.305
1550	111.17	8688.542	38472.402
4297	111.11	10719.806	37249.574
2976	111.05	9703.555	33446.609
11731	111.03	13238.22	34184.73
12821	110.94	13721.662	34638.555
6684	110.9	11694.532	34579.93
1875	110.84	8960.899	33626.949
4939	110.84	11077.834	39490.16
15361	110.8	14551.074	33871.004
9623	110.74	12892.207	38372.184
4233	110.73	10586.967	38419.691
649	110.63	8004.896	37941.113
7328	110.61	11956.982	38945.563
2771	110.61	9857.494	36957.301
6980	110.61	11633.854	38232.242
4583	110.57	10874.446	34639.262
9077	110.57	12704.622	35961.203
13617	110.55	13984.616	37155.5
8600	110.53	12488.888	36564.875
892	110.52	8408.975	35133.363
1222	110.5	8517.674	36855.086
6961	110.44	11711.294	37679.172
7434	110.29	12052.082	38188.816
2508	110.25	9579.733	34429.129
8309	110.23	12179.412	39628.719
13874	110.23	14097.854	39171.984
12127	110.21	13392.709	38200.18
845	110.19	8357.354	34018.02
8463	110.11	12468.86	38126.82
4453	110.09	10654.222	35366.863
3209	110.09	9998.517	35927.73
11361	110.04	13149.397	39438.215
4019	110.02	10501.805	36739.91
15288	109.86	14533.123	35185.203
5430	109.86	11364.607	33835.688
14426	109.75	13998.825	34774.641
964	109.71	8352.822	38056.738
6173	109.71	11485.586	38952.949
13060	109.69	13809.358	34993.531
2741	109.65	9913.807	37743.422
49	109.6	7964.551	34168.863
7621	109.52	11880.353	36360.402
4103	109.44	10510.106	38259.965
3394	109.42	10271.378	38215.512
4896	109.37	10892.888	39247.996
1465	109.29	8825.382	35812.438
1871	109.25	8946.147	33545.242
1552	109.16	8735.739	38500.945
5377	109.08	11189.938	33340.824
711	109.02	8141.989	35955.387
12980	109	13906.612	34136.781
11780	109	13162.795	33042.664
12533	108.98	13733.964	37622.578
714	108.96	8007.185	36012.742
5465	108.89	11244.372	34409.059
4605	108.81	10933.596	35120.238
136	108.7	7752.384	36796.219
9537	108.66	12920.151	39235.824
4717	108.62	10792.347	36599.566
3889	108.56	10439.572	35561.613
10374	108.54	13046.952	33627.02
823	108.47	8333.482	33370.844
684	108.43	8185.354	36578.402
3423	108.41	10237.216	37659.781
5547	108.25	11339.685	35527.828
5968	108.24	11349.515	39838.715
9049	108.24	12634.095	35766.379
3400	108.08	10146.901	38025.773
3729	108.08	10410.584	33327.313
1753	108.04	9021.879	35755.945
2809	108.03	9804.256	35746.633
12280	108.03	13592.194	39396.332
7845	107.89	12068.801	35360.734
8022	107.89	12257.247	37337.047
2344	107.87	9411.349	34940
1184	107.8	8554.405	37672.461
830	107.68	8408.576	33571.797
4914	107.57	10843.068	39708.938
10103	107.55	12802.57	36129.48
14931	107.51	14241.34	39114.391
9390	107.51	12599.093	38950.645
1494	107.41	8680.033	36624.242
9686	107.37	12755.382	37759.324
13968	107.35	14012.824	37521.563
2157	107.35	9099.597	39798.34
5730	107.24	11209.961	37881.063
3344	107.22	10222.489	39784.816
3557	107.22	10221.078	35483.621
9483	107.14	12612.507	39981.07
11744	107.09	13143.599	34065.195
1399	107.07	8715.837	33977.723
8605	107.01	12331.968	36676.66
6897	106.97	11720.494	36683.555
5345	106.91	11051.089	34135.402
14697	106.8	14298.415	35164.676
1346	106.78	8597.05	33462.766
1180	106.74	8547.2	37859.496
66	106.7	7702.494	34568.43
2062	106.7	9183.601	36499.758
2755	106.68	9729.253	37210.063
2126	106.68	9140.11	38285.355
8127	106.67	12220.939	38144.738
6970	106.63	11794.333	37938.309
2346	106.51	9329.448	34978.047
4278	106.47	10753.134	37408.563
4502	106.42	10775.048	34077.242
7260	106.38	12003.021	39169.969
13947	106.34	14180.329	37838.547
14906	106.34	14353.24	38769.879
4268	106.26	10662.357	37823.227
8788	106.11	12368.131	34071.832
8506	106.11	12484.432	37533.34
1298	106.09	8531.512	34733.172
14775	106.05	14274.582	37177.313
11724	105.98	13340.61	34312.34
2971	105.94	9756.455	33372.313
6511	105.92	11429.223	35284.895
1114	105.92	8297.751	39811.742
8425	105.9	12348.536	38362.613
3321	105.86	10103.121	39170.156
4061	105.82	10409.404	37607.258
4528	105.82	10744.089	33272.43
4867	105.8	10826.615	38458.547
1079	105.77	8355.036	39448.863
2534	105.61	9600.213	34913.605
11678	105.54	13320.919	34997.23
2465	105.52	9578.765	33499.957
9201	105.5	12504.173	36851.309
2941	105.48	9770.54	34251.535
12336	105.48	13659.562	38852.785
2667	105.46	9681.991	38490.137
146	105.42	7987.042	36968.266
7761	105.4	11984.236	33228.23
14766	105.36	14309.059	36975.289
14988	105.32	14215.428	39744.867
3383	105.32	10157.469	38531.883
14476	105.29	14143.299	34142.148
12422	105.25	13633.644	38393.891
2107	105.17	9096.865	37939.66
6193	105.06	11574.249	38502.777
11964	105.06	13554.598	36122.289
6526	105.06	11446.8	34950.059
4606	104.94	10907.154	35127.066
4723	104.92	10842.645	36638.359
12445	104.81	13641.329	38198.652
1202	104.79	8486.068	37248.66
7799	104.63	12273.589	34099.477
7981	104.62	12065.152	36840.688
9397	104.58	12583.546	39041.641
4532	104.58	10720.345	33101.383
12320	104.5	13732.011	39009.742
23	104.44	7709.676	33496.977
8650	104.42	12425.615	36132.738
11984	104.33	13453.854	36585.16
3366	104.31	10271.244	39005.383
2694	104.29	9605.961	39975.516
3832	104.25	10480.265	34437.563
7319	104.23	12062.177	38903.879
5433	104.21	11357.691	33887.664
1888	104	8876.235	33125.57
14865	103.81	14401.31	38189.832
9504	103.81	12735.939	39482.543
1138	103.79	8619.988	39523.066
7973	103.73	12093.937	36734.707
1125	103.72	8470.222	39924.121
5736	103.58	11361.078	38018.746
15235	103.56	14568.596	36776.648
1929	103.54	9202.088	33728.539
7847	103.31	12222.935	35382.727
4462	103.2	10609.66	35216.516
1557	103.16	8744.486	38618.699
3016	103.1	10028.214	33664.203
41	102.99	7694.672	33998.938
4944	102.99	11200.786	39587.84
4377	102.95	10760.19	36415.613
2714	102.93	9815.122	38920.496
1277	102.93	8441.608	35153.145
5551	102.87	11286	35573.465
3233	102.87	9963.957	36639.492
12719	102.82	13594.652	35803.121
3823	102.78	10508.395	34319.898
3018	102.7	9936.191	33709.492
11834	102.66	13444.739	34460.586
5617	102.55	11264.609	36062.77
2141	102.47	9147.474	38906.754
2396	102.41	9435.215	34071.855
937	102.32	8358.924	36941.754
930	102.3	8347.205	36771.676
7455	102.3	11940.308	38004.457
14489	102.2	14037.63	34093.059
4876	102.18	10846.938	38757.863
1124	101.97	8554.705	39913.34
4150	101.95	10472.166	39349.328
216	101.88	7858.812	39083.672
2072	101.84	9145.58	36788.816
170	101.8	7789.465	37549.543
54	101.78	7842.259	34302.469
5739	101.74	11333.984	38233.965
11365	101.72	13136.038	39519.98
11657	101.72	13277.089	35504.355
15032	101.7	14465.524	39978.359
13558	101.67	13812.684	35941.867
7082	101.59	11846.246	39369.031
6872	101.51	11728.623	36433.703
2520	101.4	9695.191	34694.809
3222	101.34	9947.38	36181.176
1446	101.28	8726.141	35162.363
7154	101.23	11641.542	39804.922
11130	101.21	12948.567	38336.02
2097	101.11	9143.797	37497.324
7354	101.07	11898.382	38749.879
4507	101.07	10627.325	33865.41
7828	101.05	12091.145	34905.551
2458	101.03	9532.633	33332.297
3901	100.92	10540.106	35726.805
1771	100.9	8859.377	35297.5
13832	100.86	14199.759	39969.59
8813	100.82	12602.616	33010.523
9401	100.73	12571.292	39075.945
2739	100.71	9877.364	37687.684
3463	100.69	10232.507	36472.289
10171	100.65	12796.298	34964.027
7519	100.59	11990.685	37817.785
70	100.48	7756.453	34674.129
793	100.46	8066.716	34112.848
5832	100.46	11363.818	38502.57
12730	100.36	13590.032	35589.305
4240	100.23	10715.639	37997.863
226	100.21	7866.195	39418.738
7727	100.19	11870.161	33950.902
12787	100.15	13710.159	34984.609
3414	100.13	10181.046	37703.039
12142	100.1	13527.327	38427.242
1150	100.1	8580.425	38912.086
15372	99.87	14630.854	33774.871
13619	99.81	13877.19	37228.883
4300	99.75	10587.743	37274.074
11603	99.71	13243.81	35946.195
4049	99.52	10387.752	37343.891
11963	99.52	13381.483	36110.73
15143	99.46	14474.087	38700.555
8746	99.43	12413.906	34483.621
2158	99.41	9132.116	39806.348
9673	99.39	12876.296	37969.277
8318	99.39	12135.597	39790.66
14911	99.27	14318.573	38794.023
8316	99.25	12168.563	39760.754
1916	99.16	9121.713	33470.965
1129	99.14	8564.327	39628.723
1655	99.12	9004.202	37912.117
2999	99	10039.362	33346.176
2780	99	9741.053	36552.781
6352	98.97	11514.468	36456.559
688	98.91	8049.903	36617.613
6212	98.87	11508.751	38009.328
176	98.83	7963.992	37792.926
1212	98.83	8627.323	37155.797
3185	98.79	9948.454	35658.973
13038	98.79	13819.064	34818.676
14526	98.72	14282.09	33187.781
1325	98.7	8448.552	33931.906
10435	98.66	13008.413	34871.629
7997	98.66	12083.801	37008.465
6626	98.6	11845.17	33313.734
1097	98.54	8333.744	39483.438
7190	98.53	12028.617	39879.723
720	98.53	8095.415	35809.07
12068	98.43	13524.382	37718.469
5105	98.39	11199.948	37610.406
6740	98.37	11653.561	35574.594
8776	98.35	12478.84	34196.426
14554	98.33	14419.241	33890.809
4068	98.33	10503.865	37646.957
8665	98.28	12292.063	35905.91
11916	98.26	13367.854	35429.926
10304	98.24	12892.387	33900.348
713	98.24	8139.28	36002.871
15266	98.18	14570	35784.469
169	98.07	7736.342	37532.691
9647	97.97	12812.778	38286.895
12579	97.97	13650.209	37148.148
668	97.93	8096.493	37067.227
1159	97.91	8611.669	38622.309
2576	97.89	9626.946	35514.348
7976	97.85	12166.994	36760.914
9649	97.85	12874.772	38301.605
1476	97.76	8801.821	36267.852
11327	97.76	12928.742	39679.188
6495	97.76	11492.892	35731.934
12292	97.76	13708.922	39148.848
2216	97.66	9487.79	38014.395
1712	97.66	8979.8	36831.301
5378	97.62	11118.34	33384.363
2782	97.59	9905.908	36577.34
160	97.55	7911.623	37388.52
2663	97.53	9654.655	38403.738
7990	97.53	12246.979	36927.965
14485	97.53	14173.016	33975.027
15341	97.51	14469.879	34387.691
13854	97.43	14015.133	39333.93
3894	97.43	10476.771	35666.234
4191	97.43	10708.946	39205.309
13955	97.41	14047.39	37940.445
1595	97.38	8945.805	39769.488
4028	97.28	10452.244	36848.906
1617	97.26	8965.819	39123.957
14781	97.24	14248.079	37312.492
3269	97.11	9950.152	37844.816
2137	97.09	9148.059	38813.84
8455	96.99	12478.853	38049.793
183	96.97	7893.147	37926.039
12846	96.92	13712.091	34409.406
5398	96.92	11098.54	33152.398
2630	96.9	9586.384	37110.559
206	96.84	7658.252	38794.973
4107	96.72	10424.166	38403.574
1256	96.69	8514.822	36053.922
7537	96.67	11952.612	37376.156
6581	96.65	11588.572	33690.324
1128	96.63	8600.328	39621.539
11808	96.46	13457.133	33896.816
3379	96.46	10295.576	38494.445
5263	96.4	11187.163	35707.148
168	96.32	7966.559	37524.699
11891	96.3	13367.41	35211.383
3266	96.28	10127.832	37783.688
1522	96.21	8675.942	37459.852
5267	96.19	11067.769	35436.535
6602	96.07	11420.458	33214.258
5958	96.05	11321.401	39755.84
15375	95.98	14507.078	33502.141
2100	95.9	9214.169	37639.605
1597	95.9	8981.426	39857.117
1243	95.9	8425.121	36367.664
2703	95.86	9846.01	39278.141
2225	95.77	9318.419	37864.523
92	95.75	7938.325	35243.691
2436	95.71	9440.836	33290.375
10182	95.71	12887.41	34801.074
5394	95.67	11098.493	33035.668
248	95.63	8129.36	39705.777
2	95.59	7953.909	33076.805
11723	95.48	13190.278	34290.227
1623	95.44	8983.726	39076.07
1561	95.42	8801.123	38714.953
4178	95.42	10598.677	39751.867
9307	95.33	12563.768	37833.078
7719	95.33	11991.375	34265.531
1551	95.31	8637.346	38485.734
4862	95.21	10792.203	38375.047
14491	95.19	14052.454	34115.633
14933	95.15	14237.269	39126.473
1110	95.08	8360.523	39683.535
10169	95	12883.928	34937.602
4865	94.98	10861.533	38415.941
11346	94.94	12954.756	39969.801
3374	94.94	10135.975	38648.008
4302	94.92	10741.677	37286.145
2648	94.89	9624.032	37690.758
187	94.83	7661.162	38042.266
5095	94.73	11097.186	37507.359
3409	94.73	10279.652	37880.332
1548	94.73	8733.914	38309.719
12955	94.69	13792.53	33612.887
8705	94.66	12301.192	35722.148
3287	94.64	10104.117	38186.16
4489	94.62	10681.663	34533.66
9622	94.54	12797.543	38367.641
3594	94.54	10239.328	34897.359
3624	94.52	10220.052	34372.574
5464	94.41	11369.443	34386.672
15179	94.41	14590.521	37779.145
4903	94.35	10857.598	39441.414
11749	94.33	13167.627	33684.113
906	94.33	8361.452	35826.363
5448	94.31	11219.099	34209.148
11314	94.16	13124.669	39357.117
9126	94.1	12693.093	36236.98
1774	94.08	8885.276	35399.914
770	94	8176.491	34467.363
5685	93.99	11326.469	37021.91
5087	93.97	11153.33	37732.82
1624	93.97	8864.984	39109.164
179	93.91	7872.939	37821.625
15347	93.85	14582.135	34189.047
13989	93.77	14010.22	37201.617
2907	93.72	9815.82	34704.852
6832	93.62	11799.906	36167.113
15153	93.56	14522.222	38609.133
13620	93.55	13934.593	37245.453
6172	93.47	11486.997	39259.223
12917	93.39	13765.617	33333.379
4259	93.37	10606.007	37699.707
12227	93.3	13510.298	39796.055
11159	93.26	12950.641	38394.176
8704	93.24	12382.8	35719.934
5884	93.18	11376.065	39100.746
880	93.05	8306.822	34657.754
3940	93.01	10480.08	35964.523
1660	93.01	8868.277	37675.496
2160	92.99	9151.346	39946.855
14118	92.99	14152.796	35395.926
8827	92.93	12587.441	33423.98
13953	92.93	14083.614	37884.523
3361	92.93	10279.706	39381.297
128	92.91	7682.226	36427.289
10104	92.91	12881.725	36154.477
151	92.87	7819.247	37152.922
6230	92.82	11559.916	37733.098
8727	92.8	12402.538	35223.227
8544	92.78	12414.964	37203.91
3252	92.74	10036.78	37360.316
1882	92.72	8884.781	33176.391
3427	92.7	10270.838	37441.051
14759	92.68	14284.221	36755.988
6675	92.64	11772.861	34353.695
1190	92.47	8508.848	37523.484
2162	92.43	9115.278	39950.438
7759	92.42	12059.258	33189.602
13557	92.32	13905.12	35927.598
7213	92.24	11857.659	39750.172
5449	92.2	11342.091	34216.922
7135	92.17	11742.768	39688.855
4500	92.15	10770.534	34266.574
8956	92.11	12510.195	34756.641
849	92.09	8384.066	34073.566
919	92.01	8321.834	36308.813
1536	91.82	8701.595	37951.398
7950	91.8	12269.581	36444.777
2727	91.8	9737.009	38378.113
850	91.8	8327.46	34078.82
15323	91.78	14466.109	34833.332
8967	91.73	12501.971	34933.125
13642	91.63	13967.124	37841.859
13059	91.63	13868.468	34978.297
7342	91.59	11997.787	38692.965
3817	91.55	10409.095	34209.793
1547	91.5	8681.619	38242.652
920	91.44	8301.45	36329.156
7017	91.44	11747.495	38755.152
1149	91.36	8436.77	38807.527
199	91.34	7819.138	38544.844
5188	91.32	11097.666	36078.82
1260	91.3	8441.386	35823.961
5417	91.29	11322.215	33537.73
1137	91.29	8569.3	39504.34
5235	91.15	11205.095	35815.488
1109	91.06	8411.271	39677.906
1693	91.04	8861.08	37102.57
4254	91	10640.935	37945.297
4255	90.96	10714.227	37954.023
7851	90.94	12144.991	35414.648
154	90.9	7846.067	37237.684
5984	90.77	11267.413	39995.027
4493	90.73	10589.625	34593.949
956	90.69	8250.797	37692.18
11748	90.63	13159.897	33677.52
174	90.63	7684.349	37740.988
878	90.58	8241.214	34590.883
14769	90.56	14400.355	37044.215
11801	90.54	13420.02	33617.785
1493	90.52	8768.89	36560.094
6503	90.48	11484.419	35545.383
8725	90.33	12404.001	35168.844
7281	90.27	11905.149	38976.941
2811	90.27	9780.104	35778.441
9076	90.21	12623.321	35956.699
204	90.19	7715.177	38764.176
12926	90.12	13716.519	33061.285
3070	90.12	10117.676	34322.934
6688	90.08	11836.133	34815.332
14535	89.98	14271.037	33445.121
2252	89.91	9447.603	37288.746
3356	89.91	10258.134	39465.48
3306	89.87	10087.283	38800.977
14744	89.83	14333.872	36347.777
8792	89.83	12288.292	34089.512
2251	89.83	9314.07	37280.164
1154	89.81	8624.074	38479.82
5110	89.81	11029.218	37347.566
6789	89.73	11849.428	36003.938
8793	89.71	12373.453	33816.98
11860	89.64	13523.867	34990.469
7495	89.6	11896.304	37986.957
6736	89.54	11675.299	35567.441
1267	89.54	8517.73	35416.465
924	89.52	8290.523	36522.051
2418	89.5	9424.667	33796.086
9615	89.43	12710.321	38630.98
6598	89.37	11541.731	33403.504
196	89.35	7908.42	38475.227
10240	89.33	12900.062	34330.734
6994	89.25	11675.159	38480.547
5839	89.25	11380.862	38546.09
8066	89.14	12252.931	37709.848
2682	89.12	9560.16	39108.805
5463	89.08	11413.589	34385.121
14539	89.06	14367.658	33573.77
4635	89.01	10919.1	35762.625
1151	89.01	8530.937	38632.262
3454	88.99	10169.248	36612.539
1732	88.97	9037.052	36370.055
12990	88.85	13793.578	34403.895
11590	88.7	13217.837	36202.801
5444	88.7	11341.436	34197.098
1449	88.7	8677.594	35273.742
3312	88.66	9954.716	38913.098
8984	88.47	12634.663	35303.23
4487	88.45	10742.841	34489.688
3985	88.39	10556.681	36506.742
13886	88.32	14019.355	39088.426
1473	88.22	8838.358	36042.766
2611	88.2	9558.882	36334.09
6822	88.12	11775.462	36117.359
3424	88.12	10172.193	37404.16
12552	88.09	13677.672	37474.922
9443	88.07	12592.172	39565.734
1830	88.01	8862.977	34350.238
7022	87.93	11659.485	38794.574
3728	87.93	10482.382	33019.754
1702	87.93	8854.921	36965.098
8229	87.78	12265.517	38839.211
2259	87.78	9324.145	36957.078
702	87.76	8126.024	36156.086
8888	87.74	12554.015	34300.184
1313	87.55	8608.02	34330.668
7063	87.53	11787.093	39219.77
12004	87.4	13452.786	36893.027
852	87.38	8250.55	34197.633
3544	87.26	10283.085	35875.594
14730	87.26	14295.739	35958.82
14844	87.24	14259.316	38001.805
794	87.21	8033.395	34117.141
4066	87.19	10360.969	37625.813
6636	87.17	11814.493	33433.113
2960	87.15	9731.357	33940.602
4171	87.15	10376.225	39857.492
1600	87.07	9038.145	39954.211
13837	86.99	14034.197	39995.215
14608	86.99	14260.756	34637.898
1531	86.98	8721.043	37735.039
2322	86.98	9456.705	35518.605
5572	86.96	11413.78	35809.387
6198	86.96	11511.423	38604.156
4922	86.92	11003.618	39900.594
15251	86.84	14577.337	36361.309
8507	86.82	12447.429	37533.621
14573	86.8	14335.721	34201.469
3435	86.76	10224.185	37285.195
15044	86.75	14572.595	39701.211
5653	86.67	11366.114	36484.566
14710	86.65	14367.512	35578.77
13702	86.57	13810.195	38798.91
12577	86.57	13779.441	37136.805
1665	86.57	9015.376	37820.109
12229	86.55	13524.072	39825.734
2237	86.55	9474.115	37552.707
843	86.54	8401.868	33998.172
7297	86.52	11856.883	39091.293
3820	86.52	10559.573	34249.836
3407	86.52	10320.664	37852.754
14780	86.48	14290.967	37297.051
4143	86.46	10347.005	39240.797
13700	86.46	13875.441	38752.801
11967	86.46	13370.036	36144.637
8970	86.36	12578.361	35095.34
6416	86.36	11507.608	35911.656
10733	86.36	13093.645	36959.445
13879	86.32	14124.551	38970.051
15074	86.31	14465.92	39517.773
1239	86.27	8591.219	36260.363
1796	86.23	9039.315	34802.727
13613	86.19	13846.546	37105.043
2443	86.17	9401.287	33157.355
2810	86.13	9745.86	35771.406
2233	86.13	9397.934	37805.219
2620	86.09	9646.872	36514.531
13724	86.09	13964.06	39224.871
5458	86.02	11249.616	34349.676
6471	86	11538.277	35593.914
14462	85.96	14117.148	34592.867
2516	85.92	9525.951	34650.57
4589	85.9	10863.873	34889.43
163	85.65	7706.426	37473.066
12667	85.65	13740.646	36071.352
8716	85.58	12414.993	35277.871
6554	85.42	11613.557	34608.496
131	85.42	7713.171	36676.363
932	85.31	8411.319	36808.891
1359	85.31	8704.976	33173.957
12189	85.29	13407.729	39084.645
6580	85.27	11522.069	33668.473
2638	85.27	9636.366	37380.516
4761	85.25	10872.744	37248.906
3498	85.25	10259.598	36152.492
9293	85.23	12563.935	37663.699
15254	85.21	14573.038	36166.402
935	85.21	8384.764	36864.781
948	85.18	8226.481	37470.008
4697	85.14	10945.624	36281.348
1195	85.08	8589.022	37578.965
5495	85.06	11277.549	34992.332
2628	85.04	9511.688	37026.328
4394	85	10619.199	36161.188
152	84.98	7971.852	37157.199
6749	84.96	11769.267	35748.07
8808	84.95	12378.459	33469.48
1111	84.91	8361.572	39708.949
10380	84.79	12996.348	33886.875
786	84.79	8146.146	34274.363
8740	84.75	12444.195	34640.102
3477	84.73	10204.717	36350.285
9150	84.64	12598.57	36324.898
744	84.62	8133.581	35143.539
729	84.58	8199.226	35712.715
87	84.52	7685.381	35126.305
7509	84.5	11892.748	37722.637
15077	84.5	14476.343	39562.313
4920	84.49	10827.673	39983.934
1312	84.49	8469.861	34596.891
12393	84.43	13628.68	38621.273
1651	84.33	8853.643	37838.762
4924	84.29	11118.959	39915.93
4139	84.22	10451.787	39130.57
7760	84.12	12031.345	33215.285
726	84.06	8064.695	35614.949
4166	83.99	10442.034	39741.98
2748	83.93	9879.167	37650.68
166	83.91	7684.583	37510.711
7716	83.91	11855.09	34196.012
947	83.89	8394.927	37404.559
1495	83.82	8654.889	36671.238
4871	83.74	10894.568	38620.855
4228	83.68	10667.93	38480.832
7988	83.68	12151.295	36899.352
135	83.55	7824.316	36796.008
9584	83.53	12920.711	38881.672
3872	83.47	10482.291	35328.785
2201	83.47	9349.93	38396.375
230	83.45	7957.013	39513.785
12188	83.45	13421.547	39052.891
117	83.41	7667.82	35984.605
955	83.36	8227.715	37689.828
4379	83.34	10684.421	36475.215
5187	83.32	11130.225	36076.211
10722	83.26	13107.304	36893.605
1401	83.2	8701.103	34106.332
13639	83.2	13916.465	37829.758
11446	83.2	13198.776	38184.348
2250	83.16	9386.565	37275.852
7790	83.16	12152.332	33703.559
2282	83.16	9341.962	36231.395
4238	83.13	10636.68	38223.488
14716	83.05	14397.828	35699.441
4974	83.05	11130.12	38840.215
5055	83.05	11056.77	38262.359
9611	83.05	12761.383	38572.527
891	82.95	8294.688	35116.832
2719	82.93	9856.392	38778.688
14523	82.9	14273.598	33031.395
2653	82.88	9538.904	37931.316
4670	82.88	10903.49	36014.449
2151	82.88	9118.967	39440.797
7837	82.84	12214.815	35074.676
9408	82.84	12545.595	39130.293
1748	82.76	9001.351	35966.883
15272	82.72	14482.536	35714.363
2594	82.7	9598.627	35904.672
8632	82.7	12417.612	36272.426
11110	82.63	13059.081	38273.699
4114	82.61	10365.335	38556.527
1197	82.59	8523.459	37458.617
4062	82.51	10436.876	37610.242
4599	82.44	10956.079	35073.457
6462	82.42	11462.502	35858.578
4230	82.36	10588.393	38537.48
6943	82.34	11673.655	37324.129
4077	82.34	10488.875	37744.852
3704	82.3	10280.741	33692.738
2230	82.23	9386.515	37692.445
3412	82.23	10147.739	37680.277
2652	82.23	9552.038	37782.063
3126	82.19	10083.362	34746.051
3290	82.19	9949.418	38242.457
10002	82.13	12722.516	36852.684
11305	82.13	12994.601	39185.824
5683	82.11	11216.428	36975.914
4598	82.07	10963.843	35032.5
7255	82.01	12041.553	39125.445
4137	82	10298.349	39055.684
8421	81.96	12330.411	38308.07
1131	81.94	8426.889	39646.605
1135	81.92	8631.529	39788.047
3685	81.92	10140.346	33858.262
3339	81.9	10015.545	39797.844
2374	81.9	9332.715	34316.152
2923	81.82	9912.685	34498.016
4057	81.8	10431.27	37563.516
7172	81.75	11848.596	39925.664
15366	81.75	14517.411	33651.141
621	81.71	8191.893	39133.949
11853	81.67	13504.143	34753.898
15244	81.67	14539.896	36569.477
7742	81.59	11909.332	33604.27
201	81.5	7817.898	38603.453
2133	81.5	9147.584	38571.313
11311	81.48	13007.129	39336.477
13626	81.4	13854.532	37499.191
938	81.38	8295.695	36963.484
3453	81.34	10138.307	36606.809
1838	81.33	9008.982	34228.453
12681	81.31	13667.533	36156.691
14552	81.21	14332.202	33835.449
3332	81.17	10071.831	39536.98
4668	81.15	10910.66	36004.266
1464	81.13	8685.106	35794.258
12014	81.13	13448.36	37167.531
6746	81.11	11848.036	35682.48
15289	80.87	14436.267	34934.324
5320	80.83	11155.261	34789.945
3714	80.81	10259.94	33430.109
1590	80.81	8657.928	39987.313
6956	80.77	11660.474	37486.074
4604	80.75	10895.116	35118.637
3125	80.71	10008.024	34723.523
4145	80.62	10381.431	39278.207
2561	80.48	9580.377	35329.672
6938	80.48	11725.337	37244.004
6612	80.44	11479.117	33114.801
792	80.39	8191.633	34098.352
7920	80.37	12171.23	36244.688
5094	80.31	11119.875	37505.109
7959	80.21	12153.887	36482.48
2718	80.21	9716.856	38712.621
12224	80.2	13404.792	39660.871
11955	80.16	13410.121	35919.703
7099	80.12	11709.732	39494.211
11426	80.08	13297.624	38549.27
4758	80.04	10907.246	37173.617
1951	79.98	9132.558	34145.875
2651	79.98	9504.841	37779.324
1248	79.95	8518.361	36166.32
2264	79.93	9476.838	37021.484
13689	79.91	13847.555	38459.855
4088	79.91	10529.204	37892.527
8804	79.85	12315.243	33614.059
4034	79.83	10465.609	36912.527
2391	79.81	9322.66	34013.313
13891	79.81	14204.22	38842.762
7545	79.79	11987.826	37451.02
9025	79.77	12578.158	35628.426
6710	79.6	11681.581	35207.559
31	79.52	7704.708	33623.297
1727	79.49	9024.785	36528.426
6530	79.47	11494.045	35047.109
1642	79.47	8858.745	38366.531
1559	79.45	8690.096	38672.617
3367	79.43	10345.016	39028.949
2908	79.37	9722.397	34708.305
11275	79.37	13057.21	38826.902
1505	79.35	8734.791	36946.426
14916	79.26	14348.663	38887.332
1	79.26	7906.665	33013.926
15131	79.2	14473.594	38933.625
13992	79.2	14176.625	37293.313
13770	79.12	13834.189	39546.574
643	79.12	8120.626	38182.508
2483	79.12	9539.803	33874.719
3976	79.1	10535.082	36440.211
4885	78.97	10985.681	39011.41
2997	78.91	10025.914	33300.285
978	78.85	8234.776	38624.684
14445	78.84	14009.589	34462.008
2057	78.82	9109.101	36401.277
13765	78.76	13921.226	39504.395
10765	78.7	12993.753	37089.125
1631	78.64	8974.277	38735.355
13599	78.64	13920.736	36843.504
4441	78.53	10583.246	35556.035
3137	78.49	10083.739	34903.07
8720	78.49	12287.158	35397.285
5923	78.49	11345.756	39364.996
2309	78.47	9284.255	35580.836
2549	78.45	9554.069	35041.234
2579	78.43	9692.156	35585.867
11470	78.39	13145.254	37854.172
2136	78.38	9186.214	38755.262
638	78.36	7996.371	38477.609
11803	78.3	13477.292	33728.848
11650	78.26	13194.239	35675.336
990	78.22	8341.385	39277.23
12308	78.22	13684.326	38962.059
14504	78.18	14091.613	33633.211
12166	78.16	13361.267	38806.316
14493	78.13	14126.606	33877.688
2791	78.09	9813.058	36450.668
15088	78.07	14457.76	39313.176
4128	78.07	10530.688	38813.258
1714	78.05	8911.468	36562.16
2672	78.01	9611.935	38571.699
15185	77.92	14499.569	37630.203
1805	77.88	8898.788	34885.508
2266	77.86	9473.191	36803.672
2448	77.84	9698.172	33067.09
530	77.8	8133.986	39493.004
2621	77.74	9583.535	36718.316
2867	77.69	9712.574	34989.066
9666	77.65	12717.85	37907.047
2184	77.65	9342.433	38966.93
12915	77.63	13616.254	33546.594
4047	77.63	10393.09	37289.395
2056	77.59	9127.094	36349.637
2292	77.53	9454.985	36078.93
1985	77.42	9085.698	34896.773
14036	77.34	14181.389	36489.02
3950	77.32	10497.448	36148.949
4180	77.11	10723.931	39495.121
1884	77.11	8935.382	33199.746
656	76.98	8197.312	37637.543
4025	76.92	10405.881	36810.648
6557	76.88	11513.674	34400.543
1915	76.88	9227.677	33453.605
13538	76.84	13859.289	35584.773
3359	76.84	10157.93	39316.625
2049	76.81	9094.041	36063.199
13007	76.77	13848.622	34518.07
1546	76.71	8640.971	38193.008
1358	76.65	8720.908	33155.598
7804	76.63	12130.583	34371.344
10429	76.59	12941.194	34823.516
2380	76.46	9441.083	34132.426
2915	76.46	9827.841	34732.984
145	76.46	7974.461	36951.977
12230	76.44	13469.018	39828.551
8583	76.44	12325.79	36996.703
13930	76.4	14124.321	38158.551
10547	76.4	13080.949	36184.676
8138	76.31	12266.59	38205.313
7884	76.31	12147.467	35875.313
4157	76.27	10547.69	39526.922
3818	76.27	10479.18	34231.922
6674	76.27	11692.116	34325.121
743	76.23	8010.047	35131.441
9109	76.21	12690.468	36133.594
2188	76.21	9434.699	38839.266
14860	76.19	14378.029	38141.699
11758	76.12	13327.811	33426.836
15129	76.06	14442.057	38871.715
10221	75.98	12856.563	34525.316
2963	75.98	9761.405	33782.648
14748	75.96	14306.793	36360.332
6625	75.94	11794.65	33292.688
13628	75.92	13832.752	37529.559
9991	75.89	12790.872	36760.504
7984	75.87	12207.68	36851.121
1156	75.85	8608.719	38564.117
11584	75.79	13340.093	36111.219
10479	75.77	12983.851	35592.758
15212	75.73	14598.709	37044.816
7159	75.66	11715.65	39835.715
8849	75.64	12575.596	33954.305
6023	75.62	11519.908	39901.813
14443	75.56	14093.448	34671.461
4207	75.56	10655.662	38805.684
90	75.5	7641.865	35144.605
5330	75.46	11128.806	34766.078
7712	75.41	11883.887	34383.406
4822	75.37	10907.507	37820.039
12306	75.29	13713.987	39273.867
12952	75.25	13960.288	33568.598
13528	75.23	13826.836	35507.762
7417	75.22	11991.782	38428.887
1818	75.22	8978.818	34478.914
14563	75.12	14374.715	34148.289
2996	75.1	10016.392	33298.836
2875	75.08	9860.164	35072.316
1750	75.04	9028.787	36055.258
10127	75.02	12682.551	35694.766
5420	74.99	11298.926	33657.23
949	74.95	8358.868	37492.512
1186	74.74	8594.86	37735.156
5571	74.72	11221.629	35770.387
10393	74.7	12943.854	34310.52
[truncated: 2,094 more rows]
