# Supplementary material for: Insights on the Control of Yeast Single-Cell Growth Variability by Members of the Trehalose Phosphate Synthase (TPS) Complex
Source: Front Cell Dev Biol. 2021 Jan 28;9:607628. doi: 10.3389/fcell.2021.607628 (PMC7876269; doi:10.3389/fcell.2021.607628)
Supplement: Supplementary file 4 [file Data_Sheet_3.ZIP › to_send/input_files/Gal_Delta_2_delta-TPS1_t1.csv]

Id	Area (µm²)	Centre X Position (µm)	Centre Y Position (µm)
16379	213.7	13381.834	35189.762
16285	199.21	13359.428	34447.723
3345	185.48	9019.711	36570.988
11099	165.9	11493.969	35059.957
5370	164.31	9881.88	39078.813
15036	164.08	13137.038	33915.586
4285	153.07	9413.844	39204.832
11960	138.42	11868.713	39530.762
4864	138.09	9614.707	34511.352
19481	133.19	14018.536	34900.922
9545	132.65	11165.914	39826.285
6364	132.55	9990.098	38101.988
13948	131.88	12605.892	35389.535
14057	130.95	12613.964	36805.957
13719	130.43	12639.707	33075.227
7706	130.01	10451.822	39359.934
6402	129.11	10125.09	38571.395
99	128.11	7720.242	33721.43
9680	127.29	11075.535	38307.852
8271	127.1	10750.13	34116.133
4996	126.88	9494.873	36484.16
17214	125.47	13636.186	35469.387
19605	124.13	14209.09	33448.262
6057	123.7	10098.848	34879.375
18621	123.13	13794.031	35453.016
17115	122.88	13707.904	36628.414
9334	121.5	10878.895	37399.777
11427	121.12	11738.695	35169.375
3010	120.33	8699.072	38966.5
16913	120.16	13670.251	38896.672
17283	119.95	13706.468	34704.215
11582	118.78	11762.176	36925.363
14376	118.59	12763.891	38878.883
9984	118.48	11078.47	34640.867
19707	117.81	14254.099	33845.781
18846	117.08	13940.123	37916.313
4020	116.89	9105.17	37726.879
14700	116.77	12919.063	34905.105
11918	116.44	11895.545	39784.543
18808	115.97	13927.206	37450.973
14788	115.81	12713.422	33836.051
4488	115.54	9463.86	36815.375
11020	115.3	11545.715	36050.535
8375	114.51	10790.326	33274.324
12587	114.3	12200.396	33741.152
2688	114.2	8661.006	34457.738
15964	114.15	13347.001	35043.648
6844	113.78	10147.215	36215.102
13034	113.42	12240.122	38963.992
12869	113.32	12145.299	36913.801
13720	113.07	12521.279	33082.391
14325	112.96	12736.189	39751.883
19151	112.36	14127.17	38865.852
7022	111.23	10301.188	34278.246
5351	110.6	9879.861	39399.891
17307	110.41	13680.182	34294.82
12463	110.28	11894.783	33510.871
4073	110.18	9176.469	38369.734
6731	109.99	10210.142	37481.621
3566	109.99	8937.451	34214.402
15426	109.8	13108.985	38278.305
15317	109.47	13128.117	37038.922
14192	108.63	12632.732	38725.359
11503	108.63	11718.645	35922.102
5773	107.31	9839.724	34891.813
18925	106.91	13883.223	38802.977
5302	106.85	9872.343	39878.695
14829	106.56	12774.89	33169.785
11897	106.2	11813.908	39826.742
16466	105.47	13524.004	36143.992
18840	105.33	13816.812	37847.844
3857	105.24	9117.843	35513.625
16398	104.95	13548.056	35394.293
5372	104.74	9828.538	39087.176
308	104.59	7981.563	34961.137
10319	104.26	11355.299	35204.648
11607	104.17	11676.166	37080.594
13818	103.96	12695.21	34281.121
5491	103.86	9842.615	38110.246
14540	102.98	12913.683	36591.867
1485	102.96	8267.581	33483.93
13163	102.81	12471.103	39190.633
14885	102.44	13013.644	33180.609
6419	101.29	10066.662	38780.555
1091	101.16	8049.126	37083.547
2850	101.12	8668.677	36778.68
5779	101.1	9872.949	34916.957
1748	100.95	8392.137	36690.465
6955	100.78	10292.409	34946.879
7129	100.78	10433.202	33137.402
20586	100.72	14602.018	37258.645
13215	100.7	12302.332	38563.574
20765	100.7	14606.724	34773.277
15467	100.64	13045.746	38695.598
19893	100.62	14356.515	36148.711
5398	100.26	9902.762	38725.043
13722	99.76	12508.377	33136.371
4570	99.3	9298.833	35435.301
16358	99.26	13553.013	34998.184
10718	99.07	11581	39664.691
10027	98.98	11156.142	34397.633
10160	98.94	11406.771	33363.168
12633	98.92	12250.757	34357.965
3516	98.61	8969.201	34789.563
12219	98.46	11928.004	36466.078
17466	98.29	13912.834	33167.25
20100	97.86	14328.913	38496.117
2856	97.73	8762.806	36843.441
7975	97.23	10650.119	37731.766
6892	96.85	10197.425	35667.352
15282	96.77	12987.856	36622.297
19596	96.77	14050.09	33375.914
11840	96.6	11833.068	39263.551
18968	95.99	13805.692	39265.121
1750	95.3	8307.717	36706.68
9993	95.3	11160.698	34759.035
7257	95.09	10533.902	34870.785
16255	95.07	13470.83	34091.891
16612	94.91	13432.005	37680.98
9130	94.8	10871.401	34887.172
20849	94.72	14571.659	33952.207
11129	94.49	11535.798	34525.848
19011	94.44	13991.423	39717.105
196	94.36	7880.534	34231.051
14723	94.34	12850.409	34516.383
17540	94.28	13807.469	34013.129
15444	94.26	12973.602	38446.742
8333	94.17	10642.121	33289.09
12266	94.01	11872.977	35737.434
13406	93.94	12365.86	35944.492
9283	93.65	10950.277	36770.48
15510	93.44	12962.52	39395.258
4201	93.42	9137.133	39819.605
19862	93.21	14305.224	35744.66
2157	93.09	8427.334	37184.609
7905	92.96	10776.808	38513.16
13458	92.9	12375.493	35513.816
10219	92.79	11207.961	34105.465
6350	92.79	10025.254	37981.57
6606	92.63	10283.957	38715.223
19822	92.52	14400.464	35114.125
15866	92.33	13337.968	35974.953
17329	92.16	13580.856	34254.785
905	92.1	8203.222	39835.867
815	92.1	7930.703	39255.664
4134	92.04	9118.06	39142.906
7830	91.83	10715.649	39375.348
19306	91.77	14114.411	36934.102
1970	91.73	8296.923	39768.367
7779	91.62	10687.608	39607.039
20908	91.41	14498.807	33010.762
19456	91.41	14146.09	35058.926
18679	91.37	13987.666	36172.742
5343	91.26	9873.312	39285.281
4495	91.18	9460.237	36619.969
3003	91.05	8837.155	38796.078
16250	90.51	13357.872	34037.465
19419	90.39	14087.472	35674.348
10033	90.3	11028.901	34444.938
3791	90.22	9109.297	34685.598
3004	90.01	8798.03	38835.652
11492	89.74	11827.802	35798.91
4415	89.74	9355.65	37701.449
991	89.7	8115.991	38502.449
603	89.07	7818.754	37591.742
13969	89.01	12696.877	35668.945
16148	88.9	13346.321	33144.539
16342	88.65	13503.668	34850.434
14214	88.38	12672.765	38946.852
12408	88.34	11920.569	34150.469
14208	88.29	12571.099	38904.395
6885	87.75	10284.9	35896.363
11300	87.6	11758.336	33581.051
12845	87.52	12166.76	36656.066
15051	87.27	13132.833	33999.5
15243	87.16	12963.839	36106.496
3841	87.08	9270.697	35315.875
15647	86.6	13262.125	38883.008
8003	86.56	10723.004	37640.875
14039	86.47	12661.486	36384.469
18963	86.41	13887.176	39197.16
20458	86.41	14551.29	38873.297
15296	86.33	12939.148	36798.043
19962	86.31	14355.552	36951.875
7843	86.29	10685.979	39216.227
6193	86.14	10102.308	36304.336
15128	85.83	13016.222	34764.176
18976	85.83	13871.386	39340.813
3533	85.8	8964.293	34667.434
14504	85.76	12867.444	37065.973
12133	85.72	11895.588	37404.973
1163	85.66	8092.923	36238.449
11309	85.57	11739.145	33730.781
4515	85.57	9297.19	36294.996
19726	85.49	14347.901	34068.73
5944	85.38	9922.831	33378.172
13769	85.18	12580.841	33766.402
424	84.7	7662.404	36080.855
7409	84.34	10403.994	36358.742
13135	84.11	12293.035	39662.379
7106	83.8	10160.543	33135.789
12568	83.79	12132.843	33477.945
13435	83.46	12321.132	35578.66
1158	83.06	8162.729	36509.98
17443	83.02	13613.766	33097.012
15594	82.92	13314.408	39496.828
3790	82.87	9161.125	34677.813
15483	82.83	12957.616	38950.645
10779	82.79	11631.644	39023.758
11769	82.64	11699.818	38927.727
4746	82.56	9553.375	33037.188
5054	82.52	9593.092	37308.527
20861	82.43	14453.66	33751.805
18669	82.33	13908.655	36003.34
13216	82.33	12409.474	38577.898
11664	82.23	11756.376	37861.438
2283	82.2	8514.388	35591.363
14321	82.08	12894.3	39714.27
1928	81.98	8230.554	39107.531
14415	81.93	12875.712	38447.816
5513	81.77	9765.547	37974.227
7344	81.72	10463.518	35713.66
20005	81.52	14308.76	37451.391
17360	81.26	13669.797	33907.848
6408	81.24	9946.759	38655.355
15202	81.22	13123.565	35652.422
6498	81.2	10062.888	39812.207
15942	81.05	13244.607	35146.902
13721	80.99	12630.851	33099.141
19756	80.89	14266.692	34470.434
13479	80.87	12422.712	35400.848
16900	80.84	13773.044	38793.805
14309	80.72	12870.471	39994.227
8365	80.7	10815.507	33182.418
9656	80.61	11195.934	38349.785
10069	80.57	11031.728	33899.078
6820	80.53	10200.944	36324.727
2892	80.43	8775.908	37327.746
3043	80.3	8717.885	39351.332
444	80.2	7758.361	36221.578
4006	80.15	9079.656	37500.695
19969	80.09	14386.642	37003.281
926	79.72	8132.988	39741.707
7985	79.71	10705.31	37780.051
4814	79.63	9629.966	33868.113
13188	79.59	12377.079	38946.438
307	79.44	7654.492	34960.063
19725	79.4	14215.724	34060.699
4527	79.36	9447.799	36060.695
3454	79.15	9042.272	35416.145
9752	79.15	11064.386	37353.867
5272	79	9690.267	39665.445
5575	78.75	9887.55	37095.844
4419	78.73	9345.263	37745.785
613	78.57	7771.239	37710.227
3020	78.56	8644.494	39073.965
14123	78.48	12628.848	37842.93
3542	78.42	8944.874	34456.387
4146	78.38	9248.516	39272.086
18906	78.25	13850.245	38561.395
13978	78.08	12597.115	35760.32
14808	78	12896.928	33507.102
16716	77.87	13556.23	38978.266
13782	77.85	12521.778	33912.473
8268	77.85	10668.36	34054.281
12957	77.75	12218.401	37979.387
19512	77.73	14123.263	34586.027
4270	77.71	9469.325	39394.039
4862	77.69	9511.882	34469.629
10543	77.69	11357.016	38128.957
13725	77.67	12576.982	33188.211
10927	77.58	11544.988	37008.535
15345	77.52	13120.135	37394.602
11359	77.43	11773.606	34273.18
4246	77.41	9421.84	39741.23
1209	77.31	8089.914	35610.883
9995	77.23	11012.467	34469.395
15182	77.21	13035.746	35372.57
10285	77.2	11367.477	34847.926
13546	77.2	12448.346	34719.926
17232	77.12	13600.971	35392.52
11460	77.08	11831.152	35481.387
17454	77.04	13945.656	33047.031
16668	76.97	13461.273	38427.48
15738	76.89	13227.644	37359.832
15332	76.79	12969.533	37192.266
3774	76.76	9092.333	34476.266
16851	76.7	13705.77	39531.391
11911	76.66	11724.854	39945.82
3006	76.66	8733.213	38875.102
14446	76.6	12897.083	37972.133
931	76.58	8006.137	39545.105
12933	76.51	12138.587	37687.184
3587	76.51	8952.972	33825.484
19429	76.37	14148.58	35564.648
10911	76.26	11610.444	37110.496
4125	76.14	9203.656	39055.773
12112	76.1	12049.66	37805.16
4905	76.1	9562.958	35235.246
5593	76.08	9887.628	36954.168
7767	75.95	10599.611	39910.605
13484	75.93	12385.505	35092.785
5032	75.87	9550.773	37000.777
2939	75.85	8708.474	37980.195
13907	75.84	12703.237	34873.594
3479	75.82	8850.079	35320.586
3831	75.76	9110.388	35090.441
8277	75.7	10718.184	33880.539
4931	75.64	9613.084	35518.469
11468	75.55	11847.767	35552.48
9285	75.53	10970.543	36778.855
7198	75.36	10440.07	34031.902
361	75.36	7766.298	35502.133
12366	75.28	11886.422	34737.785
11937	75.17	12000.558	39596.758
11540	75.17	11796.969	36314.949
19146	75.13	14029.643	38839.414
9728	75.03	10997.565	37720.09
14042	74.76	12678.572	36423.172
6242	74.72	9988.018	36946.262
20433	74.69	14615.913	39009.734
14292	74.67	12850.527	39844.23
14356	74.59	12858.406	38957.52
7753	74.57	10604.563	39786
7825	74.53	10718.684	39314.258
82	74.49	7671.465	33564.438
5382	74.48	9842.836	38839.332
7839	74.48	10654.732	39186.637
19293	74.48	14156.239	37164.754
20325	74.46	14606.693	39572.836
354	74.46	7943.195	35409.305
12573	74.44	12251.925	33514.207
5647	74.4	9774.49	36369.453
15867	74.4	13212.617	36014.426
14538	74.36	12879.103	36573.422
19349	74.34	14199.264	36314.055
19020	74.3	13994.876	39800.035
227	74.3	7653.958	34479.02
14288	74.25	12669.186	39986.602
1900	74.23	8318.67	38678.313
6199	74.23	9978.959	36420.578
7261	74.19	10365.237	34907.742
17344	74.07	13660.255	34074.984
14572	74	12711.262	36071.598
9413	73.73	10923.256	38417.434
14235	73.61	12693.405	39131.297
11422	73.61	11770.3	35141.297
10153	73.56	11394.072	33285.246
13775	73.54	12593.224	33861.965
1569	73.46	8364.962	34368.152
10205	73.42	11258.128	33890.992
6724	73.4	10323.56	37388.664
13292	73.23	12298.072	37661.52
9410	73.13	10904.022	38350.891
16284	73.13	13453.69	34431.027
5660	73.1	9757.802	36213.41
14830	73.08	12803.681	33214.734
12814	72.98	12131.653	36271.031
16387	72.96	13378.836	35277.828
14585	72.89	12921.367	35937.859
7235	72.87	10489.555	34543.707
19718	72.83	14282.123	33978.273
20251	72.73	14223.389	39668.766
8049	72.66	10757.306	36780.824
8439	72.62	10930.328	34000.602
5126	72.5	9552.339	38186.453
7435	72.46	10540.316	36776.422
9761	72.43	11154.534	37220.828
8265	72.41	10713.399	33990.879
3772	72.39	9088.837	34444.367
15526	72.33	13035.144	39624.629
2444	72.29	8591.284	33816.766
5018	72.27	9622.369	36767.359
5364	72.25	9905.462	38970.551
4368	72.2	9480.385	38173.531
2115	72.14	8423.886	38029.102
7130	72.1	10549.784	33150.047
1791	72.08	8315.865	37117.617
19943	72.08	14405.564	36698.551
9589	72.06	11171.284	39412.137
16605	72.02	13474.276	37628.254
12072	71.99	12049.77	38225.496
14201	71.95	12568.979	38826.203
16098	71.87	13308.971	33687.008
4405	71.83	9308.418	37910.16
18753	71.79	13917.001	36955
5111	71.7	9659.346	38083.902
11044	71.6	11485.73	35685.488
11574	71.58	11820.285	36818.402
1365	71.43	8041.984	33756.063
1399	71.43	7990.61	33429.137
16962	71.3	13608.53	38185.473
11871	71.28	11752.762	39530.398
19350	71.24	14049.943	36320.809
6268	71.14	9933.786	37304.063
2113	71.12	8468.635	38025.883
15541	71.09	13107.613	39804.434
16412	70.99	13471.613	35538.086
3607	70.72	8883.764	33520.953
20534	70.63	14565.989	38078.281
9502	70.63	10942.144	39527
16604	70.57	13411.604	37626.535
7756	70.55	10644.589	39822.754
7101	70.38	10285.2	33053.703
7077	70.36	10239.58	33389.195
4885	70.34	9511.79	34857.93
2303	70.28	8601.83	35503.59
16859	70.22	13567.819	39366.906
2032	70.17	8571.259	39201.313
19856	70.11	14404.42	35645.727
18877	70.09	13903.516	38296.344
3863	70.05	9159.954	35588.047
11531	69.88	11710.839	36230.461
5691	69.84	9775.861	35876.684
16665	69.76	13419.084	38386.309
6932	69.73	10296.727	35112.156
16611	69.67	13483.421	37663.324
10604	69.57	11213.7	38818.84
20554	69.53	14587.454	37722.613
12686	69.51	12073.373	35013.293
13966	69.46	12631.722	35632.762
1354	69.44	8043.981	33947.496
4302	69.42	9352.223	39033.473
373	69.42	7845.196	35568.598
19477	69.4	14030.687	34848.027
4893	69.36	9538.475	34995.766
15828	69.17	13146.047	36449.715
2279	69.15	8621.115	35866.086
5104	69.13	9596.55	37980.695
4971	69.11	9685.382	36112.414
5561	69.05	9849.307	37456.367
19673	68.88	14263.294	33387.715
7561	68.84	10439.433	37864.645
13140	68.82	12290.593	39462.391
3194	68.5	8886.602	38878.352
1925	68.4	8383.741	39061.828
13553	68.37	12474.181	34480.496
3574	68.29	9057.313	34274.926
6863	68.27	10308.46	35765.656
2507	68.23	8571.797	33628.141
6248	68.21	10056.858	37067.566
19662	68.19	14398.675	33228.191
9400	68.17	10849.101	38225.797
2163	68.17	8505.345	37251.273
3420	68.14	9015.271	35853.219
17372	68.12	13659.125	33711.824
15822	68.08	13161.242	36401.512
4817	68.06	9653.23	33932.004
12507	68.02	11902.963	33243.859
11184	67.81	11607.415	33686.734
5258	67.66	9626.661	39457.473
11815	67.66	11776.896	39136.09
14387	67.62	12833.993	38719.402
1289	67.39	8002.201	34477.367
19328	67.39	14171.872	36583.785
1328	67.39	8157.033	34081.707
3745	67.37	9179.732	34043.285
19282	67.35	14127.504	37342.691
13468	67.35	12362.592	35303.578
2959	67.33	8697.697	38223.848
11841	67.33	11760.438	39263.871
9856	67.33	11090.354	35932.605
8020	67.31	10653.376	37225.891
18645	67.25	13942.295	35687.512
2426	67.24	8622.933	34018.746
753	67.24	7954.437	38722.996
9617	67.04	11014.132	39059.324
13405	67.02	12328.783	35942.141
9845	67.01	11096.335	36127.121
18892	66.95	13848.311	38406.074
13195	66.93	12396.257	38746.996
1211	66.93	8075.504	35647.586
16001	66.91	13228.024	34460.398
793	66.89	7953.964	39077.145
1805	66.89	8259.683	37452.5
6516	66.85	10156.803	39777.898
15634	66.76	13188.429	39014.816
19570	66.74	14048.847	33768.836
12681	66.7	12206.636	34972.695
16552	66.7	13513.044	37181.758
12766	66.64	12281.139	35750.602
8377	66.56	10809.357	33315.699
12029	66.55	11936.545	38896.848
12774	66.53	12182.406	35795.375
17358	66.53	13775.632	33901.465
5013	66.53	9641.044	36719.547
2386	66.49	8488.406	34600.805
1888	66.45	8218.29	38500.066
19107	66.37	14193.873	39195.699
16361	66.35	13499.935	35011.355
15535	66.32	13024.614	39721.914
14282	66.32	12516.399	39884.445
17457	66.3	13991.573	33069.836
2154	66.16	8498.813	37422.492
19164	66.14	14057.773	38653.086
1864	66.05	8370.211	38262.672
20499	65.91	14508.836	38378.656
15902	65.91	13213.554	35723.699
10544	65.89	11238.666	38133.008
2855	65.82	8640.626	36810.438
18747	65.7	13912.687	36827.086
14169	65.66	12510.399	38446.59
9340	65.65	10924.394	37477.738
7977	65.63	10612.848	37747.695
6611	65.63	10187.263	38773.246
1480	65.61	8245.491	33456.465
4679	65.55	9349.009	33691.215
17462	65.53	13804.983	33131.836
19047	65.51	14114.929	39900.563
13641	65.51	12450.837	33519.73
8228	65.45	10612.957	34771.059
5579	65.42	9716.98	37143.695
17459	65.42	13896.179	33085.586
20777	65.38	14589.8	34911.637
2127	65.32	8434.749	37696.438
1277	65.3	8105.654	34714.641
13461	65.26	12396.925	35537.543
16368	65.26	13529.972	35099.559
10059	65.26	11176.49	34116.223
3120	65.19	8943.325	39680.656
411	65.19	7853.666	35921.504
2431	65.11	8529.451	34088.82
8418	65.07	10854.347	33761.77
20597	64.99	14475.109	37093.793
20283	64.96	14474.724	39820.891
10777	64.96	11610.218	39006.344
3580	64.86	8899.08	34029.57
20340	64.82	14543.877	39370.922
14182	64.67	12573.379	38591.387
7749	64.67	10381.739	39938.66
1682	64.67	8278.474	35981.125
5662	64.63	9818.511	35901.891
16419	64.61	13482.664	35635.703
707	64.59	7641.028	38421.559
5294	64.57	9882.871	39789.465
20762	64.53	14566.714	34980.625
6359	64.5	10093.566	38066.652
5322	64.5	9798.577	39678.707
219	64.46	7984.109	34397.766
15424	64.44	13081.193	38227.234
1651	64.4	8392.161	35530.426
3387	64.38	9011.91	36370.141
8286	64.34	10613.612	33963.375
3670	64.34	9061.722	33066.762
2264	64.27	8447.155	36000.207
17378	64.23	13655.326	33753.121
13912	64.19	12538.204	34941.262
14817	64.15	12849.964	33644.305
3503	64.07	8956.738	34963.957
4917	64.06	9631.955	35384.617
13632	64.02	12488.098	33778.551
9853	63.98	11119.856	35897.098
5402	63.96	9889.142	38786.328
20075	63.9	14232.104	38270.953
15581	63.9	13290.163	39676.848
13895	63.9	12656.641	34726.16
2647	63.9	8671.177	33927.164
9823	63.9	11162.029	36459.754
593	63.88	7711.876	37489.063
9408	63.86	10982.031	38324.871
14058	63.86	12545.114	36847.457
15224	63.79	13113.181	35963.156
9474	63.73	10804.216	39172.441
12557	63.73	12087.207	33380.473
17152	63.69	13716.856	36110.73
19369	63.58	14068.417	35930.277
11898	63.58	11641.028	39836
5033	63.52	9606.572	37017.816
20286	63.48	14435.856	39855.672
4265	63.46	9299.329	39314.789
5124	63.44	9681.122	38184.195
7308	63.38	10421.146	35402.164
2990	63.35	8812.828	38635.273
527	63.27	7696.57	36860.926
1707	63.25	8241.264	36259.148
13155	63.23	12339.921	39363.793
13528	63.15	12424.502	34885.98
1628	63.15	8378.589	35228.629
7896	63.12	10755.913	38692.195
17158	63.06	13703.233	36166.957
18793	63.02	13860.035	37297.777
3546	63	9008.345	34538.316
11322	62.96	11663.48	33868.246
4374	62.96	9409.744	38259.449
8058	62.94	10622.068	36632.047
3359	62.91	8976.478	36426.93
4697	62.87	9339.946	33571.73
4688	62.87	9482.818	33778.313
15502	62.85	13003.919	39264.227
19357	62.79	14040.915	36108.734
16639	62.79	13474.091	38009.578
14008	62.58	12623.446	36067.23
8233	62.56	10629.118	34516.32
16861	62.54	13770.819	39386.551
20678	62.52	14637.492	36107.32
2758	62.5	8826.845	35499.098
20660	62.5	14501.875	36533.703
20613	62.39	14576.602	36926.176
17369	62.31	13762.594	33681.121
4438	62.24	9436.867	37415.547
19310	62.22	14097.221	36979.387
3964	62.18	9097.426	36966.27
4003	62.12	9248.691	37472.605
3736	62.1	9113.275	33989.449
2668	62.1	8697.548	34268.605
15486	62.04	13021.742	39027.961
18595	62.02	13965.336	34966.098
13746	62.01	12664.269	33425.688
19431	62.01	14141.917	35273.043
816	61.93	7769.206	39264.949
15656	61.93	13344.048	38757.238
1657	61.93	8344.174	35651.727
863	61.91	7848.738	39695.266
14768	61.79	12865.823	34226.055
13591	61.74	12344.983	33974.652
16817	61.68	13737.677	39677.801
12098	61.66	11936.726	37983.043
18783	61.58	13886.264	37222.262
13639	61.55	12307.136	33502.277
8074	61.53	10627.577	36224.105
13373	61.51	12305.956	36225.793
4422	61.49	9471.52	37507.422
1344	61.49	8040.122	33860.352
2805	61.41	8724.057	36138.328
5266	61.41	9565.677	39608.328
7536	61.41	10540.822	37680.688
5476	61.39	9780.557	38024.484
15783	61.34	13185.172	37172.707
14647	61.3	12814.157	35527.656
847	61.24	7742.17	39534.676
5920	61.2	10134.121	33138.684
1207	61.18	8133.391	35575.441
15622	61.11	13141.785	39189.91
7162	61.09	10490.97	33506.816
13058	61.05	12197.591	39259.211
11025	61.03	11523.538	35813.805
13367	60.97	12462.847	36491.254
16389	60.88	13497.371	35292.344
16812	60.84	13764.755	39630.676
19289	60.84	14128.811	37127.906
327	60.82	7945.608	35154.301
283	60.68	7648.148	34808.988
13976	60.63	12652.856	35745.973
19187	60.57	14041.419	38309.625
13003	60.55	12271.62	38476.797
7948	60.55	10586.614	37994.398
1530	60.53	8381.502	33781.754
10669	60.53	11236.852	39648.113
4857	60.51	9650.364	34397.258
9833	60.49	11023.934	36282.527
4149	60.49	9154.721	39324.242
3599	60.42	9005.208	33681.809
14994	60.38	12975.802	33640.23
15015	60.32	13090.487	33795.195
3032	60.32	8679.6	39190.063
4710	60.28	9318.431	33395.012
14717	60.26	12826.764	34497.641
18728	60.22	13903.069	36597.781
5356	60.17	9868.565	39230.855
8136	60.11	10762.039	35416.449
19830	60.11	14369.292	35199.445
608	59.96	7718.935	37676.469
6213	59.96	10031.76	36591.344
13939	59.92	12544.904	35278.242
19757	59.88	14238.031	34471.238
380	59.84	7954.299	35650.219
9726	59.73	11179.656	37695.652
17412	59.71	13672.762	33464.168
19346	59.69	14183.104	36254.297
2231	59.65	8435.948	36318.035
712	59.63	7888.391	38435.836
7738	59.59	10558.314	39737.637
314	59.57	7823.688	35009.664
16320	59.55	13529.065	34742.348
3351	59.53	9002.621	36610.449
7018	59.53	10334.344	34252.113
11597	59.5	11760.438	36999.055
4596	59.48	9289.719	35151.191
14379	59.48	12843.543	38890.383
13162	59.46	12424.241	39188.004
15767	59.4	13238.139	37286.074
15578	59.4	13303.775	39597.336
3105	59.36	9036.323	39933.777
14826	59.3	12868.374	33436.746
3028	59.3	8749.114	39142.371
2160	59.23	8473.237	37227.496
4074	59.21	9252.967	38370.453
14669	59.21	12906.544	35117.23
3015	59.19	8674.625	39007.086
16289	59.19	13477.511	34457.32
9338	59.07	10911.914	37438.996
18950	59.02	13939.959	39095.875
16601	59	13396.48	37611.484
15301	58.98	13116.187	36877.902
20537	58.94	14491.248	38114.496
6078	58.94	9993.307	35159.238
867	58.85	7642.702	39739.113
6306	58.83	10036.378	37694.707
5796	58.83	9774.248	34462.883
8199	58.81	10580.156	35085.004
12966	58.77	12066.408	38119.129
10538	58.77	11272.975	38008.215
626	58.69	7966.314	37785.719
547	58.69	7882.113	37022.98
13785	58.48	12586.697	33926.191
7411	58.46	10526.438	36378.367
7821	58.44	10740.973	39583.434
14326	58.42	12917.657	39444.141
12340	58.35	12028.405	35051.676
19524	58.35	14010.465	34386.805
1393	58.31	8052.456	33363.297
6831	58.31	10276.195	36134.688
19074	58.23	14092.249	39443.293
14334	58.19	12899.38	39590.961
5738	58.17	9724.727	35413.055
7538	58.1	10427.202	37703.383
11124	58.02	11457.214	34768.801
19945	57.94	14355.525	36744.816
17244	57.94	13626.287	35231.121
2225	57.93	8442.877	36254.922
13370	57.87	12364.599	36504.008
14158	57.85	12611.656	38320.41
16858	57.75	13582.563	39358.746
11466	57.73	11678.028	35551.004
3403	57.73	9052.681	35973.59
12511	57.71	11988.085	33294.215
8272	57.7	10725.343	33815.203
9740	57.7	11012.156	37553.359
5667	57.7	9892.523	35964.281
15890	57.66	13227.855	35621.586
15359	57.62	13124.457	37510.063
7181	57.6	10391.269	33763.004
8200	57.58	10632.624	35089.203
1975	57.58	8284.986	39912.879
11454	57.54	11752.764	35409.129
11698	57.5	11841.51	38230.754
5316	57.39	9786.195	39614.109
5041	57.37	9562.465	37128
7475	57.37	10505.601	37173.688
1511	57.35	8271.168	33621.293
7858	57.35	10683.754	39002.41
3380	57.33	8980.982	36318.84
15786	57.29	13237.05	36863.773
4849	57.27	9602.437	34329.188
2878	57.26	8691.697	37166.617
13493	57.24	12344.496	35186.652
6476	57.22	10107.298	39468.855
15992	57.22	13332.964	34723.465
15955	57.2	13268.251	34992.379
14256	57.16	12616.353	39531.473
3081	57.14	8705.836	39873.578
10880	57.08	11449.172	37650.773
176	57.04	7724.48	34050.949
18947	57.03	13836.396	39058.578
11196	57.03	11545.631	33499.574
12206	56.93	11905.98	36821.668
7153	56.91	10525.317	33410.508
18601	56.89	13914.021	35065.566
4569	56.81	9391.794	35425.711
20083	56.8	14417.441	38348.086
16746	56.78	13437.214	39346.449
7422	56.76	10539.9	36548.039
5864	56.76	9861.539	33709.102
4114	56.76	9188.764	38917.5
4389	56.76	9479.729	38134.621
16041	56.74	13226.008	34166.93
4743	56.72	9570.686	33013.078
418	56.66	7920.603	36028.703
1281	56.64	8007.919	34735.035
1096	56.64	8090.495	37095.539
17280	56.6	13576.788	34679.621
667	56.6	7810.372	38116.293
13814	56.57	12528.631	34238.824
513	56.53	7900.376	36748.102
10982	56.51	11632.26	36300.609
13037	56.49	12251.462	39038.594
17387	56.41	13737.082	33549.707
8337	56.41	10608.375	33007.926
1840	56.37	8275.667	37966.664
6563	56.37	10189.006	39233.336
3898	56.35	9129.709	35927.164
2599	56.32	8824.272	33436.609
16542	56.32	13523.203	37049.723
532	56.32	7858.063	36916.734
10638	56.3	11320.19	39214.707
3206	56.22	8849.298	38471.316
13839	56.2	12613.885	34405.07
3094	56.11	8701.277	39977.988
17099	56.09	13571.144	36732.531
16723	56.03	13414.343	39081.586
8047	55.99	10742.577	36760.227
4958	55.97	9653.166	35869.832
19478	55.9	14005.088	34860.586
15416	55.88	13102.807	38100.691
1768	55.86	8250.653	36923.336
7951	55.84	10565.839	38037.625
17183	55.8	13769.432	35754.727
4973	55.78	9528.346	36181.742
10431	55.74	11421.249	36509.387
239	55.7	7936.455	34530.98
13768	55.7	12549.95	33747.504
14362	55.65	12899.397	38998.141
2658	55.63	8761.911	34077.949
4788	55.61	9518.434	33489.77
703	55.61	7641.942	38412.188
4232	55.61	9333.787	39964.512
17366	55.55	13716.019	33965.09
17002	55.53	13620.715	37862.441
7154	55.53	10506.342	33417.887
3808	55.51	9227.535	34858.625
16557	55.49	13473.15	37235.016
15228	55.47	13073.225	35984.355
990	55.38	8152.206	38495.094
5734	55.36	9837.838	35393.527
7714	55.34	10385.569	39435.363
9787	55.34	11065.438	36950.945
12110	55.34	11898.342	37766.852
12943	55.32	12207.872	37798.289
15810	55.32	13267.602	36579.32
1926	55.3	8338.413	39082.027
16392	55.28	13467.894	35329.227
4591	55.26	9426.341	35398.145
14365	55.24	12871.525	39024.137
6059	55.24	9974.035	34884.449
7210	55.22	10417.132	34226.18
2780	55.13	8751.781	35790.766
2230	55.11	8483.032	36315.961
2221	55.09	8581.635	36440.723
12759	55.09	12279.079	35705.273
10416	55.09	11327.517	36383.613
7838	55.01	10683.556	39173.813
4145	54.99	9065.446	39262.32
9988	54.9	11030.278	34695.602
6086	54.82	10044.157	35232.789
20276	54.8	14282.698	39967.395
13690	54.78	12369.86	33075.273
19319	54.78	14123.337	36797.621
5780	54.78	9771.209	34622.813
20089	54.76	14339.413	38391.137
338	54.75	7941.137	35228.539
11090	54.75	11634.193	34967.172
13497	54.71	12433.942	35221.82
1629	54.69	8415.649	35242.113
18824	54.59	13852.568	37620.969
14785	54.52	12780.228	33828.047
16649	54.46	13564.523	38090.695
20235	54.42	14370.304	39556.121
1978	54.42	8225.332	39997.883
2427	54.32	8462.972	34027.102
1278	54.29	8128.449	34716.184
2740	54.27	8795.664	35194.047
19033	54.27	13874.029	39997.523
20310	54.23	14579.761	39694.742
6443	54.21	9957.815	38983.273
19284	54.21	14010.334	37036.734
12654	54.21	12089.852	34598.695
16191	54.19	13435.544	33280.598
13858	54.19	12499.544	34622.617
15240	54.17	12986.792	36078.293
12972	54.13	12233.305	38170.16
374	54.13	7929.969	35591.035
16386	54.09	13417.68	35276.539
13629	54.09	12490.455	33758.23
5749	54.06	9881.664	35248.371
19442	54.06	14210.495	35176.313
20665	54.04	14553.711	36314.234
19183	54.04	14040.939	38570.969
11285	54.02	11820.456	33409.293
16867	54.02	13592.366	39117.633
16575	54.02	13498.735	37382.641
4659	54	9289.026	33973.285
2340	53.98	8431.949	34968.688
16254	53.94	13536.944	34066.594
20879	53.92	14608.042	33589.895
10807	53.75	11484.124	38660.402
18797	53.73	13832.858	37355.309
2395	53.71	8532.529	34348.453
1844	53.71	8235.638	38002.879
16036	53.71	13312.406	34127.551
9643	53.69	11203.377	38774.711
8219	53.67	10729.058	34643.094
2206	53.65	8418.077	36829.414
16824	53.65	13632.722	39725.676
17491	53.65	13871.689	33352.109
13111	53.63	12234.638	39959.547
11480	53.62	11711.641	35700.035
15751	53.6	13313.36	37455.297
8303	53.58	10715.868	33535.215
18956	53.54	13911.609	39130.547
17037	53.48	13696.851	37547.527
11182	53.46	11602.222	33662.234
15714	53.46	13350.924	37729.398
16539	53.46	13450.844	37021.043
20122	53.39	14213.491	38721.664
1326	53.39	8045.803	34057.035
4491	53.37	9379.308	36841.539
15118	53.35	13057.905	34648.309
2655	53.33	8750.621	34032.676
18736	53.31	13962.872	36677.016
18765	53.29	13957.527	37076.078
7955	53.23	10770.436	38060.922
515	53.21	7786.553	36757.453
12941	53.18	12150.232	37763.77
8113	53.18	10588.174	36019.43
1862	53.18	8383.257	38248.391
1498	53.18	8256.343	33562.941
14041	53.16	12635.555	36421.41
889	53.14	7659.928	39934.152
4501	53.14	9450.019	36688.391
15830	53.1	13293.178	36463.137
12827	53.06	12191.816	36471.754
19778	53.02	14331.57	34668.336
19249	52.96	14011.133	37575.816
958	52.96	8119.323	39016.555
15711	52.93	13235.993	37708.047
20008	52.91	14276.217	37489.953
14183	52.91	12538.326	38593.102
10858	52.89	11595.081	37958.766
2158	52.87	8591.585	37191.16
9313	52.79	10949.852	37189
7632	52.75	10562.408	38568.668
16871	52.73	13754.945	39127.059
8174	52.73	10676.435	35147.629
4937	52.73	9616.628	35568.266
14698	52.73	12732.455	34848.422
11478	52.73	11743.976	35688.238
803	52.73	7677.954	39145.539
10201	52.66	11352.94	33861.281
2108	52.6	8571.553	38266.152
10092	52.6	11157.28	33599.363
1376	52.58	8075.989	33551.594
12064	52.56	12030.984	38426.898
13457	52.52	12346.69	35512.406
19854	52.52	14426.406	35629.414
8041	52.52	10651.242	36900.77
7704	52.5	10413.881	39308.676
1879	52.5	8244.991	38414.301
10015	52.5	11028.824	34299.34
14417	52.47	12839.055	38166.891
20697	52.43	14446.096	36027.285
93	52.43	7884.269	33665.359
9953	52.39	11090.408	35012.816
6854	52.37	10345.36	36052.652
5861	52.35	9886.017	33671.27
3787	52.31	9233.718	34635.602
1869	52.31	8287.128	38300.914
17110	52.27	13642.725	36822
3547	52.27	8847.399	34554.289
14449	52.22	12785.905	37672.68
10721	52.2	11440.991	39719.898
8002	52.2	10628	37629.645
3235	52.16	8984.527	38265.504
9383	52.16	10992.655	38050.52
12586	52.08	12156.432	33738.617
5271	52.08	9515.111	39647.313
5381	52.08	9834.366	38827.984
17311	52.06	13581.446	34370.234
12708	52.01	12112.865	35223.348
14024	51.99	12515.086	36224.543
4517	51.97	9306.409	36302.242
13052	51.97	12217.979	39142.871
11310	51.95	11725.041	33755.516
14738	51.93	12776.922	34584.34
3145	51.91	8853.042	39352.281
9791	51.91	11152.59	37012.746
6410	51.89	9959.557	38683.367
2128	51.89	8596.401	37719.133
1669	51.89	8401.231	35853.684
84	51.87	7957.114	33593.469
15705	51.85	13139.79	37979.637
2593	51.85	8781.359	33409.707
7937	51.83	10573.027	38176.52
4384	51.83	9465.24	38066.203
3063	51.8	8711.191	39716.004
3255	51.8	8884.196	37730.5
6363	51.76	9963.546	38095.258
363	51.76	7796.922	35508.152
14474	51.74	12727.424	37392.098
12049	51.74	12037.31	38482.988
1974	51.72	8340.234	39870.531
12768	51.7	12096.945	35760.047
17047	51.7	13754.773	37343.117
11928	51.68	11911.325	39873.707
4825	51.66	9524.503	34032.422
1779	51.64	8408.443	36969.34
11420	51.64	11711.099	35120.07
7430	51.62	10549.523	36662.891
19458	51.62	14061.61	34773.82
10501	51.6	11303.948	37516.625
17274	51.6	13644.038	34927.074
2017	51.6	8597.837	39275.656
550	51.59	7822.638	37049.527
15088	51.59	13010.312	34292.625
8323	51.55	10745.586	33189.098
6181	51.55	9934.928	36148.238
11373	51.53	11769.882	34494.5
18869	51.49	13828.596	38204.906
20789	51.49	14526.443	34727.188
15752	51.47	13333.062	37461.957
20694	51.47	14561.415	35987.801
15348	51.47	12946.905	37418.137
1765	51.45	8307.018	36861.934
19666	51.43	14331.824	33271.398
12016	51.41	12003.745	39063.176
14366	51.41	12755.001	39027.148
11162	51.39	11509.063	34025.902
19967	51.37	14393.132	36992.164
17536	51.34	13930.545	33962.219
12425	51.34	12005.241	34010.402
19138	51.32	13997.284	39099.016
17234	51.3	13651.345	35400.199
13327	51.3	12352.955	37161.133
11089	51.3	11606.349	34966.105
1792	51.28	8396.13	37143.789
15915	51.22	13314.105	35459.504
20095	51.2	14423.778	38439.379
1152	51.16	8016.429	36467.324
19406	51.13	14099.223	35852.156
12513	51.07	11868.927	33318.406
6702	51.07	10295.185	37777.957
15505	51.05	12954.559	39351.266
20500	51.05	14631.262	38384.191
2456	51.03	8517.476	33932.063
14643	51.03	12849.069	35485.438
3266	51.03	8987.775	37575.031
7196	51.01	10502.964	33982.789
5733	50.99	9921.128	35387.527
14581	50.97	12859.456	35903.445
175	50.95	7746.521	34039.125
10547	50.93	11310.291	38171.426
19896	50.88	14293.494	36189.234
1215	50.88	8119.271	35684.039
19941	50.86	14277.698	36688.969
9541	50.86	11197.767	39769.156
16576	50.84	13534.3	37394.211
14541	50.82	12802.438	36591.504
4566	50.8	9312.016	35708.492
18776	50.8	13922.8	37185.688
936	50.76	8077.537	39301.664
5380	50.74	9721.183	38828.32
16741	50.74	13552.375	39272.656
5555	50.7	9710.159	37409.449
17529	50.7	13985.977	33852.039
14049	50.67	12603.496	36559.863
6493	50.65	9928.729	39773.043
5325	50.65	9810.645	39710.68
15284	50.63	13043.754	36677.219
19559	50.63	13997.318	33958.641
20840	50.61	14633.683	33840
14721	50.61	12813.744	34506.598
20288	50.61	14555.756	39861.145
4496	50.59	9389.406	36624.883
1899	50.57	8279.739	38672.113
6191	50.57	10112.912	36243.27
3860	50.57	9178.638	35562.234
18265	50.57	13963.779	34851.59
10900	50.57	11584.247	37265.348
15869	50.57	13193.749	36040.398
5109	50.55	9578.74	38046.34
7711	50.53	10504.286	39418.234
13230	50.51	12329.297	38448.305
19129	50.51	14069.96	39010.445
7853	50.51	10584.866	38986.199
2465	50.49	8422.202	33688.422
19063	50.47	14044.621	39639.746
18791	50.42	13895.849	37268.031
891	50.42	7729.924	39958.254
10361	50.4	11275.126	35705.449
16494	50.38	13386.304	36507.512
20761	50.38	14471.896	35250.648
6777	50.36	10155.153	36736.422
1097	50.36	8194.397	37100.691
4721	50.32	9295.272	33220.844
19672	50.32	14302.358	33380.531
3334	50.32	8847.271	36773.988
20508	50.32	14576.28	38465.391
7523	50.3	10381.354	37604.008
7493	50.24	10518.923	37287.387
9921	50.24	11090.187	35285.035
18816	50.21	13897.167	37574.965
837	50.17	7871.641	39457.289
1927	50.17	8250.049	39101.371
14373	50.17	12782.899	38811.441
337	50.17	7967.502	35220.707
2344	50.17	8533.644	34989.668
13492	50.17	12403.883	35181.246
1060	50.15	8074.16	37640.875
16541	50.11	13450.998	37047.309
11280	50.11	11720.165	33284.801
1238	50.11	8048.773	35179.168
8157	50.07	10766.441	35320.398
12334	50.03	11931.139	34948.508
7732	49.98	10381.972	39692.672
19698	49.96	14406.655	33710.188
2052	49.94	8516.399	38853.813
3075	49.94	8660.838	39834.105
5829	49.94	9807.202	34261.152
428	49.86	7772.207	36126.516
3535	49.84	8994.988	34740.832
4147	49.82	9167.969	39296.672
2144	49.82	8602.977	37644.617
12657	49.78	12141.537	34622.453
15450	49.78	13048.186	38519.551
19874	49.73	14254.188	35842.066
16157	49.73	13391.575	33017.391
4180	49.71	9155.849	39653.238
4860	49.69	9653.069	34421.598
12510	49.69	11956.444	33292.199
14497	49.63	12916.302	37298.254
5862	49.63	9855.592	33698.145
15162	49.63	13137.147	35111.996
9693	49.61	11079.582	38093.117
4776	49.61	9591.095	33383.773
17337	49.59	13571.886	34023.91
20718	49.55	14493.729	35601.84
47	49.54	7818.312	33330.422
11502	49.52	11684.933	35916.668
20739	49.52	14494.812	35567.527
2933	49.5	8710.61	37882.059
13543	49.46	12315.065	34712.434
11024	49.46	11585.561	35809.207
1086	49.46	8035.3	37287.398
5	49.46	7924.771	33023.422
8245	49.44	10696.305	34343.133
8120	49.4	10637.688	35830.336
15977	49.4	13215.677	34867.07
19450	49.4	14089.06	34996.227
1297	49.36	8076.77	34300.305
19565	49.36	14160.122	33703.188
2630	49.36	8807.855	33669.402
15665	49.36	13221.66	38544.211
14102	49.34	12634.347	37450.09
15159	49.32	12982.273	35077.902
10675	49.32	11279.142	39745.223
10648	49.31	11414.57	39296.875
1342	49.31	8120.217	33854.785
11206	49.27	11545.391	33590
1843	49.27	8400.588	37991.094
396	49.27	7818.037	35743.836
16429	49.25	13505.465	35727.465
5267	49.21	9562.856	39629.648
15026	49.19	13036.572	33855.469
10016	49.19	11167.949	34301.836
10264	49.15	11360.119	34611.789
4670	49.13	9366.987	33844.004
1953	49.13	8248.977	39638.109
9162	49.11	10893.106	35315.898
9339	49.1	10907.951	37446.465
16981	49.1	13728.357	38039.473
6148	49.08	9962.835	35840.391
19018	49.06	13916.482	39776.605
9684	49.06	11154.563	38003.105
15621	49.02	13232.186	39186.789
2387	49.02	8431.512	34289.762
17480	49	13935.336	33251.836
16474	48.96	13516.114	36269.375
19593	48.96	14153.325	33356.855
4645	48.96	9405.622	34387.809
20313	48.94	14638.512	39727.672
8082	48.92	10729.032	36328.254
18264	48.92	13816.642	34852.098
2454	48.92	8571.485	33889.105
539	48.92	7821.512	36971.867
12825	48.87	12117.171	36460.398
6735	48.87	10333.578	37215.344
12365	48.85	11951.895	34729.992
9725	48.81	11180.514	37686.344
20266	48.79	14229.033	39843.945
11959	48.79	12020.689	39524.93
6552	48.77	10214.729	39360.094
5873	48.75	9843.967	33531.754
14025	48.73	12651.732	36231.727
20676	48.73	14598.992	36079.176
19131	48.71	14158.437	39038.035
16321	48.71	13438.436	34743.813
2434	48.71	8509.48	34105.699
19425	48.69	14033.117	35478.73
14591	48.69	12891.711	36008.18
9964	48.69	11092.274	35062.703
4118	48.69	9086.17	38988.902
3887	48.67	9124.86	35801.098
10053	48.67	11003.25	34071.559
3355	48.67	8984.933	36673.664
19263	48.65	14015.398	37421.855
3761	48.65	9062.426	34237.211
10210	48.6	11219.102	33988.727
15862	48.58	13278.112	36215.188
3633	48.56	8916.05	33181.707
6685	48.54	10243.24	37970.977
12059	48.52	11893.301	38371.891
4698	48.5	9481.61	33571.723
12060	48.48	11931.431	38385.055
1486	48.48	8299.551	33487.18
9929	48.46	11188.318	35410.27
14612	48.46	12726.964	35865.293
12640	48.42	12236.528	34402.504
766	48.42	7710.783	38841.164
8188	48.41	10639.821	34980.305
6688	48.39	10340.859	37679.223
20077	48.39	14409.28	38274.223
13513	48.39	12394.161	35043.371
13852	48.35	12595.257	34581.125
4095	48.35	9093.986	38588.953
12070	48.33	11963.513	38187.758
20541	48.33	14579.114	37847.645
13359	48.33	12395.391	36683.18
11599	48.29	11661.679	37018.055
10668	48.29	11322.359	39644.656
20425	48.27	14443.453	38954.512
3688	48.25	9219.295	33336.355
19060	48.25	14156.695	39999.984
1143	48.25	8171.766	36381.258
14395	48.25	12787.812	38478.258
16965	48.25	13776.458	38210.039
19983	48.23	14321.849	37191.539
12351	48.23	11987.808	34813.848
16003	48.23	13148.956	34471.07
19533	48.23	14093.34	34164.949
14796	48.21	12743.203	33946.883
11506	48.21	11836.893	35948.594
13597	48.19	12378.278	34030.754
18957	48.16	13930.315	39148.867
17338	48.16	13605.538	34042.434
10876	48.12	11429.921	37605.258
15944	48.1	13288.022	35187.93
10338	48.1	11276.238	35377.727
9188	48.1	10874.207	35592.844
2331	48.1	8596.085	35175.273
16637	48.08	13435.548	37992.559
11047	48.06	11458.156	35713.555
18853	48.06	13794.22	38000.18
3956	48.06	9196.186	36892.797
16007	48.06	13190.783	34485.512
2242	48.04	8602.275	36092.633
680	48.02	7907.153	38219.938
9777	48	11068.653	37090.746
11388	47.96	11673.864	34674.129
10977	47.96	11506.659	36223.602
4868	47.95	9657.307	34568.789
14828	47.91	12887.963	33472.801
2269	47.87	8614.917	35749.672
14903	47.85	12950.65	33269.133
13211	47.83	12283.499	38496.465
6160	47.83	9985.957	35997.063
6633	47.83	10155.913	38417.578
4875	47.83	9656.427	34689.141
1644	47.83	8336.508	35429
4719	47.81	9330.431	33173.609
5551	47.81	9862.178	37366.531
17098	47.81	13639.42	36713.336
6114	47.79	9958.661	35534.203
18951	47.79	13988.938	39113.77
12142	47.79	12052.218	37483.551
10890	47.79	11618.178	37464.867
6556	47.77	10258.035	39125.977
20601	47.77	14578.088	37109.137
3878	47.75	9231.727	35730.375
4755	47.75	9575.655	33117.836
19362	47.73	14105.615	36166.785
10834	47.7	11492.425	38331.305
500	47.7	7678.241	36640.27
14571	47.66	12754.009	36367.965
11967	47.64	11856.92	39300.992
6559	47.64	10304.52	39172.395
11901	47.64	11752.095	39861.563
6593	47.64	10145.153	38858.559
6477	47.62	10012.512	39519.223
20565	47.58	14589.047	37520.281
2124	47.58	8512.472	37959.926
4023	47.56	9272.828	37752.797
685	47.51	7947.96	38254.527
20205	47.49	14266.136	39299.367
11069	47.45	11629.87	35302.512
3917	47.43	9211.339	36259.512
1066	47.43	8161.792	37436.574
15922	47.41	13268.477	35531.316
14450	47.41	12853.886	37679.289
12627	47.41	12173.818	34289.773
5831	47.39	9896.627	34283.805
7912	47.39	10595.458	38552.656
19302	47.39	14063.814	36900.801
13899	47.39	12663.161	34761.504
17352	47.35	13667.942	33831.457
20912	47.33	14606.43	33043.129
10866	47.31	11569.014	37792.379
19646	47.28	14394.742	33044.57
16420	47.26	13461.138	35648.086
20703	47.26	14481.924	35772.855
4448	47.24	9449.456	37193.121
14783	47.2	12883.937	34104.258
3592	47.2	9038.765	33892.09
15577	47.18	13165.441	39999.867
11974	47.18	11885.711	39343.605
1997	47.16	8572.743	39944.941
3545	47.14	8858.882	34506.828
218	47.12	7735.883	34390.285
900	47.12	8032.268	39790.184
3909	47.12	9121.161	36124.906
13771	47.1	12637.788	33793.012
727	47.08	7641.289	38581.164
3401	47.08	8866.05	35948.137
18806	47.06	13996.639	37431.938
6393	47.03	9976.464	38410.973
12758	47.03	12186.901	35704.734
5985	46.97	10061.727	34022.125
4289	46.95	9437.261	39231.738
5722	46.95	9860.725	35571.832
3322	46.93	8909.455	36976.641
19499	46.93	14091.492	34699.848
4346	46.91	9481.25	38569.32
14672	46.89	12858.089	35155.113
19262	46.89	14161.308	37415.355
15087	46.89	13021.173	34266.852
9967	46.89	11127.023	34776.52
4593	46.87	9444.164	35099.543
11126	46.87	11490.462	34453.621
7579	46.87	10472.402	38011.664
11061	46.87	11564.677	35530.797
11877	46.85	11791.87	39581.648
13714	46.83	12680.046	33034.563
2871	46.83	8642.298	37085.34
19337	46.82	14060.628	36459.906
11912	46.82	11833.861	39943.449
5232	46.82	9614.733	39129.777
15222	46.8	12930.364	35954.863
20131	46.8	14408.841	38849.77
19383	46.78	14144.882	35735.664
5536	46.76	9910.705	37512.5
11451	46.68	11805.979	35379.516
2466	46.68	8442.45	33704.48
7915	46.68	10717.739	38590.855
20542	46.66	14430.859	37854.676
15078	46.66	13077.234	34130.625
4677	46.66	9377.719	33659.086
2372	46.66	8429.681	34483.426
19409	46.62	14145.937	35890.027
6903	46.59	10271.381	35728.973
17187	46.55	13624.663	35776.652
20430	46.55	14446.583	38981.379
10122	46.55	11003.82	33009.574
5951	46.53	10070.724	33490.855
3475	46.51	8909.092	35289.121
13134	46.51	12305.736	39648.57
20295	46.49	14639.286	39921.387
6630	46.49	10186.685	38367.398
2114	46.49	8511.521	38023.613
8018	46.49	10565.206	37208.48
745	46.47	7978.024	38685.629
7122	46.47	10466.067	33093.574
13710	46.45	12530.176	33012.66
2074	46.43	8420.068	38503.773
19062	46.43	14125.26	39611.066
13763	46.41	12524.342	33639.754
2132	46.41	8550.255	37741.93
19864	46.41	14390.574	35757.621
12535	46.39	12083.787	33098.695
6897	46.39	10334.861	35684.793
9636	46.37	11122.859	38645.441
6111	46.37	9985.543	35507.262
12821	46.36	12213.613	36420.379
18657	46.32	13871.496	35887.324
384	46.3	7705.941	35668.539
7619	46.26	10414.445	38479.953
12965	46.26	12163.727	38117.551
3738	46.26	9109.691	34001.18
13192	46.24	12407	38676.441
14300	46.22	12767.307	39921.871
820	46.2	7663.616	39289.863
12193	46.2	12041.118	36991.766
6994	46.2	10158.517	34569.887
7952	46.18	10589.676	38038.469
10853	46.18	11476.198	37861.746
17272	46.18	13586.255	34899.91
20808	46.18	14446.564	34345.332
20183	46.16	14232.705	39183.691
19207	46.16	14101.762	38153.055
648	46.15	7871.966	38010.383
17082	46.15	13636.861	37167.168
8456	46.15	10888.334	34226.727
13232	46.13	12420.408	38146.746
12107	46.11	11874.392	37746.156
12635	46.11	12070.901	34366.086
2736	46.09	8819.931	35141.262
18671	46.07	13821.52	36033.566
7780	46.07	10758.354	39608.617
13214	46.07	12456.35	38538.566
17467	46.05	13959.105	33171.676
2789	46.03	8767.761	35977.191
8264	46.03	10735.57	33983.344
9420	46.01	10819.693	38509.039
3922	45.97	9156.654	36340.309
14312	45.97	12715.689	39601.656
10867	45.95	11635.377	37510.285
3667	45.95	9105.55	33025.902
5122	45.93	9523.16	38179.68
1722	45.93	8400.855	36437.113
18588	45.92	13933.124	34881.602
1186	45.92	8055.313	35982.719
3690	45.9	9239.731	33347.656
16525	45.9	13409.399	36794.473
6020	45.9	10099.063	34518.605
6137	45.88	10088.284	35743.652
19179	45.86	14034.767	38501.594
7940	45.86	10588.375	38201.492
1630	45.84	8389.658	35256.555
15633	45.82	13274.042	39012.824
193	45.8	7830.993	34212.824
2403	45.78	8518.844	34388.449
1364	45.78	8104.005	33748.051
19510	45.78	14181.58	34540.93
13578	45.78	12476.615	34158.828
9459	45.76	10803.047	39016.496
7968	45.76	10698.238	37912.926
7479	45.76	10415.397	37190.254
6117	45.76	10020.006	35557.145
13538	45.72	12471.315	34670.477
10932	45.7	11524.34	36771.719
20691	45.7	14569.623	35971.059
4447	45.69	9399.74	37182.066
5191	45.67	9535.556	38775.039
16292	45.67	13519.262	34475.551
8242	45.65	10587.436	34295.328
4584	45.65	9383.994	35314.27
18921	45.65	13830.35	38733.363
14728	45.65	12819.701	34541.68
20674	45.65	14439.202	36068.883
10	45.63	7740.316	33067.684
7387	45.63	10508.883	36075.277
4205	45.61	9123.4	39846.57
4221	45.59	9340.632	39830.824
18896	45.59	13871.628	38432.055
718	45.59	7754.951	38485.371
20817	45.57	14451.545	34161.039
4101	45.57	9226.76	38698.723
14651	45.55	12750.067	35565.176
9701	45.55	11125.116	37839.168
2962	45.55	8650.361	38307.348
5922	45.53	9928.684	33169.934
19155	45.53	14117.396	38914.836
16201	45.51	13455.766	33330.711
10585	45.51	11251.932	38636.762
10994	45.49	11599.879	36119.914
4322	45.49	9466.027	38672.988
15499	45.47	13005.754	39173.254
11714	45.46	11672.814	38423.809
2036	45.46	8576.042	39225.055
13345	45.46	12383.027	36763.922
13349	45.42	12303.748	36547.492
755	45.42	7872.901	38761.102
5406	45.4	9890.33	38509.672
6518	45.4	10156.297	39822.785
5071	45.4	9534.742	37498.742
11390	45.38	11784.046	34701.785
10267	45.36	11319.173	34670.848
333	45.36	7679.188	35199.293
5361	45.32	9854.349	38952.883
20113	45.32	14261.819	38620.133
9885	45.32	11161.143	35609.309
7691	45.32	10371.039	39191.18
5358	45.3	9890.532	39244.938
10757	45.28	11474.453	39124.613
20696	45.26	14636.88	35994.461
8495	45.26	10795.335	34700.449
4169	45.26	9259.944	39523.512
6737	45.26	10248.914	37320.102
6195	45.26	10043.961	36349.926
16789	45.24	13482.023	39992.066
13857	45.24	12662.735	34600.09
15842	45.24	13326.334	36331.227
6824	45.23	10202.152	36352.891
14462	45.23	12743.725	37814.105
8426	45.21	10843.4	33856.195
5276	45.21	9580.475	39760.328
20615	45.21	14555.491	36945.074
20590	45.19	14489.459	37287.875
20688	45.19	14635.347	35901.023
6629	45.17	10218.355	38348.027
14384	45.17	12879.888	38660.883
4779	45.15	9551.576	33406.512
19608	45.15	14155.531	33470.789
19857	45.15	14327.806	35656.766
1770	45.15	8415.915	36925.973
12908	45.13	12240.582	37341.496
344	45.13	7647.247	35297.262
788	45.13	7644.761	39042.859
10935	45.13	11497.902	36790.723
14269	45.13	12508.032	39703.953
1168	45.13	8032.411	36352.336
3400	45.11	9020.796	35930.051
14090	45.11	12558.249	37256.469
8066	45.09	10662.951	36403.973
9830	45.09	11063.128	36237.844
17447	45.07	13731.688	33132.344
1957	45.07	8308.899	39665.625
7209	45.07	10533.458	34215.574
19895	45.05	14338.98	36158.457
14645	45.03	12842.844	35499.02
5088	45.03	9664.21	37711.68
19000	45.03	13909.991	39610.801
3428	45.01	9015.273	35586.531
11639	45.01	11661.782	37513.398
1248	45.01	8094.416	35045.453
5403	45	9744.37	38486.668
819	45	7829.916	39288.684
18936	44.98	13967.014	38880.074
10552	44.98	11290.113	38277.461
2770	44.98	8726.372	35638.707
5067	44.98	9689.478	37436.125
7128	44.96	10371.357	33123.117
11335	44.96	11716.261	34040.551
18807	44.94	13832.7	37441.895
15206	44.94	13008.371	35682.063
19572	44.94	14212.217	33489.664
6088	44.94	10118.458	35247.016
2093	44.94	8469.291	38371.676
2089	44.92	8571.333	38306.781
2111	44.9	8528.649	38015.809
17530	44.88	13929.987	33860.371
13511	44.88	12466.521	35019.824
17201	44.86	13626.528	35610.941
8388	44.82	10898.25	33415.816
3195	44.82	9010.712	38877.824
20456	44.8	14427.725	38840.816
19092	44.77	14074.004	39305.758
20210	44.75	14238.387	39331.602
18622	44.75	13819.341	35452.262
20654	44.75	14585.101	36480.816
5552	44.73	9733.764	37375.574
3189	44.73	8870.775	38812.16
11471	44.73	11709.993	35564.504
10397	44.73	11365.396	36116.824
12256	44.71	11996.679	35949.988
6133	44.71	10117.012	35714.113
11380	44.69	11820.322	34579.996
13864	44.69	12528.114	34663.223
17053	44.67	13666.237	37422.02
18654	44.67	13940.18	35829.508
17243	44.65	13642.656	35213.07
16718	44.63	13433.842	39018
14701	44.63	12847.983	34910.102
7089	44.63	10207.011	33467.172
7662	44.61	10415.853	38876.172
1331	44.61	8013.83	34090.66
9811	44.61	11023.297	36381.957
6282	44.59	9965.544	37497.223
6601	44.59	10295.594	38674.961
7817	44.57	10578.293	39554.32
1856	44.57	8230.653	38183.695
12889	44.57	12120.532	37138.254
7218	44.56	10421.099	34319.855
5407	44.56	9729.268	38526.883
2246	44.56	8555.342	36112.406
73	44.56	7886.179	33492.746
16280	44.56	13543.066	34392.457
6543	44.56	10168.529	39495.887
13562	44.56	12386.441	34575.398
20004	44.54	14297.503	37440.754
16028	44.54	13218.9	34388.746
11448	44.54	11667.304	35335.5
5112	44.54	9595.529	38092.133
12431	44.52	11940	34079.723
1594	44.52	8313.02	34738.328
18167	44.5	13914.311	34750.621
11638	44.48	11781.248	37454.844
2796	44.48	8771.939	36061.008
1767	44.46	8333.4	36920.277
4781	44.46	9611.469	33420.625
20099	44.44	14359.331	38490.246
7941	44.44	10714.187	38231.621
14130	44.44	12605.499	37995.801
298	44.42	7659.605	34901.852
11695	44.42	11636.038	38187.875
6734	44.4	10305.647	37194.207
10206	44.38	11337.217	33903.723
2296	44.36	8482.45	35419.363
1588	44.36	8299.082	34672.078
19035	44.34	14024.77	39757.293
9905	44.33	11043.476	35463.684
3919	44.31	9246.419	36291.242
13657	44.29	12288.075	33367.598
18733	44.27	13832.405	36661.34
5030	44.27	9535.234	36973.586
4066	44.27	9086.589	38315.848
16296	44.27	13388.596	34490.52
19206	44.27	14085.374	38152.281
6646	44.25	10301.577	38254.871
10076	44.25	11121.583	33690.875
16118	44.25	13260.176	33385.055
5334	44.23	9903.699	39463.652
18686	44.23	13870.782	36243.703
18900	44.21	13838.243	38502.504
7201	44.21	10399.826	34069.746
726	44.19	7965.251	38557.809
3193	44.17	8876.191	38866.094
9398	44.17	10927.367	38204.863
16325	44.15	13456.713	34804.32
16690	44.15	13493.786	38696.445
14588	44.15	12852.664	35985.156
10705	44.15	11619.148	39954.605
18748	44.13	13808.49	36844.434
8319	44.13	10574.63	33451.129
9517	44.13	10874.977	39731.668
19059	44.11	14098.827	39993.766
10202	44.1	11397.169	33861.781
14510	44.1	12857.089	37116.039
15316	44.08	13104.142	37033.465
13396	44.08	12468.772	36190.027
1690	44.08	8288.798	36060.195
1596	44.08	8371.774	34782.715
5547	44.08	9906.572	37350.555
7530	44.04	10357.018	37647.91
1720	44.04	8252.111	36389.121
15516	44.02	13078.355	39464.344
20227	44	14385.322	39497.496
6564	44	10202.878	39232.648
13534	44	12427.297	34633.059
6125	43.98	9927.455	35633.469
14286	43.98	12673.918	39927.758
14246	43.96	12679.128	39357.828
15982	43.96	13144.406	34636.203
2314	43.96	8581.375	35290.488
13280	43.94	12320.286	37514.785
16122	43.94	13286.837	33445.773
3613	43.94	9025.73	33572.734
1916	43.92	8204.483	38916.984
10658	43.92	11345.926	39545.16
14886	43.92	12937.244	33197.262
6796	43.92	10260.034	36566.816
17046	43.9	13769.074	37648.555
18764	43.9	13929.178	37064.68
2047	43.88	8574.464	38801.961
11368	43.88	11667.777	34401.645
11490	43.88	11725.126	35778.688
4695	43.88	9383.95	33554.43
1727	43.87	8209.277	36498.336
3625	43.85	9061.901	33403.145
2839	43.85	8701.491	36653.324
6392	43.83	10003.827	38400.461
2759	43.83	8699.657	35499.348
19763	43.83	14381.076	34523.254
10933	43.83	11557.39	36782.934
7408	43.83	10387.171	36343.379
7900	43.83	10614.55	38757.98
19235	43.81	14073.378	37706
1741	43.81	8409.955	36610.113
4286	43.79	9443.036	39208.57
6505	43.79	10028.209	39882.922
3023	43.77	8808.559	39100.965
5838	43.75	9861.182	34000.574
3166	43.73	8940.667	39200.848
3019	43.71	8825.557	39052.875
3068	43.69	8733.814	39753.871
12143	43.67	11985.55	37497.168
11365	43.67	11753.291	34340.422
1654	43.65	8404.618	35574.188
11854	43.65	11795.024	39337.727
4605	43.64	9399.975	35222.352
16722	43.62	13403.368	39068.23
12971	43.62	12244.003	38166.086
1497	43.62	8388.125	33555.68
19779	43.6	14246.83	34665.828
14389	43.6	12887.65	38739.055
15696	43.6	13209.75	37836.984
12091	43.58	11987.044	37897.734
5107	43.58	9615.439	38028.898
749	43.56	7984.733	38710.148
10239	43.56	11307.156	34358.387
4991	43.56	9672.6	36384.41
4709	43.56	9284.261	33386.914
4681	43.56	9438.713	33705.559
17044	43.54	13772.675	37595.293
16475	43.52	13531.944	36268.027
2319	43.52	8612.027	35344.531
1203	43.5	8117.766	35813.469
13626	43.5	12364.922	33737.301
5633	43.48	9829.537	36258.957
2034	43.48	8627.121	39215.879
5768	43.48	9774.629	34832.602
16949	43.48	13759.25	38373.406
11433	43.48	11771.837	35223.129
7217	43.46	10412.544	34315.797
8291	43.46	10597.921	33676.059
11121	43.46	11429.534	34751.574
13548	43.44	12295.916	34727.875
2938	43.43	8743.885	37969.344
6050	43.43	9942.862	34783.836
11707	43.43	11776.737	38325.727
20907	43.41	14572.05	33006.852
10733	43.41	11459.445	39538.52
11536	43.39	11750.788	36287.383
16920	43.39	13704.106	38683.23
588	43.39	7675.506	37431.668
13729	43.39	12663.605	33208.09
4942	43.39	9606.108	35648.234
5204	43.37	9560.229	38864.008
9786	43.37	11035.368	36946.031
32	43.37	7647.824	33216.285
4951	43.37	9506.675	35778.457
2145	43.37	8470.885	37655.816
2376	43.35	8577.16	34519.945
13841	43.35	12684.091	34439.445
7658	43.33	10385.725	38777.531
3889	43.33	9262.749	35808.477
10393	43.33	11411.935	36041
14120	43.31	12498.655	37757.68
15133	43.31	12943.905	34829.227
10909	43.31	11445.476	37095.125
3727	43.31	9186.426	33826.902
1754	43.29	8227.653	36740.641
20345	43.27	14460.852	39399.766
10449	43.27	11357.406	36724.004
14627	43.27	12729.026	35661.496
12189	43.27	11952.831	36973.203
16218	43.25	13554.359	33561.777
14009	43.25	12569.456	36069.344
2453	43.21	8528.287	33889.016
6071	43.21	10081.949	35039.246
12990	43.18	12245.085	38342.688
2608	43.16	8815.565	33547.715
7497	43.16	10505.091	37301.723
10823	43.16	11425.778	38560.781
20479	43.16	14452.734	38788.223
12840	43.14	12137.604	36603.984
10200	43.14	11392.904	33845.008
10473	43.12	11317.969	37093.129
15913	43.12	13180.746	35449.57
6060	43.12	9988.839	34916.688
15176	43.1	13131.367	35332.402
10146	43.1	11281.486	33194.539
11400	43.04	11745.207	34877.617
5976	43.04	10101.997	33894.578
4029	43.04	9233.022	37869.824
1627	43.02	8256.79	35214.785
11103	43.02	11529.974	34789.094
8378	43	10834.083	33321.121
12168	43	12019.491	37105.207
2820	42.98	8716.145	36252.379
2752	42.98	8660.4	35376.059
4182	42.98	9100.589	39656.867
16426	42.95	13426.613	35706.328
6822	42.95	10208.611	36331.18
12531	42.93	12261.699	33041.105
503	42.93	7892.266	36686.367
15732	42.93	13325.853	37613.836
6886	42.93	10258.212	35585.633
2656	42.91	8779.353	34054.73
13106	42.91	12082.441	39891.172
16992	42.91	13613.293	37832.586
1035	42.87	8076.972	37839.277
12818	42.87	12227.766	36308.391
9738	42.85	11077.121	37524.199
16648	42.85	13563.56	38075.59
556	42.85	7694.158	37076.516
7415	42.85	10548.587	36458.449
19648	42.85	14426.191	33055.176
19954	42.83	14227.152	36873.305
17411	42.83	13752.602	33460.453
14138	42.83	12680.732	38100.262
13452	42.83	12467.035	35469.641
18694	42.83	13991.841	36320.281
3569	42.81	8901.844	34221.402
11663	42.79	11843.778	37817.629
5988	42.79	10124.991	34090.973
20781	42.75	14622.223	34928.52
8293	42.75	10776.627	33700.949
12986	42.74	12069.825	38292.113
3260	42.74	8978.426	37813.262
13840	42.72	12514.051	34430.758
19810	42.72	14344.04	34857.672
5307	42.72	9857.155	39931.902
360	42.7	7675.294	35493.965
2833	42.7	8638.329	36546.68
3237	42.7	8969.11	38271.949
6	42.7	7756.259	33041.816
16354	42.66	13465.497	34958.578
13229	42.66	12479.676	38438.836
8488	42.64	10780.822	34639.086
5921	42.62	10051.188	33156.027
1742	42.62	8372.758	36617.039
19027	42.6	13812.536	39904.633
7306	42.6	10476.678	35371.539
13731	42.6	12593.97	33231.824
11484	42.6	11813.931	35725.262
18852	42.6	13821.77	37990.051
8458	42.58	10842.796	34260.547
17119	42.56	13626.356	36664.281
9343	42.56	10847.611	37506.992
16847	42.56	13590.878	39514.801
14845	42.54	12850.183	33105.922
10865	42.52	11422.494	37790.668
3073	42.49	8729.328	39810.254
19318	42.49	14184.98	36774.645
4053	42.49	9068.155	38186.047
17434	42.49	13752.016	33298.926
19144	42.49	14006.173	38829.574
16982	42.47	13676.293	38045.301
4392	42.47	9279.784	37834.301
14125	42.47	12628.747	37885.191
7620	42.47	10361.628	38484.371
16443	42.47	13484.115	35879.883
13213	42.47	12380.258	38530.359
12865	42.45	12273.867	36859.621
14089	42.43	12601.901	37237.441
4733	42.43	9462.36	33106.605
19380	42.43	14133.524	36021.809
6202	42.43	10054.293	36453.996
19626	42.41	14019.471	33001.422
14708	42.41	12908.687	34688.684
9565	42.39	11010.598	39436.922
3615	42.39	8988.74	33634.133
3845	42.37	9244.523	35358.836
14850	42.37	12771.169	33140.141
6423	42.35	10008.77	38794.383
1712	42.35	8209.401	36312.289
20727	42.35	14474.654	35703.531
9603	42.35	11153.221	39214.207
9729	42.35	11118.56	37718.188
16884	42.33	13767.549	39226.289
6198	42.33	10023.709	36387.984
16681	42.33	13525.003	38582.078
1002	42.33	8198.156	38337.191
7490	42.33	10395.256	37261.66
20744	42.33	14578.959	35280.855
12879	42.31	12189.897	36983.766
2129	42.29	8517.874	37719.055
10843	42.28	11587.271	38268.734
14079	42.28	12552.185	37119.434
20573	42.28	14494.553	37349.102
10885	42.26	11597.535	37421.59
13277	42.26	12486.581	37772.949
9261	42.26	10852.644	36385.871
5683	42.26	9896.94	35795.184
13845	42.26	12704.625	34511.762
20081	42.24	14376.738	38326.48
14308	42.24	12845.912	39975.785
12007	42.2	12052.232	38957.52
5037	42.2	9495.386	37078.973
1104	42.18	8041.702	36922.016
19933	42.18	14249.817	36576.688
14375	42.18	12915.57	38863.484
8010	42.18	10755.462	37348.785
546	42.18	7661.109	37018.48
2367	42.18	8560.94	34768.617
252	42.16	7866.126	34584.289
1197	42.14	8038.558	35767.43
15012	42.12	13092.014	33782
20662	42.12	14637.311	36257.184
3836	42.1	9153.663	35177.871
20539	42.1	14568.106	37835.129
7710	42.1	10538.509	39413.328
1848	42.1	8208.51	38051.355
15681	42.08	13277.799	38304.191
1482	42.07	8270.218	33466.961
1059	42.07	8089.047	37635.496
852	42.05	7897.512	39583.984
12291	42.05	11938.668	35459.355
17143	42.05	13704.569	36294.262
19606	42.05	14172.053	33448.48
9302	42.03	10819.699	37045.973
4172	42.01	9219.451	39531.938
806	42.01	7956.259	39197.32
10967	41.99	11501.64	36406.973
6884	41.99	10163.976	35883.371
15197	41.97	13124.731	35599.352
16316	41.97	13381.297	34708.129
77	41.97	7704.493	33522.906
17087	41.93	13617.458	36867.512
2085	41.93	8495.317	38605.301
10356	41.91	11236.491	35627.785
4429	41.91	9461.88	37590.273
5060	41.89	9560.147	37374.594
6950	41.89	10241.938	35244.52
18593	41.87	13802.603	34922.543
61	41.87	7944.624	33419.988
20462	41.85	14584.571	38905.742
8223	41.85	10594.649	34693.836
4416	41.84	9465.054	37714.395
12013	41.84	11964.737	39038.625
17321	41.84	13618.462	34208.578
20010	41.82	14352.415	37494.566
10472	41.78	11364.679	37091.34
5803	41.78	9863.205	34289.203
10857	41.78	11614.293	37928.742
19066	41.76	14074.391	39662.156
8079	41.76	10735.693	36279.012
14133	41.76	12572.782	38016.113
20559	41.76	14584.72	37742.281
1891	41.76	8398.157	38535.176
16933	41.76	13768.402	38467.551
5454	41.74	9903.254	38219.02
652	41.72	7860.782	38033.109
4655	41.7	9453.031	34206.063
12838	41.68	12104.672	36573.027
3046	41.68	8707.222	39386.277
5742	41.66	9707.014	35142.254
17125	41.66	13600.044	36398.789
7427	41.64	10499.418	36597.508
10656	41.64	11248.161	39463.934
13788	41.61	12655.208	33937.055
1708	41.61	8260.384	36258.773
6442	41.61	10107.661	38980.988
11311	41.59	11668.498	33772.578
19427	41.59	14100.899	35515.602
7324	41.59	10383.733	35558.902
3687	41.59	9243.329	33321.336
4807	41.57	9641.145	33762.254
16303	41.57	13394.443	34598.191
18649	41.55	13827.392	35742.824
12883	41.53	12135.428	37078.352
562	41.51	7835.909	37129.465
16009	41.51	13308.616	34507.277
476	41.51	7795.939	36447.465
4217	41.51	9387.537	39759.887
20308	41.51	14431.33	39692.496
14682	41.51	12812.203	34976.59
5257	41.51	9658.825	39450.5
11501	41.49	11797.953	35911.402
9299	41.49	10860.883	37021.645
15226	41.49	13029.713	35968.793
4078	41.47	9265.729	38404.84
13089	41.47	12169.331	39728.117
13694	41.45	12414.568	33108.332
3505	41.43	9053.535	34993.309
3106	41.41	8997.711	39937.211
12634	41.39	12189.383	34357.094
1177	41.39	8123.65	36179.188
4067	41.39	9254.164	38315.258
4616	41.39	9323.116	34812.73
7060	41.39	10320.686	33798.598
19837	41.38	14360.827	35293.34
19633	41.38	14164.327	33063.531
8260	41.38	10764.768	34241.703
7124	41.38	10556.978	33100.727
14663	41.36	12898.036	35390.598
16484	41.36	13390.776	36406.305
10886	41.36	11488.732	37428.668
2261	41.34	8487.13	35973.133
5782	41.32	9719.89	34649.668
6058	41.32	9939.548	34881.301
13278	41.32	12436.909	37783.109
2112	41.32	8441.165	38015.117
14797	41.3	12723.183	33948.816
18607	41.3	13913.302	35198.223
6385	41.24	10060.836	38334.883
14931	41.24	13074.016	33394.891
2001	41.22	8491.088	40009.848
18882	41.22	13930.995	38335.441
19439	41.22	14176.555	35106.574
9622	41.2	11064.482	39099.715
10422	41.2	11231.264	36440.258
13793	41.2	12641.64	33972.609
11889	41.18	11704.344	39674.715
13866	41.16	12584.152	34676.805
16782	41.16	13502.206	39910.465
8080	41.15	10687.424	36283.313
8053	41.15	10754.401	36841.902
13689	41.15	12455.57	33058.957
13441	41.13	12401.898	35640.063
16405	41.13	13384.624	35449.375
14725	41.13	12805.91	34531.773
13144	41.13	12412.06	39508.477
11226	41.11	11455.71	33204.5
16391	41.11	13523.89	35314.27
15261	41.11	13078.881	36341.977
7544	41.09	10546.286	37746.125
11282	41.09	11696.244	33318.676
6365	41.09	10090.24	38128.941
14084	41.07	12588.254	37204.914
8203	41.07	10566.674	34799.414
8019	41.07	10601.626	37213.605
3239	41.07	8903.687	38307.223
15366	41.07	13134.207	37585.098
8381	41.05	10781.903	33353.711
5680	41.05	9795.735	35751.031
4500	41.05	9314.314	36654.469
14546	41.05	12782.04	36648.113
5113	41.05	9593.134	38104.941
7307	41.03	10447.847	35373.535
4960	41.03	9534.768	35891.469
12441	40.99	11859.177	33836.648
1608	40.99	8326.648	35009.152
6120	40.99	9936.205	35579.344
11067	40.99	11549.49	35298.754
10751	40.99	11547.677	39410.777
2727	40.99	8827.101	35052.531
996	40.97	8042.458	38528.113
7895	40.97	10748.49	38670.699
9484	40.95	10822.401	39288.734
15214	40.95	12928.423	35867.723
2153	40.95	8612.744	37418.117
3416	40.93	8976.962	35786.262
13290	40.93	12303.306	37642.434
20515	40.93	14488.952	38226.578
8929	40.93	10868.021	34713.191
13861	40.93	12691.81	34639.992
3958	40.92	9083.324	36924.313
17190	40.92	13779.409	35797.266
5577	40.92	9860.631	37122.211
720	40.92	7732.317	38496.27
[truncated: 13,574 more rows]
