# Supplementary material for: Insights on the Control of Yeast Single-Cell Growth Variability by Members of the Trehalose Phosphate Synthase (TPS) Complex
Source: Front Cell Dev Biol. 2021 Jan 28;9:607628. doi: 10.3389/fcell.2021.607628 (PMC7876269; doi:10.3389/fcell.2021.607628)
Supplement: Supplementary file 4 [file Data_Sheet_3.ZIP › to_send/input_files/Gal_Delta_2_Ntd-TPS1-Glc_t1.csv]

Id	Area (µm²)	Centre X Position (µm)	Centre Y Position (µm)
3248	220.77	8816.735	36666.457
21645	155.34	13812.293	39770.352
10234	149.7	10888.317	35387.008
558	147.6	7979.473	36907.926
11060	143.54	11201.743	36279.238
9840	137.88	10678.606	34064.969
16820	134.07	12902.128	37530.875
16971	116.62	12817.364	36144.258
11170	107.24	11090.633	35473.453
20571	104.84	13584.354	37001.254
11162	103.61	11166.478	35429.246
10455	101.7	10990.994	37265.629
8731	99.34	10556.506	35720.219
18646	95.72	13003.687	38550.91
8714	95.01	10392.281	35561.273
10904	91.76	11009.294	37674.52
6699	91.14	9784.398	35831.398
9245	89.38	10763.962	39173.789
22110	88.94	14048.001	36089.902
22135	87.45	14086.456	35745.406
13118	87.43	11789.765	34657.117
18095	87.29	13015.83	33806.84
10148	85.57	10876.276	34648.039
11810	83.48	11248.042	35884.727
4570	83.37	9078.799	37072.352
6901	82.79	9739.059	33988.133
21465	82.52	13887.106	38128.926
20593	82.14	13688.073	36592.422
18346	81.66	12978.76	35512.715
13324	81.43	11843.821	36489.656
2434	80.24	8463.344	37853.262
9707	79.84	10763.372	34960.184
20069	79.8	13496.676	38154.129
2546	79.69	8609.779	36577.238
1207	79.48	8149.785	37422.824
7462	78.25	10033.365	37090.688
16543	77.74	12540.211	39453.23
7162	76.34	9951.393	34522.836
19021	76.26	13350.428	37579.184
9319	76.01	10690.537	38388.629
18079	75.38	13109.485	33637.668
6523	74.96	9827.039	37324.316
2490	74.71	8587.046	37264.852
12771	74.06	11621.284	34304.434
9600	73.92	10692.883	36049
10628	73.21	10799.644	38916.52
11658	72.97	11229.721	34747.297
11558	71.59	11325.456	33899.336
16487	71.49	12555.738	38922.004
17952	71.41	12841.662	33710.977
8305	70.93	10246.799	34415.258
14596	70.82	12219.153	34741.922
3281	70.7	8808.073	37052.195
19898	70.49	13494.297	36787.961
7836	70.46	10210.459	38518.84
20331	70.26	13763.026	39399.559
3726	69.98	9017.396	37815.859
8371	69.84	10226.703	33654.137
3587	69.82	8906.972	39301.914
13987	69.57	11940.453	36943.695
1145	69.48	8033.106	38037.898
8417	69.23	10170.49	33408.867
21848	68.88	14153.706	38342.895
21261	68.73	13794.321	36057.348
20412	68.64	13626.047	38383.324
15396	68.58	12426.462	37494.672
6135	68.43	9581.734	38383.16
5891	68.35	9650.048	36307.961
2586	68.12	8488.373	36186.871
16860	67.83	12760.438	37245.953
19130	67.81	13283.467	36411.438
8448	67.64	10386.813	33109.277
10430	67.03	10856.022	36998.828
21145	66.76	13809.935	34909.871
6138	66.39	9556.493	38426.301
9172	66.07	10739.598	39820.617
23572	65.92	14497.826	36119.195
21412	65.88	13903.371	37630.359
22434	65.78	14319.525	33043.391
22701	65.67	14309.705	35491.852
21011	65.63	13980.429	33541.371
5220	65.53	9356.6	35945.684
11728	65.46	11371.746	35232.469
21059	65.4	13916.014	33990.691
11705	65.36	11275.945	35102.512
21931	65.32	14009.993	37753.215
4057	65.28	9054.706	34228.336
12869	65.26	11534.982	33633.629
15640	64.98	12349.181	35163.348
16352	64.92	12606.296	37678.543
19371	64.59	13281.239	34439.617
9085	64.56	10515.857	39033.395
2460	64.5	8527.31	37561.66
8928	64.33	10477.629	37329.047
21209	64.31	13964.584	35503.156
405	64.15	7677.048	35792.504
6094	63.92	9580.17	37933.125
5347	63.73	9345.383	35068.098
13868	63.71	11898.646	37725.68
20469	63.69	13704.279	37690.145
14888	63.6	12235.915	37283.527
19818	63.35	13497.325	35817.387
22310	63.14	14018.046	34192.543
20448	63.1	13691.259	38016.328
12667	63.04	11473.791	35278.656
20419	63	13773.059	38430.367
10153	62.91	10956.97	34719.555
20903	62.91	13752.95	33579.715
11862	62.47	11419.044	36373.906
1043	62.41	8180.825	39197.059
16584	62.31	12515.465	39807.305
10905	61.93	11173.989	37674.816
8494	61.91	10491.844	33608.781
5305	61.89	9479.557	35407.98
19550	61.87	13366.7	33567.555
1560	61.78	8181.542	33705.152
14939	61.78	12114.057	37733.953
20418	61.64	13596.164	38405.563
22599	61.45	14342.083	34635.664
17024	61.26	12827.392	35711.875
22943	61.15	14364.317	37612.953
11957	61.09	11421.655	37365.066
14319	61.01	12061.454	33875.008
5116	60.95	9385.217	36933.805
4878	60.84	9286.727	39629.016
4049	60.84	9010.273	34129.641
4012	60.8	9035.762	34649.156
1892	60.78	8365.579	36110.488
9035	60.49	10498.546	38325.055
8089	60.42	10252.801	36374.219
1141	60.4	8107.682	38010.598
9448	60.38	10575.334	36871.395
10457	60.38	10879.176	37276.648
21574	60.34	13797.091	39063.23
9989	60.19	10992.681	33181.027
20930	60.17	13766.15	33189.91
2124	60.11	8408.768	38791.621
3253	59.98	8737.616	36748.938
7048	59.94	10062.529	33328.313
20389	59.92	13764.663	38488.453
11822	59.9	11328.608	36024.359
11748	59.9	11222.821	35421.691
4088	59.82	8906.494	33904.902
20619	59.61	13683.652	36301.676
20984	59.59	13982.534	33261.813
14789	59.56	12200.19	36439.531
4052	59.31	9009.688	34175.563
17007	59	12765.994	35844.027
23528	58.62	14465.595	36394.035
17118	58.62	12896.586	34536.234
6149	58.6	9589.65	38545.578
3178	58.6	8758.814	35929.98
7825	58.58	10273.404	38754.906
13933	58.35	11983.899	37066.246
1250	58.22	8057.988	36914.676
7413	58.14	9990.626	36649.484
4010	58.08	8859.193	34623.77
11416	58.02	11192.458	33607.043
7041	57.99	10081.09	33270.902
6932	57.91	9811.638	33715.508
8733	57.89	10497.151	35721.422
21111	57.81	13967.167	34527.902
8686	57.74	10421.782	35350.754
9788	57.74	10752.927	34307.277
23267	57.72	14426.72	39177.738
11382	57.7	11126.683	33944.184
15516	57.68	12420.045	36345.172
14182	57.68	11939.523	35131.539
7215	57.64	9937.838	35133.188
6131	57.62	9673.709	38347.699
5572	57.58	9662.601	33208.645
14026	57.54	11995.689	36408.43
123	57.51	7974.264	33837.031
13654	57.51	11754.12	39821.867
5596	57.47	9656.964	33490.82
22674	57.47	14264.145	35314.336
4176	57.39	9064.211	33272.063
7759	57.37	10313.595	39288.195
9674	57.31	10644.712	35101.516
10976	57.28	11102.087	37059.254
23243	57.12	14564.732	39293.965
3474	57.05	8766.694	39206.266
16010	57.01	12501.983	34364.902
620	56.99	7712.089	37429.758
20970	56.97	13967.92	33116.395
15295	56.95	12402.975	38318.98
2463	56.93	8600.427	37587.316
15519	56.89	12307.464	36368.031
9137	56.85	10402.805	39727.906
9419	56.76	10577.012	37240.391
12055	56.74	11244.583	38357.98
7047	56.68	10025.157	33329.758
23130	56.66	14222.394	39541.121
7365	56.55	10071.829	36272.652
9294	56.53	10732.009	38508.973
7714	56.51	10262.161	39763.512
5811	56.51	9586.298	35517.508
9488	56.51	10585.537	36832.871
23713	56.49	14627.82	34833.789
19272	56.3	13265.118	35387.402
15853	56.09	12389.673	33311.406
8720	56.07	10561.042	35601.508
13746	56.05	11987.278	39245.824
13177	56.03	11844.9	35148.77
14893	55.99	12251.016	37332.766
4263	55.86	9255.036	34248.453
10518	55.84	10793.685	37847.422
614	55.8	7747.503	37392.141
16182	55.67	12590.52	35876.773
6009	55.67	9603.207	37132.102
6320	55.65	9793.825	39309.316
3105	55.65	8650.394	35239.453
6164	55.57	9568.812	38649.293
11877	55.51	11299.92	36548.719
16079	55.51	12536.144	34963.977
5298	55.48	9380.146	35346.309
6701	55.4	9781.931	35846.063
16077	55.36	12600.812	34946.66
6823	55.3	9804.304	34651.496
4891	55.3	9432.216	39444.551
7831	55.3	10220.594	38483.219
10309	55.27	10818.328	35983.563
2262	55.25	8631.389	39613.883
5767	55.23	9596.361	35234.793
15770	55.19	12329.647	33808.715
16518	55.17	12706.152	39226.02
14927	55.15	12147.739	37617.926
21624	55.05	13936.187	39551.941
5259	55.05	9481.121	35657.984
3723	55.04	9056.954	37796.781
19899	55	13512.636	36785.973
6112	54.73	9569.221	38168.508
492	54.71	7723.351	36440.816
10952	54.67	11122.874	37497.254
19821	54.67	13491.064	35835.863
2980	54.61	8676.274	34004.703
3324	54.59	8717.355	37587.387
7620	54.56	9976.643	38795.773
16801	54.54	12780.261	37949.797
16290	54.54	12507.486	36876.355
1435	54.54	8143.266	34841.902
8517	54.48	10511.217	33781.164
11872	54.46	11395.938	36474.129
13982	54.31	12054.624	36879.563
18784	54.31	13019.048	39997.965
2582	54.19	8459.64	36162.043
14968	54.15	12134.354	38015.652
16269	54.15	12667.87	36705.594
4686	54.13	9163.082	38266.594
7385	54.02	10017.064	36440.445
7737	54	10197.268	39636.355
3061	53.94	8659.676	34756.324
20836	53.92	13709.132	34240.246
22382	53.87	14036.922	33330.484
5040	53.85	9350.054	37764.141
13442	53.83	11816.549	37680.285
4042	53.83	8896.087	34328.379
19605	53.77	13427.791	34113.613
20654	53.75	13584.265	35765.996
4239	53.71	9079.812	33999.445
11256	53.68	11037.261	34821.07
2668	53.64	8564.354	35146.141
18163	53.62	12939.724	34009.07
1009	53.6	8063.781	39473.43
6661	53.54	9737.898	36212.289
15920	53.52	12575.121	33559.035
10163	53.5	10902.964	34817.82
15390	53.5	12345.592	37447.938
13451	53.46	11841.371	37749.27
3109	53.45	8765.737	35279.773
10849	53.45	10997.338	38355.168
16690	53.43	12915.521	38990.719
21402	53.43	13879.422	37543.559
5515	53.41	9311.989	33344.164
11604	53.39	11305.639	34351.156
8810	53.22	10536.794	36289.797
5018	53.12	9392.437	37890.805
20752	53	13705.358	35087.293
15929	52.99	12555.57	33652.813
14843	52.99	12072.542	36918.543
10243	52.89	10869.643	35473.008
9221	52.85	10614.341	39532.535
502	52.85	7930.5	36481.484
10046	52.81	10933.614	33660.461
20094	52.79	13382.135	38392
5928	52.77	9587.262	36511.836
6631	52.68	9744.795	36311.051
11602	52.62	11382.907	34346.863
2258	52.6	8542.046	39999.074
3431	52.53	8688.178	38872.098
10141	52.53	10910.81	34574.52
14610	52.53	12129.838	34845.898
9641	52.51	10695.368	35713.375
20384	52.47	13579.684	38746.293
17080	52.43	12763.732	34776.883
17720	52.43	12920.011	34035.133
13152	52.37	11843.023	34988.195
9199	52.35	10570.956	39676.355
15361	52.33	12340.915	37693.945
12889	52.3	11531.363	33433.484
13926	52.26	11966.614	37026.168
10498	52.26	10834.962	37653.652
11395	52.24	11176.969	33740.727
5610	52.16	9675.97	33671.773
20029	52.14	13397.483	37715.797
8239	52.12	10257.396	34876.527
9885	52.1	10724.52	33494.941
21054	52.05	13944.764	33953.109
16499	52.05	12560.609	39014.715
1610	52.03	8003.69	33266.984
10221	52.01	10982.162	35299.801
192	51.99	7758.575	34220.824
11878	51.95	11285.248	36569.563
6441	51.84	9812.911	37843.504
19430	51.82	13148.482	33727.723
4075	51.78	8927.96	34109.883
8059	51.74	10249.78	36668.594
2736	51.74	8629.672	34752.152
1948	51.74	8243.299	36858.699
6910	51.7	9881.041	34095.566
19115	51.7	13191.838	36572.289
13559	51.68	11772.29	38682.469
3882	51.64	8960.712	36186.039
16496	51.59	12511.632	38991.836
14217	51.57	11963.216	35084.828
3384	51.57	8665.147	38259.242
22934	51.57	14373.959	37509.547
5809	51.55	9642.612	35512.77
18252	51.49	12965.715	34729.859
3133	51.43	8824.583	35534.324
23751	51.41	14496.143	34501.934
22614	51.41	14326.309	34703.793
21286	51.4	13807.858	36332.289
17982	51.34	12790.794	33389.496
2087	51.3	8302.937	38439.973
6243	51.24	9604.483	39689.363
14449	51.13	12114.026	33467.371
3265	51.07	8641.308	36852.238
566	51.03	7714.459	36978.547
16457	50.99	12611.964	38630.953
18144	50.95	13021.592	33950.5
13114	50.94	11637.149	34610.313
6382	50.88	9717.554	38479.891
5483	50.88	9425.434	33895.859
18683	50.84	13084.9	38989.914
6168	50.74	9691.324	38708.414
20301	50.73	13720.018	39724.73
9421	50.71	10611.055	37258.832
23451	50.71	14573.782	37494.395
20391	50.69	13586.383	38519.293
15106	50.59	12074.001	39381.648
14504	50.57	12100.313	33932.105
6953	50.51	9813.036	33579.02
14066	50.5	11987.582	36137.762
18700	50.48	13131.543	39228.078
19834	50.44	13389.944	36103.68
603	50.4	7814.772	37315.859
10987	50.38	11191.093	36912.469
20245	50.38	13525.147	39844.129
15439	50.34	12296.876	36984.402
21459	50.32	13908.38	38060.242
10962	50.23	11000.768	37257.203
11448	50.23	11205.921	33036.605
22686	50.21	14369.357	35432.301
16162	50.19	12544.652	35718.184
10257	50.15	10868.623	35575.887
2646	50.13	8557.076	35286.934
13387	50.11	11781.42	37077.211
21778	50.07	14203.526	39113.879
14175	50.05	11940.722	35353.141
16135	50.05	12553.444	35453.957
20203	50.05	13558.887	39410.77
3849	50.05	8943.019	36474.805
5145	50	9432.898	36840.383
2104	49.98	8392.086	38588.961
7326	49.94	10059.247	35910.41
15702	49.92	12439.435	34753.141
18829	49.9	13230.642	39690.063
13557	49.88	11718.371	38670.426
18685	49.86	13042.927	39011.117
5212	49.84	9466.443	36108.652
3806	49.81	8930.626	37000.262
14496	49.81	12085.55	33858.871
291	49.77	7782.071	34915.938
10574	49.75	10976.582	38359.758
16867	49.73	12834.084	37292.809
10643	49.73	10920.147	39122.391
18933	49.71	13331.6	38504.172
22005	49.67	14049.658	37156.988
15998	49.61	12631.502	34249.195
11542	49.61	11288.454	33771.223
8217	49.59	10328.064	35007.723
7724	49.54	10257.867	39877.227
2524	49.44	8601.488	36952.977
9980	49.4	10826.239	33123.613
1807	49.35	8258.25	34982.289
19487	49.35	13340.548	33323.074
10303	49.33	10988.807	35950.797
4959	49.31	9396.08	38734.102
18802	49.31	13183.673	39887.047
16494	49.27	12568.818	38983.215
11741	49.23	11282.234	35349.004
13728	49.23	12033.78	39337.473
11158	49.21	11141.556	35732.656
16484	49.17	12685.321	38897.723
12265	49.17	11518.877	39118.203
419	49.15	7731.271	35857.695
19564	49.12	13438.138	33718.094
14266	49.08	11990.772	34508.785
6545	49	9843.932	36903.488
19011	49	13160.951	37792.371
4495	48.91	9186.419	36331.949
13860	48.91	11965.119	37945.172
21912	48.83	14029.748	37896.219
1013	48.75	8184.59	39512.543
17926	48.73	12780.206	33956.043
19177	48.71	13286.274	36087.844
10854	48.68	11105.623	38382.055
1556	48.6	8187.359	33659.234
22448	48.6	14389.605	33155.508
14657	48.56	12209.687	35322.063
13038	48.52	11699.097	33943.637
21979	48.5	14168.058	37236.617
897	48.45	7727.394	39432.348
22287	48.45	14131.126	34574.328
14402	48.41	12232.718	33002.754
1291	48.39	8083.696	36384.234
20170	48.39	13366.102	39064.047
10087	48.33	10896.053	34133.332
350	48.31	7736.572	35394.016
1393	48.31	8018.909	35263.121
13033	48.29	11711.178	33919.988
14008	48.25	12019.91	36574.781
22770	48.25	14354.956	36016.035
10914	48.23	11179.151	37746.059
10061	48.22	10972.747	33834.277
14214	48.18	11934.371	35039.734
12094	48.16	11357.459	38839.766
7527	48.14	10132.748	37639.457
5203	48.12	9282.117	36070.195
21068	48.1	13827.476	34088.242
14946	48.08	12109.427	37814.434
401	48.04	7887.171	35770.641
18032	48.04	13086.152	33095.887
17990	48.04	12847.593	33168.789
3703	48	8963.91	37924.625
9523	47.99	10686.226	36465.078
18835	47.97	13153.433	39751.871
14833	47.95	12070.176	36833.559
8638	47.95	10405.565	34958.598
8615	47.93	10545.708	34761.832
22443	47.93	14283.558	33113.539
8285	47.91	10216.756	34597.332
1636	47.91	8234.008	33089.25
23000	47.91	14216.639	38149.316
18942	47.91	13239.522	38313.73
3942	47.87	9031.839	35260.52
22395	47.87	14116.619	33462.473
3269	47.85	8706.56	36878.879
1600	47.85	8136.203	33390.898
17055	47.83	12747.204	35186.699
16233	47.83	12527.878	36385.848
5247	47.76	9351.974	35844.406
8288	47.74	10198.024	34287.664
9525	47.72	10706.044	36472.945
13578	47.72	11799.106	38937.285
20794	47.72	13626.637	34501.969
11119	47.68	11116.489	35791.297
16105	47.68	12581.703	35166.516
13188	47.66	11735.971	35220.898
21915	47.64	14112.869	37921.512
2588	47.64	8621.976	35915.52
14664	47.58	12088.452	35369.535
14396	47.53	12055.869	33092.883
1260	47.51	8023.263	37019.828
16743	47.49	12780.027	38591.398
57	47.47	7978.867	33358.938
14421	47.41	12200.273	33193.363
12434	47.41	11585.116	37432.871
10687	47.37	10803.907	39581.129
23274	47.35	14498.683	39241.852
21211	47.35	13948.002	35510.445
12503	47.32	11603.109	36614.277
13998	47.28	12038.128	36759.176
18906	47.26	13241.804	38844.512
1629	47.24	8260.011	33029.188
10417	47.22	10793.025	36846.172
13649	47.2	11726.793	39763.445
5162	47.16	9466.25	36670.027
2914	47.16	8719.457	33245.402
4941	47.16	9399.596	38820.246
1464	47.12	8015.487	34516.668
20713	47.12	13730.365	35361.035
1565	47.1	8127.796	33743.422
396	47.09	7783.25	35728.438
22615	47.07	14397.566	34708.168
6604	47.07	9811.026	36389.172
1906	47.01	8240.599	36342.629
4557	46.99	9084.707	36954.695
11417	46.97	10994.363	33608.188
14107	46.97	11980.713	35795.77
3337	46.89	8716.183	37703.344
12190	46.87	11395.085	39856.855
21030	46.86	13852.866	33718.352
5987	46.86	9649.951	36977.914
20968	46.84	13948.207	33089.566
11492	46.78	11375.611	33408.086
1300	46.78	8028.407	36497.102
4906	46.76	9368.587	39335.91
3251	46.74	8823.78	36704.945
10301	46.72	10818.578	35933.543
6804	46.68	9723.885	34870.469
10954	46.64	11207.127	37526
17051	46.61	12880.168	35133.297
6167	46.59	9650.951	38698.742
5396	46.57	9320.248	34728.984
23262	46.57	14472.717	39119.754
16692	46.57	12893.492	38995.574
10983	46.55	11181.044	37171.789
23598	46.55	14479.704	36024.379
2903	46.55	8681.175	33094.727
10706	46.53	10830.314	39850.109
19778	46.53	13486.737	35484.613
5579	46.51	9587.823	33287.188
21042	46.49	13817.6	33809.109
891	46.45	7803.768	39396.699
14750	46.43	12088.199	36089.766
12320	46.43	11448.141	38531.426
3800	46.4	8947.982	36949.859
8489	46.4	10372.461	33594.094
361	46.4	7744.445	35457.492
1475	46.3	8008.132	34300.059
19960	46.3	13520.995	37241.727
656	46.3	7985.545	37680.613
1949	46.3	8367.848	36860.129
2628	46.3	8422.037	35462.461
7396	46.3	10046.429	36502.598
7457	46.28	9988.304	37064.156
9314	46.28	10773.538	38320.473
13231	46.24	11783.9	35668.508
22671	46.24	14265.39	35268.691
16566	46.2	12529.413	39640.945
18874	46.19	13192.444	39408.059
12853	46.19	11614.777	33774.953
10597	46.15	10826.653	38585.125
4300	46.15	9064.297	34661.137
23104	46.13	14391.121	39188.242
2701	46.11	8565.32	35085.711
20437	46.09	13754.305	38269.617
23174	46.05	14335.984	39949.973
15088	45.99	12218.651	39110.281
814	45.94	7956.508	38763.055
2756	45.94	8632.214	34299.066
14447	45.92	12207.087	33455.391
12812	45.92	11540.526	34116.945
14015	45.86	11898.819	36644.672
10733	45.84	11088.727	39913.18
19920	45.84	13457.41	36939.992
10856	45.82	11080.896	38394.074
11104	45.78	11115.677	35997.895
19696	45.74	13404.735	34811.395
13151	45.73	11791.411	34983.578
11674	45.69	11286.634	34857.387
7690	45.67	10126.651	39785.172
12601	45.65	11503.617	35748.508
1698	45.65	8362.106	33832.438
10378	45.63	10954.405	36550.121
3738	45.63	9050.395	37352.199
10629	45.63	10967.043	38921.402
7228	45.61	10037.528	35203.402
20936	45.57	13678.486	33265.234
18983	45.57	13301.545	37836.758
21023	45.55	13989.65	33668.824
6117	45.53	9643.724	38225.309
7851	45.53	10167.428	38327.309
3920	45.5	8917.057	35692.953
15221	45.5	12333.891	39125.93
1110	45.5	8146.207	38315.176
16565	45.46	12623.764	39623.125
15433	45.46	12428.608	36947.023
21018	45.44	13929.286	33618.883
2425	45.44	8627.921	38077.703
20671	45.42	13756.265	35624.141
16732	45.42	12858.849	38468.746
190	45.4	7877.463	34213.023
10697	45.36	10955.695	39711.922
15205	45.34	12457.38	39273.109
8597	45.34	10486.825	34594.313
2979	45.34	8797.173	33989.797
8817	45.3	10463.717	36341.328
11875	45.27	11231.654	36523.508
2438	45.23	8505.875	37918.047
4307	45.23	9142.073	34714.184
10749	45.21	11144.641	39642.813
20291	45.21	13597.406	39646.23
5233	45.21	9476.272	36045.023
3713	45.19	9038.599	37707.727
5648	45.11	9497.902	34118.723
12603	45.09	11552.108	35767.469
11292	45.07	11187.626	34467.754
9552	45.05	10774.939	36061.535
3615	45.05	8883.629	38995.898
6038	45.02	9657.839	37430.313
378	45	7949.128	35572.832
11409	44.98	11046.046	33528.715
16783	44.98	12826.227	38005.539
20900	44.96	13694.093	33562.922
6680	44.86	9906.469	36034.156
11725	44.84	11384.506	35213.258
12336	44.83	11453.257	38357.352
2441	44.81	8495.375	37928.813
1661	44.79	8218.298	33406.125
20157	44.75	13404.629	38942.445
13007	44.73	11662.069	33676.109
7635	44.71	10012.337	39112.316
6555	44.71	9855.791	36707.922
3966	44.71	8956.391	35182.605
8111	44.69	10327.443	35928.934
23668	44.69	14510.167	35129.363
4331	44.69	9176.507	34967.492
13403	44.65	11756.801	37170.824
8992	44.61	10412.337	38013.066
23782	44.61	14582.28	34137.883
11400	44.6	11091.038	33786.863
9204	44.58	10588.788	39707.176
9893	44.52	10758.733	33555.262
12559	44.52	11531.072	36077.316
5924	44.48	9675.577	36488.371
19548	44.46	13486.738	33546.277
13485	44.44	11764.922	38038.605
14168	44.44	11951.654	35296.152
12541	44.42	11554.05	36256.031
13004	44.42	11684.64	33652.598
11082	44.4	11147.311	36084.848
8747	44.38	10374.081	35798.551
22435	44.38	14356.198	33052.035
15728	44.38	12478.137	34338.168
22910	44.38	14380.836	37302.449
14524	44.37	12074.212	34113.563
2955	44.37	8711.89	33691.098
4525	44.35	9181.392	36675.41
14230	44.33	11862.228	34866.93
15585	44.33	12434.662	35651.035
18413	44.31	13078.122	36230.801
6812	44.31	9720.728	34610.32
15858	44.29	12489.133	33050.777
10047	44.29	10954.837	33659.457
19080	44.27	13153.874	36860.031
22060	44.27	14146.422	36620.848
13877	44.27	12032.827	37528.52
18503	44.23	13062.17	37110.215
1179	44.23	8033.238	37799.449
18022	44.19	12822.283	33160.992
4435	44.15	9098.169	35808.48
11471	44.12	11327.653	33081.672
16386	44.1	12704.394	37925.328
1613	44.1	8167.044	33318.023
13625	44.1	11665.177	39444.723
19936	44.08	13475.281	37051.223
1856	44.06	8221.313	35650.957
6621	44.02	9918.615	36245.102
505	43.98	7728.205	36510.355
16542	43.98	12655.187	39441.098
19990	43.98	13473.458	37456.859
9743	43.96	10737.374	34617.922
16235	43.89	12509.088	36404.82
5404	43.87	9457.721	34493.82
18390	43.85	13005.168	35966.605
23841	43.85	14575.205	33705.453
16944	43.77	12770.853	36525.996
2161	43.73	8342.179	39221.262
13548	43.66	11660.357	38613.371
20288	43.62	13681.935	39597.82
5001	43.62	9323.048	37989.367
22737	43.62	14300.002	35783.285
15572	43.62	12475.28	35863.348
9771	43.6	10592.173	34505.074
4660	43.6	9195.739	37939.133
22712	43.58	14337.19	35577.973
11600	43.56	11280.564	34336.855
2308	43.56	8428.288	39177.516
19254	43.52	13196.57	35513.316
5502	43.5	9448.694	33503.934
16363	43.5	12571.094	37775.219
9206	43.48	10628.548	39718.297
9501	43.46	10572.629	36627.988
21671	43.43	13989.485	39914.504
22452	43.41	14345.851	33197.102
13778	43.41	12030.011	38636.813
8429	43.41	10174.412	33282.305
5456	43.37	9485.26	33973.883
21507	43.37	13958.745	38483.773
12828	43.35	11542.798	33940.473
7688	43.33	9955.8	39746.266
16435	43.33	12637.591	38384.855
3825	43.31	8963.208	36550.527
17180	43.29	12713.544	33966.313
7592	43.25	10011.506	38396.094
19797	43.25	13553.907	35649.559
8790	43.24	10375.093	36162.133
14529	43.24	12265.671	34157.117
20236	43.24	13488.973	39680.551
18178	43.22	13135.924	34182.859
5329	43.18	9283.795	34963.039
14943	43.18	12070.186	37782.086
15835	43.16	12340.317	33472.047
19745	43.14	13447.209	35159.063
8231	43.12	10192.464	34790.656
11096	43.12	11127.817	36208.402
4014	43.1	8924.797	34661.227
4409	43.08	9136.479	35564.566
4981	43.08	9490.208	38407.453
5559	43.04	9508.867	33064.316
5280	43.02	9394.327	35534.078
19514	42.99	13401.051	33113.891
11843	42.97	11296.065	36179.156
13208	42.93	11732.392	35450.41
3500	42.93	8708.228	39504.59
20374	42.93	13778.605	38663.723
5091	42.93	9322.306	37315.293
16434	42.91	12535.702	38381.156
2829	42.91	8611.334	33534.637
14092	42.89	12059.764	35993.801
6554	42.87	9812.594	37016.551
23808	42.85	14461.862	34080.555
5079	42.85	9340.747	37491.605
18615	42.85	13075.843	38224.953
10237	42.83	10891.184	35419.496
2324	42.81	8485.421	39089.887
16164	42.79	12706.352	35732.836
19748	42.79	13482.331	35181.848
585	42.76	7768.811	37140.598
22814	42.76	14389.442	36448.293
4068	42.76	9018.425	34032.641
2912	42.72	8669.032	33220.035
16087	42.72	12543.688	35022.289
10012	42.7	10972.314	33386.094
11938	42.68	11383.128	37181.883
7843	42.68	10271.962	38562.41
4828	42.68	9168.344	39669.598
3161	42.66	8669.914	35811.387
2557	42.64	8605.557	36463.277
16761	42.6	12866.156	38176.563
21600	42.6	13971.058	39285.367
6534	42.6	9741.952	37099.426
18698	42.56	13095.41	39164.32
14671	42.56	12165.048	35423.863
22089	42.55	14066.037	36527.797
20809	42.55	13723.028	34306.895
4054	42.51	8959.284	34183.496
1742	42.51	8316.306	34214.926
14205	42.49	11857.97	34963.645
14491	42.47	12137.89	33806.496
336	42.47	7836.533	35266.844
12611	42.45	11456.856	35816.113
2519	42.45	8524.68	36908.039
22144	42.43	14026.777	35833.992
14954	42.43	12146.252	37847.891
23832	42.39	14514.106	33665.684
7367	42.39	9962.573	36297.445
1050	42.39	8147.234	38953.48
5334	42.39	9473.868	34981.52
23236	42.37	14486.169	39566.539
12809	42.35	11560.825	34097.941
9351	42.33	10601.149	38026.328
18783	42.33	12983.647	39995.109
15209	42.33	12395.486	39318.445
13158	42.33	11701.361	35034.719
13299	42.33	11738.251	36248.965
21451	42.32	13953.002	37989.266
14310	42.28	11853.416	33810.945
6721	42.28	9899.925	35717.578
15201	42.28	12491.635	39548.824
10250	42.28	10981.184	35537.371
19811	42.26	13473.464	35744.797
11277	42.26	11117.591	34688.707
917	42.26	7933.052	39593.285
22759	42.24	14258.376	35920.117
1449	42.24	8065.65	34680.863
8887	42.22	10450.36	36905.809
1986	42.2	8306.847	37327.164
21132	42.2	13987.752	34768.566
19459	42.18	13349.028	33361.469
22597	42.18	14261.22	34618.496
18474	42.16	13036.37	36868.047
7531	42.14	10021.302	37695.027
10656	42.14	10833.987	39201.547
3584	42.14	8977.222	39283.648
9208	42.14	10624.706	39434.875
1500	42.14	8164.785	34395.906
8484	42.09	10540.855	33558.324
21462	42.09	13843.746	38088.988
20535	42.05	13695.498	37276.465
13051	42.05	11713.463	34023.98
16625	42.03	12874.963	39929.359
18165	42.01	13087.376	34033.426
7909	42.01	10163.092	37773.91
14339	41.99	11988.219	33745.879
13512	41.95	11781.655	38262.953
7493	41.95	10000.818	37334.355
9052	41.95	10419.993	38537.953
15925	41.93	12706.39	33609.633
14924	41.93	12209.921	37569.371
15021	41.91	12128.396	38510.531
16808	41.89	12894.281	37697.113
20867	41.89	13740.812	33839.879
11967	41.86	11242.161	37543.129
4502	41.82	9265.194	36380.641
7799	41.82	10186.857	38841.555
12754	41.8	11448.158	34475.648
10616	41.8	10898.885	38863.305
23154	41.78	14363.192	39777.543
7744	41.78	10274.245	39710.359
2630	41.76	8517.652	35478.996
18365	41.76	12945.565	35639.527
8113	41.74	10218.848	35930.008
6159	41.72	9675.531	38636.387
6959	41.72	9891.294	33633.922
16961	41.7	12871.662	36091.367
14075	41.7	11868.071	36193.371
19382	41.68	13207.533	34252.539
18194	41.68	13132.491	34267.395
7651	41.66	10074.065	39308.152
16714	41.66	12722.133	38904.715
20828	41.65	13767.657	34163.555
10923	41.63	11148.139	37505.824
10190	41.61	10832.011	35094.113
16967	41.59	12906.295	36111.867
10839	41.59	11149.312	38557.129
21908	41.59	14138.499	37864.559
21155	41.51	13812.675	35036.543
2076	41.49	8271.288	38325.676
2984	41.47	8700.783	34017.508
7750	41.47	10331.891	39475.074
14345	41.47	11991.458	33793.984
8192	41.43	10333.898	35410.938
4901	41.43	9291.249	39274.023
16636	41.4	12777.092	39676.012
14428	41.4	12198.623	33232.852
14184	41.38	11861.716	35135.422
10336	41.36	10797.778	36199.281
22888	41.34	14404.491	37110.23
11098	41.34	11172.801	35897.664
5728	41.32	9665.925	34878.879
20183	41.3	13534.451	39183.078
3288	41.3	8728.388	37131.457
23784	41.28	14454.861	34171.152
12260	41.26	11579.489	39369.66
1776	41.26	8394.501	34597.887
7918	41.22	10331.841	37578.785
19568	41.22	13526.729	33750.281
4370	41.2	9159.889	35351.828
17053	41.2	12924.899	35178.727
13924	41.17	12033.17	37334.051
937	41.15	7800.538	39718.043
20453	41.09	13596.443	38120.855
22187	41.07	13995.924	35335.82
13236	41.07	11650.567	35706.039
22733	41.07	14268.228	35776.73
22045	41.05	14178.805	36821.805
4622	41.05	9132.848	37631.16
16030	41.05	12513.978	34530.68
3459	41.01	8797.62	39084.473
20946	41.01	13582.485	33053.188
17015	40.99	12919.225	35611.941
7230	40.99	10105.662	35207.5
9304	40.99	10646.341	38563.379
7626	40.97	10106.335	38900.906
17998	40.97	12756.086	33237.207
4067	40.94	8871.212	34015.789
3721	40.94	8924.188	37767.141
9033	40.94	10452.129	38306.484
6277	40.92	9838.552	39835.246
20256	40.88	13529.598	39958.52
4020	40.88	8971.288	34726.797
7028	40.84	10021.503	33077.258
11986	40.8	11248.722	37739.023
22453	40.8	14340.712	33238.523
5735	40.78	9644.495	34947.965
14612	40.76	12228.486	34865.691
12858	40.76	11537.214	33520.996
18443	40.74	13130.779	36518.66
14613	40.74	12208.695	34872.949
19817	40.73	13562.4	35811.176
2230	40.73	8381.078	39925.211
3146	40.71	8688.207	35649.504
21526	40.69	13846.777	38599.789
9293	40.69	10744.472	38500.266
21966	40.69	14074.214	37465.18
5897	40.69	9525.784	36336.957
2309	40.69	8556.067	39219.867
6182	40.67	9566.085	38912.969
13641	40.65	11810.215	39645.734
1206	40.63	7994.402	37399.422
9755	40.61	10672.923	34693.02
19708	40.61	13495.47	34882.387
5592	40.59	9494.803	33473.227
20694	40.57	13681.887	35449.957
6984	40.55	9843.442	33197.496
882	40.55	7804.699	39322.477
23608	40.55	14549.22	35808.492
16159	40.55	12646.945	35675.695
13117	40.53	11793.173	34631.723
1917	40.51	8356.677	36498.816
20767	40.51	13685.504	34618.961
3116	40.5	8734.154	35358.738
19310	40.5	13218.155	35074.008
14978	40.48	12074.866	38063.156
11682	40.46	11417.43	34910.914
20969	40.42	13981.531	33117.035
19392	40.42	13231.768	34019.625
21164	40.4	13973.93	35132.305
19762	40.38	13421.581	35310.285
9344	40.34	10611.079	38261.313
6739	40.32	9890.599	35312.156
19495	40.3	13300.709	33061.477
3701	40.29	9012.111	37895.766
16953	40.27	12891.4	36323.395
20609	40.27	13569.48	36526.121
9866	40.25	10706.732	33684.5
22776	40.25	14228.498	36139.055
11647	40.23	11237.853	34700.664
18911	40.23	13250.982	38899.434
16948	40.23	12825.594	36239.078
21793	40.21	14113.814	39053.602
2577	40.19	8519.663	36110.922
9722	40.19	10654.258	35026.523
4489	40.17	9211.338	36277.711
11526	40.17	11278.403	33657.871
12401	40.17	11433.493	37777.961
919	40.15	7800.123	39599.133
3029	40.15	8821.926	34411.996
13055	40.13	11692.029	34057.84
1160	40.13	8104.067	37916.121
22219	40.11	14124.053	35245.531
22021	40.07	14136.023	36933.523
14552	40.06	12106.68	34392.754
137	40.04	7889.283	33924
15789	40.04	12395.27	33685.098
10945	40.02	11170.295	37437.094
2538	40.02	8474.748	36789.836
19534	39.96	13532.018	33294.195
13596	39.92	11723.667	39148.453
9612	39.92	10564.367	35844.598
2082	39.92	8317.285	38391.016
1654	39.92	8402.514	33289.527
4484	39.9	9068.574	36251.98
7078	39.9	9948.794	33722.629
1551	39.88	8015.99	33960.496
22246	39.86	14070.708	34863.621
11888	39.86	11402.218	36696.43
20991	39.84	13929.292	33350.063
3589	39.83	8885.687	39332.547
8412	39.83	10297.663	33374.938
23024	39.83	14245.089	38376.449
13109	39.79	11663.626	34564.871
2599	39.79	8547.503	36040.543
22426	39.77	14078.958	33141.789
5328	39.77	9418.355	34960.332
20665	39.75	13702.063	35584.809
3781	39.75	8981.664	37157.848
6486	39.75	9856.188	37342.191
11660	39.65	11353.35	34764.563
2782	39.65	8471.908	33973.66
12362	39.65	11548.007	37988.648
1901	39.65	8385.926	36292.016
12838	39.63	11456.009	33666.875
13547	39.61	11660.732	38597.117
12493	39.61	11517.774	36837.801
9731	39.61	10575.43	34860.492
19415	39.61	13336.705	33910.836
23915	39.6	14573.721	33253.508
3862	39.58	8903.023	36333.926
13409	39.58	11707.72	37299.121
2457	39.58	8454.403	37524.598
11336	39.56	11188.182	34200.008
4156	39.54	8929.787	33096.535
6591	39.54	9901.636	36618.957
2709	39.52	8623.463	34830.266
21772	39.5	14164.596	39589.164
20211	39.5	13457.647	39447.328
12722	39.48	11565.494	34839.508
23117	39.48	14321.016	39327.156
2186	39.48	8351.406	39411.906
281	39.48	7728.951	34864.008
22961	39.46	14357.159	37770.652
21458	39.44	13882.949	38042.887
2199	39.42	8415.411	39500.176
1718	39.42	8306.358	33981.227
6537	39.42	9873.825	37139.184
8562	39.4	10486.16	34196.703
20313	39.38	13569.203	39557.547
11142	39.38	11163.515	35625.406
525	39.38	7958.749	36675.465
8236	39.37	10193.564	34864.492
7128	39.31	10040.539	34171.84
678	39.31	7961.767	37834.609
3868	39.31	8868.315	36097.141
20073	39.31	13531.562	38176.09
20955	39.29	13747.36	33111.133
16267	39.29	12677.661	36673.02
21656	39.29	13848.5	39827.34
4551	39.29	9235.031	36922.867
11700	39.27	11250.868	35043.996
22520	39.27	14325.427	33927.051
4424	39.21	9128.841	35699.934
20623	39.21	13780.311	36360.387
10622	39.21	10987.83	38886.188
8394	39.21	10340.239	33552.941
4209	39.21	9227.101	33659.574
3360	39.21	8634.066	38005.105
22389	39.21	14182.414	33360.316
12925	39.19	11495.465	33034.77
19069	39.19	13184.208	37034.844
23455	39.19	14554.468	37209.723
11137	39.19	11179.945	35591.125
2089	39.17	8356.565	38445.742
16251	39.17	12527.731	36547.68
10538	39.14	10808.217	38040.672
8349	39.14	10182.498	33818.219
16795	39.12	12723.666	37853.297
2051	39.12	8379.136	38081.164
478	39.1	7657.819	36381.152
18343	39.08	13058.542	35446.316
11321	39.06	11108.006	34429.098
9073	39.06	10403.591	38859.031
7143	39.06	10043.326	34254.105
2642	39.04	8471.854	35265.063
13769	39.04	11927.276	38853.371
7575	39.02	10052.956	38172.543
7246	39.02	10002.287	35327.762
325	39.02	7767.924	35196.383
13128	39	11817.05	34745.57
3677	39	9042.238	37990.066
8860	38.98	10559.175	36669.68
6873	38.98	9895.792	34434.672
1104	38.96	8141.323	38587.563
15444	38.96	12356.653	36718.844
3234	38.96	8761.224	36545.508
8656	38.94	10440.657	35137.34
22118	38.92	14166.783	36190.457
16561	38.92	12622.361	39594.934
20395	38.91	13582.694	38540.813
10188	38.91	10980.835	35072.289
2530	38.89	8585.622	37000.344
20540	38.89	13591.548	37301.527
1774	38.87	8292.307	34575.328
18531	38.85	12975.071	37384.719
7840	38.85	10259.35	38542.91
9531	38.85	10776.428	36498.359
2254	38.83	8491.901	39961.469
1454	38.81	8141.058	34705.043
13740	38.79	11855.285	39177.957
8915	38.75	10432.438	37212.555
12247	38.75	11546.917	39482.809
15767	38.73	12311.049	34099.797
2591	38.71	8545.265	35944.961
8819	38.71	10531.593	36344.238
14186	38.7	12062.228	35144.5
13159	38.7	11812.371	35050.953
17129	38.68	12770.252	34338.02
1142	38.68	8090.474	38013.797
12963	38.66	11684.921	33180.637
17205	38.66	12838.995	33967.652
8770	38.66	10429.332	36028.207
23373	38.66	14591.953	38045.754
4624	38.66	9180.995	37636.848
17999	38.64	12787.62	33254.656
8233	38.62	10319.506	34809.961
6777	38.6	9759.958	35016.102
9784	38.6	10614.918	34584.445
3610	38.58	8983.73	38956.203
5913	38.58	9543.95	36426.484
1090	38.56	8054.53	38731.434
12009	38.54	11217.827	37951.547
7554	38.52	10026.752	37884.699
8560	38.48	10378.315	34170.922
11084	38.48	11178.65	36090.324
551	38.48	7642.835	36865.23
14076	38.47	12050.663	36199.309
22969	38.47	14343.735	37838.84
15102	38.47	12071.643	39325.875
15780	38.47	12350.224	33918.078
9907	38.45	10637.244	33382.383
18826	38.45	13323.866	39674.645
11351	38.43	11020.858	34019.828
23879	38.43	14602.068	33323.523
13530	38.41	11746.039	38432.031
17052	38.41	12808.563	35156.254
11713	38.41	11415.39	35132.512
5765	38.39	9579.861	35220.797
23908	38.37	14462.284	33208.965
20541	38.37	13714.359	37303.395
15921	38.37	12573.116	33585.191
7322	38.35	10085.963	35888.484
21777	38.35	14006.806	39111.648
18253	38.31	13122.932	34751.176
553	38.31	7818.89	36872.652
6428	38.29	9907.62	38040.793
22989	38.29	14378.663	38001.715
9542	38.29	10702.602	36255.402
15365	38.24	12306.607	37727.344
3112	38.24	8750.514	35330.07
18403	38.2	12982.566	36141.207
10346	38.2	10903.14	36268.328
21504	38.2	13957.934	38458.598
14270	38.2	11871.937	34535.98
1973	38.18	8313.516	37201.633
14234	38.18	11900.668	34888.184
8940	38.18	10509.987	37518.023
11732	38.18	11209.857	35270.676
19776	38.16	13395.744	35458.297
14887	38.12	12248.862	37275.801
2838	38.12	8613.859	33618.863
2522	38.1	8448.22	36936.059
8433	38.08	10212.666	33102.543
6629	38.06	9715.041	36295.047
10667	38.04	10892.836	39364.633
18780	38.04	13075.743	39955.461
6471	38.04	9883.679	37521.547
9596	38.04	10614.452	36041.641
12419	38.02	11477.049	37656.258
15068	38.01	12161.7	38906.047
3296	37.99	8638.36	37284.367
22656	37.99	14358.231	35086.059
1136	37.99	8181.683	38300.41
19432	37.99	13181.345	33747.875
18187	37.99	12998.873	34243.395
13204	37.99	11831.33	35393.336
333	37.99	7792.912	35221.605
15371	37.97	12406.239	37508.984
8944	37.95	10507.775	37573.164
19121	37.95	13221.442	36625.945
2600	37.95	8617.909	36047.109
1801	37.95	8377.836	34909.996
2418	37.95	8576.162	38050.617
15660	37.93	12388.639	35019.844
10100	37.93	10968.092	34259.184
21752	37.89	14104.583	39462.754
726	37.89	7785.646	38226.699
9089	37.89	10518.713	39107.16
16476	37.87	12637.07	38787.016
3020	37.87	8749.968	34299.938
13564	37.87	11812.846	38750.18
3616	37.87	8921.11	38996.344
16143	37.87	12587.877	35513.977
23012	37.85	14306.162	38296.063
20818	37.85	13682.475	34386.277
22959	37.83	14403.962	37764.91
21060	37.81	13901.986	33998.297
18034	37.78	12926.337	33114.234
6945	37.76	9885.311	33490.441
4438	37.74	9182.795	35839.27
1357	37.74	8051.767	35587.523
13251	37.72	11791.773	35816.004
4062	37.72	9002.929	33970.035
8541	37.72	10542.794	33963.621
15510	37.7	12421.359	36324.859
215	37.68	7759.417	34436.855
23484	37.68	14598.767	36891.691
13640	37.68	11661.829	39630.266
3434	37.68	8837.168	38906.977
9016	37.66	10413.571	38187.66
12981	37.66	11692.434	33374.66
1625	37.66	8072.157	33162.527
7435	37.66	10082.91	36829.168
14513	37.66	12230.768	34048.988
23647	37.66	14507.213	35555.238
22635	37.64	14412.826	34935.215
18687	37.56	13015.59	39026.328
23356	37.55	14579.935	38182.016
10816	37.53	11135.987	38819.227
13845	37.53	11907.941	38122.227
3842	37.53	9055.979	36429.555
4777	37.51	9257.513	39227.133
9667	37.51	10572.742	35368.73
7369	37.51	9972.411	36300.855
15777	37.51	12442.248	33884.289
20316	37.51	13651.667	39279.48
19663	37.49	13455.661	34557.871
2702	37.49	8551.747	35084.676
15126	37.49	12187.901	39594.348
13169	37.47	11817.081	35110.953
376	37.45	7660.575	35567.043
21463	37.45	13843.888	38100.32
9350	37.45	10661.764	38010.898
9617	37.41	10656.148	35874.625
13130	37.39	11800.231	34761.797
6964	37.39	9903.5	33376.91
22414	37.37	14175.916	33057.813
7945	37.37	10215.111	37196.891
5707	37.37	9551.491	34710.73
20962	37.37	13832.353	33044.816
16742	37.37	12796.734	38588.727
22309	37.37	14170.931	34179.402
10359	37.35	10953.231	36351.523
5556	37.35	9688.884	33039.66
3123	37.35	8659.626	35448.086
11937	37.34	11328.882	37178.348
21180	37.34	13942.262	35289.301
6025	37.32	9564.99	37317.465
4315	37.32	9242.594	34811.137
3357	37.3	8769.793	37989.008
18482	37.3	13114.774	36896.891
18510	37.28	13055.607	37182.516
12267	37.28	11451.278	39148.254
21257	37.26	13864.292	35998.32
21224	37.26	13984.338	35609.852
21766	37.26	14210.193	39542.762
19050	37.26	13198.486	37463.77
10471	37.26	10792.068	37378.508
14748	37.24	12208.889	36081.117
11295	37.24	11125.22	34539.094
18265	37.24	13101.185	34870.531
1719	37.22	8303.442	33991.824
6223	37.22	9512.448	39428.629
13019	37.2	11839.724	33800.809
18196	37.2	13036.35	34287.414
2466	37.2	8421.072	37342.145
14587	37.2	12274.529	34636.973
4664	37.18	9205.632	38013.027
12035	37.18	11340.459	38186.555
3805	37.18	9023.611	36992.727
26	37.16	7668.415	33168.961
21998	37.16	14042.102	37076.348
19975	37.16	13536.273	37353.262
11839	37.16	11236.637	36163.484
13922	37.16	11914.545	37324.527
19376	37.14	13301.486	34159.508
14945	37.12	12245.626	37807.828
21796	37.12	14110.326	39067.996
14353	37.12	11876.4	33579.262
11742	37.12	11247.699	35351.434
3179	37.09	8697.778	35935.238
14972	37.09	12238.006	38030.207
14064	37.09	12022.954	36117
10436	37.09	10944.7	37059.359
18536	37.09	13031.782	37409.723
15487	37.05	12319.767	36465.195
21886	37.05	14153.736	38033.914
7183	37.03	9984.116	34793.508
3707	37.01	9054.209	37947.949
22182	37.01	14071.637	35283.73
11466	37.01	11316.549	33033.285
3278	37.01	8828.599	37031.375
13601	36.99	11840.316	39192.18
3613	36.99	8950.478	38986.098
18892	36.99	13329.391	38960.758
2951	36.99	8656.217	33668.289
17029	36.99	12717.305	35457.227
17012	36.97	12858.404	35873.895
3266	36.97	8661.028	36858.52
4927	36.95	9288.567	38972.73
15861	36.95	12307.193	33066.305
21690	36.95	14014.885	39766.258
14051	36.95	11932.759	36327.617
20580	36.93	13677.224	36794.262
1122	36.93	8084.854	38159.285
15375	36.93	12386.217	37578.727
3910	36.93	8951.768	35585.316
3823	36.93	8971.596	36830.473
14170	36.91	12025.319	35317.969
14825	36.91	12189.21	36786.125
5262	36.91	9281.876	35667.727
2707	36.91	8425.671	34813.676
16218	36.89	12639.422	36270.875
3091	36.89	8658.668	35086.242
16238	36.88	12670.511	36418.938
23307	36.88	14536.058	38939.402
13808	36.88	11995.675	38622.293
12551	36.86	11574.999	36366.453
21102	36.84	13924.423	34420.664
10179	36.84	10789.71	35002.375
14098	36.82	11866.478	36026.008
16011	36.82	12645.472	34366.883
5784	36.8	9574.086	35343.82
12537	36.8	11617.106	36225.895
9545	36.78	10672.861	36305.625
22984	36.78	14339.818	37974.684
16140	36.76	12503.59	35504.574
16202	36.76	12622.181	36119.895
14394	36.76	11936.653	33036.559
2864	36.74	8609.092	33312.324
1074	36.74	8001.849	38875.461
680	36.74	7790.924	37842.77
369	36.74	7900.78	35506.27
18910	36.72	13138.602	38881.836
2386	36.72	8574.009	38433.227
9144	36.72	10372.447	39821.422
20636	36.68	13605.189	36212.84
16981	36.68	12794.27	35949.094
9839	36.68	10621.824	34061.238
9021	36.68	10393.755	38217.406
23766	36.68	14427.982	34336.195
15710	36.68	12385.255	34532.512
2022	36.68	8299.209	37674.125
7388	36.66	10097.938	36443.629
16304	36.66	12634.426	37054.348
13691	36.65	11927.564	39904.211
18074	36.65	13113.139	33563.305
20643	36.65	13760.778	35947.074
21278	36.61	13891.341	36211.551
12783	36.61	11626.787	34136.805
10705	36.61	10804.765	39849.848
2344	36.59	8628.554	38929.395
4674	36.59	9193.442	38170.898
9530	36.59	10739.331	36489.254
8104	36.59	10212.678	36156.961
13172	36.57	11798.084	35116.316
11593	36.55	11300.373	34268.527
22822	36.53	14301.431	36490.168
7139	36.53	9968.083	34236.227
21828	36.51	14132.614	38745.16
2700	36.51	8443.211	35085.563
23169	36.49	14379.568	39875.559
11207	36.49	11201.575	35113.945
16854	36.49	12746.625	37192.961
4785	36.47	9186.021	39286.129
7044	36.47	10011.003	33304.238
5371	36.47	9439.889	34876.391
21525	36.47	13843.52	38593.156
6357	36.45	9793.149	38878.23
2471	36.45	8535.626	37407.883
8093	36.45	10139.723	36083.848
10767	36.45	10995.378	39495.949
16662	36.45	12899.509	39354.48
3526	36.45	8793.675	39868.656
13237	36.45	11662.855	35725.695
3620	36.43	8961.118	39078.047
23897	36.42	14480.359	33432.98
14845	36.4	12171.619	36919.844
11327	36.4	11105.383	34136.395
14948	36.4	12238.072	37816.098
22693	36.38	14345.239	35458.902
20085	36.38	13405.336	38330.156
19087	36.38	13218.629	36922.141
18817	36.36	13336.022	39618.66
15004	36.36	12254.756	38325.945
22317	36.34	14195.548	34264.336
2033	36.32	8255.329	37879.969
7363	36.3	9945.863	36263.742
3158	36.28	8790.647	35733.691
3593	36.26	8940.174	39340.598
23567	36.26	14464.728	36063.09
19519	36.26	13452.623	33161.234
2220	36.26	8323.805	39801.137
14960	36.24	12073.529	37921.289
3407	36.24	8700.522	38621.461
119	36.22	7971.606	33818.672
14411	36.2	12158.625	33066.707
596	36.19	7768.371	37206.168
23499	36.19	14462.324	36702.258
14702	36.19	12169.29	35707.355
6298	36.17	9861.647	39638.559
11140	36.15	11055.718	35613.332
23630	36.11	14616.141	35664.848
2819	36.09	8505.101	33720.922
1504	36.09	8021.654	34426.703
19917	36.07	13523.858	36926.484
23268	36.05	14593.987	39193.375
14137	36.05	11891.997	35693.922
970	36.05	8175.697	39798.605
12328	36.03	11498.153	38619.691
12084	36.01	11227.686	38726.066
7955	36.01	10335.022	37314.914
12290	36.01	11606.023	38820.43
10685	36.01	10938.066	39556.934
22554	35.99	14292.698	34265.504
22901	35.97	14293.01	37229.605
8678	35.96	10502.286	35308.945
12177	35.96	11335.255	39717.836
11650	35.94	11288.639	34701.625
6460	35.94	9870.237	37766.348
7732	35.92	10312.842	39961.398
2850	35.92	8587.324	33201.027
5422	35.9	9414.979	34358.141
575	35.9	7667.257	37044.047
3744	35.9	9049.514	37453.5
12006	35.9	11333.714	37906.625
13311	35.9	11699.617	36320.129
6803	35.9	9775.232	34864.375
18960	35.88	13262.966	38175.699
9094	35.88	10531	39145.602
13078	35.86	11826.423	34252.98
3755	35.84	8851.822	37213.621
6783	35.84	9778.204	35059.656
69	35.84	7702.79	33477.102
18105	35.82	13138.819	33897.523
20890	35.82	13634.661	33791.816
16158	35.82	12700.81	35663.172
1029	35.8	7995.265	39387.477
3936	35.8	8868.193	35534.789
13888	35.8	11901.956	37605.875
3812	35.8	9016.96	36735.555
3023	35.78	8728.571	34342.566
7006	35.78	9793.638	33091.621
3727	35.78	8890.063	37502.574
19127	35.76	13168.043	36690.367
10984	35.76	11126.869	36879.621
4657	35.76	9256.051	37906.73
2216	35.75	8392.487	39741.145
2383	35.71	8631.543	38399.914
16029	35.71	12558.199	34515.527
16279	35.69	12669.306	36796.332
22394	35.69	14118.565	33434.047
7122	35.69	9974.86	34134.027
14445	35.69	12076.741	33432.805
2648	35.67	8628.456	35291.758
5397	35.67	9468.664	34730.387
8832	35.67	10457.038	36456.629
3940	35.67	8968.772	35558.922
15582	35.67	12303.076	35626.148
14247	35.65	11951.025	34674.977
612	35.63	7710.117	37371.516
22739	35.63	14354.827	35795.391
23025	35.63	14301.979	38381.414
967	35.61	8170.654	39764.352
7234	35.61	10004.815	35225.27
15399	35.61	12492.124	37192.852
4159	35.61	8917.837	33137.473
3547	35.61	8966.152	39896.641
7475	35.61	10026.643	37194.543
3401	35.57	8735.888	38564.422
22486	35.57	14373.047	33492.137
3059	35.57	8634.62	34731.504
9432	35.55	10649.243	37077.527
14089	35.55	12020.048	35970.945
5711	35.55	9600.15	34733.047
13531	35.53	11680.164	38448.93
12182	35.53	11233.627	39786.898
13814	35.53	12046.609	38342.273
23257	35.52	14440.398	39394.773
16673	35.52	12901.578	39146.273
19673	35.5	13387.935	34633.57
4888	35.5	9279.981	39718.492
9275	35.5	10589.049	38866.152
18340	35.48	13108.373	35409.473
9917	35.48	10613.853	33441.105
23160	35.48	14338.485	39815.508
10389	35.48	10801.764	36626.492
3855	35.48	8870.616	36225.117
2983	35.46	8767.537	34012.371
8721	35.46	10472.846	35602.965
3144	35.44	8779.417	35622.324
10784	35.44	11076.375	39337.895
8219	35.42	10239.892	35026.109
17016	35.42	12720.565	35624.117
8408	35.4	10148.429	33343.145
18138	35.4	12985.658	33926.305
12928	35.4	11503.712	33077.129
10357	35.38	10876.545	36325.855
21978	35.38	14069.524	37233.219
21499	35.38	13840.528	38431.379
7000	35.36	9876.033	33028.777
16678	35.34	12813.486	39187.781
927	35.34	7668.517	39649.707
16664	35.34	12832.208	39373.652
22175	35.34	14053.456	35538.254
19372	35.32	13316.484	34132.73
6127	35.32	9631.738	38319.652
6319	35.3	9776.62	39290.5
15288	35.3	12332.299	38604.383
9256	35.3	10755.745	38954.594
5921	35.3	9638.936	36464.559
16118	35.3	12587.389	35326.363
19808	35.3	13491.452	35709.254
10318	35.3	10975.915	36014.566
3756	35.29	8957.311	37214.496
12596	35.29	11518.122	36025.992
10229	35.29	10815.933	35366.652
9255	35.29	10649.825	38949.688
2666	35.27	8473.582	35121.078
3199	35.27	8657.378	36144.094
16084	35.27	12581.431	34982.297
14403	35.27	12105.12	33021.438
1693	35.25	8399.539	33784.973
23674	35.23	14510.397	35199.105
13708	35.23	11984.859	39680.211
7152	35.23	10056.638	34317.926
15049	35.23	12133.753	38752.672
5935	35.23	9508.916	36564.809
18279	35.23	13020.717	34904.543
7963	35.21	10302.417	37326.52
19700	35.21	13567.033	34835.813
19444	35.21	13215.739	33574.188
67	35.21	7740.091	33433.777
1525	35.19	8134.595	34020.945
18334	35.19	12955.573	35355.895
20296	35.19	13596.03	39705.207
11508	35.17	11365.603	33538.172
15887	35.17	12645.794	33212.215
16952	35.15	12802.921	36317.379
3119	35.15	8782.433	35400.598
15981	35.15	12543.577	34102.965
18078	35.15	13132.218	33592.059
14545	35.15	12272.032	34303.496
21749	35.13	14017.464	39450.855
22920	35.13	14405.545	37375.402
3044	35.13	8674.88	34595.113
1550	35.13	7999.831	33954.289
5939	35.11	9511.145	36607.348
14505	35.11	12259.231	33941.508
11936	35.11	11354.279	37156.141
12489	35.11	11565.059	36810.762
22370	35.11	14193.539	33528.613
22210	35.09	14014.867	35204.238
16366	35.09	12621.908	37794.168
13751	35.09	12061.624	38985.059
19421	35.09	13175.455	33663.09
19701	35.07	13354.388	34837.57
1259	35.07	8187.466	37003.262
22495	35.07	14403.138	33588.137
9880	35.07	10595.334	33787.898
23517	35.07	14535.815	36575.379
16954	35.07	12776.572	36324.934
8024	35.06	10263.102	36724.984
2590	35.06	8539.432	35940.168
1626	35.06	8260.999	33014.184
16781	35.06	12904.762	38291.668
5420	35.06	9391.339	34346.469
10846	35.04	11029.496	38319.414
16822	35.04	12724.072	37531.297
13289	35.04	11683.811	36146
21015	35.04	13941.17	33590.645
13337	35	11734.637	36590.199
3577	34.98	8877.316	39486.754
8801	34.98	10561.295	36212.168
22260	34.98	14119.923	34655.086
22639	34.94	14227.92	34977.004
1874	34.94	8239.293	35877.359
6853	34.94	9919.804	34601.402
4921	34.94	9447.403	39175.828
12012	34.94	11339.782	37972.078
19097	34.94	13219.738	36989.902
21891	34.92	14204.721	38123.594
19248	34.92	13283.461	35429.125
7016	34.92	9892.074	33150.742
22638	34.92	14287.155	34975.152
23234	34.92	14441.644	39514.68
2735	34.92	8507.009	34748.563
11498	34.92	11411.968	33446.605
19442	34.9	13163.524	33571.109
15056	34.9	12203.611	38796.734
4687	34.88	9237.911	38281.488
5878	34.88	9564.221	36110.715
12746	34.88	11595.403	34759.734
18014	34.88	12898.422	33084.367
21	34.86	7755.439	33151.086
23327	34.86	14616.881	38470.129
13246	34.84	11780.36	35787.563
15540	34.84	12349.088	35946.797
12294	34.83	11581.15	38830.277
5035	34.83	9310.679	37713.195
20821	34.83	13713.393	34401.816
13298	34.83	11743.99	36241.453
3667	34.83	8952.63	38197.117
15315	34.81	12385.1	38196.469
3886	34.81	8956.857	35927.484
8486	34.81	10388.327	33578.34
2467	34.79	8454.029	37369.719
1199	34.79	8033.724	37342.473
16008	34.79	12617.025	34349.594
1844	34.77	8214.157	35460.453
14471	34.75	12270.631	33648.328
1571	34.73	8147.156	33801.891
15473	34.73	12331.846	36683.762
22481	34.73	14231.23	33468.496
6729	34.73	9818.5	35535.387
9662	34.73	10691.641	35333.438
18788	34.71	13241.609	39787.496
21495	34.71	13811.755	38399.598
12670	34.69	11494.179	35283.594
2834	34.69	8527.702	33573.91
9953	34.67	10655.827	33076.176
8463	34.67	10391.587	33348.441
8513	34.65	10520.434	33761.344
5676	34.63	9704.482	34411
6652	34.63	9874.19	36145.203
19565	34.63	13471.202	33726.934
8869	34.61	10355.063	36748.535
21642	34.61	13868.211	39756.867
20986	34.6	13823.92	33276.305
20827	34.6	13674.495	34161.742
4954	34.58	9305.231	38666.109
19241	34.58	13266.742	35660.691
6362	34.58	9845.647	38903.766
3478	34.58	8823.953	39241.512
6860	34.56	9720.55	34325.695
11325	34.56	11177.042	34127.945
12481	34.54	11565.909	36755.195
9400	34.54	10594.563	37349.973
2182	34.52	8343.599	39376.145
3932	34.52	8879.501	35498.789
21014	34.52	13943.491	33572.887
2553	34.52	8550.306	36669.488
21143	34.5	13967.372	34881.84
20117	34.5	13445.719	38576.254
5855	34.5	9510.572	35864.973
23301	34.5	14552.266	38891.672
19804	34.48	13497.923	35689.367
10510	34.48	10835.232	37779.699
20815	34.46	13733.536	34361.375
5593	34.46	9593.864	33478.477
6492	34.46	9812.829	37400.332
4790	34.44	9261.455	39326.273
4163	34.44	9095.064	33021.598
5188	34.42	9419.435	36279.09
5323	34.42	9314.771	35229.777
18487	34.42	13090.122	36951.051
1474	34.42	8167.349	34604.789
13624	34.42	11763.418	39431.59
7684	34.4	9985.792	39692.953
1128	34.4	8031.606	38218.879
17090	34.4	12760.404	34892.445
14713	34.4	12232.342	35786.766
1397	34.4	8040.761	35324.27
6092	34.38	9538.509	37916.051
16599	34.38	12672.821	39940.051
23541	34.38	14529.422	36513.863
9974	34.37	10942.548	33056.016
13793	34.37	11930.6	38470.68
8118	34.37	10217.853	35962.809
21393	34.37	13930.333	37467.594
20269	34.37	13680.618	39863.422
20314	34.37	13691.571	39581.086
1106	34.35	8056.271	38590.629
1184	34.35	8122.417	37541.488
20879	34.33	13677.207	33959.219
13314	34.33	11648.41	36386.945
22112	34.33	14147.081	36145.152
19136	34.31	13283.216	36469.02
20113	34.31	13378.843	38529.883
3247	34.31	8743.18	36656.145
22936	34.31	14417.495	37533.516
10427	34.31	10801.375	36955.277
21661	34.29	13933.46	39860.656
20368	34.29	13744.208	38935.434
11411	34.29	11176.373	33554.836
14395	34.27	12035.61	33051.395
9763	34.27	10733.332	34453.793
20055	34.27	13427.122	37990.059
8415	34.25	10153.961	33398.086
9875	34.25	10735.716	33734.375
9324	34.25	10751.66	38429.609
21999	34.25	14183.399	37089.016
11200	34.25	11048.834	35394.184
1554	34.25	8076.237	33652.781
15795	34.23	12343.409	33739.961
21792	34.21	14022.223	39017.391
22384	34.21	14184.425	33341.066
20957	34.21	13577.793	33117.395
10556	34.19	10916.373	38214.086
19476	34.19	13144.097	33183.398
14279	34.17	11938.901	34389.273
4140	34.17	9041.292	33266.203
2422	34.16	8551.305	38058.457
15067	34.16	12097.243	38904.391
19671	34.16	13444.996	34626.613
19984	34.14	13363.385	37394.063
1019	34.14	8105.787	39563.664
3944	34.12	8962.466	35266.668
12436	34.12	11485.665	37461.293
3791	34.12	8910.479	36909.961
7113	34.12	10123.996	34015.98
9830	34.1	10581.952	33982.961
4005	34.1	8921.635	34915.898
5588	34.08	9537.607	33414.59
10273	34.06	10950.404	35707.797
21960	34.04	14209.083	37378.68
21595	34.04	13819.384	39234.531
22013	34.04	14009.814	36887.281
7661	34.04	10070.348	39463.277
4220	34.02	9206.427	33770.309
10499	34.02	10820.05	37657.07
23412	34	14567.102	37746.805
7501	34	10061.115	37384.996
23361	34	14512.36	38248.871
8516	34	10482.698	33777.816
10724	34	11165.597	39759.723
12210	34	11592.252	39866.961
22796	34	14315.302	36315.422
21425	33.98	13841.083	37746.898
3491	33.98	8646.194	39422.957
1441	33.98	8141.527	34896.305
10812	33.98	11143.681	38792.789
7671	33.96	10133.517	39551.305
7255	33.96	9969.866	35391.27
9477	33.96	10704.729	36773.711
10800	33.96	11107.803	39202.426
16217	33.96	12680.982	36267.398
7974	33.94	10257.4	37084.055
15248	33.94	12393.825	39061.145
18636	33.94	13010.156	38444.609
9286	33.93	10707.489	38746.969
23798	33.93	14451.148	33971.316
7319	33.93	10117.464	35863.625
19423	33.91	13340.543	33681.574
19546	33.91	13410.054	33507.645
3124	33.91	8743.982	35464.027
12827	33.91	11556.044	33939.18
12855	33.91	11468.122	33486.711
1515	33.91	8191.945	34226.52
235	33.91	7919.965	34558.633
3834	33.91	8995.921	36662.68
21123	33.91	13889.11	34676.859
15884	33.91	12550.661	33196.125
18213	33.91	13031.598	34397.617
10218	33.89	10891.866	35278.906
14029	33.89	11971.143	36418.938
7628	33.89	10127.604	38925.688
16719	33.89	12803.603	38660.066
9078	33.87	10530.503	38934.398
20649	33.87	13771.276	36030.586
20275	33.87	13598.937	39923.719
14498	33.85	12079.001	33881.168
13037	33.83	11821.862	33940.688
11580	33.83	11369.844	34148.871
3631	33.81	8878.776	38901.16
10908	33.81	11204.141	37701.023
11425	33.79	11196.808	33371.75
8023	33.79	10335.54	36721.074
6016	33.79	9681.932	37231.074
11372	33.77	11160.916	33865.383
7097	33.77	10107.021	33862.629
13012	33.75	11829.728	33732.023
4643	33.75	9127.127	37764.84
5287	33.75	9459.001	35565.93
11867	33.75	11241.4	36441.535
15394	33.75	12333.338	37471.094
20209	33.75	13473.38	39440.617
17944	33.73	12866.995	33652.461
18980	33.73	13231.155	38133.004
20680	33.73	13658.14	35687.898
21818	33.73	14153.886	38641.219
14273	33.73	11984.145	34588.703
1876	33.71	8236.944	35905.488
9536	33.71	10632.556	36215.926
1163	33.7	8053.789	37931.117
2362	33.7	8593.867	38521.938
15306	33.7	12399.172	38412.063
11826	33.7	11351.925	36048.84
11041	33.7	11168.233	36477.535
16727	33.68	12819.69	38741.027
23678	33.68	14622.089	35236.16
15180	33.68	12473.897	39985.59
20122	33.68	13399.402	38664.035
4636	33.66	9202.349	37723.492
383	33.66	7970.264	35636.813
8921	33.64	10489.945	37252.051
6427	33.64	9829.707	38039.023
6077	33.62	9599.336	37762.551
15321	33.62	12362.655	38294.508
12734	33.62	11602.689	34651.637
12276	33.62	11459.753	38955.676
7877	33.6	10209.647	38007.758
12142	33.6	11418.11	39409.203
7236	33.6	9963.117	35266.801
10911	33.6	11082.69	37737.73
19464	33.58	13144.013	33413.281
23131	33.58	14235.221	39542.168
16437	33.58	12667.417	38387.859
21877	33.58	14167.235	38268.039
23686	33.56	14596.029	34973.008
12914	33.56	11498.915	33235.379
1584	33.56	8122.608	33559.973
1420	33.56	8003.621	34964.84
13862	33.56	11918.911	37958.844
13857	33.56	12017.176	37909.703
14716	33.54	12260.542	35820.559
19977	33.54	13436.571	37375.914
9311	33.54	10616.264	38581.688
10358	33.52	10826.619	36334.617
21240	33.52	13927.21	35805.711
2458	33.52	8580.054	37529.895
16564	33.52	12581.365	39606.18
6015	33.5	9701.007	37230.824
13874	33.5	11949.455	37812.711
5972	33.5	9675.398	36864.754
3182	33.5	8721.524	35962.68
5409	33.5	9442.263	34579.207
22763	33.5	14309.561	35950.105
11783	33.48	11404.128	35676.605
3314	33.48	8839.855	37467.168
21832	33.48	14083.526	38470.547
3559	33.48	8965.545	39603.293
11814	33.48	11242.337	35953.73
22025	33.48	14082.031	36956.465
20455	33.48	13741.085	38143.586
20474	33.48	13756.636	37721.336
23550	33.47	14457.34	36261.668
14146	33.47	11854.694	35463.641
6801	33.47	9739.732	34841.902
3426	33.45	8751.924	38809.133
7492	33.45	10050.967	37313.512
19679	33.45	13366.542	34681.332
10424	33.45	10818.955	36945.473
20748	33.45	13713.922	35075.867
13804	33.43	12066.037	38601.5
4302	33.43	9206.584	34667.164
19234	33.43	13270.042	35605.965
839	33.41	7701.787	38933.504
20355	33.41	13778.006	39088.617
2200	33.41	8324.562	39504.68
12029	33.41	11235.041	38149.102
8459	33.41	10498.852	33295.719
4889	33.41	9408.268	39737.438
12585	33.41	11514.253	35948.199
11299	33.39	11128.291	34569.031
19262	33.39	13260.724	35279.176
12285	33.39	11582.181	39073.453
16000	33.37	12684.331	34276.375
11512	33.37	11215.416	33550.191
6482	33.37	9841.24	37600.297
11412	33.37	11137.246	33570.43
1570	33.37	8118.262	33795.578
2743	33.35	8575.053	34499.469
23836	33.35	14609.866	33687.094
12949	33.33	11833.425	33069.016
8387	33.33	10175.475	33780.539
10213	33.33	10921.632	35245.711
10448	33.33	10805.748	37196.328
16585	33.33	12582.846	39808.051
21759	33.33	14128.357	39514.121
9444	33.31	10596.592	37141.457
16262	33.31	12586.496	36631.102
23053	33.31	14333.072	38659.48
15228	33.31	12320.228	39195.602
19197	33.31	13276.139	35908.383
13650	33.31	11694.234	39783.391
5793	33.31	9585.806	35416.867
22851	33.31	14388.609	36755.707
11613	33.31	11328.365	34388.629
7191	33.31	10007.09	34889.605
13988	33.29	12003.515	36946.719
12800	33.29	11534.407	34042.285
6029	33.29	9561.296	37351.906
1332	33.27	8190.184	35950.871
1692	33.27	8333.509	33784.559
3826	33.27	9000.805	36552.953
6755	33.27	9850.828	35119.996
23348	33.27	14431.049	38425.895
15815	33.25	12395.56	33603.633
19350	33.25	13347.936	34576.223
7287	33.25	10019.127	35623.805
2171	33.25	8322.518	39298.797
13623	33.24	11833.439	39383.332
7450	33.24	10115.742	36977.543
16745	33.24	12861.65	38609.391
12524	33.24	11580.941	36446.004
20908	33.24	13589.994	33630.078
426	33.24	7730.397	35894.945
8497	33.2	10453.958	33627.172
526	33.2	7821.286	36676.102
4992	33.2	9353.936	38201.883
5010	33.2	9299.731	38135.578
510	33.2	7832.512	36555.441
21067	33.18	13912.076	34054.691
18768	33.18	13005.579	39813.762
9733	33.18	10737.621	34865.434
22345	33.16	14070.761	33876.41
7515	33.16	10034.912	37536.465
23472	33.16	14601.841	37091.961
23059	33.14	14257.113	38821.484
1679	33.14	8408.921	33588.301
15443	33.14	12385.945	36705.98
1129	33.12	8193.799	38226.879
9272	33.12	10730.871	38801.762
385	33.1	7864.758	35649.852
13590	33.1	11679.248	39092.336
21802	33.08	14054.755	38816.914
23369	33.08	14492.593	38005.891
1848	33.08	8357.24	35481.004
3094	33.08	8647.6	35112.063
19848	33.04	13560.389	36313.223
784	33.04	7668.856	38624.406
11907	33.04	11226.422	36868.195
14773	33.04	12269.147	36292.762
8674	33.04	10393.545	35277.262
5085	33.02	9420.26	37215.02
14483	33.02	12274.907	33739.949
11261	33.01	11044.941	34868.23
19364	33.01	13268.969	34361.555
14549	33.01	12110.074	34362.223
4491	33.01	9184.694	36284.406
5100	33.01	9288.899	37067.629
8859	33.01	10450.631	36656.973
19694	32.99	13565.782	34806.609
7126	32.99	9986.591	34171.195
10277	32.99	10859.827	35726.293
20476	32.99	13687.296	37726.723
7634	32.99	9945.634	39104.535
10488	32.97	10872.893	37520.223
11020	32.97	11118.527	36829.07
7762	32.97	10193.733	39336
9571	32.95	10621.501	36212.195
22313	32.95	14101.436	34212.008
20452	32.93	13748.479	38114.078
4896	32.93	9470.814	39523.957
22676	32.93	14349.851	35323.711
21315	32.93	13885.819	36613.809
8984	32.93	10390.744	37947.645
14136	32.93	11957.686	35674.836
12470	32.93	11584.245	36956.996
18833	32.93	13288.712	39734.742
10529	32.93	10977.294	37944.98
7049	32.91	10082.979	33332.426
23411	32.91	14507.106	37744.883
595	32.91	7692.111	37202.27
12808	32.89	11551.279	34085.883
14398	32.89	11934.981	33103.258
15913	32.89	12579.564	33482.938
4418	32.89	9246.822	35630.758
13553	32.87	11685.626	38623.434
19710	32.87	13382.381	34897.281
21709	32.87	14059.603	39921.789
21523	32.87	13882.446	38579.129
11746	32.87	11340.483	35386.977
20517	32.87	13585.543	37381.297
22736	32.87	14290.07	35781.93
13100	32.85	11645.623	34483.207
13831	32.85	11874.209	38270.66
13818	32.85	12039.433	38386.133
10664	32.83	10846.588	39301.242
18404	32.83	13137.943	36144.574
12313	32.83	11592.695	38745.012
15283	32.83	12490.007	38547.008
8326	32.83	10209.176	34276.594
15972	32.83	12692.74	34034.012
18710	32.83	13011.999	39361.656
12505	32.83	11591.686	36625.34
7571	32.83	10062.41	38100.719
14930	32.81	12189.407	37626.652
3440	32.81	8711.413	38929.746
5115	32.8	9329.385	36918.09
11824	32.8	11226.348	36035.77
19116	32.8	13142.169	36575.285
7803	32.8	10222.949	38866.141
12349	32.8	11526.437	38158.52
22466	32.78	14252.824	33329.277
8585	32.78	10433.306	34420.375
4937	32.78	9278.41	39091.504
20021	32.78	13482.222	37615.766
4416	32.78	9076.804	35622.047
11779	32.78	11413.241	35627.379
13406	32.76	11801.159	37224.039
6483	32.74	9820.38	37611.02
22581	32.74	14228.085	34498.203
23337	32.74	14525.813	38572.488
10789	32.74	11089.788	39379.441
7193	32.74	9966.66	34915.047
6589	32.74	9836.382	36613.473
1290	32.72	8061.675	36380.754
4644	32.72	9239.854	37774.695
20050	32.72	13528.891	37953.574
22055	32.72	13998.639	36578.832
6323	32.7	9876.616	39351.586
1004	32.7	8022.822	39742.316
20139	32.7	13486.479	38779.188
9248	32.7	10776.03	39237.734
4752	32.68	9129.37	38912.305
7922	32.68	10337.738	37639.277
2576	32.68	8469.382	36097.941
20733	32.68	13711.293	35234.188
8176	32.68	10145.473	35560.148
1034	32.66	8140.208	39121.41
23213	32.66	14637.564	39708.355
19738	32.66	13465.683	35104.273
8079	32.66	10186.551	36254.91
14856	32.64	12279.856	37029.234
1281	32.64	8126.376	36615.211
4296	32.64	9256.299	34613.852
15132	32.62	12088.279	39657.844
16516	32.62	12679.911	39196.383
3040	32.62	8775.119	34570.512
16222	32.62	12496.957	36311.199
10925	32.62	11203.209	37508.672
8576	32.62	10356.154	34312.246
9632	32.6	10684.657	35645.215
12129	32.6	11371.309	39273.875
7586	32.6	10116.032	38360.203
6071	32.6	9594.537	37693.125
16365	32.6	12619.455	37787.727
19642	32.6	13395.805	34396.285
14595	32.58	12138.15	34735.223
22170	32.58	14100.937	35510.992
5191	32.58	9490.853	36301.586
16509	32.58	12681.89	39086.637
7881	32.58	10246.874	38049.984
1655	32.57	8207.976	33305.566
1528	32.57	8146.449	34045.652
4459	32.55	9176.98	35986.039
16594	32.55	12556.949	39915.266
6353	32.55	9801.784	38830.398
11812	32.55	11413.636	35917.625
3672	32.55	9048.44	38247.336
14291	32.55	11910.781	34183.609
10206	32.55	10928.044	35210.332
5044	32.53	9471.948	37804.313
9870	32.53	10646.999	33709.223
[truncated: 18,367 more rows]
