# Supplementary material for: Insights on the Control of Yeast Single-Cell Growth Variability by Members of the Trehalose Phosphate Synthase (TPS) Complex
Source: Front Cell Dev Biol. 2021 Jan 28;9:607628. doi: 10.3389/fcell.2021.607628 (PMC7876269; doi:10.3389/fcell.2021.607628)
Supplement: Supplementary file 4 [file Data_Sheet_3.ZIP › to_send/input_files/20190516_GalDelta_delta-TPS1_t1.csv]

Id	Area (µm²)	Centre X Position (µm)	Centre Y Position (µm)
5305	160.89	9971.134	34677.227
2192	156.6	8819.185	37439.633
184	146.81	7818.38	36362.133
14176	129.42	12848.975	36663.176
12241	112.18	12246.903	33628.586
3883	111.97	9354.612	34360.145
8795	109.98	10843.231	37099.688
10804	108.96	11570.337	34757.551
9499	108.35	11100.956	34588.68
4177	105.09	9544.268	35341.625
2926	102.89	9186.754	33910.227
15965	102.89	13766.324	35557.836
8383	101.34	10577.562	34799.426
12123	100.21	11994.721	35859.68
9868	98.87	11210.099	36516.742
15492	97.78	13383.375	36477.477
16053	97.59	13684.72	33625.699
15878	97.55	13575.863	37633.539
1231	96.97	8389.392	36081.258
7679	95.82	10368.902	36514.441
5212	95.34	9711.028	33131.43
15483	93.18	13514.809	36336.176
16837	92.7	14389.541	33802.805
16603	92.34	14171.969	37771.016
4347	91.61	9693.9	37293.184
16072	90.88	13923.815	33503.465
21	90.27	7666.896	33732.051
1154	90.21	8363.622	33946.473
14365	89.22	12859.228	33301.043
9438	89.02	11053.591	35722.941
16774	87.84	14197.228	34231.715
14249	87.76	12714.668	35735.422
9520	87.4	11124.842	34181.742
12194	87.19	11927.287	33916.566
1942	86.78	8551.432	33944.555
16002	86.71	13687.651	34819.773
9798	86.63	11258.192	36071.512
2027	86.59	8689.999	35136.215
8511	85.69	10795.379	33413.828
13054	85.4	12417.789	37434.133
17350	85.12	14614.963	36327.234
8375	85.12	10684.827	34980.621
222	84.83	7837.514	36472.945
3150	84.75	9082.077	38230.051
4827	84.2	9877.632	36430.461
1935	84.16	8626.264	34005.641
8482	83.3	10715.761	33397.863
15748	83.05	13693.402	38989.98
8552	82.72	10945.969	34137.371
2354	82.45	8812.403	39437.953
7318	82.32	10217.541	34201.234
15525	82.3	13440.559	37408.508
10863	81.99	11442.317	33146.867
136	81.92	7837.083	35979.504
9450	81.75	11114.596	35541.121
12197	81.32	11888.865	33730.316
2023	81.27	8768.36	35113.438
16078	80.86	13855.183	33641.875
16501	80.65	14205.187	39030.668
13447	80.33	12661.869	34063.871
8516	80.18	10806.475	33432.828
8604	79.95	10988.508	34775.699
14401	79.91	13044.926	33465.781
16292	79.64	13905.563	37727.66
9824	79.1	11264.132	36210.262
13387	79.06	12489.032	33799.988
8449	78.37	10755.968	34251.488
13707	78.14	12576.256	37719.457
16582	77.72	14165.183	38020.52
1989	77.61	8681.21	33985.359
9190	77.13	11003.97	38654.953
14252	77.11	12809.322	35750.559
378	77.05	7669.475	37631.043
17102	77.03	14268.281	39094.391
1962	77.01	8494.496	33179.57
11403	76.73	11838.336	38606.441
12165	76.71	11978.287	34332.797
16211	76.52	13990.419	35537.156
14296	76.27	12747.933	35133.414
14774	76.25	13066.413	39317.387
15828	76.11	13620.544	38207.098
5223	76.1	10095.903	33341.039
11211	76	11700.19	37011.09
15325	75.88	13236.058	33935.672
5727	75.85	10079.2	38581.5
17467	75.67	14564.056	33730.785
84	75.25	7907.1	34979.438
10732	75.2	11500.138	35925.746
15364	75.04	13554.64	33075.543
7295	74.7	10151.345	34300.621
333	74.6	7670.642	37075.809
6182	74.56	10194.478	36977.684
16400	74.47	13785.981	39062.594
7280	74.31	10244.063	34470.828
4185	74.2	9615.989	35447.539
16787	74.14	14078.846	33756.926
8649	73.03	10913.485	35756.23
4724	72.88	9729.17	37540.766
1774	72.61	8461.573	36865.391
13223	72.57	12464.938	36500.961
1892	72.44	8550.461	35733.805
12137	72.13	11859.009	35284.426
11583	72.03	11921.971	39012.383
10869	71.92	11665.127	33279.637
9652	71.79	11340.239	34012.801
8298	71.54	10588.487	35924.883
10	71.5	7770.405	33542.176
2111	71.4	8723.847	36112.508
8452	71.23	10634.499	33995.641
5214	70.85	10056.41	33111.164
12029	70.77	11918.713	36443.047
7670	70.77	10375.935	36321.852
8376	70.71	10677.092	35030.348
321	70.71	7856.164	36974.902
16258	70.68	13876.223	36833.223
1770	70.66	8601.173	37105.398
12343	70.66	12084.487	35376.184
120	70.14	7904.218	35764.164
16788	70.04	14048.989	33774.129
16233	69.97	13833.63	36143.027
7238	69.91	10252.516	34970.766
10019	69.87	11416.61	38088.535
860	69.79	8077.715	37530.578
17177	69.66	14512.345	39377.094
7364	69.39	10151.804	33054.871
16107	69.35	13989.053	34166.227
13507	69.32	12636.273	35195.867
6106	69.07	10279.42	37744.816
10839	68.99	11530.397	33652.199
3725	68.97	9306.795	36793.867
12267	68.95	12161.471	34219.852
16498	68.86	14121.091	38986.031
8797	68.72	10882.496	37112.477
17315	68.51	14520.189	37365.457
9626	68.47	11363.46	33173.242
16319	68.34	13837.982	38227.152
16081	68.26	13821.432	33689.129
17282	68.07	14477.591	38174.039
16008	68.07	13625.979	34701.715
1501	68.05	8295.372	39423.594
1086	67.96	8190.484	34590.102
13690	67.65	12572.44	37551.906
9380	67.51	11074.031	36062.594
17284	67.48	14496.76	38233.797
14141	67.32	12768.721	37127.949
16760	67.28	13997.288	34152.266
15529	67.25	13554.805	37464.727
12752	66.77	12149.304	39237.98
15113	66.69	13320.696	37211.227
13106	66.6	12335.769	36914.602
8412	66.52	10774.208	34318.914
2948	66.48	9204.406	34859.609
16206	66.44	13956.658	35494.254
8985	66.1	10792.227	39148.969
3719	65.83	9306.824	36728.207
17207	65.71	14542.506	38634.402
1079	65.37	8032.629	34843.813
12316	65.33	12195.031	34982.238
3471	65.31	9136.728	39689.109
15550	65.29	13549.092	37891.145
10883	65.27	11825.014	33883.191
1925	65.2	8529.417	34534.316
14596	65.08	12963.517	36764.574
14922	64.95	13341.869	39422.188
4382	64.83	9587.581	37520.91
2879	64.66	8975.944	33919.074
15427	64.66	13378.233	34899.598
7390	64.55	10384.766	33564.395
5504	64.45	10063.119	35499.934
7938	64.43	10478.046	39500.648
12230	64.39	12241.418	33074.277
5664	64.32	10023.217	37287.84
5714	64.32	10124.47	38281.574
12233	64.28	12195.092	33211.609
3936	64.07	9434.23	33500.895
9785	64.05	11259.738	35888.441
15962	64.03	13577.579	35697.598
8350	63.99	10701.606	35424.641
17114	63.95	14306.153	39253.273
4333	63.91	9685.898	37169.234
15522	63.89	13439.902	37251.93
16024	63.88	13752.421	34327.047
14639	63.76	12970.636	37437.961
15137	63.65	13252.422	36813.754
5600	63.55	10070.548	36651.715
8277	63.53	10739.983	36250.609
86	63.49	7905.067	35016.324
15824	63.49	13721.795	38448.027
16714	63.49	14032.879	34860.465
3	63.32	7958.392	33155.477
13418	63.24	12331.647	33146.313
15340	63.22	13264.997	33589.367
12377	63.19	12182.001	35832.105
17186	63.13	14543.897	39001.973
15412	62.84	13508.334	34752.219
3718	62.78	9286.288	36703.777
14098	62.76	12875.612	37607.656
1089	62.73	8075.898	34260.496
12218	62.69	11945.093	33334.914
9763	62.57	11331.04	35646.473
7240	62.55	10274.88	34990.051
1369	62.52	8329.634	37933.191
8136	62.5	10720.834	37868.719
6109	62.46	10249.43	37772.316
8473	62.36	10584.499	33848.313
8603	62.36	10843.231	34771.102
3592	62.34	9291.329	38840.906
2064	62.34	8845.818	35743.453
13994	62.34	12845.739	38790.738
16212	62.31	13902.038	35600.305
4226	62.11	9579.661	35675.5
4814	61.81	9778.616	36637.371
15998	61.79	13696.734	34998.102
3593	61.79	9380.079	38847.98
13562	61.77	12544.701	36353.246
12012	61.75	11938.534	36635.684
14761	61.63	13088.731	39273.891
14391	61.56	12975.341	33336.094
12367	61.52	12077.624	35669.441
14765	61.5	12985.25	39294.801
3639	61.37	9301.595	38290.82
13337	61.23	12282.175	34484.07
9615	61.21	11200.621	33124.023
4415	61.19	9569.183	38152.523
8721	61.18	10988.27	36028.023
13313	61.12	12461.723	35034.773
16234	61.1	13883.738	36151.535
12312	61.06	12115.042	34651.488
12405	61.02	12164.394	36250.488
13607	61.02	12696.143	36695.527
16960	60.98	14276.435	36321.887
2362	60.98	8774.506	39594.625
8244	60.89	10726.361	36732.52
15974	60.83	13716.485	35194.09
15463	60.81	13503.037	35982.715
16269	60.79	13784.417	37101.816
16315	60.75	13919.367	38140.629
12114	60.7	11882.909	36054.523
9645	60.7	11325.607	33770.359
2049	60.68	8651.166	35651.266
9079	60.6	11059.388	39948.316
13178	60.39	12394.36	36617.902
5122	60.37	9838.147	34334.555
9771	60.26	11219.613	35733.313
16134	60.1	13976.603	34915.516
14436	60.08	13113.121	34461.27
12615	59.97	12191.175	37178.336
11381	59.91	11839.578	38131.367
8145	59.91	10764.389	37687.355
1113	59.91	8140.04	33368.676
5213	59.85	10054.406	33082.32
7371	59.85	10460.106	33006.492
13370	59.76	12437.156	33872.168
10036	59.74	11240.818	38272.691
16484	59.62	14058.798	39551.883
2951	59.62	9118.407	35024.543
7339	59.59	10346.596	33916.434
14148	59.37	12738.997	36931.027
9116	59.34	11197.076	39467.68
368	59.26	7950.411	37492.941
1157	59.26	8386.595	34222.215
12167	59.24	11942.754	34153.02
15935	59.05	13608.936	36305.305
9625	59.03	11391.294	33103.414
14367	58.99	12862.011	33052.902
10293	58.95	11521.663	38830.613
7276	58.92	10204.807	34707.508
1080	58.9	8165.745	34904.547
5896	58.88	10226.68	39873.344
10954	58.86	11835.261	35462.48
10025	58.78	11411.44	38194.129
3672	58.76	9347.07	37516.328
10845	58.76	11524.467	33495.277
5253	58.7	10097.654	34228.875
8645	58.59	10925.801	35590.602
12700	58.57	12165.038	38709.434
15922	58.57	13669.336	36436.02
17438	58.53	14453.042	34138.254
13441	58.38	12657.37	33904.973
17353	58.3	14482.912	36146.719
4688	58.24	9827.416	38173.516
12228	58.21	12067.758	33024.945
13722	58.15	12655.294	37864.523
58	57.98	7885.978	34412.793
10952	57.9	11668.351	35395.973
1011	57.65	8156.5	36321.727
4605	57.63	9876.678	39303.27
16194	57.57	13929.451	35291.367
5672	57.57	9963.178	37430.961
11492	57.56	11666.953	39856.426
2090	57.54	8834.328	35873.992
1077	57.48	8203.044	34779.051
115	57.46	7907.606	35688.723
1118	57.4	8097.768	33205.051
1161	57.34	8394.388	34328.824
14374	57.34	12944.714	33004.543
13516	57.29	12690.704	35443.004
12260	57.27	12174.057	33953.426
12107	57.21	11926.532	35979.094
12861	57.08	12420.387	39496.832
16191	57.08	13988.989	35158.594
1200	57.08	8267.251	35506.762
14528	57	13037.171	35854.367
16943	56.94	14231.327	35933.563
9358	56.92	11168.395	36393.215
16494	56.92	14129.86	39189.906
410	56.9	7702.462	37921.609
13508	56.88	12557.588	35215.832
13559	56.88	12559.218	36293.547
8484	56.87	10706.186	33477.727
1595	56.85	8590.554	39900.727
16877	56.81	14277.822	34538.512
10979	56.79	11800.879	35920.043
12380	56.75	12223.757	35889.773
4329	56.75	9682.689	37138.648
943	56.73	8065.561	36401.453
11201	56.73	11847.296	36974.641
1302	56.67	8391.688	36817.391
15372	56.67	13381.547	33416.934
4447	56.64	9686.345	38870.496
726	56.6	8168.896	39726.719
8021	56.58	10589.958	39689.777
8390	56.56	10578.621	34612.652
94	56.56	7853.221	35077.246
2929	56.5	9153.848	34135.391
16607	56.43	14045.022	37818.309
15193	56.41	13264.446	35754.227
13495	56.39	12679.376	34732.086
4	56.37	7944.651	33185.309
4869	56.37	9751.312	35727.188
4445	56.37	9571.94	38783.336
16066	56.33	13880.492	33299.074
1282	56.29	8249.412	36675.594
15958	56.23	13681.161	35808.691
2591	56.2	8920.223	38529.246
2124	56.12	8721.706	36383.605
13713	56.1	12637.15	37823.602
14380	55.97	13007.487	33109.422
12956	55.93	12370.561	38629.852
9879	55.87	11348.765	36668.273
10953	55.83	11702.532	35410.328
4531	55.7	9698.866	39740.395
326	55.68	7792.871	36993.008
2095	55.64	8645.146	35969.91
1116	55.64	8060.913	33407.535
8274	55.62	10698.788	36509.313
16638	55.56	14060.995	36611.863
9457	55.51	11057.51	35361.152
16675	55.49	14169.506	35717.969
8888	55.49	10892.617	37778.445
13749	55.49	12554.007	38325.563
11337	55.43	11751.044	37448.488
13469	55.39	12531.089	34316.121
9507	55.31	11172.392	34368.395
13366	55.31	12443.839	34025.117
9472	55.28	11170.588	35024.844
68	55.2	7736.677	34645.93
15087	55.14	13276.625	37768.281
1355	55.12	8234.585	37558.52
10905	55.1	11824.984	34270.766
16087	55.08	13916.814	33886.91
7321	55.07	10250.837	34241.34
16577	55.03	14062.048	38248.254
7906	55.01	10381.809	39219.977
4881	54.85	9728.301	35398.309
16968	54.82	14269.687	36401.371
8096	54.82	10625.644	38753.094
17274	54.76	14572.939	38421.609
12140	54.76	12054.161	35336.629
3527	54.7	9309.986	39732.559
16781	54.68	14082.262	34060.207
7492	54.57	10508.323	34731.148
11588	54.55	11962.372	39088.719
8494	54.53	10636.445	33147.809
16868	54.51	14364.07	34414.539
8928	54.49	10809.486	38388.52
15888	54.39	13604.641	37311.195
12471	54.3	12068.249	36809.223
10556	54.28	11555.318	36638.035
4305	54.26	9632.277	36937.363
4583	54.22	9741.233	39712.246
1951	54.22	8545.177	33613.512
16947	54.17	14219.859	36031.004
8085	54.07	10583.344	38844.742
15349	53.97	13148.534	33302.871
16435	53.97	13789.971	39710.426
5206	53.95	9894.875	33238.926
15821	53.95	13689.711	38405.535
4877	53.94	9872.341	35296.934
12238	53.92	12083.094	33311.188
10073	53.92	11378.027	38885.262
1682	53.92	8471.89	38329.199
14629	53.84	13045.398	37314.164
15082	53.78	13173.155	37713.09
17209	53.72	14596.466	38654.227
15863	53.72	13598.787	37682.863
15567	53.71	13563.294	38248.719
10305	53.65	11615.071	38688.742
11391	53.61	11824.083	38274.93
15410	53.57	13468.518	34741.992
3653	53.49	9403.201	37867.887
5688	53.46	10032.431	37661.891
1192	53.46	8242.948	35292.543
16865	53.36	14363.476	34384.051
17016	53.25	14242.562	37745.375
4858	53.23	9831.699	35807.773
9543	53.13	11009.858	34077.852
10943	53.11	11676.576	35163.34
2277	52.9	8719.523	38407.309
1160	52.88	8248.688	34307.543
13506	52.86	12679.142	35116.207
7343	52.84	10338.389	33675.402
11367	52.84	11783.62	37834.035
12360	52.81	12224.925	35458.566
7381	52.75	10546.243	33258.707
13510	52.75	12505.584	35348.121
16044	52.69	13634.542	33955.137
123	52.61	7732.024	35776.012
1936	52.58	8627.253	34045.625
15373	52.58	13547.117	33448.895
1294	52.58	8354.383	36764.57
13448	52.56	12557.59	34082.836
10878	52.36	11695.768	33653.715
962	52.35	8181.249	36523.117
3154	52.33	9263.185	38245.699
2881	52.29	8944.346	33710.246
8448	52.21	10730.785	34246.93
14458	52.15	12959.147	34715.879
15356	52.08	13325.49	33076.988
9231	52.06	11116.992	38106.18
129	52.02	7659.647	35856.406
15518	52.02	13521.175	37168.184
1107	52	8001.798	33686.539
5615	52	9949.034	36821.59
1971	51.98	8720.878	33355.992
9954	51.94	11262.427	37369.941
14379	51.94	13056.368	33085.234
15297	51.92	13154.582	34820.926
13431	51.92	12555.563	33470.004
17520	51.92	14620.403	33245.066
12669	51.92	12164.374	38154.426
16085	51.87	13883.278	33868.234
4621	51.85	9847.519	39190.414
2880	51.85	9057.205	33680.285
13502	51.81	12641.856	34952.469
15940	51.79	13650.956	36072.723
16662	51.79	14153.367	35933.93
13710	51.75	12697.646	37768.531
8123	51.73	10778.172	38018.414
14408	51.73	13075.366	33687.543
10014	51.73	11300.673	38078.469
12817	51.69	12144.577	39875.844
1659	51.62	8597.221	38844.355
8430	51.56	10702.766	34399.773
4428	51.56	9644.456	38477.543
13513	51.52	12615.169	35403.949
4296	51.5	9631.954	36847.926
16945	51.31	14301.99	36022.898
1194	51.29	8246.098	35366.223
4240	51.27	9547.582	35950.711
16035	51.27	13654.368	34424.871
8268	51.27	10597.047	36653.164
13514	51.25	12704.762	35412.57
2687	51.23	8995.785	37881.441
13038	51.23	12334.655	37506.32
3796	51.2	9340.305	35682.563
10838	51.16	11605.616	33869.141
13312	51.12	12307.475	35024.504
15568	51.1	13400.223	38258.691
5211	51.08	9805.246	33085.949
14317	51.04	12746.307	34641.172
10513	51.02	11527.502	37017.172
2040	51.02	8841.893	35529.762
14331	51	12889.099	34583.457
4504	50.97	9566.859	39430.461
11673	50.97	12014.695	37742.094
16598	50.91	14126.958	37954.059
874	50.81	8123.966	37491.922
4246	50.81	9685.594	36106.965
4715	50.81	9866.119	37755.871
2616	50.79	8990.069	38570.328
15484	50.74	13534.473	36338.355
9720	50.72	11304.107	35102.391
2666	50.72	8878.771	38424.957
4694	50.64	9904.604	37984.34
6038	50.6	10290.968	38630.047
2848	50.58	8908.037	35285.695
10831	50.56	11490.469	34028.941
14676	50.55	13059.855	38136.875
520	50.53	7800.935	38767.875
13485	50.53	12607.943	34555.91
12749	50.43	12242.958	39176.957
10213	50.35	11501.745	39612.992
3991	50.32	9409.718	33061.105
9679	50.32	11406.057	34313.957
4969	50.3	9711.615	34629.414
1751	50.28	8624.796	37433.414
16007	50.26	13639.344	34691.496
15474	50.22	13443.862	36218.008
2911	50.2	9116.2	33332.066
13423	50.2	12526.965	33154.668
15140	50.18	13310.028	36554.836
13460	50.14	12571.173	34217.598
10104	50.1	11365.136	39199.66
14017	50.01	12895.648	38712.992
12232	49.97	12099.764	33169.59
2825	49.91	9014.867	35730.137
16584	49.84	14081.124	38036.387
5181	49.82	9810.822	34285.387
106	49.78	7882.127	35292.82
1141	49.72	8407.895	33667.211
16623	49.72	14030.536	37131.512
9378	49.68	11169.823	36338.887
5885	49.64	9929.073	39928.191
4847	49.63	9799.698	35936.578
14501	49.63	13057.006	35578.191
15601	49.63	13536.224	38779.355
15064	49.61	13344.165	38133.145
15488	49.59	13499.705	36368.727
14305	49.57	12748.887	34821.613
6126	49.55	10268.733	37470.461
17122	49.51	14223.43	39472.293
784	49.45	8186.768	38750.664
733	49.45	8178.736	39312.73
11684	49.45	12006.013	37620.242
10571	49.42	11608.044	36384
14273	49.4	12761.033	35613.34
4800	49.32	9743.112	36844.613
15846	49.3	13589.232	37855.211
8285	49.28	10753.086	36358.148
17179	49.26	14568.044	39140.469
5836	49.22	10089.634	39616.957
11678	49.19	11980.962	37502.34
9715	49.17	11247.505	34936.758
13003	49.13	12480.247	37996.566
9706	49.11	11247.008	34745.996
1653	49.11	8433.971	39076.613
17164	49.09	14622.862	39663.641
10290	48.99	11451.573	39051.422
12953	48.96	12334.993	38926.77
7490	48.96	10484.229	34658.84
4841	48.92	9735.697	36105.074
14675	48.92	13130.327	38100.633
15248	48.88	13183.865	35496.57
2226	48.84	8713.651	38092.5
16083	48.8	13996.046	33702.313
13302	48.8	12280.336	34931.449
15955	48.76	13572.892	35781.184
3778	48.73	9285.227	35977.387
1626	48.71	8602.511	39158.324
10843	48.71	11528.47	33798.016
7383	48.67	10432.288	33274.379
2038	48.65	8652.623	35458.16
2568	48.65	8905.764	38473.512
2891	48.59	9049.751	33512.895
5414	48.59	10022.492	35197.445
14949	48.59	13256.458	39234.953
3554	48.59	9350.309	39191.297
9752	48.57	11347.336	35385.324
12858	48.51	12334.222	39476.434
1492	48.5	8313.662	39336.723
67	48.48	7740.678	34634.234
14981	48.48	13349.51	38922.758
1797	48.44	8446.769	36718.305
9648	48.38	11400.182	33954.422
15707	48.38	13411.499	40009.625
15496	48.38	13476.475	36638.992
14127	48.36	12770.295	37288.406
3455	48.29	9134.807	39552.848
7298	48.27	10325.058	34359.773
14907	48.25	13172.831	39443.715
15258	48.25	13218.091	35309.363
16989	48.19	14300.82	36914.762
1539	48.15	8414.362	39871.988
12640	48.13	12237.477	37508.449
4674	48.07	9805.636	38346.637
10200	48.04	11571.574	39821.129
4173	48.04	9690.787	35301.246
13243	48.02	12440.634	35900.957
5694	48	10039.763	37790.977
5204	47.96	9909.586	33175.84
2960	47.92	9255.878	35218.578
1509	47.92	8319.511	39575.254
10803	47.92	11598.834	34741.504
10326	47.88	11566.847	38233.836
14885	47.88	13316.46	39885.23
9326	47.88	11194.389	37172.484
9881	47.86	11332.938	36691.305
1196	47.83	8242.567	35379.461
9932	47.71	11214.324	37138.051
1900	47.69	8543.769	35391.164
2105	47.63	8784.796	36045.012
17267	47.61	14619.665	38615.996
4105	47.61	9497.141	34337.988
14862	47.6	13014.234	39776.965
8026	47.6	10718.14	39447.887
16476	47.6	14157.547	39461.238
13442	47.56	12684.636	33997.566
11821	47.56	12018.217	37324.188
16403	47.54	13960.629	39170.016
15574	47.54	13449.845	38303.617
3678	47.54	9325.765	37371.789
16445	47.5	13975.933	39806.18
2757	47.44	8880.542	36742.492
10985	47.42	11805.887	36036.828
5169	47.38	9869.906	34159.652
10504	47.38	11490.735	36995.676
14323	47.38	12884.194	34491.227
4300	47.37	9691.023	36858.254
16796	47.33	14116.928	33394.051
2732	47.29	9048.848	37079.68
15146	47.29	13228.717	36379.023
2131	47.27	8669.827	36452.891
2184	47.25	8781.941	37276.953
12837	47.25	12468.452	39849.496
8785	47.25	10833.187	36851.621
10814	47.23	11550.804	34309.566
15348	47.23	13296.072	33269.328
7989	47.21	10627.056	39803.566
12111	47.21	11905.042	36031.367
4876	47.19	9711.602	35282.109
4016	47.19	9667.284	33433.531
9554	47.16	11059.915	33769.789
356	47.04	7743.28	37360.031
661	47.02	7706.158	39877.656
12246	47	12217.252	33733.93
15456	46.98	13512.328	35729.496
10764	46.96	11527.259	35486.652
7246	46.96	10223.86	35043.406
521	46.91	7772.397	38799.539
17070	46.89	14404.662	38561.016
1948	46.87	8432.918	33562.094
11	46.83	7794.418	33637.84
8503	46.81	10901.275	33296.395
2690	46.77	9045.035	37960.898
9800	46.75	11327.628	36104.93
10045	46.73	11397.209	38513.168
7840	46.71	10437.409	38589.414
1414	46.7	8323.308	38101.648
1570	46.7	8624.72	39816.074
13960	46.66	12786.206	39521.742
16262	46.64	13806.852	36945.723
1506	46.62	8377.396	39507.496
16067	46.62	13837.734	33315.152
16379	46.6	13996.924	38980.094
306	46.6	7824.087	36859.676
9976	46.56	11389.221	37536.316
13817	46.54	12672.066	39263.711
9955	46.47	11212.386	37369.875
12229	46.45	12184.288	33058.465
17272	46.43	14529.539	38361.238
14428	46.41	12923.758	33976.727
4727	46.41	9757.043	37608.777
8639	46.41	10796.09	35349.578
7519	46.37	10491.95	35293.273
12139	46.37	12064.299	35297.074
15993	46.37	13597.677	34990.652
9490	46.35	11182.55	34650.43
10970	46.35	11677.605	35778.684
4007	46.33	9608.294	33073.547
7346	46.31	10272.318	33709.277
6070	46.24	10282.726	38192.113
3199	46.24	9068.907	38740.988
13528	46.18	12494.41	35574.551
13910	46.16	12890.918	39904.934
4026	46.14	9701.786	33649.402
2796	46.14	8891.058	36030.078
1067	46.14	8017.012	34949.328
1898	46.12	8487.466	35558.504
8	46.12	7792.039	33488.219
15614	46.1	13457.762	38982.031
1868	46.06	8547.426	35766.465
331	46.06	7814.6	37041.43
8485	46.02	10691.476	33484.57
371	46.01	7814.042	37520.379
4884	45.87	9879.239	35091.801
14042	45.85	12894.776	38390.902
10444	45.8	11474.073	37480.172
3996	45.78	9318.629	33142.098
7496	45.76	10438.45	34771.438
12227	45.76	11878.335	33079.906
14424	45.7	13121.613	33951.125
5720	45.7	9925.458	38431.105
12397	45.68	12082.082	36070.637
14417	45.68	12960.672	33765.531
12404	45.62	12185.305	36239.121
2777	45.62	9059.648	36522.426
388	45.55	7664.181	37833.922
15580	45.55	13526.571	38458.297
372	45.53	7749.511	37553.273
14465	45.51	12975.37	34766.566
4833	45.51	9783.33	36239.008
14289	45.49	12747.584	35558.02
1872	45.47	8593.097	35817.648
1526	45.47	8261.655	39832.285
393	45.45	7709.622	37886.105
13415	45.43	12376.902	33002.289
8124	45.43	10604.144	38038.727
17302	45.43	14624.25	37959.414
3139	45.39	9127.098	37961.438
1713	45.34	8485.212	38044.266
8586	45.32	10848.084	34564.547
83	45.3	7987.92	34952.891
15344	45.3	13150.89	33412.926
3973	45.28	9279.268	33470.621
15535	45.26	13419.626	37622.914
4413	45.26	9524.825	38125.602
13325	45.24	12370.715	34758.367
6121	45.22	10268.322	37614.559
2433	45.2	8688.26	39906.504
1424	45.18	8224.773	38131.332
889	45.14	8060.12	36887.57
14291	45.12	12743.643	35290.348
2712	45.09	9039.511	37362.227
8742	45.05	10791.577	36181.422
2907	45.03	8852.059	33088.641
1668	45.01	8630.973	38674.711
14884	44.97	13235.927	39870.809
3161	44.97	9185.839	38430.141
10923	44.95	11766.446	34744.719
12185	44.93	11906.874	33986.445
1133	44.91	8244.063	33481.426
7387	44.89	10508.075	33412.473
14095	44.89	12905.423	37568.512
13652	44.88	12673.443	37120.191
11382	44.84	11777.257	38131.914
15301	44.76	13190.66	34634.008
8381	44.74	10708.516	34781.758
8853	44.72	10789.543	37413.84
3065	44.7	9116.832	36738.863
7403	44.7	10506.218	34041.746
12163	44.67	12019.543	34308.504
2289	44.63	8804.53	38726.355
17516	44.63	14520.546	33211.82
16620	44.63	14191.588	37302.898
2906	44.61	8888.804	33054.734
7150	44.59	10322.873	35831.191
10053	44.57	11338.703	38603.5
4920	44.55	9881.793	34973.473
1731	44.53	8578.663	37846.406
5952	44.51	10184.821	39429.383
12301	44.51	12078.926	34422.621
15318	44.51	13332.339	34031.055
16054	44.49	13569.214	33406.309
12136	44.47	11933.501	35544.301
10771	44.45	11612.038	35303.543
7372	44.45	10503.626	33026.789
12460	44.42	12259.054	36722.496
14495	44.4	13131.844	35490.27
7252	44.38	10144.931	34828.313
7803	44.36	10423.807	38000.395
96	44.36	7879.733	35184.648
3054	44.36	9151.012	36566.73
3102	44.32	9246.429	37186.344
13449	44.32	12636.401	34089.027
1431	44.3	8309.998	38292.992
13552	44.24	12531.555	36082.676
13455	44.22	12644.806	34149.422
4274	44.21	9652.534	36519.391
1193	44.17	8218.152	35306.148
13490	44.13	12698.516	34615.047
16555	44.11	14122.404	38590.824
15262	44.09	13295.805	35350.398
4759	44.07	9916.736	37323.238
14826	44.07	12955.291	39500.09
15139	44.01	13165.114	36547.574
3987	44.01	9470.004	33302.094
10866	43.99	11697.426	33162.637
16465	43.96	14005.245	39596.492
16261	43.88	13928.797	36865.043
10188	43.86	11325.533	39965.211
15350	43.86	13181.155	33002.211
7671	43.8	10499.685	36340.477
12195	43.78	12026.39	33943.043
15091	43.78	13290.498	37534.168
10977	43.78	11698.323	35894.813
1546	43.73	8288.649	39964.586
16299	43.73	13998.18	37786.773
7782	43.69	10380.678	37757.684
4029	43.67	9564.979	33673.898
789	43.67	8025.159	38588.504
11612	43.67	11899.414	38724.328
12799	43.61	12231.33	39690.008
1198	43.59	8389.551	35443.445
5568	43.59	10101.249	35931.574
1038	43.57	8159.515	35855.406
15432	43.57	13391.551	34916.648
9551	43.55	11183.296	34122.469
12245	43.55	12091.479	33722.773
5276	43.52	9922.663	34389.523
14348	43.48	12810.362	33752.488
5686	43.44	10038.404	37631.07
12314	43.44	12141.323	34738.016
10325	43.42	11519.315	38208.273
7999	43.42	10777.845	39612.723
6180	43.42	10207.929	36970.617
278	43.42	7649.902	36740.496
14958	43.4	13152.54	38970.688
14502	43.4	12931.64	35578.574
12134	43.36	11891.632	35474.543
14251	43.36	12890.424	35746.941
5827	43.34	9961.747	39553.105
1708	43.32	8451.514	38286.707
2201	43.31	8759.738	37691.934
14180	43.31	12922.284	36697.5
16051	43.31	13752.318	33504.859
16268	43.27	13907.786	37058.941
5793	43.27	10054.803	39105.199
17405	43.25	14593.849	35210.777
17480	43.21	14431.606	33498.887
14700	43.17	13106.607	38467.207
15811	43.15	13758.783	38316.605
10781	43.15	11578.112	34954.484
10984	43.15	11714.44	36020.926
2285	43.15	8775.077	38615.859
857	43.15	8118.272	37509.883
5703	43.11	9966.193	38032.516
11393	43.09	11704.508	38342.078
4446	43.09	9682.55	38845.957
12234	43.08	12234.464	33221.543
3492	43.06	9222.826	39925.375
17413	43.06	14578.051	34949.148
966	43	8103.725	36218.176
355	43	7721.354	37340.199
518	42.98	7713.221	38720.113
8931	42.98	10888.176	38450.215
14237	42.98	12723.36	36176.664
8728	42.96	10981.452	36078.414
9337	42.96	11123.282	36964.203
2486	42.94	9036.229	39573.602
9627	42.94	11271.923	33217.348
685	42.92	7783.422	39955.016
16622	42.92	14137.765	37056.887
6425	42.9	10192.185	36277.898
7111	42.83	10260.407	35901.434
5994	42.83	10206.952	39062.105
14381	42.77	13076.302	33157.156
8554	42.75	10872.345	34276.781
15874	42.73	13733.312	37529.004
7631	42.73	10446.043	36016.508
1104	42.73	8141.833	33953.262
12259	42.69	12162.034	33948.953
14557	42.67	13080.522	36079.871
15973	42.65	13708.431	35170.512
7379	42.63	10538.741	33187.762
2956	42.63	9092.553	35067.898
16932	42.6	14354.113	35486.102
16263	42.6	13921.123	36971.125
10773	42.58	11442.541	35102.695
2903	42.58	8940.232	33018.82
3108	42.56	9115.032	37275.563
10026	42.56	11263.865	38203.805
5557	42.54	10020.703	35707.211
10068	42.54	11252.81	38836.695
17289	42.52	14503.69	37985.676
16792	42.52	14186.7	33600.094
12900	42.52	12486.361	39340.523
14347	42.5	12834.074	33737.02
14782	42.48	13066.8	39329.07
10864	42.48	11763.198	33026.406
14667	42.48	13116.923	37957.785
10808	42.44	11636.705	34586.574
2174	42.44	8726.62	37094.855
10304	42.42	11525.585	38676.098
14316	42.42	12729.79	34640.758
13757	42.42	12542.438	38418.828
15437	42.41	13396.404	35202.363
16816	42.41	14192.962	33087.801
2714	42.41	8956.655	37422.012
11368	42.29	11649.999	37837.539
16434	42.29	13857.426	39689.754
12028	42.29	12018.981	36440.492
14439	42.25	13016.685	34625.883
9642	42.23	11245.136	33609.363
8090	42.21	10722.936	38922.41
11352	42.21	11831.684	37634.637
5222	42.19	10059.092	33292.656
8993	42.16	10870.532	39356.344
4843	42.16	9841.113	36142.695
16862	42.14	14360.561	34286.938
2782	42.12	9010.835	36375.855
12375	42.08	12117.383	35820.938
8454	42.08	10612.891	34014.355
15870	42.06	13577.941	37763.629
8379	42.04	10685.117	35075.633
507	42.02	7660.965	38540.539
17196	42	14502.287	38837.539
5933	41.98	10220.905	39528.684
12237	41.96	12137.391	33271.777
16973	41.95	14421.446	36522.117
8746	41.95	10855.015	36266.801
4666	41.95	9755.145	38484.699
614	41.93	7644.622	39541.535
12734	41.91	12157.838	39009.328
3885	41.89	9352.075	34399.527
14298	41.85	12850.709	35205.184
10849	41.83	11579.482	33349.539
14143	41.83	12869.392	37138.5
2898	41.81	9036.724	33446.746
2182	41.81	8809.153	37220.609
5538	41.81	10098.094	35561.707
15053	41.79	13187.439	38151.859
10734	41.77	11597.016	35928.973
16522	41.75	14114.437	38928.246
8373	41.73	10767.743	34955.547
4554	41.73	9813.405	39872.898
7380	41.73	10531.118	33239.797
12271	41.73	12134.075	34239.66
17441	41.72	14431.98	34252.508
5575	41.7	9932.96	36047.684
9784	41.7	11211.569	35880.148
2717	41.7	8871.095	37223.703
16485	41.68	14081.662	39279.691
16830	41.66	14301.182	33460.23
13546	41.64	12675.472	35902.688
17022	41.64	14350.007	37811.359
3604	41.64	9477.158	38932.336
9604	41.6	11002.736	33300.086
10931	41.6	11833.446	34936.859
16065	41.6	13795.684	33290.219
14620	41.58	12993.808	37229.258
1773	41.58	8466.768	37171.266
14867	41.58	12980.46	39854.199
14375	41.56	13055.391	33035.531
8399	41.49	10632.354	34766.656
9141	41.47	11102.442	38952.027
11556	41.47	12010.508	39309.332
4744	41.45	9834.906	37472.789
1084	41.43	8023.297	34505.926
17343	41.43	14623.734	36680.688
12808	41.41	12083.054	39833.992
7322	41.41	10194.966	34268.934
8808	41.39	10969.337	37191.988
5190	41.37	9808.979	33653.684
16271	41.37	13937.655	37189.125
13530	41.35	12553.26	35681.301
14420	41.33	13095.539	33808.066
7277	41.31	10339.302	34743.563
2953	41.31	9140.265	35047.336
13452	41.29	12519.838	34102.461
15449	41.28	13549.278	35597.66
4660	41.28	9879.074	38697.285
15461	41.28	13551.815	35900.227
8396	41.28	10774.184	34667.961
15967	41.26	13632.119	35340.93
12352	41.26	12276.597	35445.484
13639	41.24	12695.208	37036.184
3013	41.24	9265.523	35995.98
10842	41.24	11474.532	33743.871
8413	41.24	10648.424	34348.164
4722	41.24	9742.96	37521.742
12442	41.2	12204.235	36658.66
16017	41.18	13581.983	34316.605
14844	41.14	13132.29	39676.684
10971	41.12	11705.084	35786.352
10295	41.1	11544.199	38914.77
41	41.1	7976.591	34112.707
5477	41.08	10024.591	35409.441
7429	41.08	10350.672	34158.98
16859	41.08	14320.155	34209.641
11376	41.06	11689.995	38001.219
13385	41.05	12345.517	33754.879
4518	41.05	9603.493	39617.375
8281	41.01	10682.408	36327.922
13557	40.97	12624.138	36162.48
13870	40.97	12536.038	39593.574
13613	40.97	12544.297	36763.199
14297	40.97	12819.989	35162.875
16786	40.95	14086.985	33668.93
4041	40.95	9644.064	33936.34
16117	40.93	13849.151	34547.066
1994	40.91	8711.846	34176.086
4184	40.87	9572.08	35442.551
8411	40.87	10710.362	34302.773
2288	40.87	8673.238	38681.938
11951	40.85	12064.046	37010.297
14341	40.85	12728.187	34021.781
4028	40.83	9494.054	33656.719
6104	40.82	10310.642	37713.988
16105	40.8	13946.696	34139.477
2818	40.8	9033.004	35647.406
15968	40.76	13603.833	35390.355
4066	40.74	9543.15	34068.742
13771	40.74	12600.685	38659.965
9336	40.72	11012.532	36952.188
10067	40.72	11358.036	38797.746
14300	40.7	12900.855	35237.824
12196	40.66	11968.755	33693.328
2909	40.66	9097.585	33077.48
3636	40.64	9300.513	38226.676
8270	40.64	10754.192	36412.992
1030	40.62	8053.705	36032.051
8392	40.6	10573.669	34639.516
17447	40.6	14584.57	34098.875
5732	40.59	9934.817	38669.91
3880	40.57	9419.668	34347.602
13174	40.57	12475.183	36562.77
4956	40.55	9845.678	34929.859
5591	40.55	10091.647	36520.902
16547	40.55	14208.871	38513.039
8087	40.55	10729.483	38897.313
17442	40.55	14544.854	33987.336
4835	40.55	9744.765	36325.832
1743	40.53	8547.452	37546.09
4871	40.51	9859.605	35467.66
11484	40.51	11755.994	39840.563
8560	40.49	10820.877	34334.594
5201	40.49	9721.744	33435.293
15011	40.49	13353.043	38469.984
10848	40.49	11545.622	33631.645
1915	40.49	8574.505	34903.996
4394	40.47	9529.46	37839.895
10900	40.47	11754.915	34219.68
1700	40.47	8523.449	38196.891
12193	40.47	11992.46	33899.551
1709	40.45	8623.569	38014.813
961	40.45	8153.975	36512.012
8001	40.43	10592.963	39623.711
3591	40.41	9390.394	38822.492
4038	40.41	9543.773	33851.332
15413	40.41	13508.422	34804.879
459	40.39	7974.697	38141.223
2788	40.39	8953.122	36102.152
16077	40.34	13834.622	33612.707
1076	40.34	8047.843	35077.094
14744	40.32	12958.268	39000.121
3905	40.32	9408.204	33868.16
3149	40.3	9246.029	38202.355
2794	40.28	8964.472	35977.902
13610	40.28	12530.39	36732.875
14901	40.26	13310.057	39605.992
13107	40.24	12448.752	36919.629
1992	40.24	8761.659	34130.941
13434	40.22	12506.673	33600.121
15498	40.2	13421.061	36709.84
17327	40.2	14429.514	37091.691
13909	40.2	12877.497	39885.598
17120	40.2	14401.625	39406.059
7357	40.2	10159.614	33224.801
15109	40.18	13333.072	37458.984
13065	40.18	12419.456	37207.426
1957	40.18	8571.656	33334.391
3863	40.14	9316.037	35060.137
7237	40.13	10159.668	34968.203
4268	40.11	9584.869	36394.16
9624	40.11	11385.71	33076.027
6082	40.11	10208.886	38035.98
9476	40.09	11091.852	35083.242
10847	40.09	11432.187	33543.348
14418	40.07	13084.984	33768.039
15175	40.07	13235.52	36064.195
14650	40.07	12947.397	37660.438
12833	40.05	12489.77	39793.441
16670	40.05	14062.781	35601.566
13758	40.03	12594.722	38434.121
105	40.03	7711.299	35265.078
16404	40.03	13867.662	39180.707
2371	40.03	8798.766	39647.77
16250	40.03	13865.639	36557.371
14470	40.01	13057.809	34945.254
17519	39.99	14484.382	33233.723
3789	39.97	9367.494	35892.957
3105	39.97	9236.202	37221.922
7536	39.95	10376.747	35614.273
16937	39.93	14294.926	35651.051
16677	39.93	13997.882	35399.09
13255	39.92	12401.911	35778.055
14050	39.92	12712.348	38231.816
1074	39.92	8176.748	35030.754
5228	39.9	10025.157	33469.238
15595	39.9	13558.244	38588.027
1594	39.9	8474.864	39895.277
15781	39.86	13688.179	38656.699
8568	39.86	10899.059	34364.809
40	39.86	7871.699	34077.98
8233	39.84	10761.138	37122.949
14279	39.84	12732.048	35733.824
14244	39.82	12906.403	35991.27
7681	39.8	10392.832	36572.992
2447	39.8	9037.308	39790.523
10296	39.8	11533.02	38934.281
2824	39.78	9007.792	35711.043
15259	39.74	13173.952	35335.023
9555	39.74	11029.431	33792.098
13362	39.72	12438.028	33969.527
16771	39.72	14010.541	34226.164
9008	39.7	10799.607	39588.461
12772	39.7	12100.387	39452.363
13073	39.69	12454.938	37304.945
16666	39.69	14101.279	35749.996
13750	39.65	12622.251	38327.051
16944	39.63	14377.07	35983.398
10830	39.61	11540.141	33974.668
12979	39.61	12472.049	38527.203
5899	39.59	10134.019	39986.227
5797	39.59	9948.221	39158.699
17416	39.59	14444.465	35005.629
1808	39.55	8572.057	36597.297
2280	39.55	8712.109	38531.824
17498	39.49	14524.887	33623.965
15347	39.49	13351.194	33191.18
14242	39.47	12906.937	35894.051
16975	39.47	14398.605	36558.879
14574	39.47	13060.078	36338.469
7811	39.46	10387.355	38144.488
8793	39.46	10796.147	37025.641
3498	39.44	9490.554	39883.969
16001	39.44	13716.975	35085.156
522	39.44	7883.913	38804.855
8121	39.4	10709.194	38006.242
1021	39.4	8028.523	36084.969
15177	39.36	13291.344	36084.176
16930	39.36	14293.529	35392.504
6069	39.32	10274.311	38178.91
4294	39.32	9587.793	36845.281
7319	39.3	10262.667	34222.18
14412	39.3	13087.451	33722.215
14117	39.3	12816.115	37201.309
10116	39.26	11305.647	39381.258
14283	39.26	12873.518	35438.41
13210	39.24	12421.479	36437.84
7244	39.23	10319.585	35032.855
12356	39.23	12178.446	35447.168
2145	39.23	8650.163	36671.887
3767	39.21	9286.623	36352.613
1187	39.21	8327.792	35166.406
7239	39.17	10264.254	34987.238
16249	39.15	13926.987	36517.672
8625	39.15	10901.728	35096.242
731	39.15	8093.63	39495.07
8149	39.15	10612.126	37693.094
3679	39.13	9396.496	37406.34
17013	39.11	14269.374	37515.883
5678	39.11	10113.018	37482.379
17478	39.09	14608.524	33491.34
9	39.07	7745.827	33528.93
16121	39.07	13963.461	34651.039
3160	39.05	9241.566	38408.547
15569	39.03	13441.651	38264.48
16981	39.03	14352.164	36736.051
1924	39.01	8463.575	34508.477
13761	39.01	12527.342	38504.988
3550	39	9378.274	39349.23
10057	39	11354.021	38658.645
7672	38.96	10471.742	36356.723
13549	38.96	12605.559	35954.633
1909	38.94	8601.187	34836.293
113	38.94	7763.361	35588.008
2093	38.94	8661.99	35925.52
2856	38.92	8908.831	35039.641
2914	38.92	9097.875	33569.793
14256	38.9	12800.994	35817.848
15515	38.88	13511.643	37076.93
2686	38.88	8985.488	37870.207
14370	38.86	12869.083	33138.461
16131	38.86	13869.178	34860.891
13986	38.84	12731.649	39228.449
16702	38.84	14186.672	34998.984
2998	38.84	9224.144	35652.742
1175	38.82	8323.421	34747.191
7780	38.82	10470.471	37647.43
9467	38.82	11065.138	34938.273
7860	38.8	10503.721	38841.59
2955	38.79	9119.153	35060.391
16272	38.79	13867.21	37222.547
8180	38.79	10689.655	37490.988
10112	38.75	11388.592	39287.719
9270	38.75	11031.372	37438.039
10807	38.71	11541.934	34571.496
1622	38.71	8500.397	39358.563
15121	38.71	13294.142	37339.168
3889	38.67	9353.546	34240.809
10171	38.67	11333.602	39825.027
8387	38.67	10590.152	34869.18
1290	38.63	8233.382	36734.551
9602	38.63	11121.028	33195.441
10973	38.63	11764.208	35814.559
794	38.61	8044.837	38173.32
2740	38.57	8880.592	37147.836
2726	38.57	9013.645	37021.07
14839	38.57	13060.744	39646.277
17142	38.57	14399.478	39882.746
1364	38.57	8249.558	37833.348
13975	38.57	12912.884	39410.363
1035	38.56	7990.634	35826.449
16353	38.56	13802.153	38674.207
7698	38.56	10522.016	36963.836
14426	38.54	13134.294	33959.793
14030	38.54	12832.09	38537.57
2146	38.54	8684.274	36683.715
16737	38.52	14153.014	34321.891
15269	38.5	13296.945	35175.055
15079	38.5	13214.358	37959.066
7642	38.48	10518.452	36170.176
12624	38.48	12127.443	37326.68
10070	38.42	11210.375	38841.531
13773	38.4	12651.046	38686.207
10872	38.38	11781.485	33394.031
10352	38.38	11475.197	37926.867
8293	38.38	10579.681	36105.445
9614	38.36	11122.118	33109.164
13988	38.34	12888.525	38982.813
2580	38.31	9030.493	38504.492
2180	38.31	8704.613	37205.73
1338	38.31	8323.427	37199.281
1624	38.27	8497.432	39380.922
5804	38.27	10106.038	39240.984
8471	38.27	10611.37	34082.668
8682	38.27	10907.066	35904.285
5015	38.23	9710.152	34749.402
12124	38.21	12065.202	35877.234
16926	38.19	14422.307	35291.52
12126	38.19	12049.782	35579.59
4039	38.19	9668.805	33906.801
13047	38.17	12384.481	37604.266
15890	38.15	13592.959	37333.859
14301	38.13	12799.679	35029.527
15872	38.13	13766.056	37816.785
7275	38.11	10277.926	34687.957
12069	38.1	12025.964	36289.102
7992	38.1	10650.275	39885.172
4380	38.06	9687.138	37458.273
17335	38.04	14427.034	37003.594
2469	38.02	8901.021	39445.137
17437	38	14586.983	34370.652
12190	38	11987.218	34071.559
4231	38	9593.292	35720.566
11900	37.98	12007.3	36859.738
9651	37.98	11229.227	34001.371
15462	37.98	13420.251	35913.875
15450	37.98	13564.517	35599.605
13827	37.98	12583.019	39410.906
14945	37.96	13153.195	39227.41
14018	37.96	12876.951	38716.895
9883	37.96	11255.684	36760.141
15944	37.96	13759.488	36204.289
1865	37.94	8443.149	36051.836
15501	37.94	13557.72	36791.805
2101	37.92	8640.141	36014.555
13429	37.9	12551.683	33378.043
2000	37.9	8652.808	34253.258
5	37.88	7950.51	33253.105
1740	37.87	8425.213	37711.738
1887	37.85	8521.508	35619.336
12852	37.85	12427.335	39433.453
1618	37.85	8481.678	39555.32
1966	37.83	8713.62	33073.652
2346	37.83	8822.792	39216.105
16352	37.81	13996.399	38669.664
9432	37.81	11027.747	35651.715
4172	37.79	9589.956	35273
3682	37.77	9317.586	37487.238
15311	37.77	13289.132	34332.574
960	37.73	8015.901	36509.805
8129	37.71	10582.046	38131.414
8451	37.71	10572.397	33965.34
9088	37.67	11183.914	39636.469
11649	37.67	11919.362	38278.266
160	37.66	7889.45	36195.941
15886	37.66	13632.009	37462.652
2358	37.66	8762.781	39539.484
13636	37.64	12542.863	36991.57
447	37.64	7737.034	38009.262
8901	37.62	10880.53	38011.074
4282	37.58	9549.45	36656.461
5596	37.58	10118.939	36601.051
14883	37.58	13217.798	39859.863
3167	37.56	9178.826	38544.066
10577	37.54	11628.683	36386.055
4906	37.52	9794.721	35166.164
15946	37.52	13683.04	35968.773
2946	37.52	9199.652	34821.43
12325	37.46	12109.768	35183.492
5416	37.46	9936.753	35200.074
3774	37.46	9406.971	35925.566
9481	37.46	11121.768	34804.242
864	37.46	8097.192	37613.453
8681	37.46	10860.685	35877.98
10925	37.46	11693.592	34776
2141	37.44	8725.773	36643.824
13067	37.44	12412.569	37250.27
15395	37.43	13486.553	33976.316
14493	37.41	12988.872	35454.098
11340	37.41	11671.842	37464.223
9199	37.39	11199.923	38494.871
16819	37.37	14227.701	33027.813
9179	37.35	11103.563	38802.809
1991	37.35	8813.277	34121.434
7691	37.33	10529.482	36671.645
9209	37.31	11053.906	38378.707
4084	37.29	9639.66	34186.926
5687	37.27	10051.943	37634.004
17097	37.27	14337.286	38954.559
12981	37.27	12380.952	38600.141
16130	37.25	13911.051	34850.379
3676	37.25	9419.994	37643.852
13296	37.23	12396.578	35382.727
10165	37.23	11252.765	39726.57
14743	37.23	13105.516	38986.363
10317	37.21	11512.976	38606.398
5236	37.21	10113.112	34052.922
2689	37.21	8915.016	37960.289
5235	37.21	9935.752	34032.141
1095	37.21	8053.439	33995.098
1123	37.21	8265.53	33107.172
11647	37.2	12061.65	38185.84
5124	37.2	9804.365	34331.559
1042	37.2	8122.837	35888.168
14959	37.18	13273.175	38982.172
9691	37.18	11276.082	34522.859
10269	37.16	11430.251	38981.066
11000	37.16	11738.914	36179.621
15405	37.16	13472.884	34482.895
2976	37.14	9161.016	35358.508
3783	37.12	9415.376	35760.352
10810	37.12	11606.793	34602.008
15135	37.12	13235.738	36755.977
13089	37.1	12311.091	37162.629
12892	37.08	12431.214	39577.359
12200	37.08	12062.322	33585.52
2139	37.06	8729.869	36588.602
16409	37.06	13836.076	39242.297
7242	37.04	10145.123	34996.207
1147	37.02	8335.068	33878.191
15357	37.02	13335.727	33094.855
14865	37.02	13064.689	39796.566
16431	37.02	13938.206	39672.984
10102	37.02	11244.395	39143.93
3091	37	9204.345	37091.992
15804	37	13577.587	38613.41
10880	36.98	11844.8	33738.16
2888	36.98	9002.26	33486.941
10884	36.98	11813.979	33984.434
8502	36.97	10841.92	33232.91
4010	36.97	9649.466	33175.902
9498	36.97	11113.697	34581.242
4856	36.95	9725.742	35788.68
4171	36.93	9545.918	35267.523
10881	36.93	11711.6	33750.164
8222	36.89	10690.553	37339.328
5215	36.87	10098.014	33180.836
16514	36.85	14048.253	38865.461
13285	36.85	12486.027	35489.613
2706	36.85	9002.916	37572.309
10805	36.83	11436.038	34455.465
4430	36.83	9597.594	38547.781
3025	36.83	9177.793	36171.648
16846	36.81	14238.69	33961.863
8497	36.81	10887.901	33077.098
11237	36.79	11689.407	37201.32
9667	36.79	11353.977	34134.785
15397	36.79	13375.931	34004.008
11831	36.77	11932.141	37045.414
12996	36.77	12396.299	38420.445
9110	36.75	11191.946	39750.352
1085	36.74	8138.962	34533.742
7336	36.74	10207.114	33805.441
12538	36.72	12234.041	36997.969
3860	36.72	9338.192	35001.773
7532	36.72	10409.782	35482.398
9953	36.7	11421.915	37353.086
16864	36.7	14324.457	34365.848
1491	36.68	8295.505	39334.93
8532	36.68	10864.436	33906.98
10809	36.68	11492.389	34599.207
15831	36.68	13703.499	38261.91
15119	36.68	13252.011	37323.434
15445	36.66	13544.305	35447.52
9549	36.66	11140.308	34101.625
7871	36.64	10461.739	39018.621
1320	36.64	8372.586	36989.852
15084	36.6	13310.468	37725.828
856	36.6	8195.151	37501.379
10291	36.6	11580.196	39095.469
14172	36.58	12816.76	36598.055
12192	36.58	12036.682	33896.719
12893	36.56	12300.298	39579.387
4360	36.54	9560.063	37407.207
16461	36.54	14009.209	39922.117
16753	36.54	14062.076	34435.891
16557	36.49	14089.091	38615.508
16055	36.47	13569.887	33304.273
16952	36.45	14390.27	36232.91
13669	36.41	12666.421	37342.148
16196	36.41	13810.374	35334.664
3983	36.41	9317.018	33262.656
181	36.35	7836.194	36347.594
10924	36.35	11754.823	34752.539
7428	36.33	10481.589	34116.848
10942	36.33	11670.426	35144.359
15057	36.33	13140.962	38285.934
16847	36.33	14371.169	33984.563
13203	36.31	12334.966	36383.035
2932	36.31	9119.071	34189.852
5717	36.31	9994.261	38384.648
471	36.3	7935.297	38270.324
118	36.28	7871.688	35742.953
5710	36.26	10086.758	38199.754
691	36.26	8131.397	39768.289
16243	36.22	13794.973	36422.625
13911	36.22	12826.665	39920.801
10955	36.22	11787.522	35493.965
523	36.22	7928.577	38813.332
13809	36.2	12560.383	39126.621
14083	36.2	12909.616	37734.293
9608	36.18	11081.924	33005.777
2679	36.18	8853.156	38049.113
10328	36.18	11610.116	38264.102
9675	36.18	11290.742	34261.711
3622	36.18	9395.017	38584.531
15869	36.16	13764.309	37742.125
8427	36.14	10615.267	34384.555
15469	36.12	13456.551	36138.195
8273	36.12	10691.756	36493.684
13206	36.12	12345.233	36415.461
13016	36.12	12299.042	37877.133
16593	36.1	13998.196	37870.535
14322	36.08	12873.719	34709.586
10113	36.07	11355.324	39319.273
15388	36.07	13501.648	33799.227
10991	36.05	11656.435	36101.473
9672	36.05	11253.85	34230.434
9193	36.05	11039.835	38692.434
16116	36.05	13860.467	34439.469
12302	36.03	12121.423	34472.004
10937	35.99	11672.354	34974.977
7140	35.99	10205.376	35778.836
13458	35.97	12705.388	34198.191
16951	35.95	14326.678	36201.383
682	35.95	7979.333	39939.805
625	35.95	7891.626	39737.527
5185	35.95	9803.339	34077.57
4823	35.93	9706.198	36389.336
15006	35.91	13305.186	38703.805
13788	35.91	12559.99	38761.145
2780	35.91	9020.154	36308.359
10832	35.89	11576.696	34054.637
8492	35.89	10707.383	33118.801
17432	35.89	14437.576	34518.113
9139	35.87	11120.922	39230.152
4277	35.85	9493.533	36583.375
277	35.84	7908.631	36736.754
5716	35.82	10134.206	38369.129
1619	35.82	8464.521	39573.395
15381	35.8	13356.597	33655.941
16043	35.8	13778.471	33917.324
16629	35.8	14189.587	36998.32
9430	35.8	11192.154	35631.641
7304	35.8	10154.69	34410.938
2930	35.78	9233.923	34137.398
15435	35.76	13523.278	34955.629
16039	35.74	13674.999	33965.766
4589	35.74	9811.361	39741.133
345	35.72	7811.592	37225.406
2001	35.7	8673.136	34284.828
1340	35.7	8333.491	37205.074
4916	35.7	9712.872	34967.535
12231	35.68	12210.033	33140.813
1110	35.68	8109.703	33502.723
8371	35.68	10689.312	34945.773
12006	35.68	12033.16	36613.23
4850	35.68	9791.339	35749.266
16042	35.68	13668.21	33862.309
12027	35.68	11931.79	36437.723
4725	35.64	9808.648	37572.086
5702	35.64	10089.436	38011.891
5205	35.64	9765.828	33223.293
13308	35.62	12415.319	34967.305
16119	35.59	13961.395	34637.207
8751	35.59	10921.544	36373.133
17005	35.59	14317.255	37302.113
3707	35.59	9436.503	37129.852
7832	35.57	10531.844	38503.109
13723	35.57	12694.835	37916
3913	35.55	9386.072	33923.547
412	35.55	7722.086	37932.047
16014	35.53	13710.989	34527.645
1616	35.53	8558.854	39504.938
5193	35.53	9864.034	33534.66
15900	35.53	13606.482	36964.02
17038	35.53	14244.649	38204.824
2938	35.53	9159.637	34368.484
3833	35.51	9333.533	35275.012
64	35.51	7736.121	34563.609
11700	35.51	11876.322	37375.965
871	35.49	8190.769	37455.156
7770	35.49	10440.98	37498.387
12311	35.47	12116.122	34632.836
17076	35.47	14254.3	38701.563
10870	35.47	11843.316	33282.523
4108	35.45	9594.114	34425.906
10908	35.43	11849.664	34402.371
2954	35.43	9089.376	35052.695
1255	35.41	8208.554	36374.719
8902	35.41	10784.586	38067.996
8922	35.4	10951.699	38285.875
1888	35.4	8633.095	35629.73
4720	35.4	9885.346	37808.152
249	35.4	7862.351	36601.5
4848	35.38	9816.608	35973.707
3460	35.38	9207.25	39616.57
14384	35.36	12981.542	33246.266
17312	35.36	14628.006	37525.059
16848	35.34	14250.132	34035.914
16432	35.34	13964.211	39674.332
16829	35.34	14393.71	33449.773
1146	35.32	8367.416	33860.027
2763	35.32	8988.398	36572.559
12257	35.3	12126.407	33840.68
3011	35.28	9062.818	35960.988
12992	35.28	12441.083	38383.91
3892	35.26	9328.629	34024.777
15167	35.26	13166.519	36324.488
8528	35.26	10960.946	33887.09
16322	35.24	13827.695	38300.57
16452	35.24	14146.819	39756.813
12371	35.24	12152.082	35720.742
2	35.2	7740.165	33113.785
10840	35.18	11454.596	33659.191
13675	35.18	12583.67	37406.359
15444	35.18	13393.036	35411.262
17311	35.18	14542.895	37518.398
9234	35.17	11152.72	37868.949
16707	35.17	14161.775	35062.676
13377	35.17	12443.724	33688.242
6116	35.17	10186.875	37530.004
15475	35.15	13567.291	36254.953
7222	35.15	10332.843	35556.125
1357	35.13	8407.385	37588.789
16826	35.13	14221.947	33353.77
1097	35.11	8069.667	34048.141
9396	35.11	11140.425	36164.828
16453	35.09	14047.78	39780.5
9730	35.09	11255.215	35211.801
12922	35.07	12471.401	39096.738
3890	35.05	9277.623	34254.332
13665	35.05	12675.385	37287.195
16919	35.05	14335.18	35252.207
1090	35.01	8008.983	33980.211
730	34.97	8069.479	39482.238
1667	34.95	8428.546	38639.719
16112	34.95	13980.061	34294.219
14759	34.95	13056.671	39219.84
14421	34.9	13041.792	33866.715
8986	34.9	10851.726	39173.805
8509	34.88	10867.806	33354.633
4040	34.88	9565.11	33931.047
621	34.88	7988.568	39660.293
16467	34.82	14160.155	39657.078
7533	34.82	10564.762	35484.871
11817	34.82	12001.942	37307.332
12329	34.82	12142.328	35256.512
12899	34.8	12385.692	39340.133
2341	34.78	8665.615	39191.352
16529	34.76	14036.861	38763.871
14151	34.76	12780.354	37015.109
13548	34.74	12558.876	35945.078
3994	34.74	9444.918	33115.188
13908	34.72	12769.256	39883.238
6113	34.72	10252.574	37513.586
15621	34.71	13421.176	39089.051
2912	34.71	9080.94	33351.758
5380	34.69	9923.196	35085.434
3998	34.69	9353.544	33150.844
13468	34.67	12621.043	34309.141
14293	34.67	12787.602	35298.559
17399	34.65	14508.65	35392.875
14111	34.63	12850.786	37400.668
3461	34.61	9163.172	39646.824
5586	34.61	10025.837	36398.531
11449	34.61	11807.792	39604.949
16088	34.61	13993.474	33887.578
1976	34.57	8766.864	33459.441
15868	34.57	13763.97	37708.387
382	34.57	7709.626	37677.715
10586	34.55	11570.534	36399.895
14489	34.55	12961.361	35321.063
12677	34.53	12161.981	38301.016
2756	34.53	8909.84	36727.16
14019	34.53	12883.496	38725.367
8557	34.53	10913.952	34330.777
14153	34.51	12811.867	36723.707
2741	34.51	8953.48	37177.746
3980	34.51	9311.792	33244.91
564	34.49	7948.674	39028.422
2939	34.49	9238.764	34434.238
5950	34.48	10179.634	39405.977
16660	34.46	14127.9	36136.109
3735	34.46	9378.314	36568.375
14482	34.46	13092.793	35094.035
14084	34.42	12840.15	37763.039
3839	34.38	9301.703	35110.074
8083	34.36	10635.505	38827.703
15426	34.36	13426.948	34897.191
9401	34.36	11206.007	36184.395
17429	34.36	14449.771	34745.426
10874	34.34	11705.654	33509.941
16057	34.34	13770.485	33089.867
4426	34.34	9532.095	38469.465
5733	34.32	10121.128	38677.301
7405	34.3	10525.837	34055.055
2936	34.3	9158.314	34332.414
4868	34.3	9797.263	35704.09
17428	34.3	14468.681	34707.883
4717	34.28	9779.081	37772.465
1050	34.28	8027.546	35472.383
15879	34.26	13596.606	37630.945
13072	34.26	12314.214	37298.5
374	34.23	7764.193	37581
2070	34.23	8776.978	35750.832
9313	34.21	11004.589	37022.184
2035	34.21	8757.85	35376.789
15102	34.21	13174.583	37353.34
10929	34.17	11756.524	34873.16
17346	34.17	14612.598	36425.594
3031	34.15	9162.361	36251.496
15941	34.13	13670.435	36148.352
15961	34.13	13638.621	35606.707
2769	34.11	8905.928	36424.684
8356	34.11	10601.495	35264.793
8118	34.09	10577.083	38256.547
4018	34.09	9500.364	33457.367
8224	34.07	10612.958	37035.223
4857	34.07	9826.579	35800.953
7695	34.07	10538.303	36731.094
2293	34.07	8832.357	38898.871
6496	34.07	10204.17	36300.008
2440	34.05	8646.795	39958.953
9488	34.05	11016.986	34621.973
9633	34.04	11360.699	33411.805
849	34.04	8098.896	37786.676
15514	34	13420.354	36966.684
3183	34	9229.912	38694.063
845	34	8090.887	37770.305
15362	34	13424.453	33065.391
14366	33.98	12866.101	33034.031
7913	33.98	10388.851	39297.984
16195	33.94	13942.925	35321.473
5581	33.92	10129.186	36225.305
13424	33.92	12593.64	33155.637
9731	33.9	11259.629	35241.426
3004	33.9	9100.978	35813.02
4719	33.88	9906.042	37794.121
13769	33.88	12672.857	38580.215
516	33.88	7746.632	38648.629
9668	33.88	11356.835	34168.766
16797	33.86	14177.165	33400.941
16579	33.86	14120.344	38290.324
12166	33.84	12001.239	34128.152
8589	33.82	10800.599	34695.238
620	33.82	7936.235	39629.008
1799	33.81	8535.698	36766.5
3873	33.79	9311.858	34467.18
2218	33.77	8732.596	37981.137
1428	33.75	8249.256	38269.234
16980	33.75	14233.804	36722.984
16264	33.73	13787.886	36984.832
14609	33.73	13128.706	37026.859
1549	33.71	8485.888	39757.836
10868	33.71	11808.178	33238.926
10129	33.71	11211.91	39559.32
13251	33.69	12359.387	35750.059
10784	33.69	11541.49	35084.324
15279	33.65	13207.399	34981.805
15391	33.65	13457.442	33896.23
11313	33.59	11793.785	37364.32
4927	33.58	9713.014	34994.094
15246	33.56	13279.251	35473.16
15390	33.54	13428.54	33874.898
1140	33.54	8311.628	33656.508
16217	33.54	13956.717	35763.934
1950	33.52	8631.57	33607.047
8384	33.52	10714.547	34812.879
7935	33.52	10434.887	39488.645
2766	33.52	8899.144	36677.504
11554	33.5	11887.275	39306.777
16496	33.5	14066.725	39216.574
3133	33.44	9085.857	37784.117
10767	33.44	11620.885	35536.184
1674	33.42	8530.505	38517.547
935	33.42	8141.25	36567.891
10956	33.4	11775.327	35551.684
13422	33.4	12678.496	33124.301
17400	33.38	14617.552	35400.84
16215	33.38	13804.852	35699.719
5795	33.38	10102.607	39133.949
7856	33.36	10494.741	38800.961
15783	33.36	13709.348	38705.383
582	33.35	7905.295	39141.102
16214	33.35	13806.08	35668.379
16383	33.35	13984.54	38998.707
3780	33.35	9329.444	36010.191
16440	33.33	13806.337	39781.684
16459	33.31	14020.229	39903.273
4192	33.31	9649.796	35527.734
16213	33.29	13830.872	35624.574
15116	33.29	13215.465	37246.383
13079	33.27	12479.83	37025.266
2162	33.27	8763.798	36966.805
15404	33.23	13364.877	34468.484
7384	33.23	10378.3	33336.23
14601	33.21	13092.895	36880.09
15963	33.21	13781.233	35441.887
552	33.21	7667.852	38980.523
5239	33.19	10029.47	34068.855
14463	33.19	13058.134	34757.781
5897	33.19	10136.103	39932.57
2021	33.19	8757.831	35090.566
1361	33.19	8322.221	37709.129
14362	33.17	12736.904	33442.164
5233	33.17	9948.245	33902.383
11438	33.17	11741.227	39467.801
3781	33.17	9443.276	36048.121
15905	33.15	13600.347	36770.129
9444	33.13	11136.803	35466.27
9372	33.13	11117.685	36287.16
17433	33.12	14617.896	34533.82
5588	33.12	10094.291	36435.824
9244	33.12	11193.138	37796.996
17341	33.08	14555.53	36574.172
3768	33.08	9455.754	36370.617
12425	33.06	12270.648	36450.59
10857	33.04	11566.993	33459.816
384	33	7715.104	37770.102
2798	33	9040.055	35748.035
12396	33	12093.409	36070.82
3258	32.98	9121.419	38918.074
1684	32.98	8441.191	38377.68
7540	32.98	10557.612	35746.66
183	32.96	7792.825	36350.754
3664	32.96	9338.729	37694.609
11660	32.92	11855.714	37843.469
15136	32.92	13280.745	36768.398
1061	32.91	8198.197	35383.488
16948	32.89	14221.466	36112.402
7940	32.87	10480.554	39522.668
9986	32.87	11286.056	37611.496
16222	32.85	13859.365	35939.93
2097	32.85	8793.251	35992.281
6047	32.85	10347.429	38691.977
4031	32.81	9512.748	33689.832
16568	32.81	14095.532	38461.828
2214	32.79	8753.265	37952.625
15036	32.77	13298.531	38355.324
8031	32.75	10687.951	39513.32
14738	32.75	13099.94	38905.172
15523	32.73	13408.964	37275.852
12769	32.73	12235.414	39434.051
5006	32.71	9819.138	34719.484
4599	32.71	9906.352	39536.574
2941	32.71	9209.648	34634.789
9064	32.69	10926.959	39987.184
15733	32.66	13603.901	39503.316
786	32.66	8094.366	38492.77
10042	32.66	11372.235	38413.641
348	32.66	7698.229	37236.867
13820	32.64	12642.508	39338.609
12456	32.64	12210.931	36718.16
4275	32.62	9566.279	36521.414
8518	32.6	10865.356	33467.523
15597	32.58	13388.525	38653.281
9426	32.56	11057.833	35823.996
7919	32.56	10424.556	39332.598
14799	32.56	12935.011	39365.707
2892	32.56	8981.333	33517.043
11778	32.56	11943.093	37246.578
787	32.52	8055.043	38502.32
2030	32.52	8801.963	35175.016
1967	32.5	8670.584	33137.848
15312	32.45	13194.285	34382.848
13376	32.45	12373.536	33684.836
6004	32.45	10291.334	39074.121
9690	32.45	11349.129	34488.969
15972	32.45	13752.265	35159.563
4123	32.45	9611.441	34877.738
17330	32.45	14638.255	36860.203
12659	32.43	12116.181	37923.746
1203	32.43	8356.283	35589.375
117	32.39	7808.754	35706.125
413	32.37	7738.257	37932.301
4713	32.37	9816.536	37685.641
12747	32.35	12170.125	39147.359
8614	32.35	10783.068	34978.516
15371	32.35	13554.166	33408.238
8493	32.33	10769.733	33130.219
14373	32.31	12796.803	33158.742
11344	32.31	11654.516	37480.859
5675	32.25	9946.462	37461.027
611	32.22	7751.737	39505.219
16500	32.2	14074.721	39000.316
16202	32.18	13866.825	35436.758
2091	32.16	8813.576	35898.77
10595	32.16	11603.568	36411.047
12254	32.14	12175.824	33796.539
12313	32.12	12212.114	34680.617
7831	32.1	10434.942	38464.391
12480	32.1	12116.127	36878.488
7737	32.1	10473.665	37239.273
14177	32.08	12757.996	36678.207
12400	32.08	12229.969	36112.078
1265	32.06	8413.304	36480.816
13245	32.06	12462.228	35920.844
11327	32.04	11677.624	37415.297
2874	32.04	8957.02	33997.691
10241	32.02	11530.56	39730.504
8391	32.02	10767.406	34621.027
1866	32.02	8477.042	35734.699
7537	32.02	10410.23	35683.715
7971	32.02	10559.021	39686.668
16068	32.02	13815.615	33365.297
8433	32	10730.601	34401.758
7404	31.99	10540.252	34043.633
5184	31.97	9780.24	34022.543
9307	31.97	11193.983	37299.074
2627	31.95	8908.52	38597.016
10936	31.95	11717.63	34971.238
5891	31.93	10264.825	39836.633
4880	31.91	9855.404	35364.961
792	31.89	8153.262	38320.742
13491	31.87	12581.142	34618.012
1827	31.85	8422.243	36281.367
2917	31.83	9091.255	33725.309
4760	31.81	9863.242	37322.898
14643	31.81	13082.144	37483.57
1678	31.81	8438.594	38577.152
9435	31.81	11089.501	35685.613
7223	31.81	10283.039	35565.16
2493	31.79	8946.426	39333.035
9003	31.78	10939.985	39524.324
16712	31.78	14015.982	34840.516
3557	31.78	9434.903	38957.395
14631	31.78	12951.231	37320.254
5306	31.76	9948.883	34679.66
3537	31.74	9475.659	39560.531
3680	31.72	9284.909	37410.762
10378	31.7	11581.514	37597.91
10521	31.68	11621.919	36792.105
5626	31.66	10058.804	37079.777
4253	31.66	9670.777	36193.016
3862	31.64	9313.98	35040.438
17305	31.64	14434.84	37718.492
370	31.64	7760.441	37508.449
14096	31.6	12836.725	37599.898
6497	31.6	10181.345	36309.465
8357	31.58	10718.58	35281.809
12918	31.58	12345.736	39040.898
10065	31.56	11389.708	38777.691
15156	31.56	13339.115	36495.527
8576	31.55	10947.692	34406.309
4357	31.55	9579.059	37373.633
15788	31.53	13665.464	38472.488
8157	31.53	10690.075	37816.832
8407	31.53	10751.028	34560.613
4591	31.51	9717.691	39457.047
7529	31.51	10554.966	35424.855
16237	31.49	13867.39	36251.68
8405	31.49	10677.068	34478.988
15162	31.49	13343.035	36294.742
2776	31.49	8863.12	36493.898
2161	31.47	8821.225	36959.246
11587	31.47	11882.82	39085.09
1511	31.47	8246.342	39615.563
14927	31.45	13161.421	39113.242
1920	31.45	8536.713	34726.246
10865	31.43	11722.492	33074.426
16401	31.43	13946.6	39066.156
14385	31.43	13133.503	33247.539
2827	31.41	8854.122	35414.645
350	31.41	7902.707	37262.48
15365	31.41	13487.945	33094.617
14638	31.39	12979.725	37411.742
71	31.37	7788.54	34693.344
2441	31.37	8742.938	39985.824
9075	31.35	11040.281	39926.563
6203	31.35	10248.27	36452.938
10682	31.35	11503.965	36332.344
5170	31.33	9842.138	34180.445
8120	31.32	10729.004	37989.277
1741	31.32	8627.053	37742.598
17300	31.3	14529.368	37887.156
1602	31.3	8627.561	39657.938
5539	31.26	9993.899	35565.855
14728	31.26	12964.373	38831.203
5671	31.26	9985.334	37396.309
9128	31.26	11127.423	39326.402
13920	31.24	12750.28	39623.344
7401	31.24	10449.43	33980.566
10405	31.22	11527.269	37399.773
619	31.22	7670.544	39619.871
5805	31.22	10108.836	39306.684
14416	31.2	13004.144	33749.77
13283	31.18	12317.337	35420.891
4585	31.18	9892.529	39726.535
9757	31.18	11360.201	35512.844
6012	31.18	10175.779	39089.207
3113	31.16	9148.928	37363.176
339	31.14	7862.908	37180.352
8501	31.14	10886.535	33225.613
17338	31.12	14457.706	36794.137
10777	31.1	11623.805	35236.012
8326	31.09	10643.094	36029.594
16651	31.09	14034.348	36520.383
515	31.07	7941.706	38644.801
1907	31.07	8465.697	35023.469
16086	31.05	13876.966	33874.434
1499	31.05	8204.774	39403.949
1046	31.03	8154.239	35703.477
16005	30.97	13730.982	34911.531
4310	30.95	9572.467	36976.957
1135	30.93	8257.529	33556.152
3615	30.91	9298.721	38766.969
2167	30.89	8706.436	37051.074
12851	30.89	12401.07	39735.043
2902	30.89	8998.412	33316.57
3655	30.86	9458.041	37891.797
1421	30.86	8267.86	38119.125
14211	30.84	12772.451	36120.461
15307	30.82	13239.689	34530.395
11369	30.82	11687.775	37844.523
3637	30.8	9369.516	38225.863
17211	30.8	14540.773	38689.383
1798	30.8	8626.916	36731.789
4817	30.74	9770.599	36681.031
10829	30.74	11599.016	33970.551
15306	30.72	13147.173	34456.145
15706	30.7	13563.618	39992.777
654	30.68	7826.088	39846.695
12775	30.66	12084.419	39486.969
10928	30.66	11729.848	34834.18
1664	30.66	8498.407	38916.738
16594	30.66	14016.499	37895.953
2795	30.66	8876.552	36001.477
9830	30.63	11232.878	36226.336
7	30.61	7838.496	33328.699
15315	30.61	13211.536	34415.375
304	30.61	7850.535	36850.637
9017	30.61	10825.216	39664.605
7292	30.57	10161.626	34589.773
1044	30.57	8142.701	35579.758
5210	30.55	9904.726	33072.387
9009	30.55	10785.845	39610.422
14226	30.55	12830.26	36154.234
17001	30.55	14318.372	37250.199
1	30.53	7989.73	33043.414
16075	30.53	13891.588	33588.887
2882	30.51	9016.559	33728.871
11935	30.47	11859.875	36933.676
11185	30.45	11691.326	36931.863
1510	30.45	8296.436	39590.688
153	30.43	7781.101	36091.465
13818	30.42	12555.605	39279.813
3114	30.4	9159.613	37368.891
14354	30.36	12832.797	33591.516
2410	30.34	8696.091	39794.469
10871	30.34	11817.469	33290.289
4234	30.32	9575.106	35749.613
109	30.32	7789.782	35353.883
579	30.32	7650.771	39114.441
9949	30.32	11236.572	37281.98
16669	30.32	14116.949	35576.602
9195	30.32	11205.463	38754.164
13642	30.28	12579.866	37082.656
1051	30.24	7994.671	35527.758
657	30.24	7848.211	39860.941
12240	30.22	12144.909	33617.969
13426	30.22	12567.889	33297.309
12990	30.2	12384.513	38373.355
4444	30.2	9537.011	38766.563
3064	30.2	9078.699	36703.074
11354	30.2	11809.845	37668.094
1429	30.17	8308.977	38281.5
4014	30.17	9640.489	33318.219
3933	30.17	9396.393	33804.484
14996	30.15	13285.623	38665.039
2099	30.13	8663.291	36001.848
5826	30.07	10116.589	39541.031
16059	30.07	13756.936	33111.105
1596	30.05	8577.83	39904.664
790	30.05	8199.101	38590.512
8372	30.05	10710.961	34953.129
11496	30.03	11773.398	39868.898
1807	29.99	8519.591	36592.336
2804	29.96	8883.831	35878.613
7703	29.96	10449.499	37085.309
4113	29.96	9620.252	34536.66
16754	29.94	14139.536	34440.453
15532	29.92	13378.891	37567.074
11374	29.92	11670.664	37976.027
7386	29.9	10561.192	33398.512
5595	29.9	10105.555	36588.699
10491	29.9	11584.974	37158.078
102	29.9	7977.042	35215.016
9462	29.86	11134.272	35211.078
1252	29.86	8339.552	36356.656
7438	29.84	10461.483	34322.684
1366	29.84	8259.992	37893.609
4264	29.84	9567.896	36369.152
7676	29.82	10462.854	36451.445
11383	29.82	11746.613	38171.602
[truncated: 1,193 more rows]
