# Supplementary material for: Insights on the Control of Yeast Single-Cell Growth Variability by Members of the Trehalose Phosphate Synthase (TPS) Complex
Source: Front Cell Dev Biol. 2021 Jan 28;9:607628. doi: 10.3389/fcell.2021.607628 (PMC7876269; doi:10.3389/fcell.2021.607628)
Supplement: Supplementary file 4 [file Data_Sheet_3.ZIP › to_send/input_files/Gal_Delta_2_Ntd-TPS1-Gal_t1.csv]

Id	Area (µm²)	Centre X Position (µm)	Centre Y Position (µm)
7389	165.84	10306.356	33977.402
19343	157.75	14020.212	39847.516
11776	130.15	11732.568	35893.727
2406	123.66	8612.252	37329.605
19337	121.15	14070.963	39757.242
12098	119.33	11787.106	39325.199
14381	119.1	12645.543	35456.473
12998	116.07	12102.536	34739.234
10383	114.13	11243.533	35906.234
8016	108.9	10467.292	38363.348
18148	107.35	13627.457	39487.43
6683	107.24	10094.25	37949.82
11516	106.2	11763.506	33198.543
15354	106.18	12841.12	33993.844
2303	105.99	8473.887	38415.57
7851	100.34	10559.72	36696.094
15313	99.84	12907.87	34510.938
2707	97.76	8620.96	33242.188
5839	92.93	9798.126	37966.941
6834	91.8	10102.858	39611.73
9593	91.64	11043.997	38876.105
1384	91.07	8020.882	34911.254
21114	89.54	14463.789	33238.547
15834	88.39	13115.47	33464.039
15116	87.95	12814.967	37010.422
3505	87.56	9036.59	36877.477
14388	86.13	12592.859	35516.652
6276	85.36	9935.319	33249.539
17187	85.27	13303.151	36169.691
18389	83.58	13678.189	36948.965
17172	82.99	13313.719	36377.223
13372	82.95	12074.526	38713.164
11029	82.26	11432.717	37727.723
11932	82.14	11712.226	37643.113
3513	81.89	8973.173	36902.391
757	81.26	7720.778	38516.328
9575	80.88	11093.275	38998.754
12415	80.88	11960.347	37593.848
13207	80.86	12069.754	37022.809
6666	80.44	10066.534	37826.988
2361	80.07	8511.66	37740.672
12268	80.02	11924.567	38878.617
13835	79.65	12435.351	36476.992
3301	79.48	8852.721	39508.695
5282	79.35	9572	36083.316
18461	79.19	13775.716	36527.375
5642	79.15	9506.75	39505.949
15241	78.64	12791.834	35390.047
13169	78.12	12165.088	36678.156
19072	77.76	13853.835	37011.32
14592	77.76	12552.222	37748.074
10054	77.41	11168.478	34035.738
18791	77.11	13816.142	33772.91
10271	76.82	11296.314	34694.875
11137	76.07	11480.396	37010.176
20562	75.9	14436.558	39669.977
18431	75.88	13631.876	36647.984
19535	75	14052.297	37712.988
6663	74.29	10082.486	37776.848
7518	74.19	10406.27	33387.063
7008	73.85	10264.503	38403.535
13292	73.77	12108.607	37970.625
2815	73.77	8754.185	34204.219
8469	73.68	10675.577	36752.156
3812	73.29	9046.133	33333.387
5661	73.27	9501.631	39729.098
6562	73.22	10020.66	36750.242
16629	73.04	13041.424	38336.848
18527	72.83	13568.362	35585.891
19295	72.56	13812.477	39608.113
938	72.41	7898.847	39892.102
10109	72.41	11002.595	33384.746
17424	72.24	13154.868	33602.746
19628	72.22	14027.331	36607.859
5933	72.2	9837.829	36753.801
10690	72.14	11257.139	38831.023
13913	72.09	12365.575	35482.125
8609	71.88	10661.162	35320.473
13080	71.55	12170.107	35741.797
6454	71.53	10027.562	35590.871
15559	71.53	12791.14	33575.816
15066	71.42	12716.356	37628.352
211	71.03	7877.781	34725.223
11896	71.03	11699.015	37198.91
3395	70.34	8900.382	38209.027
19596	69.92	14203.507	37140.117
11901	69.5	11700.263	37299.434
12451	69.16	11935.302	37289.852
1898	68.48	8278.034	37392.867
18931	68.43	13802.705	35335.313
6040	68.27	9721.124	35685.879
19115	68.27	13956.693	37659.277
20640	67.97	14510.255	38811.586
20540	67.76	14563.705	39819.688
3616	67.76	9044.767	35806.496
3815	67.72	9056.221	33340.125
13836	67.62	12400.307	36481.605
4286	67.49	9104.279	38245.148
9768	67.45	11096.412	37233.617
15245	67.22	12852.157	35102.844
19311	67.12	13978.606	39764.652
10732	67.03	11372.388	39262.633
12884	66.89	12067.893	33565.699
19847	66.8	14048.192	34273.207
1490	66.78	8001.095	33389.797
18771	66.74	13893.945	33480.258
10746	66.65	11401.029	39392.781
18642	66.49	13725.827	34128.23
4521	66.26	9416.471	38860.805
9288	66.26	10951.405	37904.672
12803	66.13	11907.288	33280.164
12190	66.09	11930.424	39685.988
13389	65.61	12233.657	38904.223
20181	65.61	14362.894	35844.977
9252	65.53	10898.78	37649.527
3346	65.29	8994.643	38692.207
18234	65.21	13774.692	38762.273
13608	65.21	12365.01	38887.113
11330	65.09	11585.927	34993.699
12350	65.07	12056.076	38271.43
8925	65	10957.337	34805.117
14161	64.98	12511.155	33278.359
6733	64.9	10088.433	38466.484
14260	64.86	12676.819	34161.195
11442	64.84	11473.061	33933.602
14368	64.77	12696.418	35231.703
6075	64.71	9842.535	35126.164
8229	64.67	10605.652	38972.395
7260	64.67	10193.421	35805.105
950	64.63	7842.753	39955.938
12666	64.5	11937.538	34915.512
5489	64.46	9656.737	38279.43
547	64.4	7876.638	37004.895
1412	64.14	8159.776	34356.266
6250	64.12	9792.909	33030.77
411	63.96	7938.523	36003.375
14043	63.89	12288.208	34113.176
14520	63.81	12524.868	36985.238
6871	63.75	10301.938	39824.344
18036	63.7	13449.78	39143.613
11805	63.66	11827.746	36249.863
3385	63.58	9014.926	38456.773
3004	63.56	8833.348	36696.414
13906	63.48	12442.774	35449.73
8235	63.35	10687.181	39059.715
8361	63.31	10711.121	37694.328
6900	63.22	10296.782	39747.813
18505	63.2	13757.675	36043.945
8181	63.16	10595.817	39673.488
9271	63.1	10954.089	37805.926
2408	63.1	8620.428	37341.703
2841	63.08	8788.616	34408.656
19611	63.08	14166.737	36986.477
7967	63.01	10439.969	37975.602
11151	63.01	11513.956	36836.117
4169	63.01	9233.493	36969.73
14099	63.01	12391.282	33461.953
388	62.99	7956.05	35798.543
12086	62.93	11661.199	39221.426
2942	62.83	8691.443	35817.652
19132	62.81	13851.692	37855.324
21011	62.81	14531.015	34571.023
2314	62.76	8498.09	38203.891
13625	62.72	12324.891	38744.047
11683	62.7	11656.69	34856.66
15257	62.66	12889.702	35226.637
14699	62.64	12665.716	38713.227
7078	62.35	10324.376	37670.492
18904	62.34	13862.232	34969.293
5511	62.26	9679.374	38527.445
2945	62.16	8660.424	35888.305
11308	62.14	11609.54	35176.563
8355	62.14	10739.931	37961.43
3446	62.11	8921.052	37790.426
3568	61.93	8864.775	36254.145
18548	61.89	13609.443	35531.188
6231	61.88	9875.851	33397.605
18221	61.86	13710.485	38656.055
8359	61.8	10648.501	37689.809
14702	61.76	12706.56	38734.449
12411	61.76	11890.328	37569.059
9120	61.74	10897.752	36670.984
7766	61.63	10456.84	35923.117
6657	61.61	10083.38	37715.828
12797	61.55	11957.036	33219.391
19764	61.47	14014.019	34968.617
2533	61.47	8630.994	35457.813
18824	61.45	13875.607	33958.535
9857	61.38	11000.739	36266.051
15199	61.38	12729.025	35775.066
12221	61.28	12028.417	39355.305
5433	61.19	9519.169	37712.766
11089	61.19	11465.886	37228.375
7538	61.03	10479.612	33556.09
7428	60.92	10310.396	33510.352
18157	60.9	13779.789	39303.895
9923	60.84	11061.02	35726.133
6494	60.8	10052.85	36020.289
18581	60.71	13690.739	35011.488
2461	60.71	8543.329	36468.5
7067	60.4	10316.405	37884.168
12128	60.38	11758.075	39665.48
1386	60.36	8145.534	34621.281
9410	60.34	10985.257	39144.102
378	60.3	7815.856	35768.543
20754	60.29	14558.65	37370.203
674	60.27	7686.856	37810.652
5195	60.25	9520.171	35154.492
2703	60.23	8492.576	33184.902
8046	60.21	10543.867	38735.27
14481	60.19	12683.085	36584.848
6006	60.15	9887.498	35918.664
16619	60.13	13008.528	38203.172
20305	60.07	14251.113	37125.98
915	60.06	7984.99	39716.926
5248	60.04	9610.441	35695.813
976	59.98	8064.734	39621.73
11055	59.94	11562.219	37612.039
8647	59.92	10629.5	35069.344
20827	59.9	14618.565	36647.609
7132	59.88	10310.326	37100.926
10444	59.77	11307.491	36641.156
17160	59.71	13298.358	36259.961
2816	59.69	8842.697	34213.832
12562	59.65	12057.29	35769.84
4817	59.62	9433.954	35588.965
576	59.62	7713.624	37189.66
9542	59.42	11112.809	39274.484
13581	59.42	12431.427	39247.867
3233	59.4	8715.994	39675.867
10407	59.4	11238.603	36083.711
17261	59.37	13279.056	35214.559
18182	59.33	13742.379	39242.648
10478	59.25	11294.568	36950.684
2828	59.12	8640.965	34276.898
11501	59.1	11479.125	33091.816
11074	59.02	11466.299	37448.348
3523	59.02	9010.007	37006.125
9522	59	11092.564	39721.895
2614	58.98	8600.512	34543.059
5277	58.89	9626.232	36051.609
13094	58.81	12169.351	35868.328
16385	58.62	12943.789	35779.41
3960	58.56	9088.157	34739.23
20402	58.54	14334.044	38403.559
1891	58.52	8326.251	37290.977
8500	58.52	10577.377	36509.539
3400	58.45	9045.298	38229.285
15162	58.39	12897.014	36349.828
18834	58.33	13952.603	34017.543
10471	58.31	11223.835	36892.594
6600	58.29	10002.272	37142.438
19711	58.24	14147.519	35665.59
14556	58.1	12643.383	37350.664
5857	58.01	9769.97	37568.527
6651	58.01	10028.567	37661.969
18370	58.01	13780.606	37042.695
18725	57.99	13677.308	33048.531
4579	57.74	9464.712	38197.758
10570	57.74	11227.563	37853.809
20568	57.72	14606.705	39711.711
17440	57.7	13336.135	33205.574
3177	57.7	8826.881	38785.207
6695	57.6	9961.994	38072.848
2153	57.57	8455.077	39776.41
8356	57.51	10751.873	37963.273
3563	57.47	8964.993	36479.707
11828	57.41	11818.229	36484.336
7995	57.35	10463.092	38158.262
3689	57.3	9041.787	35002.703
15324	57.03	12808.517	34606.828
8067	56.89	10476.307	38950.172
13120	56.88	12192.851	36200.941
9655	56.82	11106.535	38191.477
18028	56.72	13483.075	38993.086
2354	56.72	8441.982	37692.504
5007	56.65	9277.231	33082.441
7411	56.65	10332.418	33939.996
4845	56.63	9286.55	35536.48
2998	56.61	8635.521	36628.586
12652	56.59	11942.809	35075.473
9248	56.57	10988.505	37626.668
11866	56.4	11752.315	36865.938
5002	56.4	9291.006	33306.035
3268	56.38	8860.764	39824.563
8814	56.24	10886.302	33445.484
11369	56.24	11550.779	34517.066
13184	56.21	12079.282	36814.004
8311	56.09	10671.04	38160.688
20179	56.07	14320.588	35836.273
3586	55.98	9029.12	36119.027
17881	55.96	13495.869	37330.676
7602	55.94	10375.062	34250.145
17401	55.9	13266.664	33657.973
17913	55.86	13356.641	37790.926
12564	55.86	11926.135	35795.594
1270	55.84	8108.16	35900.703
17517	55.82	13439.208	33645.578
14998	55.82	12864.561	38000.008
9935	55.78	11098.515	35516.613
12597	55.75	12007.166	35553.141
4840	55.73	9303.801	35502.242
16519	55.71	12956.887	37216.484
4083	55.65	9196.572	35933.898
10231	55.55	11251.736	34255.113
14634	55.5	12658.337	38187.109
5222	55.42	9609.331	35374.355
6398	55.38	10055.657	34967.52
20023	55.36	14229.532	34076.52
12363	55.29	12043.259	38032.59
2974	55.27	8673.355	36279.195
11018	55.27	11446.158	37961.961
11659	55.23	11758.576	34609.547
4915	55.21	9455.623	34313.801
20473	55.21	14235.795	39362.59
12736	55.17	11892.437	34248.41
17402	55.13	13160.207	33664.391
7713	55.04	10510.682	35417.707
4006	54.94	9232.81	35256.5
4381	54.88	9190.768	39294.633
7736	54.79	10523.738	35647.207
17068	54.79	13253.995	37053.617
18541	54.79	13725.881	35471.773
17153	54.75	13339.744	36530.824
7825	54.73	10527.002	36416.242
10396	54.65	11219.428	36006.984
11343	54.62	11526.507	34890.684
6894	54.54	10314.899	39684.258
15780	54.46	12714.216	33050.078
2881	54.42	8770.506	35034.773
5851	54.4	9778.878	37816.406
8657	54.31	10624.375	34855.945
13566	54.25	12474.738	39411.734
20575	54.23	14504.455	39442.113
20906	54.23	14470.528	35726.863
9753	54.19	11072.949	37385.801
18429	54.19	13645.856	36622.98
5138	54.19	9667.601	34438.387
8322	54.17	10616.219	38297.762
4646	54.1	9405.142	37648.719
19215	54.06	13906.57	38640.453
19032	54	13787.394	36421.355
3108	53.83	8846.546	37823.113
12202	53.83	11891.464	39485.969
4215	53.79	9251.607	37516.902
12330	53.71	11916.105	38146.566
7976	53.68	10420.215	38068.82
7586	53.6	10551.573	34153.781
9513	53.54	11044.618	39637.652
21047	53.49	14580.356	34278.633
8582	53.49	10716.472	35691.016
6650	53.45	9974.939	37646.598
18496	53.41	13610.264	35972.328
5681	53.37	9760.273	39759.859
20801	53.33	14629.319	36703.84
10733	53.29	11333.659	39263.172
5756	53.27	9830.607	38931.73
14060	53.24	12299.444	33657.934
503	53.24	7802.528	36657.426
6747	53.22	9965.078	38642.906
12273	53.22	11872.235	38655.008
2993	53.18	8694.298	36554.109
1524	53.1	8148.602	33106.965
3660	53.08	8981.527	35298.73
3297	53.06	8872.339	39449.875
17176	53.04	13217.67	36087.34
3014	53.03	8657.185	36840.293
18023	52.99	13544.571	38942.344
750	52.97	7960.041	38429.277
12916	52.89	12265.772	33876.164
13266	52.87	12243.523	37669.281
9752	52.85	11124.337	37385.543
2227	52.83	8564.855	38971.977
4749	52.81	9470.485	36243.801
5197	52.78	9685.987	35182.109
5910	52.76	9783.418	37138.566
6602	52.72	9932.724	37157.301
6656	52.6	9936.675	37711.363
1	52.58	7765.272	33001.465
13859	52.57	12334.676	36075.367
8665	52.57	10648.037	34625.012
9560	52.53	11041.449	39151.934
11760	52.53	11680.095	35719.484
9942	52.45	11184.69	35265.695
8959	52.35	10923.786	35104.77
8336	52.34	10636.913	38084.359
14106	52.32	12348.569	33258.551
9608	52.3	11208.715	38725.379
8180	52.3	10743.905	39666.742
8231	52.28	10617.14	39015.91
11550	52.24	11640.87	33467.648
16699	52.22	13032.412	38912.063
4988	52.16	9399.392	33163.305
11057	52.12	11502.534	37617.516
255	52.05	7736.046	34995.441
4295	52.05	9210.971	38418.188
10673	51.99	11289.964	38679.66
2409	51.95	8577.159	37039.207
6745	51.91	10116.724	38610.395
8431	51.88	10677.107	37329.613
20304	51.86	14352.013	37110.246
11475	51.84	11583.166	33382.672
4202	51.84	9275.173	37309.426
9926	51.8	11053.038	35427.434
7168	51.8	10190.759	36548.965
7558	51.8	10384.455	33945.355
10945	51.78	11580.773	38579.945
10316	51.76	11311.735	35093.746
429	51.74	7882.549	36105.887
11801	51.72	11838.528	36189.762
18594	51.72	13721.23	34814.531
8370	51.7	10713.211	37784.848
2343	51.63	8456.686	37835.645
9984	51.61	11110.644	35069.363
16593	51.55	13006.484	38024.098
9124	51.55	10784.607	36700.008
14582	51.49	12575.109	37608.387
17599	51.47	13495.751	34597.281
15208	51.44	12835.112	35876.055
12795	51.44	11920.844	33196.477
17166	51.42	13234.568	36308.387
7992	51.4	10354.051	38130.633
4088	51.4	9082.76	35976.727
7354	51.36	10135.932	34518.875
1591	51.34	8326.337	33737.613
9456	51.34	10781.54	39771.031
15684	51.34	12859.01	33433.633
11958	51.26	11721.113	37877.563
2036	51.26	8315.654	38839.297
5432	51.21	9574.93	37677.867
7020	51.15	10198.396	38193.137
3490	51.15	8932.763	37077.465
1272	51.13	8082.937	35904.387
4089	51.11	9221.05	35978.668
19080	51.11	13912.472	37099.953
20581	51.07	14553.213	39492.438
6242	51.07	9742.965	33259.16
14550	51.05	12609.588	37296.477
4949	51.03	9340.107	33853.281
3230	51.01	8770.174	39639.965
3245	50.99	8780.014	39807.652
2273	50.99	8441.909	38515.137
4318	50.99	9108.834	38692.738
17667	50.9	13392.691	35097.426
1728	50.9	8351.906	35343.703
9625	50.9	11141.509	38587.621
12130	50.88	11812.922	39694.961
16603	50.86	13034.637	38077.297
7461	50.86	10335.058	33267.855
10118	50.84	11106.064	33240.676
12051	50.84	11720.7	38764.324
20109	50.84	14299.642	35081.625
14868	50.84	12731.441	39432.355
6034	50.82	9783.86	35600.453
15155	50.78	12725.993	36286.383
13049	50.76	12134.71	35328.262
17035	50.61	13224.075	37615.223
9039	50.57	10879.423	35904.707
10626	50.52	11409.966	38335.82
3532	50.5	9017.172	36824.852
3847	50.5	9020.92	33161.5
179	50.46	7920.146	34512.527
9387	50.46	10851.664	38901.141
14349	50.42	12549.453	35027.223
13422	50.4	12224.479	39209.414
7338	50.4	10312.279	34680.66
17270	50.34	13249.106	35050.715
5378	50.34	9535.331	37139.563
8460	50.31	10771.041	36988.344
4655	50.27	9453.81	37449.648
1014	50.21	8185.082	39233.926
14807	50.17	12558.246	39805.012
14971	50.13	12856.215	38360.977
9125	50.06	10958.495	36730.93
2506	50	8586.903	36047.313
2496	49.88	8430.532	35925.602
8357	49.88	10589.397	37972.164
18473	49.86	13747.019	36343.309
12136	49.81	11823.78	39735.527
11099	49.81	11548.139	37315.688
16470	49.77	13070.723	36728.68
20645	49.77	14547.046	38879.617
6741	49.71	10009.987	38581.734
7426	49.67	10195.806	33784.008
15351	49.63	12811.781	34274.105
19230	49.62	13831.691	38807.656
10790	49.58	11230.933	39862.453
3696	49.56	8943.863	35025.359
15235	49.5	12747.222	35335.277
16330	49.5	13004.84	35255.098
5694	49.48	9837.836	39935.105
7156	49.44	10228.621	36723.949
10563	49.31	11407.096	37760.16
15134	49.25	12904.969	36549.824
10717	49.21	11234.146	39070.523
21017	49.19	14436.833	34598.813
9259	49.17	10780.575	37693.648
9462	49.16	10909.889	39804.789
17352	49.16	13159.094	34440.945
9173	49.14	10927.392	37122.203
12937	49.12	12087.879	34137.227
8367	49.06	10755.208	37768.379
9139	49.06	10889.991	36832.648
13805	49.04	12290.982	36806.02
8533	49.02	10767.218	35896.465
20364	49	14383.096	37988.457
8581	49	10602.734	35686.574
12658	48.94	12062.481	34802.539
4721	48.93	9327.994	36543.68
10714	48.93	11372.39	39029.629
11925	48.89	11840.44	37576.594
12097	48.87	11687.208	39318.191
8197	48.85	10666.323	39517.406
12151	48.81	11784.522	39876.875
6792	48.75	9947.806	39053.234
21070	48.75	14632.32	33873.543
15027	48.73	12887.009	37889.121
3750	48.72	8931.631	34148.93
4106	48.72	9219.005	36189.781
8203	48.7	10756.869	39580.27
726	48.62	7668.342	38237.816
12458	48.62	11929.031	37062.648
6049	48.6	9749.816	35490.996
3419	48.6	8853.719	37887.188
8342	48.58	10627.359	37840.57
4695	48.58	9331.57	36914.695
2654	48.54	8556.431	33896.402
4421	48.52	9070.884	39827.352
18047	48.5	13372.305	39285.875
7734	48.5	10557.571	35617.313
17162	48.49	13209.286	36261.078
3571	48.49	8901.914	36287.129
4897	48.45	9295.021	34650.832
16951	48.41	13323.482	38161.73
424	48.37	7681.275	36075.535
18108	48.33	13669.317	39771.344
4911	48.31	9464.169	34547.785
2941	48.31	8767.612	35805.684
19985	48.31	14365.73	33723.023
13175	48.27	12280.099	36731.816
10995	48.26	11515.238	38043.242
14001	48.26	12344.256	34294.176
4626	48.24	9289.755	37690.012
1683	48.24	8417.617	34886.758
10085	48.22	11118.025	33725.93
7909	48.2	10354.795	37394.805
9836	48.18	11189.707	36634.117
17934	48.14	13497.94	38084.969
4327	48.14	9207.231	38765.098
3587	48.08	8931.211	36132.434
17109	48.08	13290.634	36546.238
2305	48.06	8615.342	38423.637
1922	48.04	8394.896	37690.727
10156	48.03	11318.809	33281.48
5652	47.99	9565.67	39624.656
17690	47.97	13565.572	35289.316
7332	47.95	10172.856	34639.133
856	47.93	7803.48	39317.898
13236	47.93	12163.365	37260.496
19198	47.93	13805.492	38416.875
4960	47.91	9462.529	33666.414
3298	47.89	8988.429	39454.27
740	47.87	7951.245	38366.711
2970	47.87	8694.456	36227.152
18373	47.85	13732.494	37076.867
20649	47.85	14580.399	38924.598
375	47.83	7814.104	35749.793
19193	47.8	13835.594	38345.063
12046	47.78	11653.514	38729.813
5093	47.78	9497.636	33898.484
8279	47.76	10745.408	38530.078
11109	47.72	11595.368	37076.57
9797	47.7	11093.362	37150.277
5490	47.64	9503.333	38279.527
12512	47.6	12063.924	36620.094
3664	47.6	8901.674	35348.273
16991	47.58	13152.639	38126.242
1943	47.57	8307.496	37877.805
18176	47.45	13698.18	39181.926
12673	47.43	12062.499	34628.383
7674	47.41	10534.275	35042.785
7770	47.39	10554.181	35945.391
3560	47.37	8995.171	36447.41
4503	47.35	9359.357	39017.645
18612	47.35	13701.127	34900.336
4808	47.34	9408.513	35869.266
13880	47.3	12390.427	36042.426
11310	47.3	11630.334	35179.703
17597	47.28	13417.4	34575.816
10520	47.28	11321.241	37344.121
17084	47.26	13213.191	36873.238
12492	47.18	11921.442	36739.883
19453	47.16	14108.178	38786.148
1681	47.16	8301.616	34877.574
19563	47.11	14039.719	37650.605
5941	47.11	9762.163	36842.035
6822	47.09	9927.008	39494.988
12147	47.07	11677.741	39830.688
8017	47.05	10419.921	38416.871
13775	47.03	12448.763	37153.773
12667	47.03	11918.886	34915.09
973	47.01	7999.746	39926.113
7793	47.01	10387.473	36212.789
18058	46.97	13423.299	39405.621
7524	46.97	10493.79	33473.844
2401	46.97	8564.589	37261.609
8211	46.97	10628.764	39353.945
2591	46.95	8539.098	34828.648
4945	46.95	9338.84	34114.793
669	46.95	7752.242	37777.41
9567	46.95	11113.659	39196.203
19829	46.91	14019.406	34413.441
19744	46.91	14188.555	35379.102
14374	46.9	12581.121	35288.621
2767	46.88	8648.229	33491.559
7434	46.86	10280.613	33600.301
7977	46.86	10474.176	38083.574
14322	46.82	12621.302	34797.711
19321	46.82	13855.101	39818.91
20190	46.8	14355.89	35962.926
14797	46.78	12692.632	39712.184
4185	46.76	9205.683	37113.305
18057	46.76	13382.247	39397.852
14412	46.74	12565.847	35774.902
19024	46.74	13854.741	36367.32
14871	46.72	12816.434	39464.547
14638	46.68	12663.53	38198.57
16766	46.59	13137.016	39719.18
19991	46.59	14368.523	33788.402
14843	46.57	12729.804	39779.84
5633	46.51	9668.782	39378.035
5767	46.51	9834.748	38748.246
10246	46.51	11213.026	34470.504
8834	46.51	10913.294	33704.813
5144	46.47	9614.156	34508.23
6999	46.47	10346.547	38623.68
13138	46.44	12072.981	36344.91
13685	46.44	12283.121	38120.465
11000	46.42	11601.933	38076.41
4948	46.42	9403.386	33844.594
9946	46.4	11070.239	35307.738
16915	46.38	13219.272	38324.078
2266	46.36	8584.328	38760.941
19380	46.36	14150.708	39277.848
10070	46.36	11115.955	33814.438
16533	46.34	13128.003	37359.211
14601	46.32	12646.781	37844.961
10586	46.32	11321.951	37977.824
6104	46.32	9876.933	35058.906
17538	46.28	13545.95	33935.949
12282	46.24	11954.211	38751.285
7946	46.24	10505.524	37703.859
10168	46.24	11281.42	33388.195
1846	46.17	8282.79	36614.133
17946	46.17	13450.466	38228.047
13545	46.17	12377.797	39509.07
12260	46.07	11873.812	39098.988
16599	46.05	13075.939	38072.621
16843	46.05	13293.63	39585.023
2709	46.05	8462.941	33272.207
13646	45.99	12462.068	38380.43
7440	45.94	10307.603	33341.672
6340	45.94	10022.428	34090.359
10428	45.94	11378.486	36353.395
18293	45.92	13609.897	38138.637
19298	45.9	13810.559	39656.281
16908	45.88	13270.057	38554.359
1690	45.86	8239.214	34921.367
13089	45.86	12116.195	35839.543
19079	45.78	13870.334	37070.02
7181	45.78	10300.818	36661.441
7730	45.76	10475.802	35578.332
695	45.75	7823.321	37973.57
11131	45.75	11456.42	36912.66
1467	45.73	8148.083	33674.457
7896	45.71	10562.093	37186.543
10249	45.69	11258.397	34486.539
13847	45.69	12468.913	36272.508
4256	45.63	9232.781	37953.215
1035	45.59	8026.096	38916.73
19287	45.57	13814.874	39465.859
1186	45.57	8069.149	37331.992
4952	45.55	9405.596	33857.273
9930	45.54	11037.698	35468.012
567	45.52	7739.015	37138.379
12541	45.52	11943.275	36374.984
7319	45.5	10330.029	34829.609
7311	45.48	10225.857	35231.215
16213	45.48	13068.394	34004.625
7935	45.46	10419.858	37622.344
16239	45.44	12958.186	34240.859
9809	45.42	11115.885	36955.137
5665	45.42	9530.254	39783.762
4388	45.32	9094.983	39377.625
8070	45.31	10543.481	39004.93
9646	45.25	11139.987	38155.32
16768	45.25	13011.588	39729.945
9952	45.23	11003.064	35387.367
19756	45.23	14093.669	35206.258
17195	45.19	13203.263	36017.063
4867	45.17	9415.428	35221.512
21112	45.17	14491.924	33173.328
17539	45.15	13447.281	33959.988
3955	45.13	9267.068	34650.176
4087	45.13	9271.231	35967.355
12744	45.13	11965.216	34022.328
354	45.11	7658.175	35648.172
11982	45.11	11829.586	38204.703
4253	45.11	9247.922	37912.281
6998	45.11	10303.185	38612.844
14704	45.11	12513.536	38747.836
10046	45.09	11075.41	34266.688
16230	45.09	13098.718	34133.824
13384	45.09	12128.339	38825.664
9870	45.06	11096.567	36362.832
7555	45.04	10428.858	33902.727
15215	45.04	12786.553	35611.43
13036	45.02	12089.84	35162.672
13137	44.98	12202.862	36342.445
4283	44.96	9220.604	38228.941
4378	44.96	9223.25	39268.352
3043	44.96	8692.431	37221.758
18111	44.94	13772.482	39779.691
16434	44.92	13048.474	36425.91
14427	44.92	12501.633	36000.543
9354	44.92	10972.283	38473.891
9521	44.9	11097.78	39706.102
17208	44.9	13275.73	35804.203
4339	44.88	9181.869	38944.438
8299	44.88	10696.657	38394.363
7080	44.86	10208.808	37737.848
20671	44.86	14579.587	38558.066
12002	44.86	11686.417	38348.172
16975	44.86	13307.358	38051.645
17346	44.85	13178.17	34383.113
12759	44.85	12065.505	33946.965
5361	44.85	9692.335	36983.824
6214	44.83	9716.224	33529.523
18628	44.83	13639.049	34544.707
14733	44.81	12614.687	39071.531
3085	44.81	8681.993	37638.512
11059	44.77	11477.6	37633.309
2973	44.77	8693.999	36269.813
11656	44.75	11848.379	34591.563
6095	44.75	9720.806	34967.363
21086	44.73	14531.372	33483.117
13074	44.67	12126.244	35639.938
16398	44.62	12927.774	35915.5
15192	44.6	12805.9	36000.316
663	44.56	7703.326	37736.164
4876	44.54	9482.72	35064.984
3345	44.54	8938.24	38684.039
13808	44.52	12424.186	36549.578
14661	44.5	12650.804	38429.672
12207	44.48	12022.357	39526.145
3623	44.46	8874.694	35607.199
6371	44.44	10051.614	34665.586
4906	44.39	9305.415	34503.559
7277	44.39	10246.688	35475.621
7525	44.39	10474.68	33473.406
9600	44.37	11010.903	38948.996
7575	44.37	10537.46	34129.102
11195	44.37	11529.539	36356.09
14313	44.35	12634.215	34742.613
13030	44.33	12126.006	35108.457
16338	44.31	13006.513	35329.758
17019	44.31	13345.523	37506.52
3425	44.29	8905.404	37946.387
16793	44.27	13072.641	39951.809
9395	44.27	10882.279	38951.539
5187	44.27	9508.497	35004.805
13482	44.25	12072.483	39842.844
6642	44.23	10118.321	37599.164
16718	44.21	13113.45	39110.832
10875	44.17	11451.969	39163.609
4229	44.17	9221.765	37735.527
16781	44.16	13056.201	39856.355
6639	44.14	10098.009	37572.371
10166	44.14	11420.154	33359.141
17099	44.08	13145.839	36768.668
8671	44.06	10629.597	34751.715
13707	44.06	12355.477	37712.625
3366	44.06	8936.162	38599.008
17889	44.02	13505.65	37434.383
19518	44.02	14127.119	38061.172
16	44	7874.806	33187.926
19513	44	14010.006	38001.137
3781	44	9036.569	33948.625
16741	43.96	13075.27	39401.676
2169	43.95	8566.177	39951.91
18764	43.93	13804.942	33394.785
4754	43.93	9367.509	36280.305
1685	43.93	8216.393	34893.992
11398	43.93	11443.083	34444.5
3521	43.91	8879.46	36976.969
17321	43.91	13275.353	34467.09
17577	43.89	13501.932	34274.668
13473	43.85	12118.867	39756.324
10264	43.85	11374.292	34653.617
3482	43.81	9027.717	37284.395
5374	43.79	9653.864	37113.723
8398	43.77	10756.889	37346.262
5853	43.75	9709.434	37522.387
8002	43.75	10435.55	38203.984
7868	43.75	10431.128	36869.051
9519	43.73	11196.844	39696.621
21099	43.73	14523.488	33337.59
2729	43.73	8751.184	33033.051
13725	43.68	12453.977	37569.398
9739	43.66	11149.267	37582.93
19149	43.64	13865.065	38007.305
20781	43.6	14612.319	37127.145
6850	43.6	9920.969	39807.035
10969	43.56	11571.654	38182.84
15090	43.5	12829.978	37050
5365	43.47	9580.022	37041.445
6626	43.47	9999.331	37495.102
4990	43.47	9486.036	33213.609
5285	43.45	9576.384	36129.309
2573	43.43	8565.354	35207.488
10372	43.43	11308.951	35709.973
405	43.39	7648.357	35933.73
1020	43.39	8153.095	38972.332
9949	43.37	11185.518	35340.492
7184	43.35	10222.131	36381.477
18534	43.33	13710.873	35654.766
8751	43.33	10590.722	33337.047
9715	43.33	11112.402	37699.707
16313	43.33	13041.364	34993.422
12018	43.33	11754.356	38432.527
9651	43.31	11128.539	38178.125
18236	43.27	13684.844	38531.238
10068	43.26	11018.705	34122.137
11880	43.26	11840.466	36963.441
14315	43.24	12506.034	34761.852
14096	43.24	12313.761	33394.199
7562	43.24	10412.225	34017.137
12121	43.22	11733.796	39572.992
7477	43.22	10255.954	33055.23
428	43.2	7787.18	36097.316
9624	43.2	11066.805	38539.598
20654	43.2	14524.354	38651.277
4217	43.16	9064.319	37563.566
12069	43.16	11808.472	38994.578
12318	43.14	11880.577	38401.215
410	43.12	7665.684	35998.078
7386	43.1	10298.904	34262.102
17017	43.08	13174.735	37823.129
18225	43.08	13669.034	38675.832
1555	43.06	8352.403	33264.102
15804	43.06	13066.685	33184.609
5166	43.06	9660.503	34781.719
17701	43.03	13548.121	35390.246
11133	42.99	11605.937	36924.023
14365	42.97	12635.562	35161.914
10048	42.97	11186.58	34281.184
2708	42.93	8608.068	33251.316
8103	42.91	10539.633	39412.957
344	42.91	7702.886	35559.285
20218	42.89	14360.1	36341.695
9082	42.87	10855.567	36336.301
3529	42.85	8857.426	36759.555
9220	42.83	10988.77	37418.648
305	42.83	7876.974	35234.625
13904	42.8	12302.304	35725.668
4305	42.8	9130.855	38566.074
13239	42.78	12256.25	37295.707
714	42.76	7777.411	38063.383
18832	42.7	13846.592	34012.164
9924	42.7	11088.927	35727.391
14961	42.64	12789.314	38563.754
10567	42.62	11276.185	37807.191
13011	42.62	12170.81	34840.91
16803	42.62	13341.854	39801.211
1902	42.6	8311.053	37453.305
18430	42.58	13603.585	36646.078
752	42.58	7860.229	38442.586
9934	42.57	11062.593	35496.871
8399	42.55	10708.769	37368.449
13015	42.55	12173.547	34884.781
13674	42.53	12420.128	38035.219
10122	42.51	11148.212	33302.969
7270	42.51	10289.702	35650.266
18701	42.51	13579.102	33587.625
14543	42.49	12660.046	37207.098
17516	42.47	13393.355	33626.816
116	42.47	7829.94	33954.055
1250	42.45	8077.706	36278.238
13085	42.43	12137.141	35816.004
1672	42.41	8405.262	34675.473
16868	42.41	13307.682	38955.398
5729	42.41	9710.784	39403.715
6069	42.39	9811.975	35368.207
9725	42.37	11017.999	37792.238
10923	42.36	11549.889	38663.914
4702	42.34	9386.814	36988.711
9016	42.34	10869.817	35677.305
15284	42.3	12713.509	34809.699
15204	42.3	12724.184	35852.484
2187	42.28	8476.39	39440.223
16199	42.28	12999.464	33769.594
13444	42.26	12173.39	39403.922
178	42.26	7972.592	34484.617
8273	42.22	10571.26	38765.594
12483	42.18	11943.127	37005.012
5687	42.16	9822.291	39823.316
2308	42.16	8588.119	38440.133
15301	42.13	12904.359	34711.262
9999	42.11	11044.757	34872.648
1632	42.11	8216.566	34189.973
17406	42.11	13262.762	33722.438
13288	42.11	12221.995	37926.496
1259	42.11	8083.509	36093.254
4535	42.11	9480.411	38701.789
1400	42.07	8097.621	34491.66
10217	42.05	11217.571	34112.852
13739	42.03	12299.517	37461.91
4839	41.99	9461.421	35484.813
21062	41.99	14501.186	34092.383
8288	41.97	10629.307	38313.121
18208	41.97	13765.87	38831.813
8127	41.95	10380.765	39768.754
6465	41.95	10061.021	35690.664
8781	41.93	10675.606	33074.43
8524	41.91	10681.241	36143.543
10959	41.91	11464.95	38403.379
8637	41.9	10776.215	34954.16
13497	41.88	12348.591	39754.723
14849	41.86	12766.406	39820.086
7939	41.82	10382.193	37644.301
8828	41.82	10865.904	33590.313
20027	41.8	14412.657	34113.367
10553	41.8	11380.408	37659.891
10911	41.78	11484	38850.332
17668	41.76	13472.076	35118.328
8118	41.76	10547.618	39583.734
11607	41.76	11707.892	34120.934
7500	41.76	10407.986	33191.906
17552	41.74	13437.582	34039.773
14433	41.72	12548.152	36057.836
11165	41.7	11620.511	36627.848
9485	41.7	11145.896	39792.957
7406	41.68	10303.876	33855.102
2289	41.67	8523.838	38601.645
5640	41.65	9705.335	39488.574
1326	41.65	8165.781	35474.238
9611	41.65	11146.133	38750.09
12505	41.63	11978.826	36577.16
11156	41.63	11623.305	36538.473
20490	41.63	14360.806	39546.234
13073	41.61	12199.659	35624.789
15836	41.57	13072.431	33476.324
11873	41.57	11692.943	36922.016
4898	41.55	9450.651	34668.453
7282	41.51	10230.478	35504.41
13430	41.51	12231.944	39329.07
3236	41.51	8648.049	39723.309
13425	41.49	12133.277	39252.07
1374	41.49	8133.825	35088.137
2987	41.47	8667.668	36513.875
11927	41.45	11635.886	37604.113
18377	41.45	13648.523	37147.469
18143	41.44	13733.798	39440.699
9189	41.44	10898.945	37207.414
452	41.42	7838.229	36269.594
9884	41.4	11190.218	36180.762
8221	41.38	10713.883	39147.766
9050	41.38	10816.234	36003.246
5243	41.38	9568.517	35626.008
19203	41.36	13908.526	38455.188
14181	41.36	12501.046	33485.809
14312	41.34	12508.055	34738.289
3282	41.34	8897.075	40006.723
20852	41.34	14507.995	36317.297
13407	41.34	12204.196	39046.801
12855	41.32	12118.054	33253.383
5345	41.32	9602.584	36835.465
3855	41.3	9166.484	33123.453
11450	41.28	11600.23	33966.031
6840	41.28	9928.576	39652.754
2688	41.28	8431.04	33644.785
9221	41.28	10990.016	37426.703
2626	41.26	8609.176	34394.973
7391	41.26	10321.6	34014.941
1634	41.26	8291.748	34202.559
20978	41.24	14444.695	34823.133
17342	41.24	13177.464	34330.113
9105	41.17	10871.64	36583.164
8833	41.17	10893.264	33662.363
8798	41.15	10864.754	33171.762
2765	41.13	8816.48	33467.941
1078	41.13	8022.21	38412.328
13895	41.09	12440.463	35578.34
1600	41.09	8339.3	33880.66
16896	41.09	13140.79	38738.324
20229	41.09	14327.513	36415.785
2010	41.05	8398.659	38475.867
2113	41.01	8308.857	39565.625
11217	41.01	11605.942	35943.77
1455	40.98	8139.425	33883.984
17361	40.94	13233.385	34268.402
11269	40.94	11515.839	35426.734
9968	40.94	11020.486	35209.246
18770	40.92	13873.276	33457.715
2207	40.92	8463.981	39317.992
5445	40.9	9604.052	37905.102
13587	40.9	12344.054	38997.617
16850	40.86	13178.363	39350.824
16509	40.84	13065.686	37121.305
10096	40.82	11143.204	33520.184
13076	40.8	12115.928	35655.563
6904	40.8	10153.28	39452.105
11355	40.8	11491.184	34741.551
10860	40.8	11490.962	39353.352
14908	40.78	12770.579	39227.813
16842	40.75	13251.412	39563.973
19346	40.75	14119.293	39864.68
7313	40.71	10216.921	34989.035
4137	40.71	9173.501	36580.074
10829	40.71	11510.674	39656.527
14579	40.69	12520.882	37567.723
5143	40.69	9538.158	34504.168
19326	40.67	13880.472	39847.266
17725	40.67	13512.5	35749.855
11547	40.65	11678.803	33449.477
12277	40.65	11944.902	38704.496
10984	40.65	11566.297	38285.336
7352	40.61	10269.276	34506.613
20733	40.61	14503.973	37963.098
1319	40.59	8159.63	35724.777
20650	40.57	14485.887	38935.723
20746	40.57	14484.178	37541.547
20621	40.55	14586.548	39264.289
9769	40.55	11013.813	37268.531
2423	40.55	8558.043	36879.047
17400	40.54	13310.687	33957.699
8164	40.54	10625.353	39899.574
14467	40.54	12538.856	36402.879
20280	40.52	14287.605	36879.434
10259	40.52	11299.264	34560.625
9103	40.52	10787.333	36555.422
9094	40.5	10869.092	36461.02
19114	40.48	13896.072	37657.828
2610	40.48	8624.517	34488.027
11941	40.48	11679.809	37698.508
5371	40.46	9495.515	37082.219
7957	40.44	10447.229	37832.547
5680	40.34	9527.03	40005.258
1387	40.34	8174.588	34627.758
10993	40.32	11540.841	38011.512
6224	40.31	9886.978	33362.055
17420	40.31	13346.387	33568.34
2155	40.29	8487.761	39800.453
3167	40.29	8844.018	38627.023
3842	40.29	9047.426	33079.34
12372	40.29	11978.404	38094.023
17337	40.25	13157.839	34583.027
2460	40.23	8459.661	36445.859
555	40.23	7698.517	37063.914
5893	40.21	9855.778	37325.68
16882	40.21	13240.933	38835.375
12569	40.21	12018.055	35861.707
12772	40.21	11954.468	33531.555
11943	40.21	11732.891	37724.754
20256	40.19	14274.589	36642.391
8372	40.17	10571.684	37809.176
11597	40.17	11785.155	33992.98
7652	40.15	10490.492	34781.789
11013	40.15	11463.666	37895.641
4741	40.15	9358.118	36506.621
9414	40.15	10844.075	39224.973
16585	40.13	13126.053	37939.113
2820	40.11	8755.961	34241.98
16773	40.11	12989.264	39777.113
6020	40.11	9879.236	35770.98
17175	40.09	13297.105	36085.27
6110	40.08	9776.696	34791.48
9296	40.06	10956.457	37982.586
1004	40.06	8059.544	39130.492
11159	40.06	11513.48	36563.789
11148	40.06	11466.758	36779.137
9736	40.04	11072.744	37550.332
2643	40.02	8432.011	33994.82
1582	40.02	8306.486	33632.168
17851	40.02	13461.732	36963.629
19943	40	14399.604	33059.301
3973	39.98	9252.005	34828.934
3835	39.98	8919.058	33029.723
11266	39.96	11423.626	35727.898
19737	39.94	14086.665	35303.871
11981	39.94	11760.968	38197.074
12234	39.92	11940.494	39175.293
16268	39.92	13009.564	34548.145
12842	39.9	12165.666	33111.527
1094	39.88	8174.782	38037.523
13677	39.88	12424.613	38049.715
1911	39.85	8336.715	37583.801
5324	39.85	9696.179	36542.793
18953	39.85	13845.159	35545.848
8213	39.83	10750.538	39368.797
17974	39.83	13537.087	38389.637
9863	39.81	11123.697	36311.391
11472	39.81	11435.694	33348.773
4206	39.79	9265.068	37411.746
8091	39.79	10555.355	39307.77
3165	39.77	8699.243	38599.637
14934	39.77	12784.204	38888.426
16588	39.75	13006.161	37994.02
9933	39.75	11093.794	35491.266
14758	39.73	12508.298	39320.336
5179	39.73	9497.4	34890.563
1179	39.73	8073.754	37257.207
9723	39.71	11029.718	37773.828
2621	39.69	8578.737	34302.922
6313	39.69	10056.691	33715.254
8903	39.67	10794.053	34636.664
6749	39.67	9983.481	38651.02
6149	39.65	9803.318	34559.457
10638	39.63	11268.491	38420.277
20436	39.6	14218.658	38827.754
8800	39.6	10948.971	33189.508
5475	39.6	9646.312	38131.066
13704	39.6	12282.945	37684.148
16361	39.56	13017.303	35529.109
5716	39.56	9754.637	39526.316
18048	39.54	13357.511	39300.305
5916	39.54	9896.742	36878.906
12537	39.54	11904.698	36341.453
11512	39.5	11670.614	33129.5
14164	39.5	12537.568	33295.496
6898	39.46	10149.36	39716.32
8584	39.46	10763.39	35713.258
7563	39.46	10402.137	34016.215
11329	39.44	11634.546	34991.988
10538	39.44	11216.296	37502.078
13611	39.44	12463.991	38929.973
2103	39.44	8220.088	39456.965
11496	39.44	11424.983	33064.867
17684	39.44	13399.171	35241.941
12585	39.4	12052.204	35423.746
7278	39.4	10333.87	35480.875
4122	39.4	9126.993	36409.82
2936	39.39	8807.813	35786.813
14342	39.39	12562.936	34958.906
15978	39.39	13070.743	33577.496
14413	39.37	12643.605	35783.953
10646	39.37	11311.001	38503.094
8025	39.35	10557.277	38512.152
16958	39.33	13271.834	38217.441
19139	39.33	13834.766	37920.809
5626	39.33	9626.357	39259.445
6804	39.31	10118.001	39216.438
4111	39.31	9270.676	36255.379
2665	39.31	8581.626	33697.676
4709	39.31	9427.099	36759.23
9903	39.31	11192.756	35778.809
13466	39.31	12201.616	39665.625
579	39.29	7795.753	37234.84
18639	39.29	13642.998	34444.559
3892	39.29	9202.498	33689.758
3454	39.27	8941.642	37534.859
18697	39.27	13735.121	33564.328
6468	39.27	10108.819	35729.477
15201	39.27	12823.703	35827.727
16720	39.27	12931.267	39141.078
7536	39.25	10367.212	33540.809
5095	39.25	9702.006	33917.637
12687	39.23	11944.663	34764.406
2017	39.23	8279.956	38540.969
11703	39.23	11754.449	35111.953
2785	39.19	8771.734	33808.223
8232	39.16	10751.222	39025.184
6397	39.16	10102.342	34950.984
20719	39.14	14591.323	38127.98
12590	39.14	11969.039	35500.617
5275	39.1	9701.331	36042.762
1852	39.08	8261.352	36700.945
17770	39.08	13503.955	36122.508
20619	39.04	14460.389	39249.121
15026	39.02	12851.982	37889.457
5911	39.02	9886.006	37140.477
9871	39.02	11040.049	36066.137
10381	39	11379.821	35876.191
9	39	7709.787	33108.641
10614	38.98	11231.873	38246.859
7165	38.96	10296.658	36853.469
11618	38.96	11805.549	34201.184
8068	38.95	10431.988	38953.348
5963	38.95	9842.373	36464.867
19738	38.93	14074.664	35320.09
10278	38.93	11267.091	34816.152
7916	38.91	10525.923	37482.664
11677	38.91	11786.818	34820.047
10668	38.91	11308.303	38616.004
174	38.91	7749.126	34448.016
3673	38.91	8915.061	35146.152
16323	38.91	13088.839	35088.711
4157	38.89	9081.262	36848.305
11651	38.89	11665.284	34551.895
14308	38.87	12565.099	34705.219
19979	38.87	14386.214	33594.453
5250	38.85	9544.725	35703.293
4449	38.85	9398.591	39953.027
2891	38.85	8699.798	35142.508
19432	38.85	14151.314	38861.828
9147	38.83	10931.391	36879.781
6167	38.81	9718.043	34170.941
13780	38.77	12298.723	36884.008
19884	38.75	14150.437	33773.266
15128	38.75	12750.41	36825.074
1818	38.72	8339.84	36384
16370	38.72	12940.225	35615.293
6308	38.7	10098.327	33679.934
21069	38.7	14465.652	33855.391
16260	38.68	13005.443	34497.922
12216	38.68	11965.035	39328.68
13771	38.66	12415.534	37065.324
4538	38.64	9484.212	38757.355
102	38.64	7877.673	33829.387
7219	38.64	10299.539	36367.863
3984	38.64	9177.444	34983.145
9237	38.62	10901.638	37548.906
5363	38.62	9634.839	37020.426
16849	38.6	13284.37	39348.313
1046	38.6	8011.887	38672.578
16607	38.6	12957.684	38113.52
11988	38.58	11790.842	38246.348
3262	38.58	8825.051	39982.242
9982	38.58	11123.91	35066.055
2763	38.58	8762.745	33456.98
8158	38.56	10567.635	39864.285
323	38.56	7770.815	35363.441
12756	38.56	11982.316	33877.867
3971	38.54	9247.141	34808.895
18691	38.52	13721.764	33773.719
4427	38.52	9074.3	39949.641
19606	38.52	14120.253	36951.355
6262	38.5	9974.113	33047.102
14078	38.49	12430.306	33536.414
18015	38.49	13416.521	38794.234
9091	38.45	10836.171	36430.18
11358	38.45	11568.082	34455.238
2224	38.45	8551.607	39247.211
18936	38.41	13909.517	35404.445
21122	38.41	14570.756	33277.793
7226	38.39	10219.556	36095.332
4963	38.39	9324.49	33695.297
6114	38.39	9784.659	34860.559
15346	38.39	12768.142	34205.117
19625	38.37	14074.941	36598.457
15319	38.35	12832.597	34568.605
13675	38.35	12459.44	38035.699
20885	38.33	14566.577	36013.867
13585	38.31	12431.454	38975.801
10368	38.29	11302.768	35686.301
20431	38.29	14392.048	38748.141
14400	38.29	12655.08	35679.211
5801	38.29	9872.107	38273.375
11134	38.27	11451.171	36964.504
14004	38.26	12413.714	34347.801
12654	38.24	11989.807	35086.563
15380	38.24	12825.141	33874.465
2543	38.24	8505.519	35510.422
16630	38.24	13026.428	38342.234
11463	38.24	11519.661	33485.738
18999	38.24	13796.277	36148.352
3404	38.24	8879.947	38041.148
12935	38.22	12166.884	34112.117
7136	38.2	10303.785	37173.086
10136	38.18	11068.504	33158.527
10562	38.16	11225.123	37750.406
5036	38.14	9521.423	33340.555
7930	38.14	10531.272	37578.383
7865	38.14	10408.667	36846.613
5351	38.12	9498.879	36890.156
13689	38.12	12482.116	37848.188
19726	38.12	14070.8	35521.93
6720	38.1	10032.355	38273.84
18638	38.08	13719.463	34427.637
18153	38.06	13664.877	39575.945
6488	38.06	9970.207	35912.414
5529	38.04	9692.266	38697.102
12561	38.04	12033.962	35769.004
13820	38.04	12281.596	36636.953
10537	38.04	11287.143	37490.051
6923	38.04	10175.696	39351.379
5764	38.03	9841.447	38714.465
10467	38.01	11244.366	36867.266
13298	38.01	12149.186	38019.824
12879	37.99	12082.126	33511.324
15472	37.99	12900.512	33488.5
18191	37.99	13621.816	39029.277
12504	37.99	11900.16	36571.563
13460	37.97	12066.091	39610.34
4792	37.97	9384.557	36042.891
2116	37.97	8414.984	39627.723
7915	37.97	10562.334	37464.387
7382	37.95	10275.892	34189.777
13993	37.93	12379.368	34486.902
5969	37.93	9811.492	36237.715
11234	37.91	11498.665	35782.758
6112	37.91	9883.254	34817.758
7473	37.89	10332.593	33030.512
314	37.89	7984.759	35291.969
10185	37.89	11257.431	33698.141
15671	37.89	12910.081	33338.066
17230	37.87	13339.737	35712.273
4264	37.87	9086.04	38030.566
17925	37.87	13359.633	37947.168
2489	37.87	8515.971	36173.617
15217	37.87	12855.029	35701.449
6806	37.85	10118.988	39231.676
17403	37.81	13295.739	33672.594
11147	37.81	11462.318	36768.977
12521	37.8	11876.282	36418.664
20412	37.76	14357.582	38532.621
20518	37.76	14242.078	39771.414
5940	37.74	9744.598	36830.637
13456	37.74	12169.877	39558.258
12636	37.74	11946.666	34986.367
17926	37.72	13430.447	37961.164
15061	37.72	12828.809	37555.84
14094	37.72	12404.842	33368.605
5435	37.72	9505.586	37721.063
19852	37.72	14075.949	33997.836
14590	37.68	12685.877	37706.281
19723	37.68	14142.162	35503.305
18133	37.68	13750.147	39599.656
5086	37.68	9553.586	33780.457
6606	37.68	10126.347	37224.523
14293	37.66	12610.846	34496.035
6051	37.66	9904.94	35505.516
20209	37.66	14390.995	36155.715
20111	37.66	14338.546	35093.891
2276	37.64	8483.059	38538.242
19347	37.64	14209.439	39883.668
4033	37.64	9228.35	35614.785
11819	37.64	11704.757	36377.008
1905	37.64	8249.44	37493.102
7647	37.62	10388.407	34647.297
842	37.62	7775.722	39224.871
18045	37.62	13444.364	39240.16
16237	37.62	13114.24	34228.078
17763	37.6	13453.367	36051.363
1530	37.6	8404.885	33007.309
1675	37.59	8245.016	34720.652
18192	37.59	13719.76	39033.348
6271	37.57	9978.678	33191.559
16714	37.57	13043.736	39061.465
5198	37.55	9561.019	35201.242
929	37.55	7817.953	39811.195
11361	37.53	11622.291	34467.777
11380	37.51	11442.656	34606.094
4943	37.49	9473.939	34110.684
4635	37.49	9376.3	37788.109
13928	37.47	12399.075	35326.266
10323	37.47	11302.865	35183.887
20517	37.47	14241.378	39755.023
18109	37.47	13595.132	39774.059
10360	37.47	11236.505	35607.773
6041	37.43	9830.515	35688.711
12862	37.43	12172.841	33338.629
18730	37.43	13656.998	33087.074
17727	37.41	13447.585	35758.508
20186	37.41	14228.693	35903.84
16211	37.39	12988.005	33988.953
11738	37.39	11832.83	35454.574
13624	37.37	12436.295	38733.129
7552	37.37	10367.912	33866.703
12655	37.37	11886.017	34775.27
4317	37.36	9223.459	38681.598
3919	37.36	9171.995	34096.262
10548	37.36	11230.859	37625.566
18580	37.34	13671.851	34966.34
20615	37.34	14599.917	39236.637
20588	37.34	14565.772	39553.48
8972	37.34	10831.356	35293.398
19031	37.32	13916.203	36408.199
14768	37.32	12503.152	39373.953
59	37.32	7948.643	33504.793
20908	37.32	14584.395	35412.715
2317	37.28	8611.196	38222.801
10481	37.28	11325.984	36987.859
12472	37.28	12026.021	36919.352
10095	37.28	11051.124	33517.781
11264	37.28	11579.945	35725.793
4611	37.24	9341.679	37881.535
19302	37.24	13790.361	39699.07
14844	37.24	12771.793	39778.883
16999	37.22	13318.17	37908.977
14651	37.2	12683.706	38356.957
11409	37.2	11454.932	34210.563
18726	37.2	13697.202	33052.188
9759	37.2	11178.243	37443.484
8879	37.18	10976.888	34393.609
20952	37.14	14455.572	35240.012
21124	37.14	14542.826	33298.473
20770	37.14	14460.36	37339.465
2304	37.14	8453.735	38422.207
11262	37.13	11482.224	35705.27
2446	37.13	8578.812	36539.215
9460	37.11	10840.639	39800.477
6886	37.11	10280.604	39596.227
18545	37.09	13727.808	35486.703
10498	37.07	11299.109	37175.586
5624	37.05	9517.447	39246.336
7420	37.05	10265.163	33699.086
3710	37.03	9043.001	34865.926
5935	37.03	9891.272	36762.32
13935	37.03	12406.121	35093.938
4398	37.01	9273.253	39539.32
4324	37.01	9186.764	38730.938
15806	36.99	13137.84	33192.18
9508	36.99	11022.247	39998.219
9038	36.97	10826.007	35898.316
16517	36.93	13060.922	37204.813
7245	36.91	10323.216	36001.699
2115	36.91	8338.052	39593.734
8168	36.91	10593.418	39919.363
18319	36.91	13762.335	37512.914
9814	36.9	11088.518	36993.797
707	36.9	7719.589	38019.832
12448	36.9	11881.88	37263.977
4191	36.88	9155.986	37167.875
12055	36.88	11709.084	38811.777
12500	36.86	12036.792	36858.648
4481	36.86	9459.773	39584.305
14854	36.86	12852.711	39905.309
6485	36.82	10092.397	35872.898
17344	36.82	13283.941	34337.707
9983	36.82	11181.704	35065.246
12327	36.82	11999.942	38455.953
12581	36.82	12020.27	35659.102
11812	36.8	11637.907	36292.176
871	36.8	7813.2	39400.34
16636	36.78	12960.258	38397.953
3060	36.76	8833.166	37418.332
9785	36.76	11095.963	37043.594
10162	36.76	11282.363	33341.156
2216	36.76	8433.434	39407.457
15093	36.74	12904.144	37065.527
12184	36.74	11980.394	39635.152
19544	36.74	14032.444	37808.449
4296	36.74	9225.993	38416.355
20694	36.74	14432.975	38275.785
9890	36.72	11012.01	35945.707
16277	36.72	13107.811	34650.809
11517	36.72	11827.689	33203.047
6536	36.7	10094.629	36477.746
2781	36.7	8822.917	33763.945
17112	36.67	13350.14	36550.73
9491	36.67	11087.314	39831.871
11942	36.65	11701.929	37723.508
12064	36.65	11700.69	38942.215
12039	36.65	11707.313	38667.543
13277	36.63	12227.056	37831.27
18368	36.63	13760.335	37035.324
1188	36.63	8112.015	37027.82
8137	36.63	10463.149	39902.332
17066	36.63	13152.907	37048.5
1337	36.63	8182.995	35376.105
11606	36.61	11846.674	34078.012
10108	36.61	11168.724	33367.348
2182	36.59	8506.947	39698.469
10290	36.59	11395.13	34914.641
19712	36.57	14000.449	35670.762
9407	36.57	10987.852	39105.059
18988	36.57	13858.875	36031.984
5508	36.55	9620.548	38496.938
20728	36.55	14427.358	37901.5
4402	36.55	9159.452	39608.957
9046	36.53	10907.614	35965.688
12650	36.53	11930.526	35050.09
14086	36.51	12362.398	33616.113
11799	36.51	11672.129	36154.781
4418	36.51	9268.228	39787.195
18025	36.51	13395.929	38962.43
12487	36.49	12038.117	36707.344
8472	36.49	10759.816	36782.871
9719	36.47	11094.747	37742.234
10595	36.47	11291.591	38096.07
15237	36.47	12835.655	35363.066
7696	36.45	10414.361	35215.199
16970	36.45	13159.373	38011.277
10883	36.45	11605.001	39256.484
15052	36.45	12873.479	37793.18
1213	36.44	8177.296	36985.277
11804	36.44	11801.725	36232.852
10736	36.44	11310.649	39266.098
16652	36.44	13114.034	38465.875
16864	36.42	13255.633	39174.371
20819	36.4	14534.016	36574.531
7082	36.4	10155.164	37761.176
12983	36.4	12068.149	34601.137
10753	36.4	11258.587	39475.816
8185	36.4	10761.662	39705.629
3306	36.38	8928.607	39292.504
14810	36.38	12657.069	39851.664
16839	36.38	13141.536	39522.52
18571	36.38	13702.053	35174.391
3096	36.38	8676.431	37750.621
13262	36.38	12190.433	37615.875
421	36.38	7956.105	36050.398
4384	36.36	9162.268	39325.504
12092	36.36	11714.328	39264.348
7931	36.36	10497.728	37583.633
3051	36.36	8746.481	37311.578
12430	36.34	12064.26	37422.086
6450	36.34	10008.341	35552.461
10731	36.32	11299.907	39259.555
9301	36.32	10983.858	38009.109
5936	36.32	9830.632	36778.477
5016	36.32	9656.779	33045.934
4139	36.32	9226.534	36612.555
17914	36.3	13459.868	37790.57
2482	36.3	8599.173	36067.055
12186	36.28	11908.521	39653.566
684	36.28	7665.028	37879.641
5638	36.28	9666.097	39484.277
4438	36.26	9323.988	39826.199
12172	36.26	11952.819	39903.109
21089	36.26	14426.463	33522.105
13018	36.24	12238.929	34967.211
18352	36.24	13594.17	37194.809
9402	36.22	10950.102	39022.059
2839	36.22	8834.346	34400.789
11612	36.22	11704.206	34165.547
7573	36.22	10535.539	34094.273
11507	36.21	11735.014	33065.359
2653	36.21	8582.855	33891.121
12345	36.21	11913.19	38253.305
14215	36.21	12706.566	33703.977
3377	36.19	9047.094	38350.328
13794	36.19	12445.077	36699.93
16824	36.19	13145.914	39696.23
17250	36.17	13306.234	35346.277
8123	36.17	10361.135	39694.91
14717	36.15	12636.424	38879.633
14531	36.13	12594.368	37059.219
2417	36.13	8479.652	37141.441
4068	36.11	9202.409	35799.285
16897	36.09	13307.516	38760.52
6575	36.09	10061.31	36887.035
8358	36.09	10705.229	37663.445
20345	36.09	14406.827	37755.73
3374	36.09	8926.797	38324.621
11991	36.07	11733.595	38274.883
4432	36.07	9079.535	40005.844
19706	36.05	14194.757	35608.105
18216	36.05	13757.381	38913.816
21091	36.05	14544.469	33526.566
13230	36.05	12273.528	37209.879
10840	36.03	11523.066	39472.023
10483	36.03	11406.494	37010.973
10461	36.03	11216.93	36799.961
12540	36.01	11899.426	36365.738
10443	36.01	11229.442	36619.453
6565	36.01	10013.095	36775.836
18875	36	13836.791	34700.063
16729	35.98	13044.212	39279.793
9872	35.98	11201.584	36068.758
4901	35.96	9433.347	34719.727
20949	35.96	14615.973	35212.297
12464	35.96	11934.392	37125.477
10286	35.94	11320.707	34858.027
3773	35.94	9002.418	33804.504
13451	35.94	12179.964	39480.656
12181	35.94	11897.84	39612.828
20177	35.92	14305.954	35828.629
9835	35.9	11158.951	36625.688
2505	35.9	8482.294	36035.047
18937	35.9	13901.355	35412.723
5073	35.9	9526.207	33652.926
18066	35.88	13400.227	39518.148
14920	35.88	12873.284	39042.891
1623	35.88	8399.463	34081.051
18101	35.86	13504.095	39983.578
15172	35.86	12857.871	36165.023
13307	35.84	12095.144	38109.727
10522	35.82	11376.368	37355.844
19246	35.82	13988.76	38981.648
12044	35.82	11692.609	38724.832
19906	35.82	14005.506	33388.617
8084	35.8	10558.067	39183.188
7603	35.8	10459.175	34248.844
4756	35.8	9306.511	36305.516
6526	35.8	10021.845	36414.465
2016	35.8	8232.377	38537.707
17593	35.78	13474.734	34489.227
9194	35.78	10975.309	37238.52
11200	35.77	11623.861	36096.895
19036	35.73	13875.758	36486.125
6687	35.73	10030.877	37967.906
5994	35.73	9764.974	36117.973
9807	35.73	11142.75	36950.293
8258	35.73	10606.049	38906.777
18714	35.71	13768.811	33477.625
12978	35.71	12176.555	34542.762
14693	35.69	12507.428	38635.633
14621	35.69	12633.315	38002.281
12449	35.67	11940.795	37271.91
13202	35.67	12128.343	36967.832
20102	35.67	14268.524	34990.141
11867	35.63	11776.232	36910.188
4493	35.63	9432.304	39413.086
1368	35.61	8177.89	34965.852
16421	35.61	13093.922	36250.758
400	35.61	7716.376	35911.391
9939	35.59	11041.517	35544.043
10266	35.59	11216.139	34660.637
2919	35.59	8772.425	35628.66
8759	35.57	10727.088	33164.355
18587	35.57	13706.247	35086.598
18547	35.57	13750.13	35510.168
11173	35.55	11597.915	36387.531
12618	35.55	11852.447	35396.484
2946	35.55	8638.579	35922.102
7922	35.54	10499.537	37540.84
3840	35.54	8914.761	33066.238
9432	35.54	10959.341	39441.594
11508	35.54	11784.561	33078.879
16726	35.52	13088.161	39212.898
19602	35.5	14056.705	36885.867
16525	35.48	12982.122	37240.5
12107	35.48	11741.064	39419.793
2085	35.48	8358.119	39268.848
19903	35.46	14191.528	33354.922
12821	35.46	11936.597	33121.289
19472	35.46	14141.686	38358.012
7735	35.44	10406.976	35624.93
18621	35.44	13711.508	34751.133
8166	35.44	10726.081	39905.32
4174	35.42	9244.092	37006.465
9234	35.4	10813.855	37537.422
13162	35.4	12264.685	36616.141
8458	35.4	10672.885	36974.391
7528	35.36	10359.921	33499.543
4705	35.36	9316.41	36722.07
16325	35.34	13062.713	35165.781
6241	35.34	9736.382	33247.621
13299	35.32	12211.804	38048.023
20049	35.32	14282.593	34473.465
2624	35.32	8605.138	34368.059
13865	35.32	12496.24	36167.035
5278	35.31	9564.756	36052.77
18843	35.31	13831.469	34164.414
14741	35.31	12500.317	39193.371
19264	35.31	13825.639	39161.059
8037	35.31	10384.61	38676.277
6961	35.31	10142.283	38813.16
9413	35.31	10986.582	39217.469
5780	35.29	9763.352	38321.445
12383	35.29	12012.092	37919.691
6499	35.29	10008.724	36055.738
18351	35.29	13638.417	37185.477
8887	35.29	10790.4	34476.719
19256	35.29	13860.56	39083.844
7257	35.29	10137.303	35785.391
9480	35.27	11073.021	39755.098
17912	35.27	13414.246	37782.398
11504	35.27	11654.885	33024.191
20348	35.27	14346.101	37835.008
4474	35.25	9323.125	39480.977
11474	35.25	11543.85	33372.914
17390	35.25	13226.067	34126.09
221	35.25	7915.07	34796.637
13413	35.25	12110.942	39106.168
20356	35.23	14350.255	37903.258
10728	35.23	11293.589	39215.832
11236	35.23	11563.839	35799.773
12954	35.23	12113.076	34296.703
5676	35.21	9636.556	39934.277
10400	35.19	11422.261	36031.527
3640	35.17	9055.348	35415.727
18486	35.15	13626.835	36114.879
6255	35.15	9833.125	33073.949
10862	35.15	11600.501	39368.688
7904	35.15	10459.672	37357.094
13129	35.15	12181.907	36285.316
3613	35.13	8909.557	35770.781
9783	35.13	11070.126	37032.809
7487	35.13	10372.391	33051.871
7933	35.13	10498.306	37602.008
8474	35.11	10717.591	36785.816
16505	35.11	13009.724	37008.938
20430	35.11	14223.62	38744.676
11183	35.11	11539.066	36517.039
17590	35.09	13404.767	34462.996
11596	35.09	11816.997	33967.953
13395	35.09	12278.943	38953.676
3642	35.08	9008.034	35439.441
8285	35.08	10708.584	38606.254
13550	35.08	12313.036	39573.82
5901	35.08	9908.738	37071.23
10244	35.08	11247.571	34428.551
17014	35.08	13144.984	37732.871
18499	35.06	13736.79	36000.57
141	35.06	7838.509	34191.125
5064	35.06	9513.889	33587.211
1164	35.06	8124.711	37431.914
8083	35.06	10545.941	39171.855
11317	35.04	11634.206	35207.504
18011	35.04	13388.959	38766.207
10665	35.02	11348.238	38603.973
12242	35.02	12028.277	39266.305
10332	35	11288.819	35316.402
8658	35	10593.127	34875.043
13221	35	12067.5	37159.602
3610	35	8938.817	35746.152
11193	35	11451.593	36341.344
13591	35	12319.631	39019.746
16527	34.98	13084.112	37269.711
18613	34.98	13749.706	34928.48
9782	34.98	11190.014	37026.801
15320	34.96	12918.628	34576.008
12628	34.94	11883.106	35157.355
6821	34.94	10126.498	39493.012
13492	34.94	12263.11	39967.988
11715	34.94	11828.791	35307.156
923	34.92	7822.793	39758.473
9334	34.92	10825.323	38252.785
2619	34.92	8592.131	34585.094
20958	34.92	14460.108	34953.93
11879	34.92	11815.281	36951.508
9385	34.9	10862.119	38892.066
14975	34.9	12749.995	38389.121
17887	34.9	13506.359	37418.367
9721	34.9	11192.304	37765.766
6955	34.9	10283.39	39067.688
10004	34.88	11189.231	34664.566
15033	34.88	12808.608	37935.828
8539	34.86	10652.758	35949.879
8662	34.86	10770.023	34913.141
12948	34.85	12071.478	34233.715
19352	34.83	14152.333	39973.844
19064	34.83	13826.714	36892.273
19425	34.83	14032.79	38804.949
15171	34.81	12902.237	36146.387
5830	34.81	9781.243	37892.141
4455	34.81	9398.764	39993.91
6240	34.79	9812.707	33213.625
8733	34.79	10718.072	33954.848
17916	34.79	13366.905	37810.563
14156	34.77	12632.073	33221.172
9447	34.77	10888.924	39678.297
14861	34.75	12790.166	39991.434
3603	34.75	9010.515	36010.508
10385	34.75	11314.356	35929.938
3784	34.75	8967.418	33670.141
12283	34.75	11902.179	38750.996
7807	34.73	10496.586	36282.457
11964	34.71	11791.655	37910.773
2669	34.71	8442.773	33729.867
9627	34.69	11024.201	38597.535
16554	34.69	13128.721	37514.688
774	34.69	7966.584	38635.137
9204	34.69	10843.02	37334.727
7211	34.69	10284.891	36315.219
9176	34.69	10843.575	37134.891
6524	34.69	9967.704	36403.043
11503	34.69	11710.447	33007.496
12503	34.69	12065.885	36570.281
11237	34.69	11620.659	35808.508
12235	34.67	11965.951	39203.48
21006	34.67	14473.075	34516.488
15692	34.65	12724.815	33468.645
3845	34.65	8855.63	33104.953
3775	34.64	8945.35	33845.52
16430	34.64	13094.519	36385.039
13289	34.64	12238.619	37945.172
2889	34.64	8760.539	35120.16
12272	34.64	11899.837	38644.328
4803	34.62	9466.307	35820.359
17861	34.62	13560.879	37060.867
3601	34.62	9011.673	35998.363
1677	34.62	8325.131	34791.211
9477	34.62	10798.111	39991.996
19587	34.6	14193.639	37281.914
7026	34.6	10176.331	38262.449
18294	34.58	13694.128	38145.59
13457	34.58	12212.603	39567.266
5973	34.58	9726.452	36265.086
3065	34.56	8784.915	37442.805
18567	34.56	13771.643	35156.762
17147	34.56	13159.162	36456.586
9269	34.54	10903.989	37777.945
13645	34.54	12282.75	38351.93
13639	34.54	12364.596	38609.797
1576	34.54	8386.383	33588.055
19435	34.52	14130.598	38870.336
18155	34.52	13752.515	39286.543
14033	34.52	12343.569	33966.551
13770	34.5	12400.831	37030.137
15092	34.5	12857.258	37056.836
5303	34.5	9678.774	36334.836
11044	34.5	11549.453	37538.805
14438	34.5	12630.414	36106.305
3962	34.48	9276.604	34756.797
9403	34.48	10912.679	39030.344
7223	34.48	10220.053	36061.441
13560	34.48	12445.954	39330.676
15364	34.46	12734.07	34071.883
19682	34.46	14043.657	36011.262
16367	34.46	13132.265	35606.695
9019	34.44	10959.643	35696.699
6705	34.44	10078.621	38120.367
17347	34.44	13185.952	34388.078
1753	34.44	8219.207	35692.984
20165	34.42	14217.472	35698.449
8745	34.42	10701.68	33518.949
13886	34.42	12414.004	35811.781
5315	34.42	9679.395	36448.488
15143	34.41	12873.037	36680.938
13752	34.41	12343.728	37239.547
16391	34.39	13013.586	35833.309
1273	34.39	8185.156	35904.172
10568	34.39	11399.14	37809.348
1296	34.37	8008.48	35835.238
3212	34.37	8667.692	39400.398
19223	34.37	13936.298	38719.078
4313	34.37	9154.539	38649.359
5257	34.35	9578.086	35785.727
11364	34.35	11546.151	34485.309
8366	34.35	10749.274	37761.488
6186	34.33	9839.417	34120.832
6727	34.33	10044.863	38424.277
12616	34.33	11997.431	35383.328
17904	34.31	13461.108	37623.898
4475	34.31	9364.519	39482.617
6481	34.31	9978.009	35837.969
12859	34.29	12139.919	33294.055
12342	34.29	12008.894	38235.375
5765	34.29	9902.414	38723.383
9922	34.27	10998.62	35711.688
4124	34.27	9085.525	36443.602
7256	34.27	10235.67	35783.59
6679	34.25	10135.658	37922.664
2697	34.25	8566.453	33444.98
2452	34.23	8554.848	36614.48
12981	34.23	12235.97	34585.078
10968	34.23	11545.035	38171.141
3969	34.21	9133.357	34796.598
15300	34.21	12727.612	34693.906
2260	34.21	8564.071	38688.898
8604	34.19	10570.613	35274.059
7233	34.19	10227.654	36166.926
20966	34.18	14558.856	35030.891
3203	34.18	8766.722	39243.066
7849	34.18	10452.056	36683.5
13616	34.18	12396.177	38673.238
10627	34.18	11262.189	38337.344
2090	34.16	8303.836	39335.703
16835	34.16	13325.895	39495.781
6990	34.16	10302.89	38548.988
6916	34.16	10286.541	39285.957
16885	34.16	13218.225	38905.23
10495	34.14	11350.157	37146.262
6541	34.14	10125.968	36548.285
13971	34.14	12372.995	34816.902
4004	34.14	9197.177	35233.426
9756	34.14	11090.344	37402.809
16561	34.14	13019.922	37663.836
14497	34.12	12575.842	36747.359
8824	34.12	10911.43	33525.66
11167	34.12	11448.32	36662.219
19671	34.12	14039.796	36166.766
5506	34.1	9545.599	38468.5
4118	34.1	9182.576	36369.625
6555	34.1	10069.811	36693.125
13678	34.08	12477.274	38063.543
20753	34.08	14468.164	37364.266
9892	34.08	11117.368	35975.289
9682	34.06	11171.431	38067.914
1219	34.06	8171.826	36706.926
1535	34.04	8391.474	33055.379
14477	34.04	12502.428	36539.609
18654	34.04	13663.094	34084.762
7991	34.04	10367.2	38123.766
1629	34.02	8327.652	34158.676
13197	34.02	12163.131	36938.043
11817	34.02	11698.66	36320.555
18156	34.02	13638.967	39291.938
2124	34.02	8345.441	39730.828
3207	34	8809.367	39309.629
6062	34	9856.546	35305.66
3888	33.98	9191.332	33637.277
2381	33.98	8560.976	37625.242
1523	33.98	8171.056	33060.621
10705	33.96	11321.019	38932.715
3747	33.96	8905.078	34426.023
2913	33.96	8839.151	35454.07
6362	33.96	9999.204	34465.715
7349	33.95	10315.414	34769.145
8747	33.95	10602.828	33576.77
19843	33.95	14053.328	34221.734
11146	33.95	11557.442	36766.012
6743	33.95	9951.639	38602.898
10305	33.95	11292.824	35039.145
18405	33.95	13677.886	36746.703
8199	33.93	10654.143	39535.141
7252	33.93	10183.716	35744.977
11691	33.93	11650.769	34989.77
168	33.93	7890.195	34400.035
3416	33.91	8874.021	37870.992
11848	33.91	11776.332	36678.43
6309	33.91	10081.748	33684.34
14295	33.91	12576.504	34563.652
14972	33.89	12789.489	38360.641
12745	33.89	11937.067	34021.734
5809	33.89	9748.359	38015.762
19061	33.89	13889.881	36818.012
8988	33.89	10912.029	35403.078
15274	33.87	12845.615	35072.648
11526	33.87	11742.539	33249.738
953	33.87	7913.918	39980.195
16668	33.85	13029.249	38590.379
6370	33.85	9929.608	34662.238
1193	33.85	8182.474	37075.672
13048	33.83	12222.36	35324.148
1733	33.83	8390.762	35370.211
20692	33.83	14629.127	38211.297
8055	33.83	10467.636	38827.59
397	33.81	7698.994	35903.074
12491	33.81	11886.781	36728.637
18926	33.81	13866.295	35308.199
8729	33.79	10708.786	33820.047
5545	33.79	9616.296	38987.895
14117	33.79	12348.972	33088.078
19221	33.79	13893.53	38708.477
10475	33.79	11221.703	36919.59
7814	33.77	10494.661	36325.559
17008	33.77	13344.95	37679.184
9610	33.77	11060.192	38734.43
4076	33.77	9238.228	35860.305
9998	33.75	11035.864	34866.91
14962	33.75	12739.713	38565.152
942	33.75	7651.666	39906.672
1727	33.75	8380.455	35335.758
380	33.75	7891.153	35768.984
16261	33.75	13122.669	34504.098
17496	33.73	13463.497	33426.461
2245	33.73	8485.279	38825.195
15357	33.72	12864.299	34004.352
5443	33.72	9681.29	37896.891
20428	33.7	14331.621	38713.359
10274	33.68	11410.464	34714.406
10598	33.68	11418.794	38135.02
2074	33.68	8330.265	39187.941
9855	33.66	11084.793	36258.273
460	33.66	7980.132	36329.734
12608	33.64	11915.989	35329.836
18341	33.64	13608.621	37435.402
7392	33.64	10304.646	34022.047
6737	33.64	10054.917	38508.34
15685	33.64	12882.181	33434.617
2310	33.62	8525.29	38166.926
11335	33.62	11542.536	35045.324
6245	33.62	9744.717	33305.715
21049	33.62	14501.42	33998.633
10426	33.6	11399.252	36312.621
18335	33.6	13582.917	37403.758
4142	33.58	9132.787	36662.629
7710	33.58	10476.372	35383.23
11948	33.58	11833.527	37784.883
8437	33.58	10664.78	37074.203
12831	33.56	12209.034	33032.93
8994	33.56	10803.37	35434.461
6750	33.56	9968.087	38687.414
2778	33.56	8733.612	33736.043
16031	33.54	13071.466	33635.488
21000	33.54	14558.061	34487.438
17340	33.54	13270.898	34290.262
1941	33.54	8207.52	37864.547
4998	33.54	9365.434	33250.25
17529	33.52	13561.589	33788.008
18951	33.52	13994.932	35534.484
11319	33.52	11446.379	35210.93
7224	33.5	10323.961	36065.566
17533	33.49	13535.377	33843.949
5997	33.49	9714.094	36142.32
7117	33.49	10207.004	37283.57
279	33.47	7776.945	35089.664
14826	33.47	12609.366	39971.41
4058	33.47	9167.426	35724.738
4728	33.47	9489.646	36619.07
2960	33.47	8719.806	36093.059
4251	33.47	9136.892	37899.047
5320	33.47	9567.928	36503.094
5774	33.47	9828.729	38534.848
8706	33.47	10596.371	34235.688
10251	33.47	11291.53	34504.715
7122	33.47	10268.496	37305.141
5232	33.47	9641.017	35481.273
1569	33.47	8250.161	33491.758
9318	33.45	10856.828	38169.859
1803	33.45	8212.783	36200.285
10838	33.45	11436.063	39440.691
4917	33.45	9424.643	34366.832
8369	33.43	10754.251	37780.879
[truncated: 14,741 more rows]
