# Supplementary material for: Insights on the Control of Yeast Single-Cell Growth Variability by Members of the Trehalose Phosphate Synthase (TPS) Complex
Source: Front Cell Dev Biol. 2021 Jan 28;9:607628. doi: 10.3389/fcell.2021.607628 (PMC7876269; doi:10.3389/fcell.2021.607628)
Supplement: Supplementary file 4 [file Data_Sheet_3.ZIP › to_send/input_files/Gal_Delta_2_Ntd-TPS1-Gal_t5.csv]

Id	Area (µm²)	Centre X Position (µm)	Centre Y Position (µm)
4886	951.17	9048.683	33343.102
21144	923.2	13331.494	36543.137
3047	855.19	8603.391	37335.836
3435	807.35	8610.064	33246.344
22718	801.24	13718.407	35482.734
12699	787.77	11155.375	34049.449
18540	760.82	12694.305	38742.816
23683	743.98	14060.391	39755.477
11709	721.71	10965.031	37996.508
14907	705.83	11726.751	35894.637
24065	685.14	14139.783	35671.078
19353	664.43	12835.576	33997.957
13504	663.05	11264.905	38824.445
21161	661.48	13297.208	36378.461
8029	638.64	10056.047	34973.461
18499	636.57	12639.893	38442.148
22592	623.89	13613.885	36647.063
14522	623.76	11416.656	33358.961
15774	621.61	12026.73	37474.59
19290	620.19	12901.694	34517.18
8394	614.73	10086.486	37958.324
3310	609.89	8597.597	34545.945
7815	596.15	9865.895	33394.383
10547	590.29	10748.038	37770.891
13211	585.77	11121.37	36957.77
12315	585.36	11073.854	37394.277
8908	583.28	10061.423	37828.164
11247	582.61	10902.713	35105.102
9861	581.36	10548.283	36699.621
4441	581.09	9027.286	36877.879
23009	577.85	13816.627	33782.461
16821	574.27	12206.543	37839.773
24696	571.91	14343.639	37115.98
10441	571.88	10453.324	38365.121
15746	567.62	11954.296	37591.449
19051	561.91	12900.457	36968.676
12552	560.29	11090.823	35512.527
23490	557.43	13944.624	38721.145
11589	556.97	10978.205	37424.449
13082	556.15	11369.585	35878.27
9814	555.94	10266.606	36318.441
14205	550.94	11616.11	36105.66
17214	550.42	12427.328	39250.289
4446	548.33	8970.622	36908.805
12615	546.32	11106.899	35075.098
6811	545.99	9507.388	37724.84
16044	545.04	11977.76	35021.609
17520	542.83	12262.983	36570.145
8358	542.43	10070.476	37724.328
9419	541.22	10311.824	33044.965
9046	539.79	10211.627	36727.012
13396	539.44	11109.687	38187.68
12094	531.18	11037.628	38880.77
10371	531.05	10757.758	39113.246
7092	528.85	9496.185	39511.156
14065	528.77	11458.953	37235.078
3639	527.91	8770.647	35028.742
18462	527.07	12655.261	38195.594
22730	523.56	13562.976	35581.813
25501	522.45	14449.227	34959.883
22242	522.03	13617.416	39492.805
9544	520.8	10399.251	34023.699
22035	520.46	13533.208	38398.094
2900	519.19	8454.867	38423.727
17335	518.65	12412.579	38044.578
10486	516.93	10683.021	38035.492
7357	514.42	9793.36	37973.641
8865	514.21	10161.49	38100.449
18148	512.22	12637.041	35457.77
6074	505.47	9279.702	35544.664
22685	503.21	13749.496	36052.836
21374	501.03	13312.96	34030.348
21937	495.91	13495.017	37432.602
8887	495.84	10307.472	37893.656
7429	489.19	9850.497	37074.383
10618	487.41	10582.871	37257.102
6652	487.33	9526.699	36392.488
16113	487.2	12054.721	34624.246
17250	486.28	12355.253	38890.863
21344	485.82	13174.812	34389.941
24807	484.84	14331.025	38413.453
15796	483.73	11932.418	37288.324
17644	480.4	12361.599	35486.34
17272	480.18	12438.819	38735.215
5716	477.89	9464.865	38499.734
6201	475.49	9401.187	33857.055
11528	474.97	10923.758	37120.199
8143	471.41	10036.729	36026.355
15505	466.72	12011.253	39359.594
15668	465.47	12044.81	38279.156
24902	465.24	14229.124	39369.711
17548	464.76	12426.131	36482.23
21410	462.85	13152.472	33673.285
22531	462.04	13733.075	37081.902
16072	461.08	11918.777	34922.379
15741	461.05	11886.699	37569.988
11449	460.09	10888.543	36673.816
22978	456.74	13884.529	33486.238
14489	456.68	11466.418	33939.402
12064	456.01	11083.267	39003.395
22347	455.95	13705.426	38661.656
12540	455.34	11062.163	35732.281
9572	452	10520.565	34136.105
24563	451.24	14361.583	35857.992
13003	450.6	11295.627	35097.422
23307	450.14	13846.429	37019.637
1755	449.91	8018.944	34920.137
13942	449.57	11454.903	38105.352
10865	448.25	10624.271	35215
15953	448	12046.036	35773.953
5337	445.81	9230.863	37957.895
17145	445.6	12383.271	39626.246
7471	445.28	9827.063	36768.871
4480	444.78	9009.137	36828.5
1913	444.42	8152.981	33112.539
23117	443.98	13857.809	34969.973
4611	443.23	8863.284	35703.16
18922	442.71	12882.298	38095.598
20540	441.16	13026.639	38344.441
22120	440.91	13360.681	39293.648
12340	439.68	11091.269	37237.004
8369	439.42	10058.752	37835.641
2903	439.26	8568.558	38439.902
22122	439.13	13542.463	39338.277
20902	438.63	13214.853	38325.855
25689	437.25	14558.036	33277.691
18391	435.7	12647.627	37542.043
17219	433.94	12428.564	38981.738
12894	433.67	11209.404	34130.039
21425	433.61	13169.724	33540.113
2957	433.11	8458.119	37839.789
20149	432.94	12945.343	35040.289
1873	431.81	7999.778	33393.105
5392	431.35	9210.171	38424.32
3570	431.24	8831.7	34218.617
8602	430.99	10095.7	39621.785
15520	430.43	11954.45	39214.281
15146	429.88	11715.66	37878.297
16956	429.17	12224.074	38913.352
1730	428.25	8173.71	34971.977
11673	428.17	10944.45	37808.52
17399	426.96	12440.198	37573.016
20050	426.81	13061.339	34013.238
22363	426.23	13766.107	38767.391
20984	425.47	13310.477	37909.195
8975	424.61	10300.918	37105.176
13577	423	11394.603	39395.941
18158	422.48	12589.055	35519.598
15926	421.68	11899.737	36355.852
7682	421.08	9762.72	34796.586
4596	418.9	9033.975	35807.375
15938	418.15	11839.418	36194.52
14585	418.07	11758.517	33198.977
21536	416.92	13438.131	33647.297
21132	415.58	13324.952	36419.766
6859	415.39	9636.119	38125.441
11211	414.74	10952.981	34807.695
35	414.4	7723.717	33247.211
17636	414.11	12430.46	35459.098
10822	414.07	10759.431	35708.773
11646	413.42	10836.85	37693.105
25335	412.46	14624.568	36710.355
9842	410.91	10367.757	36521.348
16221	410.01	11949.098	33222.965
21318	409.45	13262.203	34469.813
11577	408.97	10806.159	37372.551
19795	408.88	13109.95	33475.25
24081	408.21	14131.315	35503.777
10528	405.87	10747.738	37965.156
23585	405.2	13801.843	39609.957
12419	404.97	11189.693	36638.281
12961	404.66	11291.377	34696.465
10667	403.92	10762.426	36990.707
5100	403.92	9198.164	35797.77
17808	403.15	12292.61	33661.238
20330	402.71	12924.553	36693.859
3800	401.33	8827.429	36698.957
19055	400.22	12808.375	37014.094
19550	399.8	12782.767	33575.816
18750	399.64	12809.103	39467.793
4253	398.59	8988.389	38698.938
4630	398.13	8941.041	35527.227
25362	398.07	14614.954	36652.648
2878	397.25	8515.454	38602.672
13212	397.17	11285.386	36957.293
20515	396.98	12940.23	38117.738
21158	396.56	13230.729	36319.691
2767	395.52	8443.925	39325.488
3592	395.05	8829.414	34407.086
15561	394.11	11904.751	38883.543
19156	393.88	12715.924	35782.246
16682	393.45	12159.593	36684.309
21431	392.82	13143.705	33610.266
12201	392.69	11096.681	38031.109
25270	392.65	14323.673	37403.953
25122	392.02	14508.937	38817.473
3839	390.95	8759.858	37178.984
9956	390.49	10490.074	37596.336
18529	389.62	12505.272	38629.957
4467	389.05	9002.386	37007.887
17921	388.4	12539.713	33298.047
12258	387.96	11090.8	37740.508
13098	387.63	11214.784	36013.988
9662	387.38	10415.459	35221.586
23979	387.25	14019.572	36611.684
11470	387.11	10900.43	36780.605
16334	387.08	12065.324	33572.691
3567	386.23	8745.787	34212.574
17355	385.71	12479.158	37855.801
6879	384.95	9651.38	38284.004
16647	384.76	12186.275	36347.008
6395	384.32	9666.964	33983.598
12385	383.07	11128.383	36952.406
24205	382.99	14041.265	34283.309
10150	382.98	10547.074	39181.93
17919	382.84	12504.249	33283.492
18997	382.75	12706.289	37632.008
16385	382.71	12080.127	34145.051
18747	382.36	12730.615	39442.598
18407	382.23	12546.49	37748.438
8648	382.11	10297.565	39827.598
14452	381.98	11443.588	34210.137
10030	381.85	10351.462	38131.32
2981	381.12	8503.038	37736.223
14017	381.06	11552.455	37612.598
12169	380.56	11102.852	38190.684
7556	379.99	9883.795	35923.488
7373	379.83	9768.559	37821.688
16218	379.47	11914.046	33197.223
13131	379.3	11320.678	36263.652
18021	378.42	12672.086	34160.613
5748	377.52	9456.598	38200.934
9226	377.17	10319.649	34844.875
21927	376.63	13493.577	37339.18
16326	376.52	12076.522	33520.426
14134	375.5	11455.207	36780.953
930	374.93	7712.701	38526.508
12162	374.62	11129.923	38169.832
14316	374.49	11495.485	35138.238
2362	373.7	8316.646	37292.82
9573	373.66	10368.113	34244.434
21322	373.57	13213.181	34487.488
6435	373.47	9666.022	34440.691
3787	372.63	8678.46	36558.117
6291	372.42	9391.489	33167.578
7648	372.27	9835.175	35126.016
3583	372	8631.508	34277.781
13674	371.56	11459.894	39793.609
25269	371.21	14549.884	37376.859
13346	370.43	11390.964	37921.742
22351	370.25	13660.114	38675.242
8684	370.02	10285.776	39752.359
7639	369.78	9799.913	35373.504
1904	368.86	8079.56	33319.699
21938	368.82	13375.356	37437.832
13921	368.76	11565.653	38291.477
18419	368.51	12637.527	37847.688
2134	368.3	8282.957	34966.828
13935	367.78	11507.428	38044.219
457	367.48	7818.57	35774.332
24128	367.19	14004.991	34974.703
15091	366.88	11797.242	37501.293
8555	366.19	10107.099	39217.387
22756	366.15	13707.306	35180.367
9482	363.87	10492.713	33472.738
13334	363.8	11221.337	37862.195
10278	363.64	10734.966	39672.789
20080	363.59	12998.856	34488.43
10847	363.13	10651.958	35325.031
7633	362.9	9848.361	35319.391
23368	362.65	13948.089	37665.539
18336	362.32	12651.55	37205.879
823	362.3	7674.514	37812.559
18129	361.81	12692.403	35235.82
16023	361.65	12005.038	35137.289
23591	361.63	13808.226	39661.715
5978	361.33	9401.794	36273.777
10280	361.21	10587.705	39679.914
12854	360.9	11332.58	33676.887
20179	360.52	12998.716	35340.016
13112	360.52	11229.336	36089.402
23390	360.35	13852.274	37862.465
7595	360.25	9779.245	35600.57
24110	360.22	14180.904	35385.625
22926	359.87	13679.479	33060.309
14405	359.76	11582.721	34511.98
7375	359.39	9698.075	37528.484
12317	358.74	11114.238	37391.293
7918	358.55	10094.942	33672.414
20228	358.26	12937.54	35784.023
4306	358.05	9006.838	38462.863
4014	357.82	8820.369	38788.512
25018	357.17	14573.41	39686.664
19233	357.15	12882.599	35232.16
527	357.09	7881.095	36109.211
25030	357.07	14534.6	39464.828
13073	356.82	11294.7	35720.273
19256	356.77	12849.459	35100.559
21105	356.61	13137.92	36772.773
10613	356.29	10620.252	37200.555
11145	356.17	10932.69	34122.352
25684	355.87	14455.781	33246.324
4620	355.85	9004.186	35447.367
4931	355.66	9234.743	33921.5
9929	354.87	10343.403	37400.93
10654	354.77	10761.953	36904.172
22857	353.74	13710.244	34123.469
25132	353.55	14567.877	38925.82
20815	353.51	13280.059	39354.988
3811	352.88	8651.979	36847.563
13398	352.8	11407.731	38253.699
24017	352.8	14071.17	36096.98
23817	352.49	14122.887	38157.566
25254	352.44	14479.991	37544.344
22767	352.17	13670.303	34968.332
8901	352	10318.625	37678.293
13792	351.42	11597.676	39264.535
25021	350.98	14595.391	39711.355
13491	350.77	11252.052	38831.734
23944	350.64	13991.219	36876.223
23158	350.48	13896.518	35415.621
22529	350.33	13769.547	37050.758
12767	350.31	10997.668	33387.832
22547	350.08	13668.752	36951.348
16677	349.98	12226.56	36618.496
21454	349.98	13328.008	33213.633
4152	349.87	8855.608	39826.355
16435	349.62	12056.759	34617.668
13839	349.45	11473.224	38915.891
628	349.35	7785.46	36749.82
22076	348.62	13403.874	38795.484
20523	348.55	13000.821	38204.52
15201	347.99	11677.208	38349.004
21154	347.4	13167.013	36269.023
15317	347.21	11652.339	39224.207
10721	346.46	10703.756	36479.371
10490	346.21	10722.404	38052.867
19170	345.6	12832.441	35886.973
4295	345.06	9035.096	38351.098
13974	344.83	11436.545	37730.406
17273	344.81	12313.405	38744.801
14765	344.24	11835.039	34595.906
4671	344.2	8934.902	35025.504
23153	344.06	13794.401	35338.676
9250	343.8	10299.078	34686.199
9000	343.68	10204.167	36725.094
23902	343.62	13880.876	37663.754
5545	343.38	9063.097	39834.441
6514	343.05	9677.939	35189.887
16274	342.93	12156.326	33109.316
9074	342.65	10257.819	36318.715
9144	341.98	10187.3	35807.313
17648	341.63	12438.829	35501.316
25701	341.38	14481.417	33067.621
10350	341.36	10596.63	38984.352
25016	341.31	14431.514	39673.5
15109	341.21	11630.743	37607.348
14124	341.1	11472.598	37018.246
9755	341.06	10445.514	35925.402
25566	341.06	14522.633	34575.203
17379	340.88	12348.619	37724.52
15368	340.77	11800.635	39703.711
18097	340.71	12555.846	34966.664
12646	340.31	11094.777	34689.563
23475	340.29	13901.041	38646.637
13355	339.93	11318.187	37983.164
3430	338.93	8484.305	33186.473
25029	338.87	14494.873	39448.359
484	338.76	7697.913	35913.957
5148	338.55	9214.942	36194.18
11105	337.86	10817.307	33502.504
23958	337.78	14158.194	36992.391
18709	337.78	12720.78	39784.266
4741	336.94	8851.891	34148.258
23809	336.92	14140.422	38432.414
4521	336.92	8960.716	36482.199
22472	336.54	13755.192	37523.254
24181	336.46	14187.955	34395.496
12493	336.25	11181.207	36186.797
18526	335.98	12603.88	38602.121
7381	335.96	9760.628	37570.957
21250	335.69	13299.463	35350.5
13469	335.25	11280.38	38681.344
6623	335.04	9564.792	36134.902
5285	335.02	9249.25	37451.473
16565	334.7	12160.469	35742.711
10318	334.68	10618.293	39355.344
19079	334.62	12901.425	36553.914
13856	334.45	11492.404	38707.191
8460	334.37	10080.608	38467.438
15776	334.18	11952.172	37473.055
8365	334.12	10069.9	37782.742
9351	333.62	10189.37	33789.066
20837	333.49	13299.321	38960.473
12607	333.37	11051.276	35246.855
23164	333.37	13891.364	35462.824
23190	333.18	13977.478	35766.473
20936	333.05	13313.157	38167.59
9168	332.97	10102.711	35739.875
4317	332.88	8892.395	38216.699
8348	331.78	10019.47	37664.402
11838	331.69	10980.149	39149.938
12109	331.69	11131.452	38641.816
8351	331.34	9921.363	37713.047
10538	331.13	10705.667	37694.176
18392	330.12	12571.849	37611.746
16241	329.79	12046.658	33036.52
16360	329.56	12155.428	33886.313
21564	329.47	13537.081	33942.004
707	329.45	7703.074	37193.527
13876	329.31	11572.108	38579.031
24262	329.03	14183.158	33366.27
5661	328.97	9464.349	39041.895
14788	328.87	11785.595	34824.777
12200	328.78	11126.202	38015.535
15994	328.7	12001.698	35556.609
17003	328.7	12219.807	39214.406
11901	328.6	10769.962	39773.93
17937	328.57	12679.89	33459.773
19302	328.32	12703.793	34597.449
12634	328.22	11126.6	34833.84
23560	328.2	13775.672	39309.938
999	327.91	7916.68	38891.219
14196	327.68	11525.7	36359.781
9146	327.3	10336.058	35818
19799	327.09	13067.256	33479.277
14948	326.96	11821.858	36256.914
5291	326.46	9246.011	37519.801
18710	326.36	12765.201	39788.68
12268	326.32	11189.603	37775.172
17161	326.25	12375.626	39518.383
25432	326.17	14466.261	35875.449
13264	325.92	11363.246	37359.063
15954	325.71	11915.343	35798.156
6616	325.33	9560.207	36059.012
25116	325.14	14419.151	39071.555
19727	325.08	12705.52	33055.793
10729	324.39	10760.293	36533.141
25604	324.04	14574.481	34282.203
25238	323.6	14497.087	37971.363
4496	323.3	8889.818	36562.551
21065	323.16	13246.701	37059.441
13551	323.01	11300.322	39265.629
11206	322.89	10857.275	34768.086
20057	322.38	13095.48	34138.828
23236	322.32	13989.674	36255.754
5418	322.28	9178.528	38664.836
1474	322.24	8178.612	37397.211
14182	321.88	11521.502	36515.934
15546	321.65	11868.603	39101.648
15502	321.34	11958.879	39337.91
6881	321.32	9492.309	38284.492
20513	321.17	13027.911	38081.328
9022	320.58	10213.154	36586.242
13097	320.39	11380.442	35994.078
14558	320.31	11472.603	33102.238
12255	320.23	11105.621	37706.301
6154	319.87	9453.017	34316.164
12573	319.85	11179.052	35341.531
18881	319.08	12849.276	38362.191
15191	318.97	11720.898	38272.305
15116	318.74	11707.264	37651.379
19026	318.64	12848.537	37051.191
214	318.05	7918.204	34519.129
18975	317.49	12917.314	37755.137
16616	317.47	12210.318	36173.922
18603	317.45	12610.578	39265.98
18162	317.34	12626.779	35581.125
9355	316.8	10306.953	33513.082
3413	316.53	8422.694	33647.926
23607	316.46	13971.353	39768.102
8336	316.46	10062.164	37607.098
23411	316.4	13861.202	38007.773
4666	316.32	8933.824	34989.613
22437	316.3	13589.384	38120.43
14769	316.29	11752.889	34612.484
13322	315.98	11398.652	37767.313
24700	315.9	14201.942	37144.504
14324	315.75	11619.965	35184.504
9690	315.52	10383.683	35440.254
24927	315.46	14349.896	39553.648
9963	315.38	10374.407	37645.254
5977	315.33	9465.821	36251.719
4730	314.85	9040.25	34369.313
15392	314.79	11670.967	39834.965
1135	314.73	7692.583	39726.148
18443	314.71	12623.665	38010.605
4537	314.66	9007.227	36313.953
15866	314.5	11884.626	36736.613
12610	314.33	11086.261	34959.414
20939	313.95	13338.856	38218.563
17760	313.78	12472.125	34396.273
23863	313.51	14052.464	37840.996
10539	313.37	10641.441	37698.652
3210	313.22	8621.815	35456.645
11398	313.18	10784.904	36272.625
6674	313.09	9693.942	36548.832
850	313.03	7815.072	37983.664
10903	312.47	10623.431	34857.234
16055	312.3	11936.341	35082.039
6388	311.97	9695.388	33916.605
18916	311.84	12763.02	38017.004
25569	311.74	14520.946	34601.336
20613	311.53	13021.262	38916.938
1252	311.4	7982.421	39723.223
21729	311.09	13352.045	35537.996
2183	310.15	8272.229	35625.848
18217	309.89	12493.059	36176.27
1196	309.87	7835.077	39957.043
15574	309.54	11863.898	38661.152
6614	309.29	9615.99	36051.594
21364	309.23	13221.042	34272.078
12297	309.23	11140.251	37583.438
8009	309.04	10031.347	34731.531
21169	308.66	13212.515	36091.281
2925	308.58	8578.48	38256.109
6529	308.18	9659.992	35313.945
3916	307.74	8789.679	37721.09
6044	307.7	9399.889	35874.988
14977	307.61	11814.399	36489.316
10993	307.07	10704.978	33964.191
11727	306.86	10961.678	38111.047
8279	306.76	9991.717	37145.563
17544	306.63	12458.983	36431.281
20469	306.61	13114.367	37770.121
10111	306.59	10468.262	38827.848
20441	306.57	13117.331	37510.563
16901	306	12240.803	38481.867
2410	305.81	8272.479	37808.336
17838	305.79	12307.2	33398.426
11374	305.71	10936.824	36014.836
23496	305.4	13820.985	38818.477
17865	305.31	12468.801	33020.844
3587	305	8802.472	34362.875
23873	304.98	14176.189	37740.555
21487	304.62	13553.778	33167.211
21779	304.6	13397.52	35951.719
3878	304.41	8822.901	37427.871
16589	304.33	12153.773	35874.711
1685	304.12	8160.478	35477.086
6285	303.91	9269.489	33087.094
4530	303.77	8854.507	36258.387
12542	303.3	11045.443	35432.965
22067	303.05	13517.259	38729.375
9997	302.97	10422.574	37938.668
6919	302.64	9669.972	38530.535
5125	302.41	9214.827	35983.301
16948	302.24	12124.153	38828.055
13023	302.24	11282.427	35315.188
1239	302.22	8054.974	39630.703
25442	301.94	14462.527	35731.961
22502	301.84	13581.069	37493.945
12929	301.74	11208.2	34474.297
16264	301.46	12205.017	33037.934
19118	301.38	12888.677	36355.949
21805	301.23	13500.84	36125.617
18660	300.98	12680.497	39714.238
23231	300.81	13957.041	36202.367
6298	300.63	9668.232	33030.59
17341	300.59	12474.263	38073.051
7372	300.46	9786.499	37763.102
23259	300.06	13779.544	36430.191
5488	300	9217.206	39268.254
21087	299.58	13206.681	36881.148
23029	299.58	13868.916	33965.605
25460	299.56	14451.901	35507.004
25229	299.5	14421.019	37903.414
5335	298.95	9241.213	37919
24558	298.89	14308.571	35839.316
3865	298.87	8608.402	37326.613
2778	298.85	8480.232	39357.148
19027	298.81	12822.477	37052.168
468	298.56	7951.111	35801.684
2913	298.41	8487.226	38209.578
13941	298.35	11593.348	38085.824
21194	297.8	13197.693	36022.32
8416	297.66	9956.47	38077.316
12788	297.36	11143.044	33306.422
24572	297.28	14222.925	35909.004
5374	297.24	9092.486	38250.57
11216	297.11	10843.104	34878.211
8191	296.82	10081.026	36474.723
19213	296.63	12771.698	35400.406
9557	296.57	10542.147	34153.809
13166	296.53	11296.493	36648.965
14397	296.4	11430.565	34463.48
12392	296.05	11203.192	36996.168
24236	296.02	14125.978	33691.469
5681	295.8	9407.148	38866.715
14751	295.69	11807.993	34464.512
20399	295.67	12952.563	37218.121
20754	295.52	13328.124	39807.746
14337	295.33	11441.329	35218.297
22675	294.75	13603.016	35980.91
6129	294.25	9286.674	34656.199
12567	294.16	11161.84	35295.047
17621	294.1	12437.746	35584.469
12058	293.39	11100.679	39277.461
6262	293.22	9480.385	33220.094
20785	293.07	13126.456	39721.516
23707	292.93	14142.541	39366.574
10910	292.8	10762.367	34917.5
4191	292.78	8981.71	39463.504
23398	292.64	13829.258	37922.227
12754	292.41	11134.05	33524.781
13254	292.39	11243.919	37293.23
17196	292.38	12476.733	39420.5
3053	292.36	8568.236	37044.586
22153	292.34	13550.068	39625.441
25679	292.28	14487.642	33179.465
17058	292.16	12190.135	39666.516
2124	291.95	8207.845	34895.539
15882	291.92	12042.864	36605.039
6683	291.76	9538.414	36690.23
10452	291.69	10689.381	38398.266
16806	291.69	12240.084	37675.527
16091	291.61	11938.777	34762.262
17663	291.57	12360.326	35325.703
23755	291.3	14144.482	38863.891
8417	291	10038.496	38086.426
1169	290.94	7889.147	39900.77
14078	290.54	11548.351	37322.688
1298	290.54	8175.203	39240.578
22295	290.34	13732.402	39242.938
7938	290.29	9962.525	33856.363
3364	290.1	8548.958	33901.785
15792	290.04	11868.018	37250.379
22080	290.02	13504.329	38894.453
23992	289.46	14168.101	36433.469
19787	289.29	12984.765	33371.598
23869	289.18	14041.356	37715.855
6362	289	9608.709	33654.566
12137	288.93	11129.949	38591.516
7720	288.7	9785.412	34530.867
14720	288.58	11693.261	34171.254
23033	288.52	13817.795	33993.773
10674	288.52	10756.024	36728.809
9643	288.51	10530.646	35044.301
1456	288.28	8133.157	37574.547
16646	288.16	12072.8	36347.555
4188	288.05	8863.217	39451.855
15065	287.84	11687.329	37198.422
4862	287.61	9016.739	33164.484
24101	287.3	14087.17	35307.848
24382	286.88	14223.732	34080.461
24697	286.82	14241.833	37133.281
14147	286.76	11613.488	36543.91
24637	286.74	14290.24	36623.801
7423	286.72	9848.075	37328.723
5974	286.72	9317.507	36546.438
16736	286.7	12094.179	37029.262
17567	286.65	12462.826	36281.445
138	286.63	7948.842	33948.23
21034	286.59	13133.264	37348.402
6815	286.47	9514.495	37723.391
5638	286.32	9376.618	39368.121
21335	286.21	13263.009	34298.598
22207	286.09	13746.676	39869.316
7477	285.98	9731.515	36835.473
15688	285.9	12040.765	38081.711
21986	285.82	13423.316	37965.617
20743	285.8	13070.051	39963.242
2131	285.77	8235.334	34929.824
16785	285.27	12059.553	37430.18
20108	285.25	12953.749	34672.188
9954	285.21	10525.915	37579.176
21964	285.06	13347.157	37792.344
3926	285.04	8698.631	37765.129
16230	285	11897.416	33287.781
22554	284.96	13726.915	37081.539
21971	284.37	13355.069	37821.613
2741	284.31	8522.312	39483.566
3888	283.87	8815.464	37463.281
17387	283.72	12477.002	37782.934
22114	283.68	13434.744	39251.145
14644	283.66	11633.152	33472.02
19363	283.58	12887.261	34061.895
1750	283.56	8001.075	34858.176
13554	283.29	11370.283	39264.523
18074	283.2	12625.726	34755.051
9407	283.18	10329.118	33273.898
16148	282.74	12020.627	34264.848
12740	282.74	11103.886	33731.953
13849	282.74	11540.411	38667.52
19206	282.72	12833.542	35370.676
14115	282.68	11445.747	36916.496
21177	282.57	13301.923	36173.012
18886	282.16	12822.208	38395.129
24894	281.99	14405.081	39348.922
15634	281.95	11873.216	38410.867
15512	281.9	12002.122	39416.914
23616	281.76	13850.325	39824.137
13300	281.53	11229.487	37634.512
22560	281.53	13710.605	36734.926
17253	281.44	12454.255	38935.859
13189	281.44	11367.287	36811.352
3480	281.21	8742.447	33217.152
1336	281	8193.785	38954.289
20833	280.94	13250.597	39178.527
13050	280.9	11396.743	35512.777
12447	280.67	10993.42	36271.516
20669	280.63	13067.661	39404.801
11629	280.54	10982.582	37628.523
11883	280.52	10923.424	39680
10016	280.34	10415.452	38072.715
13076	280.04	11416.96	35731.012
4248	279.94	8975.82	38945.004
10395	279.92	10754.891	38911.273
866	279.77	7767.056	38065.148
40	279.69	7734.764	33286.539
17605	279.62	12387.186	36047.383
12471	279.46	11181.485	36343.039
5494	279.35	9184.075	39298.621
15573	279.23	11889.777	38659.41
18115	279.21	12490.221	35087.406
14273	279.16	11433.725	35713.023
13275	279.12	11208.058	37444.633
12638	279.04	11037.044	34876.676
5434	278.93	9200.839	38765.219
18187	278.91	12638.051	35787.074
8513	278.91	10031.852	38880.676
14828	278.87	11815.118	35308.84
17172	278.64	12307.557	39583.965
4555	278.62	8922.489	36138.609
14349	278.5	11582.506	35001.168
1608	278.37	8184.321	36086.207
17553	278.2	12392.79	36488.68
6222	278.18	9454.718	33671.191
10484	278.16	10607.622	38302.672
7999	278.03	10045.771	34671.273
6724	278.03	9684.039	36989.195
9474	278.03	10402.166	33391.332
4985	277.91	9257.637	34650.699
4667	277.74	9035.224	35006.012
16168	277.6	11978.816	33886.727
10625	277.6	10749.756	37348.773
6858	277.51	9627.98	38076.406
2660	277.16	8373.048	39803.723
3187	277.13	8429.97	35796.762
14090	276.99	11588.415	37084.023
9984	276.93	10494.812	37786.039
2006	276.91	8316.783	33745.602
6387	276.9	9484.454	33909.789
6847	276.7	9690.065	38009.133
14759	276.42	11656.164	34551.488
380	276.28	7758.509	35406.016
24956	276.21	14234.242	39770.625
25607	276.19	14497.54	33998.469
13506	276.01	11233.767	38878.063
12508	275.94	11081.43	36024.051
7448	275.88	9892.588	36884.125
15462	275.82	11928.174	39689.754
16681	275.59	12211.165	36663.344
4423	275.55	8926.679	37083.266
6445	275.54	9606.406	34511.395
5649	275.34	9453.207	39188.422
10128	274.98	10468.229	38953.977
17304	274.85	12456.48	38387.707
10000	274.73	10435.833	37980.746
24986	274.69	14557.383	39828.395
1669	274.67	8060.754	35675.07
11277	274.67	10924.189	35345.836
12313	274.62	11034.439	37364.266
8482	274.6	9973.275	38654.641
11123	274.5	10884.242	33669.078
8537	274.44	9940.747	39057.953
15482	274.16	11881.763	39490.715
25104	274.1	14575.863	39268.34
1600	274.02	8068.737	36282.102
20387	273.96	12968.1	37129.504
14884	273.81	11676.834	35719.152
23758	273.81	14193.865	38876.715
10590	273.79	10699.046	37372.801
14697	273.6	11772.824	33993.035
22648	273.47	13738.41	36351.152
6486	273.43	9599.392	34875.617
7617	273.39	9742.365	35494.395
3182	273.35	8576.985	36052.48
9925	273.33	10441.19	37362.691
15639	273.06	12043.69	38455.711
23269	272.91	13786.327	36532.625
11484	272.8	10913.694	36862.355
16308	272.78	12167.633	33341.695
13440	272.76	11307.607	38506.945
22310	272.72	13617.3	39037.574
18136	272.64	12571.786	35291.004
12476	272.37	11034.014	36069.867
20102	272.34	13078.146	34620.613
9679	272.28	10475.807	35386.676
18981	272.13	12860.206	37802.125
23695	272.11	14144.091	39282.445
16800	272.11	12185.234	37612.984
7142	272.09	9631.465	39940.586
13722	272.01	11427.994	39449.188
15489	271.93	12011.107	39532.734
5294	271.8	9054.679	37567.285
10384	271.72	10652.245	38831.453
5704	271.61	9472.609	38704.988
13966	271.59	11464.886	37975.539
22085	271.55	13537.247	38950.508
14570	271.49	11725.891	33068.133
7668	271.47	9712.289	34970.961
8805	271.34	10336.954	38631.566
11945	271.24	11138.054	39799.355
11813	271.01	10873.502	38954.809
1791	270.76	8157.452	34362.848
12332	270.61	11198.415	37472.305
9399	270.59	10059.599	33191.258
21705	270.32	13389.302	35245.637
10624	270.29	10668.77	37331.695
5126	270.25	9079.754	35981.383
13600	270.21	11234.133	39590.176
6067	270.04	9297.311	35504.133
12548	270	11030.579	35472.629
3910	269.92	8673.25	37646.199
24843	269.83	14209.967	38785.586
3306	269.69	8614.099	34492.164
12825	269.6	11310.124	33288.375
20532	269.52	12844.066	38282.848
22723	269.52	13601.458	35537.844
23142	269.25	13857.155	35315.195
21241	269.23	13297.769	35571.738
19304	269.23	12750.95	34614.266
8713	268.81	10324.47	39312.875
21801	268.75	13451.22	36057.34
4621	268.64	8838.811	35463.16
686	268.62	7692.253	37070.395
731	268.45	7737.768	37325.133
19349	268.22	12804.732	34276.215
9829	268.2	10522.72	36417.117
17854	268.08	12406.355	33236.305
8909	268.01	10307.231	37886.574
16351	267.68	12250.206	33773.328
8804	267.64	10303.187	38617.008
20808	267.55	13286.872	39590.586
2167	267.47	8385.162	35368.766
13517	267.34	11313.8	38937.223
10805	267.05	10761.845	35901.129
25393	266.97	14493.805	36321.871
20065	266.88	12951.037	34246.773
8396	266.78	10027.181	37964.34
15695	266.72	11905.91	38148.445
23462	266.53	13953.632	38472.145
6389	266.45	9647.116	33932.668
6756	266.36	9641.643	37250.84
8760	266.36	10130.26	38818.203
13140	266.24	11373.208	36356.637
15979	266.21	12049.617	35427.172
6500	266.19	9503.956	35008.266
4099	266.17	8640.103	39725.309
18343	266.15	12610.104	37299.691
18059	266.05	12573.274	34563.023
22126	265.82	13373.834	39401.691
25141	265.59	14631.615	38636.641
13830	265.3	11529.737	38842.891
18725	265.25	12846.106	39913.629
16085	265.09	12018.849	34698.188
20211	265.06	13124.513	35616.398
24522	264.96	14379.143	35490.668
5906	264.81	9322.862	36917.879
88	264.56	7767.824	33577.145
18463	264.4	12540.597	38207.516
8790	264.31	10227.921	38528.313
23900	263.94	14030.902	37654.379
12117	263.91	11135.614	38753.539
818	263.87	7744.383	37781.109
15826	263.83	11988.759	37148.855
22010	263.83	13505.872	38232.102
17085	263.77	12067.765	39856.898
10727	263.71	10576.974	36513.012
12603	263.68	11014.785	35211.828
20961	263.62	13296.311	38059.773
15884	263.62	12016.21	36609.344
16774	263.58	12245.005	37299.969
7163	263.48	9829.019	39936.773
5731	263.29	9354.378	38326.027
4958	263.18	9259.471	34279.031
21558	263.12	13527.03	33849.504
25599	263.12	14532.872	34222.383
5444	262.81	9083.247	38859.867
10751	262.72	10675.238	36143.934
6736	262.7	9646.54	37119.066
25594	262.57	14481.746	34140.93
3315	262.14	8586.476	34588.59
15925	262.14	12048.989	36326.195
10082	262.09	10400.088	38598.086
10416	262.09	10563.789	38769.398
18914	262.03	12855.978	38007.031
749	261.95	7917.228	37492.773
14851	261.91	11826.47	35461.914
17474	261.78	12443.349	37158.496
19779	261.68	13035.561	33322.855
18943	261.65	12874.543	37894.465
13704	261.51	11503.698	39657.738
12047	261.49	11036.694	39154.207
10595	261.45	10749.42	37398.789
22534	261.34	13640.559	37152.965
1019	261.3	7858.788	39060.777
24676	261.3	14265.626	36946.184
25356	261.15	14574.106	36620.109
16007	261.11	11902.632	35336.863
22128	261.01	13411.953	39412.039
3535	260.94	8765.465	33813.863
15242	260.94	11696.756	38670.16
23779	260.9	14101.296	38790.684
22125	260.78	13384.855	39373.961
8475	260.76	10108.292	38617.824
6612	260.65	9692.419	36045.516
12973	260.44	11269.122	34821.98
25201	260.4	14520.484	38033.309
17500	260.25	12276.371	36736.23
104	260.13	7791.772	33703.258
2165	260.09	8344.883	35347.52
4315	259.84	9016.022	38212.922
13908	259.75	11534.446	38187.656
20145	259.75	13033.17	34996.469
22256	259.73	13630.687	39298.406
12819	259.67	11355.064	33200.063
16306	259.31	12187.345	33332.57
6742	259.27	9674.089	37148.023
16503	259.23	12079.272	35165.398
5423	259.23	9099.58	38700.59
9772	259.21	10519.988	36001.113
21708	259.19	13561.343	35290.754
4871	259.08	9155.377	33130.82
3320	258.98	8568.337	34307.629
22236	258.98	13724.575	39446.887
17336	258.94	12454.282	38038.336
2718	258.89	8564.443	39954.641
15125	258.81	11674.843	37705.227
13305	258.71	11371.402	37661.066
6196	258.25	9333.271	34120.703
1929	258.22	8385.649	33059.152
22093	258.16	13477.873	38996.258
21113	257.91	13283.801	36550.824
18912	257.85	12798.706	38297.543
13474	257.83	11251.83	38708.367
20702	257.83	13004.502	39735.691
21170	257.81	13289.129	36092.023
5953	257.81	9435.791	36386.16
12802	257.6	11061.151	33161.328
10046	257.56	10424.558	38208.164
24480	257.32	14288.502	35082.328
2646	257.3	8410.426	39630.805
24103	257.22	14063.82	35326.355
23207	257.14	13833.923	35983.867
10513	257.11	10625.936	37838.5
21261	257.07	13269.298	35218.336
669	256.97	7867.629	37007.555
153	256.91	7682.758	34104.895
14042	256.89	11458.639	37455.18
16245	256.74	11906.363	33094.066
12832	256.72	11275.948	33353.09
12834	256.7	11272.656	33389.313
11770	256.47	10966.187	38478.465
6606	256.4	9668.37	35966.926
22974	256.11	13794.73	33423.48
25129	256.07	14537.315	38882.691
10244	256.05	10571.272	39863.289
15396	255.96	11798.66	39856.094
18309	255.76	12518.763	36992.484
8778	255.61	10141.868	38667.656
21225	255.55	13332.509	35718.832
4642	255.42	8896.571	35351.723
11356	255.3	10869.999	35908.695
11911	255.23	10830.119	39808.23
13459	255.02	11307.388	38619.078
20334	255	13061.17	36736.348
21465	254.88	13234.496	33080.094
17821	254.84	12421.369	33538.957
6475	254.79	9650.374	34785.863
11582	254.77	10941.642	37401.473
21416	254.69	13262.124	33729.074
16396	254.42	12261.084	34249.727
21412	254.37	13287.268	33679.313
19629	254.35	12771.418	33367.398
8115	254.14	10102.623	35733.188
16518	254.12	12215.335	35328.332
3327	254.1	8601.097	34399.504
2713	254.08	8524.37	39928.512
11557	253.98	10898.275	37212.293
23172	253.98	13947.903	35543.711
226	253.96	7823.608	34631.828
14334	253.87	11627.067	35216.188
21014	253.81	13271.262	37547.875
699	253.73	7719.392	37145.781
618	253.56	7797.655	36662.938
16835	253.48	12213.91	37930.109
9499	253.46	10468.646	33557.359
11155	253.39	10967.387	34393.551
18498	253.35	12620.833	38409.699
9989	253.2	10437.273	37837.453
24482	253.1	14328.825	35095.309
9318	252.97	10322.595	34047.617
22829	252.87	13750.978	34380.43
2733	252.85	8492.712	39696.047
6816	252.76	9496.371	37727.199
19638	252.55	12851.541	33437.934
7336	252.39	9634.599	38115.801
13932	252.33	11533.413	38015.141
16837	252.18	12226.188	37950.098
9715	252.12	10401.045	35629.047
2673	252.1	8393.127	39872.207
8902	252.07	10210.965	37740.016
16400	252.03	12107.359	34301.848
10299	252.03	10659.976	39525.414
18274	251.99	12611.179	36737.973
10358	251.95	10742.141	39029.781
16963	251.91	12266.34	38961.539
5278	251.89	9266.131	37315.461
2111	251.8	8400.916	34680.016
2422	251.74	8299.604	37876.574
10475	251.55	10762.146	38187.852
10020	251.51	10468.167	38088.383
25633	251.49	14621.858	33884.145
20272	251.32	13082.79	36258.016
7694	251.26	9812.059	34901.754
1761	251.24	8165.576	34630.82
23576	251.19	13804.943	39471.109
25350	251.15	14492.344	36561.973
16340	251.11	12071.13	33684.695
14696	251.05	11812.7	33971.707
21275	251.05	13240.82	35056.129
16484	250.97	12231.899	34970.445
23670	250.88	14164.628	39639.641
15591	250.78	11949.671	38755.965
18077	250.61	12500.017	34765.492
297	250.38	7728.883	34997.832
15519	250.32	11939.519	39177.594
6510	250.32	9518.029	35155.754
20169	250.32	13001.444	35261.496
10420	250.25	10651.121	38823.492
23845	250.19	14099.579	38018.574
16453	250.11	12103.361	34743.164
23263	250.07	13867.04	36494.066
10064	250.05	10460.949	38364.367
24035	250.02	14173.504	35981.691
5659	250	9349.195	39024.531
23753	249.86	14052.027	38859.02
4444	249.84	8852.215	36885.195
4123	249.71	8713.95	39851.512
10248	249.58	10612.289	39901.414
23850	249.42	14124.54	38068.137
15656	249.23	11866.818	38236.754
15867	249.04	11917.504	36742.023
11696	249.04	10941.473	37909.539
8998	249	10208.621	37012.328
18680	248.91	12601.538	39820.703
14260	248.81	11453.407	35630.719
20651	248.81	13081.278	39222.363
14117	248.5	11599.143	36926.949
24185	248.43	14012.831	34420.238
5676	248.37	9450.553	38806.301
3073	248.37	8549.159	36887.691
18403	248.35	12677.748	37711.77
14865	248.31	11694.732	35555.008
6324	248.23	9517.408	33345.781
20421	248.12	12972.432	37391.027
7689	247.83	9849.043	34876.551
13367	247.83	11264.755	38075.895
6375	247.76	9676.157	33762.504
6927	247.74	9491.3	38611.855
21153	247.66	13292.638	36264.855
10518	247.6	10617.62	37863.977
21574	247.58	13429.242	34041.184
21333	247.53	13151.693	34590.613
11871	247.45	10947.999	39449.098
17499	247.39	12454.107	36735.695
20554	247.22	13107.818	38471.781
25533	247.14	14626.482	34624.16
11745	247.12	10821.55	38258.922
6808	246.89	9569.091	37683.109
497	246.84	7930.1	36007.336
10129	246.64	10429.045	38958.016
6492	246.61	9623.549	34903.496
10818	246.61	10595.586	35687.91
9619	246.51	10482.262	34787.246
3850	246.4	8685.802	37222.68
16452	246.36	12085.13	34732.656
10679	246.34	10668.857	36748.945
4384	246.32	8936.188	37534.879
25168	246.28	14617.816	38570.766
9707	246.2	10473.797	35582.813
18812	246.18	12805.406	39045.398
17159	246.13	12431.134	39477.566
9221	246.07	10211.509	34993.484
23754	245.84	13993.832	38852.605
7851	245.82	9781.903	33045.488
14400	245.8	11614.175	34472.316
20852	245.78	13231.538	38837.793
2425	245.78	8214.641	37923.551
20319	245.72	12969.357	36600.266
9764	245.71	10546.065	35949.012
18379	245.55	12652.057	37535.941
21010	245.55	13339.268	37512.434
4804	245.44	9026.209	33512.367
21200	245.42	13298.462	35744.426
2902	245.38	8606.104	38426.395
1109	245.38	7720.526	39614.801
15837	245.25	11935.89	36939.695
12000	245.09	11087.471	39727.02
9215	245.07	10020.254	35233.539
25248	244.94	14596.317	37745.227
15835	244.77	12018.226	36923.16
24388	244.73	14403.692	34122.402
20064	244.59	13099.125	34234.871
21428	244.58	13339.331	33575.637
19143	244.54	12858.717	35950.641
11940	244.5	11102.214	39771.91
10099	244.48	10419.173	38722.645
25144	244.36	14516.76	38654.316
17708	244.23	12285.957	35070.605
11874	244.19	10864.088	39562.578
14936	244.13	11616.252	36112.684
13489	244.02	11277.614	38816.16
6363	244	9512.866	33654.895
18170	243.96	12649.225	35686.324
16287	243.96	12168.084	33154.813
10665	243.92	10662.657	36976.887
293	243.81	7651.696	34978.223
6974	243.79	9655.517	39049.676
16722	243.73	12153.824	36945.707
5654	243.66	9458.56	39001.758
18035	243.64	12612.851	34298.863
3284	243.56	8411.252	34885.469
13432	243.39	11396.99	38434.406
7768	243.37	9836.583	34123.508
19333	243.2	12725.986	34139.063
3581	243.14	8682.528	34270.984
15163	243.12	11645.151	38055.684
13214	243.06	11368.293	36955.313
1049	242.99	7862.729	39298.824
12766	242.83	11161.52	33369.578
22104	242.77	13441.059	39147.902
17211	242.66	12432.553	39203.887
17857	242.49	12338.397	33263.258
20805	242.26	13316.008	39557.813
22284	242.2	13691.119	39189.188
13923	242.18	11473.787	38296.215
12660	241.97	11168.202	34534.719
20212	241.97	12932.513	35621.48
2682	241.89	8362.144	39937.965
6727	241.78	9577.225	37045.102
14346	241.74	11627.031	34992.953
3620	241.57	8704.959	34752.898
9099	241.51	10212.798	36096.586
16477	241.4	12164.55	34846.566
1813	241.4	8044.657	34032.078
17479	241.38	12286.615	36890.074
1762	241.17	8134.109	34626.578
13753	241.09	11481.078	39359.875
13220	241.05	11397.283	37014.609
24334	241.05	14418.07	33529.934
16141	241.03	11890.147	34247.34
20818	240.99	13186.92	39406.336
22915	240.86	13763.452	33480.848
2676	240.74	8344.832	39887.938
18868	240.53	12820.425	38567.289
21406	240.44	13263.583	33663.129
7575	240.25	9870.477	35772.578
20512	240.11	13065.753	38079.773
10557	240.05	10563.899	37815.801
13087	240.02	11310.174	35930.219
5910	240	9481.838	36929.16
7248	239.98	9881.066	39049.113
18256	239.98	12491.843	36545.902
9446	239.94	10342.152	33177.93
23535	239.92	13937.421	39125.797
3497	239.9	8802.316	33448.219
10781	239.86	10560.794	36021.992
6148	239.75	9453.91	34583.207
15237	239.71	11717.789	38626.227
13414	239.67	11405.516	38335.703
16859	239.56	12084.6	38115.527
23298	239.27	13819.967	36889.32
8220	239.25	10065.825	36696.328
22320	239.21	13769.73	39079.348
13263	239.17	11315.366	37350.715
24118	239.12	14148.09	35143.871
21825	239.06	13377.945	36283.391
9788	239.06	10453.098	36096.727
5446	239.04	9174.509	38947.594
24578	239.04	14409.748	36012.738
17240	238.94	12337.516	38794.563
20223	238.92	13086.105	35765.781
7080	238.71	9661.917	39386.813
15043	238.62	11834.138	36964.969
9575	238.6	10452.18	34252.73
6127	238.56	9275.483	34632.234
25418	238.54	14469.691	35995.281
18081	238.41	12612.523	34799.906
10915	238.37	10659.533	34664.738
7478	238.37	9757.601	36844.648
6582	238.37	9591.82	35700.156
7296	238.29	9749.939	38421.305
18678	238.23	12547.757	39807.328
17128	238.16	12393.415	39905.512
9936	238.12	10554.535	37465.023
3883	238.1	8609.251	37348.344
16187	238.1	11949.703	33533.488
24576	238.1	14348.183	35970.691
13025	238.04	11211.06	35325.348
23047	237.93	13899.56	34070.922
18326	237.93	12498.56	37066.277
9380	237.83	10298.586	33342.41
8675	237.58	10309.496	39687.613
13482	237.58	11210.651	38732.402
10201	237.54	10372.432	39775.051
10362	237.54	10675.636	39064.965
14311	237.54	11477.167	35406.613
3593	237.53	8781.107	34408.941
3718	237.53	8759.416	35810.379
8643	237.45	10324.081	39779.09
6011	237.41	9408.67	36271.984
18073	237.35	12499.77	34741.645
14339	237.28	11545.602	35230.453
21631	237.26	13487.012	34601.52
12676	237.22	11119.043	34386.621
6869	237.12	9535.809	38194.742
11918	237.07	10858.17	39852
23334	236.99	13885.791	37217.012
10712	236.97	10677.161	36664.578
1280	236.97	8051.591	39425.258
11897	236.93	10770.402	39745.695
6046	236.89	9463.133	35881.934
22568	236.87	13723.479	36763.23
25228	236.8	14625.897	37882.672
5419	236.78	9146.114	38654.168
23793	236.74	14109.487	38600.258
24407	236.74	14362.375	34379.742
20415	236.64	12948.974	37300.414
20491	236.57	12968.073	38015.496
11409	236.47	10937.396	36366.008
14956	236.39	11635.669	36296.164
21626	236.38	13408.185	34577.258
24221	236.3	14041.105	34134.906
7121	236.13	9499.074	39731.438
10157	236.11	10547.699	39310.953
3255	236.11	8558.612	35209.453
5359	236.11	9266.118	38128.84
15344	235.99	11666.481	39442.254
16620	235.92	12181.9	36207.059
24702	235.9	14407.971	37160.023
9090	235.88	10213.172	36385.324
8659	235.8	10328.019	39968.051
12325	235.71	11166.005	37448.441
21603	235.63	13497.329	34280.461
18327	235.59	12581.261	37072.641
14998	235.59	11689.115	36648.879
24820	235.51	14351.38	38533.934
6543	235.49	9605.525	35380.594
23322	235.4	13861.645	37069.371
19927	235.34	13065.354	33578.504
10195	235.3	10357.241	39702.246
25167	235.3	14570.962	38563.152
12632	235.26	10988.214	34813.742
4584	235.25	9033.845	36059.32
9316	235.25	10324.768	34019.566
11420	235.23	10860.084	36470.84
24998	235.19	14635.939	39901.871
21046	235.13	13338.07	37443.57
18682	235.09	12648.257	39860.039
12477	235.07	11194.787	36071.863
8794	235.03	10185.093	38559.746
19151	235	12799.901	36004.848
25662	234.94	14518.718	33338.422
23522	234.92	13870.794	39047.168
15375	234.73	11810.681	39739.855
2380	234.44	8301.123	37457.176
5367	234.36	9218.596	38230.004
15933	234.31	11914.77	36154.074
18786	234.19	12736.973	39178.828
5120	234.04	9261.333	35964.16
10921	234	10620.315	34755.891
15072	233.96	11693.458	37305.863
23843	233.89	14004.137	38006.59
18292	233.89	12498.337	36841.773
12577	233.87	10993.678	35392.355
15445	233.73	11889.584	39620.859
9649	233.69	10345.337	35075.805
14893	233.66	11665.543	35780.484
13642	233.62	11218.358	39864.168
21246	233.58	13249.317	35299.145
17455	233.35	12396.536	37292.746
7565	233.35	9796.754	36039.879
3477	233.29	8689.83	33146.805
4254	233.23	8931.298	38689.473
21534	233.18	13385.555	33630.383
15809	233.14	12016.214	37057.855
20704	233.1	12926.002	39754.934
18784	233.06	12803.492	39164.914
25474	233.04	14467.013	35412.957
11117	232.93	10860.099	33599.086
16533	232.93	12104.877	35465.43
24275	232.87	14175.989	33170.406
12721	232.64	11109.959	33818
5181	232.58	9231.743	36496.734
21766	232.56	13544.74	35834.395
23706	232.51	14168.292	39355.086
11939	232.51	11064.4	39760.773
21791	232.49	13393.748	36025.355
14221	232.16	11598.87	35944.027
16771	232.08	12155.626	37264.453
17251	232.01	12485.968	38885.453
22329	232.01	13756.402	38839.332
11967	231.95	11177.941	39918.84
14488	231.95	11624.306	33933.395
12188	231.91	11157.671	38312.516
3136	231.85	8543.736	36282.609
12823	231.8	11399.322	33248.82
11846	231.78	10837.043	39229.031
6104	231.74	9473.459	35066.992
2068	231.64	8284.851	34205.875
334	231.61	7947.271	35190.516
25108	231.53	14429.116	39000.375
8471	231.51	9999.955	38585.957
15113	231.45	11740.094	37629.82
16698	231.34	12130.557	36755.512
5424	231.32	9199.512	38708.18
1991	231.28	8301.581	33639.742
12752	231.2	11015.129	33509.195
7583	231.16	9790.072	35846.773
4227	231.15	8971.147	39271.887
21206	231.13	13271.857	35808.773
7066	231.09	9629.094	39268.063
16433	230.97	12220.291	34593.477
19355	230.97	12858.751	34010.219
2253	230.78	8205.306	36204.805
2114	230.69	8239.482	34727.492
15255	230.67	11651.409	38741.188
6907	230.57	9534.402	38473.855
25628	230.46	14457.992	33856.551
10181	230.44	10438.316	39543.977
6541	230.38	9555.361	35370.84
9595	230.34	10545.425	34477.758
19642	230.3	12739.374	33443.598
20583	230.28	12940.131	38684.121
21914	230.26	13510.65	37166.523
194	230.23	7882.21	34403.297
20957	230.11	13245.463	38020.57
13778	230.09	11444.832	39172.117
17729	230.07	12452.218	34681.758
10689	230	10754.721	36785.152
17113	230	12310.051	39831.563
9159	229.98	10283.335	35656.707
6146	229.88	9455.651	34550.012
19301	229.8	12912.703	34580.277
5283	229.77	9257.575	37417.758
4399	229.75	8986.789	37403.164
60	229.75	7892.887	33420.383
24357	229.73	14358.054	33738.176
16482	229.71	12167.949	34891.34
14567	229.57	11651.572	33030.328
17780	229.48	12342.396	33971.832
13907	229.42	11565.408	38184.77
8488	229.33	9954.529	38689.086
22903	229.29	13737.506	33600.992
7841	229.25	9740.223	33311.984
4375	229.13	8912.437	37794.363
13964	229.1	11437.631	37964.324
3687	229.1	8771.914	35628.699
15100	228.96	11771.214	37571.508
8007	228.92	9973.818	34708.094
8347	228.83	9968.869	37653.324
9880	228.77	10401.612	36854.895
19760	228.65	13060.956	33189.285
25552	228.65	14550.164	34491.066
22969	228.54	13799.873	33398.395
20282	228.52	13066.293	36353.105
21962	228.52	13383.425	37762.922
5065	228.5	9189.83	35461.727
11995	228.46	11184.267	39699.945
24769	228.46	14333.889	37938.801
3586	228.46	8779.733	34352.148
15912	228.46	11951.983	36540.738
8649	228.44	10308.893	39839.711
7441	228.29	9878.226	37140.871
16382	228.29	12160.947	34111.008
7430	228.21	9900.012	37075.438
617	228.12	7742.58	36660.273
902	227.95	7945.481	38374.273
17675	227.95	12397.805	35098.883
7857	227.93	9821.254	33080.18
9794	227.68	10494.689	36229.652
22566	227.62	13668.898	36754.438
13985	227.58	11508.311	37774.949
3334	227.56	8563.894	34188.473
23218	227.49	13898.946	36119.52
23527	227.47	13885.967	39084.516
19160	227.41	12818.069	35833.098
16295	227.33	12107.029	33259.844
14247	227.33	11620.517	35811.375
4216	227.28	9021.269	39194.012
18961	227.24	12731.013	37967.512
17519	227.18	12421.549	36553.734
21381	227.1	13276.644	34081.766
9138	227.01	10131.308	35788.824
25130	226.99	14440.002	38884.344
14666	226.95	11774.762	33721.801
15059	226.91	11634.825	37162.621
18107	226.78	12694.36	35028.285
2857	226.76	8435.348	38513.605
24171	226.72	14146.489	34614.066
16514	226.68	12106.45	35312.488
21141	226.62	13149.109	36462.898
14941	226.6	11671.653	36157.121
21830	226.57	13448.505	36302.254
19634	226.57	12836.815	33390.555
919	226.53	7852.868	38444.465
25655	226.49	14535.544	33533.137
13067	226.47	11211.695	35682.301
8039	226.32	10046.723	35119.883
7156	226.28	9816.064	39825.449
3694	226.22	8764.722	35684.941
3119	226.16	8535.269	36473.77
16499	226.15	12235.594	35144.301
7164	226.09	9787.678	39948.602
25034	226.09	14498.138	39490.793
14169	225.99	11543.967	36410.004
3506	225.99	8807.523	33474.824
1699	225.97	8176.922	35378.453
232	225.92	7922.295	34655.297
10051	225.86	10366.746	38264.391
13068	225.8	11296.515	35695.828
9912	225.78	10529.52	37183.535
16553	225.65	12188.327	35630.969
5298	225.53	9071.184	37619.836
25189	225.49	14624.476	38217.879
14620	225.47	11764.786	33372.793
13395	225.4	11133.921	38161.758
18047	225.38	12691.33	34406.117
25352	225.38	14526.621	36576.102
8665	225.36	10275.044	39599.578
7090	225.36	9694.222	39491.711
19373	225.32	12818.128	33876.742
1911	225.32	8160.57	33061.68
24659	225.21	14286.711	36835.559
18579	225.15	12607.042	39077.867
19464	225.07	12849.17	33736.84
13197	225.07	11216.783	36886.645
16171	225	12059.625	33951.664
14001	224.98	11453.553	37547.813
9035	224.96	10289.395	36668.414
23140	224.92	13928.755	35288.313
24024	224.84	14030.902	36173.441
17739	224.82	12373.652	34489.547
5506	224.65	9248.803	39377.238
11124	224.54	10912.955	33707.813
18325	224.52	12660.098	37064.711
12718	224.46	11009.755	34124.965
16704	224.4	12072.423	36821.52
3164	224.38	8610.328	35915.363
22588	224.38	13714.82	36620.219
3410	224.34	8472.341	33618
1304	224.34	8142.625	38972.516
3760	224.33	8688.893	36278.379
20809	224.19	13149.899	39333.227
16319	224.13	12179.847	33441.824
9229	223.94	10164.069	34868.129
23759	223.69	14124.11	38879.641
14551	223.69	11618.658	33061.648
13286	223.67	11207.573	37502.758
15318	223.56	11815.619	39255.5
7767	223.54	9711.288	34117.797
17221	223.54	12333.951	39003.742
9096	223.52	10317.263	36070.332
11458	223.42	10775.144	36707.637
24161	223.39	14060.515	34471.043
10705	223.39	10646.852	36628.301
6504	223.27	9615.162	35037.719
838	223.23	7963.249	37891.438
21352	223.14	13150.977	34444.375
8320	223.04	9997.153	37519.68
14547	223	11471.749	33043.41
7380	222.93	9905.478	37544.73
1654	222.93	8001.785	35839.715
4313	222.91	8998.808	38196.238
5048	222.91	9245.448	35326.504
15469	222.87	11922.016	39734.773
16599	222.79	12175.676	35979.996
1868	222.77	8122.398	33342.652
8734	222.72	10198.079	39178.488
5886	222.72	9465.376	37118.988
6632	222.66	9627.752	36229.457
22988	222.58	13915.983	33589.145
21617	222.58	13399.393	34466.504
15880	222.45	11896.713	36577.297
10062	222.41	10446.005	38362.508
7442	222.39	9780.802	37144.711
17581	222.35	12329.804	36080.324
20291	222.35	13045.406	36429.828
23688	222.29	14155.27	39565.984
10551	222.26	10706.482	37787.293
8557	222.14	10118.526	39231.438
22783	222.14	13569.743	34854.383
891	222.06	7975.334	38288.645
9713	222.05	10553.544	35620.387
15705	222.03	12007.774	37920.223
13984	221.97	11553.05	37772.238
20828	221.95	13228.186	39141.121
10237	221.93	10768.736	39847.551
25106	221.91	14581.309	38960.859
4739	221.89	8899.733	34432.063
17770	221.87	12276.145	34216.398
11352	221.87	10801.948	35892.914
23223	221.83	13786.794	36148.355
20592	221.74	13128.409	38738.688
20643	221.66	13109.458	39117.602
9792	221.64	10384.732	36218.473
16946	221.64	12244.322	38803
20254	221.64	12949.679	36025.891
9174	221.62	10328.035	35483.863
18693	221.6	12694.193	39951.141
4536	221.53	8988.16	36308.656
7260	221.45	9823.151	38938.023
23530	221.43	13856.456	39087.152
6130	221.43	9442.098	34672.574
22196	221.37	13590.49	39781.203
12830	221.34	11289.613	33325.254
15657	221.05	12000.211	38236.293
3728	221.03	8651.328	35887.309
10471	220.97	10664.373	38164.387
14495	220.97	11591.84	33968.609
13808	220.9	11455.068	39052.906
10409	220.88	10723.749	38707.344
20323	220.84	12989.482	36629.707
4650	220.76	8907.606	35153.469
20974	220.67	13142.195	38134.352
24719	220.65	14327.252	37394.742
4637	220.65	8976.387	35301.957
17540	220.38	12360.677	36385.285
5646	220.3	9427.802	39415.676
14827	220.15	11694.139	35304.609
25058	220.05	14576.906	39320.02
18125	220.03	12628.997	35167.844
10892	220	10623.272	35071.219
16657	220	12267.548	36451.617
14434	219.98	11516.445	34402.934
23185	219.96	13794.96	35719.73
19226	219.96	12734.625	35182.348
184	219.82	7670.105	34335
21024	219.57	13215.588	37621.492
13508	219.55	11256.232	38904.637
15597	219.55	12012.474	38490.852
15230	219.54	11787.826	38538.004
6353	219.54	9511.312	33585.453
20546	219.5	12952.303	38402.18
563	219.48	7971.065	36335.004
15359	219.46	11807.181	39624.848
15134	219.4	11823.275	37792.309
6573	219.38	9643.214	35622.098
19176	219.31	12815.857	35612.398
18188	219.23	12617.353	35824.109
3106	219.08	8622.124	36628.926
15690	219.06	11975.991	38093.055
5787	218.98	9334.072	37884.871
11361	218.96	10830.975	35928.688
16050	218.85	11919.615	35054.676
20994	218.67	13223.145	37672.199
17611	218.67	12300.78	35771.684
14503	218.58	11524.607	33738.227
23072	218.44	13944.335	34449.227
13861	218.42	11584.474	38733.313
3363	218.33	8576.995	33892.629
22546	218.31	13590.637	36948.801
4641	218.23	8850.396	35344.203
24235	218.23	14072.931	33661.473
24470	218.19	14258.016	34993.57
860	218.14	7710.232	38021.953
8248	218.08	10049.573	36891.871
10437	218.02	10617.985	38316.898
6275	218.02	9289.128	33305.012
25220	218	14625.414	38140.035
20484	218	13122	37947.027
16541	218	12116.827	35556.23
14946	217.95	11791.605	36240.813
1846	217.93	8092.528	33662.723
13691	217.79	11629.62	39977.016
1111	217.75	7819.774	39624.023
2192	217.72	8207.995	35696.379
19280	217.7	12894.229	34717.258
12569	217.68	11065.371	35307.902
15929	217.64	11936.128	36376.898
14364	217.52	11523.681	34890.496
8847	217.49	10132.157	37999.719
17510	217.47	12478.31	36801.383
24436	217.41	14209.838	34696.195
11406	217.26	10853.186	36339.664
16259	217.16	12203.512	33006.938
19073	217.1	12741.764	36829.188
14577	217.08	11665.299	33136.883
10434	217.01	10700.581	38609.52
6133	216.99	9423.564	34723.051
1521	216.95	8101.536	37029.254
16395	216.72	12198.229	34248.012
15863	216.51	11995.054	36723.016
13238	216.3	11289.25	37187.168
16575	216.3	12129.992	35821.73
22255	216.28	13745.536	39294.566
23049	216.26	13820.622	34169.301
13979	216.18	11572.208	37748.57
10	216.14	7701.118	33112.895
22809	216.01	13706.796	34756.586
7517	215.99	9803.095	36243.676
6649	215.97	9659.376	36352.32
22551	215.95	13596.327	37012.078
11936	215.93	10788.97	39995.02
18770	215.91	12823.049	39325.672
14724	215.9	11795.509	34202.422
11889	215.8	10823.007	39706.652
17959	215.74	12682.498	33569.188
14285	215.57	11503.601	35433.152
20909	215.57	13318.763	38378.113
20520	215.55	13109.696	38140.668
20381	215.51	13004.233	37015.07
9001	215.51	10220.817	36727.91
209	215.49	7966.718	34491.461
3039	215.45	8554.417	37266.578
15666	215.42	11969.906	38259.477
9915	215.42	10401.123	37190.73
14480	215.32	11522.888	33869.094
14161	215.32	11497.957	36688.953
15284	215.3	11694.678	38946.555
17904	215.3	12499.296	33166.887
22142	215.22	13393.186	39519.977
9011	215.21	10316.539	36818.977
5346	215.21	9077.035	38036.5
8329	215.17	10088.891	37556.949
8276	215.13	10028.619	37118.551
6444	215.09	9534.965	34509.016
7099	215.07	9678.401	39565.176
23925	215.05	14050.926	37259.352
17837	215.01	12394.22	33373.383
7462	214.99	9831.804	36987.844
10541	214.98	10774.267	37698.199
3879	214.8	8731.126	37424.789
7795	214.8	9818.017	33802.387
2051	214.78	8390.198	34087.086
11238	214.75	10921.318	35005.688
25157	214.73	14616.62	38751.758
14262	214.69	11582.121	35631.957
19626	214.69	12903.71	33340.359
22976	214.65	13862.591	33464.215
15963	214.63	12009.43	35867.477
4689	214.61	8878.495	34838.563
21156	214.55	13195.522	36268.125
9535	214.52	10378.885	33951.957
21682	214.5	13385.269	35100.516
18601	214.5	12586.74	39253.766
9511	214.34	10353.75	33648.055
6412	214.31	9644.064	34159.188
16941	214.31	12123.353	38776.051
8604	214.21	10063.489	39631.07
11913	214.19	10902.275	39809.406
21477	214.17	13438.753	33063.785
12645	214.08	11182.491	34669.953
15221	214.08	11741.87	38440.832
22474	214.08	13630.672	37578.816
2922	214.02	8601.503	38225.98
8758	214	10304.277	39079.566
14154	213.94	11552.282	36583.402
3905	213.94	8672.147	37617.047
15878	213.92	12030.17	36865.809
15026	213.81	11744.19	36871.055
15900	213.81	11868.833	36424.031
17053	213.71	12060.002	39618.094
16846	213.69	12142.56	38021.594
8841	213.67	10167.104	38266.797
16746	213.67	12262.972	37114.637
12487	213.65	11127.76	36134.578
9554	213.62	10511.223	34134.477
19376	213.5	12731.623	33943.336
8694	213.5	10145.111	39460.758
16008	213.48	11857.755	35342.117
8759	213.48	10236.562	38807.547
2321	213.48	8288.54	36834.535
25658	213.48	14527.838	33550.969
8711	213.44	10282.188	39288.242
11042	213.17	10737.092	33035.969
24175	213.17	14137.589	34331
315	213.12	7966.838	35092.547
11110	213.1	10901.301	33533.727
22408	213.08	13699.785	38420.445
2649	213.06	8314.736	39659.949
11392	213.04	10882.966	36182.59
8233	213.02	10004.139	36785.012
17724	213.02	12293.188	34658.461
7879	212.85	9944.762	33219.273
10104	212.83	10362.641	38765.324
24529	212.81	14306.612	35532.977
17425	212.7	12293.967	37467.926
11196	212.66	10821.684	34680.473
18765	212.64	12715.078	39306.648
16110	212.62	12024.919	34587.754
19365	212.52	12730.828	34075.59
12979	212.5	11315.78	34861.73
24387	212.43	14347.34	34115.824
16284	212.31	12238.001	33138.34
13194	212.31	11233.551	36868.852
3717	212.31	8675.656	35808.473
18860	212.27	12745.471	38508.023
11278	212.22	10847.005	35346.828
7832	212.16	9804.093	33219.238
2300	212.03	8278.036	36616.594
17466	212.01	12399.281	37037.926
5710	211.99	9476.037	38761.094
18395	211.99	12683.559	37649.133
2977	211.85	8433.134	37698.277
17651	211.83	12402.585	35530.902
11055	211.8	10666.763	33085.285
7500	211.76	9822.266	36779.668
6930	211.76	9630.627	38625.625
7863	211.72	9978.582	33107.379
18627	211.7	12696.348	39375.629
14466	211.55	11553.604	34032.621
22411	211.53	13777.258	38161.254
14550	211.47	11421.539	33061.172
5432	211.45	9183.024	38738.254
5019	211.34	9171.221	34990.684
9126	211.34	10313.672	36007.219
10171	211.32	10532.402	39419.258
12316	211.14	11164.452	37383.762
12133	211.12	11058.688	38545.699
22663	210.99	13620.107	36121.41
13397	210.91	11227.086	38249.266
22749	210.88	13742.009	35154.098
22911	210.88	13726.341	33395.645
11561	210.86	10968.661	37241.762
18351	210.82	12639.131	37357.613
23171	210.78	13985.382	35537.598
13339	210.57	11275.496	37916.57
21616	210.51	13468.33	34460.379
17834	210.51	12343.591	33348.586
16557	210.44	12123.678	35645.813
12273	210.4	11012.879	37797.703
1834	210.4	8005.771	33881.262
24774	210.38	14371.014	37991.285
25648	210.34	14542.06	33788.926
7103	210.28	9561.057	39628.414
2244	210.26	8235.993	36134.559
1538	210.11	8053.756	36900.176
17111	210.11	12387.331	39824.074
3325	210.11	8595.152	34372.199
6049	210.07	9431.011	35592.508
17844	210.05	12384.644	33462.688
24553	210.05	14409.421	35774.453
14793	210.01	11648.945	34856.438
23719	210.01	14091.351	39154.258
3197	210.01	8626.517	35927.535
18547	209.94	12500.772	38758.887
9966	209.92	10457.298	37658.875
18208	209.88	12537.155	36063.133
2743	209.82	8599.041	39486.953
7505	209.8	9774.52	36451.301
17301	209.8	12399.564	38332.711
8745	209.76	10159.495	38960.602
24866	209.75	14379.402	39080.074
17816	209.69	12453.798	33742.797
21336	209.65	13169.516	34337.133
9267	209.63	10262.744	34509.523
14962	209.61	11687.759	36326.844
8980	209.55	10299.744	37178.527
5215	209.53	9070.636	36858.766
9176	209.42	10200.162	35498.996
10186	209.38	10537.057	39587.09
21581	209.38	13392.56	34109.871
16356	209.34	12132.058	33807.527
14168	209.3	11591.659	36390.102
2917	209.25	8622.755	38210.02
11022	209.23	10717.383	33172.891
21145	209.23	13279.621	36523.824
17973	209.21	12697.961	33707.066
11534	209.15	10836.483	37139.156
18901	209.13	12798.771	38209.035
23260	209.13	13984.092	36433.637
18685	209.04	12654.518	39899.914
11692	209.04	10774.052	37888.695
5115	208.98	9268.67	35923.516
18437	208.86	12520.05	37974.598
6229	208.85	9354.346	33769.605
10286	208.79	10581.979	39728.324
25494	208.77	14446.15	35243.324
495	208.69	7658.814	36004.551
17632	208.67	12318.581	35704.051
6905	208.6	9647.269	38453.73
9514	208.6	10401.644	33702.961
15569	208.48	12016.376	38913.18
2598	208.44	8239.9	39260.191
19700	208.4	12772.083	33176.766
20756	208.39	13271.932	39850.145
3582	208.31	8799.012	34270.668
19165	208.31	12714.764	35856.945
12175	208.31	11052.288	38226.066
3737	208.29	8736.086	36018.211
5074	208.27	9220.629	35618.09
22508	208.25	13584.537	37199.156
17194	208.17	12481.843	39402.66
11003	208.16	10688.023	33498.938
14062	208.16	11581.687	37222.91
6200	208.16	9464.629	33816.766
12753	208.14	11044.128	33518.289
12909	208.1	11244.983	34258.016
8229	208.06	10018.89	36759.945
7619	208.06	9898.395	35509.566
21043	207.96	13211.942	37431.102
21358	207.94	13174.963	34193.586
25045	207.94	14558.824	39556.922
6946	207.91	9686.377	38700.199
9014	207.83	10286.778	36858.164
13831	207.77	11476.62	38852.535
11274	207.58	10832.372	35331.805
178	207.56	7688.501	34254.508
4110	207.45	8769.754	39810.617
532	207.24	7762.82	36130.566
8028	207.2	10098.772	34953.664
23974	207.16	14143.78	36566.438
10821	207.16	10711.484	35695.469
10696	207.1	10760.206	36911.305
15861	207.03	12026.448	36713.711
3753	207.03	8804.261	36216.137
16522	207.03	12129.17	35333.336
17535	206.97	12271.904	36642.586
21453	206.97	13135.069	33194.156
10440	206.97	10584.266	38352.352
24361	206.91	14363.204	33797.203
8500	206.85	10098.668	38791.754
2495	206.74	8388.152	38478.512
2093	206.72	8225.197	34523.262
20451	206.72	13011.589	37670.523
17743	206.68	12413.66	34554.352
6334	206.6	9557.297	33422.777
15340	206.58	11817.233	39392.426
22248	206.57	13657.787	39576.672
6988	206.49	9639.479	39166.828
21696	206.43	13491.94	35213.891
1837	206.41	8132.721	33887.016
12953	206.41	11204.479	34663.871
1205	206.39	7766.616	39990
14469	206.35	11604.757	34077.563
15848	206.34	11994.485	37013.938
695	206.22	7927.518	37130.641
1969	206.2	8241.74	33497.234
16776	206.16	12076.356	37332.496
6593	206.12	9574.304	35788.34
2235	206.09	8354.354	36024.316
5844	206.07	9446.243	37455.328
13825	206.05	11485.029	38806.215
22488	205.95	13577.783	37413.09
14412	205.95	11535.056	34575.109
22388	205.86	13661.286	38682.492
24249	205.82	13997.452	33569.691
7669	205.8	9818.805	34975.219
21204	205.8	13237.442	35810.141
3222	205.72	8497.166	35517.977
8133	205.7	10081.979	35874.715
19797	205.63	12950.685	33468.465
4336	205.61	8891.791	38058.957
7498	205.43	9830.777	36761.559
25263	205.32	14616.322	37652.848
17746	205.28	12342.069	34296.781
20154	205.28	13047.472	35078.664
7274	205.28	9829.6	38753.105
24666	205.28	14278.375	36886.008
3253	205.26	8446.669	35191.871
24066	205.22	13990.568	35674.527
4914	205.21	9196.906	33692.484
23627	205.21	13833.478	39878.969
16224	205.17	11987.274	33234.707
15207	205.07	11768.743	38375.375
20835	205.05	13334.632	39214.809
20856	204.9	13213.875	38906.141
17538	204.84	12433.958	36704.273
22897	204.84	13726.638	33567.586
24421	204.82	14284.565	34512.211
18897	204.8	12779.068	38181.156
5628	204.78	9449.606	39585.383
1240	204.76	7985.718	39627.91
11611	204.71	10899.045	37550.84
14096	204.69	11434.127	37100.445
8989	204.69	10312.829	36930.102
21519	204.67	13395.528	33519.949
5829	204.67	9399.522	37650.398
5010	204.67	9256.133	34891.328
18888	204.67	12742.495	38396.711
14118	204.67	11446.003	36968.617
7520	204.65	9721.917	36267.406
17040	204.63	12178.936	39486.223
4085	204.57	8758.635	39642.379
1912	204.57	8102.976	33068.406
20656	204.52	12971.325	39306.676
18595	204.52	12544.858	39230.02
16547	204.5	12092.056	35602.125
18992	204.48	12820.304	37560.293
20786	204.34	13320.382	39727.184
22894	204.23	13630.847	33492.363
5696	204.15	9382.678	38669.352
11733	204.09	10851.066	38171.625
5542	203.94	9258.531	39790.645
976	203.9	7979.641	38767.809
11720	203.9	10774.006	38065.332
4856	203.86	8849.559	33101.758
9094	203.84	10211.55	36068.52
5192	203.79	9217.426	36614.211
8378	203.77	9945.146	37869.992
14743	203.73	11782.841	34419.684
4522	203.63	8876.796	36489.34
25050	203.54	14500.003	39276.227
3380	203.48	8571.76	33703.641
16860	203.48	12271.687	38117.836
14355	203.4	11536.949	35050.203
13423	203.37	11205.022	38370.523
4588	203.31	9008.858	35750.047
9483	203.27	10466.013	33477.98
1863	203.27	8159.893	33570.199
1922	203.23	8399.288	33010.789
18879	203.23	12814.888	38339.57
22679	203.17	13728.945	36004.961
2561	203.08	8292.393	39016.539
574	203.02	7749.835	36377.566
12474	203	11091.422	36366.953
3922	202.93	8667.631	37755.695
24298	202.91	14392.98	33021.559
10311	202.87	10588.198	39285.242
15274	202.85	11743.527	38815.055
1098	202.83	7955.231	39570.84
19209	202.83	12876.119	35377.816
3000	202.81	8479.321	37823.289
8135	202.77	9964.347	35913.84
855	202.75	7840.786	37995.008
5577	202.68	9355.663	39915.223
12198	202.56	11021.42	38007.281
8376	202.47	10111.246	37849.238
10249	202.45	10562.685	39901.277
24188	202.35	14076.361	34429.844
20570	202.31	13023.102	38592.961
23614	202.29	13785.603	39809.883
22227	202.29	13618.692	39647.953
23628	202.27	13946.613	39878.367
12344	202.27	11061.988	37292.656
6120	202.22	9330.44	34885.402
1070	202.22	7912.322	39377.348
9187	202.22	10270.316	35568.516
24932	202.2	14309.886	39593.555
6557	202.18	9563.634	35458.469
21531	202.16	13456.735	33601.289
15126	202.16	11725.224	37729.254
18980	202.1	12820.652	37782.055
12296	202.06	11190.954	37573.152
14406	202.02	11540.263	34520.832
1584	202.02	8140.962	36645.355
13640	202.02	11335.61	39850.656
2955	201.99	8531.324	38101.473
21504	201.97	13376.829	33325.746
15162	201.97	11804.152	38050.27
6707	201.95	9575.831	36913.402
22267	201.91	13690.662	39361.945
243	201.87	7762.484	34699.473
1516	201.83	8060.445	37335.848
13011	201.83	11291.524	35188.414
21482	201.79	13466.866	33130.984
8968	201.76	10205.485	37066.492
5941	201.74	9399.26	36573.496
924	201.72	7729.591	38468.91
11144	201.72	10843.911	34116.117
9306	201.55	10270.238	34194
19292	201.49	12728.546	34516.008
11496	201.43	10898.149	36904.113
25530	201.41	14438.678	34950.223
9825	201.37	10557.41	36380.594
6603	201.32	9676.068	35909.359
21599	201.32	13487.37	34233.227
23904	201.22	14129.004	37356.785
18140	201.2	12647.14	35321.047
13336	201.2	11386.857	37891.328
13335	201.2	11275.941	37873.504
17762	201.2	12275.833	34440.301
11418	201.2	10827.515	36433.297
11599	201.18	10917.42	37474.359
12341	201.16	11011.366	37275.074
15972	201.14	12014.009	35659.863
2793	201.14	8535.773	39248.023
13182	201.11	11360.648	36751.383
9612	201.11	10380.202	34650.199
14155	201.07	11612.962	36628.117
18714	200.93	12755.165	39821.945
2640	200.91	8299.296	39569.688
4481	200.89	8856.074	36832.875
16394	200.8	12062.624	34236.859
16058	200.78	11981.737	35090.535
17726	200.76	12392.724	34662.672
23696	200.76	14162.751	39285.645
2221	200.7	8298.366	35878.496
12454	200.68	11068.461	36291.461
20088	200.68	12990.14	34519.063
3139	200.66	8578.677	36323.391
5433	200.61	9115.892	38739.313
21258	200.59	13280.988	35151.676
23785	200.59	14192.516	38484.66
22576	200.51	13721.463	36863.336
[truncated: 19,296 more rows]
