# Supplementary material for: Insights on the Control of Yeast Single-Cell Growth Variability by Members of the Trehalose Phosphate Synthase (TPS) Complex
Source: Front Cell Dev Biol. 2021 Jan 28;9:607628. doi: 10.3389/fcell.2021.607628 (PMC7876269; doi:10.3389/fcell.2021.607628)
Supplement: Supplementary file 4 [file Data_Sheet_3.ZIP › to_send/input_files/20190529_SortedCells_Ntd-TSL1-plus_t1.csv]

Id	Area (µm²)	Centre X Position (µm)	Centre Y Position (µm)
8077	57.47	11523.331	33536.277
12325	44.37	13780.22	34487.23
7121	43.56	11009.546	34861.496
7028	42.64	11150.65	36168.191
3205	41.61	9258.868	37637.531
8662	41.49	11963.185	37726.504
12062	41.05	13744.313	38853.371
2147	41.01	8815.939	36092.734
1939	40.63	8510.916	33980.938
3583	39.67	9455.036	37262.313
13009	39.37	14125.735	35257.965
2204	39.21	8744.718	37060.41
8423	38.47	11729.838	38569.785
8341	37.66	11828.202	37135.977
5143	37.62	9959.514	39514.703
10435	37.62	12905.383	37202.629
9232	37.6	12246.187	36882.543
9110	37.47	12143.319	34828.676
757	37.3	7996.504	38660.137
12930	36.89	14072.575	36929.598
4143	36.7	9617.3	37785.922
7433	36.24	11421.37	36417.969
7167	35.63	11070.984	34069.945
2085	35.48	8664.5	35078.816
5772	34.6	10490.437	35916.215
3047	34.46	9224.347	34608.68
4860	32.6	10127.248	35039.164
252	30.92	7930.737	36147.488
12820	30.9	14116.101	39403.293
9482	30.09	12481.799	38694.551
3961	30.08	9690.268	34887.328
14120	29.02	14634.766	33516.277
11127	28.89	12977.06	39202.414
10693	28.27	12917.811	33179.914
5593	27.64	10349.065	33131.465
5579	27.62	10332.799	33185.434
1562	27.47	8508.307	39116.539
12397	27.09	13766.603	33333.723
1925	27.05	8634.585	34599.23
11592	26.99	13513.761	33110.199
8053	26.91	11630.703	34014.313
10136	26.91	12505.666	38266.234
8132	26.82	11850.2	33327.113
2827	26.7	9023.223	35252.051
64	26.68	7960.358	33774.297
12467	26.59	13820.37	33774.641
4336	26.47	9802.477	39631.141
9253	26.45	12217.662	37198.336
7155	26.42	11090.24	34155.719
11038	26.24	13123.227	37869.527
3305	26.22	9103.959	39103.637
3844	26.17	9693.017	33405.914
7739	26.05	11554.961	38928.969
10541	25.96	12921.585	35598.313
9739	25.94	12473.762	34514.426
8775	25.84	11956.506	35966.633
11918	25.8	13391.585	38558.52
7679	25.8	11624.268	39605.973
2092	25.73	8757.654	35178.262
6267	25.71	10662.116	35217.945
7210	25.61	11087.302	33198.445
7528	25.57	11355.608	37832.727
11376	25.55	13295.686	35981.848
772	25.48	8151.415	38501.992
1234	25.46	8237.097	35444.113
275	25.44	7682.791	36339.281
11246	25.42	13156.376	38398.074
10482	25.42	12872.844	36546.16
3812	25.36	9418.077	33313.66
9810	25.36	12429.083	33191.859
549	25.36	7652.167	38812.027
6456	25.36	10834.195	34326.164
4940	25.34	10086.871	36403.82
12948	25.34	14121.48	36472.801
9704	25.27	12445.496	34929.793
7912	25.19	11554.719	36207.566
11646	25.09	13446.523	34116.688
10451	25.08	12832.22	37112.109
513	25.02	7718.242	38560.129
8465	24.96	11728.837	38985.633
11599	24.96	13507.875	33333.598
674	24.94	8058.407	39831.344
7629	24.94	11401.665	39428.414
263	24.92	7758.42	36274.105
6869	24.9	11190.178	38775.398
693	24.88	8057.342	39661.258
1337	24.86	8392.525	37446.598
6164	24.86	10588.449	36590.922
9617	24.86	12420.498	36576.484
11335	24.85	13284.473	36548.383
7182	24.83	11204.552	33664.086
7233	24.81	11337.002	33051.594
5526	24.81	10148.821	34258.172
9587	24.81	12369.747	36888.289
13373	24.77	14215.549	35990.559
12815	24.77	14173.58	39306.066
12938	24.73	14068.487	36818.996
914	24.69	8193.327	36748.484
12535	24.67	13869.873	34901.953
13220	24.67	14362.588	33617.848
4911	24.62	10114.603	35864.09
9409	24.6	12206.087	39946.535
10272	24.54	12734.848	39922.148
5776	24.54	10477.708	36004.035
8027	24.5	11602.578	34483.473
2463	24.5	8776.795	38974.492
5060	24.46	9984.341	38505.445
10864	24.42	13016.953	35043.809
957	24.39	8192.936	36081.094
10490	24.37	12846.76	36668.492
12204	24.37	13636.626	36430.723
11356	24.37	13328.981	36342.156
5461	24.37	10342.367	35133.734
12392	24.31	13739.631	33564.469
3640	24.29	9414.524	36313.73
6685	24.27	10864.61	38515.586
9569	24.27	12328.996	37493.969
11028	24.25	12988.602	37680.691
13595	24.23	14288.731	39990.379
9960	24.23	12616.799	35296.586
13106	24.23	14105.55	33829.16
962	24.21	8164.901	36195.914
124	24.21	7650.264	34478.965
12366	24.21	13704.169	33655.602
6108	24.19	10629.012	37625.137
3129	24.19	9225.562	36299.848
10790	24.16	13108.117	33946.301
7403	24.16	11394.982	35915.035
12609	24.14	13924.115	36353.848
12888	24.14	14150.463	37899.258
2087	24.14	8806.979	35094.988
3628	24.12	9432.558	36460.961
7142	24.12	11105.343	34758.383
11276	24.1	13288.161	37502.227
13842	24.06	14456.333	37021.258
2242	24.06	8745.213	37857.363
2858	24.06	9047.783	35014.902
8873	24.06	12042.293	34359.883
5673	24.04	10523.616	34454.563
10406	24.04	12916.034	37741.07
12856	24.04	14197.848	38307.105
13969	24.04	14640.256	35205.449
13018	24.04	14126.404	34933.336
4630	24.02	9741.138	34911.199
5025	24.02	9934.592	37926.203
736	24	8189.202	39015.801
3386	24	9422.922	39805.84
4316	23.98	9615.449	39960.965
6538	23.98	10918.098	35576.047
2551	23.98	9042.444	39613.859
12024	23.98	13657.343	39566.379
1836	23.98	8617.777	35950
1268	23.98	8346.084	36223.219
13355	23.98	14285.083	35720.984
3076	23.96	9278.235	35376.527
5598	23.96	10447.857	33042.813
2067	23.96	8635.103	34740.98
5373	23.93	10303.773	36405.184
7845	23.93	11523.631	36770.664
3743	23.91	9342.903	34337.238
13991	23.89	14502.054	34887.016
6058	23.87	10649.491	38347.73
13058	23.87	14208.798	34468.68
6048	23.85	10767.768	38508.012
3629	23.85	9329.566	36480.832
8544	23.85	12026.787	39678.176
5302	23.83	10281.061	37429.285
9417	23.81	12289.25	39823.781
6076	23.81	10700.51	38086.574
13977	23.81	14636.088	34980.449
5232	23.81	10171.213	38828.699
1770	23.79	8497.266	36779.559
7046	23.79	11207.386	35790.313
10564	23.77	12772.25	35146.59
1848	23.77	8558.415	35573.977
5862	23.77	10376.678	37711.48
489	23.75	7679.161	38370.441
11313	23.73	13250.542	37071.59
8023	23.72	11479.487	34748.434
4560	23.72	9715.85	35901.363
7766	23.7	11622.891	38203.215
2952	23.68	9200.045	33011.016
10685	23.66	12831.7	33427.637
12429	23.6	13969.791	33151.969
11381	23.6	13301.186	36028.066
9240	23.58	12204.612	36979.184
2564	23.58	9060.105	39439.172
10811	23.56	13103.367	34342.898
971	23.56	8042.759	35971.953
12438	23.56	13991.115	33264.539
12653	23.56	13845.964	37235.555
12129	23.54	13648.065	37568.406
2869	23.52	8892.238	34613.852
488	23.52	7943.566	38365.41
11170	23.52	13171.599	40004.699
9695	23.5	12314.642	35407.07
1114	23.5	8410.23	33029.699
4023	23.49	9522.077	35907.5
8853	23.47	12048.267	34621.633
1952	23.47	8620.48	33666.207
6317	23.45	10771.926	34209.195
11767	23.45	13560.114	36131.637
4967	23.43	9997.757	36878.07
2159	23.43	8737.345	36342.387
9917	23.43	12691.598	34338.672
6661	23.41	10931.06	38034.297
11013	23.41	13012.366	37486.938
12593	23.41	13940.229	35876.445
12587	23.41	13969.037	35779.68
7786	23.41	11439.314	37701.973
9805	23.41	12286.994	33171.48
1961	23.39	8628.585	33786.563
3712	23.39	9481.312	35021.477
5671	23.39	10372.948	34414.383
6022	23.39	10746.135	39064.379
13253	23.39	14408.589	34105.988
12918	23.37	14209.608	37273.598
7132	23.35	11145.081	34655.871
2005	23.33	8644.584	33077.535
13812	23.31	14450.789	37416.078
12807	23.29	14060.748	39509.449
4690	23.29	9872.464	33662.246
13762	23.29	14426.947	38097.707
788	23.27	8158.483	38427.855
8009	23.27	11428.856	34623.77
6824	23.27	11020.654	39544.891
10805	23.26	12948.039	34206.246
6166	23.26	10761.308	36606.492
13903	23.26	14498.501	36351.691
1318	23.26	8410.656	37065.004
13639	23.26	14613.353	39316.477
12761	23.26	13995.752	39670.055
6364	23.26	10722.194	33167.227
13898	23.24	14578.132	36249.996
3913	23.24	9592.866	34317.855
12843	23.24	14091.922	38910.352
7998	23.24	11571.543	34790.281
6684	23.22	10789.091	38478.766
7854	23.22	11563.492	36551.723
6330	23.22	10650.647	34124.965
14220	23.22	14603.893	33328.84
13949	23.2	14524.343	35551.496
13965	23.2	14531.029	35108.109
9139	23.2	12267.223	35221.395
10898	23.18	13066.069	35518.504
5833	23.16	10474.155	37121.867
7549	23.14	11225.608	38208.355
4449	23.14	9854.275	38117.645
13162	23.14	14205.613	33214.59
5928	23.1	10514.623	39349.68
1560	23.1	8575.902	39421.438
6173	23.1	10580.954	36449.629
4022	23.1	9496.033	35901.91
10971	23.1	13112.551	36905.914
13640	23.1	14566.54	39397.664
13911	23.1	14629.176	36139.508
4672	23.1	9877.819	34285.723
7906	23.08	11489.084	36074.352
8973	23.08	12214.851	33025.988
12530	23.08	13876.812	34814.563
11905	23.08	13544.365	38440.434
12304	23.08	13693.073	34788.934
4866	23.08	9988.204	35180.984
9528	23.08	12462.492	38003.23
2464	23.08	8711.856	38994.152
7752	23.08	11613.651	38580.945
6276	23.06	10752.47	34792.508
10172	23.04	12647.765	38863.398
13029	23.04	14091.807	35044.836
12241	23.03	13755.411	35989.031
11406	23.03	13147.104	35279.164
10925	23.01	13049.975	36259.461
7556	23.01	11305.09	38251.477
5276	23.01	10309.774	38137.965
4726	22.99	9907.764	33222.93
782	22.97	8185.652	38317.781
2857	22.97	9059.267	34995.434
8474	22.97	11707.689	39121.695
6800	22.95	11115.884	39986.68
2191	22.95	8674.775	36779.441
4661	22.95	9837.783	34422.855
903	22.95	8202.322	36894.969
11436	22.95	13352.062	34780.797
4617	22.95	9900.245	34943.27
6998	22.95	11081.109	36852.516
502	22.95	7966.086	38498.145
4144	22.93	9666.238	37788.578
12398	22.93	13698.752	33335.188
931	22.91	8194.075	36585.387
9386	22.91	12216.982	39401.719
3268	22.91	9213.652	38526.5
9702	22.91	12445.155	35187.547
3748	22.91	9351.233	34440.023
1769	22.91	8610.919	36775.871
13471	22.91	14298.349	37705.969
7724	22.89	11491.385	38948.094
9701	22.87	12314.584	35181.672
7996	22.87	11619.048	34773.164
5499	22.87	10299.941	34449.18
8732	22.87	11924.04	36537.316
13422	22.87	14326.514	37001.707
5399	22.87	10257.072	36201.078
12819	22.85	14155.961	39398.016
13946	22.83	14602.402	35523.695
4465	22.83	9849.944	37747.355
10401	22.83	12912.097	37931.883
2538	22.83	8717.79	39998.813
6845	22.83	11049.221	39241.035
941	22.83	8131.348	36466.953
11859	22.83	13384.481	37515.777
9493	22.83	12449.798	38524.801
616	22.81	7776.78	39571.98
1012	22.81	8174.999	35193.742
3974	22.81	9609.964	35063.262
1471	22.8	8408.562	39377.91
12924	22.8	14188.821	37089.383
1908	22.8	8467.836	34655.855
2055	22.8	8642.166	34457.883
8462	22.78	11848.702	38948.266
8882	22.78	12066.291	34138.477
6985	22.78	11039.588	36990.953
9389	22.78	12249.238	39497.281
8390	22.78	11691.891	37976.148
9887	22.78	12696.115	33853.547
3056	22.78	9105.23	34874.563
1060	22.78	8173.554	34011.816
3110	22.78	9087.874	35884.27
6131	22.76	10614.477	37044.855
12341	22.76	13685.89	34145.086
11755	22.76	13556.068	35857.051
575	22.74	7733.527	39118.137
33	22.74	7666.327	33421.957
12758	22.74	13860.441	39612.441
3646	22.72	9363.948	36118.141
5483	22.72	10256.428	34830.961
9488	22.7	12326.727	38775.898
6413	22.7	10968.247	33557.672
8807	22.7	11939.864	35251.895
9287	22.68	12111.569	37662.898
9271	22.68	12179.239	37479.832
1215	22.68	8332.743	35218.891
2115	22.68	8659.899	35587.117
7931	22.68	11612.501	35856.32
13528	22.68	14404.006	38631.852
3720	22.66	9427.553	34877.477
12966	22.66	14050.645	36155.938
13091	22.66	14088.781	34247.891
9691	22.66	12402.173	35359.191
11929	22.66	13551.218	38662.059
927	22.66	8152.511	36572.523
5190	22.64	10323.995	39681.398
4953	22.64	9958.378	36713.219
9545	22.62	12493.145	37700.41
3061	22.62	9211.914	35112.715
8019	22.62	11555.7	34701.734
1166	22.62	8350.537	34080.762
6551	22.6	10798.947	35859.289
7269	22.6	11336.026	33736.355
13892	22.6	14436.55	36535.941
8899	22.6	12048.61	34017.094
12021	22.59	13769.739	39511.457
3096	22.59	9209.351	35727.18
2841	22.57	8956.885	35147.926
421	22.57	7873.424	37881.477
2442	22.57	8810.179	38721.504
3261	22.57	9189.825	38428.93
10677	22.57	12925.432	33565.93
6358	22.57	10757.238	33400.703
3170	22.57	9233.925	37137.621
5569	22.57	10312.494	33350.715
5188	22.55	10276.29	39641.902
13134	22.55	14037.929	33604.992
5844	22.55	10361.62	37437.695
9783	22.53	12374.111	33645.633
2052	22.53	8847.089	34415.121
11652	22.53	13435.484	34196.531
1326	22.53	8275.421	37182.156
9490	22.53	12468.882	38501.395
13605	22.53	14538.502	39861.566
4310	22.51	9624.449	39842.484
13876	22.51	14446.417	36629.313
11560	22.51	13234.943	33622.871
8418	22.51	11642.215	38473.449
5528	22.51	10328.611	33967.199
7999	22.51	11627.443	34820.313
2116	22.51	8804.604	35598.445
9655	22.49	12403.55	35978.43
10545	22.49	12744.553	35674.113
13628	22.49	14460.001	39450.691
7756	22.47	11565.631	38327.051
80	22.47	7786.306	33923.008
3635	22.45	9485.69	36265.18
6186	22.45	10760.52	36065.863
2113	22.45	8674.896	35570.871
839	22.45	8172.207	37919.238
908	22.45	8120.265	36929.766
6677	22.45	10951.673	38324.645
12345	22.43	13733.667	34227.766
9664	22.43	12427.905	35807.313
13289	22.43	14404.957	34618.332
6663	22.43	10827.388	38128.676
4559	22.43	9829.5	36169.875
13862	22.43	14541.795	36740.602
6451	22.43	10924.375	34276.406
5203	22.43	10211.498	39520.047
11806	22.41	13477.076	36820.527
8930	22.41	12047.28	33745.809
5592	22.41	10194.138	33099.742
12365	22.39	13774.749	33645.531
1800	22.39	8608.061	36482.316
1516	22.39	8447.48	39790.398
1858	22.39	8504.903	35413.008
12515	22.39	13981.075	34520.051
11529	22.37	13335.783	33948.09
5963	22.37	10493.969	39855.285
4186	22.37	9530.736	38316.906
6759	22.37	10982.409	39625.324
9833	22.37	12587.592	33066.395
6241	22.36	10761.569	35509.938
7215	22.36	11165.821	33254.34
13030	22.36	14112.086	35057.625
13408	22.36	14291.174	36742.738
14222	22.36	14514.397	33342.246
8370	22.36	11764.938	37709.367
5854	22.34	10549.026	37627.559
5250	22.34	10275.686	38556.055
5812	22.34	10511.7	36780.746
11140	22.34	13114.826	39629.855
2573	22.34	9010.036	39523.469
12482	22.34	13884.37	34036.734
300	22.32	7965.208	36620.344
12389	22.32	13752.846	33534.949
1288	22.32	8371.056	36558.328
1936	22.32	8556.05	34231.59
8010	22.3	11607.875	34639.453
12812	22.3	14165.449	39282.492
4640	22.3	9900.843	34685.461
2089	22.3	8676.436	35125.195
13904	22.28	14615.77	36352.469
11209	22.28	13157.298	38866.766
6823	22.28	11170.116	39543.703
1617	22.28	8438.935	38335.785
6821	22.28	11025.469	39538.23
8628	22.26	12002.084	38380.461
1459	22.26	8206.894	39184.402
4122	22.26	9677.17	37487.203
12680	22.26	13870.257	37913.797
12822	22.26	14196.528	39109.215
8777	22.24	11984.551	35990.402
2924	22.24	8997.873	33508.25
5277	22.24	10315.226	37846.672
7773	22.24	11617.731	37994.578
1043	22.24	8178.938	34736.656
3377	22.22	9076.319	39956.797
11044	22.22	13094.344	37991.414
8056	22.22	11593.065	34069.363
8648	22.22	11926.238	38095.047
3341	22.22	9181.412	39557.953
904	22.22	8194.004	36897.859
4982	22.22	9938.657	37146.887
194	22.2	7990.459	35488.594
1675	22.2	8607.386	37857.18
2001	22.2	8647.822	33050.551
3757	22.2	9391.059	34269.66
3751	22.2	9485.521	34153.523
14036	22.2	14497.892	34119.293
6040	22.2	10775.202	38642.113
9358	22.2	12130.844	38985.91
539	22.18	7988.981	38752.621
7135	22.18	11056.721	34674.309
3653	22.18	9392.011	35926.938
2581	22.18	8995.22	39316.523
4289	22.18	9550.977	39548.41
6088	22.18	10597.846	37882.199
1417	22.18	8284.627	38741.074
5657	22.18	10437.826	34178.805
8695	22.16	12053.236	37306.531
14161	22.16	14479.211	33543.758
6464	22.16	10951.328	34408.465
2928	22.16	9052.887	33608.707
378	22.16	7879.69	37393.938
1591	22.16	8524.242	38784.246
3004	22.16	9209.586	33865.051
1867	22.16	8594.908	35264.063
5595	22.16	10508.559	33003.297
4349	22.14	9917.946	39441.891
9362	22.14	12082.866	39038.117
6993	22.13	11177.639	36791.867
6920	22.13	10996.711	37727.508
3521	22.13	9286.238	38135.316
9476	22.13	12437.486	38926.234
7185	22.13	11174.63	33694.645
6204	22.11	10750.583	35780.727
8230	22.11	11717.525	35009.266
5894	22.11	10445.299	38814.734
12787	22.11	14131.169	39822.32
10123	22.11	12552.061	38071.82
5512	22.09	10335.709	34362.16
6785	22.09	11030.614	39755.039
11095	22.09	13103.081	38725.09
11444	22.09	13177.174	34873.363
211	22.09	7861.273	35652.129
13849	22.09	14616.582	36903.488
3914	22.07	9493.735	34330.465
1965	22.07	8617.014	33508.672
5495	22.07	10180.269	34716.027
8608	22.05	12065.13	38657.734
1283	22.05	8397.508	36451.012
6262	22.05	10769.398	35153.797
2888	22.03	8968.652	34391.383
12998	22.03	14209.676	35418.297
11162	22.03	13303.651	39832.68
9561	22.03	12283.042	37390.379
12805	22.03	14162.088	39440.941
10528	22.03	12862.074	35757.008
5540	22.03	10206.137	34089.184
1122	22.01	8291.643	33133.148
3977	22.01	9611.981	35138.504
9997	22.01	12572.774	35944.152
7078	22.01	11127.869	35453.285
11354	22.01	13236.166	36315.461
7002	22.01	11193.568	36584.781
10610	22.01	12736.195	34287.191
11787	21.99	13360.083	36612.465
6061	21.99	10605.672	38360.984
9065	21.99	12173.651	34233.207
11603	21.99	13472.736	33397.43
613	21.99	7833.912	39537.684
6085	21.99	10724.509	37856.543
12033	21.99	13765.449	39349.672
13824	21.99	14541.109	37215.496
3800	21.97	9475.095	33464.031
11017	21.97	13115.93	37540.895
2248	21.97	8838.212	37972.254
113	21.97	7747.688	34375.871
12608	21.97	13978.963	36342.594
1989	21.95	8437.14	33267.777
10461	21.95	12793.184	36894.898
2766	21.95	8946.581	36395.223
13211	21.95	14323.895	33534.523
3817	21.95	9323.288	33067.188
6252	21.95	10699.425	35335.813
13651	21.95	14611.126	39019.465
1847	21.95	8621.146	35887.063
12798	21.95	14200.741	39598.875
12900	21.95	14108.192	37782.961
5494	21.95	10305.536	34716.594
692	21.95	8103.44	39656.266
5578	21.95	10320.902	33164.594
6192	21.95	10746.928	35898.34
12961	21.95	14175.339	36061.852
8776	21.93	11905.391	35975.727
12494	21.93	13786.414	34143.406
11292	21.93	13344.284	37417.035
9566	21.93	12437.218	37475.645
1889	21.93	8431.718	34975.355
6409	21.93	10924.92	33452.285
2173	21.93	8829.078	36540.117
11090	21.93	13116.037	38641.203
13362	21.93	14368.555	35857.063
11612	21.93	13464.722	33647.563
1761	21.91	8493.436	36983.027
14152	21.91	14592.83	33539.055
12694	21.91	13804.393	38206.676
2127	21.91	8690.531	35843.191
9529	21.91	12287.357	38026.953
4908	21.9	10121.319	35798.883
7827	21.9	11533.541	37087.91
13936	21.9	14562.727	35678.473
8806	21.9	11856.156	35568.613
6831	21.9	11023.663	39337.184
11671	21.9	13408.816	34525.992
13243	21.88	14365.185	33910.18
11169	21.88	13289.378	39960.699
11033	21.88	13064.854	37747.625
8846	21.88	12001.65	34814.371
1302	21.88	8255.204	36819.309
3482	21.86	9428.719	38309.449
2071	21.86	8653.644	34778.066
11160	21.86	13265.708	39798.164
5100	21.86	10068.357	38994.063
3499	21.86	9405.824	38226.129
11778	21.84	13374.92	36457.73
8773	21.84	12057.376	35953.859
6137	21.84	10662.789	37158.699
8606	21.84	12048.508	38630.063
5525	21.84	10144.549	34239.348
2723	21.84	8957.558	37209.945
5458	21.84	10331.134	35095.93
11992	21.82	13638.575	39819.531
3426	21.82	9335.651	39275.184
9472	21.82	12484.64	38803.543
11153	21.82	13000.984	39935.977
10668	21.82	12912.192	33729.559
1233	21.82	8376.086	35430.168
12282	21.82	13748.389	35111.887
3390	21.82	9419.304	39894.805
5590	21.82	10335.169	33063.742
14221	21.82	14635.49	33331.191
2042	21.8	8756.42	34211.277
8388	21.8	11826.331	37964.766
5871	21.8	10552.08	38048.645
7846	21.8	11553.835	36776.285
13638	21.8	14522.174	39311.758
13443	21.8	14280.785	37255.48
787	21.8	8197.191	38399.52
5699	21.8	10409.801	34870.996
9611	21.8	12325.57	36801.672
8555	21.8	11986.971	39572.344
12643	21.8	13856.203	37094.844
11953	21.78	13526.827	39148.594
3861	21.78	9518.745	33591.27
5103	21.78	10105.31	39060.848
11014	21.76	13109.588	37490.52
3788	21.76	9319.475	33519.797
670	21.76	8163.69	39793.172
9318	21.76	12215.965	38302.535
3849	21.76	9494.372	33466.457
6294	21.74	10752.366	34756.559
9	21.74	7987.444	33157.73
7468	21.74	11291.238	37111.223
9101	21.74	12094.961	34739.641
1089	21.74	8034.866	33329.945
7175	21.74	11019.945	34111.262
432	21.74	7958.82	37940.621
13848	21.74	14588.883	37165.313
8675	21.74	12052.951	37592.688
250	21.74	7725.67	36142.656
10669	21.72	12826.251	33745.973
4054	21.72	9512.887	36396.648
5574	21.72	10291.872	33455.965
9760	21.72	12379.132	34189.781
3589	21.72	9462.639	37050.059
1096	21.72	8192.436	33473.98
3232	21.72	9209.723	37944.051
516	21.72	7895.355	38589.031
2867	21.72	9034.796	34908.289
12838	21.7	14012.048	38847.973
3197	21.7	9176.984	37560.523
4011	21.7	9652.886	35670.742
10642	21.68	12876.785	33979.949
8246	21.68	11774.253	35250.883
1843	21.68	8616.013	35741.844
10201	21.68	12599.155	39326.094
3691	21.68	9482.72	35465.969
1758	21.68	8577.419	36924.766
4553	21.67	9913.828	36062.031
8054	21.67	11566.307	34019.836
10349	21.67	12817.027	38483.051
5976	21.67	10596.716	39840.363
3586	21.67	9378.063	37021.742
5124	21.67	9954.103	39305.301
8866	21.67	12062.922	34507.211
7414	21.67	11271.17	36157.254
4044	21.65	9658.711	36205.598
1230	21.65	8377.024	35378.27
12	21.65	7827.022	33182.273
5830	21.65	10413.981	37118.922
13611	21.63	14505.116	39943.09
7883	21.63	11499.12	36512.254
7859	21.63	11608.17	36600.055
4501	21.63	9890.452	37100.23
11584	21.63	13314.989	33123.375
12237	21.63	13732.549	35906.332
1277	21.63	8381.712	36361.094
5927	21.61	10527.571	39338.531
10899	21.61	12960.249	35594.258
8758	21.61	11993.928	36326.07
6119	21.61	10777.791	37196.098
12028	21.61	13694.394	39290.938
2058	21.59	8837.88	34559.297
3375	21.59	9099.883	39947.184
3149	21.59	9183.494	36703.859
6275	21.59	10733.187	34792.309
3163	21.59	9070.928	37020.254
1048	21.59	8000.069	34578.039
6995	21.59	11190.955	36801.52
458	21.59	7968.024	38102.398
9351	21.59	12072.764	38877.527
10559	21.57	12846.18	35312.695
708	21.57	8009.783	39537.723
857	21.57	8136.641	37554.332
2919	21.57	8930.082	33758.031
5449	21.57	10167.719	35324.637
7432	21.57	11314.767	36414.809
2684	21.57	9025.994	37677.984
11370	21.57	13332.2	35933.586
2492	21.57	8706.078	39378.367
10852	21.55	13119.716	34872.492
5701	21.55	10553.103	34906.609
1744	21.55	8630.528	37272.43
3105	21.55	9265.859	35830
8085	21.55	11563.77	33623.816
10463	21.55	12868.511	36900.035
1883	21.55	8443.082	35203.391
5800	21.55	10554.658	36528.004
12025	21.53	13582.812	39578.473
2238	21.53	8795.959	37789.145
1832	21.53	8600.591	35906.777
13399	21.53	14368.223	36561.965
11445	21.51	13314.576	34884.859
10149	21.51	12549.232	38573.434
4938	21.51	9926.99	36363.039
10282	21.51	12727.293	39598.973
11978	21.51	13386.418	39841.625
12068	21.49	13674.515	38779.156
4610	21.49	9856.018	35179.801
10446	21.49	12846.904	37027.195
11317	21.49	13187.21	36891.5
4910	21.49	10063.363	35842.43
14043	21.49	14571.064	33653.367
703	21.49	8038.926	39494.289
6758	21.49	10935.878	39606.184
1907	21.47	8596.558	34636.535
13015	21.47	14081.876	35143.137
13817	21.47	14589.173	37447.215
3739	21.47	9475.069	34586.543
3946	21.47	9619.571	34670.574
8733	21.47	12066.05	36572.402
9014	21.47	12194.046	33513.715
11985	21.45	13382.869	39972.402
10829	21.45	13111.561	34509.262
6736	21.45	10788.758	39364.91
1884	21.45	8469.515	35215.672
5678	21.45	10561.822	34498.301
105	21.45	7939.854	34231.813
3121	21.45	9254.757	36004.348
9687	21.45	12310.373	35313.191
4804	21.45	10099.516	34094.922
10514	21.45	12875.591	36056.008
4354	21.45	9839.312	39509.148
10124	21.44	12538.229	38075.727
4444	21.44	9848.966	38001.371
4517	21.44	9877.198	36800.594
7918	21.44	11543.478	36016.063
6376	21.44	10601.172	33079.703
3727	21.44	9458.633	34662.324
4606	21.44	9786.734	35131.711
12616	21.44	13834.408	36422.422
5580	21.44	10307.515	33218.77
761	21.44	8050.42	38680.391
3852	21.42	9652.176	33501.133
3267	21.42	9087.945	38514.711
1572	21.42	8573.08	39031.625
11841	21.42	13401.471	37205.57
10382	21.42	12821.924	38291.363
10347	21.42	12923.343	38784.797
77	21.42	7947.586	33912.313
5456	21.4	10172.654	35388.793
557	21.4	7769.574	38897.957
10285	21.4	12712.746	39431.473
9322	21.4	12105.188	38460.246
13515	21.4	14229.137	38360.496
13550	21.4	14278.897	39080.383
7725	21.4	11634.047	38985.371
12177	21.4	13692.166	36751.234
11416	21.4	13147.788	35195.266
11045	21.38	13080.449	37993.492
7216	21.38	11026.252	33272.551
4591	21.38	9716.821	35502.504
9448	21.38	12438.806	39117.105
13119	21.38	14146.827	33695.434
1044	21.38	8111.297	34737.898
13954	21.38	14605.247	35293.145
3868	21.38	9558.439	33641.531
12014	21.38	13768.36	39440.852
783	21.36	8160.227	38318.199
2893	21.36	8930.69	34164.887
12258	21.36	13725.269	35601.219
4916	21.36	9926.821	36022.734
13865	21.36	14545.005	36776.234
6753	21.36	10896.119	39542.063
8865	21.36	11988.94	34492.527
305	21.34	7936.907	36641.203
11611	21.34	13394.449	33555.898
12036	21.34	13594.065	39412.859
13076	21.34	14058.379	34382.641
10194	21.34	12576.286	39181.496
3721	21.34	9457.287	34880.773
3726	21.34	9413.768	34649.047
4815	21.34	10019.988	34295.992
13519	21.34	14305.646	38453.992
4635	21.34	9798.609	34616.977
11327	21.34	13274.641	36721.773
610	21.34	7933.358	39513.957
2563	21.34	9055.577	39434.16
2886	21.34	8995.86	34365.98
10589	21.34	12898.794	34611.047
6411	21.34	10989.795	33462.668
5180	21.32	10223.566	39954.238
7545	21.32	11246.521	38126.828
9368	21.32	12143.579	39243.66
824	21.32	8192.244	37997.535
2060	21.32	8712.966	34587.18
11195	21.32	13342.947	39158.488
1869	21.32	8585.971	35314.656
7423	21.32	11388.313	36330.992
11122	21.32	13096.023	39100.445
10477	21.32	12758.704	36833.527
8764	21.32	11931.687	36089.5
9906	21.32	12525.698	34068.742
9727	21.32	12307.233	34617.262
14037	21.3	14472.25	33862.406
10400	21.3	12826.251	37900.965
5446	21.3	10231.324	35567.965
3754	21.3	9354.532	34178.109
12053	21.3	13759.042	39072.523
11475	21.3	13254.203	34367.977
5558	21.3	10273.778	33794.906
2691	21.3	8938.964	37532.156
10645	21.3	12764.5	34027.074
636	21.3	7785.338	39758.301
712	21.3	8146.367	39289.531
10263	21.3	12857.186	39853.77
12834	21.28	14189.618	39075.465
12772	21.28	13832.661	39838.848
6404	21.28	10961.212	33391.805
12297	21.28	13757.436	35035.172
8551	21.28	12029.487	39524.969
3684	21.28	9450.669	35715.781
1028	21.28	8163.334	34869.746
4066	21.28	9631.073	36604.434
6278	21.28	10709.776	34813.523
8235	21.28	11782.777	35068.926
7224	21.28	11104.247	33115.824
1927	21.28	8523.336	34286.035
4683	21.28	9824.924	34109.766
11927	21.28	13518.177	38661.207
7272	21.28	11390.258	33795.52
11386	21.26	13248.283	35739.91
3966	21.26	9679.328	34931.09
2607	21.26	8879.223	39001.945
9172	21.26	12263.235	35700.203
7153	21.26	11130.117	34131.363
6841	21.26	11054.582	39163.441
11463	21.26	13253.132	34491.754
1962	21.26	8571.446	33794.43
3161	21.24	9124.232	36955.355
9776	21.24	12348.398	33872.004
5564	21.24	10213.278	33556.57
329	21.24	7790.853	36913.711
574	21.24	7674.521	39110.203
8679	21.24	12050.691	37340.801
4201	21.24	9657.038	38506.473
9083	21.24	12231.658	34514.676
9650	21.24	12423.906	35915.469
8656	21.24	12058.32	37909.313
11645	21.24	13356.61	34099.117
13633	21.24	14627.386	39586.238
4896	21.24	10127.171	35681.379
3725	21.22	9485.785	34639.305
10150	21.22	12628.015	38593.785
3633	21.22	9349.214	36245.898
1970	21.22	8536.525	33623.129
7981	21.22	11636.719	35201.074
4055	21.22	9597.61	36396.91
6833	21.22	11199.336	39351.602
3893	21.22	9502.655	33991.852
1301	21.22	8390.049	36801.078
1871	21.22	8456.467	35329.551
12757	21.22	13791.848	39580.332
2925	21.22	9021.047	33511.508
11196	21.22	13304.556	39197.828
10920	21.22	13094.469	36191.496
13838	21.22	14624.136	37314.891
7705	21.21	11531.025	39335.133
12011	21.21	13772.325	39701.941
12173	21.21	13674.959	36713.09
12333	21.21	13728.3	34287.633
6068	21.21	10627.673	38214.32
13788	21.21	14505.682	37772.02
13827	21.19	14610.786	37237.301
12301	21.19	13616.793	34780.758
5644	21.19	10401.836	33920.281
4928	21.19	9950.499	36225.629
5332	21.19	10169.508	37164.293
11443	21.19	13244.399	34871.816
53	21.19	7987.155	33643.105
3108	21.19	9213.673	35861.125
7318	21.19	11249.237	34670.262
5229	21.17	10178.5	39072.785
10048	21.17	12626.893	36882.84
605	21.17	7679.399	39470.727
11682	21.17	13363.137	34661.027
9705	21.17	12491.909	34980.309
11234	21.17	13350.636	38537.387
10615	21.17	12810.95	34345.191
3492	21.17	9414.65	38449.094
8633	21.17	11933.929	38449.332
13674	21.15	14450.445	38371.383
5752	21.15	10464.207	35664.367
6447	21.15	10978.6	34217.77
10825	21.15	12947.767	34458.926
12224	21.15	13740.328	36369.285
2246	21.15	8829.538	37959.746
4832	21.15	9974.125	34601.535
11233	21.15	13278.28	38521.637
1670	21.15	8555.043	38009.82
4357	21.15	9856.306	39305.539
6298	21.15	10620.147	34542.48
8107	21.15	11575.851	33053.344
13501	21.15	14268.58	37978.141
6286	21.15	10755.501	34674.668
12013	21.15	13745.233	39737.375
1109	21.15	8095.397	33058.195
220	21.15	7952.23	35765.43
5517	21.13	10142.689	34443.734
4546	21.13	9869.499	36289.316
10553	21.13	12765.409	35535.766
3488	21.13	9487.658	38424.809
6175	21.13	10692.963	36487.211
13036	21.13	14100.105	34797.965
1047	21.13	8095.167	34550.742
1097	21.13	8131.89	33476.641
1544	21.13	8568.809	39510.375
1056	21.13	8180.163	34164.031
12162	21.13	13733.333	37171.27
7703	21.13	11596.411	39313.863
11474	21.13	13242.783	34338.367
781	21.11	8127.972	38308.125
1595	21.11	8602.719	38524.91
8582	21.11	11940.757	39240.543
8625	21.11	12032.802	38324.516
4445	21.11	9868.971	38068.578
368	21.11	7772.012	37309.977
7805	21.11	11572.23	37411.762
12079	21.11	13576.466	38307.672
12298	21.11	13728.457	35047.832
2212	21.11	8797.326	37237.785
3053	21.11	9271.26	34782.426
3613	21.11	9437.601	36546.703
9923	21.11	12598.098	34435.098
1975	21.11	8554.72	33360.27
9167	21.11	12238.052	35598.004
4892	21.11	9961.448	35654.898
10586	21.11	12762.379	34837.379
6751	21.11	10802.278	39536.199
11759	21.11	13485.718	35932.883
5147	21.09	9937.324	39566.961
8102	21.09	11528.273	33282.621
13110	21.09	14212.897	33861.219
7235	21.09	11393.565	33125.969
10372	21.09	12776.968	38457.238
11476	21.09	13351.101	34369.273
9652	21.09	12308.157	35962.133
224	21.09	7690.652	35796.391
10561	21.09	12917.149	35396.145
688	21.09	8168.59	39595.043
3707	21.09	9416.737	35219.938
8376	21.09	11702.297	37814.703
1131	21.07	8287.535	33283.832
11180	21.07	13326.088	39484.805
13517	21.07	14232.225	38390.613
4203	21.07	9548.036	38583.102
6767	21.07	10969.979	39732.109
5583	21.07	10350.944	33300.383
747	21.07	8140.616	38864.039
8522	21.07	11660.014	39931.258
9473	21.07	12385.867	38804.395
4313	21.07	9652.578	39921.055
3533	21.07	9467.822	37968.16
9921	21.07	12500.653	34418.719
5323	21.07	10271.386	37327.824
1525	21.05	8543.816	39904.766
386	21.05	7907.563	37501.664
7686	21.05	11423.649	39692.691
4888	21.05	10073.59	35544.977
8100	21.05	11628.302	33236.18
470	21.05	7809.662	38194.586
1987	21.05	8461.237	33247.426
6976	21.05	11191.543	36911.383
11119	21.05	12934.778	39072.066
10957	21.05	12968.045	36763.621
4057	21.05	9707.472	36414.305
12352	21.05	13596.43	34044.758
1941	21.05	8422.675	34078.578
2674	21.05	8889.14	37843.012
1820	21.05	8508.009	36133.637
10286	21.05	12744.995	39433.992
8557	21.05	11971.254	39300.539
9429	21.05	12425.742	39747.977
6573	21.05	10917.632	36282.02
6057	21.05	10756.26	38336.746
50	21.05	7905.986	33582.563
5761	21.05	10561.054	35778.168
2949	21.05	9008.473	33046.27
11351	21.05	13303.44	36229.98
7065	21.05	11153.844	35645.332
5910	21.03	10376.598	39085.734
4599	21.03	9880.904	35341.055
10972	21.03	12930.57	36932.332
10680	21.03	12735.49	33344.797
12623	21.03	13928.774	36497.266
13616	21.03	14625.494	39607.309
11124	21.03	12991.899	39113.137
12115	21.03	13769.217	37939.691
8142	21.03	11808.016	33451.766
7196	21.03	11208.668	33578.258
2093	21.01	8759.023	35191.387
8219	21.01	11719.464	34828.285
10681	21.01	12889.15	33351.617
11126	21.01	13089.864	39188.969
612	21.01	7761.549	39531.496
4009	21.01	9645.369	35579.883
4053	21.01	9644.863	36390.656
7907	21.01	11555.771	36108.559
1332	21.01	8378.801	37388.668
2259	21.01	8801.79	38189.98
5882	21.01	10416.31	38497.617
11847	21.01	13550.4	37293.652
7620	21.01	11358.328	39296.367
3189	21	9141.112	37480.398
11053	21	13058.036	38096.531
7166	21	11140.779	34043.797
7910	21	11615.151	36182.617
10143	21	12625.837	38411.297
13463	21	14338.78	37563.16
4431	21	9805.143	38165.055
8929	21	11970.73	33737.848
2951	21	9003.964	33119.906
5126	21	10051.69	39333.59
7114	21	11008.351	35045.598
9454	21	12450.156	39262.133
6425	20.98	10976.174	33761.547
4857	20.98	9984.526	35012.602
10102	20.98	12529.168	37670.172
8839	20.98	12053.001	35041.504
9147	20.98	12269.578	35297.887
12824	20.98	14005.91	39153.246
135	20.98	7685.825	34706.297
1473	20.98	8358.711	39407.855
5839	20.98	10526.32	37332.348
3086	20.98	9216.634	35559.191
1140	20.98	8299.817	33546.203
6011	20.98	10779.915	39181.805
9420	20.98	12378.115	39858.117
2476	20.98	8834.583	39190.051
11024	20.98	12979.381	37610.516
2812	20.96	9040.501	35628.543
10924	20.96	12998.562	36238.32
5479	20.96	10312.464	34787.656
13361	20.96	14372.411	35844.105
5414	20.96	10315.997	36042.813
1919	20.96	8509.967	34477.691
9197	20.96	12090.828	36237.391
1578	20.96	8480.57	38867.352
2995	20.96	9238.855	33768.277
12064	20.96	13611.579	38873.219
7013	20.96	11128.702	36426.16
11980	20.94	13437.404	39892.324
12051	20.94	13712.273	39034.898
8747	20.94	11961.518	36504.445
2718	20.94	8988.94	37184.746
12677	20.94	13898.073	37871.16
12656	20.94	13891.384	37305.629
31	20.94	7975.336	33408.566
13049	20.94	14143.64	34664.641
1207	20.94	8272.876	35108.758
1956	20.94	8458.641	33749.684
3920	20.94	9669.292	34402.73
9915	20.94	12699.09	34328.773
8093	20.94	11448.228	33432.813
11294	20.92	13208.527	37439.156
13618	20.92	14584.315	39617.668
2946	20.92	8969.553	33231.246
297	20.92	7710.72	36607.18
5700	20.92	10484.076	34871.926
12049	20.92	13627.979	38997.77
6972	20.92	11122.809	37168.727
2968	20.92	9276.477	33283.277
364	20.92	7843.645	37303.73
4104	20.92	9528.307	37259.297
691	20.92	8203.925	39640.465
5984	20.92	10739.476	39592.863
5430	20.92	10204.18	35628.547
13410	20.92	14271.386	36748.859
7676	20.92	11635.878	40012.648
82	20.92	7811.315	33949.156
2751	20.92	8853.183	36968.477
160	20.92	7798.719	34996.984
12383	20.92	13734.768	33800.77
4463	20.9	9855.896	37731.773
3214	20.9	9082.186	37694.172
11340	20.9	13240.532	36613.063
10032	20.9	12523.977	36588.348
5900	20.9	10541.768	38901.457
3048	20.9	9203.29	34690.055
11977	20.9	13373.038	39840.148
12952	20.9	14164.082	36267.52
4219	20.9	9525.5	38779.297
11552	20.9	13143.968	33577.688
5191	20.9	10302.163	39692.363
6374	20.9	10627.685	33049.953
1092	20.9	8178.376	33386.176
1957	20.88	8537.923	33761.922
3954	20.88	9601.737	34811.91
2188	20.88	8665.782	36758.309
11642	20.88	13494.238	34067.43
11489	20.88	13268.869	34176.531
1072	20.88	8170.445	33691.395
1628	20.88	8547.351	38364.867
5547	20.88	10197.543	33910.902
1676	20.88	8449.802	37870.836
679	20.86	8101.086	39905.961
9054	20.86	12138.786	34105.391
5281	20.86	10185.76	37964.246
10052	20.86	12685.957	36899.547
5884	20.86	10487.001	38617.352
6182	20.86	10717.673	36291.793
5562	20.86	10349.436	33509.426
7789	20.86	11456.812	37755.586
8793	20.86	12031.572	35692.516
4322	20.86	9719.552	39760.344
13115	20.86	14077.041	33922.883
11548	20.86	13200.481	33561.063
12220	20.86	13578.218	36263.375
9446	20.86	12418.837	39378.035
814	20.86	8204.78	38183.273
4383	20.86	9769.363	39027.445
306	20.86	7867.775	36668.637
5486	20.84	10191.634	34898.828
10089	20.84	12642.129	37463.184
2073	20.84	8712.567	34846.992
1456	20.84	8265.672	39165.141
11538	20.84	13211.042	33792.305
3	20.84	7856.342	33021.41
4612	20.84	9866.752	35200.934
8789	20.84	11978.262	35627.473
8030	20.84	11531.644	34574.438
5417	20.84	10282.828	35754.738
13247	20.84	14248.511	33983.617
3804	20.84	9403.597	33177.285
5553	20.84	10317.16	33674.16
7589	20.84	11384.462	38845.363
6618	20.84	10912.189	37228.633
13203	20.84	14373.431	33413.984
2760	20.84	9029.016	36571.672
13054	20.84	14152.943	34725.766
12770	20.82	13960.438	39827.402
12699	20.82	13815.585	38306.555
11390	20.82	13161.651	35832.48
10939	20.82	13088.347	36476.398
9910	20.82	12690.359	34209.316
13525	20.82	14351.139	38600.555
895	20.82	8149.254	37323.141
6051	20.82	10624.912	38594.707
11993	20.82	13771.338	39824.637
1424	20.82	8367.852	38787.121
2600	20.82	9026.024	38951.371
8101	20.82	11625.571	33263.609
11685	20.82	13528.917	34713.625
13828	20.82	14598.67	37243.195
5028	20.8	10081.497	38062.031
9310	20.8	12071.957	38177.465
12802	20.8	14044.531	39716.445
13041	20.8	14068.674	34904.496
5489	20.8	10166.583	34645.508
12532	20.8	13938.38	34847.309
7263	20.8	11378.269	33599.98
4524	20.8	9913.581	36653.105
4826	20.8	10035.914	34541.305
2643	20.8	8941.33	38319.801
2833	20.8	8969.433	35381.883
13966	20.8	14433.565	35156.613
6265	20.8	10728.148	35189.836
11784	20.8	13501.24	36531.332
5468	20.8	10260.739	35227.371
1880	20.78	8511.015	35155.906
5146	20.78	10046.071	39555.746
5228	20.78	10229.867	39048.445
2123	20.78	8780.054	35686.438
1206	20.78	8217.911	35097.855
3500	20.78	9451.74	38227.602
5235	20.78	10336.231	38864.504
1152	20.78	8366.065	33701.086
9620	20.78	12482.328	36629.219
4637	20.78	9813.836	34649.598
6415	20.78	10803.042	33600.285
7458	20.78	11406.163	36967.352
13982	20.78	14621.22	35023.066
12065	20.78	13606.354	38737.961
7437	20.78	11420.805	36494.711
13353	20.78	14393.719	35689.848
1091	20.78	8176.375	33379.855
5383	20.78	10319.443	36515.836
5380	20.78	10339.297	36465.188
11056	20.77	12937.802	38132.371
9401	20.77	12077.952	39808.711
10378	20.77	12922.006	38264.648
4835	20.77	10036.821	34647.852
7494	20.77	11249.976	37468.5
2671	20.77	9001.306	38070.793
2901	20.77	8872.905	34052.293
5544	20.77	10205.912	33808.887
6266	20.77	10763.328	35203.984
7730	20.77	11589.62	39087.352
9839	20.77	12532.856	33120.418
3770	20.77	9301.186	33723.137
12621	20.77	13855.611	36475.184
12992	20.77	14211.057	35875.773
8938	20.77	12054.694	33499.891
11577	20.77	13344.866	33164.27
9597	20.77	12291.09	36962.273
3083	20.75	9194.918	35534.508
3989	20.75	9690.645	35302.035
4609	20.75	9786.485	35171.078
3234	20.75	9208.725	37964.203
8126	20.75	11728.291	33248.367
4539	20.75	9920.07	36230.797
12321	20.75	13656.434	34694.656
197	20.75	7731.118	35523.457
8481	20.75	11843.992	39230.602
3254	20.75	9188.942	38255.063
6798	20.75	11163.351	39964.738
8609	20.75	12006.675	38661.656
7587	20.75	11279.569	38773.055
9068	20.75	12145.417	34298.133
2800	20.75	9012.708	35768.801
7761	20.75	11498.975	38429.602
7203	20.75	11118.951	33372.047
5169	20.75	10116.126	39994.723
13552	20.75	14333.006	39096.902
8654	20.73	11874.86	37904.211
12925	20.73	14032.991	37110.727
2601	20.73	8912.693	38957.57
9475	20.73	12390.757	38895.602
12979	20.73	14196.979	36014.129
4248	20.73	9537.52	39079.043
8709	20.73	11945.321	37158.84
2756	20.73	8883.202	36735.387
8468	20.73	11782.095	39066.289
629	20.73	7930.974	39708.965
12060	20.73	13640.443	38824.531
9790	20.73	12441.896	33533.77
11740	20.73	13504.741	35631.02
12551	20.73	13868.688	35142.203
5908	20.73	10439.111	39060.273
8051	20.71	11485.891	33982.203
6140	20.71	10632.926	36866.98
5541	20.71	10256.936	33804.434
13655	20.71	14546.61	38810.094
3515	20.71	9453.491	38083.859
1041	20.71	8111.053	34725.484
7960	20.71	11435.608	35526.426
5864	20.71	10491.292	37718.5
10614	20.71	12798.214	34332.594
11201	20.71	13177.17	39012.598
5662	20.71	10519.365	34280.512
13138	20.71	14069.654	33636.445
9931	20.71	12696.472	34601.047
14015	20.71	14503.036	34303.258
5561	20.71	10340.05	33502.238
12646	20.71	13911.592	37148.492
13642	20.71	14635.531	39167.957
9426	20.71	12320.73	39595.898
6282	20.71	10723.881	34909.461
7041	20.69	11187.449	35750.332
6094	20.69	10737.575	37725.891
10085	20.69	12689.938	37369.563
7279	20.69	11309.142	33937.379
10907	20.69	13019.925	35800.316
1890	20.69	8560.516	34993.941
1120	20.69	8388.576	33120.742
10828	20.69	12953.832	34493.477
5274	20.69	10321.288	38082.59
2816	20.69	8996.675	35715.793
11886	20.69	13398.947	38142.719
1723	20.69	8626.629	37373.797
9410	20.69	12182.185	39960.23
11994	20.69	13624.232	39876.34
10238	20.69	12652.732	39926.824
8592	20.69	11883.217	39029.547
2708	20.69	8884.69	37424.867
5688	20.69	10470.215	34669.484
11870	20.69	13414.897	37736.477
10623	20.69	12870.233	34406.902
11098	20.67	13107.257	38759.313
13599	20.67	14565.171	39785.508
2450	20.67	8840.918	38816.887
1219	20.67	8336.897	35283.777
3060	20.67	9147.034	35108.688
8026	20.67	11567.772	34448.879
5145	20.67	9986.485	39541.289
8424	20.67	11800.339	38577.973
10529	20.67	12783.191	35766.68
9243	20.67	12225.771	37044.488
11	20.65	7877.476	33177.477
2249	20.65	8708.785	37975.785
4493	20.65	9825.151	37301.785
1347	20.65	8366.855	37715.063
657	20.65	7671.327	39905.094
12725	20.65	13790.779	38912.777
8892	20.65	12065.089	34233.016
540	20.65	7861.932	38756.098
5475	20.65	10171.646	35031.543
4534	20.65	9885.366	36443.473
10485	20.65	12721.336	36576.605
2748	20.65	8892.062	36911.98
5376	20.65	10348.549	36426.785
3713	20.65	9491.004	35029.754
14027	20.65	14606.457	34233.512
10599	20.65	12833.064	34452.109
1141	20.63	8419.986	33585.844
3813	20.63	9297.137	33316.059
5991	20.63	10631.125	39473.547
12977	20.63	14058.866	35963.953
14240	20.63	14623.304	33067.273
1650	20.63	8559.617	38427.734
13139	20.63	14115.77	33641.309
1073	20.63	8157.402	33717.707
1274	20.63	8396.831	36281.73
8642	20.63	12052.724	37984.121
923	20.63	8000.767	36851.988
6615	20.63	10964.065	37145.789
2923	20.63	9025.298	33491.605
1433	20.61	8210.677	38909.465
10836	20.61	12937.081	34647.242
12923	20.61	14014.902	37085.66
8070	20.61	11609.686	33673.742
11651	20.61	13561.666	34185.027
5432	20.61	10193.254	35654.027
6645	20.61	10830.592	37852.434
13311	20.61	14392.704	34905.27
2843	20.61	9002.85	35166.023
8129	20.61	11720.11	33273.559
7734	20.61	11635.606	38817.414
10231	20.61	12575.631	39887.395
6442	20.61	10904.912	34072.629
9030	20.61	12246.125	33709.855
3814	20.61	9326.127	32999.879
6434	20.61	10910.856	33962.297
3744	20.61	9485.573	34358.727
11493	20.61	13344.995	34208.645
4028	20.61	9600.46	36000.027
13684	20.61	14473.724	38433.543
2137	20.61	8695.546	35968.879
8226	20.61	11774.502	34934.031
1709	20.59	8440.915	37612.238
4194	20.59	9627.267	38394.965
8927	20.59	11882.809	33727.711
6067	20.59	10695.399	38167.047
5338	20.59	10324.564	37016.715
13465	20.59	14363.625	37591.938
13364	20.59	14394.671	35878.285
8663	20.59	11980.12	37726.316
6060	20.59	10743.056	38356.816
4198	20.59	9705.914	38424.672
4636	20.59	9889.14	34621.984
12521	20.59	13931.846	34653.16
6620	20.59	10948.529	37256.293
4166	20.59	9514.787	38008.281
12861	20.57	14121	38147.281
8977	20.57	12226.57	33090.426
3195	20.57	9215.554	37545.316
12215	20.57	13737.525	36535.344
8579	20.57	11999.122	39184.34
12349	20.57	13667.713	34272.234
10923	20.57	13083.574	36236.688
10211	20.57	12697.074	39618.23
11945	20.57	13428.781	38848.91
5108	20.57	9947.84	39129.871
10303	20.57	12894.379	39240.691
1974	20.57	8494.72	33343.738
9185	20.57	12078.487	35985.617
4113	20.57	9697.317	37369.977
10431	20.57	12792.916	37437.633
1185	20.57	8359.438	34586.605
14213	20.57	14468.194	33576.098
14031	20.57	14588.674	33984.434
2910	20.57	8991.693	33906.145
1771	20.57	8533.05	36779.125
366	20.57	7926.035	37305.801
8252	20.57	11693.61	35306.578
9677	20.57	12483.868	35473.844
2150	20.57	8682.549	36178.293
3070	20.57	9230.123	35280.566
1588	20.57	8461.274	38751.355
12452	20.55	13876.743	33553.254
3610	20.55	9402.831	36809.551
17	20.55	7663.388	33249.324
11253	20.55	13319.448	38217.227
13659	20.55	14487.842	38895.41
8894	20.55	11998.877	33972.855
12662	20.55	13848.972	37531.93
4175	20.55	9613.076	38131.668
7023	20.55	11189.591	36074.707
503	20.55	7639.327	38501.758
466	20.55	7923.788	38160.688
8065	20.55	11500.21	33929.574
11205	20.55	13333.35	39067.332
6501	20.54	10860.27	35011.262
5969	20.54	10393.156	39973.41
3822	20.54	9651.593	33000.539
6272	20.54	10738.317	35052.859
2904	20.54	9003.288	33826.934
7574	20.54	11394.065	38593.129
9860	20.54	12503.012	33368.078
11726	20.54	13453.101	35285.496
1851	20.54	8474.462	35623.367
2720	20.54	9011.771	37205.711
10405	20.54	12800.957	37732.152
8935	20.54	11928.722	33483.984
12884	20.54	14149.293	37858.754
5388	20.54	10343.426	36258.871
13012	20.54	14211.091	35352.492
2618	20.54	8981.352	38917.316
12032	20.52	13606.888	39333.355
7000	20.52	11041.656	36547.328
7913	20.52	11521.779	35904.797
7227	20.52	11158.157	33131.902
6127	20.52	10682.712	37274.703
1768	20.52	8577.212	36741.32
4071	20.52	9686.865	36668.023
7974	20.52	11490.307	35102.117
9717	20.52	12491.636	34780.574
12047	20.52	13677.588	39195.91
10560	20.52	12862.61	35317.605
732	20.52	8205.745	39242.477
7003	20.52	11185.304	36592.902
9996	20.52	12517.162	35906.422
1262	20.52	8277.272	35988.691
5537	20.52	10297.767	34029.387
2569	20.52	8879.087	39472.477
13491	20.52	14374.02	37840.945
5521	20.5	10218.158	34199.836
1285	20.5	8322.612	36488.922
6810	20.5	11026.118	39683.891
2160	20.5	8845.8	36345.84
11263	20.5	13158.826	37843.695
11189	20.5	13300.214	39574.391
6351	20.5	10740.718	33575.32
10910	20.5	12985.381	35824.773
3421	20.5	9375.92	39542.77
5289	20.5	10318.9	37522.781
4030	20.5	9519.972	36031.305
3242	20.5	9084.221	38042.238
13619	20.5	14584.463	39641.668
580	20.5	7682.768	39167.332
14228	20.5	14607.088	33407.988
7253	20.5	11339.019	33429.902
11099	20.5	13011.46	38778.551
8506	20.5	11776.949	39664.91
11353	20.5	13141.53	36308.625
9733	20.48	12473.593	34744.488
10090	20.48	12599.376	37506.926
8612	20.48	11947.967	38695.695
5703	20.48	10545.852	34920.172
10202	20.48	12544.301	39332.957
58	20.48	7922.022	33696.488
4462	20.48	9898.183	37723.41
11590	20.48	13504.127	33079.602
6577	20.48	10859.29	36344.672
1902	20.48	8502.614	34862.117
5784	20.48	10473.227	36148.035
5730	20.48	10449.842	35293.875
13441	20.48	14341.91	37192.086
1759	20.48	8450.8	36959.996
6882	20.48	11121.517	38146.703
7441	20.48	11318.857	36675.898
9289	20.48	12270.505	37728.184
4488	20.48	9861.773	37267.902
940	20.46	8179.791	36447.867
10257	20.46	12923.154	39785.125
3485	20.46	9292.438	38332.816
7156	20.46	11205.209	34156.957
9234	20.46	12220.983	36896.164
8594	20.46	11927.947	39064.012
7709	20.46	11632.125	39404.723
1958	20.46	8502.875	33776.324
11114	20.46	12938.28	39025.344
11070	20.46	13042.424	38363.82
6728	20.46	10952.348	39285.859
8243	20.46	11729.643	35217.941
2206	20.46	8817.538	37069.285
4244	20.46	9499.736	39071.906
13663	20.46	14548.219	38756.113
4704	20.46	9796.91	33604.813
990	20.46	8071.866	35445.91
6401	20.46	10860.295	33295.434
12669	20.46	13991.771	37672.242
2725	20.46	9047.604	37247.711
9943	20.46	12585.44	34780.473
13522	20.44	14289.156	38498.016
2485	20.44	8697.018	39285.23
3606	20.44	9286.749	36741.18
2744	20.44	9037.951	36870.391
10475	20.44	12736.042	36825.727
6994	20.44	11014.151	36798.984
9306	20.44	12156.734	38072.895
1969	20.44	8483.803	33616.27
13158	20.44	14153.931	33167.051
4412	20.44	9728.273	38484.383
6433	20.44	10968.599	33943.285
4976	20.44	9968.801	37115.469
1918	20.44	8531.496	34462.422
6801	20.44	11179.917	40005.445
11040	20.44	12997.296	37931.531
6383	20.44	10740.767	33156.473
8611	20.44	11996.127	38692.57
12055	20.44	13654.976	39081.844
11446	20.44	13227.428	34916.004
1037	20.44	8179.816	34695.539
11487	20.44	13211.595	34172.176
13802	20.44	14533.956	37654.688
8661	20.44	12026.641	37691.594
5556	20.44	10141.898	33760.305
8805	20.42	11861.448	35549.965
6548	20.42	10940.286	35842.367
8281	20.42	11802.402	35848.223
7837	20.42	11490.048	36979.945
13329	20.42	14225.151	35245.477
2031	20.42	8773.228	33773.387
11290	20.42	13165.055	37391.871
13048	20.42	14017.436	34663.961
1899	20.42	8562.866	34838.688
14225	20.42	14622.616	33370.453
3918	20.42	9701.05	34379.742
7478	20.42	11384.714	37175.043
7	20.42	7733.653	33118.277
8791	20.42	12043.772	35687.855
6804	20.42	11084.96	39613.734
3912	20.42	9653.243	34312.172
13823	20.42	14457.718	37211.281
4176	20.42	9588.35	38145.852
1850	20.42	8629.488	35576.957
8823	20.42	11923.427	35405.125
7978	20.42	11455.034	35174.527
7935	20.4	11457.552	35603.789
2171	20.4	8725.865	36501.906
669	20.4	8186.63	39787.926
6243	20.4	10714.307	35523.453
11369	20.4	13198.654	35913.789
8763	20.4	11969.102	36089.039
5158	20.4	10077.906	39824.723
7426	20.4	11387.408	36372.82
8493	20.4	11798.295	39392.816
5038	20.4	10094.028	38141.48
13566	20.4	14267.69	39565.691
13580	20.38	14364.541	39851.703
1921	20.38	8455.123	34531.875
13649	20.38	14629.736	38971.055
13832	20.38	14457.373	37269.172
13921	20.38	14623.092	36014.578
2917	20.38	8998.47	33735.453
2215	20.38	8656.505	37268.598
6612	20.38	10788.166	37106.207
3087	20.38	9157.685	35569.098
1863	20.38	8579.655	35538.809
10030	20.38	12640.056	36537.09
10324	20.38	12780.297	38807.246
10427	20.38	12713.782	37401.387
12253	20.38	13764.02	35857.102
3559	20.38	9279.318	37608.902
12070	20.38	13712.129	38468.68
9285	20.38	12124.619	37607.66
9357	20.38	12161.463	38981.816
936	20.38	8132.901	36671.012
922	20.38	8015.598	36821.297
851	20.38	8126.294	37817.594
12407	20.38	13769.732	33185.566
643	20.38	7757.277	39806.184
8893	20.38	11893.149	34264.398
152	20.38	7883.816	34895.523
9568	20.38	12456.532	37491.805
13400	20.38	14315.08	36561.879
13568	20.38	14254.059	39587.008
10467	20.36	12797.706	36698.73
7758	20.36	11497.983	38342.832
5573	20.36	10216.844	33414.059
9981	20.36	12572.605	35632.523
2675	20.36	9036.901	37849.223
6074	20.36	10714.545	38053.242
9874	20.36	12518.2	33650.375
454	20.36	7912.151	38086.211
4295	20.36	9651.382	39644.176
623	20.36	7658.119	39663.969
1370	20.36	8414.118	38008.57
933	20.36	8134.328	36626.547
9892	20.36	12550.248	33914.441
7544	20.36	11385.465	38124.984
13607	20.36	14605.048	39874.172
12327	20.36	13772.132	34501.785
11615	20.36	13536.928	33678.008
1767	20.36	8524.169	36739.051
5929	20.36	10557.78	39350.496
2196	20.36	8827.094	36817.727
5686	20.36	10494.119	34657.457
4468	20.36	9717.817	37820.387
2972	20.36	9237.992	33335.496
3302	20.36	9271.343	39066.18
2889	20.36	8956.57	34412.383
915	20.36	8001.879	36749.863
976	20.34	8118.126	35785.449
6776	20.34	10921.773	39934.422
2659	20.34	8987.514	38263.676
14029	20.34	14514.844	34281.781
299	20.34	7943.091	36616.152
11360	20.34	13339.409	36086.754
8285	20.34	11775.001	35882.457
10640	20.34	12757.598	33974.957
73	20.34	7948.192	33889.891
5508	20.34	10190.267	34303.016
8280	20.34	11661.127	35838.148
6231	20.34	10763.088	35720.863
3664	20.34	9392.09	35755.246
10944	20.34	13099.596	36510.367
2939	20.34	9007.053	33418.148
9423	20.34	12362.968	39939.012
13621	20.34	14634.118	39670.211
10546	20.34	12821.233	35674.438
5398	20.34	10254.587	36183.027
164	20.34	7832.521	35080.055
457	20.34	7714.113	38102.199
10239	20.34	12681.136	39929.73
1241	20.32	8375.605	35577.016
7160	20.32	11125.48	34235.727
5187	20.32	10324.918	39629.824
35	20.32	7969.392	33428.82
12795	20.32	14193.497	39997.434
10700	20.32	12926.19	33364.879
4950	20.32	9991.971	36648.777
1020	20.32	8107.291	34969.809
7536	20.32	11374.344	38006.012
3227	20.32	9245.233	37873.199
5345	20.32	10339.265	36729.922
8201	20.32	11658.836	34348.238
214	20.32	7770.909	35670.719
460	20.32	7677.726	38109.891
9104	20.32	12188.881	34763
13710	20.32	14641.872	38197.234
1295	20.32	8395.895	36660.484
13526	20.32	14272.722	38610.781
11825	20.31	13484.888	37074.391
4627	20.31	9900.352	34871.77
12803	20.31	14080.265	39717.703
790	20.31	8140.279	38457.07
5646	20.31	10465.611	33970.734
10601	20.31	12894.495	34486.168
1891	20.31	8437.821	35011.164
6122	20.31	10621.86	37224.652
5588	20.31	10283.304	33033.43
8936	20.31	11878.607	33483.754
12444	20.31	13940.517	33390.527
1897	20.31	8439.202	34801.52
3162	20.31	9143.624	37017.891
4620	20.31	9849.43	35025.398
5886	20.31	10564.026	38669.344
5778	20.31	10520.195	36081.434
12296	20.31	13726.23	34993.992
1839	20.31	8445.264	35990.977
7398	20.31	11322.336	35842.242
3080	20.31	9107.294	35464.043
7631	20.31	11297.541	39441.367
3433	20.31	9370.357	39132.613
11230	20.31	13152.269	38750.383
317	20.31	7987.863	36773.66
901	20.31	8134.127	36869.613
11270	20.31	13308.073	37721.676
4155	20.31	9570.232	37898.254
3136	20.31	9133.677	36418.043
9117	20.31	12204.176	34930.672
929	20.31	8118.377	36572.57
6606	20.29	10944.991	37015.512
9302	20.29	12264.695	37965.141
1078	20.29	8016.837	33786.535
4867	20.29	10111.644	35232.871
6412	20.29	10963.444	33515.984
12037	20.29	13750.347	39128.449
9373	20.29	12268.17	39275.805
110	20.29	7760.811	34317.328
2544	20.29	8907.394	39872.449
11362	20.29	13344.358	36157.613
10582	20.29	12878.614	35016.848
11111	20.29	13035.686	38946.5
6805	20.29	11150.181	39615.859
3211	20.29	9240.924	37660.129
9408	20.29	12151.62	39945.621
12231	20.29	13722.329	36121.613
12138	20.29	13757.282	37360.055
3746	20.29	9286.872	34413.867
13075	20.29	14165.421	34368.789
226	20.29	7816.426	35801.414
2753	20.29	8926.383	36984.57
12171	20.29	13603.527	36985.332
6597	20.29	10865.562	36897.742
6662	20.27	10929.254	38116.813
7014	20.27	11115.18	36434.723
8943	20.27	11896.799	33640.785
13022	20.27	14143.051	34979.066
11644	20.27	13365.597	34096.813
8208	20.27	11791.677	34403.629
392	20.27	7814.413	37580.434
3951	20.27	9631.676	34738.5
7098	20.27	11053.343	35176.859
7369	20.27	11262.173	35446.277
7924	20.27	11607.878	35792.242
5981	20.27	10665.4	39924.672
13068	20.27	14091.091	34606.816
6778	20.27	10860.233	39977.195
4325	20.27	9838.74	39814.313
7220	20.27	11054.382	33070.254
6477	20.27	10883.478	34618.754
9463	20.27	12419.316	39008.309
7483	20.27	11265.825	37274.984
1945	20.25	8606.719	33894.059
9265	20.25	12156.998	37439.758
598	20.25	7778.382	39386.863
1065	20.25	8070.789	34108.246
11043	20.25	12978.16	37984.387
1099	20.25	8054.8	33212.227
1892	20.25	8587.231	35040.191
11100	20.25	12941.421	38845.012
13634	20.25	14587.704	39273.965
3081	20.25	9260.927	35504.48
974	20.25	8022.463	35782.164
10255	20.25	12625.573	39996.633
5713	20.25	10456.71	35047.973
5224	20.25	10348.856	38973.223
5243	20.25	10326.928	38770.551
2694	20.25	9002.382	37582.734
7261	20.25	11346.116	33589.84
5873	20.23	10549.466	38088.84
11889	20.23	13441.432	38241.531
212	20.23	7824.591	35654.066
7887	20.23	11550.066	36237.594
739	20.23	8140.361	39050.703
5258	20.23	10224.078	38314.227
3760	20.23	9287.151	34015.234
9625	20.23	12477.621	36401.828
3384	20.23	9477.623	39793.469
5382	20.23	10260.354	36475.199
2815	20.23	9019.95	35710.117
7879	20.23	11601.65	36409.133
8328	20.23	11676.842	36862.02
10570	20.23	12716.21	35216.152
12026	20.23	13783.108	39578.031
12778	20.23	13989.775	39918.035
9354	20.23	12113.166	38967.445
3269	20.23	9067.927	38605.766
9947	20.23	12622.649	34893.609
14233	20.23	14469.8	33253.473
1281	20.23	8415.179	36426.324
7150	20.23	11161.361	34351.836
1216	20.23	8306.622	35226.566
8705	20.23	11949.331	37129.289
280	20.23	7943.521	36369.324
3876	20.23	9543.554	33711.566
12536	20.23	13952.072	34936.855
13521	20.23	14411.208	38489.953
4841	20.23	9937.247	34764.762
13891	20.23	14493.093	36501.328
13981	20.23	14622.967	35003.719
1214	20.23	8234.421	35197.727
2091	20.23	8643.458	35162.824
1474	20.23	8287.99	39433.426
10620	20.23	12893.261	34396.289
12401	20.21	13642.797	33447.609
6769	20.21	10949.541	39766.258
11971	20.21	13368.677	39719.125
6813	20.21	11058.255	39445.434
455	20.21	7771.028	38095.52
13983	20.21	14426.852	35036.496
12387	20.21	13740.504	33488.332
762	20.21	8180.146	38690.695
10188	20.21	12677.837	39052.684
3572	20.21	9301.444	37431.469
9249	20.21	12087.916	37149.832
7720	20.21	11476.803	39198.117
5062	20.21	9947.518	38594.289
6953	20.21	11151.392	37246.898
1199	20.21	8219.675	34948.43
8774	20.21	11994.534	35960.57
5006	20.21	10100	37549.766
5639	20.21	10386.077	33879.199
7281	20.21	11214.678	33946.48
7375	20.21	11355.735	35502.754
11159	20.21	13147.885	39758.262
1055	20.21	8145.519	34413.844
2948	20.19	8928.072	33022.73
13960	20.19	14516.541	35365.742
6397	20.19	10903.685	33209.07
7214	20.19	11081.556	33240.063
12232	20.19	13740.959	36122.047
4547	20.19	9723.928	36292.16
2459	20.19	8667.752	38931.086
1125	20.19	8239.087	33205.285
4034	20.19	9559.72	36072.758
10298	20.19	12763.956	39167.039
905	20.19	8155.328	36899.375
4654	20.19	9771.929	34319.09
835	20.19	8033.861	37865.883
12413	20.19	13710.589	33043.168
6318	20.19	10686.743	34210.809
8290	20.19	11707.949	36012.441
591	20.19	7904.046	39312.344
510	20.19	7910.861	38542.789
13502	20.19	14289.304	37984.688
2990	20.19	9194.165	33655.887
11576	20.19	13317.682	33161.98
4821	20.19	9925.374	34439.453
852	20.17	8010.051	37501.566
7731	20.17	11447.137	39094.457
12061	20.17	13738.699	38827.125
8999	20.17	12154.405	33357.91
5207	20.17	10327.317	39561.238
916	20.17	8153.949	36762.277
9181	20.17	12091.942	35883.379
90	20.17	7876.239	34037.391
10321	20.17	12714.777	38796.859
5246	20.17	10168.077	38488.098
1569	20.17	8592.593	38955.359
6134	20.17	10597.064	37085.813
4898	20.17	10081.858	35688.551
12850	20.17	14205.004	38753.563
9533	20.17	12372.533	38129.785
9726	20.17	12305.16	34877.445
11299	20.17	13344.186	37471.207
1986	20.17	8616.23	33246.617
4563	20.17	9777.295	35927.566
6883	20.15	11176.783	38152.59
9019	20.15	12104.332	33580.09
2510	20.15	8845.983	39561.434
1711	20.15	8629.534	37620.484
2542	20.15	8899.513	39838.887
12549	20.15	13828.45	35138.652
954	20.15	8133.735	36357.703
6504	20.15	10992.098	35045.047
9057	20.15	12214.593	34122.707
12895	20.15	14142.284	37688.879
12496	20.15	13875.373	34167.797
13199	20.15	14216.422	33296.379
6873	20.15	11176.179	38560.363
3935	20.15	9682.752	34566.715
2981	20.15	9210.89	33561.984
3795	20.15	9415.778	33354.152
7760	20.15	11567.666	38356.98
9794	20.15	12461.545	33609.352
11744	20.15	13557.8	35717.516
5835	20.15	10538.923	37144.898
7571	20.15	11421.692	38577.305
5328	20.13	10216.561	37063.211
8111	20.13	11455.64	33138.438
11745	20.13	13416.978	35727.086
3591	20.13	9398.003	37099.109
1748	20.13	8427.181	37024.484
6466	20.13	10931.645	34495.023
8338	20.13	11658.669	37106.297
2258	20.13	8833.157	38168.754
2251	20.13	8798.1	38022.262
5763	20.13	10495.969	35801.164
1236	20.13	8365.077	35455.133
8588	20.13	12011.028	39268.551
1238	20.13	8415.022	35509.883
3393	20.13	9434.378	39928.848
1409	20.13	8335.766	38596.246
10056	20.13	12525.821	36998.402
1132	20.13	8378.147	33330.332
1291	20.13	8407.964	36607.121
3534	20.13	9409.102	37662.656
13629	20.13	14581.28	39472.484
6043	20.13	10681.808	38678.293
6898	20.13	11156.227	38088.516
775	20.13	8079.258	38533.801
377	20.13	7828.959	37387.895
1739	20.13	8455.159	37204.793
7945	20.13	11581.493	35723.84
11048	20.13	12964.595	38046.684
13565	20.13	14262.604	39562.723
13559	20.13	14371.319	39290.973
950	20.13	8174.018	36309.672
1724	20.13	8530.734	37388.563
13056	20.13	14038.761	34762.391
3582	20.13	9312.766	37248.211
6626	20.13	10954.891	37508.504
2415	20.13	8738.943	38498.336
12153	20.13	13729.114	37319.258
12116	20.13	13602.897	37947.02
13420	20.13	14260.497	36957.438
7919	20.11	11604.725	36046.828
6036	20.11	10629.998	38942.656
11467	20.11	13221.431	34542.406
2739	20.11	8928.869	37051.402
5068	20.11	10011.218	38615.504
12736	20.11	13891.773	39127.516
3255	20.11	9202.99	38270.266
7737	20.11	11522.669	38867.82
4877	20.11	10088.766	35425.375
12572	20.11	13994.138	35547.316
8691	20.11	12053.541	37187.023
12330	20.11	13607.245	34570.793
11004	20.11	13055.71	37347.09
1683	20.11	8504.173	37957.066
8361	20.11	11730.663	37489.195
12844	20.11	14086.885	38926.48
1115	20.11	8357.381	33034.055
13392	20.11	14243.004	36372.184
13883	20.11	14557.213	36389.867
7189	20.11	11024.663	33777.164
11897	20.11	13553.139	38345.641
5362	20.11	10321.773	36547.391
9444	20.11	12297.048	39353.094
6846	20.09	11159.611	38986.813
11605	20.09	13403.671	33418.473
7440	20.09	11240.22	36669.859
6316	20.09	10758.366	34209.063
2682	20.09	8943.012	37663.512
5650	20.09	10384.129	34044.578
13222	20.09	14395.432	33662.105
1375	20.09	8389.692	38088.086
7562	20.09	11317.355	38351.473
5181	20.09	10142.149	39964.406
10809	20.09	13000.234	34279.102
6360	20.09	10620.825	33439.668
2772	20.09	8945.463	36233.035
13600	20.09	14640.23	39792.57
11850	20.09	13372.459	37344.586
7069	20.09	10998.013	35680.738
9785	20.09	12480.061	33680.473
13840	20.09	14558.545	37333.227
209	20.09	7663.549	35629.426
1117	20.09	8288.466	33044.996
7489	20.09	11346.859	37324.273
5722	20.09	10388.717	35138.352
13424	20.09	14259.4	37032.637
8623	20.08	12046.964	38593.711
7164	20.08	11026.923	33990.461
7660	20.08	11548.698	39755.496
6702	20.08	10929.278	39061.098
6647	20.08	10858.163	37866.523
3888	20.08	9606.55	33900.23
1062	20.08	8005.6	34038.879
3612	20.08	9436.127	36540.977
10495	20.08	12879.515	36396.066
3981	20.08	9695.446	35227.727
5135	20.08	10059.933	39401.555
13776	20.08	14431.125	37882.527
7702	20.08	11603.418	39283.297
3416	20.08	9472.393	39491.766
11733	20.08	13410.388	35439.172
1436	20.08	8275.195	38989.328
4758	20.08	9970.259	33384.98
12067	20.08	13733.479	38747.754
2813	20.08	9034.015	35671.48
12424	20.08	13810.592	33061.977
3802	20.08	9373.624	33163.805
5554	20.08	10317.493	33703.156
6515	20.08	10904.09	35224.742
7519	20.08	11402.483	37717.199
4255	20.08	9701.947	39173.469
5443	20.08	10203.693	35552.531
12474	20.08	13856.475	33926.973
10926	20.08	12928.687	36270.609
4971	20.08	10084.801	36977.363
1594	20.08	8433.013	38511.91
8253	20.06	11850.682	35317.879
1844	20.06	8567.046	35815.754
2524	20.06	8820.346	39756.887
12208	20.06	13708.403	36440.289
4345	20.06	9825.247	39708.305
1700	20.06	8605.768	37540
10317	20.06	12829.538	39096.293
11358	20.06	13158.223	36080.738
13163	20.06	14183.72	33231.152
10556	20.06	12778.832	35268.434
9912	20.06	12635.987	34247.227
12218	20.06	13669.986	36240.785
4777	20.06	9941.91	33648.348
1984	20.06	8444.537	33205.258
8108	20.06	11596.038	33061.969
13794	20.06	14592.138	37518.41
5949	20.06	10485.399	39605.363
7188	20.06	11147.477	33731.652
7223	20.06	11201.37	33104.551
2157	20.06	8842.043	36318.672
11077	20.06	12934.968	38440.559
11194	20.06	13320.162	39152.508
5220	20.06	10152.093	39157.742
9080	20.06	12099.171	34482.355
8681	20.06	12001.42	37371.305
6010	20.06	10699.508	39156.395
14217	20.06	14554.876	33603.867
4469	20.04	9760.351	37551.555
11315	20.04	13313.932	37081.992
6254	20.04	10576.639	35384.098
12639	20.04	13901.077	36993.074
7464	20.04	11381.775	37056.004
2555	20.04	8861.785	39664.004
237	20.04	7878.224	35966.758
11244	20.04	13310.073	38352.324
9933	20.04	12654.227	34626.449
13546	20.04	14283.264	38979.188
6564	20.04	10846.9	36012.195
13554	20.04	14328.212	39144.965
3085	20.04	9207.872	35553.223
6312	20.04	10698.67	34440.711
3310	20.04	9262.391	39138.445
2435	20.04	8813.848	38653.375
4731	20.04	9770.34	33275.734
2794	20.04	8862.392	35904.359
[truncated: 4,630 more rows]
