# Supplementary material for: Insights on the Control of Yeast Single-Cell Growth Variability by Members of the Trehalose Phosphate Synthase (TPS) Complex
Source: Front Cell Dev Biol. 2021 Jan 28;9:607628. doi: 10.3389/fcell.2021.607628 (PMC7876269; doi:10.3389/fcell.2021.607628)
Supplement: Supplementary file 4 [file Data_Sheet_3.ZIP › to_send/input_files/20190516_GalDelta_delta-TPS1_t5.csv]

Id	Area (µm²)	Centre X Position (µm)	Centre Y Position (µm)
2855	1027.11	9649.037	33847.309
3727	900.74	9961.424	34690.457
9689	792.85	13522.907	36349.914
6627	654.5	11263.221	39942.223
1666	640.17	8807.387	39447.574
7457	637.14	11967.803	37354.305
8680	628.33	12883.497	38727.285
7305	624.35	11644.458	38614.215
8071	613.39	12276.238	38813.113
9720	611.84	13441.009	37416.305
4669	589.58	10200.995	35925.18
10727	588.91	14389.465	33805.863
1825	562.07	8985.809	37881.656
1844	557.91	8833.4	37457.152
932	555.08	8386.254	36089.148
8124	544.66	12410.77	37442.348
8808	542.05	12716.669	35744.273
9251	536.38	13339.627	39429.539
9950	532.57	13759.76	35563.145
1324	532.2	8613.714	34012.098
2060	528.32	9180.501	33914.957
8776	523.91	12843.71	36670.035
10112	517.82	13877.306	33872.363
7722	508.76	12249.312	33636.605
5827	506.06	10839.48	37109.664
679	505.02	8134.667	35645.148
250	499.85	7837.119	36482.699
5605	494.29	10797.111	33426.273
4082	493.24	10195.626	36982.699
11074	486.75	14617.584	36340.566
854	483.28	8358.463	33948.992
230	482.15	7825.166	36359.703
3079	481.54	9695.763	37302.254
7387	471.67	11951.259	38593.289
5111	470.81	10361.168	36529.227
1377	464.45	8498.504	33186.02
6918	463.93	11567.946	34765.461
591	463.16	8170.907	37561.066
10818	463.05	14218.68	35257.242
2093	458.78	9203.352	34868.414
10561	452.38	13991.5	34168.617
7306	451.65	11838.905	38615.066
10050	449.87	13560.531	33413.039
10922	446.92	14241.621	38207.52
901	446	8244.523	35384.391
9694	443.18	13382.17	36486.969
8266	439.64	12459.813	35042.211
1218	439.12	8454.613	36877.602
9558	435.1	13556.266	33081.336
6239	434.12	11079.053	33412.566
1337	433.72	8544.667	33948.309
10467	431.71	14038.863	35820.348
7672	429.2	11883.576	33731.039
3128	426.02	9680.53	38867.234
290	425.69	7861.667	36980.813
1487	425.1	8686.877	35141.594
6171	424.87	11120.612	34190.203
3181	424.68	9694.971	39745.465
7999	424.1	12237.133	39184.012
4738	421.25	10266.556	34994.117
10435	419.43	14169.605	37771.641
6056	418.72	11071.576	36072.125
3939	417.51	9987.95	38918.52
7583	416.94	11993.815	35863.457
9516	411.77	13271.221	33597.91
3287	409.53	9877.18	36439.492
3624	408.43	10053.823	33119.098
10425	408.28	14159.761	38028.32
3237	406.33	9726.295	37549.637
9335	404.68	13319.157	37218.668
2215	404.22	9259.242	38252.641
3060	403.11	9648.076	36974.203
6671	402.92	11617.057	38695.352
9486	399.85	13155.186	33995.664
7739	399.26	12183	33740.285
11049	398.95	14518.815	37379
11078	396.19	14482.099	36152.02
1013	395.54	8330.72	37940.711
48	395.1	7660.845	33743.41
9980	393.57	13685.076	34823.352
1908	391.69	9008.996	35728.121
6566	391.23	11408.623	38202.32
6151	390.52	11102.953	34589.188
864	389.93	8380.872	34234.098
5901	387.63	10780.047	39619.254
300	387.57	7668.697	37081.762
10046	384.99	13679.435	33632.836
10991	383.57	14537.964	38644.027
8558	382.78	12696.515	37776.293
9394	382.32	13259.422	35764.453
8579	381.54	12550.256	38329.988
713	380.01	8163.362	34913.395
3925	379.62	10122.821	38289.117
6687	379.01	11416.155	38109.273
2593	377.06	9348.171	34370.66
6302	376.35	11385.817	33107.715
2968	376.31	9537.93	35351.203
9546	375.93	13325.334	33090.363
7267	372.71	11528.029	37407.633
6591	372.67	11371.947	38897.617
2213	371.63	9079.523	38240.969
9932	370.83	13651.292	36075.988
9882	370.35	13569.921	37644.82
3401	369.14	9710.188	34635.832
6632	369.14	11572.89	39827.297
5325	368.26	10724.856	36740.957
8363	368.05	12330.343	33156.52
3825	367.4	10059.687	35511.824
5532	366.33	10714.045	33404.453
973	365.85	8383.409	36819.891
6369	365.24	11263.282	34102.785
3616	364.87	9709.28	33134.75
827	364.51	8255.014	33709.332
5925	363.05	11059.011	39960.18
2473	362.27	9282.364	36715.781
8182	361.75	12392.591	36627.086
3069	361.65	9678.132	37148.5
723	361.58	8191.859	34601.313
7300	360.16	11823.404	38284.195
332	359.43	7667.859	37632.313
8150	359.09	12334.649	36926.871
8038	358.76	12416.243	39503.047
9321	358.46	13275.776	37773.324
6685	356.81	11566.957	38072.848
10860	355.87	14274.904	36331.543
5261	353.76	10624.627	38762.059
10297	353.49	13901.382	37733.219
3127	352.13	9567.639	38795.379
883	351.25	8200.711	34785.41
3113	349.93	9566.85	38153.887
8093	349.01	12392.052	38387.559
9768	348.8	13531.242	38783.914
148	345.39	7903.189	35026.461
10088	344.95	13917.458	33506.719
3871	344.26	10065.283	36659.344
8560	344.24	12631.602	37829.43
3223	343.67	9906.369	37991.336
9751	342.63	13398.531	38267.676
9129	342.33	12970.322	37445.723
2414	342.33	9373.806	38854.703
6504	338.49	11207.842	36526.805
4943	337.73	10492.715	34049.285
10100	337.31	13815.525	33699.523
1152	336.39	8595.944	38854.516
785	335.64	8091.257	33209.813
1071	335.29	8296.135	39432.176
5349	335.12	10751.724	36365.875
9869	334.16	13596.16	37685.672
9349	333.63	13250.458	36823.828
7216	333.28	11840.524	36980.645
589	332.19	8082.129	37540.316
9223	331.73	13009.377	39786.074
524	331.16	8176.219	39322.844
9212	331.08	12952.864	39514.313
11022	330.83	14495.368	38242.328
6693	330.66	11622.862	37719.344
2386	330.24	9308.831	39741.598
10423	330.14	14057.949	38255.828
10389	329.85	14199.666	39037.109
10577	328.19	14194.796	34242.891
8928	327.69	12944.825	33012.191
5411	327.25	10681.784	34989.215
10848	326.9	14219.544	36038.113
10156	324.17	13957.672	34652.832
9738	323.09	13547.191	37895.906
3187	322.79	9871.9	39312.059
7089	321.33	11668.717	35406.039
10944	321.21	14265.585	39100.543
10307	320.62	13918.204	38152.105
8025	320.18	12465.365	39856.852
9192	319.82	13064.299	39329.602
9181	317.42	12979.074	39300.531
5235	316.73	10588.769	39701.531
4921	316.46	10380.647	33565.867
9466	316.37	13184.188	34638.895
9891	316.2	13600.365	37320.844
10273	314.8	13924.352	36875.613
4769	314.55	10204.991	34723.715
9150	314.32	13129.685	38107.77
8601	313.82	12665.674	39274.938
7295	313.82	11837.856	38137.297
8464	313.48	12704.48	35428
9915	313.32	13667.127	36442.004
5752	313.28	10921.145	35595.113
7918	313.05	12065.446	36813.473
1619	312.77	8713.335	38102.289
11301	312.44	14478.322	33242.801
11029	311.73	14498.591	37993.902
6115	311.37	11056.284	35370.84
3000	309.93	9576.212	35680.492
7635	309.87	11937.62	34162.164
2360	309.8	9131.464	39563.871
9758	309.72	13522.92	38464.809
7402	309.17	12011.138	37743.313
269	308.8	7911.958	36749.629
10253	308.65	13831.466	36146.379
8550	308.4	12569.297	37564.633
6638	307.9	11497.44	39625.434
10362	307.61	13970.077	39816.563
10237	307.06	13902.622	35609.055
10947	306.94	14299.273	39264.148
8080	306.92	12369.984	38636.223
10514	306.92	14031.015	34870.16
8337	305.62	12485.638	33808.574
9946	305.26	13576.081	35705.137
7699	304.78	12241.104	33078.313
10868	304.28	14265.927	36412.277
5	303.11	7960.08	33166.156
1483	302.5	8766.443	35121.426
2779	300.2	9408.649	33069.461
1076	300.01	8374.323	39516.648
995	299.95	8327.77	37212.813
2221	299.93	9180.777	38439.441
8466	299.38	12686.964	35454.348
9266	298.78	13155.106	38975.445
7858	298.65	12181.669	35841.094
3603	298.61	9894.189	33241.863
10993	298.57	14592.569	38664.695
1204	298.55	8623.212	37442.316
9773	297.73	13455.64	38987.441
10025	297.37	13595.288	34131.891
7366	297.14	11919.933	39015.188
199	297	7820.002	35997.938
7758	296.91	12163.644	33959.805
1089	296.77	8250.699	39836.078
8952	296.75	12970.614	33344.223
6145	296.22	10986.015	34788.32
923	296.14	8209.473	35955.832
9573	296.08	13387.256	33419.465
9498	294.89	13233.619	33944.152
487	294.78	7704.449	39885.594
10335	294.63	13783.536	39070.063
5488	294.49	10636.836	34007.266
3179	293.71	9743.011	39721.313
9811	293.3	13614.063	38992.797
153	291.96	7852.935	35083.406
9244	291.85	13172.416	39451.105
9715	291.73	13517.095	37176.137
3899	291.22	9962.351	37437.578
9813	290.95	13691.777	39001.031
905	290.39	8390.099	35454.039
6861	290.03	11501.377	35930.156
1137	289.86	8490.958	39390.945
315	288.44	7720.394	37350.777
10170	287.96	13970.993	34930.816
1275	287.77	8544.67	35739.227
7957	286.91	12125.177	37332.645
520	286.48	8167.657	39734.16
1365	286.08	8543.219	33621.793
3771	285.99	10023.793	35202.086
8078	285.83	12335.101	38931.27
699	285.68	8013.335	34956.387
6128	285.49	11163.85	35031.789
8498	285.16	12558.104	36301.527
340	284.91	7706.713	37893.461
9121	284.49	13038.647	37322.738
9180	284.03	13082.715	39283.043
8114	283.99	12331.967	37512.965
736	283.4	8078.569	34269.832
9633	283.38	13374.529	34907.629
7692	283.38	12052.58	33027.672
539	283.3	8187.436	38759.172
10371	283.09	14002.447	39603.051
4877	282.9	10158.738	33055.746
7113	282.79	11797.116	35928.004
1843	282.63	8952.929	37429.309
2237	282.42	9063.219	38751.438
782	282.19	8061.106	33412.32
8935	282.12	12999.686	33118.109
11021	281.87	14474.753	38186.867
523	281.81	8092.342	39505.73
7975	281.73	12163.39	38164.492
6425	280.89	11300.475	35111.988
9295	280.07	13181.236	38156.559
3613	279.74	9808.006	33093.602
106	279.15	7915.976	34384.664
3978	278.96	9924.118	39939.395
10445	278.88	14187.939	37314.563
6467	278.78	11257.858	35894.398
2279	278.52	9106.732	38995.188
316	278.11	7741.042	37367.969
2973	278.04	9619.99	35459.91
9461	277.65	13153.217	34825.832
10782	277.56	14358.609	34393.035
4939	276.81	10343.546	33922.645
4908	276.77	10544.309	33266.625
4839	276.6	10334.095	33679.773
9020	276.04	12955.273	34720.543
6392	275.89	11402.818	34325.895
9277	275.16	13290.712	38678.266
9852	275.05	13617.7	38211.758
2762	274.7	9311.112	33260.809
813	274.59	8241.248	33488.262
1129	273.69	8557.37	39509.352
3932	273.32	9932.343	38679.922
8673	273.15	12843.572	38798.711
9702	273.09	13515.702	36782.055
8919	272.88	12858.216	33062.441
602	272.65	8122.961	37499.551
8330	272.6	12345.971	33761.684
5862	272.16	10779.23	38024.059
8314	272	12443.804	34033.684
6162	271.7	11169.365	34377.074
10975	271.5	14621.453	39669.012
6573	271.47	11392.011	38521.871
1258	271.41	8539.221	35775.199
5283	270.76	10760.461	37694.484
3303	270.34	9823.782	35812.145
10463	270.3	14143.832	35945.352
8100	269.97	12477.808	38004.23
1163	269.86	8472.165	38337.078
9924	269.61	13610.005	36313.688
8007	269.51	12101.152	39463.414
3154	269.21	9596.977	39628.676
8936	268.9	13072.514	33162.063
6665	268.52	11519.431	38836.961
8454	267.88	12675.488	35123.453
5900	267.81	10798.187	39598.809
10309	267.42	13830.885	38233.32
7706	266.64	12193.865	33218.688
8456	265.83	12632.376	35204.141
3889	265.8	10019.049	37297.516
5188	265.7	10377.893	39228.27
657	265.45	8150.12	36331.063
9359	265.39	13225.219	36389.746
684	265.03	8022.595	35478.723
1715	264.7	9033.019	39798.902
9106	264.38	12955.596	36775.066
5228	263.29	10624.069	39813.703
10020	263.27	13651.693	34432.93
3907	263.17	10028.876	37669.078
9830	262.67	13707.431	38716.102
5422	262.6	10583.658	34808.188
2044	261.94	9056.245	33687.148
10602	261.91	13993.907	33708.051
6993	261.52	11439.574	33154.918
1787	260.68	8916.039	38543.484
10935	260.64	14406.75	38569.969
1070	260.57	8207.808	39411.645
10031	260.43	13630.01	33962.785
5102	259.99	10373.277	36327.98
9960	259.97	13713.555	35202.684
9845	259.84	13718.904	38454.438
3642	259.38	10091.076	33350.871
400	259.32	7658.396	38545.934
8446	259.22	12668.915	34739.473
3120	258.55	9640.44	38484.074
9504	258.44	13230.518	33689.863
6629	258.42	11323.26	39973.961
417	258.27	7797.512	38775.023
961	258.09	8247.911	36680.246
10383	257.56	14117.185	38991.137
3670	257.44	10098.317	34102.242
823	257.35	8402.679	33674.32
8564	257.14	12651.858	37873.563
8420	256.77	12567.987	34225.883
2843	256.64	9695.637	33658.77
8864	256.39	12880.176	34501.438
11018	256.08	14571.301	38424.27
1545	255.99	8720.214	36121.648
9722	255.8	13552.677	37470.984
1918	255.76	8840.935	35535.758
10664	255.72	14187.804	33094.848
8492	255.68	12527.907	36088.797
8749	255.51	12867.241	37148.422
10080	254.93	13879.708	33304.18
5874	254.45	10886.775	38456.855
415	254.36	7714.506	38726.551
7404	253.59	11974.243	37508.641
5390	253.57	10705.124	35429.637
6342	253.44	11325.689	33772.895
7322	253.06	11803.357	39609.148
707	253	8175.676	35039.824
1180	252.86	8621.072	38021.203
7117	252.83	11801.37	36045.773
4001	252.41	10180.344	39437.965
737	252.25	8006.126	33985.688
6753	251.96	11523.457	37023.598
325	251.68	7950.444	37503.809
2460	251.47	9411.046	37309.188
7846	250.93	12146.491	35513.121
6917	250.93	11596.155	34752.488
11124	250.83	14592.38	35220.434
5669	250.8	10944.231	34145.141
8906	250.62	12808.272	33409.906
895	250.43	8237.117	35302.379
11155	250.36	14581.851	34378.242
6478	250.16	11258.888	36077.676
8523	250.11	12694.26	37047.355
5801	249.84	10985.396	36086.508
7093	249.78	11832.11	35468.016
1216	249.74	8598.341	37117.52
3240	249.45	9806.889	37575.816
6679	249.01	11513.116	38217.43
418	248.98	7773.908	38809.57
2412	248.59	9390.953	38828.883
10438	248.32	14042.193	37822.355
10987	248.25	14503.233	38848.832
2106	248.02	9256.125	35229.336
345	247.92	7701.622	37924.656
10447	247.86	14026.751	37139.863
1647	247.71	8668.62	38688.984
7284	247.1	11785.868	37841.383
1887	246.54	8889.779	36044.68
5980	246.37	11112.117	38109.07
1703	246.28	8689.573	39914.895
7843	246.24	12227.093	35466.129
3898	246.16	10050.865	37438.035
1643	246.08	8714.357	38416.32
8496	245.59	12623.395	36171.613
5806	245.51	10794.517	36189.086
7083	244.82	11670.764	35169.375
5945	243.61	11115.514	39233.625
2070	243.42	9152.549	34144.129
8555	243.19	12574.724	37725.258
4770	243.15	10333.615	34749.953
6334	243.02	11240.336	33616.078
6493	242.94	11259.256	36228.066
5229	242.9	10646.011	39892.465
7091	242.71	11697.011	35421.238
3296	242.5	9799.139	35944.984
5259	242.41	10718.767	38927.344
9760	242.33	13354.811	38482.895
673	242.25	8160.045	35864.711
293	242.19	7791.938	36998.313
7598	242.04	11928.925	35548.488
9262	241.83	13253.208	39243.453
1308	241.72	8466.373	34508.473
3621	241.7	10048.791	33090.188
3918	241.54	10086.289	38017.254
5237	241.43	10715.054	39450.617
6600	241.39	11356.411	39206.086
9242	241.28	13304.915	39612.434
6200	241.1	11138.312	34107.52
7225	240.53	11711.8	37081.77
4049	240.47	10245.728	37778.105
2965	240.3	9685.472	35310.609
5957	240.07	11103.294	38806.73
7406	240.07	12004.809	37623.621
1663	239.69	8817.38	39220.234
1817	239.61	8882.847	38429.098
6139	238.84	11009.951	34635.98
2531	238.69	9459.546	35712.176
4773	238.69	10241.214	34480.238
6670	238.59	11520.444	38690.512
10318	238.59	13798.891	38682.664
3905	238.5	10036.66	37641.652
2192	238.13	9153.148	37377.449
8457	238.11	12552.421	35225.055
1179	238.02	8452.925	38301.641
2100	237.77	9117	35066.813
6507	237.67	11332.203	36695.023
11132	237.52	14444.006	35015.016
8732	237.42	12766.306	37297.684
10449	237.16	14187.528	37004.18
2402	236.37	9349.105	39196.883
6714	236.24	11521.707	37409.285
1191	236.05	8577.329	37855.164
8658	236.03	12785.172	39530.109
9698	236.03	13475.765	36647.324
93	235.76	7889.573	34205.078
720	235.45	8019.907	34517.344
712	235.32	8034.883	34852.461
9231	235.13	13212.502	39867.426
6458	234.63	11218.053	35738.715
2691	234.49	9428.046	33505.918
10280	234.49	13903.739	37065.164
6567	234.19	11265.905	38213.641
8320	233.88	12435.951	33877.004
6569	233.75	11237.812	38280.629
3878	233.54	9946.25	36833.027
5103	233.36	10496.874	36352.707
10905	233.34	14233.955	37745.246
8540	233.11	12665.406	37346.453
3355	233.08	9880.853	34982.004
10384	232.83	13991.749	38990.883
6955	232.83	11528.66	33655.848
7963	232.54	12236.476	37516.148
10847	232.35	14302.725	36032.293
8807	232.29	12900.575	35998.988
6212	232.21	11056.695	33776.098
7768	232.06	12156.602	34227.578
3279	232.04	9772.635	36644.043
5829	232.02	10892.639	37138.305
9338	232	13248.982	37330.16
5165	231.43	10438.301	38597.387
8586	231.31	12529.703	38515.609
5268	231.29	10569.292	38262.602
10881	231.01	14297.547	36921.852
7863	230.8	12221.631	35902.766
9624	230.68	13470.242	34744.18
1037	230.47	8319.119	38111.32
6547	230.45	11389.234	37547.152
9972	230.43	13591.882	34998.309
7576	230.3	11904.057	36039.652
5540	229.9	10689.602	33493.703
7296	229.86	11773.464	38141.344
9838	229.86	13754.354	38322.313
9232	229.59	13236.334	39876.504
6505	229.49	11342.484	36676.746
9351	229.44	13162.155	36555.598
6946	229.26	11486.963	34035.934
10780	228.77	14327.257	34372.98
3107	228.61	9530.216	37848.902
7805	228.06	12114.218	34658.438
1959	227.88	8971.525	33926.172
8567	227.83	12692.364	37923.551
6601	227.5	11383.929	39301.828
8398	227.1	12681.907	34003.688
9218	226.77	13127.77	39685.281
8403	226.58	12661.74	34067.234
8137	226.41	12452.243	37315.348
5892	226.22	10869.085	39361.879
11238	226.01	14520.9	33630.742
188	225.82	7656.943	35866.398
3964	225.7	9957.014	39559.574
10235	225.68	13982.895	35543.336
10608	225.66	14049.24	33775.09
2787	225.59	9316.156	33152.863
10210	225.41	13981.549	35167.426
6578	225.22	11342.26	38612.398
7854	224.72	12073.031	35676.453
8500	224.57	12543.618	36364.027
1828	224.44	9042.201	37968.648
1280	224.34	8491.13	35568.043
4048	223.98	10272.673	37746.023
7599	223.48	11855.958	35290.41
7770	223.42	12131.517	34246.074
4785	223.38	10148.584	34308.141
3323	223.29	9723.989	35410.793
6261	223.19	11119.369	33203.5
1175	222.98	8522.572	38204.441
10894	222.92	14316.056	37307.137
23	222.62	7767.377	33548.973
2923	222.5	9492.939	34346.094
5240	222.06	10683.452	39524.898
8106	222.06	12301.062	37962.996
8180	221.85	12472.482	36573.934
11304	221.72	14616.228	33254.051
5450	221.64	10706.651	34310.996
5982	221.56	11146.886	37878.609
7971	221.49	12116.843	37929.152
1132	221.49	8480.629	39563.086
3983	221.47	10222.48	39880.313
8712	221.41	12901.792	37572.875
5258	220.89	10726.481	38903.457
9989	220.76	13622.912	34712.637
10601	220.49	14085.519	33674.008
9625	220.45	13507.416	34758.27
5697	220.41	10845.204	34571.535
11162	220.15	14539.702	33994.238
7668	219.9	11923.847	33921.957
3518	219.88	9836.882	34338.027
9204	219.51	12931.786	39373.215
5808	219.48	10874.127	36216.332
4034	219.26	10285.804	38203.453
610	219.17	8057.762	36897.906
5313	219.07	10609.938	37042.051
6962	218.94	11525.292	33805.23
6532	218.86	11207.145	37143.973
969	218.84	8352.394	36774.137
6263	218.79	11066.395	33233.059
183	218.59	7729.247	35783.719
10154	218.12	13840.636	34558.055
89	217.9	7973.931	34121.121
6662	217.9	11453.189	39058.445
10671	217.71	14225.017	33033.195
9158	217.67	13103.423	38473.367
1326	217.39	8622.821	34055.777
5942	217.31	11123.799	39337.492
7383	217.2	11895.12	38734.453
4813	217.08	10262.003	34230.035
2433	216.58	9295.697	38299.164
548	216.53	8150.438	38324.141
8747	216.47	12764.892	37134.371
10452	216.35	14056.65	36618.293
2826	216.26	9666.003	33445.734
8153	216.1	12452.074	36934.934
2150	215.66	9158.821	36257.234
5038	215.59	10373.416	35624.195
8838	215.45	12740.859	35138.156
10980	215.34	14563.828	39145.707
1780	215.28	9030.241	38512.891
8510	215.24	12696.349	36700.629
7049	215.09	11824.331	34277.465
10632	215.09	14113.702	33399.711
5091	214.8	10441.408	36023.852
10238	214.78	13828.703	35631.48
640	214.67	8180.315	36536.445
3968	214.59	10085.791	39625.125
2575	214.49	9318.818	35069.961
10357	214.4	13782.559	39716.535
10006	214.38	13745.783	34335.102
8359	214.11	12374.859	33009.762
6107	213.8	11111.421	35549.297
9033	213.75	13055.093	34957.84
9959	213.69	13705.604	35177.621
8636	213.69	12762.639	39890.781
5821	213.38	10827.312	36858.23
700	213.36	7986.119	34963.344
3150	213.35	9560.744	39439.492
1802	213.27	8989.248	38578.891
10374	213.15	14150.158	39464.367
10446	213.15	14136.273	37062.52
5962	212.92	11004.82	38662.234
2529	212.79	9337.939	35689.141
8559	212.75	12547.878	37817.438
7602	212.58	12060.917	35305.43
6358	212.56	11341.091	34014.031
1508	212.44	8648.242	35661.613
4054	212.14	10265.794	37617.289
5280	211.97	10714.166	37876.168
5799	211.91	10985.142	36033.809
9224	211.89	13064.508	39803.93
7956	211.87	12189.738	37183.535
3930	211.83	9925.445	38435.801
8436	211.79	12599.901	34560.742
11141	211.76	14461.58	34714.48
3013	211.7	9539.674	35961.188
1532	211.68	8642.536	35978.473
3501	211.66	9807.303	34292.984
8684	211.3	12890.859	38402.859
8925	211.2	12865.006	33149.164
10165	210.97	13865.813	34870.625
3284	210.89	9803.605	36395.82
7286	210.89	11649.965	37842.828
11160	210.78	14428.836	34261.543
8870	210.74	12888.943	34593.539
6322	210.62	11357.446	33419.23
721	210.59	8136.292	34542.152
10478	210.55	14168.853	35725.367
10434	210.53	14122.249	37958.16
10233	210.4	13955.708	35503.07
10575	210.26	14003.056	34232.301
8890	209.97	12830.441	33745.699
842	209.84	8361.434	33864.906
3919	209.63	9965.012	38036.012
11300	209.63	14518.915	33218.461
8649	209.61	12768.923	39460.168
4737	209.49	10248.345	34978.617
10375	209.38	14053.958	39562.57
11071	209.25	14419.956	36532.84
6586	209.21	11250.937	38844.633
10937	209.17	14332.569	38755.391
6306	209.09	11360.415	33181.773
9315	209	13170.642	37716.238
11207	208.54	14603.744	33498.836
9146	208.52	13116.194	37959.125
8404	208.42	12557.993	34087.699
1871	208.38	9010.697	36386.18
774	207.85	8105.303	33507.77
10032	207.79	13672.888	33971.762
10471	207.75	14114.637	35589.07
5117	207.73	10523.92	36679.207
1563	207.56	8725.567	36396.738
5746	207.52	10793.731	35356.203
8104	207.35	12292.258	37885.914
5432	207.29	10571.762	34651.605
3593	207.23	9717.035	33441.434
8973	207.04	13071.056	33698.617
870	206.79	8392.135	34333.625
9434	206.64	13172.777	35340.105
1492	206.47	8798.686	35183.395
7714	206.43	12136.733	33276.051
122	206.33	7735.179	34648.828
10216	206.2	13918.23	35296.344
9672	206.08	13416.389	35924.34
6088	205.99	11024.868	35662.176
7410	205.68	11870.619	37382.938
8001	205.2	12151.752	39249.793
3840	204.67	10067.749	35633.801
3698	204.59	9916.609	34400.824
9893	204.57	13588.491	37345.648
709	204.49	8043.775	35084.957
3931	204.46	10077.765	38586.09
7371	204.25	11956.252	39093.906
10506	204.11	14157.834	35071.141
7629	203.77	11973.438	34340.504
7834	203.58	12081.574	35380.453
10338	203.5	13869.203	39188.656
9049	202.73	13127.718	35500.203
800	202.67	8264.991	33116.543
1082	202.67	8241.994	39619.203
5467	202.66	10699.629	34402.285
4843	202.6	10266.748	33710.563
2103	202.39	9090.664	35074.844
11044	202.37	14539.534	37522.105
9684	202.37	13464.076	36278.035
8805	202.35	12899.46	35902.516
10546	202.33	14057.829	34440.863
8706	202.29	12840.688	37769.492
2447	202.08	9341.062	37521.801
1444	202.04	8813.523	34129.48
6274	201.91	11079.983	33016.789
10349	201.77	13936.754	39683.641
7018	201.76	11690.816	33660.523
10951	201.76	14399.542	39412.809
1008	201.72	8244.237	37842.945
8591	201.51	12557.824	38767.578
8604	201.2	12641.76	39349.379
4944	201.2	10530.017	34055.422
195	200.87	7838.497	35981.121
2519	200.87	9444.714	36055.414
9757	200.68	13452.362	38312.492
6065	200.49	11137.733	36166.359
5918	200.18	10924.438	39992.211
5938	199.8	11196.926	39477.035
1529	199.72	8835.271	35889.004
10940	199.72	14335.552	38962.707
10480	199.28	13996.42	35402.57
1587	199.25	8818.744	36964.805
1300	199.05	8571.674	34913.855
4909	199.05	10427.184	33281.973
4050	199.02	10247.301	37525.449
3164	198.94	9489.73	39896.211
10083	198.9	13834.625	33321.605
7881	198.86	12160.878	36257.133
2844	198.81	9490.971	33661.766
338	198.79	7667.896	37837.523
519	198.52	7986.391	39667.035
9275	198.48	13345.635	38930.496
9324	198.23	13279.461	37542.445
6479	197.87	11324.32	36114.504
1117	197.87	8469.857	39902.066
10153	197.62	13858.624	34445.07
8397	197.54	12657.314	33914.383
2963	197.48	9586.017	35286.207
5344	197.46	10734.369	36258.453
10275	197.37	13806.21	36952.949
3216	197.25	9816.728	38178.137
9984	196.68	13729.329	34916.465
1653	196.68	8726.12	39000.32
9216	196.64	13054.993	39651.77
3119	196.16	9527.934	38481.078
9727	196.14	13374.36	37573.426
9728	196.09	13420.24	37628.539
1578	196.05	8722.486	36651.82
4047	195.95	10309.318	37719.215
10622	195.86	14185.744	33609.738
7394	195.84	12056.959	38192.945
5158	195.7	10385.107	38154.09
5965	195.68	11195.887	38500.957
1080	195.66	8320.645	39582.875
1068	195.61	8315.619	39347.727
5231	195.57	10592.524	39630.363
10846	195.55	14370.091	35992.969
9535	195.43	13291.979	33279.602
9574	195.28	13544.446	33454.125
10903	195.15	14270.743	37523.855
760	195.07	8143.408	33959.84
6583	195.07	11295.605	38760.508
7811	194.9	12190.945	34987.578
5254	194.61	10579.298	38853.512
7695	194.32	11874.048	33084.359
10348	194.27	13961.134	39680.59
10284	194.15	13864.005	37227.004
2430	194.15	9296.794	38234.258
5920	194.13	11189.365	39759.871
6542	194.11	11257.504	37383.449
1855	194.07	9047.045	37089.516
769	193.88	7998.991	33695.313
1543	193.81	8780.657	36054.406
8521	193.58	12541.837	36996.422
10597	193.42	13991.205	33896.344
7545	193.36	12018.376	36449.281
5864	193.27	10780.81	38072.824
3859	193.21	10124.821	36235.402
8203	193.21	12465.733	36509.273
7358	193.14	11885.821	39316.859
2413	193.14	9291.803	38848.738
1644	193.04	8708.589	38540.113
1139	192.92	8600.45	39167.336
3952	192.79	9944.403	39164.379
2393	192.75	9472.199	39571.063
3039	192.73	9488.658	36594.246
180	192.6	7902.982	35771.578
9004	192.58	13110.02	34465.621
2003	192.5	8882.658	33060.93
2363	192.46	9204.89	39628.691
10276	192.25	13919.359	36977.922
4746	192.2	10219.812	35053.957
3996	191.85	10222.861	39538.676
3058	191.79	9629.89	36941.277
3204	191.79	9878.197	38706.855
9705	191.6	13553.134	36799.063
1500	191.51	8649.306	35464.031
8964	191.51	13043.783	33478.719
3553	191.45	9867.122	34166.863
11168	191.41	14582.139	34104.59
10824	191.32	14414.684	35298.836
3923	191.24	10084.46	38210.566
6894	190.95	11611.354	35310.043
1422	190.87	8766.204	33466.953
1217	190.8	8463.827	37182.66
2466	190.68	9433.326	37138.039
8842	190.51	12898.958	35248.422
8405	190.43	12635.166	34094.496
163	190.3	7884.506	35302.66
10851	190.15	14221.303	36124.449
1224	190.05	8448.855	36728.777
2022	189.86	9112.49	33341.305
5947	189.84	11101.775	38958.738
780	189.82	8140.563	33380.086
10771	189.82	14319.035	34213.434
9755	189.61	13427.809	38301.191
8311	189.57	12437.824	33978.93
6673	189.55	11510.743	38614.434
9053	189.53	12932.343	35581.34
10964	189.44	14392.816	39896.113
9339	189.25	13143.339	37087.422
11062	189.17	14428.316	37008.848
4817	188.88	10194.18	34275.035
9369	188.84	13342.294	36303.188
9279	188.82	13185.459	38505.07
9887	188.75	13631.393	37468.465
1449	188.73	8713.469	34183.688
6571	188.56	11370	38422.645
9433	188.52	13215.415	35321.504
3984	188.33	10132.873	39942.43
9080	188.27	13074.674	36086.223
337	188.27	7712.788	37777.266
9024	188.21	12974.213	34776.391
1147	188.12	8427.024	39080.402
8094	188.08	12435.116	38387.496
9290	188.08	13293.702	38362.434
7872	187.75	12078.587	36075.738
9267	187.71	13273.873	38989.945
8976	187.71	13087.684	33725.137
3340	187.5	9791.604	35170.613
3661	187.33	9932.372	34040.297
6286	187.14	11197.82	33131.52
6663	187.14	11575.711	39100.176
10461	186.87	14126.525	36144.086
407	186.81	7743.329	38655.434
9353	186.81	13307.763	36560.684
6444	186.76	11339.718	35393.332
2011	186.74	9092.114	33086.695
172	186.7	7763.937	35595.559
6965	186.66	11427.595	33551.5
9560	186.64	13483.594	33104.242
3213	186.58	9798.972	38354.996
3347	186.53	9844.487	34937.086
7701	186.43	12207.318	33150.02
10709	186.35	14302.09	33468.746
9943	186.18	13680.864	35818.434
2863	186.07	9670.057	33915.168
6954	186.07	11601.727	33877.16
8620	185.93	12628.803	39531.801
10222	185.84	13805.897	35341.453
10376	185.64	14075.796	39288.785
9489	185.42	13330.095	34039.848
11035	185.3	14529.64	37896.848
1414	185.19	8718.966	33362.242
2228	185.19	9230.386	38702.48
9637	185.17	13389.786	34924.004
3602	184.99	9765.252	33227.816
10145	184.94	13978.647	34305.605
142	184.63	7902.845	34983.078
1823	184.61	8949.003	38174.316
6680	184.55	11564.028	38244.383
1049	184.53	8305.105	38300.625
1649	184.51	8802.183	38734.59
5430	184.04	10575.783	34622.355
8590	184.02	12648.384	38694.887
2185	183.92	9231.156	37232.27
789	183.83	7986.319	33052.594
5284	183.73	10608.894	37702.328
5545	183.61	10646.675	33214.227
8425	183.35	12619.283	34317.852
5941	182.94	10998.899	39314.059
1156	182.79	8425.353	38649.176
2133	182.71	9101.884	35819.871
328	182.71	7814.09	37528.258
8245	182.68	12484.456	35497.586
2000	182.64	8995.047	33323.547
10757	182.58	14250.774	34044.859
10873	182.5	14392.869	36570.984
9661	182.43	13544.012	35605.586
6192	182.33	11007.324	34085.445
8754	182.29	12735.275	36938.5
3168	181.93	9811.635	39879.293
3222	181.79	9723.284	37932.055
8098	181.64	12395.808	38429.156
5483	181.56	10725.936	34254.863
8035	181.39	12284.883	39458.797
11016	181.39	14526.08	38367.895
2588	181.37	9419.743	34357.758
1256	181.26	8441.92	36060.527
10418	181.22	14120.166	38600.641
3599	181.18	9908.913	33183.188
6649	181.09	11529.496	39736.742
8837	181.05	12738.523	35123.277
3294	181.03	9733.699	36110.984
10028	181.01	13664.292	33865.215
10094	180.95	13833.438	33620.66
637	180.91	8150.766	36522.254
9166	180.89	12968.911	38841.617
8714	180.74	12871.082	37612.945
3103	180.63	9590.1	37533.434
5678	180.45	10821.423	34344.402
8828	180.4	12870.61	35445.32
6681	180.36	11607.18	38271.09
2521	180.22	9413.3	35767.781
4971	180.17	10500.722	34213.66
9022	179.88	13053.852	34765.84
1206	179.86	8501.792	37255.332
7533	179.67	11935.59	36645.004
10257	179.65	13867.404	36257.156
1591	179.46	8703.358	37058.262
5514	179.44	10580.347	33855.566
1042	179.36	8222.296	38139.586
9881	179.13	13594.87	37634.254
3302	179.06	9725.709	35797.387
1581	179.06	8645.64	36678.258
5923	179.06	11039.76	39930.078
10876	179	14228.505	36730.523
9718	178.98	13436.515	37261.637
6998	178.77	11723.107	33081.125
9856	178.75	13703.618	38271.496
3293	178.69	9739.866	36335.488
10796	178.63	14213.985	34763.672
10974	178.6	14487.473	39631.652
8089	178.54	12467.196	38535.672
968	178.44	8231.746	36739.34
7059	178.06	11632.098	34595.797
10078	178.02	13792.436	33301.496
8812	177.94	12807.309	35762.672
8528	177.79	12670.641	37126.043
9917	177.77	13565.539	36262.941
1755	177.58	8930.761	38911.543
545	177.52	8024.556	38597.004
10406	177.01	14033.138	38771.102
465	176.95	7936.371	39639.09
8131	176.68	12419.4	37208.723
1417	176.64	8728.215	33398.004
1738	176.56	8943.117	39340.16
8580	176.51	12621.986	38338.453
9119	176.49	12990.51	37242.039
4059	176.47	10268.385	37472.91
9977	176.43	13713.959	35092.906
7859	176.37	12063.851	35880.457
10424	176.35	14115.78	38296.348
7105	176.32	11673.669	35788.664
5343	176.26	10695.914	36516.895
5011	175.99	10511.48	34737.828
9877	175.55	13730.472	37534.32
9711	175.53	13422.244	36971.836
10936	175.49	14251.529	38713.375
10118	175.49	13912.91	33899.598
11045	175.45	14626.693	37527.152
10877	175.34	14349.36	36742.555
820	175.17	8229.813	33659.848
5346	175.15	10679.766	36335.277
1582	175.05	8685.598	36685.848
7276	174.82	11655.256	37489.711
9609	174.69	13454.925	33901.637
3122	174.65	9597.208	38553.953
8891	174.44	12809.862	33756.438
8064	174.44	12342.185	39049.512
2866	174.3	9639.008	33948.77
9451	174.3	13202.764	34990.496
1182	174.23	8481.505	38053.254
9828	174.21	13684.635	38662.641
11040	174.17	14430.876	37724.633
6923	174.06	11540.432	34581.145
7911	173.98	12257.715	36732.113
9788	173.83	13476.285	39530.793
8602	173.79	12552.863	39287.734
7014	173.63	11702.622	33515.422
1815	173.6	8951.913	38361.84
9653	173.58	13538.189	35458.176
10551	173.38	14134.501	34444.066
2128	173.29	9221.935	35659.828
9873	173.21	13573.424	37766.008
5809	173.19	10851.999	36271.727
9614	173.1	13371.474	34009.613
7399	173.02	11851.475	37850.332
1646	172.83	8631.636	38683.906
6929	172.81	11549.587	34316.449
5508	172.73	10610.31	34089.598
1596	172.54	8720.84	37105.754
549	172.5	8042.917	38182.293
7670	172.5	12023.694	33951.816
5123	172.43	10449.2	37097.473
7531	172.37	12028.554	36621.688
10095	172.35	13852.586	33644.035
3097	172.33	9684.067	37467.285
9151	172.27	13058.009	38143.844
1835	172.18	8999.216	37581.473
9954	172.01	13629.172	35351.82
10336	171.93	13945.635	39070.949
5204	171.93	10478.723	39509.625
1133	171.89	8462.969	39583.938
7437	171.87	11943.966	37253.723
10255	171.85	13879.26	36157.492
9527	171.7	13149.595	33419.813
4731	171.7	10131.43	35169.496
7840	171.68	12270.233	35453.637
3900	171.58	9940.907	37467.484
6862	171.58	11592.585	35935.184
9114	171.51	13124.95	37037.109
3207	171.43	9751.257	38493.887
11119	171.32	14614.341	35405.031
8670	171.32	12728.162	39236.684
2088	171.3	9197.543	34828.895
4744	171.14	10318.734	35042.941
1651	171.11	8831.523	38907.711
1575	171.01	8727.515	36596.152
9765	171.01	13384.917	38660.391
10855	170.89	14386.152	36241.684
4966	170.88	10346.269	34170.09
1853	170.82	9009.862	37031.195
10164	170.63	13908.494	34858.145
5871	170.63	10945.819	38293.176
5320	170.49	10757.847	37130.051
2516	170.38	9283.786	35985.66
8138	170.32	12476.672	37034.852
3682	169.97	10096.552	34239.527
5191	169.96	10384.969	39305.777
10161	169.88	13901.54	34746.484
6604	169.78	11298.287	39395.762
7555	169.76	12022.436	36298.328
1375	169.71	8521.933	33450.133
1868	169.69	8985.654	36580.723
8265	169.44	12304.527	35031.785
2269	169.44	9121.054	38926.098
10042	169.4	13749.231	33511.809
10916	169.34	14234.361	38001.656
6779	169.25	11554.403	36645.262
286	169.17	7819.604	36865.188
6598	168.98	11242.38	39155.02
10501	168.69	14185.013	35007.328
9700	168.58	13420.539	36718.965
10466	168.5	14095.703	35752.813
8638	168.42	12887.174	39916.988
2082	168.31	9234.189	34441.715
10995	168.06	14536.643	38696.504
9300	168.04	13138.059	38293.34
8144	167.91	12306.222	37171.293
8760	167.81	12808.427	36733.816
5764	167.66	10853.698	35889.762
9089	167.56	12923.733	36353.598
662	167.04	8024.278	36087.98
6672	166.99	11459.869	38753.91
5356	166.91	10577.285	36112.273
9958	166.76	13748.592	35166.313
3981	166.74	10261.971	39840.367
4873	166.58	10288.735	33274.234
8418	166.53	12702.806	34205.605
6971	166.35	11578.33	33358.309
1613	166.2	8749.341	37959.074
1930	166.2	8907.713	35044.531
3704	166.11	10112.376	34509.457
11090	165.91	14616.17	35890.375
9299	165.89	13337.553	38265.188
5887	165.78	10791.147	39158.246
6351	165.74	11393.906	33963.66
1816	165.68	8956.658	38414.621
11149	165.34	14435.428	34527.172
7855	165.26	12152.625	35728.863
3275	165.22	9738.142	36854.199
9776	165.19	13416.879	39097.496
1673	165.11	8681.058	39635.84
5209	165.11	10474.886	39531.004
9348	165.05	13275.398	36779.117
3087	164.96	9558.583	37412.832
10778	164.96	14356.225	34294.719
2081	164.8	9154.789	34375.102
1806	164.75	8902.616	38607.328
3061	164.65	9568.029	36982.305
8440	164.59	12700.161	34619.742
2572	164.59	9440.392	35008.852
6783	164.52	11627.606	36391.883
5590	164.46	10865.526	33361.727
3940	164.44	9925.733	38988.023
10346	164.44	13877.892	39651.109
8066	164.32	12469.735	39103.602
891	164.29	8327.797	35173.086
496	164.21	7978.851	39950.555
88	164.11	7868.98	34090.516
6134	164	11121.04	34812.754
6036	163.83	11009.959	36957.641
1228	163.62	8533.461	36775.27
3647	163.52	10021.378	33473.305
582	163.48	8094.63	37791.742
1961	163.21	8944.159	33719.48
9305	163.1	13226.326	37850.742
3322	163.04	9857.96	35369.883
6025	162.83	10996.92	37028.23
8262	162.79	12409.295	34974.977
1075	162.79	8230.149	39476.359
426	162.7	7666.572	38987.434
10283	162.7	13934.499	37200.121
5153	162.68	10374.893	37764.008
5151	162.62	10465.443	37650.262
7272	162.56	11747.122	37451.375
909	162.31	8385.432	35553.148
7009	162.2	11840.867	33289.313
8878	162.16	12917.397	33983.004
7333	162.04	11665.284	39856.734
6587	161.81	11207.229	38851.031
6683	161.76	11449.815	38031.238
8415	161.64	12644.08	34156.941
9138	161.62	12946.537	37667.598
1364	161.57	8630.635	33611.211
7741	161.45	12216.908	33743.195
7095	161.43	11772.67	35555.273
6704	161.41	11580.293	37605.414
10634	161.39	14177.105	33408.691
9935	161.3	13754.468	36207.98
8051	161.3	12429.137	39585.664
10310	161.24	13841.84	38242.07
2400	161.2	9379.262	39356.965
2182	161.18	9245.974	37194.82
7123	161.18	11733.158	36187.949
9686	160.91	13365.372	36294.684
3297	160.88	9813.631	35980.051
1880	160.86	8949.529	36111.965
10979	160.84	14614.975	39136.094
9061	160.68	13070.877	35689.941
6116	160.65	11087.447	35094.957
1865	160.61	8873.457	36747.563
9379	160.59	13290.045	36092.973
10029	160.42	13773.767	33926.977
9303	160.38	13344.771	38139.277
8811	160.3	12890.005	35753.387
5828	160.24	10883.84	37123.523
1989	160.15	9036.403	33454.887
1597	160.15	8703.51	37213.211
7370	160.03	11880.592	39092.82
420	159.98	7926.998	38822.594
2416	159.92	9474.967	38939.949
3640	159.88	10056.706	33297.367
2160	159.86	9148.507	36579.242
454	159.82	7751.657	39517.531
1005	159.73	8403.79	37596.867
5270	159.71	10723.573	38000.129
9109	159.69	13089.281	36887.18
8460	159.57	12499.385	35353.473
3259	159.57	9864.931	37330.043
1158	159.57	8529.046	38522.98
3581	159.19	9858.576	33542.91
1039	159.19	8268.936	38130.406
176	159.06	7906.877	35697.625
1154	158.77	8545.866	38916.684
8190	158.75	12334.027	36391.496
6563	158.62	11295.085	38086.625
6264	158.42	11004.043	33305.117
10242	158.42	13955.414	35772.055
3052	158.23	9584.409	36855.93
6666	158.02	11489.889	38853.852
9671	157.98	13551.757	35906.465
1002	157.81	8231.127	37561.188
1570	157.6	8669.38	36464.277
10915	157.27	14401.668	37980.277
9122	157.26	12944.573	37328.648
4915	157.24	10554.374	33404.68
1045	157.22	8246.969	38276.949
8832	157.16	12744.714	35568.984
1744	157.12	8942.609	39225.375
6468	157.12	11207.807	35889.211
3906	157.04	10053.028	37646.242
9169	157.03	12955.26	39006.957
2457	156.97	9318.54	37493.863
5224	156.97	10556.991	39692.723
11153	156.85	14423.522	34299.848
1121	156.78	8625.743	39667.488
9825	156.72	13600.298	38949.926
632	156.6	8063.635	36409.801
10347	156.53	13926.899	39659.48
8090	156.43	12377.257	38608.672
9336	156.39	13212.781	37251.727
1895	156.3	8877.743	35885.688
10054	156.16	13566.53	33310.285
10753	156.12	14369.773	33992.051
4740	156.12	10141.125	35002.902
5119	156.07	10534.024	36736.77
242	155.99	7827.054	36466.152
3228	155.99	9774.974	37781.176
10381	155.89	14065.981	39220.797
8056	155.72	12375.889	39349.664
10397	155.55	14042.499	38868.773
1645	155.45	8769.117	38624.82
2440	155.45	9404.73	37883.789
1296	155.38	8600.985	34846.863
3258	155.28	9913.397	37332.492
8988	155.24	13036.142	33870.742
3185	155.21	9714.93	39464.816
11150	155.15	14616.04	34540.188
1840	155.05	9029.569	37367.066
8756	155.01	12778.447	37024.141
6668	154.96	11541.962	38924.563
9087	154.94	13059.555	36347.828
8020	154.67	12263.921	39863.566
9442	154.52	13293.098	35183.609
585	154.36	8191.781	37510.273
793	154.36	8261.516	33036.824
4051	154.32	10185.52	37538.563
6347	154.21	11305.532	33924.004
9047	154.15	12985.939	35462.281
6283	154	11118.44	33118.395
8639	153.96	12823.268	39927.645
521	153.94	8067.96	39485.305
5413	153.92	10675.456	35041.324
10609	153.86	14024.898	33783.5
8632	153.83	12704.571	39883.109
9945	153.75	13635.771	35614.645
10229	153.63	13781.011	35448.777
5162	153.56	10434.307	38469.965
7047	153.54	11750.044	34228.512
10950	153.5	14311.277	39361.301
8136	153.35	12309.94	37306.938
9941	153.27	13570.905	35791.254
11144	153.16	14444.967	34754.172
2938	153.14	9610.134	34883.961
7707	153.12	12226.253	33225.703
3955	153.1	10106.582	39317.031
3936	152.91	9966.95	38756.297
7365	152.91	11889.449	39250.012
5336	152.81	10602.933	36662.004
1004	152.79	8205.824	37589.707
5277	152.75	10576.071	38139.422
9651	152.73	13392.085	35421.242
8772	152.64	12814.487	36602.254
8526	152.62	12576.508	37089.125
1457	152.22	8651.611	34259.906
8366	152.08	12675.898	33133.859
10265	152.03	13923.827	36526.391
6388	151.99	11286.989	34268.957
10920	151.95	14239.402	38155.375
5132	151.81	10523.66	37254.805
2474	151.68	9305.897	36738.469
547	151.62	8188.024	38314.352
9010	151.49	13012.455	34635.988
8986	151.37	13095.75	33813.188
9764	151.28	13559.455	38597.875
10931	151.26	14231.949	38493.668
1011	151.22	8258.443	37897.715
8077	151.2	12476.118	38881.535
10909	151.14	14346.502	37812.168
6431	151.11	11252.615	35219.211
438	151.03	7904.327	39147.68
7633	150.99	11997.81	34136.898
21	150.86	7742.027	33537.438
11084	150.84	14481.585	35923.621
3286	150.68	9750.193	36419.195
5340	150.51	10751.308	36420.891
843	150.38	8333.352	33890.848
128	150.34	7778.715	34743.832
8325	150.32	12449.123	33649.914
9612	150.26	13488.177	33978.809
694	150.17	8196.706	35392.156
7262	150.01	11793.751	37368.648
3205	149.98	9904.765	38772.051
2074	149.94	9116.593	34197.297
8321	149.76	12367.522	33901.625
4942	149.75	10446.87	33989.074
525	149.67	8139.581	39399.098
7564	149.63	11878.721	36069.027
6691	149.57	11546.598	37893.313
953	149.55	8408.895	36488.938
2775	149.5	9467.517	33309.039
1459	149.48	8670.234	34294.633
9167	149.46	13099.375	38914.391
10870	149.34	14299.233	36433.426
5872	149.31	10812.171	38396.16
2455	149.29	9394.925	37415.813
10978	149.21	14506.946	39387.313
1909	149.15	8851.093	35419.469
1416	149.13	8815.114	33383.555
6125	149.09	11062.728	34946.172
3864	149	10091.638	36445.336
9174	148.79	13017.604	39168.125
110	148.77	7890.16	34421.664
11064	148.42	14552.766	36582.941
8386	148.19	12507.219	33606.18
2005	148.19	8847.969	33100.156
335	148.19	7711.266	37687.84
641	148.14	8097.991	36225.824
1053	148.08	8256.606	38732.461
5093	147.95	10516.765	36175.117
1278	147.91	8557.869	35488.695
3933	147.85	10116.43	38683.051
3233	147.85	9742.083	37528.586
9482	147.73	13208.906	34422.652
11066	147.64	14621.301	36689.504
7984	147.54	12160.249	38715.586
2979	147.43	9649.926	35536.324
6054	147.33	11166.293	36352.84
3186	147.29	9906.907	39547.238
9478	147.08	13286.462	34340.488
9643	147.08	13397.214	35214.129
5468	147.04	10726.623	34406.016
3053	147.04	9622.084	36857.086
5192	147.03	10422.292	39343.266
1950	146.8	8952.169	34005.66
2197	146.64	9168.529	37495.094
2097	146.58	9135.971	35054.504
6904	146.57	11574.969	34959.688
3612	146.55	9901.694	33082.793
8489	146.49	12559.414	35954.449
7806	146.47	12211.188	34687.883
5203	146.47	10432.271	39499.043
8254	146.47	12395.915	35395.297
5292	146.45	10686.967	37496.762
1370	146.2	8568.374	33341.633
9974	146.16	13695.087	35004.84
9557	146.14	13422.769	33071.059
1903	146.09	9029.288	35654.086
10331	146.01	13980.45	39006.863
4752	145.93	10245.585	34810.922
9955	145.88	13600.415	35400.563
2201	145.82	9266.295	37789.871
3999	145.78	10176.311	39412.91
5436	145.74	10771.082	34675.617
5171	145.65	10500.169	38846.359
10472	145.49	14062.23	35608.316
8582	145.49	12546.273	38426.387
8286	145.13	12278.547	34494.629
10044	145.13	13743.407	33588.551
9640	145.01	13521.677	34964.156
9934	144.94	13669.148	36156.125
8682	144.88	12829.899	38546.52
3188	144.71	9815.884	39352.617
10339	144.5	13832.454	39249.676
1305	144.4	8534.105	34737.246
8014	144.38	12223.079	39696.625
232	144.36	7790.42	36361.566
3162	144.27	9577.504	39812.461
8829	144.06	12775.744	35465.145
3146	144.06	9526.398	39384.895
5043	143.92	10406.119	35692.57
7544	143.85	11927.045	36444.738
1829	143.75	8915.024	37968.121
1239	143.69	8418.448	36288.238
10281	143.67	13780.463	37110.188
1272	143.6	8629.688	35634.668
3006	143.58	9592.643	35725.637
8765	143.54	12874.048	36786.063
4028	143.54	10344.06	38699.66
1100	143.54	8546.852	39760.957
5832	143.48	10965.546	37203.457
10268	143.42	13878.401	36835.906
10965	143.35	14222.772	39896.824
1273	143.27	8585.969	35723.852
8597	143.19	12551.735	39136.145
6421	143.14	11247.153	34947.191
2752	143.12	9281.346	33476.535
9799	143.04	13627.623	39865.254
3197	142.93	9825.707	38876.254
851	142.75	8290.737	33923.563
7031	142.62	11812.82	33994.785
671	142.54	7988.965	35833.984
502	142.54	8127.523	39777.813
5847	142.52	10785.396	37422.551
9217	142.43	13019.326	39657.695
5445	142.29	10749.335	34567.684
469	142.27	7886.202	39747.047
6540	142.26	11418.876	37357.633
5888	142.24	10848.657	39181.367
7395	142.2	11917.645	38287.668
11043	142.12	14464.821	37814.676
10361	142.03	13803.296	39789.293
3881	142.03	10056.71	37090.781
8836	141.97	12784.606	35308.469
6301	141.6	11384.84	33083.738
1875	141.55	9054.175	36532.793
6580	141.53	11348.287	38661.883
3112	141.39	9520.367	38132.203
2442	141.3	9455.655	37900.5
11057	141.24	14493.494	37154.199
9198	141.2	12976.921	39358.66
11020	141.07	14549.633	38153.801
2179	141.03	9201.586	37103.699
7094	141.01	11785.672	35496.715
125	140.97	7787.581	34701.102
7584	140.97	12045.316	35584.695
6901	140.97	11624.361	35240.961
1277	140.9	8454.386	35453.609
8724	140.9	12811.907	37209.215
2859	140.86	9542.193	33856.273
882	140.63	8322.226	34758.422
17	140.55	7786.473	33498.469
10901	140.49	14348.37	37439.008
2212	140.42	9245.025	38207.66
1232	140.42	8519.955	36599.117
7753	140.32	12126.237	33846.156
3313	140.17	9855.74	35471.508
11133	140.09	14503.629	35094.781
1446	139.9	8757.829	34139.609
4024	139.86	10284.902	38637.43
8552	139.78	12691.068	37629.828
6087	139.61	11189.434	35636.738
5983	139.5	11088.411	37924.863
5987	139.46	11190.411	37802.246
8713	139.34	12833.287	37607.699
3928	139.31	9989.69	38391.195
3316	139.29	9708.205	35290.941
4736	139.15	10157.076	34976.68
7209	139.11	11687.225	36939.133
8929	139.08	13056.631	33041.965
5393	138.94	10559.507	35494.363
1923	138.77	8910.447	35295.551
7994	138.71	12152.413	39019.473
8669	138.67	12808.366	39202.324
1518	138.67	8774.865	35759.797
346	138.54	7737.007	37936.047
5681	138.46	10896.39	34372.172
2556	138.44	9335.866	35281.305
9194	138.42	12920.373	39335.035
8194	138.41	12416.39	36446.246
884	138.35	8342.546	34796.352
10401	138.18	14109.129	38938.535
9480	138.14	13193.161	34393.852
893	138.06	8251.389	35225.922
6248	138.06	11135.347	33454.445
8463	137.98	12610.258	35410.84
8062	137.96	12398.042	39243.645
3056	137.93	9692.322	36867.008
2404	137.91	9286.776	38959.574
1423	137.89	8733.938	33501.809
216	137.75	7886.689	36204.68
3568	137.7	9800.916	34081.109
8021	137.64	12142.235	39882.09
2507	137.52	9285.981	36360.723
2607	137.52	9353.53	34248.793
3161	137.52	9509.038	39726.633
8927	137.5	12794.085	33166.355
3913	137.45	10034.321	37800.516
2513	137.43	9368.719	35899.465
114	137.37	7873.433	34507.148
6995	137.37	11761.676	33032.805
7795	137.37	12120.257	34477.207
10319	137.37	13988.373	38685.473
9981	137.35	13601.739	34842.445
8587	137.29	12598.063	38552.594
5995	137.05	11172.516	37651.914
3867	137.05	10092.393	36530.641
2451	137.01	9415.032	37652.879
5045	136.91	10555.231	35755.273
11036	136.72	14547.056	37911.973
2168	136.68	9072.915	36709.746
8844	136.66	12796.713	35035.313
6855	136.59	11618.167	36131.879
1176	136.57	8481.534	38225.051
6584	136.49	11381.93	38786.93
3085	136.28	9577.174	37384.785
7002	136.26	11694.476	33174.051
3845	136.18	10014.82	35714.402
9531	136.07	13346.412	33196.852
3183	136.07	9807.328	39749.168
1101	136.03	8486.445	39765.512
10136	135.95	13942.048	34149.117
5647	135.9	10857.598	33914.789
2405	135.88	9433.653	38964.5
8191	135.86	12342.694	36424.43
10372	135.65	14157.037	39665.887
1504	135.63	8683.957	35578.727
2805	135.61	9603.759	33080.266
4753	135.57	10140.438	34837.813
7068	135.44	11830.182	34943.965
7294	135.44	11847.325	38111.262
9798	135.34	13562.596	40003.715
7675	135.15	12058.826	33594.371
2191	135.13	9109.879	37284.809
6022	135.11	11194.213	37304.777
1122	135.07	8502.062	39732.945
1976	135.03	9047.685	33521.059
4795	134.98	10155.568	34418.031
8017	134.92	12078.975	39844.73
7921	134.88	12114.911	36887.875
9540	134.75	13179.26	33010.582
586	134.65	8109.953	37517.098
9141	134.55	12975.024	37815.34
1889	134.55	9038.15	35758.137
8748	134.46	12722.653	37136.891
428	134.42	7948.942	39036.438
3901	134.34	10109.67	37491.492
7118	134.23	11654.011	36106.086
5463	134.19	10613.587	34390.059
8821	134.08	12758.47	35622.484
6836	134.04	11501.065	36342.961
8024	134.02	12488.818	39801.641
11068	134.02	14449.339	36418.094
4000	133.92	10257.169	39426.219
11118	133.88	14507.736	35402.613
9475	133.83	13237.533	34538.27
193	133.71	7673.06	35928.535
10590	133.69	14079.928	34065.355
947	133.52	8204.373	36383.895
711	133.46	8080.294	34831.09
6924	133.46	11492.225	34610.367
7062	133.42	11750.656	34760.977
8848	133.37	12746.08	34827.863
5156	133.35	10423.836	38008.051
5572	133.35	10886.015	33084.504
5453	133.29	10644.62	34357.496
8915	133.19	12853.977	33305.285
1864	133.16	8904.124	36742.547
4870	133.08	10156.904	33232.309
11212	133.06	14433.173	33505.344
10954	133.02	14391.133	39535.148
6906	132.98	11535.459	35089.59
8857	132.95	12726.783	34647.961
7071	132.81	11717.396	34981.234
9040	132.56	13087.307	35098.574
10228	132.49	13864.356	35447.875
7841	132.29	12175.706	35455.926
1233	132.16	8571.047	36602.246
6541	132.05	11214.437	37376.188
7026	132.01	11705.665	33754.766
3318	131.99	9873.936	35305.508
2925	131.95	9590.129	34433.297
10365	131.85	14146.456	39766.383
7893	131.8	12265.532	36460.258
7667	131.78	11989.464	33910.586
9587	131.78	13354.414	33662.973
6751	131.74	11486.265	37002.059
7108	131.7	11760.078	35814.117
4013	131.43	10206.177	39072.934
331	131.41	7762.439	37590.457
7703	131.32	12098.678	33176.465
2785	131.14	9440.986	33126.477
5431	130.97	10764.435	34627.379
2828	130.9	9497.613	33463.789
7176	130.86	11725.697	36729.156
3662	130.86	10038.671	34040.09
10952	130.74	14317.852	39430.871
1223	130.67	8455.863	36983.004
9199	130.65	12962.652	39364
4019	130.63	10174.557	39097.926
2563	130.61	9300.479	35117.406
2514	130.59	9407.348	35933.5
4725	130.59	10283.18	35572.969
7937	130.49	12233.346	37012.223
5613	130.49	10863.162	33474.516
6435	130.49	11258.526	35250.785
1165	130.38	8438.446	38379.336
8204	130.19	12471.036	36519.449
3628	130.11	10095.862	33186.453
2445	130.05	9335.496	37702.129
3963	129.96	10111.26	39546.262
7856	129.86	12238.097	35793.48
7280	129.78	11806.806	37674.523
6554	129.67	11281.591	37617.977
10277	129.63	13781.817	36993.738
3018	129.5	9516.665	36117.43
6400	129.42	11345.308	34497.363
3759	129.4	9923.956	35091.68
9222	129.34	13032.737	39759.813
5025	129.33	10490.416	35301.219
124	129.27	7907.72	34679.688
6925	129.25	11605.737	34610.809
2390	129.23	9407.831	39524.648
911	129.02	8350.622	35596.438
5963	128.92	11035.802	38700.641
10092	128.92	13886.926	33596.938
3037	128.83	9563.386	36532.027
32	128.83	7800.145	33639.844
3008	128.79	9570.948	35754.324
6381	128.56	11353.149	34144.551
5443	128.5	10672.844	34488.102
7106	128.44	11701.959	35791.066
5338	128.39	10703.27	36696.746
10324	128.37	13904.759	38876.688
8918	128.31	12860.816	33041.094
4031	128.29	10131.747	38379.625
5928	128.27	11179.899	39647.383
8541	128.21	12623.992	37379.113
678	128.16	8140.253	35587.566
8672	128.14	12866.044	39100.055
8613	128.14	12659.632	39490.176
10061	128.06	13754.317	33115.031
2038	128.04	9094.171	33578.133
8799	128.02	12828.445	36164.066
4964	127.95	10480.079	34124.422
7075	127.74	11670.999	34984.543
5484	127.66	10754.491	34260.715
10236	127.64	13995.079	35552.715
9253	127.62	13157.568	39119.012
10976	127.56	14565.609	39751.547
5426	127.54	10587.307	34878.625
10456	127.54	14130.174	36497.965
181	127.51	7980.773	35772.285
3862	127.51	10023.231	36407.996
157	127.41	7707.659	35207.016
5163	127.22	10528.793	38510.816
2138	127.03	9263.472	36002.391
9233	126.93	13310.599	39896.707
8215	126.89	12457.005	35928.461
1108	126.82	8620.877	39825.57
7067	126.78	11752.579	34881.906
623	126.76	8139.526	36578.262
5014	126.76	10436.252	34779.824
9301	126.7	13296.423	38105.262
4378	126.7	10203.608	36309.484
152	126.59	7966.17	35076.836
1155	126.51	8495.783	38922.977
3256	126.41	9813.91	37250.051
1098	126.41	8286.134	39969.852
6202	126.39	11185.283	34128.199
3521	126.37	9800.881	34336.902
5295	126.26	10731.367	37208.008
9620	126.22	13361.549	34475.715
8689	126.11	12708.538	38240.449
3857	126.07	9928.631	36054.793
7456	125.97	12016.572	37329.203
4905	125.92	10528.917	33245.711
9054	125.92	13053.85	35583.039
9162	125.86	12970.354	38683.27
5244	125.82	10595.463	39381.945
10831	125.8	14290.543	35397.746
2509	125.74	9338.366	36103.832
10994	125.67	14430.702	38664.316
10160	125.59	13958.778	34714.148
1127	125.55	8587.105	39493.469
108	125.42	7881.864	34414.16
1528	125.38	8827.685	35876.441
10792	125.36	14277.133	34547.277
6383	125.34	11351.575	34179.57
5105	125.3	10466.234	36368.398
5711	125.26	10840.438	34775.707
3032	125.24	9583.483	36403.383
8537	125.24	12584.992	37322.504
7875	125.23	12226.03	36121.801
1537	125.13	8663.061	36008.453
4076	125.07	10313.478	37173.598
10612	125.05	14058.578	33785.688
3949	124.73	10052.239	39115.098
3251	124.73	9708.341	37201.641
9864	124.71	13583.154	37878.301
9662	124.67	13561.751	35607.945
5412	124.67	10559.129	35024.203
8474	124.63	12497.115	35580.098
6101	124.54	11135.542	35474.027
7586	124.33	11942.61	35617.484
6408	124.33	11274.238	34685.281
1874	124.29	8862.146	36502.285
1480	124.27	8754.421	35096.703
8490	124.25	12603.329	35962.984
10854	124.15	14326.131	36212.258
9843	124.13	13679.749	38423.281
6402	123.96	11271.162	34531.301
4041	123.96	10207.743	38043.715
1485	123.85	8675.315	35128.18
7730	123.83	12088.991	33731.121
7222	123.83	11706.262	37010.887
10956	123.81	14309.31	39614.383
1406	123.77	8719.698	33312.152
8513	123.75	12540.517	36773.77
746	123.71	8066.19	34054.941
3573	123.5	9803.763	33658.059
5824	123.21	10799.22	37032.016
3358	123.19	9711.893	34998.379
3021	123.02	9668.333	36199.844
9683	122.89	13441.686	36227.547
3659	122.74	9944.588	33911.527
1257	122.64	8476.834	35742.797
2415	122.58	9441.68	38853.543
10596	122.56	14140.579	33888.332
4811	122.54	10212.816	34208.441
7723	122.51	12140.151	33627.16
6747	122.47	11581.391	37164.41
4004	122.37	10186.125	39178.488
2930	122.1	9618.005	34542.539
5177	122.05	10457.877	39026.512
116	121.99	7737.761	34568.043
10807	121.87	14384.341	35018.594
10249	121.85	13924.145	36064.707
9837	121.85	13575.279	38621.309
786	121.83	7996.654	33262.039
1977	121.82	8981.17	33526.918
10386	121.72	14071.54	39006.699
9071	121.64	13034.78	35870.754
177	121.59	7808.203	35713.773
2846	121.45	9560.879	33679.621
7495	121.34	11857.865	36938.586
5341	121.3	10687.561	36498.758
5423	121.28	10711.713	34816.367
3210	121.2	9713.218	38309.367
1531	121.16	8662.631	35929.957
2080	121.13	9150.36	34340.965
4831	121.11	10213.219	33814.941
3869	120.86	10103.253	36598.023
3847	120.8	9984.094	35786.434
9626	120.78	13504.929	34814.84
7297	120.69	11747.36	38178.66
1689	120.67	8694.424	39803.328
5271	120.65	10707.107	38014.191
3911	120.61	10033.107	37775.473
3047	120.53	9506.002	36724.086
821	120.4	8307.642	33662.637
4005	120.38	10257.381	38960.777
9491	120.32	13284.613	34127.863
5563	120.32	10635.176	33156.148
5891	120.32	10898.964	39221.613
2477	120.3	9305.043	36800.824
5452	120.28	10772.463	34328.563
7666	120.26	12033.116	33904.059
5973	120.11	11187.862	38212.578
2209	119.98	9128.092	37968.508
2510	119.96	9423.847	36127.043
6947	119.59	11574.622	34060.398
5612	119.44	10789.846	33457.543
6956	119.36	11450.697	33667.16
7221	119.36	11692.691	37015.055
9329	119.29	13175.176	37362.047
7334	119.23	11755.109	39857.266
9127	119.23	12976.593	37418.18
2848	119.13	9510.829	33696.781
2437	119.13	9350.901	38123.742
9424	119.02	13275.805	35480.676
327	118.96	7757.169	37517.105
9347	118.77	13231.174	36764.512
2364	118.77	9159.062	39655.703
1857	118.75	8875.285	37155.973
6093	118.69	11151.72	35710.777
8376	118.6	12549.569	33386.113
685	118.58	8116.317	35480.02
2789	118.52	9349.143	33156.828
6884	118.5	11520.884	35488.137
6920	118.44	11433.658	34462.301
9750	118.25	13563.688	38254.875
717	118.2	8027.61	34851.902
2008	118.14	9132.079	33011.574
9719	118.1	13403.89	37285.055
10839	118.06	14291.233	35660.473
1392	117.93	8714.543	33080.672
8145	117.93	12462.5	37169.242
7573	117.93	11922.531	35987.426
5898	117.85	10937.688	39534.477
10874	117.75	14314.566	36661.758
2454	117.75	9325.595	37380.23
8995	117.74	13129.911	33969.602
2378	117.72	9434.298	39877.73
5811	117.58	10916.822	36378.531
253	117.58	7759.37	36501.883
4683	117.56	10204.26	35786.973
4748	117.54	10168.053	35062.117
2520	117.52	9349.711	36054.168
9836	117.49	13672.638	38604.117
5202	117.28	10421.579	39436.719
7651	117.28	11904.503	33995.164
1589	117.14	8761.614	36974.137
3367	117.12	9786.001	35082.125
2962	117.1	9543.815	35274.801
11323	117.06	14480.828	33066.582
8629	117.05	12680.369	39858.773
8535	117.01	12673.886	37297.039
5581	117.01	10838.266	33240.824
5560	116.99	10702.71	33126.305
6908	116.8	11436.298	34835.695
5729	116.74	10897.117	35099.465
6336	116.72	11400.28	33702.5
1067	116.64	8294.715	39343.289
1199	116.64	8624.065	37747.375
3354	116.57	9792.437	34976.543
1313	116.47	8445.335	34352.496
3667	116.43	10025.37	34075.746
6885	116.3	11526.513	35495.605
326	116.26	7859.429	37504.938
546	116.22	8196.851	38598.164
9481	116.13	13278.332	34410.707
6881	116.05	11509.586	35450.363
2864	115.97	9563.297	33940.328
1600	115.95	8776.202	37283.293
6221	115.86	11146.1	33540.766
1198	115.82	8423.14	37718.887
3059	115.78	9593.267	36957.398
6223	115.7	11083.993	33559.508
8839	115.7	12816.72	35172.957
3663	115.67	10113.073	34058.785
179	115.57	7649.864	35763.367
8980	115.57	12999.7	33758.648
1661	115.57	8666.461	39200.926
10239	115.44	13802.935	35676.273
10844	115.4	14403.782	35867.957
6040	115.38	11108.286	36800.926
1271	115.32	8517.861	35628.621
3062	115.3	9531.134	37075.641
3565	115.21	9776.076	34031.266
3182	115.21	9839.452	39748.375
6413	115.17	11241.743	34753.574
9675	115.07	13448.312	36051.078
5059	114.79	10407.201	35862.977
1963	114.69	9013.117	33731.957
10791	114.65	14343.53	34541.039
6572	114.59	11303.864	38513.047
329	114.56	7748.606	37560.078
5637	114.54	10953.671	33827.98
9635	114.46	13426.55	34907.508
4975	114.4	10459.443	34333.063
5130	114.4	10474.278	37247.625
2376	114.38	9226.756	39936.969
8327	114.38	12372.799	33691.781
8103	114.36	12488.243	37841.82
3722	114.25	9943.767	34689.711
6307	114.17	11269.494	33223.949
2783	114.06	9298.446	33083.328
2891	113.98	9538.421	34079.48
4671	113.85	10308.69	35964.352
460	113.85	7644.868	39550.703
464	113.81	7670.689	39628.156
3720	113.77	10098.578	34637.977
7331	113.73	11746.403	39845.887
4895	113.69	10497.36	33035.68
5672	113.66	10870.743	34285.383
9319	113.64	13278.684	37743.137
10708	113.58	14387.611	33460.977
3352	113.5	9709.143	34975.488
7631	113.43	11845.653	34410.137
5587	113.29	10900.07	33303.055
1466	113.23	8647.071	34577.957
3126	113.04	9532.924	38775.129
2502	112.97	9350.703	36486.098
10751	112.95	14234.322	33968.707
7336	112.93	11772.985	39878.895
1535	112.91	8792.525	35998.699
6705	112.89	11494.958	37606.59
7005	112.79	11802.913	33248.066
9709	112.77	13554.326	36884.965
10606	112.72	14073.751	33760.922
6048	112.66	11014.146	36534.152
9426	112.49	13182.369	35505.16
10369	112.39	14019.211	39911.773
1872	112.35	8904.425	36436.648
2373	112.29	9268.298	39922.441
1432	112.24	8693.744	33647.551
7381	111.99	12061.612	38922.156
8441	111.89	12578.783	34625.328
767	111.61	8195.516	33680.973
2206	111.51	9091.812	37893.836
9116	111.49	13102.915	37087.371
8625	111.47	12536.357	39597.613
3578	111.45	9899.98	33760
10311	111.43	13825.302	38307.039
8810	111.36	12791.884	35746.172
7384	111.34	12045.951	38740.215
10910	111.32	14352.441	37824.863
7995	111.32	12064.054	39063.766
5318	111.24	10627.174	37096.113
5421	111.16	10703.252	34789.938
3951	111.09	10098.528	39145.344
5642	111.07	10956.54	33894.445
4842	110.95	10196.112	33703.332
1541	110.93	8638.381	36021.445
4053	110.86	10322.198	37602.012
9179	110.82	13054.336	39225.188
5493	110.8	10609.254	34022.016
7125	110.78	11832.486	36231.398
6543	110.78	11326.234	37414.695
741	110.61	8049.728	34004.691
14	110.61	7836.595	33336.531
1683	110.49	8672.305	39717.98
10415	110.49	14054.076	38508
3081	110.48	9537.894	37345.867
9650	110.48	13421.069	35382.895
8982	110.44	13082.352	33777.617
718	110.44	8041.353	34852.824
257	110.42	7771	36539.664
6585	110.07	11358.43	38807.441
8511	110.07	12530.523	36738.895
9957	110.02	13707.454	35160.691
7134	110	11837.43	36470.715
5036	109.98	10411.271	35491.598
3242	109.96	9751.684	37619.574
8271	109.88	12351.402	34932.473
1717	109.82	8888.839	39990.086
5541	109.73	10707.322	33487.016
3028	109.65	9566.797	36372.434
9667	109.44	13510.206	35737.121
4816	109.36	10249.717	34250.027
983	109.29	8366.423	36998.953
8940	109.25	13127.978	33253.648
2131	109.21	9226.864	35695.512
3637	109.11	10126.631	33258.707
2377	108.96	9233.027	39957.766
6896	108.96	11438.999	35112.016
594	108.96	8117.948	37626.395
6140	108.9	11183.05	34659.984
10096	108.87	13844.544	33652.566
9752	108.85	13437.277	38273.609
3875	108.83	9964.133	36744.34
3191	108.79	9840.241	39200.715
2568	108.77	9291.199	35243.246
3908	108.71	10122.638	37673.328
7133	108.54	11801.107	36465.215
2543	108.52	9382.893	35491.18
9164	108.46	13096.862	38746.547
6000	108.37	11032.293	37446.016
8704	108.35	12908.477	37736.594
8633	108.33	12493.681	39890.098
6963	108.31	11523.977	33500.164
2574	108.27	9309.7	35046.195
7025	108.21	11842.904	33742.363
3852	108.18	10087.761	35937.156
1497	108.16	8755.307	35387.031
5312	108.08	10684.919	37344.281
8791	108.04	12914.237	36378.84
8835	108.04	12835.772	35302.406
7269	107.98	11674.722	37423.172
8778	107.83	12754.488	36683.441
9663	107.81	13474.996	35624.598
1196	107.77	8580.157	37694.32
2819	107.7	9639.783	33325.645
8596	107.56	12543.738	39060.613
7869	107.49	12078.552	36047.363
9032	107.49	13017.778	34923.391
2071	107.35	9231.121	34144.848
9902	107.33	13596.696	36778.77
1824	107.31	8852.225	38060.344
11012	107.3	14615.531	38621.27
6712	107.24	11537.2	37404.613
7361	107.18	12058.448	39403.555
1048	107.05	8388.313	38297.207
1001	106.97	8362.754	37554.484
10890	106.97	14317.157	37257.363
324	106.8	7936.899	37495.453
3105	106.57	9564.985	37641.109
2023	106.34	9078.419	33361.102
10302	106.32	13994.38	37791.723
3844	106.2	9933.345	35702.832
1599	106.13	8729.598	37283.754
8031	106.05	12400.321	39743.125
1282	105.97	8544.464	35393.836
2438	105.92	9377.284	37858.875
10638	105.82	14183.517	33183.566
7658	105.82	11984.246	34081.422
5252	105.8	10630.215	38831.496
7116	105.71	11714.332	36028.316
4096	105.71	10244.68	36461.23
10217	105.59	13931.75	35300.602
7397	105.53	11995.918	38003.48
1979	105.53	9014.217	33642.355
185	105.49	7717.628	35839.105
222	105.4	7701.45	36248.969
5144	105.38	10437.666	37503.094
8407	105.36	12521.439	34108.645
11176	105.3	14584.716	33907.852
11175	105.23	14515.403	33870.422
8099	105.19	12445.972	38444.512
1172	105.09	8613.658	38173.008
1260	105.09	8586.503	35826.215
10416	105.05	14205.168	38520.645
5397	104.98	10716.469	35289.531
8318	104.92	12472.722	33832.5
7823	104.84	12140.641	35267.07
8802	104.79	12720.482	36181.414
4857	104.75	10300.771	33637.77
3806	104.63	10025.034	35416.172
8815	104.59	12795.514	35831.23
3656	104.48	10011.217	33817.129
8217	104.46	12327.525	36038.641
8589	104.44	12597.541	38666.723
11015	104.13	14461.093	38359.422
6866	104.12	11539.991	35979.586
6686	104.1	11414.538	38093.5
7310	104.08	11699.256	38826.164
529	104.02	8075.528	39128.922
9937	103.98	13676.511	35977.43
214	103.98	7662.306	36155.516
8220	103.75	12355.572	35757.734
10426	103.64	14078.55	38044.887
7536	103.56	12041.321	36656.172
7604	103.44	12053.524	35345.195
9918	103.27	13649.871	36268.566
5684	103.21	10944.062	34414.789
2829	103.18	9595.661	33465.094
5146	103.12	10555.561	37509.828
10107	103.02	13794.331	33762.777
7061	102.95	11765.703	34750.613
8108	102.83	12361.092	37963.785
1161	102.76	8467.439	38574.234
2001	102.76	8934.745	33027.355
1832	102.74	8882.6	37754.168
7716	102.72	12081.175	33318.031
6729	102.72	11502.057	37497.465
7807	102.7	12140.978	34748.332
1134	102.66	8487.525	39325.406
1057	102.62	8315.701	38961.922
2002	102.54	8942.99	33025.242
1611	102.26	8645.65	37719.59
3200	102.22	9774.338	38902.363
191	102.18	7771.876	35905.027
9311	102.1	13266.427	37985.547
6911	102.03	11569.798	34916.777
1448	102.01	8642.25	34150.922
10278	102.01	13925.572	37054.738
4974	101.99	10416.953	34308.691
7965	101.97	12109.348	37610.172
194	101.66	7741.783	35975.5
1230	101.59	8534.23	36817.879
169	101.51	7968.372	35497.484
9044	101.49	13058.09	35292.727
5354	101.49	10676.423	36073.441
10151	101.47	13807.2	34411.773
3980	101.36	10130.739	39997.973
299	101.34	7810.687	37047.434
7671	101.32	11965.381	33704.137
[truncated: 1,891 more rows]
