# Supplementary material for: Insights on the Control of Yeast Single-Cell Growth Variability by Members of the Trehalose Phosphate Synthase (TPS) Complex
Source: Front Cell Dev Biol. 2021 Jan 28;9:607628. doi: 10.3389/fcell.2021.607628 (PMC7876269; doi:10.3389/fcell.2021.607628)
Supplement: Supplementary file 5 [file Data_Sheet_4.ZIP]

Archive with 9 entries (8 files):
- hierarchical_cluster_analysis/
- hierarchical_cluster_analysis/.Rhistory
- hierarchical_cluster_analysis/BY4741datasgrowth.csv
- hierarchical_cluster_analysis/deltaTPS1datasgrowth.csv
- hierarchical_cluster_analysis/NtdTPS1datasgrowth.csv
- hierarchical_cluster_analysis/NtdTSL1datasgrowth.csv
- hierarchical_cluster_analysis/Script_Clustering_GrowthData.docx
- hierarchical_cluster_analysis/Script_Clustering_GrowthData.Rmd
- hierarchical_cluster_analysis/TSL1overexpressiondatasgrowth.csv
