# Supplementary material for: Insights on the Control of Yeast Single-Cell Growth Variability by Members of the Trehalose Phosphate Synthase (TPS) Complex
Source: Front Cell Dev Biol. 2021 Jan 28;9:607628. doi: 10.3389/fcell.2021.607628 (PMC7876269; doi:10.3389/fcell.2021.607628)
Supplement: Supplementary file 5 [file Data_Sheet_4.ZIP › hierarchical_cluster_analysis/BY4741datasgrowth.csv]

t1_t2 growth rate [ ln(t2_area/t1_area)/2]	t2_t3 growth rate [ ln(t3_area/t2_area)/2]	t3_t4 growth rate [ ln(t4_area/t3_area)/2]	t4_t5 growth rate [ ln(t5_area/t4_area)/2]	t2_t5 average	population	replicate
0.016446771	0.011077376	0.099560111	0.006195866	0.038944451	BY	1
0.075442173	0.06404502	0.150685375	0.084669188	0.099799861	BY	1
-0.042070751	-0.01679477	0.068342524	-0.01681005	0.011579235	BY	1
0.018579732	-0.005371417	0.015402758	-0.026893187	-0.005620615	BY	1
0.216872006	0.45682036	0.265284393	0.090770378	0.270958377	BY	1
0.099803433	0.155316896	0.313881552	0.141741371	0.203646606	BY	1
0.130858822	0.230752459	0.270697319	0.150889352	0.217446376	BY	1
0.000843526	-0.004019484	0.266586931	-0.204730559	0.019278963	BY	1
0.010040498	-0.030747391	0.374496584	-0.010948728	0.110933488	BY	1
0.155250629	0.187914085	0.280468567	0.225679308	0.231353987	BY	1
0.386925896	0.143022992	0.292478076	0.160624401	0.19870849	BY	1
0.144662729	0.182885688	0.383410913	0.169130938	0.245142513	BY	1
0.100895924	0.169013477	0.38375428	0.207913489	0.253560415	BY	1
0.006698024	0.010207796	0.11507965	-0.012585877	0.03756719	BY	1
0.139666994	0.069931695	0.129984194	0.068598332	0.089504741	BY	1
-0.020083021	-0.007484011	0.065235797	-0.073097594	-0.005115269	BY	1
-0.003026382	-0.011404003	0.018722257	-0.011455007	-0.001378918	BY	1
0.00769616	0.003330174	0.096310397	0.004864798	0.034835123	BY	1
0.009081985	-0.008403559	0.110825456	-0.036615454	0.021935481	BY	1
0.252943437	0.211369326	0.563392449	0.13211207	0.302291282	BY	1
0.229839288	0.174588178	0.347809685	0.244771268	0.255723044	BY	1
0.191568386	0.105903934	0.332492328	0.122633121	0.187009794	BY	1
0.12378945	0.091410217	0.160132868	0.105492881	0.119011989	BY	1
-0.050529799	-0.006498562	0.078036324	-0.026183993	0.015117923	BY	1
0.012680671	-0.003834701	0.10736249	-0.025301701	0.026075363	BY	1
0.108272471	0.135576385	0.315789302	0.175861775	0.209075821	BY	1
0.269249032	0.24849266	0.288859641	0.170313575	0.235888625	BY	1
0.057638141	0.197425453	0.338457387	0.130507567	0.222130136	BY	1
0.641250906	0.200013514	0.334022127	0.233527341	0.255854328	BY	1
0.230653802	0.201323844	0.34944804	0.117114787	0.22262889	BY	1
-0.029715322	-0.012745602	0.056423437	-0.021092758	0.007528359	BY	1
0.195234496	0.168409297	0.412372716	0.088585263	0.223122426	BY	1
0.117214957	0.227152207	0.182850215	0.048684446	0.152895623	BY	1
0.183947475	0.114320714	0.204607398	0.071772909	0.130233674	BY	1
0.159342278	0.250141399	0.45653058	0.107810698	0.271494226	BY	1
0.106534554	0.234413836	0.300586405	0.181375441	0.238791894	BY	1
-0.020039112	0.016968478	0.092954273	-0.031445841	0.02615897	BY	1
0.164354587	0.269207627	0.266165405	0.26336277	0.266245268	BY	1
0.012422999	0.652110289	0.242553756	0.078783775	0.324482607	BY	1
0.053304868	0.064802949	0.137041768	0.069657692	0.090500803	BY	1
-0.032942143	-0.001155625	0.10375942	-0.026381159	0.025407546	BY	1
0.013236067	0.00768138	0.093774232	-0.022827636	0.026209325	BY	1
0.249972993	0.20224067	0.325785667	0.151477687	0.226501341	BY	1
0.047565546	0.234348403	0.138464767	0.063176867	0.145330012	BY	1
0.181229582	0.176704373	0.385831002	0.296429707	0.286321694	BY	1
0.186779938	0.115075539	0.287926044	0.084723879	0.162575154	BY	1
0.027066879	0.222752181	0.22681706	0.16037741	0.20331555	BY	1
0.111602956	0.229247326	0.272008628	0.131094112	0.210783355	BY	1
-0.059522719	0	0.055469191	-0.010903538	0.014855218	BY	1
0.34922729	0.215363888	0.229415164	0.1755479	0.206775651	BY	1
0.168077715	0.124335231	0.162930793	0.046794882	0.111353635	BY	1
0.231400841	0.271739334	0.295545087	0.194847555	0.254043992	BY	1
0.200219986	0.270022744	0.338168254	0.146260803	0.251483934	BY	1
0.150890319	0.265986032	0.408681888	0.183782819	0.286150246	BY	1
0.00833743	0.150623147	0.345610331	0.145130694	0.213788057	BY	1
0.174630423	0.271221796	0.283578909	0.146177489	0.233659398	BY	1
0.128347317	0.177043587	0.225618673	0.125289161	0.175983807	BY	1
0.099703994	0.177385069	0.265754342	0.137281553	0.193473654	BY	1
-0.019306024	0.001652894	0.079505383	-0.027981577	0.017725567	BY	1
0.03068092	0.005166922	0.107806593	0.020621479	0.044531665	BY	1
0.138066283	0.212674402	0.281198409	0.217079652	0.236984154	BY	1
0.169617567	0.225319161	0.154211936	0.075170404	0.151567167	BY	1
0.240199691	0.187964455	0.403239665	0.119025682	0.236743268	BY	1
0.106755482	0.123131621	0.320785088	0.0734059	0.17244087	BY	1
0.111604854	0.105742746	0.411085338	0.187828891	0.234885658	BY	1
0.095952669	0.20792163	0.815996899	0.140755202	0.388224577	BY	1
0.208279814	0.182209837	0.334430473	0.103769229	0.20680318	BY	1
0.003921589	0.006846296	0.113652662	-0.02499132	0.031835879	BY	1
0.001573153	-0.061779423	0.093885044	-0.038074793	-0.001989724	BY	1
0.004452807	0	-0.023160024	-0.037542984	-0.020234336	BY	1
-0.041559687	-0.036633971	0.115319451	-0.03914057	0.013181637	BY	1
0.181514049	0.124850147	0.153357926	0.058710319	0.11230613	BY	1
0.061688084	0.049947585	0.261382653	0.079213618	0.130181285	BY	1
0.124798778	0.160046314	0.235200267	0.179031435	0.191426005	BY	1
0.207141247	0.12408562	0.414504297	0.18775005	0.242113322	BY	1
0.131096081	0.133757245	0.316302439	0.114446229	0.188168638	BY	1
0.230536842	0.165305629	0.391501063	0.127702977	0.22816989	BY	1
0.019706984	0.001928643	0.068896616	-0.027359829	0.014488476	BY	1
0.135977178	0.212759045	0.307423653	0.246233381	0.255472026	BY	1
0.173039998	0.200355446	0.150468666	0.169634918	0.173486343	BY	1
0.116469825	0.206339127	0.147583934	0.150034282	0.167985781	BY	1
0.211931627	0.16924321	0.302562702	0.120172137	0.197326017	BY	1
0.243133886	0.21230877	0.336075715	0.183805617	0.244063367	BY	1
0.192484433	0.175023763	0.276870367	0.039289891	0.163728007	BY	1
0.208311314	0.181403892	0.244427267	0.165695471	0.197175544	BY	1
0.029186755	0.063988247	0.387479085	0.14118391	0.197550414	BY	1
0.180129836	0.192939129	0.318556566	0.139431583	0.216975759	BY	1
0.17849468	0.150477093	0.112455127	0.049997488	0.104309903	BY	1
0.134509386	0.238115639	0.240573355	0.172774997	0.217154664	BY	1
-0.006607524	-0.019885662	0.052513165	-0.048709058	-0.005360518	BY	1
0.144661112	0.227821696	0.286882649	0.138610932	0.217771759	BY	1
0.12538057	0.162670843	0.202674255	0.092364242	0.15256978	BY	1
-0.017602861	0.02047735	0.12526782	-0.039443271	0.035433966	BY	1
0.131902173	0.19050163	0.295138714	0.156941447	0.21419393	BY	1
0.143560437	0.236116267	0.397597042	0.168506993	0.267406767	BY	1
0.167857295	0.21957805	0.207946999	0.064987255	0.164170768	BY	1
0.010247038	0.01771403	0.154690561	-0.029315434	0.047696385	BY	1
0.142575988	0.204974802	0.37040275	0.204384595	0.259920716	BY	1
0.044880928	0.049260335	0.185925676	0.063170273	0.099452094	BY	1
0.037003181	0.155792496	0.268540058	0.153430467	0.192587674	BY	1
0.130021975	0.201625134	0.207391734	0.127497989	0.178838286	BY	1
0.006253635	0.000564653	0.055998792	-0.017804004	0.012919814	BY	1
0.149929833	0.311665293	0.337451953	0.175848992	0.274988746	BY	1
0.103581765	0.087824876	0.429166964	0.064136651	0.193709497	BY	1
0.238198031	0.238745473	0.303791868	0.208558365	0.250365235	BY	1
-0.048744811	-0.007793762	0.072019685	-0.05760331	0.002207538	BY	1
0.091160778	0.107660413	0.183459489	0.016063249	0.102394384	BY	1
0.096940663	0.146604877	0.380732416	0.105179632	0.210838975	BY	1
0.188971252	0.198393357	0.404050293	0.145495062	0.249312904	BY	1
0.328304943	0.176870556	0.210728313	0.153994357	0.180531075	BY	1
0.14379742	0.128325357	0.455974228	0.271051472	0.285117019	BY	1
0.1353865	0.08055353	0.264699208	0.157273134	0.167508624	BY	1
0.20074448	0.177739505	0.342367677	-0.147406953	0.12423341	BY	1
0.12919669	0.266530883	0.292341064	0.151299969	0.236723972	BY	1
-0.088806083	0	0.10208572	-0.037892157	0.021397854	BY	1
0.113526132	0.183088696	0.277931227	0.196470013	0.219163312	BY	1
0.001335114	0.020570972	0.120261028	-0.076195832	0.021545389	BY	1
-0.020323235	-0.001198084	0.067240281	-0.050142919	0.00529976	BY	1
0.162244761	0.238414797	0.3360779	0.140714422	0.238402373	BY	1
-0.007996044	0.00543062	0.126371153	-0.054837878	0.025654631	BY	1
0.211862776	0.147651651	0.398808017	0.128291752	0.22491714	BY	1
0.009046512	0.015385829	0.12175062	0.211099334	0.116078594	BY	1
0.070900725	0.22202549	0.318193649	0.099080981	0.21310004	BY	1
0.199711918	0.24815822	0.356952059	0.192283816	0.265798032	BY	1
-0.102069337	-0.003430891	0.093383453	-0.056315002	0.01121252	BY	1
0.184665246	0.197310077	0.310321652	0.197335317	0.234989015	BY	1
0.180713891	0.287795024	0.302050419	0.165921969	0.251922471	BY	1
0.051452167	0.090489637	0.29627553	0.165749973	0.184171714	BY	1
0.158164061	0.185686211	0.237538379	0.067412671	0.163545754	BY	1
0.181404966	0.21976827	0.373717378	0.111793353	0.235093	BY	1
0.08986855	0.223993106	0.240808314	0.193543911	0.219448444	BY	1
-0.008460439	0.012803934	0.114027478	-0.047761033	0.026356793	BY	1
0.176844115	0.20996857	0.400310724	0.072490597	0.227589964	BY	1
-0.046924363	0.007473981	0.128779656	-0.056817271	0.026478789	BY	1
0.234811478	0.200324444	0.340525129	0.197138652	0.245996075	BY	1
0.174325316	0.14449398	0.186857097	0.042849416	0.124733497	BY	1
0.161884994	0.125947659	0.232256033	0.095564641	0.151256111	BY	1
0.166953884	0.280724111	0.308255777	0.118695024	0.235891638	BY	1
0.007184677	0.016229495	0.055885328	-0.067455371	0.001553151	BY	1
0.082339531	0.114275775	0.328352166	0.123510235	0.188712725	BY	1
-0.039178845	-0.004929884	0.125106437	1.039683677	0.386620077	BY	1
0.145534789	0.150717038	0.288967184	0.136142953	0.191942392	BY	1
-0.019394399	-0.007714218	0.031507473	-0.031637057	-0.002614601	BY	1
0.129865246	0.183717466	0.232222018	0.333100165	0.249679883	BY	1
-0.008196905	0.0048275	0.090715741	-0.060675641	0.011622533	BY	1
0.158476227	0.21570386	0.303380109	0.176102317	0.231728762	BY	1
0.05532326	0.070833704	0.509670444	0.086719486	0.222407878	BY	1
0.111571776	0.155802821	0.217140389	0.014202455	0.129048555	BY	1
-0.004922418	0.017939144	0.169336229	-0.074943141	0.037444077	BY	1
0.03016299	0.020482677	0.234810647	-0.233665171	0.007209384	BY	1
-0.01338846	0.00235433	0.115374075	-0.075872437	0.01395199	BY	1
0.140160208	0.24642409	0.334909464	0.177077304	0.252803619	BY	1
0.146198737	0.229713106	0.418161154	0.154368819	0.267414359	BY	1
0.096100158	0.091820969	0.424563671	0.226164806	0.247516482	BY	1
-0.061486281	-0.000437828	0.127139417	-0.067737136	0.019654817	BY	1
-0.019774228	0.018680734	0.043231941	-0.072245993	-0.003444439	BY	1
0.057504058	0.06149419	0.221403049	0.042061264	0.108319501	BY	1
-0.099019904	-0.006789629	0.133231213	-0.071742287	0.018233099	BY	1
-0.005899017	0.011224961	0.120472901	-0.068524763	0.0210577	BY	1
1.515620792	0.0569712	-1.620397405	-0.017673649	-0.527033285	BY	1
0.200054961	0.210048738	0.304377284	0.199106887	0.237844303	BY	1
0.131799607	0.105331203	0.313044726	0.109281358	0.175885762	BY	1
0.128147879	0.202988243	0.238462036	0.131173996	0.190874758	BY	1
0.139030104	0.249487615	0.28579046	0.187643027	0.240973701	BY	1
0.009541976	-0.002952612	0.069853864	-0.108228411	-0.013775719	BY	1
0.201233711	0.19770371	0.282387413	0.173898222	0.217996449	BY	1
0.022029995	-0.023157391	0.056503078	-0.091261595	-0.019305303	BY	1
-0.016830221	-0.005088486	0.07031493	-0.03938697	0.008613158	BY	1
0.056139558	0.129388944	0.282531266	0.07362291	0.161847707	BY	1
0.091181961	0.117195611	0.407805467	0.204643754	0.243214944	BY	1
0.127737114	0.233339485	0.325396219	0.121148436	0.226628047	BY	1
0.051914967	0.119532108	0.329373225	0.082895127	0.17726682	BY	1
0.178601332	0.176621358	0.406337032	0.144551848	0.242503413	BY	1
0.257155152	0.230976292	0.338974068	0.181576516	0.250508958	BY	1
0.120654419	0.113730493	0.293650361	0.084021657	0.163800837	BY	1
-0.023398009	0.015283582	0.127290669	-0.068108369	0.024821961	BY	1
-0.078964574	0.001392759	0.131520807	-0.076897182	0.018672128	BY	1
0	0.013666638	0.353386005	-0.276581045	0.030157199	BY	1
0.24078654	0.235117757	0.35067221	0.138203998	0.241331322	BY	1
-0.019071725	0.008736091	0.114669648	-0.062244167	0.02038719	BY	1
0.158731203	0.216549303	0.310230319	0.181809738	0.236196453	BY	1
-0.019691664	0.008979589	0.093479137	-0.062565168	0.013297853	BY	1
0.290445872	0.187162325	0.345280884	0.23872658	0.257056596	BY	1
0.047572212	0.073659519	0.435912982	0.053561921	0.187711474	BY	1
-0.012489086	0.00535761	0.117010119	-0.08038661	0.013993706	BY	1
0.105503352	0.1258476	0.216926962	0.137414096	0.160062886	BY	1
0.608992304	0.009191068	0.034146548	-0.584542773	-0.180401719	BY	1
-0.010345197	0.011481561	0.127325509	-0.071787373	0.022339899	BY	1
-0.088020613	0.646072438	0.234574255	0.147806707	0.3428178	BY	1
-0.00654974	0.011470785	0.118533395	-0.06598202	0.02134072	BY	1
0.211196886	0.155718079	0.449938005	0.168797414	0.258151166	BY	1
0.191059535	0.178596026	0.21453427	0.035249873	0.14279339	BY	1
0.191148371	0.151965433	0.335693539	0.080670446	0.189443139	BY	1
0.088701085	0.179097928	0.353178706	0.052853456	0.195043364	BY	1
0.143533628	0.130844948	0.412234081	0.034908813	0.192662614	BY	1
0.194895635	0.18043441	0.278455558	0.224018975	0.227636314	BY	1
0.25183689	0.227819604	0.278336633	0.178672691	0.22827631	BY	1
-0.058325636	-0.002748338	0.137501807	-0.078522808	0.018743554	BY	1
0.124576644	0.240034377	0.286105651	0.122683344	0.216274458	BY	1
-0.083075412	-0.00093985	0.109214393	-0.071405031	0.012289837	BY	1
0.083958281	0.224459977	0.266043546	0.112264629	0.200922717	BY	1
0.150042462	0.225795828	0.343874105	0.192665029	0.254111654	BY	1
-0.03969025	-0.016980452	0.068143781	-0.061950108	-0.003595593	BY	1
-0.012397329	0.011034931	0.104841829	-0.056339964	0.019845599	BY	1
0.018520636	0.127966687	0.272762256	0.116240596	0.17232318	BY	1
-0.033054592	-0.000547046	0.086946756	-0.0697315	0.00555607	BY	1
-0.003131534	0.009336371	0.095311595	-0.066523076	0.012708297	BY	1
0.430143036	0.012209775	0.365114915	0.169253253	0.182192648	BY	1
0.141555989	0.157636016	0.317454891	0.126895495	0.200662134	BY	1
-0.030037359	-0.004989768	0.08223197	-0.06884351	0.002799564	BY	1
-0.070713485	0.002433095	0.125117549	-0.065071563	0.02082636	BY	1
0.15402499	0.193523917	0.301546121	0.147110892	0.21406031	BY	1
0.053534658	0.159924836	0.279839153	0.058460669	0.166074886	BY	1
-0.025733938	-0.007697535	0.079538866	-0.052155434	0.006561966	BY	1
0.117064092	0.193069537	0.127182187	0.017302765	0.112518163	BY	1
0.920263264	-0.794013378	0.201159533	0.200247606	-0.130868746	BY	1
0.181589698	0.230284799	0.363130912	0.194174358	0.262530023	BY	1
-0.025318343	0.012401989	0.027092217	-0.078968865	-0.01315822	BY	1
0.036466505	0.189268868	0.327006001	0.12576449	0.21401312	BY	1
-0.015771917	0.002180236	0.995637915	-0.033786261	0.321343963	BY	1
0.064702893	0.125835817	0.240150991	0.158250569	0.174745792	BY	1
0.243891922	0.232112485	0.293707127	0.157071001	0.227630205	BY	1
0.212449045	0.143999279	0.234633823	0.042495287	0.14037613	BY	1
0.010949343	0.012771707	0.108925489	-0.066496227	0.018400323	BY	1
0.08686652	0.159043491	0.268358879	0.12055746	0.182653277	BY	1
-0.090075514	0.001975729	0.10000233	-0.063874755	0.012701101	BY	1
-0.002192986	0.013657905	0.096725646	-0.054504755	0.018626266	BY	1
-0.00180832	0.008309196	0.110099678	-0.067634417	0.016924819	BY	1
-0.012513166	0.011523556	0.103231174	-0.063953314	0.016933805	BY	1
0.087136329	0.106602262	0.034298527	-0.053379484	0.029173768	BY	1
0.147408004	0.0968915	0.333403065	0.042951858	0.157748808	BY	1
0.17732389	0.205282857	0.302476566	0.111057002	0.206272142	BY	1
0.113522363	0.165120843	0.239297673	0.040710074	0.148376197	BY	1
0.265208317	0.230461865	0.304471532	0.188453467	0.241128955	BY	1
0.092708535	0.100482611	0.382366339	0.055665257	0.179504736	BY	1
0.140446945	0.114174233	0.461809664	0.121700945	0.232561614	BY	1
0.120956827	0.227393787	0.268565456	0.125677246	0.207212163	BY	1
0.680253363	0.357476651	0.357243962	0.152002322	0.288907645	BY	1
-0.073201915	0.013218538	0.103726111	-0.074849967	0.014031561	BY	1
-0.020719513	0.250561076	0.10525948	-0.307916648	0.015967969	BY	1
0.256283134	0.246180268	0.30572779	0.122365614	0.224757891	BY	1
-0.053183602	0.629761606	0.422700122	0.136477978	0.396313235	BY	1
-0.050424904	0	0.06461141	-0.073098698	-0.002829096	BY	1
-0.03805052	0.222403429	0.258579766	-0.091912998	0.129690066	BY	1
0.135451234	0.248137689	0.272649938	0.21496162	0.245249749	BY	1
0.013750402	0.012310542	0.147848538	-0.096242395	0.021305562	BY	1
0.167860037	0.090125094	0.274914406	-0.071501615	0.097845962	BY	1
0.239751352	0.200746302	0.397198189	-0.002681963	0.198420843	BY	1
0.111904137	0.145536328	0.354186422	0.328842511	0.27618842	BY	1
0.03857954	0.140785259	0.358429047	-0.494099657	0.001704883	BY	1
0.146910639	0.134784446	0.363194622	0.175072457	0.224350508	BY	1
0.289858181	0.221673327	0.302086506	0.147340176	0.223700003	BY	1
0.262336212	0.280797014	0.262143143	0.232663486	0.258534548	BY	1
0.433478003	0.269481527	0.291167322	0.172010002	0.244219617	BY	1
0.672114348	0.180808209	0.355823203	0.17040666	0.235679357	BY	1
0.156955401	0.079279605	0.42294672	-0.113613254	0.12953769	BY	1
0.014659435	0.017798897	0.190453193	-0.226962181	-0.006236697	BY	1
0.139005881	0.093801462	0.325358707	-0.060292203	0.119622655	BY	1
0.094237711	0.057113686	0.287233674	0.084547609	0.14296499	BY	1
0.102821905	0.193614226	0.078817694	-0.025472861	0.082319686	BY	1
0.258072393	0.280318616	0.22494447	0.183291488	0.229518192	BY	1
0.220810608	0.226649888	0.233926724	0.109186224	0.189920945	BY	1
0.12820499	0.231335291	0.300881309	0.165830256	0.232682285	BY	1
-0.000480077	0.006442466	0.1100046	-0.076536564	0.0133035	BY	1
0.286801015	0.167988041	0.431536956	0.140154306	0.246559767	BY	1
0.322524565	0.210256207	0.394972973	0.108985547	0.238071576	BY	1
-0.023793035	0.003373073	0.06623314	-0.065337484	0.00142291	BY	1
0.282544935	0.187189225	0.39963395	0.211868558	0.266230578	BY	1
0.604234276	0.26240876	0.281515895	0.134272056	0.22606557	BY	1
0.191384842	0.286088342	0.283060865	0.037655309	0.202268172	BY	1
0.237790078	0.214851422	0.297052528	0.116738874	0.209547608	BY	1
0.267236023	0.223490072	0.329083529	0.237622947	0.263398849	BY	1
0.172903856	0.217984281	0.368466143	0.232077346	0.27284259	BY	1
0.024395082	0.14725276	0.320399479	0.161383357	0.209678532	BY	1
0.145886626	0.185147835	0.344644181	0.172323893	0.234038636	BY	1
0.25049712	0.188093472	0.307514701	0.201731553	0.232446575	BY	1
0.794919138	0.223364183	0.291408961	0.232879534	0.249217559	BY	1
0.250434071	0.181607474	0.404052103	0.126243125	0.2373009	BY	1
-0.052357365	-0.013744321	0.081557982	-0.064596147	0.001072505	BY	1
0.172542299	0.662948316	0.336462866	0.166281268	0.38856415	BY	1
-0.053025443	-0.016141753	0.094793138	-0.065474794	0.004392197	BY	1
0.109197855	0.168846247	0.098770717	0.049965897	0.105860954	BY	1
-0.008341705	0.005902676	0.013031626	-0.028425096	-0.003163598	BY	1
0.205268633	0.247747941	0.316453897	0.215861152	0.260020997	BY	1
0.007886599	0.003897136	0.082590507	-0.077441131	0.003015504	BY	1
0.17583302	0.255005106	0.244621137	0.177671237	0.225765827	BY	1
0.066615433	0.054749909	0.217769951	0.032878857	0.101799573	BY	1
0.090571231	0.13894409	0.334183576	0.113440045	0.19552257	BY	1
0.068874233	0.065037908	0.125929397	0.058173778	0.083047028	BY	1
0.211558309	0.263953185	0.951107079	0.134594061	0.449884775	BY	1
0.037472828	0.029927975	0.234082481	-0.227462116	0.01218278	BY	1
-0.009354199	0.010860549	0.102070817	-0.077133741	0.011932542	BY	1
0.127091021	0.172775845	0.21799894	0.100659587	0.163811458	BY	1
0.205230953	0.22433268	0.330966081	0.176146939	0.243815233	BY	1
0.186158131	0.148687601	0.340604864	0.180162602	0.223151689	BY	1
-0.014259522	0.010024202	0.094653591	-0.077694939	0.008994285	BY	1
-0.067121695	-0.008620903	0.280369542	-0.056092701	0.071885313	BY	1
0.167935334	0.183114903	0.226285564	0.043410194	0.150936887	BY	1
0.017503003	0.011804137	0.011987665	-0.039319493	-0.005175897	BY	1
0.017520041	-0.006740593	0.019022741	-0.022671505	-0.003463119	BY	1
0.137504158	0.29094481	0.311800853	0.155600141	0.252781935	BY	1
0.113111336	0.138374853	0.129245249	0.031065891	0.099561998	BY	1
0.202262408	0.189439392	0.525527899	0.0832181	0.266061797	BY	1
0.153052653	0.254361445	0.324145204	0.127919129	0.235475259	BY	1
0.14228203	0.169978786	0.231692832	0.009575722	0.137082447	BY	1
-0.020263265	0.004411793	0.126145019	-0.063606512	0.022316767	BY	1
0.192595395	0.204876333	0.28883946	0.114985557	0.20290045	BY	1
0.143298714	0.09380425	0.431300864	0.065136611	0.196747242	BY	1
0.143082468	0.253171772	0.390448288	0.184042598	0.275887553	BY	1
0.22244193	0.220256328	0.246010085	0.165848583	0.210704999	BY	1
0.090457049	0.099913216	0.175393039	0.032078887	0.102461714	BY	1
0.177583892	0.144745196	0.686697678	0.170945379	0.334129418	BY	1
0.111305889	0.182616978	0.163317907	0.036650573	0.127528486	BY	1
0.028675648	0.046162551	0.083124443	-0.006049103	0.041079297	BY	1
-0.000630915	-0.001897535	0.121236944	-0.054867476	0.021490644	BY	1
0.22350388	0.008313319	0.111056223	-0.053521558	0.021949328	BY	1
0.039615746	0.143206963	0.367325085	0.055328207	0.188620085	BY	1
0.226280166	0.140885221	0.185220464	0.010155267	0.112086984	BY	1
0.224250655	0.145123636	0.357261278	0.139791412	0.214058775	BY	1
0.154386243	0.26081827	0.336538065	0.164394193	0.253916843	BY	1
0.097459173	0.186223041	0.21127631	0.01944974	0.13898303	BY	1
0.02029264	0.013315433	0.108936906	-0.063992533	0.019419935	BY	1
0.034377798	-0.010850335	-0.082590102	-0.066985796	-0.053475411	BY	1
0.009718479	-0.002411968	0.07277394	-0.068920356	0.000480539	BY	1
0.030533403	0.013305038	0.113162012	-0.066545059	0.019973997	BY	1
0.173773696	0.217513799	0.285325866	0.042590245	0.18180997	BY	1
0.225978545	0.127865396	0.281552302	0.136673001	0.182030233	BY	1
0.152364722	0.242038678	0.314252567	0.139721722	0.232004323	BY	1
0.213205397	0.12110065	0.240743682	-0.015033456	0.115603625	BY	1
0.19498592	0.211603786	0.320494548	0.217450143	0.249849492	BY	1
0.09824469	0.150483004	0.095398509	0.019251656	0.088377723	BY	1
0.07796151	0.155391535	0.333242012	0.123211326	0.203948291	BY	1
0.156206133	0.147071838	0.208117436	0.172420243	0.175869839	BY	1
0.073953423	0.125164729	0.158750902	0.01265241	0.098856014	BY	1
0.182515769	0.282135089	0.268493225	0.215097945	0.255242086	BY	1
0.143892751	0.139595636	0.24998567	0.056092078	0.148557795	BY	1
0.170259752	0.152879371	0.20193217	0.117844345	0.157551962	BY	1
0.138800575	0.197705133	0.362536436	0.173198938	0.244480169	BY	1
0.004761941	0.004930372	0.114294723	-0.077103628	0.014040489	BY	1
0.173105983	0.211050676	0.364282524	0.211188127	0.262173776	BY	1
0.140569873	0.19115734	0.366286933	0.200414597	0.252619623	BY	1
0.096180579	0.204794656	0.303943727	0.129222961	0.212653781	BY	1
0.194174698	0.220849113	0.300818558	0.150840684	0.224169452	BY	1
0.218282356	0.268014967	0.41167654	0.151711563	0.277134357	BY	1
0.025150369	-0.000686578	0.06813791	-0.037492289	0.009986348	BY	1
0.116322999	0.125076157	0.194394685	0.110467035	0.143312626	BY	1
0.135360894	0.062776761	0.169729687	0.057213844	0.096573431	BY	1
-0.005559642	0.006520257	0.117297029	-0.064520811	0.019765492	BY	1
0.157652656	0.284471103	0.353100357	0.172966181	0.270179214	BY	1
0.042823653	-0.053106792	0.039921444	-0.033469741	-0.015551697	BY	1
0.236227461	0.199485789	0.420889799	0.062967357	0.227780982	BY	1
0.09913956	0.207749433	0.251265462	0.142266493	0.200427129	BY	1
0.266009974	0.152010683	0.302412251	0.116643379	0.190355438	BY	1
0.13788149	0.175361004	0.266701104	0.132095687	0.191385932	BY	1
0.148026291	0.11127591	0.332715638	0.191996288	0.211995945	BY	1
-0.041780182	-0.004677303	0.091317395	-0.055069644	0.010523483	BY	1
0.285706086	0.166361498	0.321782523	0.150636303	0.212926774	BY	1
0.178662961	0.191685147	0.294740047	0.144785341	0.210403512	BY	1
0.132048342	0.290538277	0.333025345	0.184956739	0.269506787	BY	1
0.110568644	0.080229925	0.187256005	0.094134051	0.120539994	BY	1
0.094072387	0.079248841	0.258898448	0.109520682	0.149222657	BY	1
-0.00950989	0.000752446	0.459271915	-0.021067843	0.146318839	BY	1
0.01754566	0.02141794	0.026598726	0.014837884	0.020951517	BY	1
0.187962855	0.228730695	0.374287287	0.183864947	0.26229431	BY	1
0.206666485	0.180527028	0.402473795	0.137380272	0.240127032	BY	1
0.186093038	0.167902618	0.375141213	0.153132853	0.232058895	BY	1
0.204958627	0.24955434	0.35890528	0.153264919	0.253908179	BY	1
0.237190002	0.126626676	0.237440447	0.157587641	0.173884922	BY	1
0.041201373	0.007022222	0.076927738	-0.081859001	0.000696987	BY	1
0.153013184	0.566339734	0.283943567	0.12879896	0.326360754	BY	1
0.158304438	0.157458412	0.37140116	0.154710529	0.2278567	BY	1
0.104687989	0.18422374	0.180008927	0.038509921	0.134247529	BY	1
0.012723333	0.000456621	0.067364379	-0.049213159	0.006202614	BY	1
-0.034540997	-0.019075883	0.094333561	-0.050162806	0.008364957	BY	1
0.20306161	0.121816968	0.278603281	0.143188351	0.181202867	BY	1
0.191924002	0.210030017	0.44609402	0.149075843	0.26839996	BY	1
-0.005475095	0.014049456	0.120558538	-0.049365086	0.028414302	BY	1
0.023778626	0.002352946	0.071550422	-0.048783122	0.008373415	BY	1
0.002482935	0.00584802	0.119705984	-0.046140047	0.026471319	BY	1
0.147259204	0.194805636	0.397164375	0.081031578	0.224333863	BY	1
-0.018523842	-0.032233988	0.081090136	-0.038211879	0.00354809	BY	1
0.231922922	0.282690184	0.393120483	0.151627053	0.275812573	BY	1
0.287299273	0.206505197	0.314079054	0.176789336	0.232457862	BY	1
0.014521834	-0.000636537	0.113732704	-0.038754568	0.024780533	BY	1
0.103932046	0.159536586	0.29026298	0.20362285	0.217807472	BY	1
0.186676727	0.10554895	0.220684937	0.195204234	0.173812707	BY	1
0.096413617	0.225918333	0.427125841	0.135815182	0.262953119	BY	1
0.18599314	0.195360638	0.241805982	0.515997607	0.317721409	BY	1
-0.020020081	-0.001185537	0.096082078	-0.038411965	0.018828192	BY	1
0.195148443	0.228458592	0.325916387	0.183459172	0.245944717	BY	1
-0.00168824	0.00476862	0.110733552	-0.040039997	0.025154058	BY	1
0.011475914	0.008357636	0.013522837	-0.031700756	-0.003273428	BY	1
0.270766056	0.201165973	0.341139707	0.182195479	0.241500386	BY	1
0.230083122	0.097649266	0.370326996	0.282016289	0.249997517	BY	1
0.129818805	0.202448059	0.275930798	0.053858809	0.177412555	BY	1
0.123273165	0.183285223	0.269338302	0.184873513	0.212499012	BY	1
0.104155076	0.191892211	0.258766921	0.188341226	0.213000119	BY	1
0.065472528	0.174144607	0.277991539	0.184602199	0.212246115	BY	1
0.230942019	-0.023187738	0.076507223	-0.027645735	0.008557917	BY	1
0.209128573	0.153021174	0.357669669	0.19031915	0.233669998	BY	1
0.122153865	0.246724413	0.376503342	0.204656547	0.275961434	BY	1
0.236870017	0.141963659	0.429162829	0.091102439	0.220742976	BY	1
0.172083636	0.533418414	0.382922091	0.062903516	0.326414674	BY	1
-0.086377169	0.005313055	0.083208785	-0.032970141	0.018517233	BY	1
0.178367074	0.217098033	0.483096227	0.170943194	0.290379151	BY	1
0.239607092	0.208237865	0.281575934	0.139675531	0.209829777	BY	1
0.234287123	0.150761562	0.347014253	0.116420454	0.20473209	BY	1
-0.075824151	0.002094975	0.116633179	-0.031607447	0.029040236	BY	1
0.12041755	0.195138345	0.471665267	0.12270693	0.263170181	BY	1
0.129502689	0.222044444	0.37541865	0.173102628	0.256855241	BY	1
0.164228149	0.263515335	0.371934623	0.165401977	0.266950645	BY	1
0.176658303	0.235982015	0.191843191	0.180680519	0.202835242	BY	1
0.107322812	0.256375739	0.357045177	0.204613139	0.272678019	BY	1
0.184929975	0.206781159	0.341469973	0.201120624	0.249790586	BY	1
0.007404219	0.002000447	0.103972166	-0.029311062	0.02555385	BY	1
0.002414933	0.002839055	0.060051611	-0.019896263	0.014331468	BY	1
0.002055803	-0.001467568	0.111512983	-0.034059857	0.025328519	BY	1
0.001047999	-0.003572194	0.102592429	-0.037437295	0.020527647	BY	1
-0.006947095	0.000735835	0.140150983	0.424362706	0.188416508	BY	1
0.009649557	-0.003501308	0.089298674	-0.034925593	0.016957258	BY	1
0.103030772	0.114787221	0.177280119	0.109636507	0.133901283	BY	1
-0.012082372	-0.007344363	0.124063587	-0.043759689	0.024319845	BY	1
0.127348926	0.271426224	0.434027685	0.180357586	0.295270498	BY	1
0.033581522	-0.011892453	0.108719014	-0.051703122	0.015041146	BY	1
0.030732156	-0.009757214	0.085591016	-0.040431974	0.011800609	BY	1
-0.037456185	-0.007295455	0.102729764	-0.030617147	0.021605721	BY	1
0.179878953	0.200769843	0.3062312	0.13127095	0.212757331	BY	1
0.217498728	0.213606972	0.556539957	0.012467985	0.260871638	BY	1
0.195551102	0.197506421	0.307882884	0.123054569	0.209481291	BY	1
0.006705884	-0.01023448	0.03182643	-0.038671945	-0.005693332	BY	1
0.089736346	0.162458363	0.251433987	0.087393757	0.167095369	BY	1
-0.030387308	-0.004207085	0.074918917	-0.041182304	0.009843176	BY	1
0.152995842	0.161887862	0.333818171	0.207413083	0.234373038	BY	1
0.150784416	0.153790164	0.35671245	0.148829398	0.219777337	BY	1
0.18795018	0.117597778	0.426682167	0.07707534	0.207118428	BY	1
0.038949124	0.025787143	0.104944417	-0.013894861	0.038945566	BY	1
0.26974666	0.240454721	0.348594962	0.154038922	0.247696202	BY	1
0.173714677	0.192879851	0.332218537	0.13245339	0.219183926	BY	1
0.197954687	0.141706144	0.359072009	0.244845211	0.248541121	BY	1
0.228758619	0.194222503	0.354960443	0.152732975	0.233971974	BY	1
0.177723146	0.2161482	0.236980691	0.071300011	0.174809634	BY	1
0.230162728	0.137859309	0.468127957	0.183091436	0.263026234	BY	1
0.133349674	0.209518824	0.223909049	0.451687491	0.295038455	BY	1
0.185781778	0.206918109	0.374689462	0.200610549	0.260739373	BY	1
0.102704629	0.160185409	0.442015327	0.176628492	0.259609743	BY	1
0.200335187	0.215729283	0.346963682	0.152921657	0.238538207	BY	1
-0.016339753	0	0.038760888	-0.033415842	0.001781682	BY	1
0.093431298	0.120975772	0.213173971	0.102392086	0.145513943	BY	1
0.154375569	0.121408158	0.109924042	-0.014333688	0.072332837	BY	1
0.201332171	0.176383122	0.308712646	0.261445082	0.24884695	BY	1
0.182497093	0.167840802	0.408508993	0.127624557	0.234658117	BY	1
0.24591251	0.217641466	0.299842141	0.163953437	0.227145681	BY	1
0.017786132	0.181820016	0.445236218	0.131229284	0.252761839	BY	1
0.163016603	0.235001815	0.41068143	0.151604183	0.265762476	BY	1
0.000687285	-0.041884942	0.132415744	-0.100590109	-0.003353102	BY	1
0.154304796	0.213705928	0.426500682	0.177147212	0.272451274	BY	1
0.789778855	0.123220166	0.25011887	0.240126076	0.20448837	BY	1
0.05445454	0.227153304	0.260578177	0.119715522	0.202482334	BY	1
0.016292168	0.121581876	0.203336492	0.069324324	0.131414231	BY	1
0.167746445	0.197615197	0.367527771	0.175430012	0.24685766	BY	1
0.126288129	0.26540066	0.310507503	0.088696899	0.221535021	BY	1
0.017110814	0.023787045	0.089406229	-0.03421569	0.026325861	BY	1
0.18174626	0.185109127	0.51404893	0.169311809	0.289489955	BY	1
-0.045380858	0.549842625	0.360617137	0.125675316	0.345378359	BY	1
0.255653283	0.280245598	0.314640501	0.153593865	0.249493322	BY	1
-0.243208867	0.010611448	0.084723182	-0.047410651	0.01597466	BY	1
0.015847631	-0.016703308	-0.055814366	-0.042621464	-0.038379712	BY	1
0.229557752	0.211387832	0.404628826	0.138728716	0.251581791	BY	1
0.139429319	0.10777258	0.115139451	0.020022302	0.080978111	BY	1
0.119965122	0.181655753	0.22302202	0.094380451	0.166352741	BY	1
0.140981415	0.16341099	0.246502723	0.032087445	0.14733372	BY	1
0.188187677	0.191577434	0.650610619	0.11941587	0.320534641	BY	1
0.252065519	0.340300141	0.311477838	0.182336757	0.278038245	BY	1
-0.016733495	0.009503603	0.085204782	-0.056892076	0.012605436	BY	1
0.124836144	0.242867351	0.44490443	0.10017946	0.262650414	BY	1
0.17647683	0.226406199	0.30773534	0.145757628	0.226633055	BY	1
0.225339678	0.304866216	0.372701572	0.115078225	0.264215338	BY	1
0.057730009	0.178031208	0.310362737	0.127241019	0.205211655	BY	1
-0.054011404	0.00799525	0.128664894	-0.05768425	0.026325298	BY	1
0.186586802	0.24605946	0.371012381	0.202107788	0.273059876	BY	1
-0.025876421	0.134978479	0.068400575	-0.03638481	0.055664748	BY	1
0.21271164	0.183852583	0.414088945	0.162246165	0.253395898	BY	1
0.06904653	0.110426016	0.266013916	0.100375079	0.158938337	BY	1
0.147423929	0.220634448	0.424838853	0.108939809	0.251471036	BY	1
0.154558025	0.155360781	0.415416509	0.085851216	0.218876168	BY	1
0.268192612	0.236075259	0.163095387	0.179484433	0.192885027	BY	1
0.091673243	0.111059311	0.43081006	0.143860149	0.228576506	BY	1
0.163291011	0.198101322	0.523190751	0.196691315	0.305994463	BY	1
0.235262361	0.216550426	0.40560159	0.140829803	0.254327273	BY	1
0.15184523	0.284012805	0.351706167	0.154575907	0.263431626	BY	1
0.193428229	0.337188539	0.324365108	0.142037066	0.267863571	BY	1
0.158247256	0.165799239	0.470770485	0.215529962	0.284033229	BY	1
0.179028637	0.15750241	0.223043571	0.047629423	0.142725135	BY	1
0.308021417	0.181368619	0.425198724	0.155444322	0.254003888	BY	1
-0.051064748	0.013554159	0.13474721	-0.058836015	0.029821785	BY	1
0.003441899	0.132094634	0.255493843	0.137942255	0.17517691	BY	1
0.171919109	0.173940851	0.449356057	0.148182957	0.257159955	BY	1
0.221076504	0.22139988	0.439996503	0.158199891	0.273198758	BY	1
0.21769846	0.174943498	0.440680035	0.111024586	0.24221604	BY	1
0.049912747	0.149412125	0.429610967	0.145478867	0.241500653	BY	1
0.222623445	0.221172977	0.319885557	0.230751547	0.257270027	BY	1
0.222519522	0.220982755	0.255412812	0.093210038	0.189868535	BY	1
0.155452126	0.144502025	0.264690931	-1.441597347	-0.344134797	BY	1
0.251314428	0.182048296	0.470154677	0.099754344	0.250652439	BY	1
0.046209719	0.011133169	0.125054886	-0.078847666	0.019113463	BY	1
0.147734761	0.149142372	0.363033558	0.145560951	0.219245627	BY	1
0.136908166	0.226362125	0.281780429	0.200470552	0.236204368	BY	1
0.268692708	0.215607739	0.374211501	0.208081429	0.26596689	BY	1
0.149005529	0.227440878	0.375410109	0.014132677	0.205661221	BY	1
0.281492343	0.226094468	0.29158973	0.119979979	0.212554726	BY	1
0.259953334	0.239827406	0.347475878	0.179746028	0.255683104	BY	1
0.169708873	0.280607574	0.283532359	0.175251832	0.246463922	BY	1
0.486801923	0.231192215	0.341656386	0.190704174	0.254517592	BY	1
0.214675568	0.251959996	0.392327388	0.125345729	0.256544371	BY	1
0.153857295	0.232381354	0.308709254	0.147147932	0.229412846	BY	1
0.165905493	0.223995284	0.319678158	0.090261933	0.211311792	BY	1
0.185112902	0.25079313	0.408453957	0.150959729	0.270068939	BY	1
0.197292124	0.183065686	0.352450616	0.3469112	0.294142501	BY	1
0.007774695	0.013321435	0.133344298	-0.084836329	0.020609801	BY	1
-0.013369781	0.013149855	0.132550862	-0.065537756	0.026720987	BY	1
0.284317116	0.21415311	0.527424779	0.174803242	0.305460377	BY	1
0.264706143	0.215021377	0.329106228	0.223398221	0.255841942	BY	1
0.229931536	0.285739865	0.296728904	0.111956018	0.231474929	BY	1
0.134269252	0.204661626	0.236579103	0.566418885	0.335886538	BY	1
0.202274888	0.246046011	0.384504335	0.196553727	0.275701358	BY	1
0.253106617	0.280518626	0.306945243	0.113533874	0.233665914	BY	1
0.175705838	0.195032309	0.378562864	0.148096645	0.24056394	BY	1
0.268835595	0.206984752	0.464777668	0.179614785	0.283792402	BY	1
0.150275198	0.237174962	0.307154216	0.141025283	0.228451487	BY	1
0.209317451	0.255483528	0.299836904	0.170366666	0.241895699	BY	1
0.227118688	0.247694272	0.417136802	0.163674717	0.276168597	BY	1
0.248796717	0.236259314	0.343320287	0.114186417	0.231255339	BY	1
0.186487893	0.117547775	0.351126648	0.17977251	0.216148978	BY	1
0.174488295	0.056730839	0.404306968	0.181488331	0.214175379	BY	1
0.261716055	0.188456258	0.509170457	0.097353455	0.26499339	BY	1
-0.012263714	0.014278738	0.232366913	0.105632668	0.117426106	BY	1
0.189084648	0.292406816	0.31178844	0.225572662	0.276589306	BY	1
0.236204461	0.156489383	0.490380313	0.168397862	0.271755852	BY	1
0.292006538	0.241419182	0.27774856	0.111872856	0.210346866	BY	1
0.420541627	0.177114856	0.411662284	0.141233435	0.243336859	BY	1
0.161278701	0.242288431	0.296319394	0.054274008	0.197627277	BY	1
0.112194053	0.175205794	0.449110307	0.18191797	0.26874469	BY	1
0.249317218	0.242178131	0.264522151	0.026163773	0.177621352	BY	1
0.237961096	0.165240231	0.276967101	0.081290144	0.174499159	BY	1
0.105222397	0.19950437	0.393907391	0.142978223	0.245463328	BY	1
0.236604679	0.173024641	0.205969378	0.062771322	0.147255114	BY	1
0.252472992	0.151739219	0.390062094	0.209740553	0.250513955	BY	1
0.272309029	0.230830986	0.298075149	0.212543013	0.247149716	BY	1
0.057773842	0.140070461	0.250785247	0.046132154	0.14566262	BY	1
0.255375385	0.236207411	0.301359327	0.187337145	0.241634628	BY	1
0.272803798	0.387143964	-0.120090611	0.626401091	0.297818148	BY	1
-0.161751075	0.013899436	0.573608743	-0.520962757	0.022181807	BY	1
0.2589431	0.174890733	0.462852959	0.131304041	0.256349244	BY	1
0.173024026	0.279003617	0.347519664	0.070373865	0.232299049	BY	1
0.26329213	-0.134356216	0.12624188	-0.081632955	-0.029915764	BY	1
0.262444066	0.230133506	0.30202037	0.154359292	0.228837723	BY	1
0.058056654	0.162859722	0.322709115	0.071945599	0.185838145	BY	1
0.334845819	0.262410206	0.291126453	0.14305963	0.232198763	BY	1
0.205502644	0.239006061	0.52439085	-0.046691595	0.238901772	BY	1
0.00767072	0.009327518	0.134663736	-0.13270141	0.003763281	BY	1
0.436320441	-0.671498778	0.037538013	-0.08708935	-0.240350038	BY	1
0.441906734	0.310614152	0.324783908	0.044671431	0.22668983	BY	1
0.208522528	0.154821551	0.446572395	0.047679041	0.216357662	BY	1
0.124140523	0.234310614	0.459819358	0.041761825	0.245297266	BY	1
0.154970272	0.218670775	0.299664213	-0.069617575	0.149572471	BY	1
0.030358337	0.040644054	0.239689547	-0.204627692	0.025235303	BY	1
0.113662412	0.088036321	0.345537627	-0.081273989	0.11743332	BY	1
0.149498805	0.196363041	0.286478702	-0.014981249	0.155953498	BY	1
0.149137502	0.116107495	0.220669414	0.08906286	0.14194659	BY	1
0.031414762	-0.004502437	0.106493044	-0.152016067	-0.016675153	BY	1
0.213788281	0.214326707	0.476578876	0.149191735	0.280032439	BY	1
0.274847414	0.16781217	0.40057162	0.141774589	0.23671946	BY	1
0.009477673	0.766086052	0.474441179	-0.00988067	0.41021552	BY	1
0.210388036	0.225695333	0.195080645	0.174173506	0.198316494	BY	1
0.283482451	0.13395616	0.379795732	0.099566566	0.204439486	BY	1
0.196310101	0.309490355	0.354445369	0.122467017	0.262134247	BY	1
0.292242149	0.198642805	0.33520422	0.212079144	0.248642057	BY	1
0.226127224	0.25248247	0.28126846	0.041869026	0.191873318	BY	1
0.28893743	0.181582432	0.457152138	0.21616815	0.284967573	BY	1
0.256528884	0.199688499	0.430474371	0.46470905	0.364957307	BY	1
0.313040808	0.266351282	0.309162784	0.20686679	0.260793619	BY	1
0.009560521	0.005649778	0.062581571	-0.054040703	0.004730215	BY	1
0.26499883	0.178327616	0.658050383	0.08135752	0.305911839	BY	1
0.177799355	0.219451562	0.302751173	0.299121819	0.273774851	BY	1
-0.069328251	0.005943606	0.072411325	-0.094301613	-0.005315561	BY	1
0.242996509	0.177657893	0.351016559	0.206188999	0.244954484	BY	1
0.192610333	0.280165505	0.285629785	0.155696276	0.240497189	BY	1
0.46390412	0.196810945	0.35350595	0.21889941	0.256405435	BY	1
0.278973401	-0.071721772	0.09412054	-0.071679151	-0.016426794	BY	1
0.242792151	0.205748797	0.402762256	0.083487553	0.230666202	BY	1
0.213939351	0.299171044	0.330274232	0.162430876	0.263958717	BY	1
0.224917821	0.188884121	0.421243453	0.068842982	0.226323519	BY	1
0.116406954	0.219204632	0.626301311	0.069033138	0.30484636	BY	1
0.211456876	0.243044883	0.120010795	-0.064182225	0.099624484	BY	1
0.234297634	0.17923353	0.321327292	0.15015691	0.21690591	BY	1
0.147577909	0.107765114	0.408988862	0.048402167	0.188385381	BY	1
0.283983284	0.276636928	0.335172163	0.053121265	0.221643452	BY	1
0.255836499	0.185228778	0.654038736	0.152283585	0.330517033	BY	1
0.214028716	0.265944992	0.354551295	0.183696769	0.268064352	BY	1
0.162729559	0.24343272	0.144683682	0.053086418	0.147067607	BY	1
0.208790896	0.232608477	0.397398111	0.303623437	0.311210008	BY	1
0.671752743	0.196012781	0.244649156	0.126167025	0.188942988	BY	1
0.572428348	0.207432644	0.396175984	0.10611852	0.236575716	BY	1
0.027584144	0.010746305	0.142902069	-0.090972844	0.020891843	BY	1
0.192277769	0.203150789	0.422303356	0.160485562	0.261979903	BY	1
0.280016828	0.219817002	0.329099062	0.174582747	0.24116627	BY	1
0.005547502	0.006634075	0.458431817	0.747165852	0.404077248	BY	1
0.165754423	0.721528297	0.364331726	-0.087553117	0.332768968	BY	1
0.20540065	0.245794547	0.236961268	0.118644826	0.20046688	BY	1
0.270406596	0.175182201	0.378597211	0.178971795	0.244250402	BY	1
0.233339586	0.553733161	0.345578433	0.250846265	0.383385953	BY	1
0.116186179	0.115019655	0.28222587	0.155113398	0.184119641	BY	1
0.17509141	0.153921113	0.359584247	0.089270692	0.200925351	BY	1
0.191689903	0.113495266	0.297294706	0.051710796	0.154166923	BY	1
0.205963462	0.165102119	0.452776419	0.116061397	0.244646645	BY	1
0.082884915	0.180430668	0.325349061	0.110002281	0.20526067	BY	1
0.263654605	0.247817561	0.355664298	0.114115261	0.23919904	BY	1
0.797532624	0.496800873	-0.175179606	0.076252415	0.132624561	BY	1
0.26799449	0.177860337	0.40817398	0.159152651	0.248395656	BY	1
0.184491865	0.155059771	0.439736109	0.14443973	0.24641187	BY	1
0.131171196	0.325008411	0.35992424	0.160554124	0.281828925	BY	1
0.211977507	0.199441032	0.346246515	0.135901417	0.227196321	BY	1
0.227526366	0.249870943	0.277832609	0.221670923	0.249791492	BY	1
0.28205322	0.310093708	0.447427964	0.045035299	0.26751899	BY	1
0.44810537	0.189642227	0.25398814	0.181811878	0.208480748	BY	1
0.164057821	0.177229018	0.418211222	0.06601233	0.22048419	BY	1
0.187841842	0.211648038	0.504004427	0.07193596	0.262529475	BY	1
0.13911899	0.243847576	0.375399424	0.110039156	0.243095385	BY	1
0.284337578	0.277244607	0.251462134	0.127225095	0.218643945	BY	1
0.266079692	0.203864577	0.42111856	0.144935727	0.256639621	BY	1
0.226150731	0.234540347	0.376424007	0.174955395	0.26197325	BY	1
0.017068133	-0.094386368	0.07427353	-0.125569965	-0.048560934	BY	1
0.249064045	0.204842012	0.295860445	0.144762912	0.215155123	BY	1
0.426978831	0.206570688	0.255155326	0.178060148	0.213262054	BY	1
0.225112792	0.250457287	0.330229322	0.177260305	0.252648971	BY	1
0.249627256	0.198085541	0.339979089	0.128215219	0.222093283	BY	1
0.143343543	0.181417787	0.556157922	0.176906103	0.304827271	BY	1
0.470868931	0.205367291	0.35366002	0.159855442	0.239627584	BY	1
0.217071923	0.191661321	0.329872719	0.150894934	0.224142991	BY	1
0.143449402	0.326916217	0.281133414	0.207436432	0.271828688	BY	1
0.257476494	0.174376546	0.391765621	0.132163658	0.232768609	BY	1
0.274812952	0.222857515	0.201991464	0.135752774	0.186867251	BY	1
0.224085916	0.181477263	0.446501245	0.081551891	0.236510133	BY	1
0.326845987	0.235953652	0.256400804	0.140775703	0.211043386	BY	1
0.106795213	0.134192487	0.365509281	0.236726076	0.245475948	BY	1
0.288492484	0.190045558	0.467343031	0.133214715	0.263534435	BY	1
0.243335062	0.223163465	0.158028241	0.088210001	0.156467236	BY	1
0.22725958	0.270376985	0.379949368	0.177808499	0.276044951	BY	1
0.204960225	0.248474473	0.244710858	0.100101691	0.19776234	BY	1
0.27390042	0.17351886	0.394148758	0.147050077	0.238239232	BY	1
0.239211575	0.217757432	0.357467542	0.163281864	0.246168946	BY	1
0.277169792	0.246281514	0.482997316	0.292181183	0.340486671	BY	1
0.266702344	0.223280604	0.301797876	0.130013233	0.218363904	BY	1
0.221565305	0.199657441	0.350885235	0.126336331	0.225626336	BY	1
0.200192781	0.160188393	0.417806142	0.156604852	0.244866462	BY	1
0.176214113	0.311718183	0.361469497	0.07413804	0.249108573	BY	1
0.136158427	0.159754446	0.21079162	0.22785493	0.199466999	BY	1
0.250496487	0.232117266	0.37250521	0.109358409	0.237993628	BY	1
0.222475224	0.228638537	0.284431071	0.074128249	0.195732619	BY	1
0.276982558	0.151285342	0.470272953	0.242484584	0.288014293	BY	1
0.155566152	0.279958374	0.359905338	0.179554858	0.273139523	BY	1
0.177466109	0.223789531	0.3817989	0.117525915	0.241038115	BY	1
0.179536034	0.219954122	0.160489136	0.048258772	0.142900677	BY	1
0.276153112	0.203001212	0.353031491	0.194768304	0.250267002	BY	1
0.008695871	0.007877723	0.086148393	-0.054144388	0.013293909	BY	1
0.103343883	0.217257925	0.28899076	0.191051603	0.232433429	BY	1
0.236738672	0.230932156	0.403379797	0.092625618	0.242312524	BY	1
0.322787954	0.458898434	0.288715693	0.380942296	0.376185474	BY	1
0.228742117	0.23915998	0.335776905	0.113308296	0.22941506	BY	1
0.255759072	0.193615671	0.396613641	0.094197402	0.228142238	BY	1
0.13093232	0.175078498	0.33174313	0.06662966	0.19115043	BY	1
0.287682072	0.222017787	0.423016011	0.17937274	0.27480218	BY	1
0.226883987	0.267064695	0.332045621	0.171751431	0.256953915	BY	1
0.015990878	0.007426513	0.120490237	-0.07787502	0.016680576	BY	1
0.226118111	0.203415548	0.252361398	0.161866821	0.205881256	BY	1
0.237278321	0.109418589	0.388648957	0.097664432	0.198577326	BY	1
0.189362372	0.252664713	0.3189085	0.164654434	0.245409216	BY	1
0.20230443	0.239152305	0.206070513	0.441994183	0.295739001	BY	1
0.088172035	0.079321304	0.280276161	0.053621707	0.137739724	BY	1
0.246397859	0.197007811	0.455858612	0.126247882	0.259704768	BY	1
0.202632644	0.319508522	0.327528275	0.148336092	0.265124297	BY	1
0.185360358	0.154090297	0.381214933	0.082851754	0.206052328	BY	1
0.011262794	0.001158749	0.105610453	-0.057324448	0.016481585	BY	1
0.143841036	0.633078417	0.241484538	0.137347076	0.337303344	BY	1
0.072470465	0.111157603	0.301675688	0.057947456	0.156926916	BY	1
0.210789689	0.17935255	0.424896383	0.160070583	0.254773172	BY	1
0.055905558	0.148532236	0.227034983	0.154385115	0.176650778	BY	1
0.227382323	0.146224878	0.576542853	0.098593748	0.27378716	BY	1
0.161602887	0.134499728	0.327323825	0.149000959	0.20360817	BY	1
0.137551645	0.204165099	0.297452199	0.155856656	0.219157985	BY	1
0.134026108	0.123541879	0.330955852	0.045866794	0.166788175	BY	1
0.065222376	0.089885246	0.280103994	0.10511749	0.15836891	BY	1
-0.027846565	-0.002540656	0.317199649	-0.046535329	0.089374555	BY	1
0.135611652	0.273134352	0.296447553	0.142190666	0.237257524	BY	1
0.216227921	0.099540666	0.523205993	0.127275955	0.250007538	BY	1
0.071211898	0.003879257	0.094760024	-0.092747949	0.001963777	BY	1
0.210327232	0.226540428	0.365720129	0.150686496	0.247649018	BY	1
0.284763594	0.192109204	0.304463811	0.173876174	0.223483063	BY	1
0.093382456	0.25195259	0.299129269	0.123987916	0.225023258	BY	1
0.127760692	0.17499203	0.389664265	0.090681009	0.218445768	BY	1
0.212769287	0.164037967	0.396212527	0.213523791	0.257924761	BY	1
0.099356695	0.088889239	0.147362507	0.057741199	0.097997648	BY	1
0.073947246	0.082515152	0.280404434	0.030481336	0.131133641	BY	1
0.137928472	0.192450445	0.382112292	0.153886468	0.242816402	BY	1
-0.0136049	-0.009559726	0.054606881	-0.034456128	0.003530342	BY	1
0.101410039	0.15950366	0.23447673	0.151918527	0.181966305	BY	1
0.156955653	0.262803026	0.332198554	0.12872565	0.24124241	BY	1
-0.086512126	-0.013797785	0.104186783	-0.049886322	0.013500892	BY	1
0.215542999	0.13198692	0.447979014	0.187263433	0.255743122	BY	1
0.039486204	0.004940464	0.134353085	-0.064057369	0.025078727	BY	1
0.18793338	0.184527778	0.463072895	0.112704531	0.253435068	BY	1
0.008071543	0.00210261	0.102808905	-0.03428905	0.023540822	BY	1
0.000599161	0.006839238	0.108906682	-0.048082826	0.022554365	BY	1
0.055633149	0.150478808	0.331864102	0.128357438	0.203566783	BY	1
0.01392251	0.007755343	0.123573009	-0.037078978	0.031416458	BY	1
0.021019147	0.004678208	0.080777537	-0.034057518	0.017132742	BY	1
-0.043582089	-0.019317044	0.12151046	-0.039647801	0.020848538	BY	1
0.070403081	0.097304636	0.327444102	0.169421591	0.198056777	BY	1
0.012017587	0.000730194	0.111827092	-0.044833428	0.022574619	BY	1
-0.001732103	0.010020375	0.138927517	-0.031682801	0.039088364	BY	1
0.027492154	-0.008318821	0.123279088	-0.039243916	0.025238784	BY	1
-0.011633263	0.007923435	0.310664024	-0.03941048	0.093058993	BY	1
-0.000366032	0.011403209	0.086094636	-0.039481824	0.019338674	BY	1
0.342162056	0.004762781	0.641110235	0.133022019	0.259631678	BY	1
0.024241296	0.821197826	0.192571076	0.085158794	0.366309232	BY	1
0.046912857	0.011538167	0.096968204	-0.030280283	0.026075363	BY	1
-0.003291195	0.00946835	0.321483107	-0.035477186	0.098491423	BY	1
0.010120523	0.006531975	0.108223134	-0.0278916	0.028954503	BY	1
0.087257823	0.270349314	0.405832404	0.227259331	0.301147016	BY	1
-0.041750861	0.006464536	0.080381718	-0.039828571	0.015672561	BY	1
0.011709207	0.006044137	0.109240769	-0.040034334	0.025083524	BY	1
0.049220036	0.129496602	0.19340014	0.057506172	0.126800972	BY	1
0.054696077	0.009382174	0.11500447	-0.041181111	0.027735178	BY	1
0.00484536	0.008459194	0.108425501	-0.045457928	0.023808922	BY	1
0.049598628	0.017800827	0.130233905	-0.051753083	0.032093883	BY	1
0.11116121	0.181540045	0.385108187	0.153503735	0.240050656	BY	1
0.117942764	0.18237271	0.321128814	0.106704241	0.203401922	BY	1
0.036938268	0.015309838	0.241585228	0.08448616	0.113793742	BY	1
-0.005828931	0.008372289	0.117258867	-0.046016043	0.026538371	BY	1
0.257227696	0.158971796	0.335448047	0.244274203	0.246231348	BY	1
0.088001382	0.05822319	0.276274967	0.177898765	0.170798974	BY	1
-0.005433941	0.006905733	0.091242418	-0.042875288	0.018424287	BY	1
0.175846186	0.267980799	0.299034417	0.164159029	0.243724748	BY	1
0.015405583	0.010322544	0.147235063	-0.029448206	0.042703134	BY	1
0.54582181	0.005060132	0.081238487	-0.027960726	0.019445964	BY	1
-0.00916656	0.013258764	0.11893894	-0.022833438	0.036454756	BY	1
0.112969175	0.203233234	0.476478273	0.17881139	0.286174299	BY	1
0.016712786	0.010410265	0.154196672	-0.066698124	0.032636271	BY	1
0.080171325	0.057306228	0.189594365	0.004543519	0.083814704	BY	1
0.09269871	0.18264354	0.3188508	0.11696784	0.20615406	BY	1
0.019702361	-0.002767535	0.130363131	-0.050585973	0.025669875	BY	1
0.083723854	0.079708611	0.193563243	0.14994875	0.141073534	BY	1
0.110571363	0.17876142	0.431960664	0.152039635	0.254253907	BY	1
0.073477723	0.120819767	0.27886182	0.109740625	0.169807404	BY	1
0.078387644	0.123476402	0.19549451	0.086955572	0.135308828	BY	1
0.089165519	0.087184238	0.275169389	0.188271034	0.183541554	BY	1
-0.087315213	0.000629327	0.137432214	-0.044179382	0.031294053	BY	1
0.293758307	0.006040342	0.205283297	-0.062945519	0.049459373	BY	1
0.131194487	0.202773735	0.149328846	-0.016584341	0.111839413	BY	1
0.065040861	0.084120538	0.242636786	0.053041573	0.126599632	BY	1
0.053555288	0.146089193	0.315108354	0.145785266	0.202327605	BY	1
0.142517534	0.250313057	0.413346459	0.115502464	0.25972066	BY	1
0.089591366	0.186712213	0.278048246	0.18571175	0.216824069	BY	1
0.023956678	0.087112894	0.209314029	0.063263894	0.119896939	BY	1
0.115441528	0.148239512	0.309767234	0.040016022	0.166007589	BY	1
0.117223074	0.225274407	0.332609946	0.223667608	0.26051732	BY	1
0.006499103	0.003915009	0.085558479	-0.032488401	0.018995029	BY	1
0.096309431	0.084421737	0.413001168	0.010331606	0.169251504	BY	1
0.181017968	0.115852808	0.27217955	0.067228116	0.151753491	BY	1
-0.02398419	0.001565763	0.116601112	-0.03993538	0.026077165	BY	1
-0.120581028	0.004960648	0.133721905	-0.068737835	0.023314906	BY	1
-0.005019993	0.002966602	0.084732457	-0.053452794	0.011415422	BY	1
-0.066382295	-0.001890361	0.099689269	-0.052292511	0.015168799	BY	1
0.018936653	0.010477185	0.121170126	-0.059348385	0.024099642	BY	1
0.132432803	0.112854924	0.247230028	0.12693892	0.162341291	BY	1
0.363401182	0.120923414	0.108476432	-0.006098366	0.074433827	BY	1
0.137496606	0.116383424	0.400920525	0.145200561	0.220834837	BY	1
0.186507094	0.187950352	0.465344681	0.128247943	0.260514325	BY	1
0.264907261	0.152802794	0.361080988	0.154516666	0.222800149	BY	1
0.230955166	0.194203925	0.409417158	0.306441409	0.303354164	BY	1
0.008968062	0.014767557	0.116588822	-0.058355756	0.024333541	BY	1
0.177546814	0.223458748	0.349968497	0.15311802	0.242181755	BY	1
0.110987615	0.12503831	0.342744155	0.131323243	0.199701903	BY	1
0.226141084	0.243358965	0.367619453	0.161698926	0.257559115	BY	1
0.17763905	0.17785779	0.384930944	0.148140234	0.236976323	BY	1
0.209418507	0.175187174	0.385225061	0.154846075	0.238419437	BY	1
0.029438683	0.013561374	0.022231029	-0.05984089	-0.008016162	BY	1
0.202938019	0.279396879	0.330092519	0.219252785	0.276247394	BY	1
0.025174308	0.116930166	0.312932993	0.10554991	0.178471023	BY	1
0.195541907	0.245711125	0.337827387	0.07414736	0.219228624	BY	1
0.081210319	0.105495375	0.331113753	0.206588976	0.214399368	BY	1
0.210946291	0.215197012	0.369975863	0.228918891	0.271363922	BY	1
0.238990569	0.220701143	0.677167351	0.126945765	0.341604753	BY	1
0.196203079	0.310413259	0.338584377	0.199238243	0.282745293	BY	1
0.188094324	0.224985918	0.467607859	0.143930017	0.278841265	BY	1
0.254096796	0.275492314	0.324548058	0.059219257	0.219753209	BY	1
0.098108935	0.225186745	0.332730033	0.212644012	0.256853597	BY	1
0.220852767	0.276854807	0.287181328	0.200276459	0.254770865	BY	1
0.14286122	0.212701812	0.325062433	0.157511588	0.231758611	BY	1
0.245656224	0.27866669	0.13111281	0.13049219	0.180090563	BY	1
0.244467771	0.177775358	0.371053882	0.151467801	0.233432347	BY	1
0.161733136	0.211321462	0.46227739	0.18010546	0.284568104	BY	1
0.233220458	0.270323742	0.380248207	0.144065887	0.264879278	BY	1
0.132911024	0.192256748	0.383615112	0.10130174	0.225724533	BY	1
0.181199222	0.198448754	0.393560486	0.149622271	0.247210504	BY	1
0.140508275	0.564515948	0.398805504	0.12873627	0.364019241	BY	1
0.112138562	0.331818735	0.388789207	0.102572597	0.274393513	BY	1
0.197449781	0.234772284	0.249955124	0.150473957	0.211733788	BY	1
0.245681317	0.256724575	0.413159123	0.158326068	0.276069922	BY	1
0.274964175	0.209471595	0.398496581	0.184507708	0.264158628	BY	1
0.159888031	0.223378422	0.280281773	0.620654751	0.374771648	BY	1
0.207258004	0.202381389	0.478055879	0.151759754	0.277399007	BY	1
0.168133958	0.217786733	0.38473578	0.182583021	0.261701845	BY	1
0.1686122	0.256164127	0.327304173	0.203929359	0.262465886	BY	1
0.218688388	0.225103246	0.375111957	0.176847454	0.259020886	BY	1
0.273717685	0.104618277	0.43496768	0.209698175	0.249761377	BY	1
0.256274139	0.230445113	0.346347377	0.183465399	0.253419296	BY	1
0.292890376	0.215642386	0.4674304	0.140748191	0.274606992	BY	1
0.275207161	0.257230695	0.327876289	0.15680408	0.247303688	BY	1
0.149701809	0.234620572	0.358134799	0.107981275	0.233578882	BY	1
0.181896206	0.195128193	0.376059778	0.070315943	0.213834638	BY	1
0.263944479	0.143607729	0.730663508	0.214002898	0.362758045	BY	1
0.138032976	0.227291249	0.4870807	0.069828611	0.261400186	BY	1
0.140316602	0.285253599	0.366871968	0.169351404	0.273825657	BY	1
0.19565165	0.202246094	0.285446387	0.095097008	0.194263163	BY	1
0.188632872	0.22856528	0.287203919	0.104223155	0.206664118	BY	1
0.274418061	0.231706284	0.364751971	0.185416855	0.260625037	BY	1
0.290853238	0.230204431	0.354885393	0.151536847	0.245542224	BY	1
0.285938829	0.251427875	0.322480495	0.169080713	0.247663028	BY	1
0.194024522	0.189170785	0.492037079	0.100764993	0.260657619	BY	1
0.153326218	0.950107898	0.343092203	0.171244828	0.48814831	BY	1
0.164849314	0.273087701	0.285951512	0.20736711	0.255468775	BY	1
0.010912214	0.017261693	0.076696466	0.144598497	0.079518885	BY	1
0.249710118	0.105057324	0.435435656	0.084356011	0.208282997	BY	1
0.154629837	0.253552592	0.347884058	0.108340691	0.236592447	BY	1
0.241356327	0.157398744	0.490129241	0.069980654	0.239169546	BY	1
0.479977948	0.171986546	0.441248792	0.114166592	0.24246731	BY	1
0.17137749	0.18336431	0.465783486	0.134659739	0.261269178	BY	1
0.149960588	0.238705001	0.332727673	0.123112435	0.231515036	BY	1
0.218655831	0.812444604	0.370089226	0.126103809	0.436212546	BY	1
0.116242058	0.211398775	0.454952092	0.077038889	0.247796585	BY	1
0.275373275	0.166619946	0.29415926	0.132606766	0.197795324	BY	1
0.268397054	0.157554907	0.397702901	0.682807863	0.412688557	BY	1
0.198812722	0.150930187	0.3741495	0.098482983	0.207854223	BY	1
0.288186638	0.268276652	0.36749118	0.150275764	0.262014532	BY	1
0.526471126	0.213127775	0.373009787	0.112728051	0.232955204	BY	1
0.130407539	0.28146627	0.33328077	0.121747411	0.24549815	BY	1
0.051755188	0.093140979	0.23666653	0.0910787	0.140295403	BY	1
0.181675663	0.150592661	0.654438211	0.128989466	0.311340113	BY	1
0.246871495	0.193954239	0.400050238	0.134030563	0.242678347	BY	1
0.086716305	0.22819729	0.452042909	0.136558829	0.272266343	BY	1
0.205867361	0.182449614	0.296526245	0.173470715	0.217482192	BY	1
0.265605246	0.234947242	0.315521693	0.072638088	0.207702341	BY	1
0.284202649	0.162291153	0.363904389	0.235227416	0.253807653	BY	1
0.199758125	0.254898503	0.350828234	0.06385655	0.223194429	BY	1
0.131957928	0.181621239	0.345847374	0.09963643	0.209035014	BY	1
0.121307667	0.198377725	0.446532101	0.132851583	0.259253803	BY	1
0.231532748	0.221903466	0.37451893	0.168993817	0.255138738	BY	1
0.2736033	0.209791915	0.400003065	0.101446825	0.237080602	BY	1
0.335605771	0.085633228	0.312303847	0.177990976	0.191976017	BY	1
0.221977551	0.171927301	0.420481252	0.177016696	0.256475083	BY	1
0.191634688	0.209202018	0.22771775	0.122738429	0.186552732	BY	1
0.161150919	0.221933274	0.336155864	0.154315496	0.237468212	BY	1
0.287671533	0.083738605	0.29679993	0.049934097	0.143490877	BY	1
0.188277926	0.238114587	0.348022939	0.256165813	0.28076778	BY	1
0.185156307	0.183748653	0.505241734	0.098298353	0.26242958	BY	1
0.263464666	0.238438016	0.267830824	0.158835617	0.221701486	BY	1
0.181261147	0.200223981	0.35315379	0.215718206	0.256365326	BY	1
0.098153503	0.056935364	0.19438427	0.002967368	0.084762334	BY	1
0.27305405	0.181395439	0.371849143	0.219104456	0.25744968	BY	1
0.180004866	0.184378927	0.460333109	0.102721574	0.249144537	BY	1
0.201118631	0.191310798	0.753602247	0.132401102	0.359104715	BY	1
0.253935979	0.790970937	0.177407356	0.135734534	0.368037609	BY	1
0.261760984	0.242329148	-0.728121783	0.095577938	-0.130071566	BY	1
0.191670474	0.243594989	0.738245552	0.063848726	0.348563089	BY	1
0.29854931	1.084694485	-0.412049216	0.062959507	0.245201592	BY	1
0.573557442	1.067275186	-0.014291617	-0.010523267	0.347486767	BY	1
0.47163739	0.007027444	0.381748933	0.630260092	0.339678823	BY	1
0.268125119	0.215678441	0.352462426	0.125090737	0.231077201	BY	1
0.217676306	0.273361831	0.374688295	0.18120863	0.276419585	BY	1
0.234183082	0.241655963	0.343277934	0.177752126	0.254228674	BY	1
0.050703765	0.339535545	0.183283907	0.057905089	0.193574847	BY	1
0.142314317	0.152763248	0.375223199	0.167220704	0.231735717	BY	1
0.212494323	0.223015494	0.277883822	0.168887243	0.223262186	BY	1
0.152897308	0.181234448	0.464018005	0.112015205	0.252422553	BY	1
0.269101466	0.232674823	0.401192235	0.152805633	0.26222423	BY	1
0.259314361	0.231987692	0.262984617	0.098953177	0.197975162	BY	1
0.147772555	0.215640301	0.432641682	0.16701719	0.271766391	BY	1
0.421151827	0.149781908	0.3755098	0.127961914	0.217751207	BY	1
0.174318554	0.184110099	0.461324176	0.200912053	0.282115443	BY	1
0.113151556	0.163026558	0.269223053	0.105138539	0.179129384	BY	1
0.600872929	0.22071366	0.422059	0.153102842	0.265291834	BY	1
0.778783746	0.154628257	0.418375048	0.075488111	0.216163805	BY	1
0.079610041	0.128204036	0.358119856	0.117790747	0.201371546	BY	1
0.180575083	0.223650951	0.437080105	0.138652211	0.266461089	BY	1
0.013578003	-0.010497623	0.096897333	-0.068411192	0.005996172	BY	1
0.075536492	0.168236118	0.420942474	-1.213896182	-0.208239196	BY	1
0.261728349	0.184366279	0.56743404	0.294225855	0.348675391	BY	1
0.064582393	0.0907446	0.381429473	0.017346289	0.163173454	BY	1
0.242543436	0.176612945	0.479501841	0.114214653	0.256776479	BY	1
0.524685786	0.266245492	0.330895516	0.179382974	0.258841328	BY	1
0.142498754	0.060233801	0.332009179	0.130496033	0.174246338	BY	1
0.411451184	0.0184292	0.286752291	-0.092436987	0.070914835	BY	1
0.224882684	0.24775446	0.259941389	-0.609094054	-0.033799402	BY	1
0.164587703	0.231402633	0.309464761	0.148585539	0.229817644	BY	1
0.147384637	0.226016637	0.175193126	0.097413072	0.166207612	BY	1
0.208622799	0.249522567	0.425398813	0.182577937	0.285833106	BY	1
0.222219621	0.13927338	0.356678444	0.190406254	0.228786026	BY	1
0.318819973	0.190113251	0.386813664	0.155678312	0.244201742	BY	1
-0.021619597	0.010760335	0.114027478	-0.081197156	0.014530219	BY	1
0.147255835	0.25791252	0.414162344	0.080758747	0.250944537	BY	1
0.312243281	0.171391999	0.422903774	0.131710407	0.24200206	BY	1
-0.002737858	0.323215524	0.119243648	-0.085863163	0.118865336	BY	1
0.202140615	0.125022643	0.359733334	0.214465507	0.233073828	BY	1
0.300304823	0.156960547	0.525411461	0.161649317	0.281340441	BY	1
0.27659331	0.169731174	0.43473496	0.149940861	0.251468998	BY	1
0.334841306	0.163173621	0.535567592	0.120488723	0.273076645	BY	1
0.271748335	0.186323388	0.450142344	0.135700225	0.257388653	BY	1
0.220144717	0.19871477	0.444674654	0.119940823	0.254443416	BY	1
0.263672655	0.134869543	0.379989612	0.126069076	0.213642744	BY	1
0.256970272	0.194501224	0.462641799	0.14214838	0.266430468	BY	1
0.455561038	0.266633295	0.248679179	0.089839544	0.201717339	BY	1
0.266667306	0.218640023	0.33682831	0.1186405	0.224702945	BY	1
0.016489908	0.007181843	0.094963624	-0.049947686	0.01739926	BY	1
0.634459556	0.208882077	0.298964693	0.205940149	0.237928973	BY	1
0.215847217	0.153642808	0.311325505	0.644228645	0.369732319	BY	1
-0.023449366	0.014663808	0.110839062	-0.079654793	0.015282692	BY	1
0.197537702	0.27512358	0.245065516	0.168179635	0.229456244	BY	1
0.096828978	0.241846829	0.240994233	0.219574073	0.234138378	BY	1
0.273849183	0.154136287	0.398722478	0.123222116	0.225360294	BY	1
0.184827056	0.217704185	0.346797021	0.118037606	0.227512937	BY	1
0.156325196	0.112624253	0.26820781	0.159885194	0.180239085	BY	1
0.179179755	0.306935619	0.247984448	0.170786813	0.241902294	BY	1
0.158614995	0.151938379	0.424165015	-0.031856776	0.181415539	BY	1
0.247847986	0.147955498	0.581414573	0.324862311	0.351410794	BY	1
0.228973735	0.209926923	0.297084977	-0.834276658	-0.109088253	BY	1
0.272592762	0.112420077	0.281279782	0.224386651	0.206028837	BY	1
0.226698021	0.245184744	0.280211597	0.269289479	0.264895273	BY	1
0.389352006	0.224954919	0.359967759	0.194851403	0.259924694	BY	1
0.258513227	0.263127594	0.25749444	0.179695314	0.233439116	BY	1
0.454064649	0.226254812	0.298488863	0.12706511	0.217269595	BY	1
0.224579396	0.267670095	0.657180932	0.120958691	0.348603239	BY	1
0.283373734	0.384732908	0.270446565	0.143246494	0.266141989	BY	1
0.150943959	0.25800445	0.427663159	0.190613317	0.292093642	BY	1
0.868022907	0.182487385	-0.341764525	0.352157877	0.064293579	BY	1
0.210470845	0.223540241	0.853139858	0.077552955	0.384744351	BY	1
0.196614361	0.736558639	0.401598033	0.166138688	0.43476512	BY	1
0.017535488	0.031592357	0.203088933	0.119594	0.118091763	BY	1
0.274667341	0.227431007	0.343833857	0.169216319	0.246827061	BY	1
0.180999357	0.176740466	0.209862936	0.181020072	0.189207825	BY	1
0.155156729	0.260573532	0.419769416	0.185596684	0.288646544	BY	1
0.22578823	0.156254632	0.403233928	0.148855524	0.236114694	BY	1
0.22822591	0.258149156	0.353423394	0.198511245	0.270027931	BY	1
0.274944532	0.250127135	0.34447436	0.08910422	0.227901905	BY	1
0.191424652	0.209536185	0.448522268	0.274228128	0.310762194	BY	1
0.268521976	0.214420105	0.324599595	0.246069809	0.261696503	BY	1
0.201961247	0.144756832	0.190496993	0.118666873	0.151306899	BY	1
0.009381138	0.006594662	0.061331397	-0.083843238	-0.005305726	BY	1
0.202423626	0.26665748	0.41786611	0.124993041	0.269838877	BY	1
0.136917893	0.147081829	0.336453528	0.126591794	0.203375717	BY	1
0.127695537	0.220625695	0.426903196	0.137298642	0.261609178	BY	1
0.210966958	0.258578811	0.376158698	0.1310579	0.255265136	BY	1
0.27817809	0.15013126	0.761360395	0.01375883	0.308416828	BY	1
0.1919472	0.142147406	0.394124965	0.091572854	0.209281741	BY	1
0.196521294	0.262986736	0.322139626	0.187065957	0.25739744	BY	1
0.228017425	0.193278977	0.840661954	0.162822983	0.398921305	BY	1
0.157095512	0.288767472	0.353962683	0.196994945	0.279908367	BY	1
-0.172435242	0.037105408	0.170285009	-0.04970398	0.052562145	BY	1
0.154472982	0.196690542	0.362064151	0.201099301	0.253284665	BY	1
0.239771326	0.207064995	0.364042616	0.119262886	0.230123499	BY	1
0.229400872	0.268986392	0.347965755	0.162012445	0.259654864	BY	1
0.282268007	0.178436526	0.364495103	0.134062237	0.225664622	BY	1
0.24128832	0.195691262	0.7751749	0.198099392	0.389655185	BY	1
0.254529029	0.187160102	0.475527894	-0.732463937	-0.023258647	BY	1
0.266690138	0.164824256	0.436187862	0.11529003	0.238767383	BY	1
0.32108221	0.134377792	0.354676615	0.175969954	0.221674787	BY	1
0.144681038	0.118075804	0.398840324	0.088214357	0.201710162	BY	1
0.189082761	0.234808241	0.421474731	0.105076306	0.253786426	BY	1
0.164041059	0.075642745	0.268247553	0.092374371	0.145421556	BY	1
0.293863922	0.236470244	0.362225944	0.264678936	0.287791708	BY	1
0.239043578	0.212974893	0.346425024	0.131410678	0.230270198	BY	1
0.301722006	0.184728697	0.312137632	0.166919073	0.221261801	BY	1
0.15995868	0.172912937	0.30341068	0.124569548	0.200297721	BY	1
0.215748182	0.258291924	0.328717422	0.51841432	0.368474555	BY	1
0.259311574	0.204752318	0.203277038	0.190218126	0.199415827	BY	1
0.287997948	0.120547194	0.485139014	0.301989618	0.302558609	BY	1
0.350100376	0.187559672	0.318811665	0.225049245	0.243806861	BY	1
0.235521511	0.116595281	0.412139683	0.129399797	0.219378254	BY	1
0.129760869	0.326313794	0.397070341	0.269950216	0.331111451	BY	1
0.258494977	0.140232208	0.409815069	0.145478218	0.231841832	BY	1
0.186747467	0.202108683	0.35141276	0.214078399	0.255866614	BY	1
0.123283402	0.207908548	0.438120129	0.183897807	0.276642161	BY	1
0.284186102	0.146426236	0.423234352	0.192844814	0.254168467	BY	1
0.146690047	0.24866291	0.401630275	0.068701242	0.239664809	BY	1
0.155905443	0.242033653	0.432673295	0.103372728	0.259359892	BY	1
0.177458222	0.250900728	0.43608051	0.136132335	0.274371191	BY	1
0.30693755	0.270560148	0.365936995	0.142813544	0.259770229	BY	1
0.106122217	0.212086532	0.352409908	0.142803821	0.235766754	BY	1
0.705110534	0.249079082	0.387502258	0.1650744	0.26721858	BY	1
0.270413937	0.181259949	0.419382284	0.137634638	0.24609229	BY	1
0.289077481	0.154680381	0.45959362	0.120567785	0.244947262	BY	1
0.28355323	0.239661488	0.332427025	0.213875076	0.261987863	BY	1
0.243350194	0.132432803	0.423113312	0.623210702	0.392918939	BY	1
0.173851506	0.118093423	0.438687124	0.024115048	0.193631865	BY	1
0.551012954	0.205606185	0.307184523	0.132772373	0.215187694	BY	1
0.231253523	0.167115108	0.249805587	0.212141004	0.209687233	BY	1
0.133815053	0.19370189	0.51589338	0.14534146	0.28497891	BY	1
0.153517032	0.275267591	0.402959674	0.100639706	0.259622324	BY	1
0.251640072	0.143467934	0.184458338	0.185709891	0.171212054	BY	1
0.24768433	0.205182038	0.364756049	0.08606656	0.218668216	BY	1
0.158215126	0.232637744	0.364911716	0.16364161	0.253730357	BY	1
0.231472069	0.290208885	0.371576476	0.150639574	0.270808312	BY	1
0.142348689	0.193031047	0.502225437	0.161350404	0.285535629	BY	1
0.225028241	0.673307451	0.371582048	0.174321693	0.406403731	BY	1
0.152491591	0.149408958	0.367593482	0.078816194	0.198606212	BY	1
0.216198189	0.234978423	0.198386233	0.111744783	0.181703146	BY	1
0.222247226	0.126498257	0.425128385	0.160877795	0.237501479	BY	1
0.021097596	0.025676586	0.134800756	-0.063117625	0.032453239	BY	1
0.126053317	0.213064823	0.483190747	0.094694604	0.263650058	BY	1
0.254628044	0.177903256	0.416888778	0.213731853	0.269507962	BY	1
0.237805359	0.245201725	0.410029133	0.223698101	0.29297632	BY	1
0.155573804	0.236045234	0.430956918	0.163765745	0.276922632	BY	1
0.042422843	0.015915184	0.125551718	-0.072602545	0.022954786	BY	1
0.213624243	0.161763903	0.402654502	0.168689378	0.244369261	BY	1
0.17321806	0.215061463	0.4280041	0.095111816	0.246059126	BY	1
0.177750385	0.097894515	0.398224829	0.130849227	0.208989524	BY	1
0.129259167	0.216214071	0.358169733	0.187117956	0.25383392	BY	1
0.190855511	0.175591015	0.455348386	0.031683722	0.220874374	BY	1
0.202400107	0.217962158	0.268655246	0.182691418	0.223102941	BY	1
0.171740044	0.098782724	0.353604892	0.056191801	0.169526472	BY	1
0.250150171	0.535476679	0.345221312	0.165206048	0.348634679	BY	1
0.330479555	0.215658889	0.452934594	0.116230108	0.261607863	BY	1
0.293081644	0.225967945	0.391180226	0.118264897	0.245137689	BY	1
0.250609806	0.212669353	0.395107672	0.125049681	0.244275569	BY	1
0.291041636	0.142213479	0.383500531	0.128046607	0.217920205	BY	1
0.138834737	0.150576131	0.370220169	0.177454462	0.232750254	BY	1
0.226211046	0.152991462	0.393867586	0.118276672	0.221711907	BY	1
0.225165678	0.130926387	0.403634543	0.130509556	0.221690162	BY	1
0.191771116	0.195637782	0.291836515	0.104226623	0.19723364	BY	1
0.015533794	0.024516456	0.121595453	-0.05392039	0.030730506	BY	1
0.276600259	0.166232609	0.458593274	0.138348949	0.254391611	BY	1
0.163382244	0.448811375	0.398531524	0.227927049	0.358423316	BY	1
0.274506639	0.245749367	0.377855875	0.14341255	0.255672597	BY	1
0.241324059	0.232804403	0.366264969	0.160303456	0.253124276	BY	1
0.271577255	0.221277834	0.375545068	0.155685838	0.250836247	BY	1
0.342657017	0.183899424	0.290151384	0.020141041	0.164730616	BY	1
0.262950203	0.218689534	0.327089936	0.185901387	0.243893619	BY	1
0.175572951	0.20674864	0.328932683	0.168032594	0.234571306	BY	1
0.127106191	0.183918036	0.369778313	0.214454917	0.256050422	BY	1
0.297672283	0.257604082	0.262268609	0.157876406	0.225916365	BY	1
0.252527831	0.244113878	0.392691991	0.067810679	0.234872183	BY	1
0.125009088	0.261280027	0.341531117	0.180640565	0.26115057	BY	1
0.204349714	0.178948927	0.345473284	0.123439342	0.215953851	BY	1
0.171663054	0.211542047	0.341247046	0.173709816	0.242166303	BY	1
0.085223266	0.182949754	0.163392872	0.05341128	0.133251302	BY	1
0.146664653	0.429646372	0.183252043	0.263366892	0.292088436	BY	1
0.314352707	0.17606192	0.138964283	0.101102951	0.138709718	BY	1
0.170397853	0.197786707	-0.641228924	1.258749829	0.271769204	BY	1
0.189326925	0.184209339	0.694723156	-0.225548241	0.217794751	BY	1
0.312066844	0.27947638	0.311217353	0.105460164	0.232051299	BY	1
0.176894201	0.251809783	0.71606078	0.143257822	0.370376128	BY	1
0.1992902	0.083814812	0.226656015	0.036282639	0.115584489	BY	1
0.107156049	0.157702578	0.093947989	0.057580637	0.103077068	BY	1
0.002898559	0.017667453	0.119628035	-0.047850345	0.029815048	BY	1
0.058573957	-0.004146754	0.155866932	-0.071748903	0.026657092	BY	1
0.150971625	0.168973642	0.247106397	0.133990924	0.183356988	BY	1
0.078418316	0.123105924	0.298482792	0.116291043	0.179293253	BY	1
-0.007756904	0.050800556	0.08666796	-0.046255625	0.030404297	BY	1
0.297513622	0.225192343	0.217784247	0.080473868	0.174483486	BY	1
0.223610738	0.21343127	0.309845192	0.089408656	0.204228373	BY	1
0.171708354	0.286816271	0.308552131	0.154164991	0.249844464	BY	1
-0.003397856	0.006480209	0.073614247	-0.039947687	0.013382256	BY	1
0.195458389	0.28084322	0.38849436	0.084342839	0.251226806	BY	1
0.161573055	0.133284598	0.133293834	0.008777859	0.09178543	BY	1
0.085768276	0.223384457	0.297873736	0.169624833	0.230294342	BY	1
0.005103617	0.005052049	0.06167631	-0.054338345	0.004130005	BY	1
-0.0022409	0.009730638	0.103802474	-0.038104823	0.025142763	BY	1
0.040977626	0.005441878	0.128598147	-0.059389973	0.024883351	BY	1
0.176650231	0.220170846	0.403624348	0.090497189	0.238097461	BY	1
-0.000392157	-0.003345811	0.063521585	-0.0401808	0.006664992	BY	1
-0.001660579	0.032206881	0.134315439	-0.042271681	0.04141688	BY	1
-0.01152896	0.013912973	0.104014028	-0.034443371	0.027827877	BY	1
-0.016808305	-0.00671151	0.260274752	-0.195527156	0.019345362	BY	1
0.005854541	0.010965352	0.128631	-0.041053165	0.032847729	BY	1
0.006431942	0.005748929	0.094807695	-0.060231041	0.013441861	BY	1
0.374912294	-0.356134942	0.400787256	-0.031272879	0.004459812	BY	1
0.005500606	0.002401227	0.115735575	-0.046309287	0.023942505	BY	1
-0.000778816	0.004654805	0.125356824	-0.049883607	0.026709341	BY	1
0.047710587	0.00469487	0.127212425	-0.057295602	0.024870565	BY	1
0.049339719	0.012131397	0.137416403	-0.059857415	0.029896795	BY	1
0.020806297	0.008205107	0.095475835	-0.037798795	0.021960716	BY	1
0.013661419	0.007031189	0.118727533	-0.044750576	0.027002715	BY	1
-0.01148958	0	0.034131672	-0.03974649	-0.001871606	BY	1
1.014996633	0.076877803	0.169623499	0.097544147	0.114681816	BY	1
-0.043312302	0.006531019	0.126462333	-0.042348436	0.030214972	BY	1
0.077373675	0.147041299	0.307936158	0.017364446	0.157447301	BY	1
0.03783544	0.003372257	0.119268182	-0.059400942	0.021079832	BY	1
-0.007744347	0.00997042	0.117947536	-0.046545212	0.027124248	BY	1
0.229107837	0.34881434	0.392265513	0.010059726	0.25037986	BY	1
0.111837662	0.243469055	0.349180308	0.148853204	0.247167523	BY	1
0.206416883	0.015846173	0.092054248	0.005984388	0.037961603	BY	1
-0.102926027	0.021653151	0.115845306	-0.040997483	0.032166991	BY	1
0.014146754	0.007983139	0.124600131	-0.044741783	0.029280496	BY	1
0.002258797	0.01051329	0.13869166	-0.044701575	0.034834458	BY	1
0.002112183	-0.005652439	0.080548396	-0.063550251	0.003781902	BY	1
0.005065359	0.001853325	0.12285988	-0.040676323	0.028012294	BY	1
0.117970511	0.148972959	0.235698906	0.056423437	0.147031767	BY	1
0.015022589	-0.008887543	0.118269895	-0.082293109	0.009029748	BY	1
0.048010386	0.016687618	0.122893014	-0.062900081	0.025560184	BY	1
0.11232796	0.257738999	0.3969989	0.180262889	0.278333596	BY	1
0.00288441	-0.080219423	0.105035735	-0.051628733	-0.008937474	BY	1
-0.10119078	-0.006029358	0.374108637	-0.254911878	0.037722467	BY	1
0.063608266	0.006071583	0.125458496	-0.072688841	0.019613746	BY	1
0.142889561	0.21971961	0.36497107	0.07019226	0.218294313	BY	1
0.017973694	0.002829307	0.139670083	-0.036379677	0.035373237	BY	1
0.017452455	0.007769302	0.123326779	-0.051311571	0.026594837	BY	1
0.108618191	0.154239547	0.188521693	-0.382259608	-0.013166123	BY	1
-0.005423302	-0.029542397	0.100175271	-0.047469863	0.007721004	BY	1
0.121844208	0.097667673	0.194298344	0.107679269	0.133215095	BY	1
0.017859041	0.007221876	0.032848849	-0.015645079	0.008141882	BY	1
0.111082459	0.217904713	0.395593063	0.329146153	0.314214643	BY	1
0.224165434	0.125046685	0.429535198	0.126703655	0.227095179	BY	1
0.227643169	0.199584411	0.733129139	0.183564299	0.372092616	BY	1
0.232659211	0.214573796	0.370687157	0.074477931	0.219912962	BY	1
0.258401719	0.251309173	0.43823309	0.190790312	0.293444191	BY	1
0.211528559	0.188837314	0.342865291	0.187693269	0.239798625	BY	1
0.212489974	0.293253303	0.398040116	0.162387231	0.284560217	BY	1
0.195017772	0.188895678	0.455793343	0.057435569	0.23404153	BY	1
0.547641141	0.129460075	0.282668607	0.127636258	0.179921647	BY	1
0.00104221	0.014620175	0.103313865	0.915401784	0.344445275	BY	1
0.251803838	0.209451876	0.481814173	-0.766294875	-0.025009608	BY	1
-0.009168099	0.003015798	0.090511849	-0.064997869	0.009509926	BY	1
0.221322056	0.335813876	0.251544562	0.160790246	0.249382895	BY	1
0.219120425	0.198727066	0.38913608	0.103026057	0.230296401	BY	1
0.181717648	0.128525008	0.413855475	0.098270635	0.213550373	BY	1
0.18060913	0.235217759	0.523943493	0.119729788	0.29296368	BY	1
0.23745018	0.200836981	0.387072829	0.163000069	0.250303293	BY	1
0.202061863	0.295877954	0.299691609	0.23137722	0.275648928	BY	1
0.193505246	0.112456489	0.373684198	0.152371615	0.212837434	BY	1
0.155579184	0.203301357	0.46943893	0.114143984	0.262294757	BY	1
0.244108555	0.183900812	0.394040037	0.166623758	0.248188202	BY	1
0.200482663	0.260259957	0.35463709	0.046174595	0.220357214	BY	1
0.017243088	-0.011743317	0.059163878	-0.052605792	-0.001728411	BY	1
0.322955237	0.452647319	0.261320785	0.087003935	0.26699068	BY	1
0.000963907	0.027478298	0.201617274	0.05686489	0.095320154	BY	1
0.131585412	0.0822126	0.295360499	0.172091243	0.183221448	BY	1
0.155140016	0.348731303	0.343997972	0.131044014	0.274591096	BY	1
0.095096005	0.277000182	0.309761316	0.169990056	0.252250518	BY	1
0.285512793	0.251716181	0.400415289	0.141952323	0.264694598	BY	1
0.198220531	0.288831752	0.390210906	0.173608896	0.284217185	BY	1
0.133417605	0.176483753	0.348617371	0.165568655	0.23022326	BY	1
0.241314814	0.192512387	0.2934958	0.104556791	0.196854992	BY	1
0.222817948	0.179455696	0.456362737	0.158071889	0.264630107	BY	1
0.174188318	0.231078574	0.428103931	0.044192955	0.234458486	BY	1
0.030634924	0.01541818	0.134700014	-0.056442989	0.031225068	BY	1
0.219846318	0.129288191	0.440179361	0.657215078	0.40889421	BY	1
0.24453634	0.255977337	0.236100809	0.208302941	0.233460362	BY	1
0.17250121	0.288688727	0.404556753	0.130909871	0.27471845	BY	1
0.25962041	0.232238306	0.245471371	0.081017656	0.186242445	BY	1
0.161259606	0.206455579	0.542548804	0.158779629	0.302594671	BY	1
0.197908257	0.269310657	0.460785383	0.145646744	0.291914262	BY	1
0.161432769	0.283772672	0.363134789	0.204233712	0.283713725	BY	1
0.214954034	0.16524725	0.390631602	0.095975871	0.217284907	BY	1
-0.034907241	-0.040229661	0.114847407	-0.05855079	0.005355652	BY	1
0.201615235	0.19047821	0.510951958	0.114365774	0.271931981	BY	1
0.154402017	0.215013372	0.500933144	0.092057781	0.269334766	BY	1
0.245990054	0.211395467	0.441758804	0.218408884	0.290521052	BY	1
0.23465829	0.288670601	0.436532936	0.1856875	0.303630346	BY	1
0.230552397	0.252119869	0.460487685	0.136795094	0.283134216	BY	1
0.094820976	0.119001899	0.22433944	0.058960507	0.134100615	BY	1
0.208616797	0.274205429	0.368843304	0.202524532	0.281857755	BY	1
0.486971937	0.203058351	0.438699651	0.170722072	0.270826691	BY	1
0.339896832	0.175820861	0.40959776	0.108687858	0.231368826	BY	1
0.158358404	0.307220418	0.382235719	0.123196336	0.270884157	BY	1
0.135817014	0.129563733	0.357953102	0.182993391	0.223503409	BY	1
0.198894018	0.154847098	0.33458663	0.510404078	0.333279269	BY	1
0.163446058	0.22816003	0.370545941	0.158960024	0.252555332	BY	1
0.293429914	0.242765053	0.330353993	0.124966002	0.232695016	BY	1
0.235558493	0.251562004	0.396853442	0.118670295	0.255695247	BY	1
0.541375611	0.127818866	0.256799984	0.206407993	0.197008948	BY	1
0.135386955	0.215145092	0.473481907	0.164315121	0.28431404	BY	1
0.22458318	0.234480549	0.393332308	0.143687085	0.257166647	BY	1
0.274663268	0.2025627	0.334085411	0.244431255	0.260359789	BY	1
0.254246816	0.179434644	0.38084019	0.201033936	0.25376959	BY	1
0.014121065	0.011301077	0.127684792	-0.048206228	0.03025988	BY	1
0.08156605	0.392805654	0.270318595	0.04274093	0.235288393	BY	1
0.051432597	0.21810892	0.324542686	0.095240861	0.212630822	BY	1
0.186200892	0.216440226	0.414834887	0.070255857	0.233843657	BY	1
0.007232711	0.010101354	0.143007008	-0.073931838	0.026392174	BY	1
0.213325693	0.234555585	0.393797285	0.127684073	0.252012314	BY	1
0.28619812	0.251520333	0.413021119	0.132392535	0.265644662	BY	1
0.210050808	0.142557338	0.405227024	0.144055317	0.230613227	BY	1
0.247592465	0.15564088	0.410146042	0.066355174	0.210714032	BY	1
0.189141068	0.214039397	0.364131636	0.154339969	0.244170334	BY	1
0.175831201	0.004170166	0.223266934	-0.058312973	0.056374709	BY	1
0.280609819	0.173226944	0.47693081	0.098795817	0.249651191	BY	1
0.243268498	0.212242275	0.384427944	0.180996501	0.25922224	BY	1
0.085850536	0.084644249	0.245998985	0.112030846	0.147558027	BY	1
0.206328075	0.213512653	0.461479731	0.49040737	0.388466585	BY	1
0.094398907	0.21572276	0.323050548	0.06443638	0.201069896	BY	1
0.119501795	0.109609382	0.313101499	0.154273967	0.192328283	BY	1
0.372038064	0.222418991	0.458968828	0.120116074	0.267167965	BY	1
0.23515736	0.204156135	0.508880776	0.336596609	0.34987784	BY	1
0.232394698	0.276276068	0.296784025	0.188739544	0.253933213	BY	1
0.25003435	0.617445965	0.345274297	-0.089275377	0.291148295	BY	1
0.09722228	0.37272066	0.243778744	0.0313642	0.215954534	BY	1
0.22133866	0.184244387	0.371802273	0.177503871	0.244516844	BY	1
0.118200893	0.245440859	0.320496176	0.229704904	0.265213979	BY	1
0.237533575	0.177916401	0.404447557	0.147974019	0.243445992	BY	1
0.196870822	0.209621613	0.373088394	0.154910178	0.245873395	BY	1
0.207764618	0.167129491	0.437965118	0.449660148	0.351584919	BY	1
0.200238783	0.285725123	0.367031644	0.103362458	0.252039742	BY	1
0.262639269	0.198369647	0.240036877	0.157761728	0.198722751	BY	1
0.178483365	0.277191576	0.320625002	0.174758659	0.257525079	BY	1
0.250387644	0.188033067	0.671360168	0.20079847	0.353397235	BY	1
0.283807915	0.239128873	0.35366715	0.15265421	0.248483411	BY	1
0.177989839	0.454725714	0.349915339	-0.015568462	0.263024197	BY	1
0.018721399	0.006087868	0.371726363	0.627418739	0.335077657	BY	1
0.232647686	0.168726795	0.324215794	0.156261348	0.216401312	BY	1
0.226625306	0.185151763	-0.600418139	1.147661109	0.244131578	BY	1
0.012203168	0.023547612	0.150552546	-0.090735427	0.027788244	BY	1
0.11905939	0.300174187	0.434993372	0.19424409	0.309803883	BY	1
0.183310347	0.218620266	0.4188174	0.166061072	0.267832913	BY	1
0.2606555	0.296989134	0.311005422	0.169519889	0.259171482	BY	1
0.190233968	0.294004828	0.29826466	0.148922907	0.247064132	BY	1
0.215134543	0.189812794	0.357350682	0.151575924	0.232913133	BY	1
0.240028612	0.24355997	0.363267394	0.218345182	0.275057515	BY	1
0.036099152	0.139966879	0.335786461	0.153203257	0.209652199	BY	1
0.234771982	0.293538446	0.344010942	0.188006438	0.275185275	BY	1
0.183803667	0.288935785	0.373794467	0.209797182	0.290842478	BY	1
0.207268113	0.13208176	0.457442938	0.10144383	0.230322843	BY	1
0.244756459	0.18094693	0.187930314	0.060646821	0.143174688	BY	1
0.104342373	0.261920236	0.478016923	0.136267822	0.292068327	BY	1
0.21329749	0.230015419	0.406643801	0.139663059	0.258774093	BY	1
0.164161116	0.221821565	0.501043883	0.136061707	0.286309052	BY	1
0.280566044	0.136866206	0.456210107	0.125701281	0.239592531	BY	1
0.229421727	0.15602164	0.461635105	0.141128902	0.252928549	BY	1
0.474612189	0.101012357	0.414491656	0.092943444	0.202815819	BY	1
0.274042079	0.182283929	0.336656989	0.145547369	0.221496096	BY	1
0.206263683	0.248138182	0.348990831	0.172268779	0.256465931	BY	1
0.25149256	0.175389889	0.375112633	0.161193878	0.237232133	BY	1
0.314451931	0.223431544	0.408668505	0.061017615	0.231039221	BY	1
0.185118447	0.257443422	0.434896656	0.150514643	0.280951574	BY	1
0.291941158	0.555783968	0.361630195	0.116276779	0.344563647	BY	1
0.203950425	0.236041067	0.46074203	0.138529782	0.278437626	BY	1
0.187019147	0.252209991	0.543782378	-0.021667261	0.258108369	BY	1
0.209850112	0.262081917	0.419145748	0.152733148	0.277986938	BY	1
0.226977056	0.280913138	0.273700366	0.228581628	0.261065044	BY	1
0.148699448	0.234282907	0.389079078	0.150395977	0.257919321	BY	1
0.404449879	0.189088268	0.258854338	0.137149086	0.195030564	BY	1
0.353800521	0.120322125	0.510214494	0.083493868	0.238010162	BY	1
0.28985317	0.026751158	0.198121929	0.131676219	0.118849769	BY	1
0.236407494	0.274607283	0.316896615	0.196602994	0.262702297	BY	1
0.094585699	0.269659606	0.437834349	0.150558427	0.286017461	BY	1
0.184619679	0.283335768	0.248386429	0.179720274	0.23714749	BY	1
0.193644885	0.179691875	0.337749564	0.120666242	0.21270256	BY	1
0.223632521	0.23843983	0.424537327	0.09937056	0.254115905	BY	1
0.196974333	0.183379532	0.393670956	0.117301804	0.231450764	BY	1
0.2400326	0.234819287	0.324194563	0.126162033	0.228391961	BY	1
0.206069847	0.213628698	0.555266188	0.194605947	0.321166944	BY	1
0.259593496	0.302620974	0.373713088	0.111561188	0.26263175	BY	1
0.640426634	0.211881484	2.248724348	-1.60967148	0.283644784	BY	1
0.296366672	0.489787788	0.543075585	-0.052754448	0.326702975	BY	1
0.007760488	-0.073358293	0.167880478	-0.096855703	-0.000777839	BY	1
0.311691652	0.209274737	0.419765956	0.156724973	0.261921889	BY	1
0.150189522	0.135371716	0.406178392	0.131295473	0.224281861	BY	1
0.237572514	0.134131993	0.401761779	0.121525841	0.219139871	BY	1
0.30461463	0.244840968	0.417051933	0.12447332	0.262122074	BY	1
0.311034279	0.226353341	0.50725611	0.058196048	0.263935167	BY	1
0.282946311	0.670512772	0.513120786	0.069909045	0.417847535	BY	1
0.287353449	0.223025194	0.365163092	0.154755483	0.247647923	BY	1
0.336216488	0.159860713	0.323144635	0.151286651	0.211430666	BY	1
0.229248502	0.219866656	0.462858687	0.187522784	0.290082709	BY	1
0.302232616	0.208772107	0.426461312	0.107433821	0.247555747	BY	1
0.239087513	0.199019666	0.265557642	0.079149114	0.18124214	BY	1
0.209501888	0.229977529	0.379118409	0.705997164	0.438364367	BY	1
0.283354619	0.198459613	0.520726937	0.160843923	0.293343491	BY	1
0.225746635	0.283697772	0.382589154	0.151727635	0.272671521	BY	1
0.356255774	0.164491702	0.430024794	0.213258172	0.269258223	BY	1
0.124116278	0.13974374	0.387843333	0.014782179	0.180789751	BY	1
0.134034455	0.234831949	0.66411805	0.207907141	0.36895238	BY	1
0.188120295	0.269964644	-0.535714463	1.014343338	0.249531173	BY	1
0.236329837	0.261813502	0.604337767	-0.214412833	0.217246145	BY	1
0.585035626	0.124290858	0.461596576	0.11400487	0.233297435	BY	1
0.041171168	0.028173692	0.156047149	-0.05103158	0.04439642	BY	1
0.269927865	0.031862031	0.12678759	-0.08502158	0.02454268	BY	1
0.364754123	0.185839971	0.340844457	0.205615593	0.244100007	BY	1
0.084595058	0.120933855	0.252250554	0.197746001	0.190310137	BY	1
0.224383517	0.256828221	0.38133533	0.170387946	0.269517166	BY	1
0.266875433	0.163475311	0.45249287	0.125286169	0.247084783	BY	1
0.299303999	0.211320377	0.490527838	0.100746811	0.267531676	BY	1
0.189075317	0.282575693	0.41407637	0.168291554	0.288314539	BY	1
0.280419415	0.509931735	0.238873293	-0.06811621	0.226896273	BY	1
0.30784175	0.257489939	0.381424383	0.146492228	0.261802183	BY	1
0.123276453	0.202028013	0.655019695	0.173651591	0.343566433	BY	1
0.125330167	0.17932039	0.364956303	0.131261211	0.225179301	BY	1
0.257599803	0.148929621	0.158065682	0.155711842	0.154235715	BY	1
0.107438958	0.162812532	0.347954716	0.076690512	0.195819253	BY	1
0.302744382	0.235773505	0.311380323	-0.751566164	-0.068137445	BY	1
0.065564639	0.163905593	0.328938188	0.085920405	0.192921395	BY	1
0.205781937	0.250211205	0.411226988	0.285875098	0.315771097	BY	1
0.297917499	0.153806645	0.450424664	0.10983308	0.238021463	BY	1
-0.017554855	0.019097273	0.132680438	-0.070264977	0.027170911	BY	1
0.2363501	0.17603332	0.398722388	0.160039582	0.244931763	BY	1
0.18689518	0.278894343	0.255602426	0.211165001	0.248553923	BY	1
0.269767865	0.252384794	0.414654469	0.134326155	0.267121806	BY	1
0.034610188	0.0150576	0.148608103	-0.090335014	0.024443563	BY	1
0.180938681	0.135398999	0.304247148	0.19337982	0.211008656	BY	1
0.282337574	0.205313871	0.449074317	0.186026592	0.28013826	BY	1
0.334201096	0.123385298	0.542908188	0.072487393	0.246260293	BY	1
0.242979306	0.232052354	0.288626861	0.147091662	0.222590292	BY	1
0.187155961	0.238200313	0.445823122	0.025989755	0.236671063	BY	1
0.073283799	0.057867976	0.048427248	0.019721627	0.042005617	BY	1
0.181977086	0.236593009	0.469256148	0.10127613	0.269041762	BY	1
0.288465976	0.173061694	0.441239172	0.098996147	0.237765671	BY	1
0.176529986	0.522152658	0.262789786	0.114899435	0.299947293	BY	1
0.227200316	0.152180569	0.820477788	0.071146602	0.347934986	BY	1
0.555608391	0.243213742	-0.676298168	1.198203126	0.255039566	BY	1
0.202732554	0.292859684	0.860190591	-0.218816844	0.311411144	BY	1
0.286754305	0.171861649	0.419207816	-0.036878793	0.184730224	BY	1
0.207254324	0.236397273	0.431098053	0.127069779	0.264855035	BY	1
0.326981977	0.219190343	0.555036568	-0.069161506	0.235021802	BY	1
0.264201847	0.165000005	0.350836002	0.299956448	0.271930818	BY	1
0.289022886	0.167321784	0.524594172	0.067770142	0.253228699	BY	1
0.159023398	0.120038042	0.325949115	0.068745018	0.171577392	BY	1
0.27238464	0.254092389	0.326489967	0.163180386	0.247920914	BY	1
0.283076344	-0.089576887	0.20346623	-0.203974791	-0.030028483	BY	1
0.242580888	0.166783684	0.481870972	0.118882506	0.255845721	BY	1
0.301434581	0.165348114	0.388697402	0.115687215	0.223244244	BY	1
0.225915514	0.100688268	0.372901111	0.130012534	0.201200637	BY	1
0.257602105	0.190398851	0.583709437	0.012769653	0.262292647	BY	1
0.227469845	0.189289512	0.413971289	0.161050487	0.254770429	BY	1
0.151861154	0.238867	0.475348673	0.092798281	0.269004651	BY	1
0.184095577	0.171045786	0.518310306	0.050195234	0.246517109	BY	1
0.151431726	0.251566805	0.472714982	0.155374002	0.293218596	BY	1
0.191727495	0.174469956	0.392506979	0.152844789	0.239940575	BY	1
0.112855295	0.168513203	0.248880416	-0.011805343	0.135196092	BY	1
0.190605572	0.319030653	0.392281825	0.183971389	0.298427956	BY	1
0.269971511	0.196834213	0.300044552	0.130506913	0.20912856	BY	1
0.122693883	0.299723616	0.363739696	0.175508729	0.279657347	BY	1
0.207452751	0.18249242	0.427318347	0.149605499	0.253138755	BY	1
0.204877144	0.110036908	0.429111057	0.236157017	0.258434994	BY	1
0.269012578	0.193258118	0.444651255	0.160228289	0.266045887	BY	1
0.251772303	0.279117842	0.406531731	0.247940968	0.311196847	BY	1
0.240990311	0.225962328	0.294157813	0.225540991	0.248553711	BY	1
0.188763037	0.225655262	0.4470938	0.149483579	0.274077547	BY	1
0.032204288	0.087176694	0.243122643	0.168246393	0.16618191	BY	1
-0.144985014	0.019257836	0.102677005	-0.0763067	0.01520938	BY	1
0.12078698	0.230093887	0.603235734	-0.121700414	0.237209736	BY	1
0.112087354	0.223402613	0.337401637	0.074210003	0.211671417	BY	1
0.243588173	0.19250764	0.516626941	0.075876393	0.261670325	BY	1
0.30911947	0.229252681	0.303067902	0.137833382	0.223384655	BY	1
0.15343826	0.223726228	0.415612822	0.104142113	0.247827054	BY	1
0.115594015	0.133699776	0.389165903	0.189531289	0.237465656	BY	1
0.231183101	0.254599651	0.406389368	0.096757714	0.252582244	BY	1
0.287135026	0.176718474	0.360118196	0.188105697	0.241647456	BY	1
0.247698098	0.164053743	0.248455773	0.167788748	0.193432755	BY	1
0.132527792	0.142195035	0.150121497	0.192257808	0.16152478	BY	1
0.425846736	0.135160623	0.100090777	-0.03448071	0.066923563	BY	1
0.253580189	0.193217872	0.41411318	0.17071592	0.259348991	BY	1
0.278524002	0.145200348	0.506170537	0.095634837	0.249001907	BY	1
0.225502087	0.018080761	0.124728709	-0.076989295	0.021940058	BY	1
0.283791296	0.234681746	0.342555353	0.102112225	0.226449775	BY	1
0.239946956	0.254243807	0.401988373	0.154510946	0.270247708	BY	1
0.222875109	0.252169912	0.340170021	0.133281048	0.241873661	BY	1
0.219127465	0.304999649	0.392003592	0.05577565	0.250926297	BY	1
0.218462104	0.198120469	0.418458394	0.111997277	0.242858713	BY	1
0.285228001	0.153470469	0.260458093	0.038290407	0.150739656	BY	1
0.144108876	0.14182873	0.418374554	0.141364669	0.233855984	BY	1
0.163296994	0.314370507	0.33636779	0.114973058	0.255237118	BY	1
0.228924565	0.181838031	0.405298708	0.102247352	0.229794697	BY	1
0.167391761	0.266761903	0.303855835	0.186558791	0.252392177	BY	1
0.177586157	0.180857427	0.488923218	0.113731725	0.26117079	BY	1
0.240525548	0.161009542	0.395065393	0.217923766	0.257999567	BY	1
0.193688511	0.217815842	0.462083122	0.145116128	0.275005031	BY	1
0.258352268	0.182028388	0.364613382	0.164523823	0.237055198	BY	1
0.486175703	0.171634293	0.272053569	0.178968058	0.207551973	BY	1
0.197332403	0.298786861	0.327571119	0.150066225	0.258808068	BY	1
0.30781675	0.146724497	0.467644614	0.085725843	0.233364984	BY	1
0.245467954	0.197047214	0.318972417	0.116083084	0.210700905	BY	1
0.261994094	0.24138631	0.319893453	0.132458883	0.231246216	BY	1
0.287797861	0.239779452	0.2642723	0.16371508	0.222588944	BY	1
0.274728102	0.133779028	0.40828652	0.126868608	0.222978052	BY	1
0.314054178	0.165080629	0.427262329	0.093748671	0.228697209	BY	1
0.186488791	0.175640169	0.416510051	0.116233932	0.236128051	BY	1
0.176861612	0.194142863	0.442951931	0.079511506	0.238868767	BY	1
0.227853345	0.137327044	0.391013235	0.301507895	0.276616058	BY	1
0.228603079	0.271758726	0.459431416	-0.007587722	0.241200807	BY	1
0.202288208	0.240912506	0.319421746	0.222786851	0.261040368	BY	1
0.150044838	0.08661552	0.320636368	0.060759693	0.15600386	BY	1
0.166394496	0.292412197	0.260177815	0.144397155	0.232329056	BY	1
0.16863487	0.19908505	0.483727452	0.180159294	0.287657265	BY	1
0.203223231	0.239138043	0.491126614	0.124489023	0.284917893	BY	1
0.242000036	0.176748469	0.448066254	0.08034428	0.235053001	BY	1
0.178622129	0.313356109	0.315391235	0.163520381	0.264089242	BY	1
0.319813413	0.199640503	0.352780654	-0.222134813	0.110095448	BY	1
0.194553636	0.17132962	0.360743629	0.339632593	0.290568614	BY	1
0.224931761	0.170828314	0.362207881	0.190998313	0.241344836	BY	1
0.198009232	0.224916907	0.414145226	0.143054725	0.26070562	BY	1
0.248657708	0.206164813	0.463828224	0.114276774	0.26142327	BY	1
0.206532166	0.255483229	-0.031720344	0.181232518	0.134998468	BY	1
0.327451326	0.171926466	0.331366483	0.123740972	0.209011307	BY	1
0.049178777	0.191962109	0.319294098	0.22092516	0.244060456	BY	1
0.247734208	0.225453834	0.473416107	0.162370043	0.287079995	BY	1
0.208712628	0.223504844	0.382818789	0.133162642	0.246495425	BY	1
-0.001183433	-0.018915737	0.104549768	-0.057977213	0.00921894	BY	1
0.133672505	0.217927784	0.514609391	0.294455581	0.342330919	BY	1
0.133978132	0.181838564	0.475920539	0.077137644	0.244965582	BY	1
0.261745231	0.23364104	0.470405357	0.105302998	0.269783132	BY	1
0.2159513	0.130865777	0.495380151	0.136706592	0.254317507	BY	1
0.230047273	0.217168696	0.347920868	0.173399017	0.24616286	BY	1
0.177091505	0.406732347	0.31163026	-0.068395528	0.216655693	BY	1
0.139582867	0.076479946	0.306552236	0.058271555	0.147101246	BY	1
0.164212157	0.626967102	0.354585838	0.129693471	0.37041547	BY	1
0.310977202	0.221169917	0.443797439	0.145369809	0.270112388	BY	1
0.013846788	0.15676698	0.229333355	0.190864789	0.192321708	BY	1
0.219608778	0.103792655	0.279607071	0.058640375	0.1473467	BY	1
0.27832287	0.233494175	0.35527495	0.172945131	0.253904752	BY	1
0.033158105	0.0474845	0.449488706	0.101492387	0.199488531	BY	1
0.000887627	0.029111028	0.116898058	-0.011522482	0.044828868	BY	1
-0.048323093	0.008264651	0.070069607	-0.047445578	0.010296227	BY	1
0.268234027	0.194436257	0.372284583	0.178770251	0.24849703	BY	1
0.156042217	0.170879629	0.135191182	0.064798683	0.123623165	BY	1
0.245574816	0.197087293	0.415238559	0.118556138	0.24362733	BY	1
0.087346336	0.064385448	0.138594398	0.061521719	0.088167188	BY	1
0.239272154	0.21973619	0.416467057	0.133987413	0.25673022	BY	1
0.20177009	0.184454895	0.289017261	0.014487836	0.162653331	BY	1
0.038480521	0.056325474	0.624243865	0.108505422	0.26302492	BY	1
0.005243276	0.178641639	-0.515885261	-0.057506918	-0.131583513	BY	1
0.17021014	0.21616144	0.346522031	0.146527936	0.236403802	BY	1
0.020496827	0.013212151	0.126102797	-0.043541118	0.03192461	BY	1
0.162013423	0.234607995	0.346341787	0.124638582	0.235196121	BY	1
0.133919497	0.193886713	0.333466431	0.174558503	0.233970549	BY	1
0.181082056	0.224777467	0.2843047	0.110275106	0.206452424	BY	1
0.230471039	0.133328165	0.422170509	0.109695198	0.221731291	BY	1
0.127923935	0.13001938	0.508628216	0.151616391	0.263421329	BY	1
0.046243656	0.004105595	0.072211978	-0.038157066	0.012720169	BY	1
0.02457878	0.006440621	0.110375807	-0.049591781	0.022408216	BY	1
-0.000374672	0.010018888	0.092475482	-0.048036915	0.018152485	BY	1
0.022166155	0.012757449	0.122969483	-0.049260335	0.028822199	BY	1
0.044202414	0.01650078	0.150065365	-0.052012759	0.038184462	BY	1
-0.010882668	0.006053579	0.098833235	-0.047591379	0.019098478	BY	1
-0.014698295	0.003270901	0.118225586	-0.050164888	0.0237772	BY	1
0.060386926	0.068799854	0.234423159	-0.002487567	0.100245148	BY	1
0.016784793	0.005812031	0.136047781	-0.060187863	0.027223983	BY	1
0.204470823	-0.001489574	0.077891609	-0.049616378	0.008928552	BY	1
0.054316921	0.306643602	0.348734625	0.167131871	0.274170033	BY	1
-0.016189788	0.008895713	0.102900395	-0.032747959	0.026349383	BY	1
0.120003679	0.289601461	0.079532347	-0.031758013	0.112458598	BY	1
0.015853803	0.005699872	0.121794022	-0.049509462	0.02599481	BY	1
0.092268645	0.159683946	0.310292174	0.096754252	0.188910124	BY	1
0.015023991	0.007240331	0.065681011	-0.036925655	0.011998562	BY	1
0.008999118	-0.014133219	0.075927234	-0.060309784	0.000494744	BY	1
0.024964194	0.00512825	0.094317576	0.179269005	0.092904944	BY	1
0.045838145	-0.003233795	0.097324915	-0.058950428	0.011713564	BY	1
-0.008204976	0.005594004	0.117556755	-0.048302172	0.024949529	BY	1
0.016314159	0.013740411	0.132517549	-0.037541078	0.03623896	BY	1
0.231005937	0.222876021	0.286705858	0.166947458	0.225509779	BY	1
-0.017316775	0.047759094	0.31035086	-0.023579558	0.111510132	BY	1
0.001923079	0.015744374	0.133584668	-0.032854954	0.038824696	BY	1
-0.024822615	0.002799037	0.092492585	-0.039403116	0.018629502	BY	1
-0.116832182	0	0.109964918	-0.054352101	0.018537606	BY	1
0.059111057	0.101849534	0.299812902	0.111073493	0.170911976	BY	1
-0.022746177	-0.039277108	0.09401048	-0.042901459	0.003943971	BY	1
0.025439886	0.001960787	0.079863192	-0.105973542	-0.008049854	BY	1
0.300253445	0.017834538	0.208871709	-0.029121142	0.065861702	BY	1
0.354673119	0.009812036	0.105867087	-0.040251609	0.025142504	BY	1
0.087419926	0.024902627	0.17858034	0.057367279	0.086950082	BY	1
0.183870749	0.091649555	0.17325726	0.118529955	0.127812257	BY	1
0.105282385	0.132971438	0.390556816	0.13063038	0.218052878	BY	1
0.065829992	0.094671748	0.510329363	0.126383714	0.243794942	BY	1
0.085117448	0.13790595	0.292722609	0.116003782	0.18221078	BY	1
0.023538451	0.006004333	0.04472356	-0.046073088	0.001551602	BY	1
-0.028612367	-0.006206286	0.285587644	-0.224596502	0.018261618	BY	1
0.012576116	0.014926482	0.097588269	-0.03746608	0.025016223	BY	1
0.151140436	0.245051894	0.260785849	0.152875256	0.219571	BY	1
0.012622029	0.01207731	0.138489618	-0.045072202	0.035164909	BY	1
0.129397599	0.207915107	0.397656343	0.238921441	0.28149763	BY	1
0.248623504	0.262728159	0.296754914	0.188668897	0.24938399	BY	1
0.184429723	0.17996988	0.442393358	0.176657889	0.266340376	BY	1
0.171235456	0.1502672	0.293367038	0.195730305	0.213121514	BY	1
0.256744371	0.171895441	0.47943565	0.172127989	0.27448636	BY	1
0.183266655	0.29739795	0.320637127	0.11059826	0.242877779	BY	1
0.201818624	0.18103145	0.482722385	0.128742024	0.264165286	BY	1
0.239950059	0.177238142	0.750365369	0.087918075	0.338507195	BY	1
0.271231354	0.235812144	0.407649445	0.175120486	0.272860692	BY	1
0.03154703	0.004102809	0.066362308	-0.042633312	0.009277268	BY	1
0.29204977	0.131937036	0.408247017	0.22745611	0.255880054	BY	1
0.162446748	0.233911677	0.342609034	0.200096195	0.258872302	BY	1
0.149126835	0.27143535	0.405820406	0.149437704	0.275564487	BY	1
-0.018750211	0.027714902	0.064847192	-0.027946416	0.02153856	BY	1
0.148600224	0.107598527	0.292451499	-0.139721222	0.086776268	BY	1
0.190433833	0.180958545	0.455244205	0.187322611	0.274508454	BY	1
0.24544211	0.185995499	0.426503802	0.119566298	0.244021866	BY	1
0.191541657	0.220965154	0.464290813	0.171612233	0.285622733	BY	1
0.374182985	0.138035872	0.384988735	-0.217647821	0.101792262	BY	1
0.263779149	0.240552877	0.342712567	0.105433014	0.229566153	BY	1
0.017959858	0.01514139	0.115420009	-0.029379079	0.03372744	BY	1
0.15552931	0.219749041	0.465589672	0.222809426	0.302716046	BY	1
0.205807019	0.17628101	0.406899293	0.143654202	0.242278168	BY	1
0.221875149	0.207566799	0.348636007	0.155009979	0.237070928	BY	1
0.248234751	0.227308802	0.412491771	-1.228643147	-0.196280858	BY	1
0.021439351	0.129587848	0.354383177	0.099280099	0.194417041	BY	1
0.010832526	0.021452289	0.135132885	-0.034649084	0.040645363	BY	1
0.244170397	0.17040222	0.635769522	0.080325324	0.295499022	BY	1
0.243329488	0.205378938	0.436915762	0.167817945	0.270037548	BY	1
0.194311153	0.288680219	0.311690673	0.151873937	0.250748276	BY	1
0.28251304	0.194093777	0.430301681	0.206501724	0.276965727	BY	1
0.204848	0.21090821	0.393184726	0.129284333	0.24445909	BY	1
0.249451489	0.192235469	0.385348355	0.221924958	0.266502927	BY	1
0.004157363	0.021200183	0.146353031	-0.065108829	0.034148128	BY	1
0.243741539	0.152735334	0.396602132	0.322710673	0.290682713	BY	1
0.233303196	0.154363943	0.28394739	0.206980183	0.215097172	BY	1
0.180979098	0.309913522	0.308143784	0.157899189	0.258652165	BY	1
0.194969132	0.23527788	0.456440531	0.162726585	0.284814999	BY	1
0.250030629	0.188862283	0.415249466	0.152180093	0.252097281	BY	1
0.198395092	0.257683608	0.413193237	0.136572905	0.269149917	BY	1
0.268258781	0.16208769	0.245535353	0.047278925	0.151633989	BY	1
0.069755525	0.204227061	0.308796577	0.133003032	0.215342223	BY	1
0.247602257	0.214747721	0.471264097	0.116356344	0.267456054	BY	1
-0.022066618	0.093158929	0.356148159	0.146903332	0.198736807	BY	1
0.274950354	0.201456578	0.369188157	0.172670943	0.247771893	BY	1
0.138536541	0.240547779	0.474423452	0.107043132	0.274004788	BY	1
0.018357422	0.017359165	0.147570132	-0.065249815	0.033226494	BY	1
0.275106532	0.222570842	0.324507507	0.083984836	0.210354395	BY	1
-0.027880082	-0.00100705	0.106302169	-0.05980923	0.015161963	BY	1
0.181650803	0.257543913	0.40149224	0.106546608	0.255194254	BY	1
0.122900788	0.265942699	0.299232491	0.291943905	0.285706365	BY	1
0.15127653	0.220939981	0.431129064	0.172010235	0.274693093	BY	1
0.212143863	0.203020608	0.426719012	0.107948954	0.245896191	BY	1
0.183959018	0.212633868	0.497608995	0.111823813	0.274022225	BY	1
0.095505864	0.192572149	0.36021227	0.109093694	0.220626038	BY	1
0.135798834	0.218729108	0.510484598	0.084204493	0.2711394	BY	1
0.091270681	0.206200354	0.388452307	0.134463145	0.243038602	BY	1
0.246939354	0.14246292	0.354669508	0.197545907	0.231559445	BY	1
0.276479464	0.148427645	0.718489796	0.098468185	0.321795209	BY	1
0.253535487	0.241778575	0.375974568	0.122085091	0.246612744	BY	1
0.001737118	0.015928537	0.123266705	-0.066682356	0.024170962	BY	1
0.047322501	0.014982394	0.278400186	-0.074234673	0.073049302	BY	1
0.483825527	0.188797182	0.391074033	0.155149004	0.24500674	BY	1
0.26380552	0.215084065	0.290541759	0.243630928	0.249752251	BY	1
0.137659823	0.330149383	0.31689182	0.248568042	0.298536415	BY	1
0.249232909	0.21961034	0.79079268	0.101404319	0.370602446	BY	1
0.334009867	0.181552917	0.346817399	0.090614946	0.206328421	BY	1
0.303750962	0.022522573	0.085418303	-0.352939577	-0.081666234	BY	1
0.200567861	0.246941593	0.333319608	0.170367822	0.250209674	BY	1
0.065195662	0.156121009	0.517886974	0.124219915	0.266075966	BY	1
0.184480219	0.277211667	0.421886986	0.129996483	0.276365045	BY	1
0.253255523	0.254704764	0.29069905	0.111633397	0.219012404	BY	1
0.280265234	0.292276653	0.309994105	0.137819913	0.24669689	BY	1
0.173999657	0.246804954	0.32364947	0.164602402	0.245018942	BY	1
0.105593289	0.281426956	0.465879754	0.135952394	0.294419702	BY	1
0.196877546	0.257906583	0.334885218	0.138301427	0.243697743	BY	1
0.312982344	0.243527522	0.352135145	0.09533567	0.230332779	BY	1
0.097542286	0.136511062	0.351298035	0.079782953	0.18919735	BY	1
0.23493034	0.232336575	0.103763537	0.211475617	0.182525243	BY	1
0.175819942	0.206853187	0.383902012	0.155359495	0.248704898	BY	1
0.254834443	0.186904154	0.422992107	0.096495418	0.235463893	BY	1
0.020692608	0.024180536	0.08849113	-0.041421635	0.02375001	BY	1
0.3201874	0.261893461	0.434005791	0.511214694	0.402371315	BY	1
0.473419395	0.187841824	0.342700686	0.419665271	0.316735927	BY	1
0.173067436	0.112948931	0.271476688	0.030576479	0.138334033	BY	1
0.1637096	0.215764321	0.278917128	0.080188447	0.191623298	BY	1
0.211035634	0.35517291	0.289866077	0.213386841	0.286141942	BY	1
0.267158012	0.227204962	0.460727462	0.123774642	0.270569022	BY	1
0.159475009	0.215146624	0.425379099	0.09234757	0.244291098	BY	1
0.684442658	0.128557116	0.189053424	-0.014611064	0.100999825	BY	1
0.13637214	0.230060175	0.505441205	0.091853388	0.275784923	BY	1
0.216476638	0.191731209	0.462020416	0.188151264	0.280634296	BY	1
0.222236738	0.65101658	0.334233654	0.158474396	0.381241543	BY	1
0.214178949	0.251087823	0.256920975	0.181177297	0.229728698	BY	1
0.162273877	0.159367863	0.017727115	-0.047346767	0.043249404	BY	1
0.19697362	0.341566037	0.346479218	0.175637184	0.287894146	BY	1
0.165778562	0.264071998	0.465942497	0.153966661	0.294660385	BY	1
0.143162807	0.219043013	0.40625694	0.162137131	0.262479028	BY	1
0.191779693	0.133683633	0.462277956	-0.524818845	0.023714248	BY	1
0.258818233	0.1896415	0.421148204	0.468282009	0.359690571	BY	1
0.659211679	0.086927562	0.158186037	0.014110557	0.086408052	BY	1
0.240830829	0.246530468	0.343782252	0.204527154	0.264946625	BY	1
0.01598055	0.011926839	0.13200563	-0.076298836	0.022544544	BY	1
0.199513659	0.360723809	0.224849741	-0.049722763	0.178616929	BY	1
0.195490178	0.17659674	0.563422503	0.106523614	0.282180953	BY	1
0.181452747	0.26716085	0.367542693	0.156893761	0.263865768	BY	1
0.237369617	0.26729865	0.258236513	0.077847604	0.201127589	BY	1
-0.005797967	0.084380777	0.157721178	0.16242117	0.134841042	BY	1
0.099576223	0.234212272	0.404048607	0.111591341	0.24995074	BY	1
0.27940418	0.18880864	0.41462961	0.173290338	0.258909529	BY	1
0.189605889	0.266279097	0.377143857	0.166035373	0.269819443	BY	1
0.241664187	0.19511933	0.246087799	0.221743257	0.220983462	BY	1
0.065722621	0.22367386	0.238193407	0.132494978	0.198120748	BY	1
0.242678169	0.209439447	0.604814059	0.085606763	0.299953423	BY	1
0.315336128	0.276692619	0.303733603	0.158988454	0.246471559	BY	1
0.320860147	0.241939652	0.507009285	0.141558013	0.29683565	BY	1
0.151102349	0.19809225	0.512457673	0.141199778	0.283916567	BY	1
0.301799268	0.166577516	0.409620152	0.15112299	0.242440219	BY	1
0.187309741	0.29799646	0.438518356	0.140130258	0.292215025	BY	1
0.201404532	0.212390449	0.361985769	0.102247981	0.2255414	BY	1
0.196010323	0.289646514	0.402830155	0.112751274	0.268409315	BY	1
0.29861174	0.247484121	0.307851465	0.156676323	0.237337303	BY	1
0.228862927	0.235712158	0.341248843	0.08964081	0.222200604	BY	1
0.24291451	0.301104693	0.397472501	0.189293161	0.295956785	BY	1
0.312585027	0.234986707	0.401157607	0.104086289	0.246743534	BY	1
0.18729344	0.247733984	0.394607325	0.1595954	0.267312236	BY	1
0.189801985	0.265783881	0.481129334	0.179304332	0.308739182	BY	1
0.286551696	0.208290187	0.274645562	0.044210984	0.175715578	BY	1
0.198374848	0.185395267	0.399205513	0.125471887	0.236690889	BY	1
0.198272833	0.227603272	0.443529435	0.128216372	0.266449693	BY	1
0.243381092	0.252791339	0.331607829	0.167559932	0.250653033	BY	1
0.123774794	0.112904074	0.33886394	0.445129768	0.298965927	BY	1
0.20857007	0.179741748	0.334429798	-0.428152442	0.028673035	BY	1
0.496735128	0.16535404	0.267417679	0.126775331	0.186515683	BY	1
0.245588898	0.197980651	0.38174447	0.097874519	0.225866547	BY	1
0.519627646	0.186698702	0.437267951	0.122076606	0.248681086	BY	1
0.218666423	0.21232627	0.338054978	0.067560937	0.205980728	BY	1
0.274286841	0.202196361	0.398078917	0.322849564	0.307708281	BY	1
0.098481685	0.158745023	0.42461796	0.100293102	0.227885362	BY	1
0.054791991	0.430133788	0.40378468	0.099562982	0.311160483	BY	1
0.236096192	0.228435592	0.48031033	0.159625205	0.289457042	BY	1
0.284021759	0.127395566	0.416079608	0.168279959	0.237251711	BY	1
0.148268858	0.241068623	0.394528385	0.209112	0.281569669	BY	1
0.211807213	0.179347534	0.291222382	0.163296717	0.211288878	BY	1
0.274642559	0.223994333	0.495663558	-0.81050724	-0.030283116	BY	1
0.149464838	0.238981161	0.350242707	0.463818941	0.35101427	BY	1
0.002588444	0.017199328	0.087498098	-0.063155811	0.013847205	BY	1
0.216703816	0.23733649	0.478203451	0.166368531	0.293969491	BY	1
0.351196467	0.153676326	0.488409124	0.118153499	0.253412983	BY	1
0.168416007	0.343189864	0.646286502	0.228756082	0.406077483	BY	1
0.066571693	0.034687565	0.255300155	0.181059473	0.157015731	BY	1
0.299902522	0.18035451	0.464654597	0.138031369	0.261013492	BY	1
0.275729312	0.253139507	0.305212891	0.121062042	0.22647148	BY	1
0.221128528	0.234910029	0.473529526	0.486379482	0.398273012	BY	1
0.202948397	0.209661731	0.405023496	0.711001793	0.441895673	BY	1
0.248721714	0.171317613	0.408826883	0.187952087	0.256032194	BY	1
0.202732554	0.312045094	0.481508834	0.138465261	0.310673063	BY	1
0.221542295	0.248531425	0.399608135	0.164683049	0.27094087	BY	1
0.152289916	0.246319935	0.470330267	0.149201232	0.288617145	BY	1
0.094521926	0.157079242	0.261403065	0.15039045	0.189624252	BY	1
0.685477962	0.256033036	0.311157828	0.043403681	0.203531515	BY	1
0.164976769	0.185804634	0.287786815	0.540561162	0.33805087	BY	1
0.187822976	0.165858645	0.428911177	0.164775743	0.253181855	BY	1
0.188179722	0.226005986	0.713223542	-0.005240401	0.311329709	BY	1
0.272981308	0.367929985	0.240930305	0.224950895	0.277937062	BY	1
0.185966998	0.25118039	0.420903495	0.093602522	0.255228802	BY	1
0.638104448	0.231649942	0.30882051	0.113549647	0.2180067	BY	1
0.275814124	0.219959095	0.247006208	0.097992862	0.188319388	BY	1
0.203681076	0.293452829	0.365929634	0.026824981	0.228735815	BY	1
0.279572618	0.17769382	0.3774871	0.142223268	0.232468062	BY	1
0.204515794	0.277693726	0.40405068	0.120701459	0.267481955	BY	1
0.174753227	0.233560891	0.375908799	0.15743765	0.25563578	BY	1
0.213108368	0.259041367	0.467057768	0.08683067	0.270976601	BY	1
0.300955675	0.199593696	0.384546214	0.121111097	0.235083669	BY	1
0.232399393	0.199841381	0.477785965	0.106534007	0.261387118	BY	1
0.260186994	0.170580239	0.426513886	0.136479104	0.24452441	BY	1
0.215855479	0.196289552	0.962956373	-0.083777866	0.358489353	BY	1
0.130647659	0.127315456	0.474403495	0.040957741	0.214225564	BY	1
0.027960395	0.022581717	0.077274933	-0.103083414	-0.001075588	BY	1
0.278540909	0.133364589	0.308038122	0.106969345	0.182790685	BY	1
0.110901727	0.081879769	0.388901511	0.002504179	0.15776182	BY	1
0.214528934	0.259946564	0.443392396	0.069251633	0.257530197	BY	1
0.279162524	0.151372023	0.511964593	0.118658663	0.260665093	BY	1
0.298478873	0.256400477	0.394491983	0.137100526	0.262664329	BY	1
0.289375985	0.236691301	0.27968325	0.712497283	0.409623945	BY	1
0.185422921	0.215105309	0.528219804	0.107424742	0.283583285	BY	1
0.255073714	0.212437248	0.469908895	0.09697605	0.259774064	BY	1
0.179605987	0.234079781	0.405838641	0.102295566	0.247404663	BY	1
0.28667299	0.131880944	0.451914902	0.157900941	0.247232262	BY	1
0.256528884	0.276799445	0.296804445	0.246231687	0.273278526	BY	1
0.14612131	0.168834297	0.342312889	0.162482886	0.224543357	BY	1
0.278959029	0.165633103	0.380312681	0.191297753	0.245747846	BY	1
0.224404737	0.267173597	0.326607652	0.17546692	0.256416056	BY	1
0.209570267	0.193075663	0.478917184	0.059671534	0.243888127	BY	1
0.276397901	0.210292721	0.236884397	0.086224972	0.177800697	BY	1
0.286496395	0.267837286	0.322721437	0.195770608	0.262109777	BY	1
0.268904356	0.233543784	0.837906491	0.190101177	0.420517151	BY	1
0.305482301	0.262638825	0.309418821	0.166919278	0.246325642	BY	1
0.245769858	0.174153347	0.421282601	0.240443598	0.278626516	BY	1
0.063266546	0.027835378	0.109743836	-0.057799847	0.026593122	BY	1
0.284100762	0.261293071	0.362308054	0.106965743	0.243522289	BY	1
0.26830487	0.271091668	0.479935907	0.506440458	0.419156011	BY	1
0.560255487	0.198866867	0.3980579	0.060596544	0.21917377	BY	1
0.201414534	0.248349582	0.411202634	0.090639604	0.25006394	BY	1
0.268213792	0.15327366	0.30174561	0.189957493	0.214992254	BY	1
0.178928139	0.131953492	0.290293576	0.107311747	0.176519605	BY	1
0.197440928	0.234098546	0.300089719	0.198788154	0.244325473	BY	1
0.208114737	-0.004121149	0.111031722	-0.075109947	0.010600209	BY	1
0.476921926	0.121856684	0.257122747	0.126793931	0.16859112	BY	1
0.296095979	0.193203038	0.460571025	0.174661927	0.27614533	BY	1
0.157518149	0.168638695	0.484187086	0.086087377	0.246304386	BY	1
0.185341799	0.202073358	0.524977021	0.156460591	0.294503657	BY	1
0.405903052	0.136720889	0.359038471	0.086630693	0.194130018	BY	1
0.052194585	0.48029096	0.271450706	0.072559613	0.274767093	BY	1
0.269838378	0.161601299	0.331916093	0.133360785	0.208959392	BY	1
0.136503867	0.249559665	0.417171243	0.203913511	0.290214806	BY	1
0.142193588	0.203023675	0.41846667	0.162538464	0.261342936	BY	1
0.336991855	0.251835893	0.424516309	0.115133077	0.263828426	BY	1
0.15713146	0.056109006	0.106617165	0.168152699	0.110292957	BY	1
0.277797437	0.253556024	0.46848736	0.10045921	0.274167532	BY	1
0.300919209	0.185236584	0.397821168	0.149904328	0.244320693	BY	1
0.067870764	0.286799824	0.388360767	0.229100613	0.301420401	BY	1
0.173700654	0.329696433	0.358574563	0.126364497	0.271545164	BY	1
0.201187383	0.258760248	0.509947442	0.153267691	0.307325127	BY	1
0.827648191	0.080419554	0.301295974	0.106344768	0.162686765	BY	1
0.25570867	0.206885622	0.348301213	0.167400242	0.240862359	BY	1
0.054912621	0.163984676	0.431407003	0.102346504	0.232579394	BY	1
0.234781113	0.132009262	0.460449858	0.106176589	0.23287857	BY	1
0.210352295	0.273481282	0.402340511	0.1704888	0.282103531	BY	1
0.037670455	0.022062402	0.120223423	-0.076665605	0.021873407	BY	1
0.010075908	0.001037991	0.282378746	-0.247730252	0.011895495	BY	1
0.094683692	0.261494035	0.447266879	0.139332068	0.282697661	BY	1
0.156146826	0.230831309	0.48990364	0.123893142	0.281542697	BY	1
0.16461042	0.217408343	0.50884766	0.117011709	0.281089237	BY	1
0.283698964	0.282673683	0.257255051	0.135034624	0.224987786	BY	1
0.214100759	0.312423529	0.395643173	0.139747615	0.282604772	BY	1
0.260415397	0.23550776	0.37602996	0.096630847	0.236056189	BY	1
0.723206966	0.198886869	0.469105307	0.108006401	0.258666192	BY	1
0.224601806	0.222812973	0.289523914	0.143470243	0.218602377	BY	1
0.254415709	0.229142786	0.368128839	0.269089552	0.288787059	BY	1
0.525943587	0.2482773	0.363451121	0.172353855	0.261360759	BY	1
0.185927254	0.180043649	0.407967433	0.598553057	0.39552138	BY	1
0.169669012	0.198148215	0.340324817	0.12520572	0.221226251	BY	1
0.287682072	0.195300197	0.290229752	0.214217029	0.233248993	BY	1
0.198502922	0.299524929	0.331824855	0.165763068	0.265704284	BY	1
-0.014883755	0.056010225	0.305165033	0.191508952	0.18422807	BY	1
0.184707945	0.318071493	0.287624242	0.27304031	0.292912015	BY	1
0.30602468	0.02163548	0.108760147	-0.046892045	0.027834527	BY	1
0.190186098	0.157209185	0.399315421	0.12306049	0.226528365	BY	1
0.199099345	0.183199982	0.381096989	0.190521488	0.251606153	BY	1
0.119580317	0.101017209	0.307296507	0.036988451	0.148434055	BY	1
0.239699069	0.208136653	0.367024586	0.152524495	0.242561911	BY	1
0.268884768	0.20439131	0.442178169	0.086175787	0.244248422	BY	1
0.21966136	0.208276726	0.40386391	0.088672861	0.233604499	BY	1
0.156990771	0.245658118	0.427980381	0.49411801	0.38925217	BY	1
0.250219887	0.157188958	0.425338072	0.165299344	0.249275458	BY	1
0.265673432	0.197378251	0.391863495	0.147723242	0.245654996	BY	1
0.228886104	0.152402649	0.481206716	0.11389984	0.249169735	BY	1
0.209751364	0.228956426	0.455650277	0.143153113	0.275919938	BY	1
0.143907627	0.255153056	0.419399515	0.15990729	0.278153287	BY	1
0.171581766	0.128105281	0.350152609	0.136347238	0.204868376	BY	1
0.129006188	0.130522699	0.350085523	0.01481916	0.165142461	BY	1
-0.008000171	-0.128248298	0.098616648	-0.064063878	-0.031231842	BY	1
0.144185702	0.247437496	0.473511752	0.098911162	0.273286804	BY	1
0.234156972	0.237958971	0.350737612	0.129810277	0.239502287	BY	1
0.282673231	0.202324224	0.542144226	0.055026027	0.266498159	BY	1
0.051917564	0.034823447	0.150264134	-0.072437479	0.037550034	BY	1
0.204867236	0.288528567	0.273649449	0.178280851	0.246819622	BY	1
0.016296754	0.013239392	0.135890977	-0.081016687	0.02270456	BY	1
0.116534244	0.231249053	0.299859335	0.162208064	0.231105484	BY	1
0.202732554	0.159653087	0.353007814	0.055866584	0.189509162	BY	1
0.620678946	0.184519269	0.366477624	0.117636831	0.222877908	BY	1
0.279807894	0.213908701	0.421465313	0.136146548	0.257173521	BY	1
0.185288162	0.260565033	0.272186004	0.119238958	0.217329998	BY	1
0.277443447	0.206059058	0.297820371	0.058429025	0.187436151	BY	1
0.276579994	0.211900394	0.291212457	0.2331775	0.245430117	BY	1
0.171810801	0.231065574	0.459917173	0.114001955	0.268328234	BY	1
0.067983868	0.132124008	0.520417244	0.160295903	0.270945718	BY	1
0.18125686	0.179867695	0.455439956	0.139927722	0.258411791	BY	1
0.107405085	0.136995221	0.370892921	0.148891204	0.218926448	BY	1
0.089302776	0.087920723	0.244571788	0.162724278	0.165072263	BY	1
0.185880857	0.212186239	0.280908432	0.115642075	0.202912249	BY	1
0.286140736	0.17948033	0.320085091	0.194520728	0.231362049	BY	1
0.270467394	0.216603368	0.276047179	0.146679438	0.213109995	BY	1
0.143320799	0.542335016	0.347786095	0.157692769	0.349271294	BY	1
0.243737669	0.286084262	0.260021139	0.131123319	0.225742907	BY	1
0.199842642	0.242379796	0.450252909	0.077162237	0.256598314	BY	1
0.299100838	0.192717591	0.464806862	0.109044087	0.255522847	BY	1
0.19162748	0.180989998	0.504964241	0.1251462	0.270366813	BY	1
0.480956842	0.235328261	0.408048426	0.1024974	0.248624696	BY	1
-0.009953013	-0.081822036	0.019042667	-0.054427202	-0.039068857	BY	1
0.517848284	0.249442872	0.350215609	0.171290337	0.256982939	BY	1
0.200813166	0.230391464	0.396156493	0.216500414	0.281016123	BY	1
0.280106947	0.225122092	0.444910586	0.123534398	0.264522359	BY	1
0.258238041	0.225328551	0.36819243	0.212425817	0.268648933	BY	1
0.227225878	0.216334685	0.421408297	0.199286163	0.279009715	BY	1
0.160893842	0.206270305	0.320184231	0.093204015	0.20655285	BY	1
0.249606027	0.423783008	0.382165141	0.210311429	0.338753193	BY	1
0.211231952	0.171819819	0.478616278	0.0980459	0.249493999	BY	1
0.198557677	0.223542899	0.370702007	0.049941536	0.214728814	BY	1
0.2533558	0.176930902	0.337500067	0.132569446	0.215666805	BY	1
0.26685779	0.183085499	0.350502137	0.161436751	0.231674795	BY	1
0.218631936	0.234333149	0.282498676	0.134054412	0.216962079	BY	1
0.321732257	-0.305151572	0.586444256	-0.088877976	0.064138236	BY	1
0.14478711	0.266119659	0.28796821	0.153613838	0.235900569	BY	1
0.154064441	0.253223111	0.497356853	0.175079662	0.308553209	BY	1
0.026515315	-0.005474793	-0.023672107	-0.057060278	-0.028735726	BY	1
0.228481558	0.198991483	0.429572882	0.122609329	0.250391231	BY	1
0.190948611	0.190557411	0.421797691	0.188238271	0.266864457	BY	1
0.447953502	0.102275662	0.464923268	0.091978886	0.219725939	BY	1
0.155596579	0.1969237	0.519763679	0.075482417	0.264056599	BY	1
0.264911062	0.241564595	0.298418144	0.204603455	0.248195398	BY	1
0.215435517	0.241191862	0.342918629	0.17934081	0.254483767	BY	1
0.208054899	0.225600251	0.433855168	0.167281361	0.275578927	BY	1
0.015001125	0.012766651	0.679533137	0.08767914	0.259992976	BY	1
0.189115979	0.248065292	0.469633836	0.137137291	0.284945473	BY	1
0.238016572	0.207180622	0.389127846	0.129106386	0.241804952	BY	1
0.198630022	0.202625545	0.399852804	0.393493497	0.331990616	BY	1
0.146621911	0.238705823	0.348505338	0.125364355	0.237525172	BY	1
0.322684624	0.186024556	0.430872179	0.154126563	0.257007766	BY	1
0.199893104	0.182077012	0.33736155	0.052185372	0.190541311	BY	1
0.200040479	0.158773625	0.393018026	0.243819382	0.265203678	BY	1
0.013008223	0.028240427	0.216395597	-0.073167832	0.057156064	BY	1
0.270257431	0.201426583	0.51322598	0.062577634	0.259076733	BY	1
0.256715279	0.176988726	0.475255155	0.072310318	0.241518066	BY	1
0.31260794	0.179739131	0.373420385	0.252839851	0.268666456	BY	1
0.316753717	0.175198685	0.386514929	0.184660214	0.248791276	BY	1
0.25802281	0.222183165	0.345200537	0.170277277	0.245886993	BY	1
0.246093438	0.163121945	0.41603667	0.490151032	0.356436549	BY	1
0.162199361	0.226639825	0.402022298	-1.065486318	-0.145608065	BY	1
0.184113709	0.264870535	0.292741448	0.111934083	0.223182022	BY	1
0.143159992	0.1801968	0.444657072	0.114479968	0.246444614	BY	1
0.162448357	0.248865165	0.439546318	0.126327673	0.271579719	BY	1
0.471559513	0.203486658	0.328514269	0.123730429	0.218577119	BY	1
0.281055195	0.193326862	0.33812245	0.205843743	0.245764352	BY	1
0.155187158	0.049130731	0.350786253	0.132030941	0.177315975	BY	1
-0.059581562	-0.081758218	0.132995718	-0.042278694	0.002986269	BY	1
0.174353962	0.210234476	0.276779966	0.689089243	0.392034562	BY	1
0.245759499	0.192889193	0.26372591	0.14007464	0.198896581	BY	1
0.305482869	0.190355492	0.350238144	0.159691343	0.233428326	BY	1
0.156056278	0.257144715	0.530132665	0.117600248	0.301625876	BY	1
0.260547645	0.210565913	0.374199399	0.119852384	0.234872565	BY	1
0.103135894	0.184546178	0.428508371	0.056342303	0.223132284	BY	1
-0.018981162	0.004070579	0.104714152	-0.06473438	0.01468345	BY	1
0.09610592	0.133837544	0.19219906	0.032113088	0.119383231	BY	1
0.106339916	0.137181375	0.327248752	0.146382387	0.203604171	BY	1
0.256521743	0.241046839	0.405611239	0.087983038	0.244880372	BY	1
0.116666032	0.072624012	0.200120476	0.02363951	0.098794666	BY	1
0.026022985	0.001020062	0.041221835	-0.067190382	-0.008316162	BY	1
0.062743705	0.156039052	0.24851337	0.056381506	0.153644643	BY	1
0.119968478	0.269925073	0.348064606	0.153531431	0.257173703	BY	1
0.022209146	0.020558251	0.121438445	-0.062507667	0.026496343	BY	1
0.080817203	0.006098836	0.448071946	0.378268898	0.277479893	BY	1
0.027607861	0.007087027	0.09972892	-0.048383776	0.01947739	BY	1
0.043801319	0.099062894	0.306618899	0.03928758	0.148323124	BY	1
-0.006321197	0.022087573	0.116959563	-0.070772903	0.022758078	BY	1
0.034275902	0.003357595	0.094957444	-0.046618343	0.017232232	BY	1
-0.328462157	0.022174888	0.153103991	-0.067710578	0.0358561	BY	1
0.044974118	0.012280737	0.175905337	-0.042835222	0.048450284	BY	1
-0.019610357	-0.001494769	0.085262856	-0.044183203	0.013194961	BY	1
0.112315112	0.156621954	0.321003152	0.123341581	0.200322229	BY	1
0.171897462	0.230018099	0.457223388	0.133099532	0.273447006	BY	1
-0.090337414	0.008635793	0.120845961	-0.046714693	0.027589021	BY	1
-0.003093249	0.003313465	0.109144051	-0.042268283	0.023396411	BY	1
0.122023274	0.210398028	0.19977269	0.135939408	0.182036709	BY	1
0.147293424	0.145740975	0.29781108	-0.000767139	0.147594972	BY	1
0.238701955	0.207744437	0.436280042	0.122399907	0.255474795	BY	1
-0.00475063	0.102565127	0.331876803	0.196250951	0.21023096	BY	1
0.021702859	0.100209019	0.129880895	0.004862275	0.078317396	BY	1
0.033018886	0.00471784	0.111467417	-0.060738789	0.018482156	BY	1
0.108576134	0.186694692	0.308099051	0.112249538	0.20234776	BY	1
0.121936707	0.132788207	0.478101346	0.109841266	0.240243606	BY	1
0.171744567	0.208762459	0.384089283	0.091843173	0.228231638	BY	1
-0.00573569	-0.005395251	0.084860515	-0.052438715	0.00900885	BY	1
0.095401133	0.182471304	0.377609596	0.143401112	0.234494004	BY	1
0.085182125	0.12223065	0.261892384	0.065691582	0.149938206	BY	1
0.011591148	0.007980822	0.110418816	-0.046540519	0.02395304	BY	1
0.141182703	0.285088339	0.406114804	0.101808797	0.264337313	BY	1
0.085863163	0.154387659	0.233426108	0.109650782	0.165821516	BY	1
0.015137779	0.009209777	0.102284533	-0.063698405	0.015931968	BY	1
0.130261812	0.255963956	0.396347876	0.22388485	0.292065561	BY	1
0.16536667	0.25756644	0.361245679	0.145019711	0.25461061	BY	1
0.019170735	0.055536667	0.045271942	-0.051263157	0.01651515	BY	1
0.011797105	0.010964523	0.104870373	-0.040071892	0.025254334	BY	1
0.236227461	0.166559911	0.443175337	0.112493619	0.240742956	BY	1
0.205809487	0.22928159	0.355436609	0.212341851	0.265686683	BY	1
0.205792408	0.243233901	0.578803649	0.038498794	0.286845448	BY	1
0.033770937	0.311992187	-0.313291451	-0.060302875	-0.020534046	BY	1
0.2576723	0.165124551	0.366469227	0.163891307	0.231828362	BY	1
0.225456285	0.171419181	0.381659189	0.163992541	0.239023637	BY	1
0.273676548	0.267877503	0.403567573	0.104180417	0.258541831	BY	1
0.154108337	0.207410803	0.3494285	0.158096548	0.23831195	BY	1
0.192230161	0.165880851	0.381383641	0.103698778	0.216987757	BY	1
0.123753404	0.11806492	0.152164817	0.049827271	0.106685669	BY	1
0.234447886	0.249739416	0.290310288	0.130240259	0.223429988	BY	1
0.205098489	0.260812348	0.396670912	0.115289786	0.257591015	BY	1
0.144247281	0.13929555	0.205621976	0.133921388	0.159612972	BY	1
0.205846859	0.19253932	0.374756569	0.145037567	0.237444486	BY	1
0.165995079	0.227838188	0.526289698	0.221547147	0.325225011	BY	1
0.115468912	0.154897998	0.396680408	0.049226477	0.200268294	BY	1
0.115918109	0.246459266	0.374693449	0.050056774	0.223736497	BY	1
0.246884934	0.182402002	0.513567634	0.045514346	0.247161328	BY	1
0.141044102	0.231478527	0.420398903	0.102748647	0.251542026	BY	1
0.233963932	0.197838551	0.414717168	0.149235727	0.253930482	BY	1
0.145251702	0.349282971	0.355205271	0.123722277	0.276070173	BY	1
0.224225118	0.178109109	0.523086128	0.125817663	0.275670967	BY	1
0.225719149	0.239695369	0.256596739	0.175281407	0.223857838	BY	1
0.163424903	0.199076838	0.40203131	0.170165774	0.257091307	BY	1
0.209260837	0.196403356	0.586040135	0.223847082	0.335430191	BY	1
0.171124734	0.203482067	0.295604667	0.11899688	0.206027872	BY	1
0.267922662	0.195854061	0.354903463	0.157740248	0.236165924	BY	1
0.254586486	0.200978166	0.445468937	0.236396878	0.294281327	BY	1
0.234548412	0.253470901	0.354703851	0.142004824	0.250059859	BY	1
-0.011668566	0.008245569	0.074334066	-0.054296123	0.009427838	BY	1
0.131338546	0.309425074	0.317434925	0.175170779	0.267343593	BY	1
0.302691776	0.223143551	0.461555762	0.162571872	0.282423729	BY	1
0.201867128	0.172992854	0.580415412	0.076828477	0.276745581	BY	1
-0.235673406	0.015874349	0.107987531	-0.02932034	0.031513847	BY	1
0.017505593	0.011826124	0.148657066	-0.072574049	0.029303047	BY	1
0.139870415	0.169506767	0.381535123	0.161201584	0.237414491	BY	1
0.136659321	0.157815745	0.300196742	0.10289409	0.186968859	BY	1
0.303728298	0.123750998	0.461824975	0.136635488	0.240737154	BY	1
0.205699922	-0.080459548	0.805330203	0.060225637	0.261698764	BY	1
0.215707433	0.163915589	0.476920554	0.165308234	0.268714792	BY	1
0.26515338	0.17033411	0.825194692	0.172019008	0.389182603	BY	1
0.077482114	0.117951041	0.139307359	0.061121043	0.106126481	BY	1
0.193056319	0.199759853	0.503012856	0.104730047	0.269167585	BY	1
0.270262003	0.210895416	0.3873374	0.615586094	0.404606303	BY	1
0.030960515	0.198064657	0.22972819	0.058359562	0.162050803	BY	1
0.080857338	0.018461915	0.127180584	-0.079375721	0.022088926	BY	1
0.245186785	0.202494996	0.368367964	0.167227693	0.246030218	BY	1
0.193435672	0.218914194	0.477556431	0.149010039	0.281826888	BY	1
0.282157154	0.200269231	0.426821457	0.354916563	0.32733575	BY	1
0.024087412	0.114843874	0.193873805	0.039274352	0.115997344	BY	1
0.209762337	0.253326116	0.355195712	0.130977278	0.246499702	BY	1
0.116774898	0.140507949	0.343531222	0.045944956	0.176661376	BY	1
0.307747316	0.186389131	0.366322513	0.164877427	0.239196357	BY	1
0.222655508	0.247049994	0.34449153	0.157550474	0.249697333	BY	1
0.281162297	0.217685556	0.35035158	0.181104363	0.249713833	BY	1
0.19879995	0.154237001	0.416265385	0.141756869	0.237419752	BY	1
0.262738403	0.247695501	0.374961848	0.161829908	0.261495753	BY	1
0.244263628	0.522800906	0.208843369	0.124101558	0.285248611	BY	1
0.227398513	0.290253462	0.284687373	0.111708059	0.228882965	BY	1
0.092694522	0.205532256	0.367146998	-0.042692586	0.176662223	BY	1
0.249395684	0.247962757	0.375442249	0.136940464	0.25344849	BY	1
0.189154552	0.25530044	0.440694421	0.166824309	0.28760639	BY	1
0.40064408	0.140734199	0.408677821	0.11505317	0.221488397	BY	1
0.245634013	0.178438228	0.374949026	0.153304156	0.235563803	BY	1
0.08915355	0.207204318	0.378271511	0.506681274	0.364052368	BY	1
0.157793049	0.276279042	0.373029549	0.164690039	0.271332877	BY	1
0.107961652	0.20622276	0.355547504	0.164706533	0.242158932	BY	1
0.160374856	0.196919321	0.684748231	0.18440061	0.355356054	BY	1
0.171089549	0.161381933	0.340485465	0.083620491	0.19516263	BY	1
0.177020838	0.231767286	0.3595766	0.115975818	0.235773235	BY	1
0.274161084	0.205717113	0.364538565	0.175492514	0.248582731	BY	1
0.205180812	0.205095228	0.444768239	0.179377426	0.276413631	BY	1
0.188382664	0.280308019	0.331766383	0.190912134	0.267662179	BY	1
0.222178284	0.166901423	0.391050121	0.156790741	0.238247428	BY	1
0.187944453	0.228916547	0.449837881	0.113688408	0.264147612	BY	1
0.188815155	0.220795091	0.295543324	0.228623462	0.248320625	BY	1
0.243978716	0.181361309	0.345164742	0.135848602	0.220791551	BY	1
0.143655597	0.269544617	0.357964335	0.154232896	0.260580616	BY	1
0.223283392	0.235351245	0.317965616	0.178766346	0.244027736	BY	1
0.230189317	0.179885461	0.436132544	0.146472197	0.254163401	BY	1
0.192346424	0.232794927	0.549737331	0.16631813	0.316283463	BY	1
0.208964186	0.153445076	0.422036192	0.151176298	0.242219189	BY	1
0.275720857	0.162262377	0.40490126	0.125221777	0.230795138	BY	1
0.23383586	0.221670195	0.357659345	0.121266054	0.233531865	BY	1
0.167192895	0.189625956	0.418210927	0.16809861	0.258645165	BY	1
0.086003273	0.195428252	0.30112663	0.348099509	0.281551464	BY	1
0.185533043	0.106621158	0.39211046	0.220804941	0.239845519	BY	1
0.189711541	0.153585429	0.425388062	0.108154326	0.229042606	BY	1
0.253400032	0.176818154	0.373539147	0.412282649	0.320879983	BY	1
0.232755214	0.211268546	0.377141146	0.140358486	0.242922726	BY	1
0.233490439	0.205248981	0.247898022	0.1740342	0.209060401	BY	1
0.27580942	0.247976276	0.331685345	0.161540763	0.247067461	BY	1
0.289660657	0.191054544	0.456617653	0.199595749	0.282422649	BY	1
0.305635961	0.181355543	0.328862409	0.125784029	0.21200066	BY	1
0.405449697	0.206845782	0.169434183	0.342402889	0.239560952	BY	1
0.248676804	0.1986739	0.333332303	0.127084603	0.219696935	BY	1
0.209448199	0.194463823	0.447429053	0.123842001	0.255244959	BY	1
0.174981684	0.220450274	0.460315393	0.237767287	0.306177651	BY	1
0.002760913	0.008733847	0.129848354	-0.086094711	0.01749583	BY	1
0.140701204	0.269682508	0.333869595	0.188069582	0.263873895	BY	1
0.026807673	0.07391769	0.147772904	-0.09089975	0.043596948	BY	1
0.311814239	0.236417462	0.320999723	0.128903528	0.228773571	BY	1
0.247944299	0.21085621	0.254545824	0.157412882	0.207604972	BY	1
0.210150635	0.30494418	0.354836444	0.310979375	0.323586666	BY	1
0.17351442	0.30222807	0.284371754	0.237425098	0.274674974	BY	1
0.146831661	0.276846821	0.654238285	0.357333319	0.429472808	BY	1
0.475037401	0.107180029	0.32819453	-0.933514661	-0.166046701	BY	1
0.066705423	0.171939468	0.405442947	0.08164492	0.219675779	BY	1
0.281431272	0.168021075	0.330090429	0.168986727	0.222366077	BY	1
0.280699099	0.261187555	0.312013313	0.151401555	0.241534141	BY	1
0.221278636	0.246363099	0.383872739	0.138418867	0.256218235	BY	1
0.191645625	0.267813802	0.329585788	0.111941918	0.236447169	BY	1
0.193658661	0.284169443	0.490128055	0.043701782	0.272666427	BY	1
0.158009635	0.306048733	0.468747022	0.165695998	0.313497251	BY	1
0.230422366	0.153470769	0.304916669	0.084828497	0.181071978	BY	1
0.208368736	0.259051929	0.433433604	0.182475669	0.291653734	BY	1
0.199196699	0.182694775	0.382867517	0.143953785	0.236505359	BY	1
0.212204203	0.212349274	0.400525773	0.108687665	0.240520904	BY	1
0.136037087	0.341869887	0.361564006	0.116361335	0.273265076	BY	1
0.253561597	0.261561199	0.357437273	0.167160702	0.262053058	BY	1
0.251782644	0.211232546	0.359058633	0.092910237	0.221067139	BY	1
0.30086025	0.191430054	0.522151379	-0.114568974	0.19967082	BY	1
0.259462729	0.117786621	0.275031994	0.144700768	0.179173128	BY	1
0.159814295	0.252193074	0.432915269	0.113863424	0.266323922	BY	1
0.277879798	0.22418489	0.275629461	0.244795697	0.248203349	BY	1
0.291003939	0.169192011	0.404392042	0.209771889	0.261118647	BY	1
0.005686093	0.009255013	0.112921304	-0.094212041	0.009321425	BY	1
0.043489845	0.177168452	0.402070551	0.144251242	0.241163415	BY	1
0.224205174	0.21801502	0.395335125	0.136580889	0.249977011	BY	1
0.209468175	0.245502578	0.345434897	0.159363646	0.250100373	BY	1
0.134999484	0.26685577	0.338931768	0.157463244	0.254416927	BY	1
0.129962167	0.246680603	0.396375932	0.129531219	0.257529251	BY	1
0.087320558	0.191090585	0.294590835	-0.144967695	0.113571241	BY	1
0.011673682	0.019523332	0.147580283	-0.083350379	0.027917745	BY	1
0.280634204	0.205961709	0.352753985	0.139897816	0.23287117	BY	1
0.263758805	0.249901168	0.350219495	0.149426217	0.24984896	BY	1
0.145399218	0.32746885	0.318959581	0.169427241	0.271951891	BY	1
0.180232242	0.279778798	0.384980825	0.079915777	0.248225133	BY	1
[truncated: 69,026 more rows]
