# Supplementary material for: Insights on the Control of Yeast Single-Cell Growth Variability by Members of the Trehalose Phosphate Synthase (TPS) Complex
Source: Front Cell Dev Biol. 2021 Jan 28;9:607628. doi: 10.3389/fcell.2021.607628 (PMC7876269; doi:10.3389/fcell.2021.607628)
Supplement: Supplementary file 5 [file Data_Sheet_4.ZIP › hierarchical_cluster_analysis/deltaTPS1datasgrowth.csv]

t1_t2 growth rate [ ln(t2_area/t1_area)/2]	t2_t3 growth rate [ ln(t3_area/t2_area)/2]	t3_t4 growth rate [ ln(t4_area/t3_area)/2]	t4_t5 growth rate [ ln(t5_area/t4_area)/2]	population	replicate
0.24545058543377773	0.12728264636252892	0.16726972583959665	0.10252201327778386	deltaTPS1	1
0.017378430888858213	0.005479506894859801	-0.009351207656357254	0.012610317511641822	deltaTPS1	1
0.13552747285235084	0.12502927429274482	0.03932505051932556	0.08410498844643735	deltaTPS1	1
0.22362415197209634	0.19435363991953822	0.22846368925076208	0.1007729206878245	deltaTPS1	1
0.18741902026501595	0.1360720310046412	0.2057074884571996	0.13221037498713295	deltaTPS1	1
0.11881749562099807	0.1242714767823076	0.07835370048622284	0.05390298834366799	deltaTPS1	1
0.046288538016075666	-0.008760510806404555	-0.015779329073213815	0.02163669105310722	deltaTPS1	1
0.10396027483810392	0.18171511738047644	0.13307998184498865	0.10108851129386802	deltaTPS1	1
0.22328999809130176	0.13305055576599772	0.1918224625398311	0.11948048333562206	deltaTPS1	1
0.1871311610182933	0.19571210145222706	0.15236848673928471	0.10050142661030004	deltaTPS1	1
0.21284183943656435	0.16730526513040223	0.1446226527677394	0.06981531710300859	deltaTPS1	1
0.19702413709412936	0.11655727603961075	0.17924611256306358	0.08882043586081859	deltaTPS1	1
0.01403341746681065	0.006871717563196907	0.0010764266805505464	0.007470789999099571	deltaTPS1	1
0.005035823114229205	0.008886799541982035	-0.0015568253366397907	0.008758595932401933	deltaTPS1	1
-0.0009419155061867064	0.019719129736688178	0.022737900655608632	-0.01464662429474354	deltaTPS1	1
0.1828002547721183	0.1279556623180348	0.28777026365052794	0.10666684339283085	deltaTPS1	1
0.0007256895323234928	0.009695097288654253	0.014371827130436816	-0.012242654289148277	deltaTPS1	1
0.1500928165055916	0.20762480318046897	0.2254962356179373	0.0807616706853896	deltaTPS1	1
0.1367357138140533	0.16981652262915117	0.23848754039365153	0.06602394516529073	deltaTPS1	1
0.1645173430602708	0.10871641585312408	0.2045219636003233	0.10585113503686805	deltaTPS1	1
0.03686803642988157	-0.011247418023951511	-0.015061379727554123	0.03207809252975253	deltaTPS1	1
0.22271393374393528	0.22929013111120675	0.19729736203600673	0.14367640549113786	deltaTPS1	1
0.20770153904914843	0.12594898450829664	0.08333298779058115	0.2001503248844625	deltaTPS1	1
0.2773172287926092	0.17589706915212527	0.14581305493393795	0.29495956955966235	deltaTPS1	1
0.1953250111615119	0.15971538538318064	0.19572629436139943	0.11162695589948102	deltaTPS1	1
0.276947177706662	0.1557701449369132	0.22614636070387012	0.05473201651684609	deltaTPS1	1
0.1786477122962421	0.15615068249393133	0.17597948260450522	0.10951339757456992	deltaTPS1	1
0.1737407610647911	0.15422515662787267	0.16879661817107647	0.13751618906676746	deltaTPS1	1
0.23031888182176588	0.10458708025372485	0.15678841941619812	0.14440389031452536	deltaTPS1	1
0.3613325801827367	0.1718316448635429	0.2587790183940739	0.05224153197563621	deltaTPS1	1
-0.014319301911372196	0.008350924808965677	0.030908715511605327	-0.017024605800858527	deltaTPS1	1
0.16617725625168678	0.16296396803018925	0.26979017856030274	0.07288079200585723	deltaTPS1	1
0.22548157562368207	0.17474587109761996	0.11290881234810114	0.12096531548686068	deltaTPS1	1
-0.02392221291600334	0.02155113556211607	0.034991338288087724	-0.02064189082230041	deltaTPS1	1
0.030512350918887245	-0.007793761670856842	-0.019328745755341003	0.03427115977661007	deltaTPS1	1
0.035524913117114684	0.04721698115576879	0.054866972836615645	0.02376036909256266	deltaTPS1	1
0.13601557406669984	0.028405971751502487	-0.07996783367173176	0.224728494949952	deltaTPS1	1
0.34044155364809664	0.18744697380144865	0.08525953677025688	0.08048644581341956	deltaTPS1	1
0.2699729628358168	0.2011972406675997	0.1776535942768401	0.06693033986047031	deltaTPS1	1
0.06380578095016326	0.05170323334456246	0.691707716965101	-0.4768666753378041	deltaTPS1	1
0.11040340962850957	0.19958545786573434	0.23036208291021282	0.045294863351654495	deltaTPS1	1
0.2800057179069883	0.1358161418401522	0.18420433382334173	0.01118891752874869	deltaTPS1	1
0.26771393614669664	0.19567598531584993	0.18771320064836822	0.12020725043729158	deltaTPS1	1
0.23282940643295122	0.19682753787718402	0.22625113678015113	0.062640544003066	deltaTPS1	1
0.21343087355085616	0.1235245360838821	0.1438410362258905	0.12513930237256374	deltaTPS1	1
0.13962752814495044	0.19789018716349924	0.1733638493839812	0.028774950889365564	deltaTPS1	1
0.27804675458251127	0.17597959492489512	0.1921745593647274	0.15400825324783515	deltaTPS1	1
0.2069396036274294	0.166693452179691	0.17857940895880747	0.14839499364435116	deltaTPS1	1
0.2696954968086033	0.12009434635752309	0.14004481419362472	0.07172542674413672	deltaTPS1	1
0.24949127492444242	0.13727993949999948	0.2385579828678822	0.14273461159903647	deltaTPS1	1
0.16669961875515804	0.17960087183664133	0.1744157398402578	0.04640956991161373	deltaTPS1	1
0.18187739592809513	0.1975801313775023	0.16423373488951828	0.12283120742477972	deltaTPS1	1
0.18488750574721782	0.18731349072009487	0.1838155178456622	0.06037055958967037	deltaTPS1	1
0.18680898767430393	0.1557960515203633	0.17388600813778676	0.12459192352825943	deltaTPS1	1
0.026009397896321725	-0.009940685276914467	-0.01944973980686886	0.7195142114744513	deltaTPS1	1
0.04753731814328553	0.06747681190256787	0.11963674106451004	0.10089968187676275	deltaTPS1	1
0.12012969695008682	0.10261790815841519	0.1806782624259444	0.06451760222477902	deltaTPS1	1
0.12770405246232913	0.2626113624038909	0.009693676516453125	0.24830929856082062	deltaTPS1	1
0.2030868499059305	0.15270480498892985	0.2154860472196368	0.11193626585320256	deltaTPS1	1
0.02072049897226951	0.005171186207297179	-0.0061622668092927955	0.004444473708622997	deltaTPS1	1
0.15243723649607693	0.10309116896043057	0.09926245366210056	0.07017755064661443	deltaTPS1	1
0.31738159866096594	0.1676964304468511	0.1324187198838794	0.07701842147768628	deltaTPS1	1
0.013461670344362903	0.00209278296458968	-0.002267577582695631	0.009695594657325182	deltaTPS1	1
0.19874165487300735	0.09114487787066862	0.13046608469311605	0.09483214312113589	deltaTPS1	1
0.25419081534805626	0.07835545233170449	0.20491282377958517	0.06277485343422545	deltaTPS1	1
0.14419401894439818	0.13386208775772215	0.1869162613974436	0.08106669119967529	deltaTPS1	1
0.20239992292971773	0.21677965044930136	0.16204240360493313	0.09165158306727321	deltaTPS1	1
0.14310841584519307	0.16150113832286228	0.23975620860738142	0.12266096844756048	deltaTPS1	1
0.2997711865452419	0.22848209400457056	0.11126450449460895	0.01220043970346247	deltaTPS1	1
0.20605556968309813	0.1572064964324468	0.18832402984236632	0.04463557635938907	deltaTPS1	1
0.36585901437020774	0.18943732010090591	0.1849477896987215	0.12770802102393847	deltaTPS1	1
0.14764252538743214	0.1643836789273873	0.12837578584194642	0.11189093592185151	deltaTPS1	1
0.00816882464746388	-0.004463143312642851	0.004724444598966255	0.0003916960639020387	deltaTPS1	1
0.2392700492711743	0.19772631189171536	0.1311963349635111	-0.11444716303366949	deltaTPS1	1
0.03279309508500739	0.003911362840604539	-0.02088470643814757	0.020884706438147573	deltaTPS1	1
0.23035880807951378	0.22026913660064754	0.1662812570505115	0.14259403901637396	deltaTPS1	1
0.237479855288747	0.19708277642711547	0.15054307660531482	0.09967236139090149	deltaTPS1	1
0.1962858762483538	0.12135182770575775	0.15981039036322175	0.09319159004510234	deltaTPS1	1
0.24981089510758703	0.1478439314635986	0.1779693135628121	0.06767792580314375	deltaTPS1	1
0.16895709896905714	0.14796662017026962	0.07574145383665778	0.023218135628092693	deltaTPS1	1
0.2260774767445727	0.229961637540531	0.24687885762692133	0.038022277896511664	deltaTPS1	1
0.30619291195774345	0.13564748949939182	0.2533640103573573	0.03351874788097445	deltaTPS1	1
0.31866802288752916	0.08215152564563817	0.16669734288942792	0.051661482916706504	deltaTPS1	1
0.23275050580465068	0.24650678766060166	0.1372668833223173	0.05110106040765438	deltaTPS1	1
0.004544270788226383	0.0023891736459903403	0.0018503854055403437	0.0034183672458525717	deltaTPS1	1
0.21382014284067397	0.16249445877827381	0.2168012521309126	0.09617905305225023	deltaTPS1	1
0.26777729239623743	0.1790638995270438	0.1778697736210118	0.05808387833480674	deltaTPS1	1
0.21367168281979843	0.2118750960093359	0.1468176631683487	0.04467097574412476	deltaTPS1	1
0.15037707700956693	0.06267290401904153	0.09775881228602173	0.059232791474639925	deltaTPS1	1
0.23945882295839824	0.09128610738622864	0.11573153342688403	0.08147068773308905	deltaTPS1	1
0.2575534375797735	0.21201167434221543	0.1388973214230472	0.041329051221594235	deltaTPS1	1
0.17670982560902987	0.8749869053444035	0.1607678390355626	0.09565950318074766	deltaTPS1	1
0.011669733159651637	0.00697222452931647	0.007363903355121693	0.001702750368564696	deltaTPS1	1
0.3068845343677377	0.1601647761700584	0.2416360847129983	0.05484017898507433	deltaTPS1	1
0.21119537949575357	0.1887070520381504	0.16527065317803724	0.01649121698195915	deltaTPS1	1
0.19113960031967703	0.14376386977770894	0.1828700373864655	0.013572148697369635	deltaTPS1	1
0.19681886243668317	0.1392022836719426	0.42392754381944464	0.09818600736620918	deltaTPS1	1
0.23564083422452106	0.15262618381295384	0.21274782170546722	0.06010786117418223	deltaTPS1	1
0.218997129669916	0.19924434041105732	0.18902892934287865	0.5432823874460814	deltaTPS1	1
0.012156708871438894	0.006905320049430306	-0.01166877303521945	0.014776303236936662	deltaTPS1	1
0.25809927803506566	0.17978548919919218	0.2715856549199078	0.06949225617792361	deltaTPS1	1
0.264541200553609	0.10701135067648411	0.20836546059303077	0.1043255675626273	deltaTPS1	1
0.30397199828296884	0.1481649761414201	0.18216654206631394	0.0755965957673894	deltaTPS1	1
0.21802490646470493	0.12244908971209359	0.2805456292546296	0.08286029044886421	deltaTPS1	1
0.0719672404762686	0.12937736293746027	0.18659628062907735	0.06423394153588026	deltaTPS1	1
0.2493617894754359	0.14562518837688251	0.22063874488221286	0.10868920093544619	deltaTPS1	1
0.010642237468531518	0.004096368971844445	0.0027664838680929948	0.005166335922470171	deltaTPS1	1
0.1987669020694435	0.16272348839976955	0.17610405673976345	0.09365371093023213	deltaTPS1	1
0.241961737115299	0.15185428627068362	0.23926848271193826	0.11092265644800542	deltaTPS1	1
0.19346006998253995	0.1273710706207114	0.21499094180390416	0.11222134018436485	deltaTPS1	1
0.2195786423530523	0.23853901430972393	0.2401294991950789	0.08518837898371168	deltaTPS1	1
0.1435167150776263	0.11694012785189346	0.2245198067566502	0.16667575534729487	deltaTPS1	1
0.02332549999122533	0.005276578186443425	-0.020637850166115777	0.026243940211686554	deltaTPS1	1
0.014761946033679278	0.0025149985314886635	-0.001546193733134759	0.012615348088114613	deltaTPS1	1
0.263906689223647	0.15936747518101665	0.10530927584169496	0.07862040056289916	deltaTPS1	1
0.15525109536098036	0.1969348721651081	0.14740585953968216	0.06449606009555166	deltaTPS1	1
0.17557190686349228	0.1535529805897813	0.17567428068186874	0.05608941501428482	deltaTPS1	1
0.19312600920917614	0.10924276138213002	0.04444002157461867	0.07817148817601484	deltaTPS1	1
0.22997208571349895	0.18905418227073992	0.1422760897214266	0.12616853393392352	deltaTPS1	1
0.3128366335631665	0.24266729697573386	0.19466035140847676	0.06698082999182375	deltaTPS1	1
0.20655812742184207	0.1422100530675122	0.1364879625310427	0.04981492047442057	deltaTPS1	1
0.01891535111131764	0.00653604078367635	0.009191435300266788	0.002044992625762533	deltaTPS1	1
0.16055814620165512	0.19173305926995507	0.26195032930041934	0.0792290029651399	deltaTPS1	1
0.17543277802414056	0.15951898457973537	0.15526637267138818	0.1345034453286015	deltaTPS1	1
0.15293393004495964	0.19887397332566886	0.229398397155204	0.11373437414260566	deltaTPS1	1
0.06956428163830326	0.18781673869081691	0.21228116954677034	0.0767533332928904	deltaTPS1	1
0.18190356285214299	0.11451909207704665	0.1329726181648089	0.047548534053174885	deltaTPS1	1
0.18415686653408764	0.15906855820766577	0.17333956122975835	0.12940280829867942	deltaTPS1	1
0.16302785633936073	0.16957340995223744	0.18953046695582682	0.20302975296319647	deltaTPS1	1
0.0191912775945269	0.002516946263646717	0.010132252665366498	0.002830730338771464	deltaTPS1	1
0.18066953921961673	0.13208490753100804	0.23322852126228058	0.07080102202028747	deltaTPS1	1
0.22588050031190973	0.15146437136530472	0.18165846410810402	0.09865966916472917	deltaTPS1	1
0.018230706608890618	-0.005454599550176754	0.00018278194317970098	0.006175160219471507	deltaTPS1	1
0.18175156424576341	0.12474726299061407	0.19971458486356417	0.10586618704840356	deltaTPS1	1
0.24540956476825676	0.12072815214056337	0.14656418970446342	0.12642775936984124	deltaTPS1	1
0.1590039352016395	0.14944954683755904	0.1126756146651566	0.13958330217399886	deltaTPS1	1
0.2570014726353662	0.14292511730334442	0.6632558282594234	0.08359160862862725	deltaTPS1	1
0.2961747052302687	0.12404349236365693	0.19602193281719887	0.15120903331344931	deltaTPS1	1
0.3075687450103525	0.054570588965702466	0.24807764611963634	0.1299201699220689	deltaTPS1	1
0.2708695973104372	0.1715049255276217	0.14094599009838854	0.15076452035879231	deltaTPS1	1
0.2082170697393692	0.184700847497821	0.2995394494630533	0.07205382430116741	deltaTPS1	1
0.2449842742596752	0.1663365901352869	0.17048564242793748	0.1282664988525578	deltaTPS1	1
0.18467779067588933	0.25956133502572354	0.24967622216259858	0.1494036991519017	deltaTPS1	1
0.22882814945657298	0.18706116816322826	0.18402349329900536	0.08442282038262912	deltaTPS1	1
0.23813712516166952	0.15673630043540143	0.15076337354025068	0.18308522326231796	deltaTPS1	1
0.21135546643714961	0.11580518949849028	0.1179821198716355	0.03731035180886075	deltaTPS1	1
0.2565311670040545	0.16537876692711193	0.16676596141490857	0.11644447208020373	deltaTPS1	1
0.155207149018423	0.161297261892283	0.21479474599934795	0.08992672610354814	deltaTPS1	1
0.2760479903431383	0.13292098634372845	0.15224958338793187	0.11074708178493875	deltaTPS1	1
0.2018660027106647	0.18364703428248652	0.09124268518723337	0.100428407345333	deltaTPS1	1
0.01836191647734705	0.008106996867409615	0.005644462577403746	0.006274774425799831	deltaTPS1	1
0.27029889104983046	0.13618268416994386	0.15970665891588437	0.04821147599763722	deltaTPS1	1
0.008564587398079967	0.005154684829430644	0.01446120734386435	-0.0016634337493825345	deltaTPS1	1
0.15881076852520765	0.08925419839377023	0.14491438189747213	0.08547975001905175	deltaTPS1	1
0.019656160201266145	-0.0007639420890265878	0.008903436618421407	0.0011252817952959794	deltaTPS1	1
0.19727464661558403	0.15026303169506766	0.12297458839582279	0.12121274043183011	deltaTPS1	1
0.014846922558931384	0.0003749531484301761	-0.0037622449893077127	0.01689412610308971	deltaTPS1	1
0.2061081312957274	0.1509770428302018	0.17553859457507326	0.3560118703022853	deltaTPS1	1
0.05032176288984365	1.2764412278878907	0.1771587639739366	0.09560341533229674	deltaTPS1	1
0.21282009059619694	0.23236071131290323	0.12794438757959795	0.04036009329577458	deltaTPS1	1
0.3234671687024069	0.18252875234651555	0.12497275133678218	0.06785848906921013	deltaTPS1	1
0.15149484898425458	0.09514340264278616	0.08482761557180242	0.0751606465809124	deltaTPS1	1
0.16205622289763205	0.11562781926184322	0.03627247524098995	0.04190708927672777	deltaTPS1	1
0.21125149306968596	0.14956912953153972	0.17324043835393554	0.1313011940273787	deltaTPS1	1
0.1323647925461563	0.19279050554915284	0.23204990467704134	0.005671301981777484	deltaTPS1	1
0.02641022327306473	-0.00028433324621799706	-0.015305844263752477	0.02571995560238102	deltaTPS1	1
0.3079706771108043	0.12801237629054463	0.1464838930124263	0.06438547156145268	deltaTPS1	1
0.22200727494181374	0.1530115894150861	0.2400591057857488	0.02984561562159667	deltaTPS1	1
0.33534303196637294	0.23280139084085935	0.0762100109319828	0.049244505483279494	deltaTPS1	1
0.3620362649356896	0.08645743239444886	0.10573030727921982	0.02388889272667901	deltaTPS1	1
0.23884503108494592	0.1379267373559883	0.19196381067123375	0.09019853210463187	deltaTPS1	1
0.21193692875911715	0.2005820131043869	0.04436801119722872	0.17284006611476616	deltaTPS1	1
0.1867700603394902	0.118491235051966	0.09166130677424142	0.06571075799995552	deltaTPS1	1
0.3545414392879698	0.21941110656308407	0.14218719132980318	0.046051594287652826	deltaTPS1	1
0.20180355577753875	0.18744634285153458	0.12044078647388184	0.06918627186497085	deltaTPS1	1
0.12158827548096961	0.1434519893710085	0.14038245205318334	0.06587040293880651	deltaTPS1	1
0.1348698193043212	0.10511592401650777	0.1462500809954501	0.08721831514903829	deltaTPS1	1
0.343371574603299	0.18142845672347177	0.18169770617788852	0.10330217037149758	deltaTPS1	1
0.2849464277264861	0.1450863668821164	0.0899154477407513	0.13768578540243462	deltaTPS1	1
0.22895717574869076	0.18247646462503497	0.18798646017598217	0.12514236940644494	deltaTPS1	1
0.17574621245067343	0.09703838495274357	0.15969732731855543	0.060240704290306354	deltaTPS1	1
0.2977746986462416	0.15395069982259266	0.12874795179855375	0.08986698786617121	deltaTPS1	1
0.16346128507567687	0.16484718808885407	0.10911143908285513	0.09957307512696516	deltaTPS1	1
0.14652520610787484	0.14055842222698306	0.17865922470975557	0.05676344567796421	deltaTPS1	1
0.19620530975322029	0.11661265723560661	0.16468313178382687	0.05828658822225755	deltaTPS1	1
0.15039560307574407	0.22672799718989636	0.1735675316976689	0.06612314341093156	deltaTPS1	1
0.044223563707866946	-0.006861790609898726	-0.01889813680185906	0.03815872071645686	deltaTPS1	1
-0.0012330462475967213	0.015198738592185474	-0.007237762086892802	0.014667319288767681	deltaTPS1	1
0.2199341765044839	0.22982357766078712	0.10726670601068995	0.05730365845233774	deltaTPS1	1
0.03447377490819346	-0.0006349207202379094	-0.014503111524143165	0.03198304393587287	deltaTPS1	1
0.2860803065150561	0.2089532302155866	0.1551415326394889	0.04953538909442419	deltaTPS1	1
0.14272452651302478	0.1730165281350559	-0.8858501993983674	-0.01765340691607242	deltaTPS1	1
0.1779091117336839	0.20738793169894804	0.11954820624408961	0.09282701399882204	deltaTPS1	1
0.205793341924497	0.14621117265208194	0.4660866523735402	0.12276504403546952	deltaTPS1	1
0.20927412230259346	0.18010364811439827	0.16824596771324055	0.17065039528070294	deltaTPS1	1
0.24995839945187925	0.18324911293587387	0.1896768555518339	0.05064904422723245	deltaTPS1	1
0.20651526827323502	0.16591699404088536	0.13755892828451818	0.18581492782041728	deltaTPS1	1
0.16635729975418986	0.07673909242281297	0.09758229369792107	0.11690377541502701	deltaTPS1	1
0.19199281391985887	0.17046129974166416	0.15653423150096546	0.018590182649529868	deltaTPS1	1
0.23919125134559915	0.10840118798788116	0.1791129517144474	0.1413450424528024	deltaTPS1	1
0.3142188766674265	0.1316143601031441	0.1309485419468527	0.10919373557597797	deltaTPS1	1
0.1839392150401464	0.1044415300475265	0.1519934663503906	0.10189097969274347	deltaTPS1	1
0.2452761487365616	0.18722257000674067	0.14080415053410694	0.07855531237485118	deltaTPS1	1
0.2348925369478617	0.16020950590174424	0.21358747780062096	0.034875785349561	deltaTPS1	1
0.036260425089513555	-0.00849999220716687	-0.0174461657945927	0.037608494284964	deltaTPS1	1
0.2470143303360933	0.14887290652058785	0.19018036027914959	0.12094097975327016	deltaTPS1	1
0.24275390789085047	0.12549668116961543	0.17574577085985885	0.0651133546120794	deltaTPS1	1
0.6517713573801167	0.09310423117914998	0.25197107030843663	0.0378482815968287	deltaTPS1	1
0.17546973196426952	0.10591236546951435	0.14193227269380587	0.12207457454015984	deltaTPS1	1
0.21585320965669574	0.05163917472675087	0.13109887521914976	0.10663491017908441	deltaTPS1	1
0.10833114859617443	0.13846134524097342	0.15597355238623786	0.04798985568111077	deltaTPS1	1
0.18582719943317205	0.1474936367537061	0.1691324848197229	0.1350672048832143	deltaTPS1	1
0.21384810684353822	0.15722414952815025	0.21080898318608907	0.21394843105596703	deltaTPS1	1
0.16714487810782805	0.16971218845052993	0.2303254717525209	0.14477749681585309	deltaTPS1	1
0.17920266268737794	0.14791449215823826	0.12314079643435549	0.09845986330764521	deltaTPS1	1
0.17389299826074317	0.13948977115842232	0.1941334549054718	0.12671429698662082	deltaTPS1	1
0.15191223650566196	0.111091160432659	0.19304917655415235	0.19414338578653992	deltaTPS1	1
0.27468994618805576	0.1542605578630812	0.1431814055233591	0.1367004743333605	deltaTPS1	1
0.23148378918838036	0.23654264789157176	0.13289206705744844	0.13182632386247278	deltaTPS1	1
0.29916896506093693	0.16536994779704964	0.21456803513157469	0.14546573302504523	deltaTPS1	1
0.2005289365603782	0.11794192752713019	0.21390400049974193	0.07375938141131952	deltaTPS1	1
0.14230741649096987	0.08553779385923724	0.1605567111534093	0.06314518751083792	deltaTPS1	1
0.1434250628241941	0.1177753291806317	0.2474834368816525	0.0632818872858531	deltaTPS1	1
0.1383443485233911	0.203043838110829	0.11369887685140817	0.0657032768541294	deltaTPS1	1
0.024892554273098277	-0.005347644558374015	-0.016153423843410713	0.028391393336160996	deltaTPS1	1
0.1922102508829892	0.2190820295075292	0.017852663994048716	0.05968982014540161	deltaTPS1	1
0.1685921697157363	0.13493827989114718	0.2129312714209408	0.0693935688104173	deltaTPS1	1
0.18151763556062764	0.20656762262518216	0.16991354081858817	0.07694435728117709	deltaTPS1	1
0.01642139516371964	0.005006629447486562	0.2826092309933389	0.052158531613281524	deltaTPS1	1
0.2752132670416179	0.23340409765675005	0.20329970475010076	0.15083474765995106	deltaTPS1	1
0.02116356868742847	-0.0033534666283591085	-0.01688116542401029	0.030162158707359263	deltaTPS1	1
0.17447018384707347	0.11975230268990292	0.19266070579329272	0.18215337531466144	deltaTPS1	1
0.27868639817042057	0.11727057001803931	0.13587019268593736	0.10958277708969175	deltaTPS1	1
0.2958483691549809	0.2653938258580253	0.09842629739536811	0.09799736200798985	deltaTPS1	1
0.21541524435007786	0.1113449668530343	0.1776688185045726	0.08877469235548685	deltaTPS1	1
0.02972983504282629	-0.006030897329620198	-0.00929942886777245	0.020630729190712974	deltaTPS1	1
0.26330563560414133	0.12916009839301798	0.12847174451063506	0.08823647337802529	deltaTPS1	1
-0.003213378669446622	0.0012878307183978352	0.02964987114064592	-0.01601122028420315	deltaTPS1	1
0.23461744560970452	0.1665487244637718	0.2612939433924455	0.09239395881244941	deltaTPS1	1
0.18040018116543882	0.17690892018302715	0.193235689366367	0.08217443462825431	deltaTPS1	1
0.1883924941872206	0.16569737522177405	0.20346339874818326	0.06463596249221855	deltaTPS1	1
0.26138426142385957	0.29007501688945675	0.013564751894368171	0.11996529791295087	deltaTPS1	1
0.14834943352525745	0.10134059938251622	0.12197143502386226	0.05914395265546974	deltaTPS1	1
0.3084327347629876	0.1634785158598487	0.1576339766402864	0.10496855440628262	deltaTPS1	1
0.21148607073171932	0.06978939106387329	0.21288665991236452	0.10705207952932379	deltaTPS1	1
0.30563681669119297	0.24680732454274792	0.16850176105152612	0.07678208983191058	deltaTPS1	1
0.3914498992758903	0.06797210488788744	0.16378889241468259	0.1260889693699315	deltaTPS1	1
0.18421084274965663	0.1864808980100573	0.2009914347148387	0.11738620422831628	deltaTPS1	1
0.06199406961093438	-0.005337002277365129	-0.059005208453752574	0.08010688887289263	deltaTPS1	1
0.1501799938379178	0.0779865185016206	0.14329452835642	0.2722044416611465	deltaTPS1	1
0.21384456186606937	0.13931336309872064	0.1679569729955348	0.03963556453671065	deltaTPS1	1
0.2101629945503342	0.17810140019916404	0.2581162340037037	0.036419477172037015	deltaTPS1	1
0.2528285049808661	0.1475730931124186	0.18282093551548054	0.0662212909305647	deltaTPS1	1
0.19999053892128785	0.15823236979531866	0.2943552834945781	0.03532350064002389	deltaTPS1	1
0.7407087338422484	0.13736807304467194	0.17126599141078763	0.022897065465537984	deltaTPS1	1
0.15362519370427086	0.18701566651985121	0.14323999305290738	0.07585996904350052	deltaTPS1	1
0.14598630461032455	0.19966505977032425	0.16053982550024548	0.07001923244401809	deltaTPS1	1
0.2528147396801965	0.22515334214866972	0.20704187416741102	0.07540712705935655	deltaTPS1	1
0.2813481753018572	0.16557217758277182	0.2345714363130552	0.09825415186027969	deltaTPS1	1
0.10098642209562152	0.12554876060402548	0.1640300475259043	0.09808913491024898	deltaTPS1	1
0.2919685815332934	0.2244916545369654	-0.006092155663317588	0.07115503509142787	deltaTPS1	1
0.11731443533812619	0.1608729743072338	0.16960230264597054	0.11151396216337103	deltaTPS1	1
0.2600145341653556	0.15497983503710566	0.12712381341737763	0.04236180456510728	deltaTPS1	1
0.21631933045551596	0.12299945519061344	0.08283869890978908	0.1273381613911684	deltaTPS1	1
0.07993564620454997	0.20267607283402775	0.1585074557621802	0.033953109546145686	deltaTPS1	1
0.32387276239033286	0.10883204277479205	0.17571522317019111	0.06291351490421053	deltaTPS1	1
0.13579106090705745	0.5637391100301544	0.21552109293205127	0.29820868810246987	deltaTPS1	1
0.19808773271256616	0.16805029955826287	0.26701862339240884	0.07656693748995357	deltaTPS1	1
0.27325360966960227	0.12606955772401954	0.17373116608514436	0.16012753229601265	deltaTPS1	1
0.017534768201845366	-0.0018331826217889782	-0.0035324981828833966	0.01592732877945055	deltaTPS1	1
0.4732640761252029	0.11304679756951974	0.07236942282245588	0.08746251611761166	deltaTPS1	1
0.01989825524426667	0.020212684832294867	0.032835202442715275	0.5479141211625782	deltaTPS1	1
0.2897092076158012	0.13728564522258657	0.1579286919598922	0.09299403201931088	deltaTPS1	1
0.19692686781903834	0.10010429001585697	0.20000512871260023	0.08171908826519919	deltaTPS1	1
0.18405181988117764	0.13769546793374973	0.16340576119888045	0.07054339304434898	deltaTPS1	1
0.12343548413562497	0.2377339227630037	0.2137238469032689	0.06500704724098302	deltaTPS1	1
0.3184563283659718	0.14225941499530745	0.10453567358631742	0.13227626722551325	deltaTPS1	1
0.026918075823985393	0.005104196622650604	-0.02678204980928572	0.05168012704365104	deltaTPS1	1
0.19925294310176386	0.08303844749135192	0.09072529408530725	0.11310708904358732	deltaTPS1	1
0.017049655456031286	0.0022007077781052505	0.0030648081948779957	0.013138813282510977	deltaTPS1	1
0.15633903917078998	0.18368533908622356	0.15407675316828343	0.11132685248354052	deltaTPS1	1
0.03740354680979571	-0.008244461599252477	-0.02461064578712789	0.03707708663358843	deltaTPS1	1
0.013477904994264147	0.004161961223472503	0.0045011556794824995	0.00372025525829166	deltaTPS1	1
0.2857400751678941	0.15996577124422826	0.17009407372715807	0.07715657841237912	deltaTPS1	1
0.2617139595229655	0.12485764573690837	0.2672584936371962	0.03432409128264368	deltaTPS1	1
0.23821427912501286	0.5527987764114383	0.13695151620806156	0.0873098060146978	deltaTPS1	1
0.20420098389073696	0.2742455633262328	0.12982373131313374	0.10864912511155701	deltaTPS1	1
0.017148235196689586	0.0019047642083338243	0.0025284503944868557	0.01613043110911074	deltaTPS1	1
0.16654536969676625	0.1485341077458442	0.04413287678909005	0.07446273599693858	deltaTPS1	1
0.023711339275803607	0.009385051340995234	-0.0023297997110779526	0.010780705112379598	deltaTPS1	1
0.09490075843484914	0.09683620823132207	0.05730888028706673	0.06405354302976102	deltaTPS1	1
0.31986274976435675	0.16535634073142302	0.21417698791208242	0.06946352348753217	deltaTPS1	1
0.3024896711063937	0.2325869668936229	0.12441107110065174	0.05773086473336474	deltaTPS1	1
0.2546476171555992	0.1790425866263418	0.15338461157464836	0.10367723299726177	deltaTPS1	1
0.2488983606154533	0.21030938240972644	0.1699226063960179	0.07617411622795081	deltaTPS1	1
0.17971718383169732	0.13223529797008057	0.11536037834354863	0.08768379927936182	deltaTPS1	1
-0.0010934941482519638	-0.0035704628514623598	0.042010437673766735	-0.02627392449253905	deltaTPS1	1
0.011241381584553924	0.009071523129400827	-0.0017152675483945684	0.019585574043365063	deltaTPS1	1
0.23128775194665757	0.12840099476999214	0.180532185087932	0.16005964944788106	deltaTPS1	1
0.1282454854962435	0.284916350256076	0.19211692873616387	0.0504718809197376	deltaTPS1	1
0.3529963358725451	0.18037851036056085	0.14663392897931643	0.05211625551310134	deltaTPS1	1
0.2689342068506579	0.1493074384698153	0.1013767978055803	0.10330573752463015	deltaTPS1	1
0.011789112490613896	0.0038687326419317774	-0.004119359213595325	0.010910425456923443	deltaTPS1	1
0.1658129368474503	0.22005579072913312	0.15831997292853756	0.052695386193084275	deltaTPS1	1
0.15354877907370623	0.098826158649119	0.16282001414592626	0.21601773546884345	deltaTPS1	1
0.037521860821740846	0.017913808813006325	0.005361136193561008	0.017415845971543675	deltaTPS1	1
0.2518026878962519	0.12936724820845613	0.09695458598317122	0.0693798184945263	deltaTPS1	1
0.19227604325397818	0.2346826724661209	0.2725033970575632	0.07414999786082443	deltaTPS1	1
0.26417626372811426	0.09570218508363906	0.22280775910279987	0.11629969851996527	deltaTPS1	1
0.19436557446256197	0.1664632895621898	0.19291793405044674	0.11620888658848175	deltaTPS1	1
0.2962602951969389	0.11556217764099325	0.23477803324037572	0.06073873414035497	deltaTPS1	1
0.2428304881241104	0.17910874643886596	0.20093105943988682	0.0971454067447402	deltaTPS1	1
0.17225271463652972	0.18066777192658987	0.12513750434665288	0.07719796166538047	deltaTPS1	1
0.2701373140569879	0.17280898087855792	0.11938211082922986	0.20308220441798142	deltaTPS1	1
0.24731573985772437	0.07109821712303084	0.107340438697738	0.10115234663267528	deltaTPS1	1
0.23113619917449998	0.12624651110381033	0.2387640354681016	0.8784437105584704	deltaTPS1	1
0.17221273676708573	0.11689278138235035	0.157701198742373	0.05313352234963736	deltaTPS1	1
0.21264180787411097	0.17329855474726605	0.25651842210130676	0.1192622557502511	deltaTPS1	1
0.045105689860150296	-0.009677721476478045	0.008992633449680718	0.006809002184220248	deltaTPS1	1
0.288231243259153	0.23240165793189727	0.1925286999602004	0.07850482775082575	deltaTPS1	1
0.3466805535919647	0.21557858879934041	0.19782085460171428	0.053208658227863775	deltaTPS1	1
0.2639375335091083	0.13465228470745125	0.16212583429679625	0.06181790840272657	deltaTPS1	1
0.164218919806745	0.16956839417113395	0.13608479617850402	0.1335608728874951	deltaTPS1	1
0.24085444535407638	0.1630628000107969	0.2075683911000101	0.05336216584115129	deltaTPS1	1
0.1894045989165879	0.14317402251549513	0.18383022913614205	0.12641329464216736	deltaTPS1	1
0.2536135553468806	0.13233954015797122	0.2081621826257573	0.31249936197359246	deltaTPS1	1
0.22183783357992892	0.13990846638482501	0.0680739794928616	0.16526626551544346	deltaTPS1	1
0.042456370166354326	-0.002105266268171691	0.030932427569622317	-0.004232039206064736	deltaTPS1	1
0.26817088121747285	0.15161963570958692	0.22015243405049298	0.004836731374383949	deltaTPS1	1
0.22458395023898245	0.10762247223143837	0.23330541241992797	0.08683349777780582	deltaTPS1	1
0.12102459757222059	0.13381631679212552	0.2707592850826985	0.12306890362749888	deltaTPS1	1
0.14829007860621787	0.15972812747352874	0.08578202757622809	0.17578266172985657	deltaTPS1	1
0.1434015765419073	0.18429450409710255	0.20850369438425695	0.12007849421156556	deltaTPS1	1
0.040768767531665	0.003993443826544755	0.0030324329012804342	0.008760021210081657	deltaTPS1	1
0.124948369617564	0.15027339871559317	0.1352749634380025	0.07350182358760635	deltaTPS1	1
0.210620975726348	0.15874625759858	0.18857453082791953	0.10081477751778119	deltaTPS1	1
0.19285999173574925	0.18051259707966796	0.1339155361364424	0.10590020135896025	deltaTPS1	1
0.192784333890643	0.11211374657126566	0.2345395821667342	0.09164558023071773	deltaTPS1	1
0.26694853878390484	0.21708060975570875	0.2945935426285147	0.14578646692380517	deltaTPS1	1
0.3187556254188469	0.15523228940434045	0.13961096869545075	0.13265043973802598	deltaTPS1	1
0.20463665883059567	0.147284576007751	0.1896364293491373	0.12606151804249544	deltaTPS1	1
0.19957327946589173	0.12435743464743094	0.11660547229576439	0.18412211806245443	deltaTPS1	1
0.20674963782271646	0.15857398189740504	0.11614449816016065	0.1663822280198025	deltaTPS1	1
0.009674884089937935	0.010345196628723123	0.03804844584494596	-0.025965812379528986	deltaTPS1	1
0.2205576478159842	0.17300024573265305	0.18252582177011223	0.11102622186593755	deltaTPS1	1
0.012694617002409689	0.0055402228882859795	0.03587195242942066	-0.02228415973993826	deltaTPS1	1
0.11511984699921599	0.17359474779145845	0.07912066922644753	0.11781907808535921	deltaTPS1	1
0.12105055354212553	0.15446359053275852	0.13657859373643877	0.0633260854322987	deltaTPS1	1
0.2906313722218405	0.1213224087301288	0.2533321323249487	0.540553630997856	deltaTPS1	1
0.21157030963344328	0.19734272136819517	0.17710077791761902	0.11792149622747398	deltaTPS1	1
0.3540871484815508	0.092461169247006	0.12760474782048772	0.1064923231149074	deltaTPS1	1
0.24452297500050255	0.2049549210374244	0.18388188362004043	0.04473589898119409	deltaTPS1	1
0.21281128276657227	0.08368336560939231	0.1349312364833327	0.03396313632093717	deltaTPS1	1
0.07515112202661636	0.10297086056304061	0.10709798821740456	0.05541535887141606	deltaTPS1	1
0.32028366935716196	0.21307609710968187	0.054662762980454825	0.1617344624800882	deltaTPS1	1
0.038768077573894985	0.011167976971031541	0.05538377898453629	-0.031530840652907184	deltaTPS1	1
0.1095832853334432	0.1442393674488699	0.11306583193582877	0.15072601945473835	deltaTPS1	1
0.26157048668292066	0.17955685990141804	0.23833410628462812	0.2517338557541258	deltaTPS1	1
0.20982624994971083	0.2065134115441455	0.16829083587682375	0.08844810143926725	deltaTPS1	1
0.28821145312590196	0.22318164510113153	0.18838366488325978	-0.0012560190820949037	deltaTPS1	1
0.08881276988558413	0.060973639601067164	0.2743322248279184	0.053614084357502846	deltaTPS1	1
0.25296327053523576	0.12303940711348055	0.11066690369759455	0.02245193542542318	deltaTPS1	1
0.2020140893918173	0.2149084804003368	0.18050464770239497	0.09228511493091869	deltaTPS1	1
0.2851401249331448	0.1910528521296316	0.12245573768170391	-0.007405714254265849	deltaTPS1	1
0.01717218350216366	0.004025595981679093	0.00211814861371068	0.009537390820512871	deltaTPS1	1
0.18083065478736465	0.12169979746629642	0.14686472017049873	0.09973367742189589	deltaTPS1	1
0.2269606410469015	0.2000828708755339	0.10990931344453544	0.08079921848465597	deltaTPS1	1
0.2490304089080451	0.08659669256680923	0.06304636351605039	0.08306225029253565	deltaTPS1	1
0.25075407856407095	0.15201560522665514	0.05725387056358931	0.25954671994915834	deltaTPS1	1
0.027457878798057316	0.0027911770022258095	-0.013854144388787723	0.0251130639366917	deltaTPS1	1
0.23376203168502757	0.1785583362886463	0.15105722315479142	0.07775115740599817	deltaTPS1	1
0.22382490504217772	0.23432046089489986	0.20240100475950099	-0.004091364408103173	deltaTPS1	1
0.3042415983697363	0.158114065511548	0.10966108596458758	0.16169045760985348	deltaTPS1	1
0.027173568648647995	-0.0063372204483639685	0.0010617969588067678	0.015867719923695657	deltaTPS1	1
0.13136531596907902	0.14405231871371638	0.18415478773181032	0.10577980779459263	deltaTPS1	1
0.16221069159421975	0.16827611591077174	0.20324890235188228	0.04016219999016678	deltaTPS1	1
0.25531487280079107	0.1751326972280327	0.16461506484919097	0.07843221756197155	deltaTPS1	1
0.2982476352941551	0.2092015619306885	0.1729947157388285	0.07642527877974434	deltaTPS1	1
0.07162243309536932	0.09224056018872828	0.14050792298319267	0.0635017709734379	deltaTPS1	1
0.19949774076327412	0.10770728261691626	0.2465288674004927	0.09071057209858681	deltaTPS1	1
0.022096878476409374	0.004996782841576985	0.010481667262934289	-0.004892615086564303	deltaTPS1	1
0.005381501775729939	0.006568752592651047	0.030147768061603884	-0.013642601961331656	deltaTPS1	1
0.254660548885892	0.17257806951389085	0.17063293499315715	0.07976096212875264	deltaTPS1	1
0.1994074318563163	0.10873695016802663	0.40862348444346946	0.11967884488012492	deltaTPS1	1
0.2130378012200798	0.11510456666773917	0.0857486391861621	0.020926641654254077	deltaTPS1	1
0.2149673965950591	0.15881065687595958	0.17894352747630038	0.11370504230946125	deltaTPS1	1
0.21412494230038678	0.17417538618731368	0.10302980260912128	0.060365960906917315	deltaTPS1	1
0.1125525802311016	0.15719234970349283	0.05370591783294786	0.05682898480600247	deltaTPS1	1
0.2547534822748518	0.08845095152822899	0.25037411390890796	0.08806503338352527	deltaTPS1	1
0.254418446291758	0.13800082298931124	0.16966074007384843	0.048442384757374043	deltaTPS1	1
0.244250633243779	0.18756592780916415	0.18776780584827177	0.08563867656251037	deltaTPS1	1
0.20537548690133609	0.22868432455487717	0.1763489779623265	0.105437034117437	deltaTPS1	1
0.22312598557442687	0.18520964584579466	0.1946860586242525	0.06349791556794204	deltaTPS1	1
0.20005273201041657	0.1333051842536422	0.1260473533911853	0.0706111336950731	deltaTPS1	1
0.280337835723733	0.1708666819702666	0.13165061960508304	0.06890276004235817	deltaTPS1	1
0.31565126144741784	0.19511655550886622	0.13887367510884635	0.08861445627244616	deltaTPS1	1
0.32046843778125667	0.17984413254411943	0.14236455339807574	0.054179907769541125	deltaTPS1	1
0.1710165713581493	0.17933969330724736	0.1528631813738294	0.0882816251659743	deltaTPS1	1
0.2496757674762754	0.12025754543710147	0.12332533788695922	0.12270348057510662	deltaTPS1	1
0.15307827790903042	0.14161527738349453	0.17580193864934185	0.049336584519552196	deltaTPS1	1
0.21091770013578456	0.1544409694761704	0.25289912922657243	0.06183110884178985	deltaTPS1	1
0.2581904881319577	0.1741533471341079	0.07404474061745699	0.2451485851416439	deltaTPS1	1
0.009709042928550758	0.01158352964076719	0.0029274088307157	0.0075320080150815824	deltaTPS1	1
0.16997915295302232	0.1552107797106352	0.17603010341389486	0.0516325533626143	deltaTPS1	1
0.2635878790775584	0.24091218591165287	0.16147359069388253	0.11117889204516905	deltaTPS1	1
0.13801329990852548	0.10078322036614744	0.11514038715787081	0.11110533927602843	deltaTPS1	1
0.10285880924891136	0.1855452849889864	0.10352970963843268	0.22211081128803828	deltaTPS1	1
0.12395663195809227	0.13832297115580924	0.13661746700926403	0.09364583225762894	deltaTPS1	1
0.1288492317015532	0.1640496233212763	0.15809032218259386	0.07817090401251925	deltaTPS1	1
0.2600510640681414	0.12139160963419235	0.24686559520334528	0.1226678950685522	deltaTPS1	1
0.20506545643067786	0.1446198110400826	0.14178211789230385	0.08003572480052872	deltaTPS1	1
0.30835801219176845	0.18936827163051606	0.19700423432621725	0.01817880354191905	deltaTPS1	1
0.00042753315986673824	0.017496536753854132	0.027171143300012784	-0.010665315496838178	deltaTPS1	1
0.20145101550709368	0.2378158793418074	0.14096055238716979	0.09985146376389828	deltaTPS1	1
0.14257441110267363	0.13998185653428447	0.10211311288413648	0.08156951805381052	deltaTPS1	1
0.24515444770324052	0.1969764887997055	0.16880061173776859	0.1195473190419416	deltaTPS1	1
-0.002787075220906906	0.004728825234105699	0.006054009018582352	0.004086102827863921	deltaTPS1	1
0.2755539689006029	0.17739001765415557	0.2114101930938421	0.09170577252011734	deltaTPS1	1
0.0246729370515775	0.016883431235408742	0.010309643601367805	0.005391742700513904	deltaTPS1	1
0.028328894023632454	-0.009095753609734466	-0.009524097485347237	0.03171672045340105	deltaTPS1	1
0.2046188403117419	0.12374092938270943	0.20457246110732547	0.03971368133369627	deltaTPS1	1
0.048043439436248496	0.03944085180809939	0.037222352267592934	-0.006801522639470405	deltaTPS1	1
0.12563414715392007	0.08188478000941253	0.1697514931812649	0.15328132245399234	deltaTPS1	1
0.22396799765935183	0.18774250766108028	-0.023439456369803904	0.2217617845944722	deltaTPS1	1
0.1715713808214389	0.11935137848466643	0.2621387674886414	0.07431135795758011	deltaTPS1	1
0.23881156419640362	0.18847048803917268	0.20633946726975907	0.08839615839936821	deltaTPS1	1
0.22474634173550273	0.19099337756904056	0.24423825771274554	0.14284922449238852	deltaTPS1	1
0.1994249344947226	0.14151688866921958	0.10522692226188893	0.03899332468980695	deltaTPS1	1
0.20716117908384454	0.15561161147475316	0.21143710388133316	0.0932906389262391	deltaTPS1	1
0.027625576877645806	-0.0022871704430598534	-0.01420917113411463	0.031728480810057455	deltaTPS1	1
0.23475373721762988	0.23841925163576727	0.17260561581835265	0.08698276357868462	deltaTPS1	1
0.06232958709470099	0.02740159776225375	-0.011220159563113265	0.03549592414338519	deltaTPS1	1
0.014063427081438457	0.013303711457336668	-0.0018789950711647953	0.023892821871713297	deltaTPS1	1
0.2399816620846389	0.14313335656457205	0.2128133944715417	0.03711894178741395	deltaTPS1	1
0.014137846638105033	0.011961425812892572	-0.01086212159579124	0.02044027897955853	deltaTPS1	1
0.06950601803914915	0.21054812070083798	0.17105925088749308	0.004439057793414543	deltaTPS1	1
0.22543925157641778	0.22074183611090414	0.15511719241065108	0.08879808850321116	deltaTPS1	1
0.26982555467140984	0.1545062025316953	0.2025131756227749	0.07565226846914996	deltaTPS1	1
0.08664537441500787	0.24388600863299303	0.22809609447816018	0.14025749528618706	deltaTPS1	1
0.19606662712556755	0.21023070487645965	0.1287520015836027	0.060068517665502315	deltaTPS1	1
0.3354300214869059	0.1258260047572978	0.19489431436157845	0.06363927547937856	deltaTPS1	1
0.02165692853462999	0.0669517713354791	0.06700502924808503	0.034366891069940744	deltaTPS1	1
0.2849233104629358	0.22786634311805154	0.17743600987002733	0.11625094552723024	deltaTPS1	1
0.022704019769497492	-0.017031349522649654	-0.027963384956764557	0.043629945174250825	deltaTPS1	1
0.30544849298168625	0.11653442531097016	0.12178889963680344	0.13110529106429125	deltaTPS1	1
0.2980705058421552	0.09934599371432985	0.13283382113528117	0.13525363756506778	deltaTPS1	1
0.17975443974336347	0.18677933804257857	0.19792180788559666	0.08334108606958598	deltaTPS1	1
0.21347859970075198	0.10966911777435176	0.19028304802359042	0.12910484036531875	deltaTPS1	1
0.023626442425272755	0.005826722895115985	-0.012463988499464066	0.02674047584336832	deltaTPS1	1
0.26690680057872657	0.17160380140633905	0.2234283383378767	0.14070793167583237	deltaTPS1	1
0.20695295096043445	0.1534037081706786	0.21762626013449274	0.0678956199493512	deltaTPS1	1
0.09954043500402572	0.17450419972025355	0.16820332174767444	0.07780104643426615	deltaTPS1	1
0.16236272767445956	0.20513251401150884	0.13289241267674112	0.09875743408503154	deltaTPS1	1
0.04985738512262649	-0.0054435375968333345	-0.036732132187408104	0.0575421974518822	deltaTPS1	1
0.12854901632319504	0.19184484981355157	0.15261375942402033	0.08254490154299968	deltaTPS1	1
0.033345687249336176	0.017823669365118745	0.006187240591592529	0.012336932554781934	deltaTPS1	1
0.2289509994747962	0.10867984000039614	0.10432966283935013	0.054154483187947515	deltaTPS1	1
0.24403820515271504	0.15101874689193642	0.19576209727701407	0.10046719185441694	deltaTPS1	1
0.20564061491389166	0.15295713045641632	0.09721958753171392	0.09681845747702139	deltaTPS1	1
0.2525444676517757	0.1721000325855182	0.19680466890765116	0.04002135383676818	deltaTPS1	1
0.2515419345804796	0.14085365141145006	0.1553544671158502	0.10727452959231978	deltaTPS1	1
0.1410263400449661	0.13304191029760873	0.11646773884434143	0.06880898093483329	deltaTPS1	1
0.2795390406207308	0.1229644548447977	0.14957793645347756	0.15766166355563654	deltaTPS1	1
0.19831165876335177	0.05339023309907401	0.20249600762743486	0.08612744483286158	deltaTPS1	1
0.13287560458213843	0.09254008961651718	0.13312087060695577	0.670016155072635	deltaTPS1	1
0.012534716385429495	0.0029514440408895757	-0.0032206230514285525	0.016420967327497125	deltaTPS1	1
0.16057477090246558	0.18462644889104748	0.04915203476016588	0.08643293951391975	deltaTPS1	1
0.164969657789795	0.17438934090825337	0.2552145845986614	0.05927845996662484	deltaTPS1	1
-0.007402774425489391	0.008041344116372987	0.025806162269302754	-0.012581209951121568	deltaTPS1	1
0.2631806405446001	0.12670190401556974	0.19989866042621376	0.12294228753661439	deltaTPS1	1
0.029448820623742707	0.004380503613164649	-0.02294857834615105	0.041899501939489985	deltaTPS1	1
0.25861052925485895	0.14344243817028124	0.2131154333693556	0.02623483742604439	deltaTPS1	1
0.2606545832287305	0.21920624727389562	0.2814183219356969	0.03913138263689852	deltaTPS1	1
0.20450157283143774	0.1382600548932053	0.14281958541099024	0.02482398075405298	deltaTPS1	1
0.003273929485565619	0.01217825244561282	0.00981110665749725	0.005177816378554569	deltaTPS1	1
0.10520430343479002	0.10162338579646152	0.11648115593787989	0.04018567525093037	deltaTPS1	1
0.18172836042798446	0.21330107291407513	0.06610727589914267	0.0061725406530239516	deltaTPS1	1
0.19181839491136554	0.16793687561585627	0.15234532205540527	0.10124515383878777	deltaTPS1	1
0.19211369016268845	0.21543241982890685	0.15054509159730295	0.08575296465295028	deltaTPS1	1
0.15564851116566544	0.11902813756760051	0.15007093242785854	0.039404556799502964	deltaTPS1	1
0.15695866767625122	0.13682345790176523	0.1548410673903235	0.02969994096026945	deltaTPS1	1
0.33632733008491394	0.1985049316677086	0.14837912121149688	0.108520897627827	deltaTPS1	1
0.11053351146372031	0.19155604031257728	0.10184131626536318	0.10541013539028139	deltaTPS1	1
0.10042481717749846	0.11868677300430715	0.10268229669261869	0.04791946143844532	deltaTPS1	1
0.24589923174601463	0.12958650744671366	0.17557024944147967	0.03357328109065563	deltaTPS1	1
0.321146396407123	0.08785882191829586	0.23389288300734046	0.08178651394128732	deltaTPS1	1
0.23431968627696081	0.09965617117660346	0.11474240751446023	0.06905276108024919	deltaTPS1	1
0.17645247993639032	0.23617754094918658	0.12704793106786583	0.17094378498528287	deltaTPS1	1
0.1649828988093272	0.198483666573827	0.09581244507533027	0.063151127654661	deltaTPS1	1
0.19743814997932985	0.03593491991580843	0.23166260530726568	0.11938666677524265	deltaTPS1	1
0.3006445749060603	0.1993221422548239	0.12971360740029633	0.05980131839063476	deltaTPS1	1
0.19629331502492428	0.1786695068695267	0.12702800829852318	0.09020748926168654	deltaTPS1	1
0.1806630162727883	0.16198057878349587	0.136717813644863	0.04075808430316203	deltaTPS1	1
0.18719139062852844	0.13002535766276258	0.16664850038613457	0.07767128754079514	deltaTPS1	1
0.17673338152581075	0.14507854280715315	0.18083644581324979	0.07036587517287565	deltaTPS1	1
0.20027841800646395	0.08530816434171276	0.12619835556280098	0.07664393665646065	deltaTPS1	1
0.3173863600215724	0.15799714582458363	0.1418845970530371	0.04737582169641992	deltaTPS1	1
0.015254996698353764	0.0009842522863360767	0.02094168897808864	-0.009759890934659376	deltaTPS1	1
0.19955340884676986	0.14969700273941983	0.1888942630437909	0.18368769624148104	deltaTPS1	1
0.2501288352101252	0.06727814206727477	0.14146972314283132	0.003794582278802153	deltaTPS1	1
0.2803746212762403	0.17107403144363706	0.15268206347716629	0.12208280688364839	deltaTPS1	1
0.16177931491887665	0.18961515961355613	0.1971692143217037	0.05408998192456616	deltaTPS1	1
0.17286814097722206	0.12838281581510458	0.289130484472577	0.029906777609728204	deltaTPS1	1
0.19818320506666634	0.12045187208552395	0.11062360849559388	0.033049654084974955	deltaTPS1	1
0.2644437039417069	0.11393692411307221	0.27037875731130767	0.04716725854469394	deltaTPS1	1
0.17225134641522535	0.16039546271291347	0.20141889902132537	0.08438339021806893	deltaTPS1	1
0.03474451314871372	0.0	-0.03177567711310535	0.048170588524600745	deltaTPS1	1
0.18080248968473955	0.06083111571627454	0.07379871894955362	0.44252751034742377	deltaTPS1	1
0.10142159625737572	0.16024044790515188	0.17476051175030882	0.03554236176907148	deltaTPS1	1
0.3080452205324854	0.15869151263223327	0.18377394642916361	0.05659455303032979	deltaTPS1	1
0.22496888573044857	0.11214161818491593	0.09556276271274815	0.09492023249519539	deltaTPS1	1
0.00869587135593462	0.0	0.021100177245188236	-0.001742921154842987	deltaTPS1	1
0.23363069858997979	0.1636796235780514	0.20731629006262536	0.1362327065514401	deltaTPS1	1
0.10049303585846676	0.13743346248719374	0.21448856684625525	0.07699088936977805	deltaTPS1	1
0.021611582217801167	0.005174244175155222	-0.008304689183516475	0.031767438695230264	deltaTPS1	1
0.10555339880311643	0.1420105184065907	0.13920798673899945	0.048819234781958036	deltaTPS1	1
0.1975790952873108	0.08253294522081882	0.07525736707571025	0.051120048845727205	deltaTPS1	1
0.2027325540540821	0.246364031877594	0.30071038805688277	0.03215314654903632	deltaTPS1	1
0.2903374316766173	0.1798000444787975	0.2082778974011613	0.055503156407617125	deltaTPS1	1
0.16846576489647283	0.24015586507452974	0.2501300931473552	0.0720955502961035	deltaTPS1	1
0.09004935810050425	0.15535555092215822	0.1828026934455775	0.04816916268874013	deltaTPS1	1
0.2433323923263273	0.2158325181068176	0.2285909135432204	0.0752422433090229	deltaTPS1	1
0.2757981439564764	0.0881156213609898	0.15141943501050217	0.07726216850057636	deltaTPS1	1
0.24304134681799616	0.4297876733676803	0.16624834237371058	0.12327147380296175	deltaTPS1	1
0.17266337468481552	0.21943839693741982	0.26249944369064704	0.11483742758844995	deltaTPS1	1
0.19531444366585995	0.43988950150054995	0.24583726560180647	0.18984908300442482	deltaTPS1	1
0.2801495407182777	0.0923547069874746	0.135574610687227	0.12077429201467531	deltaTPS1	1
0.19058088864891687	0.15167495585851037	0.13511286658885915	0.0681376103682865	deltaTPS1	1
0.13135608529062082	0.1870029687878985	0.1759076156094008	0.09341369541955175	deltaTPS1	1
0.1935579847199839	0.15416760173266644	0.2744318639522911	-0.004279738721051557	deltaTPS1	1
0.16291782343343322	0.1756446870030699	0.15819487344884156	0.10666422399077534	deltaTPS1	1
0.1804772144720741	0.15854884527429808	0.20570370031807977	0.09930779244249631	deltaTPS1	1
0.06171859302900272	0.07473920813873729	0.10095211861188993	0.03681617886164982	deltaTPS1	1
0.14614483388176652	0.10828178438762669	0.10651170667483228	0.0792360301470605	deltaTPS1	1
0.19377911754655128	0.11234186223014325	0.26329831889809907	0.1848433973375399	deltaTPS1	1
0.009358789476127054	-0.002535073877468966	-0.023058341242156957	0.0292884268970412	deltaTPS1	1
0.16158785667582493	0.14253979931709962	0.18341744145305713	0.17736598370567164	deltaTPS1	1
0.14637268720416383	0.11528753822948916	0.1683352689207077	0.07368838681433189	deltaTPS1	1
0.28678413746037507	0.2328627337905923	0.15398563735611034	0.03521454888685761	deltaTPS1	1
0.11868181527980458	0.19485169255222898	0.17919217303219065	0.12679454758506584	deltaTPS1	1
0.20622085751732014	0.2031107688981374	0.24823488079255748	0.13649531363209397	deltaTPS1	1
0.18071092996273386	0.17837811705201095	0.1772140004458479	0.057843131341992614	deltaTPS1	1
0.31318235456496724	0.20991225174149475	0.21607851741425096	0.011743599521204226	deltaTPS1	1
0.22986011501145706	0.2010532427296957	0.23503806620889056	0.15596360176654653	deltaTPS1	1
0.21037986656163482	0.14180725501522956	0.5417023968729999	0.08367811140589469	deltaTPS1	1
0.2926960673241077	0.17280104080840286	-0.005058577618188356	0.18388473792955845	deltaTPS1	1
0.2506982252310133	0.15677825419471728	0.43389775730166524	0.043374360709071004	deltaTPS1	1
0.008673794838722316	0.006045518719895631	0.006587168141970339	0.3480030378535374	deltaTPS1	1
0.29583690436417204	0.164880401016613	0.16167687082483045	0.051029822800984274	deltaTPS1	1
0.24744712428449137	0.16827147190549255	0.15930184975916573	0.04449015142467331	deltaTPS1	1
0.179441583608518	0.17567371319312844	0.13121900674978426	0.08283637568124483	deltaTPS1	1
0.15636004812881735	0.2454087110438169	0.1217167600859347	0.09403605897566004	deltaTPS1	1
0.167452819441147	0.23581063519854392	0.19888966579476236	0.11460584334074853	deltaTPS1	1
0.20961352086232934	0.1193881053363604	0.1923122391483897	0.05013513433252572	deltaTPS1	1
0.21173706951202656	0.23729267632099665	0.20523882496585436	0.05690430042554002	deltaTPS1	1
0.24496162438103308	0.059495244351005505	0.12661181839295038	0.13610425277390686	deltaTPS1	1
0.2723755574818005	0.1676265177360729	0.11018678240675228	0.0974276464706056	deltaTPS1	1
0.2508914521961263	0.14613139856103377	0.1070846514910694	0.18824403581565102	deltaTPS1	1
0.17543566674669614	0.07472119022183689	0.15940870663217552	0.02477320628724051	deltaTPS1	1
0.16985498154041548	0.14227154275220893	0.1475299435734148	0.33634312932048455	deltaTPS1	1
0.002535823870842216	0.0862145948883194	0.17236258504062363	0.08287989447970494	deltaTPS1	1
0.30921181718200436	0.14398280378475228	0.13737828842910163	0.15323466515768633	deltaTPS1	1
0.2107059863304237	0.14032357709533885	0.19397475148188997	0.26511419978655415	deltaTPS1	1
0.30135733772041856	0.15839141961531478	0.23109890781727957	0.1024278828470726	deltaTPS1	1
0.15840906653778633	0.20309815028703962	0.1611053042590885	0.06950647940889126	deltaTPS1	1
0.26031498116107005	0.15146071833345506	0.16286765834489877	0.08702607178914132	deltaTPS1	1
0.2565243919337536	0.1511953675466674	0.1818143197764159	0.03434691891778414	deltaTPS1	1
0.21223446447915292	0.13600733865509235	0.0982196471106307	0.07083529913859755	deltaTPS1	1
0.04209604561017391	-0.0067744652791579645	-0.013022261430720787	0.03609144775935171	deltaTPS1	1
0.1671144128485676	0.16607912349956583	0.18626304583817546	0.15778673116183062	deltaTPS1	1
0.2704969120671437	0.1606432015707364	0.1293551911544762	0.09633359507051444	deltaTPS1	1
0.1690506165562882	0.17770125862484246	0.2018801741223934	0.09566388989024076	deltaTPS1	1
0.26203542525800566	0.20110082171597296	0.5745964496761197	0.07893868199335519	deltaTPS1	1
0.1842724782546035	0.16178232445937243	0.2298871332184816	0.019062612721817303	deltaTPS1	1
0.010947439922701929	0.0032551082930002717	0.0011939285904972892	0.005421944014312452	deltaTPS1	1
0.2774836375438576	0.14948051497955356	0.1313955924266623	0.04666424498196723	deltaTPS1	1
0.19914456814393913	0.1315798346424379	0.9864656724973822	0.08188322709524488	deltaTPS1	1
0.12449288230182146	0.13946062103921092	0.07302426223900793	0.1031869238228337	deltaTPS1	1
0.2470544374688228	0.16556733664593015	0.1738576012836303	0.08159060507076342	deltaTPS1	1
0.019119307030453316	0.001115325021916083	-0.00740754289257035	0.0214682233852719	deltaTPS1	1
0.20813191347742296	0.14404138082127044	0.14467160951231708	0.09915047423646171	deltaTPS1	1
0.15341414639402942	0.16064562474050417	0.2246416309863167	0.027482502668442273	deltaTPS1	1
0.24358776120777922	0.09800639231350904	0.19153534335227784	0.031376920654099846	deltaTPS1	1
0.007870532880485207	0.0050274646601069	0.007447666473220276	0.005125964217788596	deltaTPS1	1
0.20337316913210646	0.17913708832401898	0.17773307998119425	0.06814875087225458	deltaTPS1	1
0.22546374109246084	0.17262596213662937	0.15833605341220597	0.020403354863165968	deltaTPS1	1
0.2642584681272963	0.16714399330801055	0.00027601435975564795	0.36214000108765343	deltaTPS1	1
0.10144693433683646	0.0897494957596381	0.10140486685545026	0.03461297227820674	deltaTPS1	1
0.2281699009234637	0.12972217193111824	0.14663107136563344	0.0580831102147391	deltaTPS1	1
0.19278331478651697	0.19528402303228182	0.14155389698990822	0.061178657064173976	deltaTPS1	1
0.17811526208847983	0.16998335363549322	0.16904625107295387	0.09120190865653242	deltaTPS1	1
0.042445499686971463	0.0033244803326255962	-0.046133220137279975	0.06690194228249446	deltaTPS1	1
0.30927636060906316	0.1966602134421217	0.15879776126059209	0.02469690814146926	deltaTPS1	1
0.16241435295051135	0.1860705161882862	0.15629752726460808	0.09612442950247245	deltaTPS1	1
0.2873644389901013	0.1909955666374505	0.14840476725523	0.0977761898072916	deltaTPS1	1
0.20130291185194898	0.1607492004852872	0.16939993474154122	0.07410755279459491	deltaTPS1	1
0.2616415254122522	0.1760142948394322	0.11548415868621982	0.06283367424859872	deltaTPS1	1
0.17914981983286707	0.10825501390928795	0.1810547008674471	0.07821177447935004	deltaTPS1	1
0.23852997775127546	0.3071505739005097	0.10601671735301288	0.12134977083067511	deltaTPS1	1
0.12389393261277037	0.08485290937411538	0.18555684007043685	0.10213881915326377	deltaTPS1	1
0.04543888336812916	-0.006208175112447617	-0.03546116966909847	0.046091978039029306	deltaTPS1	1
0.15740496766756393	0.23389439445809135	0.21816419316696278	0.02517083534469882	deltaTPS1	1
0.23311217140550616	0.20925103220583377	0.38903040184278176	0.0492886225715326	deltaTPS1	1
0.18941312035043958	0.14398056816058172	0.10377211905851177	0.10188164668895056	deltaTPS1	1
0.15119264889577066	0.15452489068235442	0.1982234325851554	0.06710346939637696	deltaTPS1	1
0.2250099130589581	0.1680678400544519	0.20204158831965863	0.05676465361782643	deltaTPS1	1
0.20054935172449734	0.1797623803147464	0.18202020191795104	0.07651695819513654	deltaTPS1	1
-0.01192352436506133	0.0018529977971587174	0.01875598006345691	0.0017783065574235105	deltaTPS1	1
0.2917944932692003	0.16953946531437167	0.09846054369829906	0.08095794439334345	deltaTPS1	1
0.12419011005208369	0.12384089167811181	0.11866952947795359	0.11526003852307537	deltaTPS1	1
0.2190539234361753	0.07488162270058622	0.16980153592984568	0.16318687809411433	deltaTPS1	1
0.2162179481143102	0.13158608750450174	0.06624971738867004	0.06951645803056919	deltaTPS1	1
0.1843962929430737	0.09709893297590158	0.32437267607962056	0.13487006391709191	deltaTPS1	1
0.13951500127959787	0.13519661384462325	0.13733378650547598	0.11211561521763941	deltaTPS1	1
0.02083005711161111	-0.0032631382506378205	-0.006289391103430093	0.02698602104770372	deltaTPS1	1
0.04226814471186742	-0.009048383016010157	-0.021263927892207265	0.052070129626298506	deltaTPS1	1
0.07054968410082327	0.04409079266730279	0.15347464685177237	0.11762911846261757	deltaTPS1	1
0.17082734409266812	0.11720483836080083	0.19226274903505566	0.11657978841012863	deltaTPS1	1
0.1595318365964745	0.18871679712613912	0.20186223181519022	0.06138190554497839	deltaTPS1	1
0.017851264707032067	0.0	-0.010808894766162624	0.024311825070120148	deltaTPS1	1
0.23541612472394358	0.08365667532279415	0.14404467733162568	0.10616764542698388	deltaTPS1	1
0.22427987378562556	0.12814618127475458	0.14719233091999398	0.08229138721770725	deltaTPS1	1
0.1527334281242399	0.15158395369473718	0.1812846270396515	0.11212997097450404	deltaTPS1	1
0.18812627641859422	0.21390708549539802	0.1153393784273176	0.09285670521884688	deltaTPS1	1
0.19994816655288927	0.15966004998677372	0.17317432584229542	0.1034564327331125	deltaTPS1	1
0.2658713039026881	0.10794746686385341	0.12070727999939931	0.06049117793212258	deltaTPS1	1
0.2456468764243724	0.13156129354713023	0.1167000257406995	0.043545702900022104	deltaTPS1	1
0.2866277849148212	0.06775739360587911	0.12337054399301792	0.07831840516293583	deltaTPS1	1
0.2629690626058784	0.16387580063388904	0.13940574376095896	0.060536556782397215	deltaTPS1	1
0.2390474416962877	0.20516861246608245	0.08448415913527281	0.11489574596597871	deltaTPS1	1
0.19332333244101663	0.1570149308892676	0.12818095748113603	0.13383190765413877	deltaTPS1	1
0.20375016692980208	0.09013010574666828	0.1630883452474527	0.05404032907117402	deltaTPS1	1
0.10569418155998597	0.06769967051670389	0.10735254080632935	0.1417477886395584	deltaTPS1	1
0.2786831973428493	0.14983432048968162	0.08649146973313128	0.07476712480756285	deltaTPS1	1
0.26751173002112383	0.07573568872829697	0.1650758538442135	0.0678111688589381	deltaTPS1	1
0.3010150377261382	0.1936071872423671	0.10687097628080268	0.12600955014263052	deltaTPS1	1
0.30813020361146237	0.19304316913238054	0.16436884227056983	0.09121917255762767	deltaTPS1	1
0.26755577422971677	0.12538191048977307	0.15983983482789724	0.08791743444861036	deltaTPS1	1
0.29062839547676833	0.12153272588909839	0.14096581266167155	0.13078271801998811	deltaTPS1	1
0.02260271838402339	-0.006954215023066	-0.007336474738090671	0.018691158208677866	deltaTPS1	1
0.18653457985544789	0.14218337394675795	0.27592057814546744	-0.00022358026904071998	deltaTPS1	1
0.17113931625389714	0.124666563082681	0.20659802671692423	0.08378821673948726	deltaTPS1	1
0.17237114411307622	0.14377147100838705	0.19523258866374363	0.09952575581974232	deltaTPS1	1
0.2908282697427679	0.16106671659929434	0.13102699153466318	0.12603472129819498	deltaTPS1	1
0.1532027740112145	0.14877405488094367	0.1566478558850213	0.036457788777732765	deltaTPS1	1
0.2515704888835405	0.16518465208235825	0.1750281517583942	0.16648850540311413	deltaTPS1	1
0.15144223397740864	0.1985199906390389	0.19067944297311196	0.09404553756411003	deltaTPS1	1
0.014125233142925827	-0.06829342915143427	-0.052414229623648265	0.056917571324399195	deltaTPS1	1
0.12692638559804317	0.0643553986752899	0.09525308521033336	0.1300677102481429	deltaTPS1	1
0.24861144315406067	0.12576504247815795	0.17541700976607225	0.06474674652761354	deltaTPS1	1
0.24645778152059103	0.22379282229178626	0.20348021774479894	0.08715241207133906	deltaTPS1	1
0.19182033992099246	0.18297557912396237	0.11033568108441033	0.04149441013380922	deltaTPS1	1
0.01760286094446831	-0.0025690486833725205	0.0032092536363948253	0.011698288903197993	deltaTPS1	1
-0.01033331840427961	0.008625860854244981	0.020114444111392786	0.002458349666878455	deltaTPS1	1
0.18498253162125722	0.17505576459803118	0.17226715677669535	0.11575447426198987	deltaTPS1	1
0.24945490454179667	0.18846925347127144	0.16491056116868916	0.09954538683908692	deltaTPS1	1
0.01814800418363479	0.0027555870242087386	-0.013932358633348194	0.02547707902574717	deltaTPS1	1
0.20515884495244174	0.1526044510882562	0.157426113575661	0.040343771368447745	deltaTPS1	1
0.1908931068707739	0.14104128734823143	0.12560836153387048	0.09660874890013024	deltaTPS1	1
0.08197595020252088	0.20351114040626894	0.08114409571503395	0.050916361906322434	deltaTPS1	1
0.1479226915454709	0.49771087011901705	0.10102018419636898	0.2505184781144025	deltaTPS1	1
0.030992120666237216	-0.009466719965796441	-0.014544877503419094	0.04139554736359135	deltaTPS1	1
0.21893355794284616	0.18543911686645093	0.19079523861856576	0.07091104505112934	deltaTPS1	1
0.24926706554444045	0.1733490198282675	0.09962587616826374	0.0739119578736649	deltaTPS1	1
0.22171962063568473	0.10081560903012642	0.05946722313071264	0.04730044078641637	deltaTPS1	1
0.2166161150743063	0.17771871470839729	0.16740147802372124	0.07124657049556253	deltaTPS1	1
0.1550774641519198	0.16744183696803755	0.11400837846932452	0.04592093263465967	deltaTPS1	1
0.033464906472374795	-0.0003143665617548027	-0.01695077583784073	0.03516828951050154	deltaTPS1	1
0.051679454870889846	0.09092266898120296	0.08014927213266715	0.10614040419877327	deltaTPS1	1
0.2265318210021766	0.18838671585128802	0.13105438664215216	0.09284265017244077	deltaTPS1	1
0.16344234720366696	0.1614422537989794	0.10580364479206622	0.0961300397993784	deltaTPS1	1
0.4484251184011918	0.17255841575794495	0.05585663934959579	0.13977996999863052	deltaTPS1	1
0.15734401381741203	0.0992486860699932	0.24495611783206367	0.058247745884591355	deltaTPS1	1
0.015718386711782144	0.004812356687104846	-0.004232422347974014	0.015596547886752039	deltaTPS1	1
0.2690822423549917	0.13085548344642023	0.22670846493369107	-0.010241792710381574	deltaTPS1	1
0.19574463795722738	0.1254350906361335	0.11893052526847128	0.08647329752626497	deltaTPS1	1
0.011335037530924448	0.004677975828779777	0.03224687468084556	-0.0146518149826495	deltaTPS1	1
0.01571192485718674	-0.006881673281211505	0.003633736923488846	0.019874866334866355	deltaTPS1	1
0.008227893026682288	-0.005098691932471044	0.0070797643018172575	0.007846717273023274	deltaTPS1	1
0.13614102972436706	0.1607199032439904	0.11569963211953946	0.07409319794063242	deltaTPS1	1
0.3090872652224348	0.17078358047338016	0.10968296664408125	0.08325481978609868	deltaTPS1	1
0.25253018675038397	0.13509208462318903	0.1780680028170611	0.039428010005338535	deltaTPS1	1
0.03242149074198156	0.007084278329157275	-0.005090541708546573	0.024408617730840895	deltaTPS1	1
0.2219606737071341	0.08453057799881132	0.1446872276670794	0.12384304966852253	deltaTPS1	1
0.027294095142201602	-0.009608785601075224	-0.03992482873994337	0.05293113590743293	deltaTPS1	1
0.29441042402234674	0.15544387190684852	0.1526568951287007	0.08219380882964113	deltaTPS1	1
0.30435318345531565	0.10167785566969048	0.12068875220504727	0.01334711497453019	deltaTPS1	1
0.27463721707034505	0.2278790006306623	0.1943465469016888	0.119851074630853	deltaTPS1	1
0.04032221430676408	0.004073830348532659	-0.02797589282884361	0.04533223206416176	deltaTPS1	1
0.014622220588906134	0.011226723804688771	0.010353211650330978	0.004786717099576088	deltaTPS1	1
0.1448123818446414	0.111280570057726	0.16361661679455802	0.05961431400899544	deltaTPS1	1
0.30640601623452973	0.12388201565211059	0.15450555159217735	0.039215251515511536	deltaTPS1	1
0.23158895534771368	0.12791700285557198	0.11269285235994972	0.0499404018893513	deltaTPS1	1
0.26889226313909415	0.17467382773438525	0.17552471800751424	0.014125568504638622	deltaTPS1	1
0.2410211572014469	0.17735631798133192	0.09286464173515774	0.055237049561625326	deltaTPS1	1
0.01320090946527405	0.008726224975613104	0.0005187619348286887	0.011785344925804554	deltaTPS1	1
0.10728230511195352	0.14231689501239836	0.14465058200127534	0.11721610005816831	deltaTPS1	1
0.3514136388296366	0.12208398535320839	0.15325042192409852	0.05443602362144173	deltaTPS1	1
0.1986491287634762	0.12956066030669391	0.18964458386747457	0.07244389460295284	deltaTPS1	1
0.3229486546753234	0.09893547342940817	0.18937671111888238	0.034287302104033024	deltaTPS1	1
0.14548752085649602	0.08974543638548163	0.160422896149224	0.09082067877660963	deltaTPS1	1
0.1734437849567272	0.18185269353978592	0.16591238666572078	0.10060574537670798	deltaTPS1	1
0.24503785279352852	0.07804850857897043	0.05623899171334515	0.11724163416220154	deltaTPS1	1
0.1764845261950615	0.12445803492087058	0.13673926171471873	0.11982350467701451	deltaTPS1	1
0.30455728126692644	0.18865606083466424	0.15760434434267928	0.054345714084813236	deltaTPS1	1
0.26502263601142634	0.10523783823247151	0.1704307085199881	0.008330174867704293	deltaTPS1	1
0.36293150712965183	0.22077762214945193	0.20492827297053937	0.025585456018650653	deltaTPS1	1
0.011604616455185273	0.0008988766465855313	0.00580363658743848	0.008799171212830024	deltaTPS1	1
0.16812370823819045	0.22319975950942383	0.09414943045120708	0.10461054943715725	deltaTPS1	1
0.20776639493249868	0.2068811670174948	0.08281815293551706	0.045244155683623784	deltaTPS1	1
0.23710494340357058	0.09936729321764237	0.19491989510254176	0.08661394731152165	deltaTPS1	1
0.21571591715015198	0.4675982744406838	0.22563212156424012	0.08297201091531707	deltaTPS1	1
0.010814015753952168	0.006327596470029172	0.006993120987369935	-0.0007446017757339284	deltaTPS1	1
0.16586770859790434	0.12984049014614055	0.13342585349635647	0.07784027970722257	deltaTPS1	1
0.0006793479305963581	0.007746871035896136	0.031725850407868864	-0.020816326710549064	deltaTPS1	1
0.2301594904922452	0.0966163544709566	0.15906923428732594	0.13866709936099622	deltaTPS1	1
0.3044287113343165	0.21746200479533126	0.1159820510370954	0.08495652507506234	deltaTPS1	1
0.023387635092759804	0.010606035399706622	-0.03844738164970632	0.05045341551168112	deltaTPS1	1
0.20201892359345494	0.20871579145879512	0.21253722472737607	0.0337607514097886	deltaTPS1	1
0.36282551641797667	0.2184728173712523	0.17060604626364756	-0.0028290524080199987	deltaTPS1	1
0.009004480643355888	0.0002623983266729373	0.015497108246482238	-0.00025438820187516614	deltaTPS1	1
0.1720323756219538	0.15621951858852834	0.11529021823424178	0.13067088474544047	deltaTPS1	1
0.24740051397078264	0.14100886512679173	0.14985559260923242	0.04628892331299128	deltaTPS1	1
0.19842668738646965	0.2192913157593339	0.23415490226211128	0.03059344558311757	deltaTPS1	1
0.10277050341801967	0.1611244010435431	0.13469516211978366	0.07209054127270556	deltaTPS1	1
0.09852300182957095	0.15402987579706848	0.22299224249175068	0.0596173829447851	deltaTPS1	1
0.1310970330930415	0.19602104388801184	0.22430379123472302	-0.019467178987727384	deltaTPS1	1
0.03308084504495377	0.000767656240863929	0.00773832520477449	0.005881684642068896	deltaTPS1	1
0.040972953795868315	0.09949421432942096	0.2416076356686126	0.2573512475540413	deltaTPS1	1
0.19304346636877423	0.14004665747772918	0.22955779613334368	0.07788361684360853	deltaTPS1	1
0.003351573671295143	0.003329257087491746	0.020194394289978233	-0.007094713629577015	deltaTPS1	1
0.25698761633444345	0.17559411062686303	0.1802329449921465	0.08644639572575769	deltaTPS1	1
0.22888310655631816	0.1025271439536755	0.21785387878265164	0.14138754746113394	deltaTPS1	1
0.20840643818873353	0.187704851535462	0.22090973157709723	0.11162360090242422	deltaTPS1	1
-0.007115609963974682	0.0036616787597697834	0.03741868339426968	-0.030354628203321174	deltaTPS1	1
0.15908145828958975	0.15928907705354323	0.19316953541213164	0.09851817189819902	deltaTPS1	1
0.22500032015627747	0.17046887786244316	0.07456727302807102	0.05756701374240327	deltaTPS1	1
-0.005253988799207547	-0.02806166210614332	0.06318368441856052	-0.08312934893221145	deltaTPS1	1
0.004284866051904214	0.007661440221948188	0.010493356814864116	0.003319676322601549	deltaTPS1	1
0.1511789665876188	0.11184560800712069	0.18020505194450748	0.06559392790235087	deltaTPS1	1
0.31184518979097714	0.15018117881384507	0.13952694561422124	0.04641280424742414	deltaTPS1	1
0.09423259441959896	0.055927804905461495	0.12471839723155287	0.07391393744936747	deltaTPS1	1
0.2889346141223865	0.18271105272394403	0.13410939153289142	0.09140557644348289	deltaTPS1	1
0.09799708943289691	0.16802914860284182	0.18048706892317243	0.054700698954807836	deltaTPS1	1
0.19610863117693156	0.16240147939859667	0.19688077354401026	0.17668857238595914	deltaTPS1	1
0.282022426142781	0.18100060237673862	0.19067003649771924	0.07805112306729063	deltaTPS1	1
-0.00503048987820398	0.000531914943782548	0.05459047982760613	-0.039406066856795305	deltaTPS1	1
0.16387453252433348	0.16401028320933947	0.1449958495916286	0.13171943855524232	deltaTPS1	1
0.21553375278702527	0.1244140615525905	0.13837319935924539	0.05118814846843661	deltaTPS1	1
-0.002547776213300085	0.0031826969335379653	0.07607724503542314	-0.054348189625827804	deltaTPS1	1
0.08317297646053823	0.1009135257091056	0.2164808033064486	0.05332691046025469	deltaTPS1	1
0.10046256610209457	0.14889553929665303	0.23227623812304854	0.03156492335045228	deltaTPS1	1
0.6994682654987125	0.14766979013947693	0.1667721527740768	0.058607791478539784	deltaTPS1	1
0.07469330497347723	0.0943473818892368	0.1800697617904494	0.10856728046606656	deltaTPS1	1
0.17535767108480324	0.13048592469364143	0.4802127299149327	-0.3156089552958719	deltaTPS1	1
0.1071125910423053	0.14856559662817687	0.1759357308380678	0.1393666141417942	deltaTPS1	1
0.010532540232461756	0.0057268147189380725	0.021234613554556282	-0.01530462490918126	deltaTPS1	1
0.298842844956955	0.09252156735324912	0.1588013225962982	0.07667325242312181	deltaTPS1	1
0.01864008806230852	0.0037149198970925475	0.003943779019642582	0.01256495836076746	deltaTPS1	1
0.027488463726779877	0.00119617281930984	0.0031758741153046243	0.011152878757149093	deltaTPS1	1
0.1747027977388508	0.11488859186595875	0.15452727939154035	0.023286220824346473	deltaTPS1	1
0.22149377371562703	0.16311760305042253	0.12769733937820202	0.09920039615474711	deltaTPS1	1
0.26963264090605865	0.1364976671160115	0.22847805286508507	0.06857565303982852	deltaTPS1	1
0.12102003350126594	0.12987331404679403	0.30638069773936355	0.10069601530958514	deltaTPS1	1
-0.004834069236527521	0.006115299918377586	0.020679639090284183	-0.003078827462204936	deltaTPS1	1
0.0010172943488937283	0.0040486051163097616	0.04924103730966819	-0.03271606997339214	deltaTPS1	1
0.24347967935192755	0.14096402812645373	0.14619398174459686	0.11091794338086147	deltaTPS1	1
0.02795138879057316	0.005151365591793163	0.006997569682790078	0.018905257867556584	deltaTPS1	1
0.10502329536055925	0.08219124370851741	0.17935440119471494	0.12121875775216792	deltaTPS1	1
0.18519759654685503	0.20606647257565452	0.13010586456624912	0.1129746857681239	deltaTPS1	1
0.22986500070538607	0.17891185457130285	0.15603330462653608	0.043991757788242526	deltaTPS1	1
0.23256619805354597	0.1902401225122848	0.173345928112082	0.10157480232220073	deltaTPS1	1
0.20142672933693326	0.20565287941885313	0.13856159770352097	0.15260508022223437	deltaTPS1	1
0.22583797847255419	0.16010263207867045	0.1670612697341104	0.026152681309929666	deltaTPS1	1
0.2974647762072496	0.06815815742460203	0.08461910649084657	0.06638110758255486	deltaTPS1	1
0.1427683046408397	0.1479717996442216	0.15827831590115243	0.058668353352271	deltaTPS1	1
0.14636356409880444	0.15600319822001463	0.19646647610515935	0.07450594811379614	deltaTPS1	1
0.0009788843848181255	0.0008375211338474478	0.020092904466756795	-0.010424094891677838	deltaTPS1	1
0.012364266387861717	0.0074867708950812914	0.010504588044671713	0.008247609684555422	deltaTPS1	1
0.2560935471821559	0.21491844526002318	0.14791837352312517	0.0570663371318636	deltaTPS1	1
0.039088890532012026	0.010919883302227984	0.03505967505455372	-0.026523071607482396	deltaTPS1	1
0.1996642966439787	0.13991617264862394	0.21009756051787443	0.03873287781951552	deltaTPS1	1
0.006324194983579569	0.00546880451936003	0.007710253014047675	0.005705653393704835	deltaTPS1	1
0.12206949390858252	0.19043449702029447	0.131083663864153	0.07731827871061911	deltaTPS1	1
0.011675953791235344	-0.002603419245983821	0.008910842338163976	0.009034689629730933	deltaTPS1	1
0.23754049900568983	0.16610716392323166	0.13123815224283325	0.036985725566401624	deltaTPS1	1
0.0010172943488937283	0.0013531807988715336	0.03647449982308374	-0.019534985373322277	deltaTPS1	1
0.2938038149501489	0.14995834087026635	0.15298746576146233	0.0631606602188755	deltaTPS1	1
0.1996595727717672	0.1246850186173588	0.04054507861493373	0.1714467800409196	deltaTPS1	1
-0.007994356347885685	0.0029218490744554607	0.054461494944856366	-0.03833684428280551	deltaTPS1	1
0.06262720440575598	0.004768428511610411	-0.05779103486468216	0.08484248639472128	deltaTPS1	1
0.07337940900992984	-0.10679876180798643	-0.016090497399048224	0.01654704894499836	deltaTPS1	1
0.2635083799145597	0.14946247397365559	0.19107376935227008	0.03783619583715213	deltaTPS1	1
0.23087541317719099	0.0775610126084451	0.147840881740168	0.03383055168409956	deltaTPS1	1
0.1639715810153576	0.1555323410238307	0.11953758043971985	0.08828453859976367	deltaTPS1	1
0.27399209530988894	0.21202866193888792	0.12261628710282921	0.09266002989510558	deltaTPS1	1
0.3677155704533196	0.11584292512055253	0.10591863599624218	0.06563485533864265	deltaTPS1	1
0.15592908931316285	0.1942744052733246	0.1552594063872683	0.15853057852191998	deltaTPS1	1
0.13030450126725018	0.09422291772203026	0.051079982130132616	0.06636303550804895	deltaTPS1	1
0.23397069883316687	0.19611128993178828	0.1386356085989048	0.020926739881958166	deltaTPS1	1
0.25530024997346995	0.24227306989618472	0.16038859148023113	0.06910925207143907	deltaTPS1	1
0.254955872383648	0.19826144129174084	0.11151350852164557	0.0444985383639177	deltaTPS1	1
0.20991426919726933	0.1306445459441659	0.10910041587400125	0.05002456896685834	deltaTPS1	1
0.2189192265512897	0.1968581078095407	0.11999627101608332	0.062325285777871345	deltaTPS1	1
0.2508377739435207	0.12551205519038428	0.11553076700850043	0.027971401024141196	deltaTPS1	1
0.31841343016338014	0.1788233469295133	0.07234531250544977	0.10176314161683746	deltaTPS1	1
0.11977231408762914	0.09623677908809877	0.1723125608648511	0.12142459321916885	deltaTPS1	1
0.1775362260875891	0.13058705419198516	0.12645411364626766	0.09348834792477549	deltaTPS1	1
0.10265137727369089	0.12195808089969314	0.24194007708686663	0.05075778199819028	deltaTPS1	1
0.2474646676392479	0.13511641409128103	0.10989024087029818	0.1202941099682931	deltaTPS1	1
0.2060686273604957	0.15396371941714768	0.05322404169618801	0.11909244667946717	deltaTPS1	1
0.2529279488715202	0.1825852961045762	0.1476893826811689	0.05052021836143701	deltaTPS1	1
0.2019829287262616	0.11558165991688983	0.21226601239868173	0.09547964551702734	deltaTPS1	1
0.3018446443160382	0.21233776081266065	0.0836175673770929	0.028934024388196578	deltaTPS1	1
0.23861930559040168	0.05217168133677833	0.16043651308357246	0.08659037999672253	deltaTPS1	1
0.21073829417553758	0.1572719612979258	0.16564176893676444	0.08790580413120642	deltaTPS1	1
0.17136601898485976	0.17700965739537178	-0.019050682442369828	0.1243736556302594	deltaTPS1	1
0.18420553956452282	0.20900791184242123	0.16204094333926156	0.0398902791002874	deltaTPS1	1
0.33002147740906457	0.20135121051042731	0.09215368507275001	0.0807069558934525	deltaTPS1	1
0.01907077053388776	0.007610497005177585	-0.011614214117028163	0.030294121483546856	deltaTPS1	1
0.13604138634852236	0.12983508268031402	0.14222899829001415	0.0776790920315123	deltaTPS1	1
0.24314702057719076	0.08758520316366393	0.06277554284926155	0.08752100134129409	deltaTPS1	1
0.13200805672801386	0.16823611831060636	0.03631501112532344	0.07647272966801111	deltaTPS1	1
0.26904567862729234	0.19044763397391384	0.2151221592702954	0.06461047945658248	deltaTPS1	1
-0.00989118203848069	-0.04691502471017036	-0.024224849999998386	0.039685198826092755	deltaTPS1	1
0.2851695043504445	0.1475270383321347	0.20848152975710724	0.1353006449336853	deltaTPS1	1
0.29686166991828	0.24142588586179226	0.05947753715019343	0.036836136198545505	deltaTPS1	1
0.30174301973970896	0.14932154414680193	0.166507114858682	0.08296575692920395	deltaTPS1	1
0.12446157321142269	0.12084807223965062	0.15342874785664692	0.10399220783833746	deltaTPS1	1
0.15352340518387123	0.21437509627016843	0.08647080133206962	0.10414339411300066	deltaTPS1	1
0.21545549679557965	0.1829476046654601	0.13995498923834299	0.054592805747137076	deltaTPS1	1
0.21222136564808242	0.19549042382290077	0.15332498757929594	0.07951918947781589	deltaTPS1	1
0.043601391433187295	-0.006000777992381569	-0.055926251336820276	0.07713207106476504	deltaTPS1	1
0.022177783550783176	-0.011236427926029257	-0.007633736065394267	0.032183401549084605	deltaTPS1	1
0.3538874190472071	0.15088014705260433	0.14356886812815714	0.039505922274371816	deltaTPS1	1
0.11212688878824402	0.10695773027387351	0.09763678419839979	0.046768750948721106	deltaTPS1	1
0.1390994718383046	0.2161461751706542	0.1370358857644075	0.10500978204239128	deltaTPS1	1
0.19762321915079029	0.2502937093675952	0.09463624395408453	0.1342449647519063	deltaTPS1	1
0.42989810324202854	0.19579348061814925	0.1745027204906448	0.02596529895360449	deltaTPS1	1
0.08091794528452467	0.0872294890953776	0.18704175368349812	0.08249345023225056	deltaTPS1	1
0.13903299021915558	0.16477327063789612	0.11657333297309036	0.1434827416924645	deltaTPS1	1
0.2827154533255222	0.1414428147729056	0.13657657205924975	0.19893025436147257	deltaTPS1	1
0.12592682859832052	0.049196450944700584	0.24456583708154903	0.08982654019847727	deltaTPS1	1
0.11265911170304566	0.06806534194416841	0.14770714966374224	0.051171221133140814	deltaTPS1	1
0.03831661301045805	-0.016668210133795918	-0.022296351131486453	0.044630062692468234	deltaTPS1	1
0.30437922620233143	0.13537773821455595	0.1483599982370628	0.10399367268426662	deltaTPS1	1
0.23766600665806176	0.13533381271106626	0.1332321758594546	0.10178974775414561	deltaTPS1	1
0.15926860352832195	0.23285824465387944	0.15889810155708517	0.07787543152337596	deltaTPS1	1
0.2028031007914126	0.09286654365443382	0.25915599089709346	0.10698739574786341	deltaTPS1	1
0.031032235251097513	0.0008071026772706005	-0.017855375625327304	0.02980813605210449	deltaTPS1	1
0.27566297925954414	0.12728323183364174	0.1929097976463259	0.062250425193661835	deltaTPS1	1
0.027001161013164653	-0.002341924656213213	-0.012177614098166676	0.02806113277231525	deltaTPS1	1
0.23311648467477125	0.2247409967624693	0.13067750874910763	0.04548885547605686	deltaTPS1	1
0.22003648149977345	0.23862144214492664	0.16911356808244565	0.06009145354274	deltaTPS1	1
0.20667025630975244	0.1831797960999887	0.16797708887681775	0.11011646613813741	deltaTPS1	1
0.1313119837253755	0.026418225942071532	0.15388340273924198	0.055502466638751684	deltaTPS1	1
0.16702814818223471	0.19837600965598745	0.18347417898310264	0.06288988138226098	deltaTPS1	1
0.031186299238781585	-0.0029864550077192916	-0.011891444133103037	0.027542529165227893	deltaTPS1	1
0.211387372821628	0.09636629600909655	0.17353805564498295	0.07510673735432544	deltaTPS1	1
0.020179832720206164	0.027273196156777507	0.10388704513762431	0.10558157011304778	deltaTPS1	1
0.19958919514541662	0.19626539802631823	0.13058835201106314	0.42240075533215615	deltaTPS1	1
0.24345113652047742	0.1350328483293831	0.13903137990082712	0.06447617929059456	deltaTPS1	1
0.22767508357447644	0.13807449980915207	0.20405565617571889	0.07424847726001481	deltaTPS1	1
0.21722289615520843	0.24893109198226948	0.11909993005726413	0.16285998096023255	deltaTPS1	1
0.22544832481441174	0.13116938379861523	0.1244588274879069	0.03627242506966078	deltaTPS1	1
0.3251772057793028	-0.03475883407014872	0.2663716974766937	0.08244656548457614	deltaTPS1	1
0.20610086628239369	0.16229539977755095	0.15713000272305733	0.145067379179816	deltaTPS1	1
0.14539173528287747	0.20982416809801027	0.18624681085296166	0.09275850342369286	deltaTPS1	1
0.20612908294741655	0.1485415191525739	0.16327428109468775	0.05345806760370579	deltaTPS1	1
0.21642321447747104	0.046396900162792756	0.08883048607793682	0.005185976138890942	deltaTPS1	1
0.17210477962937737	0.09747069677774062	0.17905767375035062	0.10518353219731845	deltaTPS1	1
0.019367254590570506	-0.008815866556702535	0.02045739881925332	0.012463988499464028	deltaTPS1	1
0.10418076565456431	0.22278888958402848	0.0560497951038358	0.12138528528354486	deltaTPS1	1
0.33011480559296885	0.17606001580123593	0.05356021826653466	0.06024148654747998	deltaTPS1	1
0.17281486476273783	0.17252472828436985	0.15203605769366385	0.06847198849257777	deltaTPS1	1
0.2830588807133847	0.17379104900411319	0.10751138407922067	0.06456856831164354	deltaTPS1	1
0.21566851455351266	0.17616393861650848	0.20129794562172565	0.07949298498457338	deltaTPS1	1
0.29089042714033675	0.19690654926645781	0.08583338331211977	0.033952790430267825	deltaTPS1	1
0.33608809487661745	0.0337329257119024	0.20824876445587054	0.09731016044577534	deltaTPS1	1
0.13852077777327387	0.18149378350536763	0.10647244535803525	0.05434174891930052	deltaTPS1	1
0.2468053624129165	0.13808979475198888	0.1436800721194958	0.08618036326831376	deltaTPS1	1
0.28757824107356544	0.127453912915734	0.14998969953555788	0.03061207268547491	deltaTPS1	1
0.001220405780404409	0.0036434458036015507	0.007685069638329359	0.01131056711720068	deltaTPS1	1
0.13185550914300842	0.08571537834256054	0.098221926759773	0.05775978661511419	deltaTPS1	1
0.024843122596471312	0.0	-0.011997376442256662	0.023198678441825177	deltaTPS1	1
0.07155042182033662	0.019823986146222505	0.022244453456877318	-0.00917456933409827	deltaTPS1	1
0.025762298060846282	-0.006635168460448293	-0.0035110262368599618	0.01978280010309555	deltaTPS1	1
0.002825753203965651	0.011757967558170707	0.007888513140970535	0.013072640052161211	deltaTPS1	1
0.13385037190168883	0.057152385640029314	0.09993924535751178	0.11071512210660371	deltaTPS1	1
0.34329973762882293	0.20635716084097705	0.1258130259210845	0.0569855511872812	deltaTPS1	1
0.2046043391132483	0.15361182757797018	0.1559526853257834	0.11241351612249639	deltaTPS1	1
0.2348168349685197	0.10303492602682542	0.09734086440101179	0.06769910536318564	deltaTPS1	1
0.0	0.008251863415343244	0.00025568908764817607	0.012121805804996427	deltaTPS1	1
0.11825241386680951	0.20447017526423386	0.056912082036744	0.09977212604381029	deltaTPS1	1
0.18618757395617727	0.16732773664291137	0.11504709878940986	0.11356184150596421	deltaTPS1	1
0.1517687221207875	0.12312271138880435	0.14367631871492956	0.1000731852592443	deltaTPS1	1
0.017148235196689586	0.0001590077927217824	-0.008174569000764706	0.019647648209658475	deltaTPS1	1
0.22725963280161537	0.2681692367865274	0.134064262226531	0.0737709082250588	deltaTPS1	1
0.28253113418101405	0.14142310663072	0.16926612728388532	0.0556774762984788	deltaTPS1	1
0.17722951395229317	0.1514409292167735	0.10905129142871756	0.6281921176052097	deltaTPS1	1
0.24318156714625086	0.1382080089615707	0.15107820915086675	0.010857195720737877	deltaTPS1	1
0.03712501889414199	-0.013097100545411858	-0.015400639979270185	0.036058022021594666	deltaTPS1	1
0.2076140165111553	0.09559080953467729	0.26460369472691	0.007829394039712733	deltaTPS1	1
0.15807569503415422	0.19422941424076431	0.13062428419158403	0.10557947069205141	deltaTPS1	1
0.018783934794003636	-0.0027479459624644054	-0.002763131875059237	0.015133876695140516	deltaTPS1	1
0.17218618109508557	0.06395762108169745	0.12497856910107269	0.0836229471942537	deltaTPS1	1
0.23691752577864578	0.10975202458222783	0.16269520814937835	0.03408508617021687	deltaTPS1	1
0.11570762858120427	0.14621993344695797	0.1507709452888788	-0.0015583805470767223	deltaTPS1	1
0.06549082172323238	0.12770344009926113	0.04555784613809607	0.034752780276135174	deltaTPS1	1
0.27740392987420676	0.13362588378987997	0.13375739767280315	0.02394146206056465	deltaTPS1	1
0.1928026953476099	0.12261045788152565	0.12020566150360071	0.058011542838065935	deltaTPS1	1
0.28464027508462314	0.12806615138255353	0.25359090141804	0.018608985945740095	deltaTPS1	1
0.19279770474079982	0.2284742131246279	0.16023012484815333	0.046123461314600725	deltaTPS1	1
0.23176445453146285	0.1343498107697454	0.18874665767737378	0.055479217019915116	deltaTPS1	1
0.18227760268201912	0.096247755689986	0.09898065947758983	0.17259064048311923	deltaTPS1	1
0.2189472203302443	0.1273469622866876	0.18644631973233164	0.10149988431114518	deltaTPS1	1
0.14140226561850364	0.11475042590483815	0.14045507259709544	0.01961219701437037	deltaTPS1	1
0.2154262660799354	0.16015566094071898	0.16203189694639583	0.09460133993525498	deltaTPS1	1
0.2508093565326713	0.19971407897772295	0.17159587738641302	0.1164756248486148	deltaTPS1	1
0.17593408962182813	0.17225689224769133	0.24055796262079146	0.09702164167104288	deltaTPS1	1
0.17565490219633148	0.1323073537341936	-0.013122974278555962	0.22177905379058854	deltaTPS1	1
0.2674981311875629	0.1813520651701854	0.2678885416896089	0.06245595501764976	deltaTPS1	1
0.00041407869861431843	-0.0003312355205605703	8.282945434333524e-05	0.015092099330578103	deltaTPS1	1
0.24164257841457173	0.21667253799095001	0.1947104833326781	0.11134176721940621	deltaTPS1	1
0.01229645381317066	0.0009056332850847617	0.02298849002635929	-0.005736200581118404	deltaTPS1	1
0.18443945399131864	0.1426582003598343	0.25846694793367275	0.10072987238092831	deltaTPS1	1
0.21378517032040792	0.24000511936939678	0.1841432801795932	0.029678707826212593	deltaTPS1	1
0.03816565909670213	0.003921588730512939	0.007110656361538085	0.012048775789530262	deltaTPS1	1
0.3307358135543998	0.19763547011722596	0.2367229867183542	0.1109331745976569	deltaTPS1	1
0.1265504133061471	0.13765168739872363	0.1973144690484788	0.07442142570997262	deltaTPS1	1
0.29947539666704975	0.17384112482168323	0.12050551681727123	0.12520390495255806	deltaTPS1	1
0.13473702817981556	0.19054542639846758	0.18946211167619956	0.1186228013623264	deltaTPS1	1
0.2513102480109443	0.1357880023493748	0.1936652654870097	0.2629582196495395	deltaTPS1	1
0.17456382063266654	0.1136543419336011	0.11983760652498596	0.08769406753271744	deltaTPS1	1
0.18941916428105593	0.12980905727794534	0.15788532544183073	0.09880206834040677	deltaTPS1	1
0.12979178570282376	0.19061824082768686	0.23317024696922148	0.15405313600877057	deltaTPS1	1
0.2468600779315258	0.1896227256363649	0.2575136553098454	-0.01330309617088314	deltaTPS1	1
0.1598364270408196	0.18553764247192	0.23324733891420305	0.04602269294609269	deltaTPS1	1
0.12163087400927723	0.24900234044279465	0.21215111509730436	0.11620758079196658	deltaTPS1	1
-0.07598463663220101	-0.02694887779757134	1.287599643522941	-0.12585686318111258	deltaTPS1	1
0.27786312294338017	0.1778305900294371	0.14247379446609204	0.14876265427417754	deltaTPS1	1
0.32070769291824663	0.15352843741184474	0.17446789262626036	0.1346989087397911	deltaTPS1	1
0.16233053784643423	0.08700016650378928	0.2362775415192597	0.10080151479607666	deltaTPS1	1
0.20777461358739518	0.16217414323764512	0.2590201331604662	0.07024702664785207	deltaTPS1	1
0.2772477245237238	0.15608358915319154	0.17989151641208204	0.09822671971591244	deltaTPS1	1
0.3018522804600359	0.2050094250195798	0.1535151287839531	0.13685732992731822	deltaTPS1	1
0.1958453928216675	0.13593383373335471	0.05691589916468794	0.2286397955921807	deltaTPS1	1
0.023517474352486717	0.0033670160906720597	0.024554852017374427	-0.008051703783289368	deltaTPS1	1
0.018140556390779654	-0.006171103901553561	0.05800368095685278	-0.0351739426222055	deltaTPS1	1
0.0	0.0027155531787512012	0.058101003829532316	-0.021240497488083616	deltaTPS1	1
0.23036890207164948	0.08662985021494642	0.13450685818918828	0.0871132478342712	deltaTPS1	1
0.011645061597229693	-0.0008084076134526973	0.0360850635911161	-0.026667834703601644	deltaTPS1	1
0.14939298938366816	0.11054133032751892	0.1425076770627944	0.10095552033130398	deltaTPS1	1
0.01555756211885355	-0.006198772642726449	0.005699022476184659	0.008264650975605253	deltaTPS1	1
0.2560088039076708	0.13425679870009094	0.12823102754528334	0.12805192838697846	deltaTPS1	1
0.19369256706171548	0.14211689658643248	0.20482230869574433	0.07733019052449357	deltaTPS1	1
0.22492216587184638	0.1052440003275527	0.23909030278022575	0.11031980877397196	deltaTPS1	1
0.2732366547233665	0.22172698796039916	0.17718471936680433	0.04093701093128886	deltaTPS1	1
0.018837348055993436	-0.004284516362550645	0.0034305451899726905	0.015428994179952641	deltaTPS1	1
0.2504939590746549	0.21006661685102743	0.1797113770231952	0.0983525354045947	deltaTPS1	1
0.04430941797184995	-0.00017670966785810697	0.035802610807613	-0.005459111301936658	deltaTPS1	1
-0.0281088399991143	-0.030532740308251902	0.0013101261472963062	-0.00886313986280289	deltaTPS1	1
0.04477370070178516	0.03501040895473224	0.08778602587117715	0.05139077227692496	deltaTPS1	1
0.2285644231010445	0.22769929244511414	0.12466447110584827	0.08807298737490239	deltaTPS1	1
0.09486842250472546	0.1650693071382289	0.24617677379689873	0.03605248694727842	deltaTPS1	1
0.19777161198610257	0.14255071292914462	0.17056353618591663	0.08343668360720231	deltaTPS1	1
0.28007925306594517	0.12099821658450384	0.2128950660518577	0.02492480789931096	deltaTPS1	1
0.23509970840090139	0.16938037576821832	0.19804223986078687	0.1176695653988139	deltaTPS1	1
0.20405397773140851	0.11894950844006455	0.318899219342568	0.08523255464213882	deltaTPS1	1
0.16932821921802704	0.17830716802075242	0.126081302376225	0.07935453275092692	deltaTPS1	1
0.009914402824650516	0.00520838042912779	0.017813588821575625	0.004046084948668097	deltaTPS1	1
0.14229703088160214	0.15894562434064008	0.11686993731178166	0.03890096923627421	deltaTPS1	1
0.186281393633277	0.17603350348495644	0.179378750389216	0.024578612205181326	deltaTPS1	1
0.1543952876682208	0.2001654135103834	0.23813684705500482	0.014794397509433689	deltaTPS1	1
0.19713581751769008	0.1274158648815628	0.15458316111017825	0.04046081190211023	deltaTPS1	1
0.2609194494432255	0.1633062799186078	0.16128495638145424	0.05532576664612088	deltaTPS1	1
0.1426336973784142	0.17036697349820837	0.10513902725214254	0.08742540821213096	deltaTPS1	1
0.2826267674942604	0.14198294559607588	0.06938751887954575	0.04326511211983792	deltaTPS1	1
0.16178575835653022	0.1241861750508482	0.22804895811563325	0.07324290802960474	deltaTPS1	1
0.19400909725222187	0.10459764827275615	0.2169003971028298	0.05034061796494509	deltaTPS1	1
0.17695920079495675	0.21207487651386064	0.1605805757041187	0.0859922174298923	deltaTPS1	1
0.21871018828461636	0.1197777649223761	0.15676417233357198	0.10250685046136233	deltaTPS1	1
0.020145817988233665	0.06742613607240423	0.1228522018986556	0.04260147906236216	deltaTPS1	1
0.3282879089636396	0.11190723356972164	0.21065074468553285	0.1107525149225292	deltaTPS1	1
0.19052349833767573	0.15900267479791894	0.13894130209166117	0.14681087770867646	deltaTPS1	1
0.21191070670568743	0.0982906434784818	0.17105170883317405	0.0838945862001667	deltaTPS1	1
0.5452423520357257	0.15031185235129235	0.18999750902210075	0.03347126570107571	deltaTPS1	1
0.0972290586188529	0.15704702006910418	0.2730621727937808	0.02016234787323596	deltaTPS1	1
0.2153596989075243	0.19353759507384347	0.13781916084450324	0.05683001100521886	deltaTPS1	1
0.18370790218872762	0.23946269638894238	0.16572764869540968	0.06901088835501716	deltaTPS1	1
0.12994382949569713	0.20530047428159118	0.13749874328603479	0.07749937234096752	deltaTPS1	1
-0.04860096905556464	-0.06463431180272015	-0.018770883324653296	0.02005999689471268	deltaTPS1	1
0.3643536981731096	0.12602169264395094	0.03272763550253377	0.0359081369114951	deltaTPS1	1
0.29875413482734914	0.149627942780302	0.06447720265036319	0.13849735144567396	deltaTPS1	1
0.27292487714162833	0.18171250960054855	0.11781153364158356	0.03648045698558653	deltaTPS1	1
0.1864412736593636	0.08092151272520698	0.16003988082624843	0.06315265998540603	deltaTPS1	1
0.20972151542879516	0.16043359162836754	0.13437771367250378	0.0764666686145648	deltaTPS1	1
0.25689309825556617	0.160459129521323	0.17104136953095656	0.10559519260751286	deltaTPS1	1
0.2703285198015798	0.1863086723266179	0.058201587074907475	0.05558604205239573	deltaTPS1	1
0.33873370840672545	0.18644737599099165	0.13543747706769985	0.014432820247453104	deltaTPS1	1
0.22953943068554084	0.1768094922545241	0.13178308046874407	-0.022102543563870373	deltaTPS1	1
0.28816802185075796	0.1025367596416531	0.09183566652938242	0.02704974513230769	deltaTPS1	1
0.16428774649628286	0.13100903771416741	0.146451686184211	0.10755767393939362	deltaTPS1	1
0.2837463723828066	0.09089729361653578	0.12538521915519135	0.06153775677608478	deltaTPS1	1
0.21611174971057798	0.18240647330578852	0.18556657511221977	0.13077912399465802	deltaTPS1	1
0.17559504191719374	0.20166197800478824	0.06333266797663985	0.1337900778738881	deltaTPS1	1
0.28884580904815926	0.10843787045476516	0.15541575915805905	0.05585749363111984	deltaTPS1	1
0.3063516078041185	0.15650537497110747	0.1291890563410733	0.07350817076206327	deltaTPS1	1
0.1926602710078484	0.10541865181276654	0.09702671096403455	0.07328541445610834	deltaTPS1	1
0.2903443496221797	0.1327359045216277	0.13550044314438386	0.10046063746423757	deltaTPS1	1
0.10629738210480029	0.07971386846405099	0.11154478437528238	0.06760848594255048	deltaTPS1	1
0.12421808503218851	0.20495687440479984	0.1331190072419235	0.04213948856458951	deltaTPS1	1
0.08585669380195943	0.06449909256909798	0.10743688134875147	0.043983675811132134	deltaTPS1	1
0.14861033415871658	0.14474274972546577	0.23057158486622192	-0.1478652665742367	deltaTPS1	1
0.3274731245892567	0.14972167795698368	0.11982163978511712	0.08387877493229288	deltaTPS1	1
0.2154227540121874	0.14229266892218315	0.11717202899236599	-0.0024758534010102026	deltaTPS1	1
-0.0032837668735426137	0.002513053811500599	0.022251031980000523	-0.3655572648709358	deltaTPS1	1
0.040209987324143964	-0.005690193098031012	-0.03207309238474831	0.05367299549763551	deltaTPS1	1
0.16911226349695815	0.14382114087543124	0.14735023994831833	0.08760680724133492	deltaTPS1	1
0.14535848807346746	0.1499532569062357	0.24536805452289812	0.057339538822656716	deltaTPS1	1
0.1852398170821205	0.11797625480339548	0.11621279605231463	0.02899002040709612	deltaTPS1	1
0.262442267516749	0.12567744640687428	0.1504184586411118	0.08141930361869434	deltaTPS1	1
0.05917401967196889	0.10424313610271423	0.1986809665072706	0.052328802976389095	deltaTPS1	1
0.27498493485227654	0.1017723098596893	0.09422393228723519	0.08037509916683622	deltaTPS1	1
0.3205051367011645	0.08367744565108937	0.11214605830207311	0.1273626337755725	deltaTPS1	1
0.25135041703934213	0.18855092164348067	0.13278927597198106	0.11485998975220695	deltaTPS1	1
0.27773320219430564	0.19311182694312393	0.14608783501957087	0.10727202197588712	deltaTPS1	1
0.27840536850390696	0.18459034488531814	0.043593526614010565	0.07995093001833921	deltaTPS1	1
0.2857140029077487	0.1004399659432136	0.1110666768468645	0.08574106808944912	deltaTPS1	1
0.20425715675995154	0.1629161791585988	0.1179910286747636	0.04033283369975823	deltaTPS1	1
0.18504956247605	0.13107227960927137	0.11338414560987332	0.07155349457392333	deltaTPS1	1
0.22708775259871405	0.1887656173442576	0.15896330590663302	0.03751423691763932	deltaTPS1	1
0.26497121350886577	0.11898093280418827	0.13821245896357326	0.06728839265281943	deltaTPS1	1
0.12115079084567183	0.07933362850656413	0.14530608541136425	0.09298607377480587	deltaTPS1	1
0.047197874662621646	0.0	0.08326984416149445	0.11852352201371974	deltaTPS1	1
0.7464072890774014	0.23161872296796918	0.14790238086372212	0.09520747332252226	deltaTPS1	1
0.22843301966457163	0.12747168653317054	0.12819668375048152	0.043573815347119134	deltaTPS1	1
0.28832247578679177	0.12368690580555035	0.2099704464570397	0.008179077993951728	deltaTPS1	1
0.2578886575296179	0.14610645085606935	0.07153852541424037	0.10500236081287556	deltaTPS1	1
0.13287906671974603	0.1447567584812808	0.08733945337442638	0.12917699214759462	deltaTPS1	1
0.08739492697647545	0.13641212206741135	0.23628993739848334	0.0488971835087076	deltaTPS1	1
0.16271120021731397	0.18172105916665823	0.22290505858371618	0.06141271642213016	deltaTPS1	1
0.14353396749425923	0.2127675560933964	0.10491233797598055	0.09610458068263135	deltaTPS1	1
0.20367399662180766	0.07777355153146567	0.18872684913812146	0.10095048554602681	deltaTPS1	1
0.1581334673562324	0.12888998402277402	0.18415149096692576	0.0796122457250354	deltaTPS1	1
0.16280153608631978	0.07616866046171306	0.13265884159014119	0.011770044684148221	deltaTPS1	1
0.18500754497634442	0.1342350575260434	0.15483458510927992	0.0795178923745054	deltaTPS1	1
0.19219437327397962	0.11599577439183062	0.172626471237054	0.09637405526421353	deltaTPS1	1
0.09272294681961778	0.08443968748437487	0.059224075206597046	0.42610300423201897	deltaTPS1	1
0.21967239005011258	0.180311151798954	0.1542214006531547	0.0737914470742275	deltaTPS1	1
0.04943332845406746	0.06819516723845627	0.15656738171264117	0.07697096231685743	deltaTPS1	1
0.264159390606754	0.06463870754105921	0.12565721414045308	0.01810445070658989	deltaTPS1	1
0.1540412710492196	0.1195223541718831	0.09946926018567219	0.09785086064558472	deltaTPS1	1
0.31260941283393134	0.13592643246791766	0.08541421183452146	0.01778250824817806	deltaTPS1	1
0.026204862848771673	0.05574638240163902	0.13208532650183974	0.05866359240144318	deltaTPS1	1
0.16704357018999352	0.1517782887555326	0.1701726280137885	0.04401089905645204	deltaTPS1	1
0.17894724771168463	0.14285780698526268	0.15002417553114292	0.10405397319515221	deltaTPS1	1
0.22879270919699446	0.20983716154477638	0.2381890422460144	0.10806900916917891	deltaTPS1	1
0.13897876127989303	0.18512145245326836	0.1752561566465209	0.06386717345109452	deltaTPS1	1
0.019799541193209994	-0.0014955145745580523	-0.00932251747935322	0.028663974233901192	deltaTPS1	1
0.001863267169888191	0.004698881229385651	0.0022624472991447514	0.009087346458908598	deltaTPS1	1
0.21489531593780267	0.15331894840736857	0.18517909620866269	0.06248844550389995	deltaTPS1	1
0.22382267072146927	0.1451079501961732	0.21572159500813512	0.06553749017084376	deltaTPS1	1
0.16270353097633863	0.17390109889302893	0.19418695605268418	0.1074000899853095	deltaTPS1	1
0.18100222871839397	0.2193836302795291	0.23607896597523256	0.0929020267214747	deltaTPS1	1
0.2197770418217258	0.13521865616335624	0.09254120030221795	0.07013480047827242	deltaTPS1	1
0.12053520939352082	0.2064151954088625	0.06628597993382115	0.08889154091722853	deltaTPS1	1
0.07992435047094802	0.11181095289199333	0.21803867035420937	0.06064067075929224	deltaTPS1	1
0.018605941148077638	-0.0076532106413377725	-0.0003673769452566475	0.017868712574456436	deltaTPS1	1
0.1902879096722386	0.185482210440772	0.14785155697505922	0.0922941374013228	deltaTPS1	1
0.007932689736482732	0.15287430428298918	0.15043806307813745	0.014083929803156639	deltaTPS1	1
0.22372879425682018	0.19075729694556173	0.14705648139103572	0.1094243135156644	deltaTPS1	1
0.16524858672307352	0.15563531969585676	0.161676009354535	0.07622918415266643	deltaTPS1	1
0.23045602930926876	0.12695158846911395	0.175137677372251	0.08517976422803204	deltaTPS1	1
0.15389619451829084	0.16404580539482885	0.0721001744870451	0.11571780380294706	deltaTPS1	1
0.07182497739041747	-0.016781620536284243	-0.01927836349940953	0.04774224346696387	deltaTPS1	1
0.1858760782105201	0.48421528668851116	0.27264795649166623	-0.09522585683924656	deltaTPS1	1
0.12125287349013969	0.12489362425584297	0.0016122545206847974	0.04975420770645096	deltaTPS1	1
0.2966745509941737	0.18969524947064	0.1718878995630634	0.07327530494537404	deltaTPS1	1
0.24176893904849162	0.24326365464361985	0.10689785467138849	0.0986610833073973	deltaTPS1	1
0.032956680887219154	-0.005674869700943375	-0.03281546450611651	0.0379994161509315	deltaTPS1	1
0.16976836634076936	0.13839724275177995	0.08537773961188148	0.07640360182671724	deltaTPS1	1
0.32323398364042066	0.0854574539570137	0.18301815178694783	0.05564745252181878	deltaTPS1	1
0.047093607529850534	-0.017144536739316096	-0.03142095881254113	0.05889151782819163	deltaTPS1	1
0.00712059883878386	-0.007120598838783887	-0.01543961880145093	0.024254177476202794	deltaTPS1	1
0.17832153546041649	0.11045495589413623	0.10916887320933097	0.072897947665699	deltaTPS1	1
0.15320330109136024	0.18016223632193626	0.17757258741644108	0.058581392642946296	deltaTPS1	1
0.01471833614756491	0.005818431456578837	-0.0060729491510540575	0.013314024519900266	deltaTPS1	1
0.019669707280016147	0.001481482565328635	-0.007952453919832233	0.01553762507819003	deltaTPS1	1
0.1833241768782896	0.17779867881378109	0.1162043366538018	0.06668468277035902	deltaTPS1	1
0.21046720414321815	0.12242166167434422	0.2086330750196194	0.052881743065650334	deltaTPS1	1
0.17495063282396736	0.15388291547163976	0.1864266107758888	0.09667394538365522	deltaTPS1	1
0.2478003951251257	0.1807892396383117	0.12131219095157272	0.04735733792075638	deltaTPS1	1
0.05782358018405095	0.06014308293725101	0.11773365050152088	0.038758477155478664	deltaTPS1	1
0.1492707843992107	0.195794509111049	0.11976213058759956	0.08120497396520653	deltaTPS1	1
0.1945923036082017	0.1584332332341051	0.1354428937318441	0.06934705765079033	deltaTPS1	1
0.24324498666661698	0.16640606597724658	0.15034895362665399	0.029768225813722855	deltaTPS1	1
0.014887831244361046	0.005917228823501399	-0.01319787138291169	0.02585152324663152	deltaTPS1	1
0.19726420402766204	0.1727613371938456	0.21546874035866787	0.01883561332285429	deltaTPS1	1
0.001383126746445055	0.006518102598660011	-0.0010235418108623998	0.02106630534868774	deltaTPS1	1
0.2338656755459595	0.16591263503702594	0.13476370253983105	0.07132732372784223	deltaTPS1	1
0.22241983962541273	0.1860197682251545	0.18318473605430818	0.07266296482351424	deltaTPS1	1
0.2018964334579011	0.15136778100472237	0.07678821840917359	0.09376093409582405	deltaTPS1	1
0.1818698839735022	0.19439080527679764	0.44236593019880704	0.050439858094191714	deltaTPS1	1
0.0534203386177196	0.027740869802766188	0.009293711232662613	0.011595083878284274	deltaTPS1	1
0.2090868889811961	0.16988708975546873	0.05844387624466333	0.09073010916597767	deltaTPS1	1
0.45769138792382197	0.008555876896059517	0.10813325757496546	0.013176752977069326	deltaTPS1	1
0.1540708649974934	0.20781518994250756	0.1530566500604592	0.033307079032630436	deltaTPS1	1
0.24387903808324957	0.1526448802948691	0.1722084610905572	0.07636504309868461	deltaTPS1	1
0.21669378436389383	0.18078717768485822	0.0521976918875415	0.08377183657331708	deltaTPS1	1
0.15027808083049596	0.11673687885342222	0.17633017136501408	0.032717217490254885	deltaTPS1	1
0.22644102706822192	0.11517271409244023	0.14933242707875982	0.061019105417317955	deltaTPS1	1
0.19885823419570164	0.250287234898137	0.23899170348763996	0.04126506831570602	deltaTPS1	1
0.02979893221556048	0.009765935458622924	-0.009108905140688503	0.03639695575892637	deltaTPS1	1
0.07847394222415979	0.29344782596174174	0.11913183604270754	0.014372121334268299	deltaTPS1	1
0.11107432505022233	0.06643119350318628	0.1139302962301335	0.01650962592674225	deltaTPS1	1
0.24456943483798813	0.20492794726282695	0.1363132071216272	0.029940759136764625	deltaTPS1	1
0.2910587927212536	0.06733361771279257	0.12841275804661992	0.07938421562468867	deltaTPS1	1
0.17423317470672092	0.12357440058910871	0.11467775718236123	0.05669807903245135	deltaTPS1	1
0.17755286100237558	-0.05314378657982193	0.06982597879480493	0.020913036607952865	deltaTPS1	1
0.20822241026313465	0.09678916875566897	0.0652258503198274	0.0847683524114419	deltaTPS1	1
0.18153717316801904	0.166576195916531	0.14114330347922288	0.11495233541327579	deltaTPS1	1
0.16356309090371426	0.16191774091394487	0.16131704477514616	0.07329188662606997	deltaTPS1	1
0.10224561307684044	0.15746839796595757	0.1850490542659876	0.06594068110887102	deltaTPS1	1
0.22005849774776798	0.19906205147041786	0.14449731983459085	0.07362882951775053	deltaTPS1	1
0.330894050536606	0.1397776514843488	0.19315055196021866	0.13089806368002221	deltaTPS1	1
0.19351248959077477	0.1253617109943037	0.16257932628802518	0.1026560370974163	deltaTPS1	1
0.28425528062292554	0.13743835955738887	0.12865377158766608	0.0904485665853264	deltaTPS1	1
0.06833533728183072	0.0029168774994355706	-0.015007276598042973	0.051680257495579605	deltaTPS1	1
0.25104597189861805	0.452241659946881	0.13587562518979326	0.06713782057515695	deltaTPS1	1
0.06329461585115682	0.12676931424305038	0.07137759084730573	0.023198717033460582	deltaTPS1	1
0.2691584321559987	0.13748010332121707	0.12393461370151654	0.1097522106974471	deltaTPS1	1
0.03187519776105061	0.1526009072919315	0.13726103192044006	0.03530042054295054	deltaTPS1	1
0.6547276167139281	0.18336351314046753	0.1418002884626876	0.07972254007156616	deltaTPS1	1
0.11495170996745016	0.12453648560306767	0.06069664971623886	0.039466622437545514	deltaTPS1	1
0.13545617849408656	0.13452785934564415	0.2032528295409649	0.076541941239386	deltaTPS1	1
0.16569665017891208	0.14776742793130968	0.1782836477591844	0.12760435147163285	deltaTPS1	1
0.3154568465487956	0.2557197015657922	0.10968141423715193	0.0565455448863407	deltaTPS1	1
0.1689708068681112	0.1800918986955721	0.14847498969128128	0.00993296737442232	deltaTPS1	1
0.07288522852417151	0.15171762003052905	0.11484716507416771	0.0879936164311477	deltaTPS1	1
0.30034065625939715	0.21204809536020885	0.10999553287739143	-0.007013071112060803	deltaTPS1	1
0.20388439411900303	0.1262434071101527	0.14596585251876734	0.07672744355026077	deltaTPS1	1
0.18733250704813736	0.18495596962686287	0.16134385162910095	0.05123069755799812	deltaTPS1	1
0.09093711478331704	0.11159663211108828	0.10482533174421477	0.08061005900494395	deltaTPS1	1
0.16041667136837903	0.09309598276045124	0.12081091176523108	0.05126740071430701	deltaTPS1	1
0.24127490224680778	0.21124629627400476	0.11233094914753375	0.08225981200422766	deltaTPS1	1
0.14878558811340856	0.1586002679020946	0.2628728061269854	0.10053211897421507	deltaTPS1	1
0.21453748687364907	0.10519798924585354	0.18598740621868964	0.03345578799196009	deltaTPS1	1
0.012510129461246784	-0.004890934408780592	0.6815293131380424	0.02880488233808114	deltaTPS1	1
0.25497524472829397	0.21429785607562962	0.15815811855854	0.03576075434593008	deltaTPS1	1
0.005064088567583833	-0.0011869441775812538	0.01607855581726572	-0.002306809166756305	deltaTPS1	1
0.11427903331379359	0.20689884111899506	0.10835807349510929	0.17367785331626803	deltaTPS1	1
0.23330069989144528	0.11354025577642862	0.21371271014733062	0.1231444996701943	deltaTPS1	1
0.2741041169921682	0.20515561390779127	0.15968484803840935	0.06396451605308123	deltaTPS1	1
0.22266121501534936	0.17187726137505457	0.18538305183014128	0.16235056769468992	deltaTPS1	1
0.26060452064056494	0.23286627537640042	0.10076504564004181	0.12648677041868928	deltaTPS1	1
0.22464439114508108	0.1514347014460088	0.13280643253322794	0.0900411362144656	deltaTPS1	1
0.3498351804495344	0.14363411316875282	0.19492548245166602	0.10007045140311525	deltaTPS1	1
0.1859492672988079	0.1375377849616979	0.20590221405697484	0.10185320131205192	deltaTPS1	1
0.12499296592053691	0.20830859950566863	0.23641557616797684	0.15954761826993583	deltaTPS1	1
0.05929171559432473	0.09999295231948949	0.08191793972381771	0.036024909636809835	deltaTPS1	1
0.2447838723560999	0.2404377783696805	0.15113046695992147	0.15351699798219548	deltaTPS1	1
0.2832894425749572	0.13240649770627713	0.20697753549568326	0.07312870737444256	deltaTPS1	1
0.16547605519589645	0.12508974160195474	0.15146674280701833	0.12754560604457213	deltaTPS1	1
0.18002366520423665	0.21821868694898758	0.19124965422463858	0.0924107837685886	deltaTPS1	1
0.013873985413166031	0.00335346662835904	0.009709042928550758	0.00021848372643907868	deltaTPS1	1
0.2624152393142803	0.15554920680414183	0.17202532004885393	0.11028568339008757	deltaTPS1	1
0.1584399169947932	0.1564579152246009	0.21709236471902993	0.17210644279057	deltaTPS1	1
0.21563552419299772	0.17654998247872986	0.24644711256516297	0.038270934112159385	deltaTPS1	1
-0.002876326244724961	0.007160026887374236	0.03278735698106612	-0.02038325723959289	deltaTPS1	1
0.2327378339425199	0.19874210988857577	0.1363921772193599	0.3394622600116342	deltaTPS1	1
0.32217364814053245	0.18022205628168586	0.09204966751997695	0.08600302585704037	deltaTPS1	1
0.1300288769813118	0.09533933517329427	0.08240445542086573	0.06818254512455696	deltaTPS1	1
0.21196289272625624	0.22144985390748098	0.10019859425766163	0.11398096797759043	deltaTPS1	1
0.21181557215796912	0.1287577902666336	0.2173084432980658	0.3034046596044413	deltaTPS1	1
0.2739650584100399	0.13321083552840768	0.1328370917030063	0.08387853362101952	deltaTPS1	1
0.16214640709743644	0.14081987899790918	0.19235207518155858	0.05174745344344894	deltaTPS1	1
0.1366140196504155	0.1613691829966726	0.20349818063923103	0.013167397404529598	deltaTPS1	1
0.21318452209921085	0.14927587234434242	0.13716050443855216	0.07506943503988972	deltaTPS1	1
0.1970783701896457	0.4104510588106901	0.12041460110789928	0.11618445828238685	deltaTPS1	1
0.22008660636971192	0.4698508893605702	0.17266667534300806	-0.19911403901372726	deltaTPS1	1
0.194415886700702	0.0725869210392929	0.08101763942048715	0.10461089866727553	deltaTPS1	1
0.20616899369796318	0.10848004474800774	0.09110334344200056	0.07407133927232426	deltaTPS1	1
0.05905304262365233	0.0630373600226948	0.07756322416115413	0.10445592673862301	deltaTPS1	1
0.16443738306720193	0.2393064407954696	0.19347309794959802	0.08010783957622232	deltaTPS1	1
0.2840225219524293	0.0523820097035716	0.1513865457571579	0.11655761474088978	deltaTPS1	1
0.2290821700545076	0.14601128968373128	0.2591595329590444	0.05679649224761052	deltaTPS1	1
0.25938307519855053	0.29861894049143894	0.21492217094761124	0.06874646744093846	deltaTPS1	1
0.22740090910759694	0.13065647466027028	0.12719034667186158	0.07490100328258574	deltaTPS1	1
0.24728342112500254	0.27616662268539705	0.1594468950129137	0.11274813543550101	deltaTPS1	1
0.23694135458555968	0.11803269175850846	0.11811970481371532	0.07927504776358646	deltaTPS1	1
0.024847217427293327	-0.0018522350879444417	-0.012315379416625766	0.02674434247549311	deltaTPS1	1
0.28702927888061996	0.0925449614202684	0.18238444342268537	0.0498092142100836	deltaTPS1	1
0.2510987212713262	0.21387268924991495	0.20983813362186202	0.11180194918230478	deltaTPS1	1
0.27559175841796524	0.12218072263196444	0.15861958450529368	0.12148939337356295	deltaTPS1	1
0.22325742358505224	0.14074853269301704	0.20470272266004366	0.05210408328265728	deltaTPS1	1
0.09118492190599962	0.07304103528076088	0.16592857700682007	0.08085698244105516	deltaTPS1	1
0.1075501203602379	0.08717669357238897	0.10830969560640545	0.06000995791448637	deltaTPS1	1
0.03721767899041989	-0.010442640011248951	0.005862455311916896	0.018665623182680287	deltaTPS1	1
0.32870318084102484	0.14768921431133858	0.19585959360176458	0.011378493561308139	deltaTPS1	1
0.12302033652057817	0.09329965170919816	0.1706965280676121	0.03747226902782687	deltaTPS1	1
0.18028260823433073	0.1652818999675233	0.13963144601081048	0.05502272988543539	deltaTPS1	1
0.19190814301775988	0.15219941064006304	0.24293658080770827	0.09154330537881834	deltaTPS1	1
0.26971771049795173	0.2000726009796693	0.18232675567723455	0.10421350307897721	deltaTPS1	1
0.24295788050307157	0.16932256914937865	0.17123297270816104	0.010580758918646105	deltaTPS1	1
0.2694795863375241	0.18264989016024963	0.15018156828986035	0.008257496061252177	deltaTPS1	1
0.2513921124454985	0.14217303216612942	0.1264883013213124	0.02253345733230652	deltaTPS1	1
0.19158859884886395	0.150450247439388	0.09971669468144795	0.05916592071689303	deltaTPS1	1
0.14324115612993843	0.22263909524316958	0.19096272745380977	0.06730674205882303	deltaTPS1	1
0.24083500277048428	0.14194637689171521	0.18278799317503105	0.09853620218220242	deltaTPS1	1
0.14678300780537779	0.19131427488036726	0.20683836145091858	0.10005100515623652	deltaTPS1	1
0.0006285355950255569	0.004377764051189362	0.015530467957928857	-0.0036349110006861805	deltaTPS1	1
0.09758746474653408	0.1361221209864815	0.10734881677524176	0.0364344527126722	deltaTPS1	1
0.31240860963647066	0.24129897157056174	0.17290934069046762	0.05330626122044593	deltaTPS1	1
0.147469691854776	0.18796638027157345	0.09829999940819523	0.0613972913015231	deltaTPS1	1
0.22165954499128088	0.22329267779989753	0.12538706555216128	0.08721032001623692	deltaTPS1	1
0.20845082315009122	0.08309824460155796	0.14183876592173814	0.09079806528712837	deltaTPS1	1
-0.011477734648192756	0.010011457937553866	0.031993854337641896	-0.01609656150706556	deltaTPS1	1
0.287141855436417	0.1528637884756947	0.17727106342163637	0.051990243885136116	deltaTPS1	1
0.18688653663606555	0.3399017893745452	0.1317277338623342	0.046083545725661056	deltaTPS1	1
0.14775083058420557	0.1375478529487485	0.21067072161743622	0.05781208801193849	deltaTPS1	1
0.3026617677385999	0.14505845003416595	0.2084025889674327	0.045574200463718684	deltaTPS1	1
0.17540529441252095	0.15680062746321008	0.15721694726918928	0.06260454664659254	deltaTPS1	1
0.020742379134623748	-0.006445966137702163	-0.05355101311802477	0.046340432995361766	deltaTPS1	1
-0.0007855461160206061	0.003525278998333381	0.021393637602604383	-0.003377123532782016	deltaTPS1	1
0.21108379587311046	0.18038117391004604	0.32394553748551874	0.04284165648704789	deltaTPS1	1
0.17073187188565572	0.18292093791305866	0.1616105942273917	0.012722499107019837	deltaTPS1	1
0.02830708248077999	-0.006619366105152414	-0.007459113968609697	0.8653664606463782	deltaTPS1	1
0.02005410181533532	-0.005320546784178535	-0.001275185593002693	0.02393278369902393	deltaTPS1	1
0.19185180816332587	0.20357135624419445	0.16957949612939074	0.012691388713362797	deltaTPS1	1
0.22735310692870886	0.1485128184310234	0.09840431084810387	0.036967829314418874	deltaTPS1	1
0.0307626165031445	-0.009555754074676882	-0.02318011646950937	0.03846424743987921	deltaTPS1	1
0.18738087655979516	0.1306617204832838	0.15559787590238142	0.051741678784275484	deltaTPS1	1
0.18105733361727527	0.1745255094140366	0.17041793995449306	0.10337726973675108	deltaTPS1	1
0.16854969624499877	0.12102066617527214	0.16149881768387886	0.05430335227873578	deltaTPS1	1
0.29863371795999255	0.1457882859874759	0.08370708601960032	0.0959449108756389	deltaTPS1	1
0.2664487065852142	0.18901073992975737	0.07577546538743671	0.12365273458003398	deltaTPS1	1
0.173165622811207	0.13068337907518282	0.006786226933368412	0.10513856394875173	deltaTPS1	1
0.22668183686350998	0.08878452034994351	0.1803720832658338	0.05479371334571328	deltaTPS1	1
0.025646647193775345	-0.0029069849327099224	-0.016109521542981207	0.03506066375144137	deltaTPS1	1
0.2355483401919266	0.10021578881095061	0.045845679001096706	0.10119289261936126	deltaTPS1	1
0.0512477786618358	-0.00888122816992025	-0.050891347154971116	0.09789433393242145	deltaTPS1	1
0.2504841945805555	0.1458308593492979	0.12326147299018816	0.08057776126762939	deltaTPS1	1
0.2110101334450523	0.13659748152764034	0.17614872374889773	0.09484752631362357	deltaTPS1	1
0.35147559032828307	0.21232823203693388	0.126100103579925	0.0690651728391127	deltaTPS1	1
0.2053209069898107	0.10867615747823794	0.12282290010559889	0.037366548244286715	deltaTPS1	1
0.18134286190946658	0.1704381735375407	0.13019178776538468	0.038414223803249256	deltaTPS1	1
0.21594843127843932	0.1615317556939989	0.132240016673053	0.06526714690917053	deltaTPS1	1
0.1423092913549593	0.2661498376755164	0.17119513180178056	0.052304887813947765	deltaTPS1	1
-0.016377009834364593	-0.014212297765370854	-0.037328551446790814	0.05389379473086799	deltaTPS1	1
0.1968552494743495	0.14366868414866718	0.1892797919668173	0.08050015694976752	deltaTPS1	1
0.23180219750185252	0.20866430699488134	0.15400541966528833	0.06515046812100131	deltaTPS1	1
0.15338079929489165	0.10368983904057279	0.10960166306065289	0.09448621891992712	deltaTPS1	1
0.24906575909391726	0.14488678360721982	0.1958688447529359	0.061949728630901126	deltaTPS1	1
0.2722319914574102	0.13448468175981343	0.15251535539319697	0.031127206132177072	deltaTPS1	1
0.1784994009869891	0.07770783245954373	0.14958494996602714	0.053177002882712904	deltaTPS1	1
0.16553907850777147	0.14962921842041646	0.08426334383450561	0.06113463315120464	deltaTPS1	1
0.06569575725367681	0.10824528545115557	0.3927105548322924	0.07216966070691397	deltaTPS1	1
0.22759051784972334	0.17694220644295988	0.13665965173049321	0.11997609221834225	deltaTPS1	1
0.00207407704815411	0.02704917265757959	-0.004784725508075393	0.02131515663851944	deltaTPS1	1
0.3425319481858375	0.13887342556868645	0.1124996257946458	0.10086680834863666	deltaTPS1	1
0.010855501614702211	0.0007530121905189287	-0.005865724793825355	0.012035180520683034	deltaTPS1	1
0.063421449415993	0.13832801348378715	0.12629098318374038	0.08916935419584375	deltaTPS1	1
0.048143790839266176	0.012886239872188556	0.011280199264584833	0.008907504544837505	deltaTPS1	1
0.28429580681502564	0.17384955912205188	0.16294879374989282	0.043695487436750585	deltaTPS1	1
0.02554583057885565	-0.010257762512776245	-0.011672142302831829	0.025746717243143633	deltaTPS1	1
0.20874063702532542	0.15766604783375113	0.10092179786941406	0.05460191966574919	deltaTPS1	1
0.18830449461766188	0.11536067386536537	0.13139816161710172	0.10237320766692674	deltaTPS1	1
0.1898737357368408	0.24113407409154983	0.17269058013337407	0.04862872938277492	deltaTPS1	1
0.08965885814877819	0.0023158911250191353	0.01743729198976336	0.008583522007472824	deltaTPS1	1
0.007403324319882176	-0.0031188079573315633	-0.010635641016791358	0.034244580729141924	deltaTPS1	1
0.24788711662657836	0.09204651822116834	0.14691479235722604	0.08367816658925625	deltaTPS1	1
0.2982702320891839	0.14944786110943895	0.12058102840844412	0.09216215098254729	deltaTPS1	1
0.12411703037043345	0.17903033108910688	0.11931384547755419	0.0963595924721715	deltaTPS1	1
0.11862001665775943	0.1529980911598661	0.18867498194388205	0.057674083576854246	deltaTPS1	1
0.22375855754180973	0.14766778075872308	0.12126674280163353	0.08123703064905197	deltaTPS1	1
0.17397864647518732	0.2145278093606406	0.11781285524786392	0.04760982942810353	deltaTPS1	1
0.2635579423462025	0.09998429080514917	0.1454446794194105	0.07111897862909891	deltaTPS1	1
0.1534562101004714	0.17607601953077173	0.14323467487050012	0.10846229225403699	deltaTPS1	1
0.26213023480050557	0.10436630975306696	0.20662362427510966	0.11896342751518822	deltaTPS1	1
0.002509865435156333	0.00533622994538599	0.00981110665749725	0.0038022996926096063	deltaTPS1	1
0.00533622994538599	0.002822872706286561	-0.00459529568955649	0.013315433000361192	deltaTPS1	1
0.21333467047711205	0.14958478309811474	0.19307503212862906	0.0634506878425023	deltaTPS1	1
0.21794627318227244	0.06378107414575745	0.1517798467050066	0.07773283979397412	deltaTPS1	1
0.2200595417458751	0.2425990052201221	0.17422017377981353	0.044803996571255604	deltaTPS1	1
0.1610329016713367	0.11680005221013118	0.15236628833498295	0.09824630649663456	deltaTPS1	1
0.24866908729773984	0.09903552316805588	0.13206410772143057	0.06136613157246616	deltaTPS1	1
0.16651525799403388	0.1463524105411224	0.17857438265847042	0.10892146689928564	deltaTPS1	1
0.3204297355015458	0.2165758477729889	0.17085490469373063	0.025915764522101842	deltaTPS1	1
0.09052534419441743	0.0934436130725876	0.09680292345406204	0.025888587858845926	deltaTPS1	1
0.27752304612267875	0.14974928427722484	0.0998280805342165	0.08367978560188426	deltaTPS1	1
0.0064103442145307344	0.0012722653174973974	0.0027455190420501868	0.006278860242742483	deltaTPS1	1
0.01153058265989901	-0.002315891125019107	-0.008742027248853148	0.6961695236322656	deltaTPS1	1
0.18104460735493544	0.21857773763840638	0.09421552273768688	0.11435979443121778	deltaTPS1	1
0.18524247561522675	0.1204759017304103	0.09350501916605308	0.07214389370010103	deltaTPS1	1
0.16536218811910264	0.084991474209862	0.13290444217771982	0.06591108191181147	deltaTPS1	1
0.1575347947947565	0.20417407070329888	0.16047469184740112	0.09060104203651245	deltaTPS1	1
0.1688095128688598	0.16289844159235597	0.12257181013131914	0.0789830784037108	deltaTPS1	1
0.21892928083418267	0.18988250534679404	0.11834850917855093	0.08364227208375655	deltaTPS1	1
0.04065525007795745	-0.01277409809471645	-0.030323388662978533	0.046197737820268724	deltaTPS1	1
0.2658123816759547	0.09165853851772814	0.052431439709819616	0.1102260139913686	deltaTPS1	1
0.09520322348368976	0.12333253280167142	0.059110751031348115	0.059355459301758645	deltaTPS1	1
0.2389904397631898	0.12677527202094044	0.1652068578377521	0.08540428857240141	deltaTPS1	1
0.10529853587773867	0.044882016536494734	0.11103152709022782	0.10326532113220974	deltaTPS1	1
0.07591995209893945	0.06667339600371619	0.2847496077493668	0.05968708877748477	deltaTPS1	1
0.14833231623082052	0.2047328644616387	0.11058800750894951	0.06705795455380449	deltaTPS1	1
0.06090468774957889	0.15985043990462952	0.0927569489464638	0.3354955943313683	deltaTPS1	1
0.23616031615586783	0.21166608346416743	0.1522677716083693	0.09232861012679276	deltaTPS1	1
0.011253288204899896	-0.0026032040952869303	0.0014892043771304272	0.02501427721028936	deltaTPS1	1
0.18453357333352713	0.14185634408214104	0.17381064950536615	0.07586626227718976	deltaTPS1	1
0.009920960399502049	-0.007089978648421926	-0.019989111752799337	0.029854607732343646	deltaTPS1	1
0.17840729949549045	0.10971103509024109	0.19012060944210793	0.056662426030438015	deltaTPS1	1
0.2152588765273139	0.12904819951596552	0.14315515162128442	0.06257118952498804	deltaTPS1	1
0.22188383126121558	0.08939861085196281	0.20062660569535748	0.10954168593890072	deltaTPS1	1
0.19585794535788614	0.08677730680306349	0.18385545000394563	0.0126432885078294	deltaTPS1	1
0.1638708187452847	0.09992250320902515	0.11556305581336225	0.031170774596344104	deltaTPS1	1
0.0006715917732337689	0.006997781666617302	0.002640270161516675	0.01905299940502332	deltaTPS1	1
0.09518707690726765	0.1828059772462604	0.18118953308356425	0.05989457257840546	deltaTPS1	1
0.25572263322927125	0.11725890453736265	0.12276356116344185	0.08932614881066173	deltaTPS1	1
0.18765364804336085	0.2242801562460479	0.06615918636525935	0.13780338060925404	deltaTPS1	1
0.17190876651581696	0.2578998896012814	0.14071229134154672	0.06854564081028086	deltaTPS1	1
0.15483048958527806	0.11364685880906723	0.1542044635093411	0.07152276236356134	deltaTPS1	1
0.28056912222943886	0.15428963236255816	0.08780628531433732	0.1108123383880309	deltaTPS1	1
0.20595604368905684	0.13449858910524254	0.13035832515674767	0.22475378603187668	deltaTPS1	1
0.015636896373550497	-0.005158152945307354	-0.004984182640445507	0.02073875866157272	deltaTPS1	1
0.21092998803713048	0.1764902740143314	0.1691862251625012	0.09620197993016855	deltaTPS1	1
0.0025188970149785405	0.014630798538429305	-0.003115274875318043	0.007092317495978191	deltaTPS1	1
0.21044907842995617	0.17726015324645789	0.0750803247980287	0.031988072071356906	deltaTPS1	1
0.17422652192219792	0.1337421260672981	0.13783380453841854	0.08132321845103538	deltaTPS1	1
0.3199263144507435	0.21776179154288725	0.1505766567208304	0.020161157865964993	deltaTPS1	1
0.028995877304640386	0.000903070684989973	-0.03535646605657025	0.04592076322721201	deltaTPS1	1
0.27288767605297426	0.2172795481717403	0.1915024532797591	0.06654815453091997	deltaTPS1	1
0.02084396881557267	0.0035688945241461535	0.004954039112348038	0.015599185427930666	deltaTPS1	1
0.1975751190328257	0.1443993586368984	0.21857202631980996	0.11111312751189228	deltaTPS1	1
0.2028015053056566	0.4638217918372115	0.14664848570251515	0.03731247632533747	deltaTPS1	1
0.17916034810654652	0.16025915433948565	0.12488501321476601	0.07603417576060705	deltaTPS1	1
0.022837389247783953	-0.011807530215417802	-0.000259807748116433	0.016864143246443128	deltaTPS1	1
0.13127998916722164	0.1005767309888477	0.05800163429513261	0.1306650772074885	deltaTPS1	1
0.19477572455175052	0.1317506371272831	0.08063407379806106	0.08447037950845407	deltaTPS1	1
0.24904384231279383	0.1835849700614864	0.15380530740920614	0.06277697738383371	deltaTPS1	1
0.13836319689540288	0.08814271204380636	0.10772353692260576	0.018930345828180175	deltaTPS1	1
0.017707232882096722	0.0013898549602486066	-0.015684105307145348	0.021205210404986685	deltaTPS1	1
0.17319506940696408	0.1286619908960864	0.14873076833871457	0.10039020365596232	deltaTPS1	1
0.26881383549776594	0.12993013293290173	0.21418458257755718	0.14431698942803844	deltaTPS1	1
0.17385702574373063	0.18449854376283104	0.09248072369245088	0.06448702611983166	deltaTPS1	1
0.1052907573342221	0.09035635143848743	0.1654168138011656	0.01006221432680725	deltaTPS1	1
0.1954429029275243	0.09867135076870664	0.1500148010398742	0.4234248743902169	deltaTPS1	1
0.13675837897895377	0.15626261538535088	0.15255215544558423	0.04001708647822048	deltaTPS1	1
0.34442943393458453	0.1951267892342548	0.023226950722746123	0.0768693195375886	deltaTPS1	1
0.2538140549576059	0.1804751962855224	0.15414144527896598	0.08001123242880599	deltaTPS1	1
0.1806395631348961	0.14599556904358044	0.0982381884726928	0.07559403014642654	deltaTPS1	1
0.21765112917804932	0.1534455349958625	0.17289459361448703	0.09677426154750642	deltaTPS1	1
0.08257745870913608	0.15337435188135748	0.1297309453413934	0.047180854948794725	deltaTPS1	1
0.24506974470462378	0.13689075350432192	0.17413241305551833	-0.004120093942727963	deltaTPS1	1
0.17682464444201415	0.20382500640809117	0.14049262470503443	0.06323714086864782	deltaTPS1	1
0.04434604391305674	0.05903017946695161	0.094513899037019	0.08086452364805166	deltaTPS1	1
0.11038382596587637	0.12972217193111824	0.18911105704430103	0.08875047140858786	deltaTPS1	1
0.13658280697114836	0.12068080690052348	0.1916731839280522	0.015176118946011195	deltaTPS1	1
0.0006596307025313293	0.010437430534168221	0.030369270410073243	-0.019829116454707963	deltaTPS1	1
0.26846726622548517	0.15720642755053318	0.0807571301240235	0.08542546118768413	deltaTPS1	1
0.17812277602918794	0.21357493416993464	0.11584374110477688	0.10577259665117464	deltaTPS1	1
0.08578613169206534	0.07747704015476949	0.05330738566601004	0.11426395076328906	deltaTPS1	1
0.07304678680571926	0.03317427662047269	0.1884095510459009	0.1260087847054489	deltaTPS1	1
0.17571791695086955	0.1436156790309275	0.20439779705335084	0.11540321202988943	deltaTPS1	1
0.16795943050799286	0.09159041721246033	0.16244926925632355	0.16425203348601802	deltaTPS1	1
0.20956886509000183	0.11144501687838063	0.26619119175732353	0.04000172020041987	deltaTPS1	1
0.20620114907274523	0.19113060231617482	0.16207088985374032	0.12597442271572357	deltaTPS1	1
0.2628446151604148	0.1389408839267444	0.21827140557687078	0.07651548821582133	deltaTPS1	1
0.10355397731549422	0.1593614611004811	0.13640671103855315	0.13686042010820604	deltaTPS1	1
0.15234272624965212	0.14361246479333847	0.16422459789107033	0.0941515233267447	deltaTPS1	1
0.15915002270275735	0.15718671583818478	0.3140134977525314	0.09418059546892527	deltaTPS1	1
0.22298168747683209	0.11998981767149391	0.18681650415682716	0.09234307018308238	deltaTPS1	1
0.3028737797964631	0.1994078664795971	0.22712846346094667	0.19007562997263194	deltaTPS1	1
0.11396603402300347	0.04049818872051399	0.13275711117766914	0.1468446397238362	deltaTPS1	1
0.062386106267320524	0.0716398462392643	0.08247581492303123	0.11046570743760445	deltaTPS1	1
0.180326182388231	0.16891245646116784	0.244130644264115	0.1004836138656354	deltaTPS1	1
0.24764351016910582	0.07573125308272897	0.24643047630751264	0.18815356691612098	deltaTPS1	1
0.09184267417262951	0.12749935877771387	0.10325211615512256	0.04856944553643432	deltaTPS1	1
0.28881956130896863	0.11292452574619677	0.17555372521776577	0.17718010725622713	deltaTPS1	1
0.011221593111685935	0.0006523158133324746	0.019183938711479432	-0.0025157285776835478	deltaTPS1	1
0.1798401369134952	0.15506048953745408	0.28558286285663737	0.09904402097988203	deltaTPS1	1
0.23388485229462813	0.14969718257387815	0.19582698450340488	0.03239430746202211	deltaTPS1	1
0.18723599108779096	0.15449563597584162	0.30939575019607657	0.16263626129239742	deltaTPS1	1
0.251336814071854	0.10691495766442966	0.19490009718528012	0.13227337802465053	deltaTPS1	1
0.3019177854081634	0.20639682852730576	0.27925191025829343	0.030477621417961193	deltaTPS1	1
0.2570193148715443	0.1430266172929514	0.12724940315173922	0.09354545523040009	deltaTPS1	1
0.26348292654733413	0.03338334534611361	0.08224133935334227	0.07643210701247606	deltaTPS1	1
0.0026051417327034236	0.002222225880211988	0.018322383815574585	-0.010439544098318444	deltaTPS1	1
0.2379649192811981	0.16787362175976916	0.1106323270930886	0.13074136303009787	deltaTPS1	1
0.2076427662382872	0.16678870126639778	0.09477149489239658	0.021668613027588476	deltaTPS1	1
0.21191116557241518	0.14880035290142685	0.20125352985235778	0.1986212854250873	deltaTPS1	1
0.29772025722678386	0.16281301454905103	0.22157766442530674	0.06750860170374977	deltaTPS1	1
0.16391611727602953	0.11240233502373928	0.17541699303473926	0.08487291065945472	deltaTPS1	1
0.006571181796767301	-0.006270610702654103	0.05054227992596197	-0.03167211593453844	deltaTPS1	1
-0.0025987584490145357	0.00544187802483683	0.018717410610566934	-0.006748415363345343	deltaTPS1	1
0.04819667213076213	0.21728865975456688	0.22468665188985457	0.04550397833705758	deltaTPS1	1
0.11050029200811569	0.20614310431001753	0.1443227440439976	0.047468454385330684	deltaTPS1	1
-0.0064840900329412796	0.002729379021875552	0.025709457318850094	-0.013710536451537537	deltaTPS1	1
0.3172248564670468	0.1363242853779487	0.14240979006529564	0.14708298395383973	deltaTPS1	1
0.22949205884213233	0.14029954891304075	1.133212633470751	0.02124448055209553	deltaTPS1	1
0.07169236646287978	0.007326138393435207	-0.0381460869842815	0.06349264414204057	deltaTPS1	1
0.17993197841083372	0.133306515035477	0.15543065207820225	0.07451567456128289	deltaTPS1	1
0.1677113341395367	0.1481777829522899	0.2659018065540527	0.06318632705379935	deltaTPS1	1
0.226444168671578	0.09160406539891715	0.10636615003733049	0.09103017407136584	deltaTPS1	1
0.2059378512877561	0.24812439953752788	0.05385197457068984	0.12426399754172272	deltaTPS1	1
0.23135786304407208	0.14020322645153244	0.11159151081133772	0.050417488329423506	deltaTPS1	1
0.15663018137999726	0.19847442153833614	0.12029227694826769	0.039617648826521294	deltaTPS1	1
0.20649504522565695	0.1650597249672485	0.00851809357628401	0.26316868514046965	deltaTPS1	1
0.018544055409571054	-0.0012427512611560114	0.01852440642284267	-0.006638600840838432	deltaTPS1	1
0.1420542864572814	0.16409166894275645	0.1682127725521374	0.07202490478622618	deltaTPS1	1
-0.0344713912895648	-0.002070396333015694	0.0065580853970786295	-0.011867198608154597	deltaTPS1	1
0.11318289885799891	0.08003791875471143	0.11285968176668307	0.052749036458125995	deltaTPS1	1
0.027347329105520363	0.015874349157290135	0.012155721196632777	0.009628388897507386	deltaTPS1	1
0.27925644359748647	0.16623001834744608	0.14626865660260266	0.050733175691976246	deltaTPS1	1
0.1672733960692115	0.1625315848633532	0.11920684700891136	0.038925219808487094	deltaTPS1	1
0.17212133650595518	0.15899171453121522	0.14341910896707277	0.08846667041459906	deltaTPS1	1
0.10927518369293933	0.16548038200872292	0.08683174702541994	0.12834119374560576	deltaTPS1	1
0.12392268907951648	0.11435041818953809	0.13487656427257502	0.06844208760972396	deltaTPS1	1
0.27706843992345803	0.17802440622894655	0.22386738853918173	0.03286849020250034	deltaTPS1	1
-0.010780705112379614	0.024061365583025143	0.00638829328949093	0.008712708356929567	deltaTPS1	1
0.14515905619452377	0.056482984886378304	-0.024701692703051215	-0.027847951052385807	deltaTPS1	1
0.21325003211378077	0.24338730464855546	0.13394905084899233	0.09883793305348448	deltaTPS1	1
0.20251708324704146	0.19927233263179542	0.19957186495073656	0.06558337549832063	deltaTPS1	1
0.1503512879946499	0.13958443497004974	0.1721916265195998	0.09938409097297513	deltaTPS1	1
0.18625530592640055	0.15096930522330876	0.18223853987141975	0.029431174078278707	deltaTPS1	1
0.14211725323189656	0.17737301150875148	0.16582201193725837	0.06003180877812864	deltaTPS1	1
0.26002325089519396	0.15008713402356094	0.18248163870096518	0.01965939931319706	deltaTPS1	1
0.005728130179546672	0.0023923490616682367	0.013247757584755522	0.006351124654240699	deltaTPS1	1
0.25820734776469895	0.15457853533993948	0.06275254087514688	0.03280316344920068	deltaTPS1	1
0.20814451308458734	0.13770303640953457	0.1393861558335271	0.2256717405579872	deltaTPS1	1
0.2539004167897056	0.20723064204705588	0.1567504880582013	0.04233900061285263	deltaTPS1	1
0.15886084363791855	0.2973613237000017	-0.0572315464001574	0.24362167537562754	deltaTPS1	1
0.19299917290504406	0.11010473974100489	0.09039679225955229	0.03994367014241932	deltaTPS1	1
0.10175010934463379	0.050462017452793446	0.056782160067460494	0.11830937925845288	deltaTPS1	1
0.23443122017944554	0.140698535318308	0.05487743769987394	0.09200413901242716	deltaTPS1	1
0.18223658579682525	0.17612206183670295	0.14841935312195834	0.008415971298388478	deltaTPS1	1
0.24055861471028353	0.12167100391283506	0.1851025792071438	0.08471234513875127	deltaTPS1	1
0.13342853343838523	0.1576807045513927	0.14974146404469016	0.041787116971080104	deltaTPS1	1
0.01744578800187479	0.008559582153598665	0.014838583086819847	-0.0011617105597782253	deltaTPS1	1
-0.002815322753413979	-0.0025474156433543302	-0.010321467426375753	0.027064103088265158	deltaTPS1	1
0.1751852271505953	0.16140016577767877	0.06795464553580961	0.014599577346131175	deltaTPS1	1
0.06545732547063104	0.13712102657760283	0.1088376016513622	0.08791651912443708	deltaTPS1	1
0.3479076085161573	0.20644219908690675	0.13150023986915022	0.04537027823492674	deltaTPS1	1
0.15174346474260778	0.1543361741718084	0.1638491582071233	0.0649008254084859	deltaTPS1	1
0.10462400291187385	0.13375871967044742	0.14524896073622323	0.036389980422997105	deltaTPS1	1
0.1423837792202441	0.16034217174565907	0.10333973720314504	0.04959074885576043	deltaTPS1	1
0.2320577433102565	0.1402603319487561	0.11468474153819777	0.07365425999934813	deltaTPS1	1
0.3424049695610585	0.1189282443497628	0.1539436120782188	0.09375911772707214	deltaTPS1	1
0.12716444617431227	0.16548534249436048	0.17264965448041525	0.0807862633451848	deltaTPS1	1
0.2034904953554264	0.08993141555239165	0.15822715310144075	0.06296851594144395	deltaTPS1	1
0.06676569631226129	0.04601622261983866	0.1625987522240367	0.04849613299365485	deltaTPS1	1
0.20964064957225445	0.12210762762935312	0.09567246262807938	0.054761841064816984	deltaTPS1	1
0.05555490093181831	-0.022969389166547467	-0.033466569261970475	0.058597486652414606	deltaTPS1	1
0.0658037807353782	-0.011105958860638773	-0.028354052685521592	0.061197256305658004	deltaTPS1	1
0.012187902999072332	-0.003178650247733206	-0.01390325593442057	0.03267892876048685	deltaTPS1	1
0.2684075714303725	0.15969524966846077	0.11210100599914026	0.05181771222807453	deltaTPS1	1
0.21213283093009447	0.18320276690534848	0.13430769372789705	0.035412577575130375	deltaTPS1	1
0.08947929711011281	0.08882939705268988	0.13000303276712777	0.06637722608838477	deltaTPS1	1
0.23288576290679705	0.12544015314290471	0.09814962756281481	0.0887762731325058	deltaTPS1	1
0.16315515625844643	0.09747282676398521	0.08213030128289646	0.09970463746778215	deltaTPS1	1
0.15582549189789097	0.07237712449911111	0.11293903207863855	0.04854022664860658	deltaTPS1	1
0.02950981980409905	0.031256284485488034	0.028163239099941145	0.017049655456031286	deltaTPS1	1
0.01618430528395564	-0.0005058169374221312	-0.008935647569401456	0.0268302014951941	deltaTPS1	1
0.2858705821281208	0.1829395157070498	0.12118101804583913	0.10687528219955082	deltaTPS1	1
0.04698561396234478	0.08873793577561519	0.1354889304006908	0.13977278889256115	deltaTPS1	1
0.2789051663017799	0.14089958911178335	0.0891377988007946	0.09705380666386126	deltaTPS1	1
0.15882479006228953	0.2717533472594387	0.19559277627639163	0.0688674228200748	deltaTPS1	1
0.19594535575660726	0.17149950524329155	0.14215960879219605	0.013623613868965677	deltaTPS1	1
0.13403071282242202	0.1798963636027068	0.15463533296336981	0.0054142640107375855	deltaTPS1	1
0.11579427775207717	0.17388464443733728	0.20299470474430073	0.06879271727932769	deltaTPS1	1
0.27787365557875116	0.1889054467570542	0.13835055220857315	0.09818925760392407	deltaTPS1	1
0.13682650975443228	0.11553751219450385	0.15934732181106598	0.05370943803220817	deltaTPS1	1
0.14728785232563274	0.18260299311991432	0.1656285504710524	0.12835672030278575	deltaTPS1	1
0.18048938411382462	0.13227599056627043	0.12550119202474827	0.05842693190973015	deltaTPS1	1
0.14684696014401222	0.15578751658326717	0.14812337802539238	0.1028736877631367	deltaTPS1	1
0.2681603156196986	0.10903160590771918	0.1324677869741259	0.19092138556356752	deltaTPS1	1
0.22205950407644387	0.14620521129278263	0.17534613193793283	0.08947372819856918	deltaTPS1	1
0.2223023560761345	0.2128174918388834	0.11313080748666872	0.07117543847567727	deltaTPS1	1
-0.06773729174858294	-0.0018340231475715706	0.010679797067962734	0.002914153059828316	deltaTPS1	1
-0.007376319237519148	0.006067075232055376	0.003917491964909328	0.017886424307152943	deltaTPS1	1
0.2133486641069693	0.1506801367094817	0.09843737449835023	0.11036002105007706	deltaTPS1	1
0.21072419994148778	0.2313770087198395	0.16607656210792246	0.053951714330969264	deltaTPS1	1
0.001965497180505411	-0.006140428050682199	0.005922420634976366	0.00778899351321832	deltaTPS1	1
0.021786972777218486	-0.0003332222715802794	-0.005025167926750725	0.029420250011466698	deltaTPS1	1
0.003654096653362311	0.00161551029072327	0.004815446530480573	0.009885652186247679	deltaTPS1	1
0.26803133419699826	0.07818583454002126	0.17129982227149484	0.09555696497935866	deltaTPS1	1
0.2607200606179969	0.1883416533413561	0.11560876773532715	0.06883789620297491	deltaTPS1	1
0.2619166039646708	0.09162211375685637	0.10244137320317526	0.05514212334877265	deltaTPS1	1
0.170423034215578	0.0972366573225645	0.11618417796193299	0.06656532513018189	deltaTPS1	1
0.20775584050974832	0.11851453330397672	0.10427871526975399	0.07708670109701045	deltaTPS1	1
0.21999292508723162	0.13584174827038123	0.16335031998644273	0.021665739254401014	deltaTPS1	1
0.12131427231397077	0.15371466418954857	0.0829976581323578	0.10110759492375442	deltaTPS1	1
0.21412108569261498	0.10531740480435275	0.1412281540255435	0.14872904293311348	deltaTPS1	1
0.025576100456444803	-0.005119958507559183	-0.014565470728832306	0.028455252782370197	deltaTPS1	1
0.18504826004808414	0.09601526075061287	0.10324538294709586	0.05279323941339567	deltaTPS1	1
0.27785388576910863	0.10264575803644	0.0723067880457564	0.12672082948599742	deltaTPS1	1
0.21350023985085123	0.13725062101988872	0.1243595374317497	0.03878196515613793	deltaTPS1	1
0.15903043191857158	0.1346761691300989	0.06290712934955046	0.10578616668263661	deltaTPS1	1
0.1807103833598502	0.14684755452309828	0.2309365288624565	0.0563115548785373	deltaTPS1	1
0.2349314465979821	0.13682065735664947	0.20639899272154488	0.1088367139584934	deltaTPS1	1
0.0004923683312697799	0.06970976762487256	-0.01587434915729015	0.042547339509936576	deltaTPS1	1
0.19422555161347416	0.2680846819396397	0.10264221092323904	0.07767956959441334	deltaTPS1	1
0.03622753960771106	0.011223152826133514	-0.0032229821529128214	0.02856287639004712	deltaTPS1	1
0.12206465533380544	0.03492020947368507	0.728859088560522	0.06027477697767806	deltaTPS1	1
0.06799168793590465	0.26098874778154607	0.1517251478598616	0.0747680398357182	deltaTPS1	1
0.2804691546355618	0.15783371893492573	0.17925991599741173	0.10945472385901475	deltaTPS1	1
0.1960572880285583	0.2335272776549156	0.11115509318289665	0.06594077790583049	deltaTPS1	1
0.218852877200967	0.17126981754224105	0.11465046631207078	0.021975437499305295	deltaTPS1	1
0.22007897990133984	0.17238149396926541	0.07710670852620566	0.07099804655073899	deltaTPS1	1
0.18552531834658767	0.24618323402252007	0.1444732691917364	0.05326504840055425	deltaTPS1	1
0.07261481371722237	0.12679267231450392	0.1396214229633933	0.08986016573635763	deltaTPS1	1
0.10564868093967045	0.08135917558778608	0.17089248775592952	-0.05051731285535191	deltaTPS1	1
0.21260249802987827	0.17608013179210294	0.16377216527711994	0.3361943048920615	deltaTPS1	1
0.19530657562493162	0.1755880956125279	0.17557452937680712	0.06010995687333116	deltaTPS1	1
0.27447731687703886	0.23685868461275	0.1498412772523764	0.011398811948868819	deltaTPS1	1
0.20694347158263002	0.15394412262353863	0.11129661080603585	0.0678451044828448	deltaTPS1	1
0.01743972894868228	-0.025351830751818915	-0.004528069957513543	0.020229018731584916	deltaTPS1	1
0.22061853780989393	0.15015159538249792	0.13882536957706185	0.08224029148877499	deltaTPS1	1
0.15701718850353114	0.14547133894101733	0.18542413678842498	0.06253540555665257	deltaTPS1	1
0.29381365752459015	0.20224537566397385	0.15859806648247246	0.06126641141722858	deltaTPS1	1
-0.01920358914983413	0.030012806233900794	0.3921797034811334	-0.3538630904706754	deltaTPS1	1
-0.013737127776124175	-0.00349407431696407	0.014286686222028082	-0.011489476129365803	deltaTPS1	1
0.1686533367577294	0.20336678445533066	0.1538808141989996	0.33123143915057585	deltaTPS1	1
0.30539022317326453	0.12694556881157906	0.15174808205228618	0.0697858653344784	deltaTPS1	1
0.3095377290105376	0.14605636993413287	0.15644605800450195	0.06725042732453539	deltaTPS1	1
0.23296940579311284	0.17689451605419224	0.3038891897490522	0.27095527931651436	deltaTPS1	1
0.026176445304036917	-0.005883805246497774	-0.008355410475019908	0.03193814469623501	deltaTPS1	1
0.17901715684725525	0.16033542290567554	0.1125033950807167	0.04483798982531983	deltaTPS1	1
0.09965982409758489	0.1884861420012035	0.1469227100797248	0.04260241532620134	deltaTPS1	1
0.009875484056966517	0.0014738404186711985	-0.0036927789716938966	0.015329667857843511	deltaTPS1	1
0.23217709890775867	0.18836452828574946	0.08890454441256876	0.07165955415054055	deltaTPS1	1
0.20524560786558285	0.17122972808809742	0.14493512856616678	0.051182113994600126	deltaTPS1	1
0.141866299436595	0.23401490860791022	0.18382713534732592	0.07614775198047403	deltaTPS1	1
0.2044760178380305	0.18673253611091986	0.12027531896961866	0.07628662036104966	deltaTPS1	1
0.22390211983430466	0.18190793482082857	0.12384892475413097	0.09598253134240066	deltaTPS1	1
0.19678371612599868	0.24063878445098213	0.13426516761146534	0.28445725851186837	deltaTPS1	1
0.17396786655179766	0.13360791170226924	0.16986458631794515	0.069337329367556	deltaTPS1	1
0.22784110215308592	0.11051672654721045	0.2194052907420026	0.022353591944842786	deltaTPS1	1
0.21111202249775607	0.17489243606859683	0.19255989675494112	-0.0031031499174680546	deltaTPS1	1
-0.012533067589745253	0.01189245251172095	0.016808305399492532	0.025770598770660923	deltaTPS1	1
0.2923504614891058	0.1314556371589383	0.1897100726051313	0.06951618176712755	deltaTPS1	1
0.21710343886088665	0.09216194959232031	0.14394697516308363	0.062024205776202615	deltaTPS1	1
0.19442821108829972	0.17450929503836965	0.09530273004802979	0.09892895736959562	deltaTPS1	1
0.011169191995046523	0.0035377506081001402	0.0013690601160622055	0.009096438229946763	deltaTPS1	1
0.1780124475810926	0.1723582353328009	0.1219434270715367	0.060304054754970214	deltaTPS1	1
0.2634444928053982	0.154049824905548	0.1866865610098517	0.013647636254734195	deltaTPS1	1
0.008713091773841318	-0.00039277299741692927	-0.0001965022623051414	0.004110416572428537	deltaTPS1	1
0.009637746764163695	0.0019658274226621144	0.005105149455715351	0.004461659587120596	deltaTPS1	1
0.17920628191863655	0.11165857367832796	0.18160743639154586	0.10900605380502781	deltaTPS1	1
0.0007246378079952188	-0.0021770716543102514	-0.0073261383934351875	0.004774182434347184	deltaTPS1	1
0.1116339995387109	0.1563148014162729	0.24823691276520732	0.056488853822949506	deltaTPS1	1
0.1779429946313501	0.3237781565341494	0.11838710439391502	0.12811877832452587	deltaTPS1	1
0.11792215482020915	0.2681523545334878	0.025845700925599308	0.2137599451197743	deltaTPS1	1
0.2738723403929664	0.3371771395944861	0.19765559709620195	0.038888504256278295	deltaTPS1	1
0.2149298917653139	0.15374746760743854	0.2339772241004	0.0591051473977736	deltaTPS1	1
0.022036523207031797	0.001988793075891362	-0.007819762949812863	0.018883740433581847	deltaTPS1	1
0.21139808063264712	0.14407161035955926	0.20302062227660367	0.11169847311577114	deltaTPS1	1
0.1636534711539444	0.20080706582932628	0.20495086805587542	0.11972076864830505	deltaTPS1	1
0.4762574854446844	0.1305674124126349	0.07127697023309494	0.05562132428393498	deltaTPS1	1
0.026776177240340475	0.0030804872179648244	-0.01519992339963655	0.025082419185809602	deltaTPS1	1
0.13270125624662613	0.15152299665248323	0.13645861667594283	0.06425764926386167	deltaTPS1	1
0.17741863556989904	0.17301597775702873	0.21119627603430785	0.12235494380623543	deltaTPS1	1
0.2537451574240286	0.12317233435017738	0.14592161422329533	0.05819895334045643	deltaTPS1	1
0.06649966810699649	0.15541440931354775	0.16142031703567145	0.04879624771053975	deltaTPS1	1
0.2502756744114928	0.14426079279174966	0.17023013889958424	0.06860311209606812	deltaTPS1	1
0.1029878738459222	0.13183489890481226	0.1368857463281279	0.11768214638921794	deltaTPS1	1
0.2347459878254893	0.18222802017409528	0.21340670079277022	0.13860956312923978	deltaTPS1	1
0.20785646979516398	0.0034565969863397245	0.012371765191802683	-0.0008153283502541466	deltaTPS1	1
0.2160709378634746	0.22548359030847784	0.1229387217409589	0.09581773068001563	deltaTPS1	1
0.05287477251722517	0.06578018663087057	0.15340373667017362	0.13232439498817047	deltaTPS1	1
-0.01255808737722528	0.010739903555533285	0.05513324721334041	-0.039002816104229614	deltaTPS1	1
0.2341602996977212	0.053213381704444666	0.23459149992004452	0.08341773014769756	deltaTPS1	1
0.006648514071744863	-0.0007776051334032371	0.055899444374852385	1.0549273225547118	deltaTPS1	1
0.2741479343374351	0.12405620426323698	0.2729554239838118	-0.7388501211318023	deltaTPS1	1
0.15322729773517527	0.1480834859205379	0.18878503947209654	0.1702857094197892	deltaTPS1	1
0.10044577698581149	0.18156383738393034	0.20542408553218602	0.15367880071091425	deltaTPS1	1
0.044018982862859116	0.18472984343776722	0.288339790994407	0.06552566240599678	deltaTPS1	1
0.21789551732626972	0.2248496578579472	0.2109738962741377	0.1130117687076339	deltaTPS1	1
0.11080707978294624	0.18359266498574223	0.10976276151403692	0.10194036553329688	deltaTPS1	1
0.124139762292876	0.16533293117314976	0.17512437488900565	0.1029439158697191	deltaTPS1	1
0.10875662902740853	0.09749852558945682	0.1651143907816345	0.07324439281090754	deltaTPS1	1
0.19230402850193085	0.17710795143443933	0.2358277853260566	0.1325864197849968	deltaTPS1	1
0.07140100640702496	0.14049083790889952	0.15941018361814943	0.045091635902320605	deltaTPS1	1
0.20134815077001567	0.18888471424465253	0.2136623314082026	0.19255296438757913	deltaTPS1	1
0.007654186978822466	0.0034065233963581623	0.003383471557749327	0.004104500661190796	deltaTPS1	1
0.15771646212398127	0.16483204827251027	0.3942031576074122	0.07497438134439233	deltaTPS1	1
0.23258692608109946	0.20471747130953774	0.14228212223382972	0.08168935994053952	deltaTPS1	1
0.04504203643279307	0.03411144446079504	0.06286206955136192	0.019810783453403587	deltaTPS1	1
0.00528287352388998	-0.00593096175461333	0.02281764735330968	-0.008498080094859518	deltaTPS1	1
0.17901166081892084	0.13712231110466097	0.13833190071178839	0.11541417520770793	deltaTPS1	1
0.16531740455428698	0.167795196653289	0.24841911295080876	0.028331206956512336	deltaTPS1	1
0.2169415438983595	0.24123940796094218	0.18691062255615817	0.007050931335486669	deltaTPS1	1
0.1768200201217892	0.18162973496549112	0.1984060376302491	0.06893745616818972	deltaTPS1	1
0.3108397489199624	0.0838381387620661	0.19976603475485508	0.04782452178565065	deltaTPS1	1
0.3137681366303108	0.09989133480112648	0.09581787308800364	0.08074596212626056	deltaTPS1	1
0.16387214236985773	0.13573154232431794	0.1993738022428892	0.09202415007707242	deltaTPS1	1
0.22900949757055655	0.0780242868676686	0.1316777879977013	0.09439233534144582	deltaTPS1	1
0.13916378604245724	0.10690716715005842	0.13309237922559095	0.1509723450385958	deltaTPS1	1
0.2585192889753544	0.1994236887784295	0.06696808449555484	0.08980151983277858	deltaTPS1	1
0.21819665539222755	0.19011902883343665	0.20628157250360243	0.09418931000848073	deltaTPS1	1
0.2324024528856487	0.18292219026139966	0.16027995397432687	0.03362108248836868	deltaTPS1	1
0.1480613721962227	0.138929503839023	0.14294878646170414	0.031030327917016515	deltaTPS1	1
0.16826122879675076	0.15717392079229692	0.13135489191265048	0.05973682656714549	deltaTPS1	1
0.19203546667980326	0.1736331996752088	0.09446061048423779	0.11298875174797038	deltaTPS1	1
0.09920435130711623	0.19537438221083261	0.10507699981954426	0.07169891582446136	deltaTPS1	1
0.2627647546081609	0.16586175171255468	0.13998001317893538	0.03218539843793183	deltaTPS1	1
0.01233982293473029	0.0020703963330156935	0.026652865444044327	-0.0022085925481321956	deltaTPS1	1
0.13487866848648927	0.04642040664130289	0.060520892219570896	0.012847303306716488	deltaTPS1	1
0.044399098120186505	-0.014171764450413495	-0.0329171808356856	0.04991327966461571	deltaTPS1	1
0.10847001005590434	0.06590403112039914	0.10222850675963281	0.04464820122543902	deltaTPS1	1
0.27317729649701944	0.19449743937152664	0.11923636925328927	0.09498263579100322	deltaTPS1	1
0.10367120428855077	0.12954595644675673	0.10200527241280095	0.012418899855819966	deltaTPS1	1
0.08525278412176826	0.0990594853217788	0.06007562682961139	0.06057438136786392	deltaTPS1	1
0.12452386092212844	0.1499350137587575	0.15502709713538065	0.07863096512342835	deltaTPS1	1
0.019213163387475717	-0.0010198881659601612	-0.004100484283550335	0.019679634013090534	deltaTPS1	1
0.1739379659432102	0.16736941234019256	0.15612666659114313	0.052670922416894465	deltaTPS1	1
0.1416984934317511	0.08100113356256737	0.11491971502640402	0.030623845673741178	deltaTPS1	1
0.13803555728179184	0.17287293670327109	0.15902993629507048	0.07489716177926596	deltaTPS1	1
0.090373996173262	0.10418217010630902	0.13317113080115867	0.020828456350197422	deltaTPS1	1
0.21669831089003952	0.1525364561420708	0.16069144688856574	0.10530789309479026	deltaTPS1	1
0.17691060993138033	0.18211712574825292	0.11042029101307334	0.048545106250528665	deltaTPS1	1
0.1769639705104769	0.40200620736010817	-0.032516992043156466	0.2077618092689581	deltaTPS1	1
0.17489985468452962	0.13790097165988094	0.09784310804091109	0.04701026188789613	deltaTPS1	1
0.28020826767120777	0.22329294201468303	0.16369180168276304	0.04750405531409368	deltaTPS1	1
0.25215233745051463	0.12603244867964017	0.1057617049994658	0.05131226791947579	deltaTPS1	1
0.2685207329484418	0.1356801519830432	0.13554473867918054	0.038757506609690566	deltaTPS1	1
0.2318986239015991	0.11660472562446252	0.121488195273564	0.060065030521118466	deltaTPS1	1
0.13837452593594687	0.14745630733579665	0.11899483745408952	0.2593959445542414	deltaTPS1	1
0.15159312949387305	0.11069783145025279	0.18284888053631843	0.06565199736036713	deltaTPS1	1
0.29823448841492795	0.1672990603973232	0.1637688625696466	0.04972316302134997	deltaTPS1	1
0.1638131569816195	0.19930808888063073	0.10992127699642351	0.10680069760545464	deltaTPS1	1
0.3713192625391556	0.17545730779354451	0.09542628797234823	0.0551207751818703	deltaTPS1	1
0.03173017695861288	-0.002636388180694402	-0.02054657209826839	0.040868094089934755	deltaTPS1	1
0.22622380568987838	0.18051746153540182	0.11129649122718789	0.0614310114273159	deltaTPS1	1
0.18022348616668007	0.1002462743611054	0.08586816006806768	0.04414392603392477	deltaTPS1	1
0.1399982741834753	0.11032392902926916	0.0955638317089096	0.04955472385483393	deltaTPS1	1
0.18018790314285635	0.11577303815924292	0.15117955232338437	0.050592386641750836	deltaTPS1	1
-0.0049780791879878526	0.004394988742896643	0.008962367739401185	-0.00983828037216702	deltaTPS1	1
0.0330206542831598	0.0015690389444992887	-0.027919221865666446	0.04863299949399799	deltaTPS1	1
0.115860976192545	0.10495347353748909	0.14960713589758712	0.037911577588214784	deltaTPS1	1
0.04069781910199703	-0.013453726459962135	-0.02246698623962904	0.04710251074302047	deltaTPS1	1
0.15931955828315392	0.12948718307783041	0.09755282863733185	0.034660337585177496	deltaTPS1	1
0.1748038883578199	0.20673540095676066	0.15777498991275538	0.06141299358727042	deltaTPS1	1
-0.021896391981895448	0.031687827594162374	0.01621763787657687	-0.0006261741582329188	deltaTPS1	1
0.247221554659942	0.11388195996093171	0.09468245885689307	0.05353396862842348	deltaTPS1	1
0.1819892275828479	0.16419841130783377	0.002119055377534128	0.0950384367807163	deltaTPS1	1
0.20461144049686175	0.1196803192863549	0.15730313653465794	0.04631180776482481	deltaTPS1	1
0.1384543149599196	0.09703645171476584	0.1360721249824905	0.06669921431770355	deltaTPS1	1
0.16425203348601802	0.11954391751669767	0.19738414678494265	0.07161733255196198	deltaTPS1	1
0.16259613405376244	0.12198680740712935	0.15781179434838477	0.12140603449799345	deltaTPS1	1
0.035850227184247886	0.08834882019465301	0.20542766252462902	0.08870060473634428	deltaTPS1	1
0.10631932000217699	0.13548470773485566	0.1459339651922295	0.018371756686409658	deltaTPS1	1
0.010847684338835015	0.0066264294552090975	-0.013341858869097344	0.03600307980911672	deltaTPS1	1
0.05021813968147855	0.12064257739125381	0.049859014129372235	0.07338528626481791	deltaTPS1	1
0.03663897001832326	-0.007663932493165975	-0.028711115639905728	0.05135925309749386	deltaTPS1	1
0.2368068707349176	0.2540596310841238	0.10928237660080876	0.06579244105109613	deltaTPS1	1
0.2913217887840975	0.15368587867826367	0.11897931854967524	0.08616772711790195	deltaTPS1	1
0.137732757814952	0.13043868792267488	0.21067277907199358	0.03636799796809918	deltaTPS1	1
0.13296613302851967	0.16293945860977402	0.0889626375556492	0.16333689625315267	deltaTPS1	1
0.03748266945394625	-0.008524034417388306	-0.03144930021165994	0.04948655920063535	deltaTPS1	1
0.07562687093406341	0.09193196050234086	0.09814455063438772	0.011054134159728654	deltaTPS1	1
0.2531962154724944	0.23519021136880774	0.14099514140898048	0.12496296300936237	deltaTPS1	1
0.04099563577916306	0.002553468684072343	-0.04285490095012219	0.06389587366727897	deltaTPS1	1
0.2031206774968197	0.26156299835326174	0.10413574710671232	0.03921643214278045	deltaTPS1	1
0.02464074739008092	0.004375832304935794	-0.02684855461799328	0.0449683028903104	deltaTPS1	1
0.19316919574018565	0.21530821489278423	0.07344437711775997	0.05225492279351872	deltaTPS1	1
0.2578803493585813	0.1455772332778306	0.143673983399328	0.1605307710874488	deltaTPS1	1
0.2146779920319395	0.15335942304771558	0.07958256532655834	0.07188377063790288	deltaTPS1	1
0.23438989434088545	0.27018151259037454	0.16354672816037202	0.002104401813011943	deltaTPS1	1
0.2532806124897666	0.23236207476024345	0.16824639274063286	-0.00531947381716119	deltaTPS1	1
0.01264435197596211	0.010112704267720408	-0.01381537000648183	0.034515493889882724	deltaTPS1	1
0.17974714049440094	0.1831038316672318	0.16742735407280296	0.03191435696935859	deltaTPS1	1
0.05204508893517022	-0.009326695295566963	-0.023558961488534924	0.0440536337551334	deltaTPS1	1
0.1869940507320122	0.23324266963733004	0.12756294497029724	0.06700609566262905	deltaTPS1	1
0.1965725574752777	0.12439192455759451	0.15827045045688046	0.05403577650451185	deltaTPS1	1
0.22787200871703864	0.21698008271355682	0.116984651574895	0.12146416845985526	deltaTPS1	1
0.030676571735068655	-0.0006246097002159639	-0.01781358882157558	0.029753225716547062	deltaTPS1	1
0.2693053119113159	0.23416488659639012	0.12168150553436298	0.08586031932614759	deltaTPS1	1
0.07355743344789357	0.1103290020124806	0.09527351507818946	0.09522813449591286	deltaTPS1	1
0.24874280705631424	0.12763952390582992	0.0807528005204862	0.12142825754496632	deltaTPS1	1
0.19762445461672165	0.141664108187817	0.1420030728031424	0.07233942108234591	deltaTPS1	1
0.09807484139558037	0.011955178433382266	0.07801678248135462	0.033051021355502266	deltaTPS1	1
0.01051368359603779	0.0004078303651883471	-0.00635906007272593	0.023391362080647717	deltaTPS1	1
0.20773002940748533	0.12859923987580285	0.10145260758886121	0.16755700105849552	deltaTPS1	1
0.287089747663863	0.20976379893024588	0.16730372530955737	0.044128942547842505	deltaTPS1	1
0.19348118880699228	0.14843304637216592	0.1099500273822984	0.0881905165255083	deltaTPS1	1
0.03202313700979166	0.002945516618618671	-0.02754374188513507	0.03951384565813923	deltaTPS1	1
0.1328440944174354	0.15985799766441022	0.13303920404071126	0.09953282134583845	deltaTPS1	1
0.21812900697053908	0.1241137228112294	0.10402518863343867	0.05028784677995348	deltaTPS1	1
0.11018271048791188	0.13316902268299335	0.16213672687430666	0.060456204872679935	deltaTPS1	1
0.24683637167255	0.14446531756212416	0.10780772515805989	0.0820079381882591	deltaTPS1	1
0.2776094056638929	0.11869593248352656	0.012251761527956899	0.22878582691591276	deltaTPS1	1
0.14759006298066224	0.19026351104986516	0.11096747189028543	0.08856008370253333	deltaTPS1	1
0.21463419789126448	0.1570490314581351	0.12800087664079415	0.1012218241029561	deltaTPS1	1
0.22369370724721382	0.16837163802955515	0.12183767479249678	0.10860877533277055	deltaTPS1	1
0.0014894261832935907	0.01030357331964602	0.012374732344825296	0.0019858182131735915	deltaTPS1	1
0.1666622433144325	0.10097469312859118	0.151317917746445	0.0934005424808391	deltaTPS1	1
0.16024572864072154	0.12408981473776734	0.09338795357166743	0.035198696378593027	deltaTPS1	1
-0.02322883088836382	-0.020534850428067478	-0.02365717997273349	0.04213017180887001	deltaTPS1	1
0.03643466040371759	-0.01850769948059483	-0.02199954915532357	0.0367219587056054	deltaTPS1	1
0.29024399095171555	0.1353580667254188	0.10588655463322821	0.05918352274217364	deltaTPS1	1
-0.1294639675213847	0.021452994647168194	0.020570276739037895	0.004496744248686754	deltaTPS1	1
0.13750480537028398	0.08408465025164569	0.07288707547436532	0.029825059319222823	deltaTPS1	1
0.2789969649645534	0.16678027919270394	0.15430764105912337	0.06752471129778422	deltaTPS1	1
0.049237385650374436	0.09651538094036177	0.09450942045583348	0.14487005490561855	deltaTPS1	1
0.2903202032422279	0.17428864682374418	-0.005762645424527043	0.22511800936220286	deltaTPS1	1
0.17511801957517978	0.18430299283572474	0.04773370213438772	0.15715619742101636	deltaTPS1	1
0.23905406552883723	0.13404130979077214	0.023449974648600738	0.12574811290220775	deltaTPS1	1
0.14684549184695772	0.21367511995895536	0.12211931966751911	0.05451942745015413	deltaTPS1	1
0.23987179016951224	0.16938516847844662	0.024051497201971337	0.15461228713358352	deltaTPS1	1
0.2923992228805707	0.15298159658160534	0.1292616326665001	0.0567057808346654	deltaTPS1	1
0.08627961854833445	0.17125965848242886	0.11289935071575084	0.10510649237187589	deltaTPS1	1
0.20036239995785426	0.1642248809703308	0.11096534744450025	0.048039305764991644	deltaTPS1	1
0.22199813279830227	0.16882301484086676	0.14448439895673226	0.08724312722134407	deltaTPS1	1
0.22751463306214276	0.1659512704655738	0.13256813450725072	0.05596991791548848	deltaTPS1	1
0.27286953986084583	0.19511158867400621	0.1513928213913974	0.02752494678132864	deltaTPS1	1
0.1714851205864844	0.1463232984300327	0.10268387248101019	0.07491021391130331	deltaTPS1	1
0.28672618532137456	0.12226640124314297	0.0711581110901277	0.0754014895665916	deltaTPS1	1
0.023656256682459437	-0.005576265975237558	-0.016628610878241176	0.032835063503441564	deltaTPS1	1
-0.0011063699788409786	0.0062893911034299825	0.013792383869117379	-0.0006083650940650837	deltaTPS1	1
0.26282880636066064	0.22924434513177097	0.11990611554883755	0.015734594749989932	deltaTPS1	1
0.22637294912407965	0.060235346627137726	0.025528653092932625	0.02959959004208382	deltaTPS1	1
0.2648814123928708	0.12838544756209003	0.1258897074023376	0.07411461323010766	deltaTPS1	1
0.16779414475371612	0.15494557180634186	0.12819240952190783	0.0936863135787598	deltaTPS1	1
0.19236247990825459	0.11966088516016841	0.04861590835892105	0.09937675209423079	deltaTPS1	1
0.6566124854870822	0.14134315361135835	0.10723804599829206	0.06942762372481902	deltaTPS1	1
-0.010567156036986864	0.007388505789253628	0.03240875003823545	-0.0035992956867646067	deltaTPS1	1
0.3721376201569704	0.19101869689185125	0.09987858486884255	0.03677972793823092	deltaTPS1	1
0.0139212618277933	0.005082635888425355	0.007839608704956706	0.00433707799908174	deltaTPS1	1
0.20179137730559166	0.10682328203310332	0.1589385847427114	0.03569766150949052	deltaTPS1	1
0.20179942781124402	0.10191780638216073	0.1529550710711593	0.028470688200069212	deltaTPS1	1
0.008298945704518916	-0.003095985123960609	0.004944416064623597	0.00813356690963511	deltaTPS1	1
0.12170213733820247	0.20817763404499146	-0.019539543011975684	0.16014161691358944	deltaTPS1	1
0.20107767064176468	0.10873068719323031	0.22836034110123107	0.033987661912695054	deltaTPS1	1
0.2260152886277426	0.09688145346049488	0.2161379516301527	0.03893398392529942	deltaTPS1	1
0.875165956985696	0.10210056417435492	0.03450826180575226	0.07042774956662498	deltaTPS1	1
0.2745211578901548	0.11509506316316309	0.11490268022966645	0.04873271339069715	deltaTPS1	1
0.14550350356965822	0.23887171784498656	0.13747535453461635	0.05232450175659013	deltaTPS1	1
0.28600831762705997	0.1470756306891036	0.14378865552289352	0.052654065419467426	deltaTPS1	1
0.1533495863992112	0.14761646266310194	0.15621156044718992	0.0486128584151133	deltaTPS1	1
0.31353245390004597	0.13204569030678315	0.08595691529178673	0.09186260083015571	deltaTPS1	1
0.24416437468580812	0.1280921890772914	0.1771816635198149	0.02994446383310733	deltaTPS1	1
0.16421908347117853	0.16785468154703453	0.14285430897437534	0.10316011609275962	deltaTPS1	1
0.23104538390077245	0.17523845699226262	0.16816014956283437	0.07727984486842147	deltaTPS1	1
0.25270522403910695	0.21925881589468135	0.15345213093084992	0.11809945060618024	deltaTPS1	1
0.24678405387041266	0.05710435101889803	0.18760436232522332	0.06138718452505319	deltaTPS1	1
0.18181974799339887	0.1364810241095336	0.060831139083293316	0.14442986536527574	deltaTPS1	1
0.11764968303934624	0.19150705520924546	0.17872256953279148	0.08866055765145521	deltaTPS1	1
0.5079196385586063	0.17507916775299392	0.1365432446796428	0.08522381689593646	deltaTPS1	1
0.2773016230559392	0.20301164979116415	0.10119702365014992	0.01972554260258112	deltaTPS1	1
0.16581379700472298	0.18564671000597446	0.1829540616220873	0.08839444741959664	deltaTPS1	1
0.2627867402002732	0.2417133247889381	0.16259018389004234	0.019323483511414934	deltaTPS1	1
0.005283599711824485	0.00868378895395246	0.016261595852780072	0.004314663349027319	deltaTPS1	1
0.15795332106753657	0.1397302239334116	0.15393934480838628	0.09749912636944495	deltaTPS1	1
0.17433326437411967	0.19217522981571966	0.2047426616127947	0.14651765872628386	deltaTPS1	1
0.297108110714344	0.13236550834506353	0.18859951692249965	0.1320476147576305	deltaTPS1	1
0.2690795321969387	0.1649027726315118	0.12231776229864064	0.10354920049769444	deltaTPS1	1
0.16846448095444827	0.15806914841544287	0.14384103622589042	0.08067959939106349	deltaTPS1	1
0.2852837900299715	0.2186484389251875	0.12947348260755415	0.10989050692847861	deltaTPS1	1
0.18151955725506028	0.16697128011907764	0.1584133296649393	0.10283819709829409	deltaTPS1	1
0.012637088507510367	-0.0008515471828363105	0.000425954874547376	0.004380415186679538	deltaTPS1	1
0.028026388692766135	0.023557250896721543	0.010930099636567618	0.03297627763116644	deltaTPS1	1
0.1263854647873736	0.14871531931973273	0.0987188099508995	0.13734899984268256	deltaTPS1	1
0.13085144914547672	0.25918111593749377	0.16014476802157962	0.06229256364379522	deltaTPS1	1
-0.010212452426020502	0.04330723641838554	-0.009923148185965328	0.0279704887637994	deltaTPS1	1
0.36094161604830544	0.1939257124267839	0.04047445762853732	0.08244534828654174	deltaTPS1	1
0.2756649834431077	0.14983044657739805	0.27125942291185634	0.03111021713343069	deltaTPS1	1
0.13608353261007655	0.13625661539663447	0.07268619673403667	0.048203721534110996	deltaTPS1	1
0.0007251632888232308	-0.0014513798289806756	0.02619140846066555	-0.005083223079210688	deltaTPS1	1
0.16419788870281501	0.15687626055380882	0.19724245258795883	0.12291173726779002	deltaTPS1	1
0.191766515156848	0.14051971519510056	0.16617505034876023	0.07731053718967767	deltaTPS1	1
-0.0019851142700927733	-0.006254772583767085	0.08520908092270019	-0.025926086087764224	deltaTPS1	1
0.1758020126414951	0.07657644110001491	0.07451217062413353	0.10190049090006964	deltaTPS1	1
0.1619777396193079	0.10553769255036206	0.17161477499478006	0.08050909775115264	deltaTPS1	1
0.17581136865663524	0.13113284120303015	0.19439304444248054	0.07260003592568398	deltaTPS1	1
0.0014708983081032192	-0.005803589479323115	0.01680216534484586	-0.008174005115050804	deltaTPS1	1
0.3115640229898511	0.13362108284349786	0.21323246265095544	0.11688904967703569	deltaTPS1	1
0.1264461740413369	0.24661503799695392	0.23463569895541095	0.29151126690480694	deltaTPS1	1
0.16639695890540263	0.17529747016516578	0.33261137104219857	0.11343720238470288	deltaTPS1	1
0.14578010593195673	0.18629390480714433	0.3027041331259692	-1.0492477150166981	deltaTPS1	1
0.1688448022759445	0.16221341204609668	0.20916546230574312	0.15043032531271908	deltaTPS1	1
0.22384742272255717	0.1265353279212276	0.25947059761043434	0.05277236868310078	deltaTPS1	1
0.1311743574535773	0.060211496853992325	0.097223950011941	0.04682382593159409	deltaTPS1	1
0.19270290129669448	0.12242567990621996	0.16187450104826598	0.14161471481818774	deltaTPS1	1
0.2596810316534953	0.08905823607831442	0.19447090445010373	0.1977030710183472	deltaTPS1	1
0.13303865206989954	0.5777971016840168	0.1353293875182666	0.11115191227886989	deltaTPS1	1
0.17548479839496664	0.16283654154927438	0.1508468854348194	0.313003042340287	deltaTPS1	1
0.15917471043497908	0.06219220843418591	0.24913074994504666	0.16929495726993923	deltaTPS1	1
0.1469206764061578	0.06823352323915312	0.179104568695137	0.09332071704125348	deltaTPS1	1
0.20303996260972312	0.20528696851972578	0.2690649195548918	0.0938509775520382	deltaTPS1	1
-0.0021361033405098797	0.0024405173529570834	0.003638584886947611	-0.004552383496459658	deltaTPS1	1
0.16258634068363984	0.19979283232089767	0.20636323633223233	0.08915536108911436	deltaTPS1	1
0.29463162118459435	0.18299208377002166	0.10887429944035276	0.021628152583030073	deltaTPS1	1
0.005757260104908309	0.0	0.015679873810422584	-0.009004867382683128	deltaTPS1	1
0.15779055919095863	0.13755024456419795	0.21414199903833234	0.0883602658864767	deltaTPS1	1
0.21857501148088723	0.1375778119049874	0.2008404689092977	0.07553293567889104	deltaTPS1	1
0.2515598543712021	0.21943628625339798	0.1632342324502565	0.017194587100250205	deltaTPS1	1
0.2483779601173145	0.19265257799003124	0.16098304461609206	0.08690264588123126	deltaTPS1	1
0.30645271556481746	0.20482306373984624	0.22803548269070617	0.03935685417896923	deltaTPS1	1
0.2796792931439571	0.15198970727604638	0.11853642473200873	0.11619246735848135	deltaTPS1	1
0.1942342727247566	0.13817024096615202	0.17957464801290968	0.13535890510088183	deltaTPS1	1
0.30173012915499126	0.19791188189082765	0.09160094694706711	0.10632752463720595	deltaTPS1	1
0.2378050363179226	0.2108658202640644	0.1476766714742162	0.09322619362201967	deltaTPS1	1
0.21903966985353635	0.14222203858900279	0.17897370364351117	0.15734529505931205	deltaTPS1	1
0.21459356726718107	0.14201590247990561	0.15959367928138402	0.07465720949019466	deltaTPS1	1
0.0803851807524013	0.04589730401929481	0.07601673110706011	0.0860772197192552	deltaTPS1	1
0.2093760774324411	0.20142399533807173	0.22538867787096875	0.04788777273942695	deltaTPS1	1
0.0025034822815751586	-0.009382714761373954	0.003521637322063175	-0.004370533960610183	deltaTPS1	1
0.161361801807924	0.16450291156453783	0.22908850477071474	0.028801231790407677	deltaTPS1	1
0.19497050730505022	0.18185407303192958	0.154769383430479	0.05246721670875456	deltaTPS1	1
-0.00032797639746019215	-0.0003281916757148672	0.04095487246293121	-0.024168273280645382	deltaTPS1	1
0.006009262859621034	0.009398118662383817	0.009901313648089865	0.0077156848066401345	deltaTPS1	1
0.009077012768826782	0.0015396470980307895	0.034163247633650196	-0.01691364574635983	deltaTPS1	1
0.18899916566701663	0.16007001686541808	0.14593137826894415	0.07236299053132518	deltaTPS1	1
0.187122350806448	0.15834565582793225	0.20969364835424326	0.015449220775617119	deltaTPS1	1
0.02836155063933016	-0.0031557557885895393	-0.009968357248878639	0.020654099246197676	deltaTPS1	1
0.03552830257404193	-0.006837713399837691	-0.019300641848406082	0.031205966195265288	deltaTPS1	1
0.22626194168284772	0.2155219514570507	0.17492878153270652	0.0505838186988952	deltaTPS1	1
0.12599746593990532	0.10130842620881862	0.18704284107852379	0.07127789499447311	deltaTPS1	1
0.2176110141152477	0.11394332160511128	0.08178495087187496	0.07343970507201131	deltaTPS1	1
0.15013365812787705	0.22231591418197638	0.14179673512571445	0.07095862917454925	deltaTPS1	1
0.23013484029309378	0.0038009858238048024	0.12027358204814531	0.045250498055144917	deltaTPS1	1
0.21649860574918287	0.17498390611059528	0.1472928966738608	0.09595369424863782	deltaTPS1	1
0.2194703583645541	0.0990461393309573	0.08644200501488417	0.019574365070620478	deltaTPS1	1
0.2614642859028184	0.18260761366012254	0.15120215970504586	0.06271160733677703	deltaTPS1	1
0.15516573319619523	0.1752600597381021	0.08038570757696878	0.06366042880904106	deltaTPS1	1
0.19669207233967637	0.20943971785994975	0.16418954106773745	0.01895838631189939	deltaTPS1	1
0.25963452465710285	0.1223794786629478	0.048958056189110644	0.08771356950575857	deltaTPS1	1
0.18761898173805028	0.17786007347387847	0.18973791011269248	0.0372846163422029	deltaTPS1	1
0.23777493960612273	0.16901588356441258	0.13994532927317382	0.07552829879213727	deltaTPS1	1
0.2231222061414174	0.17577799505247382	0.07469243721425052	0.17682442337138737	deltaTPS1	1
0.2717745519478878	0.06302919908075871	0.1193151632503844	0.05156467817297619	deltaTPS1	1
0.003803614470050713	-0.0143266265113168	-0.008761175346101244	0.011236427926029396	deltaTPS1	1
0.10822677536562618	0.12182910061258029	0.12648705475843885	0.10158734974130507	deltaTPS1	1
0.013949758985559056	-0.005102924951096517	-0.00298706497432978	0.014760009124493071	deltaTPS1	1
0.2628222474209351	0.16330261630519305	0.09357899728235332	0.01494656203053576	deltaTPS1	1
0.31173839833710726	0.17174824866878846	0.05095374894314702	0.05882092128730488	deltaTPS1	1
-0.017960557960272024	0.013699487094057173	0.028666786836872273	-0.012053963022712017	deltaTPS1	1
0.010042449665655415	-0.0012845222222209799	0.0019255479510487362	0.01978280010309555	deltaTPS1	1
0.17511268914197609	0.13281205873700117	0.14087772689107086	0.10128842308832901	deltaTPS1	1
0.19003468041926913	0.09992775586742972	0.15243602772572268	0.09202916856805556	deltaTPS1	1
0.011711661008780884	-0.005496337273872625	-0.01184265887075464	0.028468231445098607	deltaTPS1	1
0.181666085176493	0.18709174878178572	0.15798134020533738	0.07343643562815891	deltaTPS1	1
0.18467225531313985	0.1143853907113035	0.08025094212007527	0.05097042932150689	deltaTPS1	1
0.14493348107867735	0.09591600973014366	0.09278924640431603	0.05105178982157449	deltaTPS1	1
0.2180510387850271	0.09214759131261371	0.07082694950593744	0.11935163130591984	deltaTPS1	1
-0.03798271398701002	0.038371667721132256	0.017760125621217482	-0.01620732934214085	deltaTPS1	1
0.19305162193836287	0.09573809370126772	0.1519597375506149	0.07377215398066564	deltaTPS1	1
0.27043997224515565	0.16095643119046413	0.16676156534854858	0.03451862653994745	deltaTPS1	1
0.1125255193893022	0.11371107057741493	0.10780047287437391	0.09537464300919613	deltaTPS1	1
0.14262773788726207	0.18018354956463106	0.16006374379553803	0.016963078079309763	deltaTPS1	1
0.1140548700660698	0.16501673710765016	0.09970417909174419	0.10714580548652207	deltaTPS1	1
0.17275964621843184	0.16788853400741852	0.1432694797907989	0.09348021993774498	deltaTPS1	1
0.11335558061724252	0.03842775847230478	0.047722240694163004	-0.003416924602577762	deltaTPS1	1
0.19146746544190824	0.2001463413915882	0.10475513635702803	0.06728382729250346	deltaTPS1	1
0.27811881729891674	0.17404186618892473	0.11241204779742088	0.06764265539626264	deltaTPS1	1
0.181790406739471	0.107820429916513	0.13631912949466718	0.18931899969140623	deltaTPS1	1
0.17812148500376596	0.13286074784528618	0.05371207608975805	0.031724662688601066	deltaTPS1	1
0.2848357933811282	0.20623566727902604	0.06739187047049428	0.08006122159786101	deltaTPS1	1
0.25770034006800224	0.16607455057468487	0.12169529507138796	0.06560419819943418	deltaTPS1	1
0.2555698655573794	0.16352839148464704	0.12577042596025062	0.042696132252070924	deltaTPS1	1
0.23884065757803596	0.16620117697247003	0.12016205347587013	0.11204286513750197	deltaTPS1	1
0.017038685717881755	-0.0014587902397611026	-0.021263927892207265	0.04619786869166678	deltaTPS1	1
0.018007858684008414	-0.002912372544435648	-0.01427514141084281	0.021916923887939966	deltaTPS1	1
0.1929754365136968	0.0978962531303502	0.1549807274045523	0.05925269225173454	deltaTPS1	1
0.18199502664188377	0.223053934958696	0.08981750092036998	0.09838137445881891	deltaTPS1	1
0.2312541828734122	0.16056626826332268	0.18983822464647124	0.06582809837109349	deltaTPS1	1
0.174092323151607	0.08768540576936852	0.15372879379927643	0.1361282157320553	deltaTPS1	1
0.1570908071729288	0.1451258695887019	0.1633348732412825	0.13232933887037404	deltaTPS1	1
0.021571577577241496	-0.011981403964325578	-0.018947901518593862	0.043400723657649694	deltaTPS1	1
0.11099340659319304	0.19197768575412513	0.11387352341705938	0.06101640562303193	deltaTPS1	1
0.24490648117406885	0.0954729486774277	0.16976721053285396	0.09104569792233771	deltaTPS1	1
0.2131078621270407	0.1384748069688434	0.0851646349974228	0.1722378414736928	deltaTPS1	1
0.11855138275610874	0.16343731088754507	0.16933788678227657	0.06744983066493998	deltaTPS1	1
0.21733006882583167	0.14539329287654437	0.17858723608623217	0.08572576540010751	deltaTPS1	1
0.2225651822502979	0.010798722859268237	0.02302149233326873	0.010278039507697638	deltaTPS1	1
0.2704359655341871	0.16926904046012892	0.15849603707301274	0.2847622984315231	deltaTPS1	1
0.3305835244890572	0.0944214254687836	0.08942672069560399	0.060423968920951775	deltaTPS1	1
0.5392825403468239	0.1647110525187514	0.12333248750705914	0.036254857682995634	deltaTPS1	1
0.24259711073282056	0.12521559499660898	0.1914979758253499	0.05774030051741219	deltaTPS1	1
0.18627175213224545	0.2016838959515641	0.18188007455194868	0.05087722483369993	deltaTPS1	1
0.020364375039943688	-0.0028053187486526163	-0.01407472163324428	0.0286756482357328	deltaTPS1	1
0.16286982966026892	0.1758484692323497	0.1645009742843389	0.08484349202120148	deltaTPS1	1
0.19148476520281865	0.11557750011685246	0.13988643389695787	0.05922652241154912	deltaTPS1	1
0.10645911538571107	0.1905862077695599	0.11988121545345048	0.13666873587806508	deltaTPS1	1
0.28570187184373247	0.16434131122931384	0.18366517288278003	0.06442517114803249	deltaTPS1	1
0.17129980264964673	0.19739348979622606	0.055437133409969884	0.15925854650499935	deltaTPS1	1
0.23701906212409882	0.16451919886774186	0.12282871598288272	0.08589345984375411	deltaTPS1	1
0.26444143209313264	0.22631201667954176	0.07110764803975249	0.017267986276479207	deltaTPS1	1
0.25394861894138704	0.14634156574100382	0.11911333894656476	0.0678440046892479	deltaTPS1	1
0.1437830282207207	0.16245975439858748	0.023699955052166093	0.10507739401832923	deltaTPS1	1
-0.005255071557686387	-0.0037429993886853442	0.01389407089868053	0.9393558174143898	deltaTPS1	1
0.16955364212960902	0.16507841786765776	0.11101599472775402	0.1155358208031271	deltaTPS1	1
0.20770529734120433	0.1535896703471184	0.16053469618536062	0.07214574491490698	deltaTPS1	1
0.16505563622446412	0.13670001948666	0.1157040305820516	0.0983786621491331	deltaTPS1	1
0.027232631455343142	-0.0032339315037431737	-0.013149041177316365	0.04390646540686065	deltaTPS1	1
0.3329408080968299	0.08125329491812577	0.13511204131909907	0.08712866052561578	deltaTPS1	1
0.7500744420348606	0.08612027580204576	0.1267665460485491	0.02396177315694624	deltaTPS1	1
0.23270759091216542	0.15705522626490984	0.06762270415839636	0.07856839259077315	deltaTPS1	1
0.047800158603571744	0.0020678275957470775	0.00020631318633967792	0.012829048307099864	deltaTPS1	1
0.20492942903162314	0.156385702575509	0.14273875580034437	0.07155235777508179	deltaTPS1	1
0.50124485699761	-0.07606529225740447	0.13813950701913416	0.07936643279248241	deltaTPS1	1
0.12148617848175537	0.20649959592384778	0.18150295016818646	0.1309658358425221	deltaTPS1	1
0.15282380273094254	0.20348735255843287	0.142600407723802	0.03238570034716497	deltaTPS1	1
0.32572531559454254	0.3201970031106359	0.18521622955482422	0.045518251712040644	deltaTPS1	1
0.14490973239643704	0.1279294934510079	0.12331534122480552	0.03890519534438454	deltaTPS1	1
0.1575332383539319	0.19139329744474703	0.12435138942330405	0.015753387874118258	deltaTPS1	1
0.0037819980095973554	0.001769913352562104	0.006799841585785927	0.0071383431783415404	deltaTPS1	1
0.14612428610534003	0.1729240835288027	0.17314130619921886	0.028915498433204796	deltaTPS1	1
0.1727451308178935	0.09724248021254464	0.14209655617356215	0.027487044845801563	deltaTPS1	1
0.2608001378378274	0.08381082512485953	0.18924281294883968	0.12681402783114792	deltaTPS1	1
0.19043505231836558	0.09119783052934452	0.11930467816340382	0.10794938505851308	deltaTPS1	1
0.2725383250705383	0.09945657490528514	0.11061056163390154	0.047588894170744744	deltaTPS1	1
0.24860104304922728	0.1115838077587527	0.1662865832463588	0.03940507987813633	deltaTPS1	1
0.08413217880319206	0.2331022555680422	0.13914459109652658	0.081783709537097	deltaTPS1	1
0.2769018476857285	0.2479931164293827	0.07972454412674315	0.4302077872138865	deltaTPS1	1
0.2554243804673482	0.1712316192030757	0.1134852158350812	0.10444769989917044	deltaTPS1	1
0.1950141705450875	0.20058558091043593	0.21907225301590286	0.04772105731435657	deltaTPS1	1
0.2165249727693203	0.1493955848267622	0.11454038913330528	0.07956681578640576	deltaTPS1	1
0.1947069426196686	0.09576980617119953	0.13039618976590558	0.03754274636328026	deltaTPS1	1
0.29927235743433467	0.2593853160657841	0.0904002118094133	0.034991539091461785	deltaTPS1	1
0.12034734350490855	0.09338414446867305	0.10940554264837482	0.07763000733323126	deltaTPS1	1
0.27953850547306286	0.18925923004076317	0.13502859512834217	0.04875807751159289	deltaTPS1	1
0.19531015095150628	0.12307939563146347	0.05832062620921762	0.09840787212703038	deltaTPS1	1
0.19538606819150836	0.11581365888905439	0.12368054893772108	0.07699547153654446	deltaTPS1	1
0.14755271570459635	0.19191175007423678	0.15713721292655075	0.10936880828217263	deltaTPS1	1
0.14990171649206288	0.1740908093507824	0.11957935862435644	0.05964957966795992	deltaTPS1	1
0.21857750867106057	0.21848714028297592	0.217368616004378	0.059832031450057166	deltaTPS1	1
-0.0027027092834539675	-0.034040363735404366	-0.046434037535135295	0.032567602648131216	deltaTPS1	1
0.22111991776659268	0.1393071987345936	0.12180301343461855	0.38627846006473265	deltaTPS1	1
0.05881694105126175	-0.009436136310418017	-0.0458141378113122	0.06196708789266086	deltaTPS1	1
0.234140678151755	0.14281789066521067	0.16541659551028445	0.06939833815357722	deltaTPS1	1
0.2889872758297825	0.13910378567481096	0.08821003026869355	0.1020375279926067	deltaTPS1	1
0.2261288728431342	0.11447318376371184	0.17058834283829116	-0.00040476728093138714	deltaTPS1	1
0.005688343491054024	-0.010055183475431311	-0.018337739279203343	0.027260419439208556	deltaTPS1	1
0.2700546839077121	0.10102850538689649	0.15254348821764618	0.07718249807949148	deltaTPS1	1
0.21207260019929794	0.16653145013480253	0.14564825564919104	0.037363140305851736	deltaTPS1	1
0.22207944525314058	0.3254369879978032	0.09366953946640129	0.0543005236838364	deltaTPS1	1
0.005244436584967191	0.00477677568734368	-0.004151123885166372	0.011741013213669249	deltaTPS1	1
0.24307989228946095	0.06428976277973499	0.03998422742130656	0.06429524590841687	deltaTPS1	1
0.14814045689359265	0.07381227612359315	0.12804385351678182	0.11595793893958513	deltaTPS1	1
0.19307260636835524	0.09416691249333509	0.18352002479446447	0.154895651922423	deltaTPS1	1
0.17552892436823303	0.1591009700518727	0.17946340972806094	0.020382855764681084	deltaTPS1	1
0.26120618635857584	0.2179212791280177	0.0708674273127654	0.09504586640006668	deltaTPS1	1
-0.0006737032234170485	-0.005195438658857675	-0.0013642573266019755	0.014142356919290944	deltaTPS1	1
0.21693297181804072	0.16243858460163219	0.12703170951468654	0.05965986219759956	deltaTPS1	1
0.05571873533305072	0.05105725617198932	0.19892493599520358	0.03625102386655229	deltaTPS1	1
0.1851169069793139	0.16770422908681054	0.07489351826974251	0.05763274242224069	deltaTPS1	1
0.20379999744835	0.19036686002357533	0.1369374748294726	0.01204397836095199	deltaTPS1	1
0.009623265972932204	0.030165230454149074	-0.013417620887251874	0.03837977505089867	deltaTPS1	1
0.1867663202149773	0.2031042133609875	0.19570327860723427	0.04143864005298461	deltaTPS1	1
0.18905963768865375	0.22304654360834747	0.17362494941383125	0.08621525753210713	deltaTPS1	1
0.11690562847823319	0.2763310144854205	0.14740119768448848	0.07845105269460818	deltaTPS1	1
0.013878441999331843	0.00267666592125004	0.02168007407533698	-0.0025627939244061027	deltaTPS1	1
0.025473166592948602	-0.009317039772446491	0.010853139290931537	0.003710997170580231	deltaTPS1	1
0.25993772964295436	0.1370832694509492	0.15605874805784273	0.05803337516589686	deltaTPS1	1
-0.012504876163232691	0.007810005988313153	0.03449643574347571	-0.021525971159557695	deltaTPS1	1
0.01027634528170974	0.015451873424508118	0.022856402252681512	-0.004732962994441487	deltaTPS1	1
0.1657633400817506	0.1496419075054072	0.1465463144493188	0.13425207941681933	deltaTPS1	1
0.2185828664832471	0.1080572169555097	0.30683981193969767	0.07124971392866271	deltaTPS1	1
-0.016019676872308385	0.0037648599540536175	0.005737297602814273	-0.0011422049513162965	deltaTPS1	1
0.1697861159472485	0.21109012305413424	0.1006945219674612	0.07105179701827233	deltaTPS1	1
0.19796757227244025	0.20532535910280023	0.20047965757208927	0.13299332589756735	deltaTPS1	1
0.20033099068951757	0.14854269835641784	0.16255368800881537	0.06600321743765603	deltaTPS1	1
0.15854594484937287	0.1330968211612909	0.13959372423017904	0.04267561596929442	deltaTPS1	1
0.05085715015745417	0.08317090384006205	0.3421622959723831	0.13194187144884695	deltaTPS1	1
0.1550138748798333	0.07105871793716492	0.26715873645926624	0.06381599713197875	deltaTPS1	1
0.21439258976436737	0.17682739497060496	0.3007283142062237	0.09084948741880756	deltaTPS1	1
0.013025338599971275	0.004550657123172781	0.016157394735185595	-0.006344912729160211	deltaTPS1	1
0.18612072931577683	0.18869515449103078	0.15185534734703143	0.07408639635187493	deltaTPS1	1
-0.01162302453696999	0.006542149407220237	0.03431070022870991	-0.022156925958508617	deltaTPS1	1
-0.014979722340280095	0.014979722340280142	0.4332932936282615	0.1795030252495003	deltaTPS1	1
0.22555319453218423	0.1370879442892443	0.1875981117392308	0.13283122327322044	deltaTPS1	1
0.22352363495090857	0.2577477768566495	0.24260727315691905	0.09132835743999392	deltaTPS1	1
0.15061031521563517	0.0764643029844222	0.1196794774970382	0.2307198609059366	deltaTPS1	1
0.023947711951975332	0.006533668287549467	0.037169886300165884	-0.012714704449766596	deltaTPS1	1
0.08268464386106572	0.014798974805912397	0.09539995011388533	0.5242677567847485	deltaTPS1	1
-0.0005502063828935186	0.0049301960670400805	0.015431252908243504	-0.007454877183143575	deltaTPS1	1
0.1596948210440665	0.1864780593856195	0.21448581645552833	0.16440714069020174	deltaTPS1	1
0.1392524448292226	0.18277378683067097	0.17406554311245814	0.1577398399512886	deltaTPS1	1
0.2713225329762063	0.23689993417528335	0.2971328013686347	0.12445461027829616	deltaTPS1	1
0.15534859686759656	0.22699655735970167	0.22691071428877568	0.10837877453347633	deltaTPS1	1
0.1979403919983496	0.14630761269375764	0.19186682995269147	0.1014650201260562	deltaTPS1	1
0.2557130220391172	0.19390152265554778	0.17929877108699582	0.09105998808199241	deltaTPS1	1
0.21223697246576023	0.13691132897286737	0.25928107821780233	0.11166906499125774	deltaTPS1	1
0.30232303225639395	0.11568803654097291	0.12685228233934362	0.14360360804345296	deltaTPS1	1
0.1639489742390377	0.10256605651020806	0.1645782787073879	0.06421275159181536	deltaTPS1	1
0.21378437795364671	0.16953568702366548	0.015506992757920562	0.13243879831658076	deltaTPS1	1
0.2825367988314428	0.16392760392991834	0.16425636059840612	0.10029994298399235	deltaTPS1	1
0.008313149932915714	0.00024242424717325014	0.010314589811334507	0.007540199445534921	deltaTPS1	1
0.22272546611992824	0.11080637175715759	0.17009292782807656	0.23501033185749226	deltaTPS1	1
0.268156567987045	0.14958766615340216	0.13512222786261963	0.11591354994041814	deltaTPS1	1
0.054292226469940086	0.13131581611672183	0.14708304252148366	-0.011145889220485395	deltaTPS1	1
0.1722962198288454	0.13419765653258867	0.018982555112998213	0.06111851264230867	deltaTPS1	1
0.14307430059937934	0.20281124773907644	0.18416947960479463	0.1686500988246963	deltaTPS1	1
0.0261352669388076	0.008346010169550451	0.015668714772323015	0.023503021187965288	deltaTPS1	1
0.22489152703377133	0.15478634727042642	0.17647913606148313	0.022864925853087182	deltaTPS1	1
0.24314488927399475	0.11120686921334216	0.08435271367763693	0.14432538305606835	deltaTPS1	1
0.29027697297157945	0.15358100525441923	0.1890155424048932	0.02294500612339796	deltaTPS1	1
[truncated: 85,402 more rows]
