# Supplementary material for: Insights on the Control of Yeast Single-Cell Growth Variability by Members of the Trehalose Phosphate Synthase (TPS) Complex
Source: Front Cell Dev Biol. 2021 Jan 28;9:607628. doi: 10.3389/fcell.2021.607628 (PMC7876269; doi:10.3389/fcell.2021.607628)
Supplement: Supplementary file 5 [file Data_Sheet_4.ZIP › hierarchical_cluster_analysis/NtdTPS1datasgrowth.csv]

t1_t2 growth rate [ ln(t2_area/t1_area)/2]	t2_t3 growth rate [ ln(t3_area/t2_area)/2]	t3_t4 growth rate [ ln(t4_area/t3_area)/2]	t4_t5 growth rate [ ln(t5_area/t4_area)/2]	population	replicate
0.08740418672158573	0.243507487536136	0.29238073203314413	0.15131629399463659	c	1
0.07896808665337016	0.1299210975173905	0.27079157752304944	-0.07892474757035797	c	1
0.08493868263534822	0.28517065583193363	0.16441740474600078	0.19602104388801184	c	1
0.07678096251330947	0.25833208733909785	0.3496505230671618	0.13159057963865664	c	1
0.0642594254004892	0.18330641814238494	0.3243180251277286	0.14591343095995027	c	1
0.060166653389336716	0.30121208238126324	0.23717813544438143	0.08918405064657456	c	1
0.07341894138354674	0.21872028306528896	0.2625816208503237	0.07675129583229363	c	1
0.17620589517252622	0.22509794054216722	0.2557522108987164	0.22433848935206083	c	1
0.07524846339140964	0.27281665341833305	0.2676897666151829	0.15035751787251345	c	1
0.07094712949514112	0.27271100062943493	0.177752334395271	0.22084318577124137	c	1
0.06755738836980946	0.2345944826247796	0.2354600397962251	0.13235515329962177	c	1
0.06948884979083424	0.2674572769375021	0.2493314395713596	0.1220662765568784	c	1
0.01594937354035529	0.02022491612660654	0.03085394275004484	0.0023566422260490683	c	1
0.08916077573030427	0.5105149059979701	0.22803919515677074	0.1284958627655896	c	1
0.1314426167408092	0.2670550579820532	0.29477976505365916	0.28427196125932314	c	1
0.1049767477280203	0.2667439586883332	0.287468541413935	0.22072961425874346	c	1
0.07524047546914789	0.2891046790743635	0.32458198809083877	0.17701407294020635	c	1
0.052680257828913175	0.1371932649852682	0.8427212366721358	0.17222638136134785	c	1
0.051732584466815515	0.03281695310863139	0.041050809917233734	0.027682703043974917	c	1
0.07372394814481938	0.30196147227460163	0.2390857691682989	0.22580127193742214	c	1
0.09040421653465192	0.12801365350641836	0.31301020071955277	0.13030977460576967	c	1
0.155894573897507	0.23845530371583593	0.2114618540148864	0.10848190502684169	c	1
0.07818190760127751	0.3117990247972569	0.257756614361449	0.1653400126720515	c	1
0.08790896430542676	0.29125966821070826	0.2664854950170225	0.10813522913963848	c	1
0.09058512408019173	0.2478233804563257	0.24609577211054895	0.22633742049317043	c	1
0.06197744609065698	0.15496950776588023	0.32794089957726863	0.1428229886738118	c	1
0.12044204300101685	0.1881788191985787	0.2655345549311196	0.13438601487908503	c	1
0.08093450041287983	0.27445914217722944	0.40609689800654125	0.17800472606403267	c	1
0.11597709049818226	0.1853446711644296	0.2555473470647569	0.19946659734231892	c	1
0.06026291876274451	0.2298709974813014	0.3270135456373651	0.1821489377986997	c	1
0.09770842495568789	0.27114932506422307	0.23148385860852297	0.17985825548861803	c	1
0.06146341968786283	0.2512913947671395	0.23048697415574523	0.10508283026517921	c	1
0.17699068571926982	0.2693602165195678	0.2344942126358813	0.21585979969791014	c	1
0.0682037185862081	0.25839071554296283	0.18144529933103654	0.3780900799886045	c	1
0.0788958880888146	0.3264823616850742	0.3342026713799431	0.21433073499024397	c	1
0.01277571277669673	-0.0028109701583968845	0.04415126637662486	0.0028948295722421315	c	1
0.0503887324469931	0.26190138439839517	0.19582439271108568	0.17363807600650696	c	1
0.06437785716292946	0.26080689129962864	0.3445412004102458	0.08691647608778628	c	1
0.15986253138250212	0.18441840484683308	0.24797742688662003	0.18434340275798433	c	1
0.08077221442609829	0.30301767324525913	0.2543266420134208	0.07006216343453416	c	1
0.08183177120614174	0.2609602248868181	0.17745603956578404	0.18348549532953212	c	1
0.05860506694668174	0.2459834817001271	0.2562880090257604	0.20234765603304566	c	1
0.07409196435355603	0.24341562125761768	0.31369936895983047	0.2203626278999059	c	1
0.05259032168333384	0.24900386035144742	0.33344773268421796	0.1362713986158113	c	1
0.07448360037718096	0.2875623918275025	0.21754133850833726	0.15380093561427816	c	1
0.08686517786538235	0.2737818361438199	0.3126475367543967	0.17996996754111114	c	1
0.18025271803268458	0.186710247418286	0.2140208734232591	0.25256351140749433	c	1
0.014696135063806836	0.005401564956512869	0.038586632622791724	0.00854721667965002	c	1
0.049998305768975945	0.13215436063323605	0.320904716418638	0.24296758493407705	c	1
0.09634217191475057	0.253050835243742	0.31622428480993897	0.17176139730893988	c	1
0.07176720903722877	0.20392648264457952	0.24772193718401198	0.2794073658425714	c	1
0.06549633792550054	0.27580957406504253	0.25250034861982157	-0.002480368873275944	c	1
0.06969956293928872	0.2535430683517146	0.2569714166363455	0.19428942948237282	c	1
0.0673750809093261	0.2311425619605641	0.628704972014137	0.14122977866732128	c	1
0.06691158942227854	0.15901022106948012	0.3241619389756994	0.1657881330045031	c	1
0.0893113707402485	0.27191871013873675	0.18670287150712664	0.18394374908392647	c	1
0.06705852208929858	0.26177583998178494	0.2545319149630617	0.12655834332680782	c	1
0.0720648780854985	0.2924056788692323	0.2775039390420472	0.2182825021832986	c	1
0.047010344487226595	0.22030854977722622	0.2485712000072667	0.15003103455782593	c	1
0.057803851530237274	0.2659286278616082	0.22665897033902857	0.11468435703855731	c	1
0.13919471000879177	0.1737006535767016	0.2660022215799181	0.18772007089130793	c	1
0.07144841223108155	0.10035946096683533	0.30176412008161735	0.16974278092583692	c	1
0.011375206239522014	0.05731806494909524	0.1192489239213542	0.16141783083583372	c	1
0.10504723472201431	0.2770171890486137	0.11184307246245857	0.07585334337869006	c	1
0.16268256251290453	0.16871456181104372	0.34557631583194515	0.18835230143774317	c	1
0.07658078003156699	0.09543079942174837	0.26577084535323103	0.16979543347629455	c	1
0.08049589499381009	0.29031814616506896	0.16865572037582335	0.1568330246124199	c	1
0.0988669178944207	0.31351940019362706	0.2337400773449279	0.24755816503040537	c	1
0.07741025854092848	0.26716591397283956	0.20753634027276552	0.17272461773027323	c	1
0.06515227122721232	0.10427903014765855	0.20684780362233987	-0.012448775810863486	c	1
0.01674335451850484	0.11817772264322016	0.30678135060855144	0.12095794563014733	c	1
0.13698490529389956	0.13283749419238705	0.2707927494712961	0.19263889572195078	c	1
0.05310237689155341	0.1196579345156	0.31288075598101783	0.06917143217603784	c	1
0.08535423293087542	0.302926026188835	0.24152679847440015	0.2545717687915029	c	1
0.07893321478695214	0.19819183126496157	0.2781174874972833	0.13739543014221078	c	1
0.16836880589846137	0.2063128502663864	0.23017618775433768	0.17256165198283943	c	1
0.0941048497095886	0.20414391097859505	0.08053257062804545	-0.03398254076998555	c	1
0.09636013200742663	0.2403609227328799	0.019514671952867647	0.0881327168082016	c	1
0.13130821973914195	0.10838463480037103	0.22399544393844592	0.2599061795887829	c	1
0.07014449042364825	0.16641042966526112	0.24836536598894637	0.1593258373526295	c	1
0.07536359568786871	0.25699759926363486	0.058657051235383985	0.0784136704771232	c	1
0.18064853474538092	0.17070743411514724	0.27379186067792655	0.19824228423893647	c	1
0.0937634774955745	0.2499085856113574	0.25208095467347114	0.19844068220838648	c	1
0.09232805916418203	0.2802561234912299	0.34963638699331395	0.14816389817270537	c	1
0.053362386174820226	0.2093349862016676	0.26172995196413495	0.23357990631307568	c	1
0.08411986685385367	0.2837399566686625	0.2924625751473787	0.16683428676646983	c	1
0.07501832849046679	0.27316556913952694	0.28007925306594517	0.1400916208638304	c	1
0.03262026093420047	-0.007171934626214255	0.05412289823259822	-0.004245709065983277	c	1
0.07365475541712309	0.2968909274442018	0.21324456508730974	0.2033652107209942	c	1
0.05129843235293099	0.08350665954280713	0.3412765724076914	0.14375605279745432	c	1
0.07069881420548027	0.2644171180328969	0.2574654000456206	0.29374157751243934	c	1
0.010698606367641035	0.013194828373722016	0.05175699682688588	-0.010380995724214621	c	1
0.0873229487754634	0.27269848391553964	0.24906196929543464	0.1750028766298996	c	1
0.007638806827884801	0.05221860772686985	0.13364272227206755	0.13588027015826393	c	1
0.014905783212078121	0.0877910700576353	0.23356709340889137	0.09920750926924315	c	1
0.07176473815452238	0.26474030794207887	0.3609642359720432	-0.41862695003601835	c	1
0.10103464854436736	0.2694506018219705	0.22053502422857427	0.2153753633665903	c	1
0.08519747277917497	0.2821044743399707	0.21287526716030325	0.19872488724376824	c	1
0.08054757609003468	0.26457210214483773	0.2955730291014867	0.16443258778968622	c	1
0.08241419967321865	0.2820437836634081	0.3091655383320669	0.14393494175720226	c	1
0.08549244412945478	0.2695426454829099	0.25032172251567153	0.14372329774605658	c	1
0.08382659728747908	0.2894290170789088	0.3396009027417904	0.17521822656872052	c	1
0.08088511624175293	0.28099579194802304	0.17705162120198434	0.22144788932354084	c	1
0.0792475341762023	0.22672919489751134	0.22395564665940876	0.27771809181296886	c	1
0.06952930187834926	0.20702636575269823	0.3177030929352144	0.20447775652396644	c	1
0.07526807960576033	0.2687392090609522	0.2099416248428325	0.13594538791765542	c	1
0.20157812675854514	0.19472664756124158	0.23795920393621933	0.2338498374899868	c	1
0.08680574260466266	0.29414465188334243	0.21468604721955087	0.28465182918812754	c	1
0.07226129834914131	0.2689482558108319	0.20585580418696128	0.0711487360803618	c	1
0.07849414648928293	0.27570633011877127	0.21354775427999018	0.21415542338947416	c	1
0.10238779163420886	0.22895881545535013	0.252653640513772	0.13809670240744626	c	1
0.031510424832127945	0.0902308464586792	0.2108280008517155	0.1350368720877705	c	1
0.0833277200247776	0.20090172081110072	0.28268191557158096	0.14724232157362546	c	1
0.13192971970481066	0.27092518794211107	0.18534910930358642	0.28224618869402707	c	1
0.14914484680671553	0.2491871631874755	0.2436943891569857	0.22384641277311354	c	1
0.0728988129965414	0.26312113955945804	0.26561822711038374	0.18293342285056288	c	1
0.0691834060629982	0.1507732768836197	0.27629620839016317	0.09419192573475028	c	1
0.07445459261821005	0.22844354717163198	0.24913889514627807	0.19159177521995957	c	1
0.1575114298717841	0.18283408096563206	0.22537290632066043	0.15675866233185629	c	1
0.07247549146441744	0.12811573169366433	0.241192468629332	0.09258158186147825	c	1
0.11995669948083566	0.18339699825380087	0.32062610071851727	0.14609295415948356	c	1
0.13919769344178828	0.16805433317862775	0.2036408195172812	0.16999030427049253	c	1
0.04605242930284596	0.11571626356658239	0.29845838307442535	0.08548075387418129	c	1
0.07811866077302163	0.2850241230316901	0.2572544345911435	0.2650437237073947	c	1
0.07776755061908192	0.257702483151761	0.23578495718740072	0.1681711199354743	c	1
0.08465462012904981	0.30699451864807153	0.3037640383403512	0.4997721663102535	c	1
0.07938908767965322	0.247483228667305	0.23229269861491567	0.19113907630925756	c	1
0.17600183188264956	0.23860629455740756	0.2837792229142924	0.21566735394850955	c	1
0.13059256945832864	0.16704325166585599	0.2267599201931869	0.15780307124097473	c	1
0.07366235737842926	0.16208295180522775	0.29235003629111983	0.15916413108910316	c	1
0.11518260427063932	0.12798550705542855	0.3199830901421117	0.18714324572338106	c	1
0.1765885668346741	0.23472530070214298	0.10882347696491794	0.23415411018002713	c	1
0.08256256686776291	0.24792337085567007	0.24060717938784046	0.20032094399173966	c	1
0.1678397361774905	0.1962012565408909	0.2888221158112968	0.19957969919316346	c	1
0.1597941796066015	0.14614729330634027	0.30262962218210754	0.21286803624089182	c	1
0.07141521621041144	0.26358276549872695	0.199609867324244	0.20060658752402116	c	1
0.12711211332412486	0.29909737609875137	0.2907658338235522	0.13325274935667836	c	1
0.0864750945502874	0.22292622524925404	0.14837490621674554	0.16472448376625334	c	1
0.10406651761399494	0.3182908393719172	0.22579412729721204	0.16033428572404368	c	1
0.07407133927232426	0.3001552064250695	0.19854842921882399	0.17500156018526825	c	1
0.09148450777053951	0.30350901341500336	0.1835570465417187	0.21932119964500887	c	1
0.07817694191842682	0.30100909575801077	0.27899260614961685	0.19295222560818218	c	1
0.008286566862435103	0.008151468444037214	0.02121242448892075	-0.0018633561938480815	c	1
0.10941917725934466	0.16833883341351163	0.34691582164172513	0.24287231803783765	c	1
0.11152088248183577	-0.0008149961054655322	0.45626581808351635	0.12400793477361151	c	1
0.08265322589398588	0.2651458551955569	0.18030727097140628	0.11312685434497217	c	1
0.0859097118287797	0.25743142522989687	0.27574833174845925	0.19572029614201372	c	1
0.16425203348601802	0.27670102238312216	0.279117152554288	0.1775571686549204	c	1
0.10963708367297212	0.10741924140786241	0.43191979547578374	0.1662232147273638	c	1
0.2080505232607945	0.2556887247015485	0.27439329838433574	0.18734340518557305	c	1
0.1074875223208503	0.18649384604909144	0.22585916806554573	0.1781693450880301	c	1
0.1782804236493773	0.20073175106407848	0.19937998684687375	0.1982875464035745	c	1
0.06733441675272446	0.1672404326181438	0.30036396476215643	0.16095120882965203	c	1
0.08096990723730708	0.18896674736580368	0.3178500102990083	0.4955055795784228	c	1
0.07135841288083374	0.3125308750757985	0.2563594370838326	0.27944401941559177	c	1
0.03582993150297461	0.13804485812323214	0.2841977377937342	0.1769223009853963	c	1
0.08070088348705005	0.2600821525141222	0.309207252729655	0.1462127321631351	c	1
0.058095752514734395	0.2662095266657799	0.3159714670298386	0.20643659373466305	c	1
0.02481979071296062	0.04045657800468059	0.03715755506453375	0.024433545102543336	c	1
0.0891898029008191	0.28249366586866675	0.27864035111378793	0.23907634240950112	c	1
0.09170161133234783	0.2960159477002958	0.3599126320231554	0.12257441526165716	c	1
0.09322109223189082	0.3059482892833318	0.20366090270460518	0.023148850283765957	c	1
0.02829783381181716	0.1421935882774642	0.27222855598755813	0.22950499988829673	c	1
0.03791580760594346	0.10578144716676342	0.24859343848708162	0.11961484453291703	c	1
0.07761822813200192	0.15959667894364662	0.21583487335833484	0.12985070484806144	c	1
0.0803774256175894	0.20264478085979026	0.21521586541931267	-0.011781556864070418	c	1
0.07577035074934249	0.26114612756856137	0.25810581659778076	0.20615264173838374	c	1
0.12169585607207854	0.27983970969105254	0.35201599308327436	0.17161447926759427	c	1
0.08424072843092428	0.2685744625746933	0.2256614725756871	0.10152824704085853	c	1
0.017267903162891347	0.09415743816896127	0.13025747984239763	0.15549865615011108	c	1
0.07934034944950405	0.2384703853116719	0.2861015789253478	0.16321976103417002	c	1
0.07623429682213667	0.26425669337435176	0.34400331681466056	0.14608040299480954	c	1
0.08621839878070635	0.2865425298472666	0.2057312188170355	0.1804566858901792	c	1
0.06842629918836705	0.17052364649561344	0.5075848064456929	0.17661695794135937	c	1
0.16444503022425205	0.17685536205500763	0.39887202296623714	0.15619665879940964	c	1
0.08046518340631846	0.6746666775831778	0.28561665944146974	0.22834375460176753	c	1
0.0708055080459781	0.2312781102017585	0.19992785521593454	0.18118030817834202	c	1
0.08283592427869527	0.2595405326975054	0.22695663623378357	0.20946213074108455	c	1
0.0737102523925949	0.3173981862652699	0.22590947606447032	0.2921291198218105	c	1
0.10025869000765976	0.1825514947147695	0.17875237002400318	0.2581298467636802	c	1
0.086143121256252	0.3053548991060777	0.22611171193497726	0.1965166609718111	c	1
0.02847744646373622	0.13665293595259853	0.25286133705190234	0.1761495748231873	c	1
0.054599645982496	0.15994363543964188	0.10438970962657633	-0.02236682119896735	c	1
0.14933752474311193	0.2011016113218815	0.22795116900256476	0.1522935944623829	c	1
0.07011734545953255	0.3049638953896663	0.23564346815052822	0.2515674860678347	c	1
0.08391851242472359	0.24907466673222378	0.3031680119066254	0.18230070217152464	c	1
0.09085559462327887	0.5822835817385559	0.22064411912217471	0.21143898986906406	c	1
0.06608263609673953	0.23196479879918647	0.27492190556635365	0.09998010792927628	c	1
0.15435193379700082	0.22453833513705074	0.24579022565240452	0.19885054697597174	c	1
0.1400728792106653	0.19844900728601797	0.2574217576223451	0.07840402363854757	c	1
0.10414852159860766	0.2618667058367995	0.21303186604519933	0.28120711194814935	c	1
0.09353719021002274	0.2691742692755031	0.2332405492371187	0.20064129625262864	c	1
0.0641945701357306	0.25483040063484885	0.2432378049123284	0.17685203461064308	c	1
0.06900156328450235	0.2710102530305667	0.2527637990642178	0.1612870846161049	c	1
0.07620477521969558	0.17204543380166268	0.3960714919476265	0.12867648411663152	c	1
0.10543672936119775	0.2479499867746575	0.31451481171808404	0.19554631812026416	c	1
0.1364571462970409	0.18797459731997698	0.19568887871880083	0.20648299782314322	c	1
0.09672041991818059	0.2588862957288583	0.2637459435461755	0.18779113203824135	c	1
0.07743622047783405	0.264604247183262	0.2825326963514937	0.10544746461900532	c	1
0.07891991655053214	0.30215010947291626	0.17789107853583466	0.11738558206370997	c	1
0.11193527985341346	0.29695243070702737	0.22404802968980428	0.2032791515395097	c	1
0.1785758888855898	0.2330048770313629	0.2684112934165336	0.1852468029899305	c	1
0.07017253600172647	0.23668060747029068	0.27273495815057663	0.11830940353722937	c	1
0.08867885958695519	0.2904700764420291	0.2964695158900366	0.19425964003469817	c	1
0.08689765878285484	0.12036254468200494	0.36186228508171814	0.1745246420564328	c	1
0.07614683454002268	0.1900940753157239	0.27913309500725464	0.4653854421105645	c	1
0.06445540252712287	0.23316709343236344	0.3631135599365239	-0.5806304036765355	c	1
0.08677420234190973	0.2995967228720347	0.31250037865674285	0.6865786442465448	c	1
0.16739109529385704	0.21914929047267423	0.2589576150218064	0.10086106976118576	c	1
0.08181471189090106	0.22266533527513763	0.3029213709027258	0.11922882632643814	c	1
0.05460877315133976	0.12621061762804858	0.3951998468917985	0.15808501709626405	c	1
0.08740136218996367	0.2535224504630423	0.20003389682822265	0.13771526951841523	c	1
0.035024611959657115	0.16872317086961616	0.22514360256525334	0.1663114018649649	c	1
-0.008051703783289368	-0.00489400318308141	0.17173671604009824	0.19397411928460614	c	1
0.12854856707828585	0.17300929625233089	0.2584460268046298	0.22201223898784705	c	1
0.15762629510124204	0.18032851491892715	0.49712241087563763	0.11152582188656564	c	1
0.060696745442382495	0.29925981026250353	0.2859850758093351	0.1694003935159436	c	1
0.08637463635999282	0.3052491019792196	0.3042414390702547	0.1940371111194451	c	1
0.13292268892130324	0.24828953910104168	0.3550849589971423	0.14286160398322395	c	1
0.05660421397806385	0.1491494973039997	0.32093868582624885	0.2204212642793174	c	1
0.0702098603132081	0.25798584616726666	0.2835892801585612	0.13746493741392782	c	1
0.07097193738485978	0.2269587457470556	0.3315172502501173	0.16883019459198606	c	1
0.0731882499600279	0.17972187525343272	0.31597894160762824	0.1811643990693993	c	1
0.18062950780183434	0.2052997126582672	0.19943248776972144	0.20798566666126697	c	1
0.05641950464975175	0.15792647470923862	0.30756983685108125	0.14639140425073796	c	1
0.0767951493767367	0.26303380828344214	0.29790721005809234	0.1289726348515749	c	1
0.08680028564425503	0.28733980204480447	0.22907490510435322	0.1475625355268731	c	1
0.048219924949723415	0.2544441322128822	0.24920114787579656	0.16243842036570544	c	1
0.05225402629850426	0.12669171825196404	0.25812882603043313	0.16685570476306	c	1
0.04060731429290906	0.14847515176244694	0.3290372551661619	0.1226435228998915	c	1
0.01730276458873776	-0.00938457395728712	0.26764639639760135	0.03588339918483832	c	1
0.0583621371540706	0.24752439021072953	0.3418414529886794	0.1848818785503172	c	1
0.07147038340172489	0.24383334700198056	0.34256394569666276	0.15547987866056331	c	1
0.0720965715196412	0.24359297504530406	0.27193751757129203	0.2593876268051029	c	1
0.07905843404856863	0.23225993544473963	0.23871930386662682	0.2004531622849109	c	1
-0.0027045366820059296	-0.02182542536036646	0.07301192868338043	-0.008330954841217767	c	1
0.06850749421389583	0.30996880689859474	0.2624092068250734	0.17645885031175398	c	1
0.08364737058764475	0.2845123056249322	0.1325518226656779	0.06832934073169637	c	1
0.07129123935007806	0.20808019861245616	0.2916654484340578	0.2390940952680744	c	1
0.016429671048618845	0.11727427396410005	0.22681662468682312	0.22179512741740792	c	1
0.07664975858256158	0.2566189731656304	0.1993386128996132	0.15406879674469143	c	1
0.17054208948262303	0.2190105379143719	0.17158061238600475	0.08941410433254682	c	1
0.12077107423289135	0.2921614828120483	0.2276493403100572	0.21775080311933953	c	1
0.05921820846379303	0.10240930187789077	0.20811416754222148	0.18127721586166326	c	1
0.07017867884746132	0.23518779193578	0.26451502735655075	0.20983927267910987	c	1
0.08165478865269134	0.2986425125142686	0.2996836922208671	0.17259845480883518	c	1
0.06379351787650216	0.12499432384207898	0.3064906736270675	0.17261077014584578	c	1
0.10301183455037147	0.28187710847996666	0.21320783033018892	0.2538297953823592	c	1
0.07484692396871853	0.252051454685557	0.24263714759919755	0.21337890156991582	c	1
0.0756051830179313	0.2956011086850568	0.16259473425978657	0.14798793476119237	c	1
0.0876526574350799	0.31096302849400353	0.29538111250734184	0.16207412219525652	c	1
0.055854663883763256	0.11537407534971444	0.6940205432274162	-0.2528018398924195	c	1
0.14798445752308437	0.26363334508175496	0.27680378843552284	0.20065862159422665	c	1
0.052009893903764974	0.14889227372547656	0.41341568662294265	0.07776241537100903	c	1
0.0675064371884828	0.2397556978276302	0.2100300167449184	0.1609959326689194	c	1
0.12061220533752659	0.15866538318695536	0.2193086577125325	0.1674303163634357	c	1
0.06447605292934587	0.25208853248750024	0.04919634724630784	-0.024642463964917007	c	1
0.0825021322093345	0.28225528015607554	0.252109513377973	0.1987848683090175	c	1
0.12089776253833891	0.24203894113413507	0.20814869714999268	0.17757407098840983	c	1
0.0793363548907077	0.24435477414124696	0.20927650228894998	0.19922376772475894	c	1
0.09399434517736487	0.09305113981693026	0.22589983620016085	0.15300675357404547	c	1
0.08420932581248163	0.21690479055865347	0.31803011934257436	0.20015301264906846	c	1
0.07107151543168433	0.28455794981981136	0.23948883247106126	0.1544483874871402	c	1
0.05837342141591115	0.11487835360296354	0.2726271717160958	0.3863639535832442	c	1
0.06596676138861374	0.24390069738440012	0.3129661526554919	0.25484587496676187	c	1
0.08696939672033163	0.2796350809151493	0.20521531777610694	0.17413715987995043	c	1
0.027253122068937312	0.1400882748576768	0.2122365360766705	0.16923134156912203	c	1
0.0819993788532399	0.29712577180540756	0.14018233938622054	0.5072843278960818	c	1
0.0937156249388357	0.3250262705484292	0.2609780549959681	0.23189610858630763	c	1
0.0797947532920601	0.1818752225774663	0.38514658608397634	0.13673682030169398	c	1
0.08291810302845165	0.17956474024144994	0.38354956715158917	0.15921369397301252	c	1
0.0987926938011438	0.214428993841435	0.3270248869348101	0.15213688993552224	c	1
0.08598608796597562	0.1504615107967917	0.29464135567243055	0.17754934447686876	c	1
0.07043649250884423	0.2356568449635361	0.20980588937432115	0.05472618021067986	c	1
0.0821776332612355	0.2589093296284806	0.22237641259060006	0.19400239703982505	c	1
0.19131991467248452	0.16345478207007655	0.39579759845526713	0.15338143262019016	c	1
0.09072992959823666	0.2663272971037015	0.22054572114808446	0.2439358454421115	c	1
0.1135826947710149	0.31363109379332765	0.29872860640986787	0.15250989094218304	c	1
0.08687957560781732	0.2893263837563078	0.25913145313280017	0.10181369558196818	c	1
0.09846178093108762	0.28503543432475986	0.3459568772816511	0.014744950540116597	c	1
0.07650128703771324	0.28312011217303124	0.21470628060858551	0.28917866319895236	c	1
0.13318614293251485	0.1607629650777524	0.3066800319710567	0.18364744248912723	c	1
0.06182456906139546	0.19441962386115688	0.2836445185245796	0.24618114210916164	c	1
0.005553988705818418	0.09956837500656712	0.1874955829789724	0.17201077624885075	c	1
0.08255699231226395	0.21612523177541265	0.23122349334638084	0.1356224267866044	c	1
0.08669453345787934	0.28980310997518816	0.24390611368011506	0.14425559557307827	c	1
0.08723193913898833	0.22400591626190097	0.2927060359596485	0.13453001292810435	c	1
0.11941577821551871	0.2554603381412888	0.2965318610014814	0.19697413021814214	c	1
0.07859279176120618	0.1753803416148912	0.3495921419231434	0.19004792753450958	c	1
0.007451702751287474	0.005004457438660787	0.04265063246350171	-0.002156337573973221	c	1
0.03693492428322774	0.19135538017356973	0.30681610261640846	0.15436059628359322	c	1
0.06984771287021621	0.27172903889744426	0.3218951417949264	0.1757740940961934	c	1
0.07443262763039712	0.12376941766746637	0.2705315220711208	0.2501102271376691	c	1
0.07171777783595704	0.2582635880736734	0.24382233002481835	0.11853580249707062	c	1
0.15249728887226496	0.2762278270533459	0.29787574713229953	0.18483443695155002	c	1
0.07968039734124968	0.28625380307925147	0.25377874006141393	0.1648930218612006	c	1
0.07596481847791973	0.23220251985698243	0.24573164662722372	0.10020354867318253	c	1
0.07815525394034416	0.2775241048715975	0.20634649662741408	0.17643679740577695	c	1
0.0630061098170912	0.2540104652217538	0.27183860903578927	0.16618292342812957	c	1
0.09742300665916749	0.2965389199080568	0.2454717694107926	0.18189041469458184	c	1
0.15585984946859527	0.27225476577066815	0.2487095566967418	0.16073299235844282	c	1
0.08163325661763399	0.2559569802661114	0.26386169168477014	0.1245984587930835	c	1
0.08541612837309945	0.29128020588707837	0.2781899611404623	0.24001611286625193	c	1
0.07641769556974558	0.34657359027997275	0.36927360427678746	0.03308777403381542	c	1
0.061821622488238935	0.20115336091596614	0.2736830213162238	0.13271162786650414	c	1
0.05174278008979056	0.23168856584706032	0.33833164541912797	0.21310437932776485	c	1
0.06622892760799924	0.24130589066102429	0.24045820605519783	0.16924258391033697	c	1
0.09677470117538783	0.3123588019647038	0.2163003131393684	0.2799283323640543	c	1
0.07172095803657313	0.2522361811216906	0.2775904740340248	0.18074605994208578	c	1
0.06734242322949328	0.12316809885674235	0.2805351668232085	0.17600646541646053	c	1
0.06839624060875027	0.2613254629789723	0.5789005800292201	0.13085942434488546	c	1
0.11617286300117285	0.31712625907909353	0.22225176123661383	0.14361309001724681	c	1
0.06213603360586293	0.4896873536503659	-0.16162068724413384	0.15998044520455298	c	1
0.10705084949881606	0.2952944099846077	0.31595436143197264	0.13041874263629943	c	1
0.06907516924040859	0.1363660838785605	0.2884335948091809	0.18232155679395468	c	1
0.08653417565673568	0.1935743797752368	0.2805587576018396	0.1537953094305818	c	1
0.07983320680628035	0.3091386518037308	0.20720100972827168	0.28459319046094733	c	1
0.07455228304374638	0.24011493011240437	0.22613221150701987	0.14533207753471844	c	1
0.07951583285643381	0.3190075549326146	0.20517260938046444	0.18978015059996403	c	1
0.07412272838085075	0.21908724182209832	0.29913969038362936	0.1903438605870722	c	1
0.027244092642034888	0.007207896681570696	0.027541000566890014	0.017078360657902296	c	1
0.08993378391619404	0.23253875545483987	0.31244904001291923	0.17542732591091614	c	1
0.09444395226244102	0.29112324226325176	0.2743515582762821	0.13332454522243747	c	1
0.08578165415221745	0.29910979031191665	0.20983474838591762	0.23422918626473752	c	1
0.11476342348040869	0.14938926134260666	0.3545129577427088	0.3119424925372989	c	1
0.049593267816109905	0.23315414263730563	0.24131209432739126	0.09967715662206882	c	1
0.0623027092277221	0.18984114598892646	0.2627293226020185	0.1260214187220368	c	1
0.09047765152190376	0.153692083100993	0.5111415024216645	0.16581270080927168	c	1
0.11909610253169056	0.194967495350099	0.16537285672586124	0.22110167799836508	c	1
0.0705088753263595	0.2952024160053018	0.31780617809948486	0.09746781675330736	c	1
0.16062582908731765	0.23823668526506592	0.2696227988786328	0.1448363090103536	c	1
0.16284617119937259	0.20006136391041623	0.2636281987149322	0.19501339333302622	c	1
0.08262032982176509	0.2530684768660877	0.2871229566565616	0.13287740197781475	c	1
0.1511876670145513	0.22388968240266283	0.2601872756131148	0.14250520855448806	c	1
0.08493925893590971	0.2758747760744924	0.18188262775255906	0.28285596165201454	c	1
0.06817105199945517	0.2937533744375494	0.22365840373137955	0.1943396126521174	c	1
0.0652694358440343	0.22710384983494747	0.2728961298990654	0.13007837902614025	c	1
0.050493759167683866	0.27724915379413356	0.28072085831144344	0.20419994366166075	c	1
0.06669628560901936	0.2845747694516873	0.25738909904090707	0.19511398996301807	c	1
0.06537390696543804	0.2624364197457749	0.22195888781106968	0.2094373784802699	c	1
0.08115274604374251	0.2811760862203232	0.37450820002490487	0.22314634499267408	c	1
0.12765100086725129	0.2908342415463005	0.2999250432441509	0.17393148974039818	c	1
0.07356994661231199	0.15088722329574458	0.204821236449315	0.23427176785957946	c	1
0.07654985379064158	0.2932210732669828	0.23184769281586656	0.26627627758850636	c	1
0.1845391417583312	0.29929429896746634	0.25718063929914925	0.23123768141247208	c	1
0.09060450168467551	0.25150144904239075	0.28018172576082667	0.15437941856586496	c	1
0.05769912054566882	0.10818957561283385	0.2868046061222465	0.07776692812857465	c	1
0.08090091328138904	0.2671638800126437	-0.0013418824216407039	-0.01747101632857619	c	1
0.08242060240231802	0.28412492094347663	0.2202435915174363	0.19439608592482632	c	1
0.09831962692978236	0.26004812197775906	0.20418745323775403	0.20624453868145937	c	1
0.05473084170102049	0.1280766956497134	0.29882609479625005	0.06090443540861174	c	1
0.13015959153147433	0.170329764308378	0.21229547292226655	0.11483234274436847	c	1
0.08296816003786532	0.2857561359925087	0.2789328789637376	0.16699021425054367	c	1
0.3384572223990632	0.2599571285108388	0.22667492294638747	0.14810787281359264	c	1
0.04628059125691681	0.2033497836536709	0.23882046988693756	0.26197213448283924	c	1
0.07367301767734445	0.14702096326224487	0.3101159989716803	0.14832957712151906	c	1
0.0999142950746144	0.31796960451121864	0.24093216181339552	0.14492457207122098	c	1
0.04451776920386295	0.23503139254591468	0.1915162918906239	0.24859092508688843	c	1
0.08617569223705233	0.20172954469064927	0.29534147872348365	0.15789364394409616	c	1
0.09076162230575541	0.04236348354349855	0.15472793600067086	0.049400292372046725	c	1
0.08498850627248943	0.2708560541879393	0.2612270078660356	0.12717821212027583	c	1
0.08237390007446567	0.2714863245561633	0.19876235792548494	0.185020204328873	c	1
0.060944908804518395	0.1644749346133936	0.2309445767359853	0.19519258993102545	c	1
0.19315505963366833	0.17504046202638937	0.29546654974660924	0.3115356030153368	c	1
0.07570238187835426	0.23825094746741804	0.3944389345930668	0.2003243615600915	c	1
0.07486712176622191	0.28457915181181137	0.08947258954130506	-0.013198265721627366	c	1
0.0597937737121212	0.2496100388228414	0.20348857536671414	0.12685490556517207	c	1
0.07273030008960754	0.258965619103961	0.1875126447487752	0.25945663418857956	c	1
0.0914490459172135	0.2839760083000784	0.22932187945755123	0.2225788829623854	c	1
0.07518948159856705	0.12476142411285086	0.2664477425265109	0.1788419922407072	c	1
0.1517579134770164	0.1918554664240983	0.28863646121198966	0.11281729059991413	c	1
0.0739024048871776	0.20739684907733524	0.28354800017174736	0.2442192893280674	c	1
0.10038939302108112	0.23658006043975796	0.2594870761649479	0.18979226719265446	c	1
0.07108724439027136	0.2590142680300243	0.3441755041482262	0.1681073242515935	c	1
0.07367858771943012	0.30681844027643884	0.27314073048157306	0.08936775054351002	c	1
0.07839787333473215	0.2246173552873535	0.2684832089547167	0.1651121836521869	c	1
0.18496564185688705	0.17164172994849028	0.23028872178259505	0.24871776986400113	c	1
0.08378985442699002	0.22085285180961584	0.29946851221923904	0.2084843807502421	c	1
0.07570547604306906	0.21597900217964033	0.25716546170013466	0.10960533968394316	c	1
0.10693338162011988	0.25916762505568874	0.26507728285478427	0.2368379938551619	c	1
0.09161459252937301	0.3137679596469601	0.35378683013508433	0.12132839244410673	c	1
0.0947083851262715	0.1340086213655905	0.3057687019697906	0.10882931054182	c	1
0.10292602710207441	0.25521229052478334	0.24784683018258535	0.2776355060697875	c	1
0.0680516798087758	0.1796152293384371	0.31903003569446203	0.06520074980779736	c	1
0.08203894599506001	0.24689168488227417	0.281308242735022	0.21414758530403236	c	1
0.13903010428335036	0.24143063296012848	0.3257006276544675	0.23197848263557796	c	1
0.07228455934079482	0.23346676310160758	0.2380672193197684	0.13047966695557114	c	1
0.058572297874808395	0.2845954631504589	0.25557051571650585	0.21195012489325968	c	1
0.08727085774790673	0.1738188454563954	0.2800073753188512	0.24460681110317445	c	1
0.05160488347753547	0.15004142205024656	0.34395692490977253	0.125329166014962	c	1
0.07045272653861887	0.28075936904075444	0.21072553971466415	0.08493002853103487	c	1
0.06889185118152648	0.17035327038000062	0.3507811887426149	0.1872084956524346	c	1
0.11433490753216415	0.2342811050693242	0.2816188825998873	0.05393737995047702	c	1
0.07544312954142561	0.28178917156892413	0.21001996623169222	0.1801885348837727	c	1
0.0784171358231534	0.2735919775861624	0.23349085905349662	0.28272675806555414	c	1
0.07470557517303693	0.19551561043582372	0.2075554054538704	0.13409516585842587	c	1
0.06882696868927074	0.22806463690907686	0.15936987388332657	0.06552015170904499	c	1
0.06990616073895872	0.23500181462286773	0.2863322514437961	0.1755772477036772	c	1
0.07762952406024147	0.21712560741332074	0.286114058622607	0.12335756794541661	c	1
0.14357375659157906	0.20640845362156318	0.39432517733576855	0.19567147926432057	c	1
0.07549431092830512	0.2570727612378305	0.2720367763930039	0.021086550575068586	c	1
0.064448195060187	0.2529678192358995	0.2658724929948663	0.19666528772007758	c	1
0.07740745550206052	0.2688753525655875	0.3114066727807161	0.18642431878606208	c	1
0.3156358884209289	0.2728909690664072	0.600529646978273	0.16147195358365976	c	1
0.0751920985158907	0.2145416797281864	0.25047450013503925	0.08512783647251311	c	1
0.07640249679154554	0.1857710625145233	0.21045936834658338	0.19202022849103856	c	1
0.09979420940566253	0.2535874500899878	0.29409175640059937	0.15843398711604897	c	1
0.07545546808642375	0.2779889361196971	0.2919769267279786	0.16876713334007987	c	1
0.07487676104798592	0.27384209761642087	0.24013591563646766	0.2016593890691568	c	1
0.11005176097523821	0.26159901236591726	0.22644192368659105	0.02283881198285754	c	1
0.06635298477417757	0.22126720265988714	0.239300034002388	0.11023543091433269	c	1
0.12436286735656307	0.301396883913953	0.27120675511715797	0.1679642747358227	c	1
0.08787588155272612	0.18254097189950383	0.2732058738024959	0.18252061392093907	c	1
0.07636442400506975	0.2549469371695798	0.18954852314122192	0.38810804553427786	c	1
0.06843338140517834	0.2672666337279246	0.20649363373527832	-0.34955801386359253	c	1
0.06613952215402828	0.27270886321506516	0.2845742450901106	0.12652576388115583	c	1
0.09346608467581892	0.25999178077537816	0.2850461980475335	0.1796552833200251	c	1
0.07591149611903493	0.25005013226787964	0.21452701775232205	0.3211421588433134	c	1
0.06975813615441032	0.2090398604794653	0.18594210500543315	0.17143190520792848	c	1
0.11755559272122137	0.11680002733526111	0.36870778844643975	0.44935416920514476	c	1
0.04782299721890246	0.12835464417820558	0.27414827759774213	0.13261384809894555	c	1
0.07253300364615584	0.2941510644155291	0.32228800406383545	0.20704176467517668	c	1
0.08488799886516953	0.25289103844490635	0.26600390844302196	0.2522589721378168	c	1
0.06251517482329678	0.10770560521447453	0.1591295230105319	0.12751426658832826	c	1
0.09744053623868108	0.2460408982368994	0.3735908757171661	0.14396958273288807	c	1
0.135251038006102	0.2643379981558275	0.22663914438993454	0.2645739997551012	c	1
0.16349326132063174	0.2706206198048979	0.2608869289143838	0.26045303636497574	c	1
0.08030446037556718	0.2891078520841465	0.2047101439755462	0.196850133264289	c	1
0.0729394869895297	0.2227630787226754	0.2844957548878912	0.14187569512123846	c	1
0.04387196971050448	0.14138969750183353	0.3034619749455316	0.16191616736147918	c	1
0.0696037105158413	0.09036775681915989	0.4473596727391293	0.16587491500116003	c	1
0.4296705685813986	0.23043972322959616	0.3206264970303338	0.14888989972579245	c	1
0.0793207795949057	0.27100581363459475	0.2411039574634598	0.00376334622131888	c	1
0.09901368827987954	0.29430672643905653	0.22596751741761772	0.44873049160585504	c	1
0.07481782699116998	0.31938655834875523	0.18273980315194133	0.2526913257611667	c	1
0.08401060136347051	0.1360474054665218	0.3485028531237374	0.16684569819007544	c	1
0.0780930944208634	0.26556658032711034	0.25570496880613075	0.12221131336306083	c	1
0.06956968020940947	0.27014038431481424	0.2119762271129812	0.17074965802009534	c	1
0.10401072426435148	0.3193204682110353	0.292235176126038	0.1872138343544745	c	1
0.08624510176343578	0.28053849350687093	0.236918527198325	0.17763341919938985	c	1
0.09779485322140312	0.27190014473652835	0.38760690692369937	0.14411232004328517	c	1
0.11713214091641126	0.3131545612873185	0.3186359745940753	0.13264115147905886	c	1
0.09163810540220267	0.20590314172330584	0.2902631046829956	0.13752253975430287	c	1
0.02370111944729195	0.09160150121088019	0.17285599300717155	0.12350919287156457	c	1
0.08867885958695519	0.2561533960217756	0.2587319326536421	0.20643650720946186	c	1
0.06866167984736649	0.13108222215248588	0.3800030744315979	0.2231809330943475	c	1
0.07159504276543786	0.20639275148191447	0.25429832696670696	0.13528486445601764	c	1
0.062581571477003	0.22376894226503605	0.254131170681413	0.24640530906297137	c	1
0.08055789879854856	0.25393780954175604	0.22514443241883275	0.19186791284584165	c	1
0.11542056079205704	0.28112711349809016	0.2508937365754643	0.17084187904556497	c	1
0.07651463250097572	0.2556716780549699	0.280162692634364	0.128741218574852	c	1
0.04832309267353359	0.11595835171217239	0.2655787458071745	0.09250765032620879	c	1
0.08601396523487964	0.1534831113603833	0.30528721914871454	0.04222651556368407	c	1
0.05882902173411625	0.24658534426363496	0.2686705937184539	0.16868194981584742	c	1
0.05430942127006883	0.11549050527605814	0.30247337139406255	0.12950908504214512	c	1
0.07604367539397969	0.2591641946924975	0.27045532414054196	0.08007644344035582	c	1
0.0662486153602511	0.2419546957808329	0.30184888452144265	0.23311665418925295	c	1
0.16044313939852708	0.18953599462857273	0.31606608786944185	0.1426491405482524	c	1
0.09947697842154837	0.2713691599393412	0.19633743672601756	0.2681402106317209	c	1
0.10306368440509016	0.2973604752944527	0.2678158364585437	0.20013312007344447	c	1
0.09671576127990052	0.27438317878564883	0.290735656450899	0.20142615805036734	c	1
0.09402611575146981	0.2612291902002215	0.29378872525071376	0.1753694814820248	c	1
0.08178495087187496	0.20273255405408228	0.18997188960569916	0.2279685570564316	c	1
0.054550870253260074	0.1367362627363706	0.3301465183230233	0.18942986674461615	c	1
0.09536125245156185	0.30102979528569923	0.2675966634204016	0.2305659581439519	c	1
0.3500014628522499	0.13034531195473067	0.31247439183618786	0.050690907838905126	c	1
0.0766137562293013	0.23892217342428607	0.30208713305995966	0.12182949892025394	c	1
0.01548664594829643	0.014451873091174497	0.0311997414444108	0.006118724934834773	c	1
0.0827996138763615	0.2473883293124391	0.4052416872114017	0.12786575457561633	c	1
0.06860958285185369	0.26747473386254134	0.47880495392285105	0.06791937740955302	c	1
0.0756200607042599	0.262934427755073	0.3296593704962878	0.18408904822913305	c	1
0.06966039746013725	0.27343072495141457	0.2565405713429002	0.10080327979810065	c	1
0.003685520372294975	0.0006116208713721161	0.013864661685100496	0.0038495896408286562	c	1
0.1826437689378568	0.17848386342115122	0.23879756504568453	0.16346972494427728	c	1
0.06424190916390915	0.9436483447800446	0.2789743206968409	0.2037454466503741	c	1
0.03880227829560735	0.106201278798087	0.21458960780871486	0.095376401080943	c	1
0.14544789352743837	0.1735553174131343	0.26824742196034657	0.22405328750622827	c	1
0.0729095084326734	0.28165056083000595	0.3349801125351479	0.1510113569614555	c	1
0.12296513888577967	0.19967783752680648	0.21056320696685119	0.20425369912754424	c	1
0.13505819613165299	0.1242539619942518	0.2577077790718901	0.17024632667781314	c	1
0.09262063344864468	0.24205820096292524	0.02110760124936964	-0.02236682119896735	c	1
0.0870344258235275	0.1408941219463236	0.3641451608146717	0.21221832288764833	c	1
0.07534662039419453	0.2788294555326298	0.23403962998594194	0.21996794207010864	c	1
0.10823698005613679	0.20693365076694098	0.2434414371082765	0.13040866649872215	c	1
0.0765755897470874	0.26926903116626333	0.1941484417086498	0.180923293251532	c	1
0.10655221314294064	0.262934427755073	0.2660074286467411	0.1743593656237481	c	1
0.072832913807956	0.28061132209987427	0.2591451672572504	0.1156507101452614	c	1
0.33768503983091974	0.10563597914509291	0.253198319177329	0.15877124787745867	c	1
0.07864849275831165	0.11563895837119817	0.3151760247557666	0.2697378154681347	c	1
0.07919920683998014	0.25378248641164924	0.3150590160477867	0.19104753101619493	c	1
0.11252006622974828	0.1759465662449247	0.3078766541153159	0.19456294928910134	c	1
0.03596320876873036	0.1978012002376029	0.21583374025109422	0.1569437087464959	c	1
0.09847504640820263	0.28307972870236087	0.29588951632102495	0.22932148203787803	c	1
0.06858764970100485	0.27419517185276904	0.2818693051549697	0.15370413477390193	c	1
0.08211316590799997	0.3013561575593974	0.2038091914476624	0.1251898685206705	c	1
0.06602986100653316	0.30760548434583673	0.2578385291937713	0.17276356646596694	c	1
0.0686835345372184	0.28378824746293907	0.26441968494545504	0.18054712593938307	c	1
0.07433190670244967	0.2511796045699287	0.22663471512728522	0.2065590206184528	c	1
0.04663572155723829	0.11101487936786528	0.2332342064929853	0.1448884007424641	c	1
0.05885359450912464	0.20374285950997123	0.29584081997122813	0.21363457699328964	c	1
0.08392654415059493	0.2796232899412466	0.2560623159894434	0.15765533553073072	c	1
0.08944246840805861	0.2787359119792924	0.23649005860286074	0.1914781133029194	c	1
0.08733615777402762	0.3282740140558078	0.25399844937342575	0.1578698749608294	c	1
0.1095891590590682	0.2254365738235798	0.30652519348275087	0.19941684525422115	c	1
0.057399576835489005	0.22784441584027085	0.22046727035812988	0.11375539253321384	c	1
0.050940072974821615	0.11279810138426444	0.2939538138833335	0.13268019980352014	c	1
0.08373666152645486	0.2979185256848706	0.318035900220019	0.14884135672611018	c	1
0.07345565428970358	0.2755749433914837	0.20558388561017324	0.25145732087929	c	1
0.0824631880630095	0.33356944863553706	0.33177500229836043	0.1577754857302866	c	1
0.014295196425762536	0.07636180359106484	0.2907754324008392	0.17407875552303936	c	1
0.09738832530646759	0.1590787832244073	0.3693486581380732	0.15558873306522233	c	1
0.1617098144040543	0.20941153509665805	0.2526102327737027	0.17513180880546703	c	1
0.08002671509409198	0.26864457080093207	0.19133978372332056	0.22236382883531636	c	1
0.0788566715363442	0.2585173406564614	0.2221797619479135	0.23925599151495763	c	1
0.11661537642380537	0.172463689294391	0.22664675973387322	0.2048013340849451	c	1
0.06654596438167593	0.294889490458095	0.26347932257735246	0.15123530982745675	c	1
0.07432841815897179	0.27410205184408903	0.21803628974002673	0.12150200859147475	c	1
0.08253415432319755	0.33277493127107655	0.24169421127376925	0.12659143433859998	c	1
0.08861365113610577	0.28264529699870966	0.25285258285142176	0.016694030430276025	c	1
0.07662794898615062	0.2601752154642383	0.23937180885301754	0.17595857474829874	c	1
0.07886425058757125	0.2703903112630941	0.23735441144599204	0.11417081194186217	c	1
0.07410962222888276	0.27552701164625204	0.2192259615856674	0.19031194546592914	c	1
0.0665754592746204	0.23246475483309953	0.22284895316433365	0.22488077846469054	c	1
0.07835378602051751	0.15973733012632096	0.3345564891285703	0.2478299459602042	c	1
0.08083746444250334	0.24726058845787613	0.31066305118367316	0.11800458560017048	c	1
0.07921667080962955	0.30680019082468074	0.26765632274677353	0.24519296428168383	c	1
0.12229194127603961	0.23638877806423042	0.3199385448313439	0.3607143599203517	c	1
0.14443686549203	0.1711200892105058	0.2507676756580802	0.19478745643532394	c	1
0.03376810349524364	0.09695794478743697	0.24815579044086838	0.14482690575331025	c	1
0.06626968092817488	0.26758398385966853	0.3198337184968558	0.1516657554505176	c	1
0.044762918224354076	0.15483799613474264	0.26029365415818395	0.22295083595240975	c	1
0.0990428802462588	0.20411721292848445	0.23394058596812461	0.18174385597867676	c	1
0.07965245094769816	0.2955489631028874	0.2675776702215115	0.15589413297017893	c	1
0.06637024833699275	0.262500795665718	0.2997641626964656	0.1779775583330943	c	1
0.06676569631226138	0.27127304186503265	0.3349872110177206	0.17085303420308068	c	1
0.04566020090821961	0.12050058435710809	0.2612634043037643	0.13004040621654953	c	1
0.08932366671603514	0.29064490249189234	0.21691856899970133	0.21667731708848545	c	1
0.08043551509799676	0.2792735631661245	0.2648657902406577	0.16385527554421078	c	1
0.08668707852527642	0.2553586670997923	0.1801373474353614	-0.0164704515234385	c	1
0.01302451899434914	0.07775363072506869	0.27754715160828836	0.18960746708012838	c	1
0.05245786262898289	0.1442162707650776	0.25627478413860016	0.14014848625291648	c	1
0.05664179524757675	0.19687348115114275	0.2068976671210536	0.14299189931079465	c	1
0.08880329438961793	0.2690281045865226	0.22536501236963163	0.16880665039362025	c	1
0.07164731165689606	0.29918291407808345	0.3014666900529819	0.14827276984244886	c	1
0.06487961335154965	0.1302089069304373	0.40205522901374924	0.09272968499322032	c	1
0.030029036245628384	0.12309597337525043	0.2815048302826051	0.1901771498331287	c	1
0.1122306819681433	0.2457502471949151	0.36934207154745957	0.15094238796163767	c	1
0.08811331576322902	0.2742668022342163	0.1922028670246641	-0.022247572224247524	c	1
0.06274024286988274	0.2770428401424412	0.4700060031386113	0.11905262439926423	c	1
0.1548752279951165	0.18317729086078194	0.3102479611251079	0.17089491334976842	c	1
0.13539860135333898	0.16369188778956786	0.2674976159186862	0.17060441914386268	c	1
0.059325131592250974	0.2852925297363218	0.33494208505567835	0.14730586885433056	c	1
0.06567233714911039	0.2792072932948943	0.3507977776127485	0.15520831261145862	c	1
0.10247859977915252	0.24792642687360472	0.30383562773405437	0.15529023748226223	c	1
0.12391808195229072	0.26507494829619677	0.23832742141129673	0.1759710302155555	c	1
0.15712169669653603	0.19450499369085994	0.30368455140083234	0.16633478901083018	c	1
0.08701137698962978	0.24835566631009712	0.26912994981645566	0.15380500837533684	c	1
0.08845677944160295	0.26676618519606227	0.1176771603463025	0.08145656734333896	c	1
0.012317338420550704	0.07317004378256271	0.13646710790861263	0.17149080840336497	c	1
0.07501964649279708	0.2101676352938079	0.22861899613559977	0.1646022961973646	c	1
0.06225805156924229	0.48075597241118934	0.3463552019821134	0.17020595821060372	c	1
0.07344701554732291	0.29654396563392493	0.3735403032283327	0.19756788579714085	c	1
0.06879283147628157	0.25918936323983305	0.20186690286832737	0.1867995097731714	c	1
0.0747909516462171	0.28250371644422123	0.34987732449330333	0.11331029805905221	c	1
0.0805833321238806	0.26718120750835883	0.17757029634730864	0.13813307870293426	c	1
0.09428442937714068	0.2791599152884875	0.31075848308898574	0.1284022059005883	c	1
0.05616076281543074	0.23489912061641358	0.22083078168583115	0.13262774525878093	c	1
0.06055628761287291	0.13394672042946032	0.18806555999722918	0.17483386183781513	c	1
0.06554618351258179	0.21452264809695676	0.21999627541484804	0.13707503311660227	c	1
0.05846547496574371	0.1558621343385672	0.13727289105965615	-0.017909217859847906	c	1
0.08744221197443564	0.31943225004571074	0.2919419576039302	0.1399368650946835	c	1
0.08307602513861169	0.10600273626271625	0.376910762585903	0.17534524281174604	c	1
0.0777765039606611	0.22929390963640225	0.3283503934652162	0.1336074732931458	c	1
0.13288518388798654	0.2915911143853348	0.17308025590316972	0.08810032507754997	c	1
0.09087514571283119	0.3277721028905389	0.323036856302486	0.15652220909242848	c	1
0.06869993470122149	0.18516008090269723	0.2851118111062471	0.2135690598255033	c	1
0.07774825269183634	0.2596776254275956	0.3046097679932665	0.17733244650535415	c	1
0.07005232368770771	0.209278863851694	0.2540582210784416	0.09717620046509913	c	1
0.08954526810625404	0.10582146816384756	0.4634855808127545	0.08040798872372747	c	1
0.10767414715592075	0.26171806567896017	0.29465854999172364	0.1522845632013208	c	1
0.08369083653473318	0.27607674755641387	0.1896174308164604	0.20493589410055582	c	1
0.09583989791637813	0.27968234468896	0.2538533760396928	0.2337438095514936	c	1
0.15492958619944444	0.2797562437429869	0.24850582013159275	0.12838008105659732	c	1
0.07507333523693803	0.30242921556692653	0.23194538146446922	0.20439473246340292	c	1
0.15111953248948537	0.17094477997379115	0.33540457650499295	0.10035881667579882	c	1
0.06908500391945416	0.2951603867873625	0.27959764208285887	0.12452500753900866	c	1
0.11882556942310797	0.3002309059819575	0.2571399293170391	0.24316752986397644	c	1
0.10508925564846046	0.33040375030384644	0.269931577161242	0.1295468598945516	c	1
0.07424055339063793	0.4344778601345653	0.16408544584015433	0.17289423147256913	c	1
0.08717669357238887	0.2799163812932011	0.28246621415784273	0.1615680917460087	c	1
0.09707800722047878	0.2620907074737731	0.2554128118829953	0.2521684780643422	c	1
0.3727593303098299	0.1915035122524796	0.14273189646317563	0.1829711642312106	c	1
0.11585328167384963	0.1575346144465925	0.25095779699296766	0.17632454005155457	c	1
0.10208689451715046	0.3012290679116313	0.24639173726356406	0.16610361578887936	c	1
0.0979762494741197	0.2322700064452939	0.31110364631704795	0.049217333579739536	c	1
0.07087014960655653	0.31001856097136204	0.23968074241577902	0.17301349163926177	c	1
0.09219991974779634	0.278405368503907	0.3147667727645656	0.1522875148309088	c	1
0.048705142790720704	0.13096202413265864	0.19484284400209959	0.13164070762510777	c	1
0.08514492129009164	0.30279020113930777	0.6159708203408912	-0.5378575973353398	c	1
0.05548487721116842	0.1293381279404372	0.13445648998616547	0.1527004747702837	c	1
0.08235539563259624	0.22291521134181175	0.216264543433561	0.5234243179474928	c	1
0.048498824646033334	0.15369959838834016	0.28306483787969655	0.1423521712200746	c	1
0.14214898723377017	0.1589186041438311	0.2672060270197767	0.17275894300301445	c	1
0.07251633905187943	0.2832945991422225	0.3296812563801332	0.11957194633032549	c	1
0.07348488248926245	0.2973878297945251	0.28709906199442287	0.181278158803534	c	1
0.08140021070337057	0.31113642048664414	0.27408890751425746	0.22562809101305736	c	1
0.0820438018490349	0.2976222010247834	0.2667065325249654	0.2207014285659882	c	1
0.10330210835335149	0.15593352404062674	0.2963018986758696	0.189894717324972	c	1
0.004978261411401335	0.01614517363096759	0.1040819037849057	0.07596128848491064	c	1
0.07916097660229504	0.26352490510627896	0.16360981723123547	0.24103549998102666	c	1
0.06645922986074206	0.1924340870087708	0.2339281910749212	0.2649709938694428	c	1
0.10428064341569113	0.2450960375975809	0.09804308010586904	0.13976791418063642	c	1
0.3210529740904916	0.25653169346878407	-0.28862363086890597	0.20288183006653593	c	1
0.07349547654648102	0.30919595341100337	0.2953862226934758	0.19660170497438761	c	1
0.08845677944160295	0.15351557299507812	0.3063811082176004	0.12859177040905378	c	1
0.0780769829426263	0.31650887655870874	0.21437026800526754	0.10461327983363342	c	1
0.09481614715798027	0.20064704529541313	0.042066838581007314	-0.016272181251810253	c	1
0.07867301738050397	0.2891662364374514	0.15174825281815918	0.16852764850938903	c	1
0.08874693966979968	0.2686049498805909	0.2210157105989702	0.2232627266216504	c	1
0.08701137698962969	0.3014627639700337	0.24970955155198513	0.18720811228572787	c	1
0.09335960152167777	0.6384420429025719	0.2734879264998015	0.20091207871992325	c	1
0.10571927761836045	0.21073738228069008	0.2540537618024182	0.15710600517319553	c	1
0.05331506339164842	0.20589454851118702	0.2551245443627591	0.2508068872467124	c	1
0.07437522809349251	0.2582680799101689	0.24128607265132923	0.1725047183019224	c	1
0.017367882125984436	0.014026165174049948	0.032139575702282396	0.01217228594886891	c	1
0.0429583430652241	0.10224844107347117	0.3099390849106308	0.13956687607927987	c	1
0.0741976341283189	0.17289672187559907	0.2767035598917285	0.14669522959251005	c	1
0.07899272068405674	0.22184750978416493	0.25594835886149503	0.1404675779832005	c	1
0.068121629346636	0.14213492968215294	0.2368374956078466	0.22126328519388555	c	1
0.12119166137578533	0.3528142566187318	0.22978867555071464	0.198210091963158	c	1
0.08054336144667773	0.14384103622589042	0.2180476870282038	0.31344889750937227	c	1
0.02698022890231612	0.10790687144578198	0.2639609035826615	0.1438790981145397	c	1
0.06892480944977919	0.27430875505000657	0.27238034347224926	0.1410636573552205	c	1
0.07999221741306474	0.2429962146559512	0.3538254563388485	0.14065355421952783	c	1
0.07877743839581167	0.2610211536854995	0.5701030929834734	0.22017508615940823	c	1
0.08056716178725534	0.1510822442997031	0.5347173149902613	0.12450902128344653	c	1
0.0742100025591367	0.23097049091119237	0.15727500881903064	0.11688890526175498	c	1
0.06860056075674258	0.20377967485563953	0.306116202579345	0.2800446452462304	c	1
0.098061936695099	0.5781401283296055	0.2835899779996503	0.17365459397554509	c	1
0.1045353521861136	0.22815239244378674	0.3591301131012738	0.14781844886814136	c	1
0.0722159055033155	0.268917541836741	0.16229026571791932	0.2528515183201763	c	1
0.046152800402511115	0.14006544536429505	0.3082569772695147	0.13075374437375464	c	1
0.1703887167083666	0.2198802831786656	0.2293556247772904	0.25186002786498896	c	1
0.08875160907694137	0.2662843950490658	0.23013152824219654	0.20114738018642034	c	1
0.12034601077779511	0.2611624194824205	0.24844875456628093	0.1381676400320266	c	1
0.12444302393330206	0.2260970922170686	0.2176762502958207	0.26677672465984476	c	1
0.06117146945204816	0.1357963547563663	0.32804437413674165	0.13692102437064596	c	1
0.057772126309377315	0.1541715893933879	0.3166198729947537	0.18638426051591317	c	1
0.09885639044490553	0.22619791755044616	0.3639457655719524	0.26122289920221203	c	1
0.1216953795696067	0.2657382012194952	0.263198876333722	0.19221823958568426	c	1
0.016356598703151284	0.0489595518995627	0.23769776424722971	0.1617384372645682	c	1
0.1299671250649103	0.20832839916359402	0.2407986862255584	0.11981487765934966	c	1
0.15408371266682339	0.1748946371142193	0.2595524902983835	0.21593565463263906	c	1
0.05710169234244027	0.1649073415745782	0.29378417406180374	0.1579350035666278	c	1
0.12568444651430583	0.16711837296357357	0.14072682746570217	0.23190263114669835	c	1
0.08884952620754376	0.13605877795533466	0.30825480825561347	0.15950343751711343	c	1
0.07221911944582665	0.18682360689100724	0.3191523183306266	0.20238155368866725	c	1
0.1692271989126021	0.23239173638398447	0.3242575132695885	0.1334157293653172	c	1
0.07917588914504342	0.113969594338305	0.2663732401937579	0.16597320558150447	c	1
0.055892859879938604	0.12312422097578495	0.3132421577917277	0.20486381325218295	c	1
0.05230676972007093	0.2419374511309838	0.22089359865278357	0.18428798237094762	c	1
0.057751540133916965	0.22089921376630495	0.25800109645740815	0.10010060200668122	c	1
0.014926481574840564	0.00838517646733023	0.027090691518811945	-0.002059028304458743	c	1
0.14670717479759224	0.19747709259408588	0.21667186847706393	0.16878386348132485	c	1
0.14756133840125876	0.14689426568622652	0.40554315140674474	0.20375120189201687	c	1
0.08749630720591492	0.28433153240069864	0.2557785660562417	0.24016407141569787	c	1
0.14599900245867478	0.12306653476945427	0.4683436798909004	0.17726744421584367	c	1
0.05682061707265153	0.14942497384398337	0.30374783082639517	0.6089471926293832	c	1
0.06021342062634281	0.0950682223890962	0.10917081065940126	0.03653799015903296	c	1
0.0744303693509802	0.18254250620013693	0.30299065784865314	0.24190641225996107	c	1
0.07271673061902498	0.2647431027813151	0.2832994174399632	0.20191476296244343	c	1
0.17947616524220544	0.1693722242299948	0.30887321428761205	0.15875941978231603	c	1
0.07270621039995613	0.18658917377048062	0.28203023469795163	0.106263165736669	c	1
0.08452092037211793	0.287763979242037	0.32254078478163584	0.14960811284853373	c	1
0.07191000471968936	0.2756902799662044	0.3015972094999454	0.19150250209321468	c	1
0.06778656317839486	0.22933013344776615	0.202852876518867	0.4366102313799213	c	1
0.07656341194835994	0.1467520295869892	0.2388253794522437	0.13797963958106943	c	1
0.10251834083482134	0.15879410747862438	0.3925381254832023	0.16632783986399172	c	1
0.07334076351684446	0.22061616598339773	0.27029253170891243	0.11826748310431615	c	1
0.08820898235260717	0.15401639756513794	0.28422027719542964	0.2808175018665177	c	1
0.06747120309449564	0.2819184610294119	0.22030369569186903	0.17044638131022008	c	1
0.08862211612350726	0.2766579117332623	0.2103031212178458	0.17021666424172024	c	1
0.0736502345499303	0.17910063670669013	0.2508726884566921	0.17894042651937206	c	1
0.05345968121355869	0.08862319731095392	0.4917094260470223	0.11176204833478118	c	1
0.04591425471962506	0.13732740279900113	0.33937922155392286	0.1962849433058978	c	1
0.11644937254147865	0.14449113383210058	0.27218964442459564	0.1818912704094108	c	1
0.06708755020171417	0.19268482257350672	0.25625469176963195	0.04588968782368107	c	1
0.0819406921756531	0.25791010774964396	0.2848185584208791	0.0865125641227838	c	1
0.07589172666952308	0.2655838854513055	0.2436244466009969	0.22556313479122767	c	1
0.06198640789338599	0.2451531187719184	0.21275711901598715	0.24501379058535835	c	1
0.0735468802031343	0.15428133201998917	0.26477312929044206	0.07523769867096293	c	1
0.07959741335696814	0.13383593822244771	0.13406121888358755	-0.03703983039264502	c	1
0.12755464214886927	0.22963076635691673	0.34400450135191085	0.0484026831909737	c	1
0.06581139637248139	0.18500407339920422	0.28532448739025107	0.30820906553657906	c	1
0.06952930187834926	0.20129305006713225	0.3048992795675615	0.27238997660056824	c	1
0.0789152683928294	0.29929714484876463	0.09861192123502896	-0.026809228975435636	c	1
0.11440286217649454	0.17881821109048826	0.3749293226134133	0.18964298452417547	c	1
0.0771524706503806	0.12719733548753112	0.2991875345516403	0.19243660739418816	c	1
0.08079849131886177	0.16682506777028938	0.3249155682265194	0.2190481260575273	c	1
0.06865225370070173	0.14119785826431647	0.29838818390596367	0.17421056519218947	c	1
0.07909000250477641	0.1608110622065054	0.25704765022733433	0.1457015809847044	c	1
0.16976147385948695	0.17038073755346533	0.3050694145792849	0.1688611247957433	c	1
0.07814348815152011	0.30032497106611755	0.2562547991715001	0.20821740964985716	c	1
0.05899432444930025	0.14793606321091265	0.27629992822190497	0.2323840845928359	c	1
0.15684846252958018	0.22943144652908953	0.2850308820940119	0.1996041920432228	c	1
0.1118828176578044	0.25942650966622316	0.2563595017108072	0.12121397193314094	c	1
0.13390842968976974	0.2140044471052423	0.18710982063455542	0.2473911254784332	c	1
0.017684770242430384	-0.0024024070242701727	0.017742843299122263	-0.00029061320202040426	c	1
0.07634345395713811	0.2472409257390438	0.2659618507061359	0.23079637219890492	c	1
0.07188644333835975	0.20151807689638054	0.23919944986789765	0.2522476701721841	c	1
0.024822615244582756	0.04830217165418226	0.17169761394450683	0.18244896155958218	c	1
0.08819454636960054	0.23298840925174452	0.2589234933325735	0.2741115156295841	c	1
0.10230891000031893	0.29910059446176523	0.24915215024434326	0.1927371368073876	c	1
0.16078415269134	0.15302974049205106	0.23313786047633578	0.1980247772726573	c	1
0.079126624842018	0.5891306245217858	0.20889065297914586	0.1428545866042271	c	1
0.017657202038039575	0.07254411336363299	0.13376111925387973	0.1981951084719174	c	1
0.08947199512685919	0.20329611582375212	0.41518652987879895	0.19376751252357968	c	1
0.08215900043690473	0.3124731586517302	0.2970328069471208	0.1247079381939169	c	1
0.06867774453146304	0.24975110663284555	0.22794956293823726	0.2513404828981866	c	1
0.03869996825641373	0.12366453939396589	0.22218682051342825	0.22344990439281562	c	1
0.19175794497816204	0.28352520256939984	0.24746854623250886	0.21276385991494354	c	1
0.007058940772892511	0.04467255016792498	0.18953591174767934	0.082449022252193	c	1
0.05711487669930301	0.19269877252867754	0.24393062332287094	0.14068535768552748	c	1
0.04140295184211634	0.12081749093354172	0.2883465243768078	0.203749668454265	c	1
0.07917588914504342	0.27033600537942176	0.28092272163134596	0.17047154220055938	c	1
0.08344184894238398	0.32453937371142877	0.2740380579170358	0.16858985019660172	c	1
0.07647783099479508	0.28263809020356645	0.2363327478443378	0.2976365613064779	c	1
0.08083016416442343	0.22726926278615492	0.26711818106561996	0.15394943208857842	c	1
0.14051079879141473	0.32538094119306077	0.2045072714408504	0.18050035696589511	c	1
0.06275254087514688	0.26673660159720086	0.3355915640787316	0.20033528918785656	c	1
0.07222111273243728	0.27306015323026905	0.18374293002147402	0.058612666687633444	c	1
0.08133507911576122	0.31800950486126217	0.31162979683446973	0.17286395552781458	c	1
0.04736145720562913	0.12384643805540141	0.4000468696867032	0.1755962152519872	c	1
0.0612083995357427	0.2758977723778407	0.20063458509078547	0.18612837683742436	c	1
0.07550392186390259	0.3134420889987339	0.23187201816121067	0.21667571246743347	c	1
0.07918568371574425	0.18175536619241853	0.2101471273178562	0.6621794119527115	c	1
0.072367531565924	0.2628787134316456	0.2680185215562434	0.10200102618815515	c	1
0.032425486159808135	0.2350896700715959	0.2925086284626833	0.2455444498407536	c	1
0.04965910060093182	0.13526135095958655	0.297688292209288	0.1653871077532876	c	1
0.09567873665774164	0.27118996259814526	0.233521879704162	0.1808420863831895	c	1
0.07470454362733789	0.265481845105532	0.19094955990734358	0.2639432149275618	c	1
0.07523319527636828	0.28195303831124513	0.2718754658520323	-0.01697988424726839	c	1
0.06272398104788883	0.20832553272608853	0.37303624260717005	0.1552777445471473	c	1
0.06839624060875027	0.2048588399616068	0.2551175217518672	0.3043551626434021	c	1
0.05206706861108222	0.12679937136329844	0.26738366964213567	0.10887166383696817	c	1
0.07924172111900617	0.2823030474685057	0.25352873562064276	0.015954150694506525	c	1
0.06395307011938428	0.1756890615077824	0.29593364174458864	0.10971918928674951	c	1
0.07572581142904664	0.28207644213867084	0.2306913506640179	0.09414917374316928	c	1
0.0741978520384863	0.21985206070039484	0.2833458088318834	0.22506302455367524	c	1
0.02329613890103329	0.004907551666329601	0.04830353202574255	0.003737700042391434	c	1
0.06730304187714402	0.31040444832229785	0.2435789985953671	0.1565959505525337	c	1
0.07384012966173863	0.27778684445312124	0.18171986032569773	0.19057718689046968	c	1
0.07684620283982381	0.17869487995203304	0.23218028640815078	0.2185615565360083	c	1
0.06762243141002283	0.24075257099602165	0.30733148629479873	0.22665952506513462	c	1
0.07492248405802318	0.2939703799895431	0.2095342232998156	0.08931365062120662	c	1
0.07307887103474837	0.25803632272660115	0.13206153201460316	0.022865119968292654	c	1
0.1376143056902471	0.15653951126787607	0.4625242830702821	0.14678667920080188	c	1
0.08014849033797616	0.27965781142118457	0.3117661258796565	0.15391744558687126	c	1
0.0673750809093261	0.11218041845898065	0.6418842146295954	-0.35424776469712166	c	1
0.08998962176314455	0.2697773461034255	0.2550220342155852	0.19959528885938793	c	1
0.06778714712716144	0.15049301903907183	0.3290908590762016	0.1738580688929006	c	1
0.10580011539182331	0.3358970280446882	0.2563646566118777	0.24000551317858407	c	1
0.09775627999010426	0.26383670501541884	0.20197662879115086	0.17685789087649567	c	1
0.14240577783006678	0.22991415060204157	0.24768291272469958	0.30103102497847584	c	1
0.07390047090931402	0.2089029985800926	0.3469716477804967	0.20814114965191619	c	1
0.07341609562676574	0.11755691530284783	0.3094063581945494	0.16085787535245774	c	1
0.11162927666343579	0.2827562088722739	0.34105593050289607	0.19187127057625714	c	1
0.17874736405407882	0.12756561340380349	0.24135023002007125	0.2395862370610148	c	1
0.11533426682867963	0.2879671932285185	0.25609643911972313	0.16036343361461913	c	1
0.054861803545193266	0.12738933567241786	0.29455310822306396	0.15712454991825137	c	1
0.0739091903571425	0.2606014435578512	0.21256184641489084	0.2304061041615181	c	1
0.06374668518663619	0.18689842530464865	0.2590034915873277	0.1307002708348484	c	1
0.12006796171441186	0.17904735031718935	0.23147206876638832	0.21594012308324073	c	1
0.06957015118839112	0.27713576673559853	0.19414731577510363	0.10426815313405095	c	1
0.09491936341857929	0.2779163406398594	0.2432638766084122	0.21443909531636288	c	1
0.09766511441541689	0.2907191061877482	0.5766619510688813	0.16464805015873765	c	1
0.07516095526875682	0.2902617188559184	0.2222164110833381	0.158515508505946	c	1
0.06710823246322056	0.14252098265702953	0.3447678822863645	0.19770251345038017	c	1
0.0810797917518052	0.2880320008897953	0.25029223321270544	0.16471677232932885	c	1
0.07891696262177732	0.23983655763711206	0.21504185600917056	0.25537051785488696	c	1
0.017247809225702227	0.12358979546458697	0.18118767668628924	0.1550872163486024	c	1
0.0802126362556745	0.30973881431951616	0.3181673195933667	0.11343568553867005	c	1
0.019584315588118847	0.024457082208795656	0.09895261129095156	0.0419348954389393	c	1
0.07656435366578271	0.26770567482274255	0.2846585830200303	0.19972312840751863	c	1
0.0805352922966097	0.26658414956596005	0.19798192449201213	0.11801076802380836	c	1
0.07612973259317823	0.3015166764227582	0.27696274335612175	0.19559069254782332	c	1
0.073242470812457	0.12314842814446322	0.16034597074268186	0.1875463016203336	c	1
0.34877831826168054	0.17825889885692345	0.20744078987292336	0.13137211245573763	c	1
0.08234328020215903	0.30750990768023895	0.3036705837927366	0.20034267251990281	c	1
0.0683755888744319	0.3017569628940758	0.34645051335627425	0.18161327594998972	c	1
0.08174942069206194	0.314598072988019	0.2354421062221814	0.18585203154987778	c	1
0.054861803545193266	0.11581268318505954	0.2691415165309673	0.2152402387573831	c	1
0.1690193104889923	0.16401380048964498	0.29430166240433747	0.2498720205218719	c	1
0.08283783265967323	0.1345083891162106	0.4241145518320936	0.22611947437309138	c	1
0.09002272310393682	0.33212492987711795	0.22002151049324914	0.15060337895679798	c	1
0.14784426017276106	0.11506829340259019	0.30213115361163695	0.1682484824595209	c	1
0.03340759908695851	0.09779914005148939	0.29161891973853044	0.12924527344606226	c	1
0.0486806144184684	0.10602029643336439	0.2908659744417797	0.11847196183440196	c	1
0.04043653280274753	0.1138243301493093	0.2704668163115555	0.13819038393402983	c	1
0.09705748219020142	0.2868192594680461	0.13025959974573886	0.2055116063782428	c	1
0.06794099745915354	0.16692502754625896	0.24378012013775338	0.16865295868489522	c	1
0.1392144334856489	0.13100100562426623	0.3033718531622992	0.20566126370003673	c	1
0.08265322589398588	0.27693956797899477	0.2694110740083509	0.14340492629854762	c	1
0.07638888022111108	0.2691331849604721	0.1631621246428863	0.057055589589005896	c	1
0.06918106106172003	0.26811459568306506	0.2625522325349199	0.1520083872741637	c	1
0.05544686448511647	0.05372318742879461	0.2635071015663618	0.10585398839986963	c	1
0.09686837826066153	0.1759344464033165	0.24060519248489334	0.17459101675902258	c	1
0.0842735447458777	0.19212136668663365	0.337754378094752	-0.031419985303348844	c	1
0.1345251355496168	0.29243506502423167	0.24435074599055695	0.13282627602099575	c	1
0.06101353692843137	0.2388908329767988	0.19899791454706495	0.030681848095939622	c	1
0.07615481188436508	0.24057566787037032	0.14795278490433866	0.05439997422073423	c	1
0.009518431409841106	0.004400145733730608	0.030037359017868377	0.002742738638335639	c	1
0.09329297779020605	0.21372200741346983	0.3775112921390164	0.18638111901320675	c	1
0.07864849275831165	0.3149670665622013	0.23946109495696322	0.1423056010969875	c	1
0.03964780133526882	0.13990179243985054	0.28643960991966144	0.17820091591225626	c	1
0.040179979685047405	0.12344703160795042	0.20766425530143184	0.13098795328461793	c	1
0.07630999459352271	0.31197045985523225	0.32306727703882615	0.15309478839331603	c	1
0.0684569987558621	0.2744199903303012	0.20926923731350036	0.34579172929188123	c	1
0.054240321497034935	0.16399028274152921	0.2666851451625282	0.17364198081181623	c	1
0.16281456244321849	0.20010248833237787	0.2074694989705975	0.12962451896344582	c	1
0.0948478086233349	0.3155876398442245	0.2859904323654655	0.18140538266144418	c	1
0.08352704233158312	0.3143043297111871	0.22357803891471775	0.16405836700226675	c	1
0.0751566882883905	0.1149055045262645	0.2551836117873018	0.22220181217834195	c	1
0.08252320378949558	0.13457163778710102	0.2703875071409165	0.27199897694113756	c	1
0.06228136132088112	0.2557306758479283	0.2596843138939691	0.13581380524361936	c	1
0.07942371251952707	0.2196510134493056	0.25231042343955395	0.19244255674094354	c	1
0.08668447276092031	0.493552243256562	0.21246737482915734	0.16335289071865644	c	1
0.05592070987095467	0.23645319445184854	0.25693224001125164	0.16406994571770228	c	1
0.08826594882473529	0.27965426053586806	0.24963275802427734	0.23949333189138597	c	1
0.06752886104958523	0.1402695924697004	0.29679707078863604	0.13607879298480496	c	1
0.08505469399352383	0.29165117622739517	0.25420131942459007	0.13534348575574495	c	1
0.3789456363358096	0.1261898373599271	0.26891011291851574	0.15994000653607154	c	1
0.09251573355109252	0.275014774338878	0.18847080647387654	0.15728367959669715	c	1
0.16756241508718941	0.15310460974925705	0.2897532317966902	0.18184690639901016	c	1
0.06913834556561599	0.20028995027105756	0.1451859447271973	0.12594203328800088	c	1
0.0321240835555086	0.12441110757647322	0.2817794644375911	0.14103699938264955	c	1
0.09882972264509521	0.2754937374736441	0.2320213231514372	0.19013546163561504	c	1
0.08742703916337308	0.1899251882038231	0.23349517055722677	0.18393021886287123	c	1
0.07827999850733906	0.2832338685439877	0.25361900618288935	0.17826436721011613	c	1
0.08069556306826095	0.268040972185273	0.32194823935231737	0.16316863567318676	c	1
0.04969841109488846	0.1807784857680203	0.15618734252107622	0.1408526334178779	c	1
0.18294627413680872	0.26543019724282	0.2888149935003114	0.15025402053217576	c	1
0.07162628859842024	0.24605558079988857	0.3139826828683162	0.1261574643072448	c	1
0.07072892651441973	0.1875584890464693	0.4379284072184243	0.09922845398217094	c	1
0.0771164127357658	0.2714657885668391	0.26738180713021686	0.20180903771395667	c	1
0.14853338866968857	0.3010257430130887	0.3381161447031513	0.10527744487073182	c	1
0.08194055517837312	0.2871740596615772	0.25759821468162253	0.2167229066377692	c	1
0.16434968020051643	0.25849642947783785	0.2222918516952304	0.19791681855044166	c	1
0.06997542155419277	0.19117713119661345	0.3160195972595817	0.14447663989042042	c	1
0.0826705804661904	0.2583096030318743	0.21221936176054051	0.14129878459976566	c	1
0.04714545170113095	0.12019524245763202	0.26378570972373033	0.14209850989262837	c	1
0.0855129346730718	0.25627265732275867	0.3280205342744439	0.18228935968821564	c	1
0.19615182492688357	0.22175138787639534	0.3000270321106622	0.15970591674425927	c	1
0.0741988357379952	0.27640638419044816	0.15093787811740947	0.22563614032857549	c	1
0.09679687142448612	0.24907358275310987	0.29961461001147915	0.17592790342935608	c	1
0.0706636347123286	0.25433472737476276	0.19699516748517237	0.13780032573878837	c	1
0.05918404991058867	0.1545870276241237	0.2249655465517476	0.3590877611862973	c	1
0.13643349333332006	0.18294306091375317	0.3075248676549503	0.2492185407220516	c	1
0.044094171118443444	0.1389652139794929	0.31116805579482215	0.1627320696373558	c	1
0.09025797947580803	0.29101244735192633	0.33017867886847724	0.1725138334199953	c	1
0.12956857698105753	0.24549695256878565	0.2198289290885849	0.1881028835785574	c	1
0.10270310279271389	0.29592245913185117	0.3227886182395596	0.13797051152068057	c	1
0.08530018116467412	0.2523749377228252	0.17951141107252913	0.210948612893352	c	1
0.08345920432862985	0.16645612355067957	0.28082580962872933	0.10607081016839151	c	1
0.07743641593582037	0.21897898995857817	0.2782581251921065	0.23438807940383588	c	1
0.09672423362081406	0.3100750980942671	0.3066586356627282	0.1561946756735252	c	1
0.08740136218996367	0.254090309695006	0.28215360724034455	0.22059348300592152	c	1
0.10503875793028314	0.2974498651516948	0.2520114382216191	0.1674376441135002	c	1
0.08421085955246045	0.2945840595510662	0.3470766445804025	0.1238742820093778	c	1
0.07756998133896635	0.22096345933556183	0.08779495523510046	-0.047708416599335064	c	1
0.0925668096312799	0.31241134191665526	0.29800591975122454	0.11895675954659883	c	1
0.04508982095843556	0.12180422660088507	0.2516437006010049	0.12316862057836103	c	1
0.0960194738733805	0.26837519518538355	0.30182522925473687	0.12609615719383896	c	1
0.07865574423217382	0.15755651538788343	0.26414441539073535	0.1964130847903952	c	1
0.07861459202717289	0.17009886198228277	0.19495577613254367	0.26410017100685224	c	1
0.08848140312542474	0.2934785667698717	0.2574005567570246	0.1703218359574348	c	1
0.07006188246549443	0.29130265308006065	0.4822311377737605	-0.03255537101522183	c	1
0.012123369255281041	-0.00563819403396736	0.030494206259765812	-0.00024254184322311322	c	1
0.11079880228440601	0.18033565809835284	0.33767507745636693	0.16794075731551192	c	1
0.06842643330762131	0.2691033368318732	0.2335651563724112	0.18512085540011566	c	1
0.08114159581859157	0.2544098025195625	0.1837001765418977	0.31052145595972686	c	1
0.060472767402059216	0.1521300453639208	0.4275223995357973	0.21516222589220863	c	1
0.0646933930925243	0.14929115042569088	0.341671168620018	0.1343962988406952	c	1
0.106201278798087	0.2798410691659453	0.3156471816032353	0.19447731386888945	c	1
0.11588670921805118	0.20992229055559875	0.21711976948018255	0.16734801860997853	c	1
0.07083161132769675	0.27976614554369017	0.20150638021472853	0.2352807546579963	c	1
0.06882543145988072	0.07054521541452613	0.31980564726295	0.12572586716815942	c	1
0.09258847669517942	0.26951946512333164	0.17646286031710537	0.17321954826830258	c	1
0.06156414775063871	0.1403277672198712	0.3200405302923055	0.11195185929380363	c	1
0.1021325860469174	0.2816573016244401	0.2091211416661205	0.17927885856267026	c	1
0.052038409217024066	0.1367094934093283	0.2193118443236671	0.23112265355879166	c	1
0.08164234698713632	0.26301242174969364	0.2791525443188943	0.1675345166084153	c	1
0.12745190379163177	0.22828364691298317	0.255594349508662	0.3895912468664258	c	1
0.030173338377559453	0.11238653030002209	0.22085293643886988	0.16649291231760596	c	1
0.0802345241781655	0.22768103962639374	0.28201540307226974	0.1207383353155147	c	1
0.07534423604939372	0.1832840209987468	0.26951494346374927	0.16449969357061311	c	1
0.043014149939674305	0.10257844696486587	0.2875115649937064	0.11890847527848668	c	1
0.08055266759973874	0.27636059504917015	0.33498161523060804	0.16762461351103794	c	1
0.0720567509775298	0.28919294530870665	0.21382466100927255	0.22266603313992728	c	1
0.05514331699694112	0.10289745648979835	0.2788068926323748	0.1631801725664312	c	1
0.07923517048588735	0.18294975395098662	0.3092464469296157	0.25260648120326745	c	1
0.08134606233014478	0.2620418814944073	0.2843114983526268	0.15131208765681556	c	1
0.057627294651512354	0.24734812091805355	0.2608172740074513	0.2228759334368127	c	1
0.0738965922763924	0.27254336176063576	0.2821888962004281	0.21553965742487471	c	1
0.0737985081253765	0.268448932037883	0.18040538232811065	0.232139490081871	c	1
0.12242095688764427	0.16802563630370942	0.279313557305698	0.18513774081458273	c	1
0.08392387701242011	0.293693657633105	0.23607057170952322	0.1955639724808785	c	1
0.07983320680628035	0.2620168140279873	0.29655390054041775	0.15354266211037063	c	1
0.061943758178669324	0.26986281472810153	0.25247049816009587	0.18947124629959272	c	1
0.08100077715149855	0.25459102254561705	0.20653663397089325	0.11953048524153351	c	1
0.07760355905178148	0.19750716358222348	0.26962134749059574	0.16472280547197402	c	1
0.10328429310999852	0.2696375067382227	0.2617082945672516	0.15942806752501357	c	1
0.06744903658535902	0.15588412137027224	0.3199804968923704	0.14322550001618037	c	1
0.08049011546645986	0.29418411466338423	0.27050257048911536	0.18120619397985918	c	1
0.07793518535339249	0.3138623081706856	0.1543431726111566	0.1393462981135736	c	1
0.3103247748774027	0.2220891679203799	0.2931009134538539	0.2171347489623416	c	1
0.03456985179235591	0.11901861329961458	0.2598884677502725	0.19699975003274273	c	1
0.0566150110960643	0.2698064927779308	0.2536842016910664	0.2284109462718356	c	1
0.06480294891165218	0.2624795205285492	0.2909652920290684	0.07007133433557378	c	1
0.09092056700633731	0.28339900349136055	0.334222172181121	0.1323576498148344	c	1
0.07656627459182261	0.21671785888043224	0.26309503414025276	0.07957736599762746	c	1
0.0874666556218481	0.15728619220528106	0.27816016027634344	0.042181645235758736	c	1
0.11142375177483754	0.27734852505163227	0.28256930591195595	0.3818552889904326	c	1
0.06461567880118788	0.12808601114417553	0.2890980172002086	0.2404391550926301	c	1
0.14435872393391472	0.18309230121745482	0.30103075097430504	0.16047569171781853	c	1
0.07431316506337118	0.23374665886242849	0.29687663485767046	0.16545225747026174	c	1
0.07122980622743359	0.13957335591634126	0.32488224738619403	0.15746177102997647	c	1
0.08067895911610375	0.32043061821265695	0.27418575405333184	0.19233085345303796	c	1
0.1159467207109717	0.23350362014685452	0.21457989951038475	0.16181253359629907	c	1
0.07800557274008904	0.25216276048028474	0.2463184157231248	0.16780201149306706	c	1
0.06433609022522065	0.27567845542943	0.25743769171145553	0.17861645493940312	c	1
0.09446083752009962	0.3296301793512859	0.25717726011900593	0.27645643385932306	c	1
0.07325122949450075	0.08482954239232396	0.08949313363655567	0.053672500622526875	c	1
0.06324467086945565	0.15447608553475842	0.3797330965373318	0.20778948717254653	c	1
0.07653233831479517	0.2710630009705683	0.2586394734689812	0.1752770119786965	c	1
0.06763985563188116	0.2275367410653977	0.26387370333585586	0.1765934869435069	c	1
0.09205654026967544	0.3089213987479074	0.28840368200394834	0.15859758784799743	c	1
0.08803994793523925	0.22289304134225157	0.35901767149759917	0.17767362364851566	c	1
0.1303713525495037	0.14792975976557546	0.21104667977287148	0.3026736813783999	c	1
0.16274244533527446	0.23535709048413336	0.29441451064257224	0.1755138021749224	c	1
0.07335303756281698	0.25730979358351597	0.21552980185331191	0.10303826573508303	c	1
0.10147611938723196	0.28544084444824586	0.1899074367195295	0.19851660289874248	c	1
0.07549431092830512	0.3029167236745962	0.1396438422286261	0.11257058133970835	c	1
0.0758825788854073	0.20902713723855026	0.48255997965327324	0.017351656756039013	c	1
0.04269626301001326	0.10925619096932083	0.2922697147882072	0.10866565277329555	c	1
0.13739972331038364	0.20690204694465267	0.22512728836328189	0.17547753233085478	c	1
0.07928660393619143	0.27292335573004234	0.21266278698845212	0.18868842593552812	c	1
0.09653980338025249	0.2534146611658257	0.21550864325798985	0.17687875822485902	c	1
0.04669625752765963	0.1834812016895001	0.25579876327228634	0.13586886656071354	c	1
0.07864273931631491	0.2939644612654621	0.3225340005671461	0.152029219401937	c	1
0.1014889408598076	0.20116631750834998	0.3400918641432719	0.19304865716388767	c	1
0.13552845350505366	0.2114284254100168	0.32310676477544886	0.11494678680413734	c	1
0.0744259875052591	0.27925672727585305	0.2203593432800315	0.17440381049655607	c	1
0.14093054316350273	0.12899221550625206	0.2893809157849469	0.20540808401057448	c	1
0.01997529659241234	0.008510843784715371	0.07344555990722705	0.1833892785307497	c	1
0.10735708365990393	0.19415679552558718	0.4248503550054747	0.13779931319598676	c	1
0.10809267027673809	0.1724430611721094	0.14770504309159652	0.09214614245930858	c	1
0.03931704083966891	0.10081002058153551	0.3291949274062471	0.4464733416233599	c	1
0.14561723702807433	0.3088030517209699	0.2507196812186819	0.14498750591296142	c	1
0.0687172298545448	0.29325942668029226	0.24805054523730202	0.19803662773897482	c	1
0.06146341968786283	0.15679802565248524	0.13816026992748673	0.07568028510881171	c	1
0.05103822022831817	0.21232560849660617	0.2672822797989884	0.1734608262477771	c	1
0.06862928400822248	0.14139365003752635	0.3588121753572526	0.14810221401762866	c	1
0.12261376161301692	0.2710873764267168	0.30771465516272783	0.214207504517973	c	1
0.07368699459541414	0.16791926151926742	0.2907136714969133	0.1965212940548036	c	1
0.0389992069731279	0.10952119178499756	0.15895281786810972	0.18252641469741457	c	1
0.14206343214142927	0.17360601445260523	0.2517923531916447	0.1635789424765087	c	1
0.11827457873822005	0.20296159666001137	0.21802932372997602	0.2793211729473703	c	1
0.13790464701074828	0.198187894516571	0.21984562803503419	0.19670949392528567	c	1
0.13691503793280427	0.2248079936846521	0.3058687093374379	0.1760809055409703	c	1
0.05752847136957965	0.20213968534736998	0.15610465689165018	0.118298831765239	c	1
0.0772811435798399	0.3001638617446795	0.2737137004191742	0.2596729378372618	c	1
0.006204253321914866	0.00723440555995842	0.02897806559175602	0.00980929757568949	c	1
0.08263657014608577	0.28852976974440336	0.31398425740157304	0.11677289574596617	c	1
0.08706076864906505	0.27135770719210994	0.30863818022790773	0.18098794218006722	c	1
0.044709934743066726	0.12797661252839757	0.21997967950846434	0.08759382544705283	c	1
0.024438187391005815	0.014444504926068535	0.14047967902845213	0.0010528536212889908	c	1
0.0720487005352472	0.2673354471513167	0.23875921287411098	0.1794165206889275	c	1
0.03276821281057008	0.10899182153188951	0.28683920650865585	0.1077611965165686	c	1
0.06270309292613695	0.1611561993020134	0.2895217735854517	0.14565692569835748	c	1
0.06248117994971071	0.26893317213705104	0.30811945424002735	0.15221985992976	c	1
0.07515466949340921	0.29129287360717393	0.3553274612299751	0.18668340613578668	c	1
0.0662971771587956	0.27008683195285094	0.31711991669150225	0.131464020049864	c	1
0.1311264146845171	0.15753550341602862	0.2874363493005622	0.19708162070380028	c	1
0.06269511752041139	0.14528649255100007	0.328682130014754	0.13266235311732796	c	1
0.07567830072590534	0.26565963962041966	0.2585934633274442	0.2314098098026872	c	1
0.11191665422425914	0.3162181825578145	0.30244902501494647	0.15134419099589064	c	1
0.11010172682160657	0.16350801313495295	0.26142744598017653	0.1736903927112999	c	1
0.09990060289888665	0.2940672757472998	0.20331192839469145	0.21815834911443252	c	1
0.06827027958411086	0.2677824352672799	0.28817148030739725	0.14970276807392008	c	1
0.08576453175596589	0.2584305287242771	0.24515851262996172	0.23874248044901217	c	1
0.09833602776084666	0.2772255363978247	0.17774353510956573	0.23370565915607777	c	1
0.06935743584870951	0.16161652835804993	0.33471532697131456	0.25070839666691314	c	1
0.05778428630511019	0.15953682775380748	0.35126151013807333	0.13601363261439348	c	1
0.04249079209136145	0.13474656942320357	0.31956292331812086	0.14088988545711012	c	1
0.07224820738292542	0.30531820850897184	0.2315084215835536	0.2665546605072597	c	1
0.10062179861258562	0.2859951860146171	0.23511751136569423	0.22862978572072062	c	1
0.11578318487751638	0.20297299647275763	0.16883671898342353	0.26401612533748847	c	1
0.09643155073220888	0.21295464305520484	0.33244367374651296	0.17057537059481687	c	1
0.0750713292148597	0.2499180133644236	0.22281454724462216	0.14951335287354053	c	1
0.04231379281717677	0.13007939331956317	0.22799573623941538	0.18713713269306845	c	1
0.06388928774403121	0.17175423819686725	0.25971235734143905	0.1346329091928487	c	1
0.05590071359147194	0.10491063951822872	0.42885675135347084	0.18231933136216527	c	1
0.07342742523918028	0.27823631768240015	0.22026090777716043	0.2625336698562029	c	1
0.09012127698306069	0.27585294461056814	0.26196247386125143	0.22378555245940948	c	1
0.05948218535110737	0.125657214140453	0.22620121688436345	0.05746164554213599	c	1
0.06956074760235649	0.2653312549783196	0.2097066422860778	0.1449378054161864	c	1
0.08276735618898422	0.2876028720587814	0.25318372725824584	0.1508377374261399	c	1
0.05594063267913151	0.121117946550201	0.20426060588734954	0.15194844550542036	c	1
0.06877075522796139	0.2089864181138041	0.32075808834188496	0.2523636346018608	c	1
0.06692201959007053	0.257432796068404	0.2563599365007632	0.1276761032396232	c	1
0.06258157147700309	0.2912005316005327	0.26762421574356415	0.14205212555194846	c	1
0.04725647583143794	0.10128258153530065	0.15142353082436744	0.15309971126423594	c	1
0.07045632948006027	0.27847612663121124	0.22627773027119413	0.22717039737433894	c	1
0.07066955834652904	0.2883978921874998	0.29445929718337815	0.09081333211308001	c	1
0.05339761806674331	0.26150458329286547	0.21351413313283876	0.20173355272274568	c	1
0.06997992556993224	0.25778186080038734	0.23657496746755027	0.10762957389503046	c	1
0.05014747944412006	0.1767024560488281	0.28778126896038914	0.1993820688016905	c	1
0.09303240889905078	0.28821406955024415	0.33525470867255047	0.188234141388607	c	1
0.13224110410355255	0.14885711316090466	0.22817461022245694	0.1602861131837308	c	1
0.06523897756881622	0.1762177967055069	0.28820804078551415	0.17983512609596028	c	1
0.07359479507808993	0.1433496356949364	0.3022627486321058	0.21889780254603408	c	1
0.1350898184010041	0.12969826815467916	0.37770475315903496	0.12952905292124312	c	1
0.13468902548774905	0.2060301752404494	0.20948849451726223	0.22074906812390463	c	1
0.05141512069992932	0.15143775581893762	0.21258039462581493	0.17074632126102265	c	1
0.07966080962174514	0.289737298292513	0.21930865771253244	0.10233585757060996	c	1
0.07925272759037154	0.28614073625376507	0.2129254325163191	0.23741165033329029	c	1
0.16349674633333458	0.16710104404333687	0.27906522765961544	0.14495462243230253	c	1
0.12612276352231777	0.2711242680595322	0.22903463566333984	0.23045572099734224	c	1
0.06701365069373759	0.2782827996836866	0.226728283204661	0.13247224073591335	c	1
0.020422114423917233	0.007940876276471595	0.044926112954830635	-0.005794367116591228	c	1
0.057348263425338546	0.26534057426023	0.22796026532054178	0.19237168309167033	c	1
0.11019723933352144	0.15543079224533363	0.25157263940005103	0.18688346355517405	c	1
0.04670612293657668	0.12248091971076588	0.30165778183646824	0.11369109163161978	c	1
0.057984194183229414	0.19268591570807503	0.22420842431987054	0.1388568535854449	c	1
0.06145290282617801	0.2463074744898559	0.19624326977193143	0.2354773136113217	c	1
0.0660384234567642	0.25249309555721566	0.27609196562646615	0.19974545166803145	c	1
0.07764416818885958	0.14970475584910267	0.39903256020972167	0.1581477626084027	c	1
0.06389155949548342	0.11635808056725017	0.2051358796338424	0.09775279997363935	c	1
0.024433963845301672	0.037683079894817374	0.05048795867000109	0.005832859407981317	c	1
0.06984554495089365	0.2661608892920921	0.19155916590623642	0.23187176551263242	c	1
0.06653067868161242	0.17094887488966826	0.18123487242405084	-0.0015132126553974586	c	1
0.15416880397769073	0.16283201110054604	0.3352979020186399	0.1778151947935991	c	1
0.08795563921651776	0.298221337182328	0.3076087738519832	0.17832151766249973	c	1
0.08705854612382398	0.15911406240030046	0.32781449420703773	0.2060324850908681	c	1
0.07786398361025354	0.23882873939859203	0.2860527711500378	0.18597434238884844	c	1
0.07048021593230136	0.2840477260059686	0.2930684380083827	0.16526628600708004	c	1
0.0730191554223146	0.24576063057228204	0.30711313503411286	0.11817567855798963	c	1
0.07582063411091627	0.15348363678102192	0.28896565912092786	0.15111225374422294	c	1
0.04650070576948025	0.14247054656017924	0.22099805813535575	0.13833449474285053	c	1
0.1435527687056542	0.1959099775926683	0.1754498747141492	0.2634766796326062	c	1
0.06696250796605223	0.15025631540580248	0.29660566322507514	0.18703844429907676	c	1
0.06425011377772129	0.1313283524424203	0.289909247626471	0.15193309486288176	c	1
0.08236396130534171	0.2886817585978306	0.24537434537332967	0.27837975531081066	c	1
0.0816783643674906	0.22081116835375528	0.33685216850933813	0.17951086070649722	c	1
0.11064347309153814	0.2663547353698223	0.1904333023550958	0.1657370235802574	c	1
0.1471036905433518	0.1802848941001367	0.2487357737773337	0.21133332430536855	c	1
0.07996031005239392	0.22402734365916635	0.35621470461628046	0.20399848434464654	c	1
0.05924080181026172	0.16167557432925794	0.29814296662149165	0.26642647304214073	c	1
0.1273506958609609	0.18724714721351246	0.22192140160353166	0.29717349098790113	c	1
0.09194493852633949	0.26913082842696817	0.33037637181817825	0.17169379412190855	c	1
0.07821759504533134	0.279017379969052	0.2200113985168999	0.1320324598893492	c	1
0.006463074712769757	0.012396137935471048	0.03861759786997612	-0.0037037206389309023	c	1
0.20225477093124783	0.2810355579319012	0.27841761462647907	0.13476837871456693	c	1
0.07116975944945686	0.18765603496873842	0.27789299110461835	0.17142202225096392	c	1
0.07423806695758366	0.26988787089568245	0.26374002933556395	0.18064071743315005	c	1
0.09732102059099768	0.30445743487029064	0.017572241652487487	0.12534286838286618	c	1
0.10750973603793351	0.3176022529903626	0.26560765570510936	0.20125121307471752	c	1
0.1550142490307786	0.1947099502875586	0.22153291976243014	0.2506106352816072	c	1
0.07580625174714498	0.24537670387420002	0.25739622595158734	0.2279111038494166	c	1
0.06307564266345002	0.3217709347168361	0.22107388709709905	0.18442005025545888	c	1
0.07360711791530056	0.2667451316186114	0.1862227077617641	0.2654575231737284	c	1
0.07422320405354661	0.17316226653211234	0.24479670183010827	0.274858070224687	c	1
0.1408198789979091	0.3260836726503339	0.26834591060761004	0.2738058986286641	c	1
0.14168422728549485	0.22718605076588716	0.590028796542811	0.11420397081728881	c	1
0.03938144150881577	0.3667430363375279	0.2384983897668829	0.18199655161197462	c	1
0.08592512846332961	0.2583159017715647	0.2542089589739818	0.07486071982437702	c	1
0.0710339309605679	0.2613277826004606	0.20159316882878842	0.19425380288758612	c	1
0.1092464746848277	0.28959511560215945	0.30105169427686235	0.18989536791471567	c	1
0.004617785516540922	-0.0030737801722525914	0.03903215555582498	-0.006457874990744079	c	1
0.1234547614558171	0.1667919250226719	0.22477018232522702	0.19223589458295706	c	1
0.0679065720867625	0.17843318712136705	0.2878774340126934	0.15230737396411204	c	1
0.15121118481344642	0.20072411592472378	0.29850073684791717	0.2058064285221847	c	1
0.08240508249006336	0.27988299723484467	0.30083731307031925	0.134286869978022	c	1
0.0878437547011209	0.2834546637710256	0.23367025591312598	0.1883492401382565	c	1
0.05865572437887961	0.1321487830906535	0.21031995306369974	0.20526260372825347	c	1
0.11701571553336076	0.33424029922563464	0.22598285963322193	0.22806895378725417	c	1
0.07584506381819694	0.21875416087318192	0.3475063296944206	0.17959908046481962	c	1
0.07698790439709963	0.2797329370677884	0.21881300765303077	0.17020943286223053	c	1
0.06882642185600943	0.2824060127631964	0.22225897224130348	0.23260230963972556	c	1
0.030389098130974544	0.11279877013788817	0.28745224022525656	0.11615757818464001	c	1
0.10321182305155326	0.23369196086837066	0.4272169659132861	0.21568902544162444	c	1
0.1222110217020477	0.24980787653835526	0.22293121297209692	0.24897034623106512	c	1
0.11407484314163703	0.28105095921701806	0.20386176892346347	0.18351521087945988	c	1
0.3489579534060141	0.021874125596262426	0.16449787467756416	0.23388431244042318	c	1
0.07769178679235482	0.2065784121442184	0.1282768656678135	0.08791278114848723	c	1
0.14038081480360357	0.20233175242941384	0.18120280932385874	0.07931615831303275	c	1
0.0835061729115413	0.31003145626962764	0.3512442240460307	0.15384848578951332	c	1
0.10648620245736506	0.23395518091123552	0.1908342425758369	0.21448856097373997	c	1
0.08656656536977426	0.24231979444158247	0.2735876094307145	0.1931381637286478	c	1
0.1734492208383294	0.17722763535560487	0.3100060940150709	0.19590220437446434	c	1
0.03306767778985234	0.11416648827821763	0.24638774860500626	0.15205799340393428	c	1
0.08505298451291536	0.3061288305410292	0.2428386177597527	0.24122039455442662	c	1
0.07297352884865067	0.2845834794598828	0.19955390380634902	0.23295910902349062	c	1
0.07061321442316153	0.2647268497702579	0.17733097515223162	0.2603707468595636	c	1
0.06989778384414876	0.14819325654096366	0.3215844053768519	0.1055168644035148	c	1
0.010357871235839703	0.0016507113045270013	0.012691862694902379	-0.0025773252943322687	c	1
0.004605497713508076	0.006980386513876115	0.02755679736539502	-0.004009185283475743	c	1
0.11281683665882035	0.3188967844997233	0.29642658676169886	0.19348778957737245	c	1
0.07783677155198643	0.17244026517009411	0.02538279269914688	-0.01360962853119294	c	1
0.0657229430667506	0.30226064580468615	0.21470664369503825	0.2096749768238377	c	1
0.09007331486437731	0.258204382409852	0.2668492204321253	0.10805864618140712	c	1
0.10084446699880681	0.2877494170542129	0.18515442556179332	0.19069653717473758	c	1
0.08865136284100586	0.2820490451874612	0.5285575422327304	0.16313403322348563	c	1
0.058285089615587045	0.18604475366995957	0.2224164454495921	0.16528038701437492	c	1
0.07769271921725776	0.28575506445940824	0.35467329439053585	0.16646079978602407	c	1
0.10128258153530065	0.25831021233768	0.25220469366029014	0.152895002346436	c	1
0.07514110152466905	0.2772543189713353	0.29346440276921815	0.19550110891112812	c	1
0.08178704554700124	0.2461137250535456	0.23404961475405403	0.2086071715667218	c	1
0.06609941450976245	0.23748474958248997	0.20027554665286768	0.23789400410271247	c	1
0.08829133006246821	0.2795508906210095	0.30224928389676475	0.09092664118829705	c	1
0.07129376626977489	0.14852172872044767	0.2421639782669445	0.13469540123976478	c	1
0.08392226455486616	0.3097609751950064	0.24847825090506198	0.13959379916039472	c	1
0.14500982328268133	0.17831686997921106	0.19804766104958307	0.16845789697913496	c	1
0.07602448742282497	0.2896676964238989	0.24365195605967263	0.1428010434145251	c	1
0.08082896297945456	0.2874753693630552	0.404607855245122	0.09538352764436255	c	1
0.1645546445967595	0.16720711107810038	0.202546921974727	0.24348176199189533	c	1
0.08184052233897618	0.18819893068937313	0.3012347690713509	0.1936684182663733	c	1
0.13616729398809402	0.27999646647607507	0.19239148663973857	0.19779551593165232	c	1
0.08698210318269792	0.27758419428558534	0.2611662574216007	0.1688982823591787	c	1
0.05897955374707397	0.27312357323039776	0.34942028361406646	0.15906709169936903	c	1
0.110820742845977	0.2923459909685707	0.28538623371819444	0.1552628341248965	c	1
0.08594418370447596	0.19163468785819002	0.306456979378739	0.17807845420396468	c	1
0.08530653376452724	0.2775083344950976	0.230719546249788	0.21378096322194862	c	1
0.0760795220182387	0.278096149741951	0.3219727045290458	0.14743042708939336	c	1
0.07150624050017006	0.24678042088299876	0.22936000582185412	0.16833109409206787	c	1
0.08257998266781373	0.2779423593806043	0.19550351246646724	0.2185921544771287	c	1
0.04114798793219565	0.09975186334216145	0.12186335861081599	0.06513756071537372	c	1
0.14313067123717438	0.26207623908575317	0.2961964578252365	0.22679402427927023	c	1
0.0774715678446586	0.11441538521739963	0.452021054898978	-0.02810214629708882	c	1
0.07002728648182312	0.20919259223663433	0.36721559963384237	0.13352176925127335	c	1
0.05152848979945729	0.2461199623425379	0.24978595323153965	0.18457553789617287	c	1
0.07817303519534702	0.2155778268173644	0.2708737670522884	0.11724241536485858	c	1
0.07933398184370259	0.22468318072203283	0.3682165487406222	0.13127001341861017	c	1
0.07246023669664366	0.24330278653024207	0.24996557137140288	0.18080977807784115	c	1
0.20147242737448823	0.15643347040706101	0.30958044132194085	0.1768305903557089	c	1
0.09467161786565322	0.2613540497338957	0.5256092205207862	0.10468742158097231	c	1
0.34172180018860315	0.16680239779478379	0.31602172354611796	0.17077829741894623	c	1
0.049306780886521503	0.20133316886969999	0.19380935631475404	0.16485527076321063	c	1
0.08971837063794309	0.3394031462867181	0.2757995255306209	0.15389837492435873	c	1
0.08774241115112469	0.3011693630594088	0.20976179046636578	0.16619696377135273	c	1
0.07547321711310047	0.14657260497649935	0.30824163604787	0.1783508407745969	c	1
0.08514492129009164	0.21453008352437372	0.1975235426770877	0.09889413700396138	c	1
0.05559285070008886	0.13485029822154934	0.2927111283882984	0.1310488758921759	c	1
0.07571553488730819	0.21442179759068142	0.30050461073201806	0.09553124216059401	c	1
0.07480981723382907	0.22013725638701273	0.23697161362490787	0.15067485559022237	c	1
0.08898891086701012	0.23358811364252885	0.28451084005344335	0.15220361308385824	c	1
0.07125726170022897	0.22879368964586358	0.22297084500464867	0.17889804202215315	c	1
0.06278390506039402	0.09796967924231842	0.11422547494248007	0.16192638620421854	c	1
0.059546887269460134	0.2176443588842237	0.24437815144285652	0.1574682533190992	c	1
0.07200772896660768	0.2943882769869852	0.26236077967339	0.18263315623812845	c	1
0.09530059216853971	0.2703364735299697	0.2859516947612419	0.15161979609589976	c	1
0.015481112801983445	-0.0018797014619529064	0.0587868824819901	-0.00844258133344844	c	1
0.07211926416398645	0.2300366908692267	0.29434388440765585	0.1423752554941031	c	1
0.050053072419861296	0.1975332004436329	0.2688202841607756	0.12410006557577363	c	1
0.09200432546353014	0.29847209391990454	0.184764330527475	0.23019283244017824	c	1
0.1232924617800479	0.15928204812163357	0.19948483079606746	0.223111954739268	c	1
0.08257998266781373	0.17320169680845135	0.32510136436510195	0.10044031256824072	c	1
0.06451684760974215	0.17612374325758479	0.2945428140769504	0.11558428047232239	c	1
0.05518339196798524	0.238675086347617	0.1903223421996067	0.20558291806792606	c	1
0.09732482735943186	0.2955794162070199	0.22651395647541692	0.2344543360110788	c	1
0.06373990399697807	0.2436048153473246	0.25183385700144484	0.07246789399868549	c	1
0.0758007322272003	0.12835992342390704	0.25153648201072554	0.12834740806129877	c	1
0.06376960530087405	0.2747741644704259	0.1931984778632921	0.19193346005315623	c	1
0.09739925163088682	0.2615276576161698	0.3405060683838502	0.22675343018182664	c	1
0.09092859822099192	0.19311912778497672	0.3218232683934573	0.2935707666594932	c	1
0.07380622985086321	0.6471400709521331	0.22069327050544305	0.123033336993693	c	1
0.07570968525788198	0.27517107557504683	0.3512104086726372	0.11958055140773996	c	1
0.1127033469661261	0.289374642155464	0.3032145078556994	0.17111760962308925	c	1
0.04941916819467392	0.24902109207015788	0.19979999432788315	0.09894303666753308	c	1
0.062218127332275164	0.2774295571558076	0.26597509733942515	0.24267672158869288	c	1
0.0844870264583316	0.23818433539930461	0.24270085467842856	0.15387341229164656	c	1
0.06527636871764114	0.25500661444871286	0.27828794661827644	0.17442924483589495	c	1
0.03837027913888862	0.10569392156292251	0.7322924713021971	-0.0979740615037866	c	1
0.04098679147983632	0.12178422808312535	0.24946781068189358	0.14194888638027067	c	1
0.09047964566538914	0.14317116218378903	0.2994483840357279	0.18722743568280203	c	1
0.059321995685174246	0.20644791839160276	0.20613778855534562	0.13201293791980553	c	1
0.022268927215450842	0.10239720632300661	0.26971253914517745	0.022864475942866693	c	1
0.0830447853316118	0.29929429896746634	0.2773363464838499	0.1141891453361378	c	1
0.08460445603963118	0.2610733442127392	0.27418334451013576	0.07051884602550956	c	1
0.0723434433981541	0.27468781281766275	0.2365813542545654	0.22481659937528214	c	1
0.08082067577820799	0.29674370680157824	0.30100245695219907	0.07750805305184356	c	1
0.074788810658768	0.28267845671365827	0.33869941179590307	0.15248913054131094	c	1
0.07268292513576262	0.2698546295688864	0.20210872365500465	0.08573892299988083	c	1
0.05854051746277685	0.16177399282013885	0.2864101307839121	0.19701137473458108	c	1
0.12220249678016401	0.1953458562201937	0.32169102754507556	0.19503865106838814	c	1
0.075645541970477	0.2923089779785365	0.2668808323124859	0.23845926989290014	c	1
0.0732211850457138	0.21978536029733764	0.3887900880559079	0.1821222052085672	c	1
0.09466707300194009	0.25867503470546455	0.22846707471029806	0.2300736002472393	c	1
0.07552302572048064	0.2428359087110423	0.1765303400530979	0.04196722574257534	c	1
0.059625533799305214	0.18095568217191074	0.2513967260343632	0.18210833640396334	c	1
0.09622530245740175	0.28750346912786	0.2296199872287431	0.13987800358968008	c	1
0.05342796145041227	0.14203663152489465	0.27362374820069996	0.22552648553443141	c	1
0.08922968543857158	0.31990757474127324	0.21902350815700433	0.17454562188918868	c	1
0.10890758362191083	0.17518986480717424	0.24049719149137253	0.25548666167265766	c	1
0.06300575657765592	0.15269082477559087	0.435808047970177	0.15774424407865154	c	1
0.09296787320344724	0.24677034063035175	0.25918382735848233	0.13408980251057703	c	1
0.15883654547699436	0.23492859567367294	0.23513909135837413	0.1694981682876188	c	1
0.08215943760139469	0.2487671585442777	0.35624507170153813	0.1641331132809147	c	1
0.06867774453146304	0.19212463447894587	0.44424368649757784	0.15126822849498858	c	1
0.035453984711525485	0.1908869889968756	0.25897586850285437	0.12722821241173027	c	1
0.06166323392915289	0.14312512331477556	0.34038064764739145	0.13636705550795394	c	1
0.05812990305793101	0.27370811979625886	0.23795582518458017	0.14018994007446928	c	1
0.06884598284807429	0.2890257980656833	0.2170192402761102	0.20037960853537587	c	1
0.10356814380618398	0.3072331942473664	0.21954963269168937	0.26971363381555574	c	1
0.07594521979570736	0.2875064798248665	0.25059515589115927	0.23745945765137336	c	1
0.05147023130922725	0.16868095819759965	0.3125374647228151	0.1618378375498431	c	1
0.0708640799143506	0.2566866979223946	0.2730226950920917	0.1412698806354331	c	1
0.0645649140220557	0.2784827598292946	0.19744246457549527	0.1487907812627745	c	1
0.14877073829710397	0.16251175069534265	0.26468827635532755	0.15716058879907094	c	1
0.0711272820985342	0.2039539819865665	0.2732168153913617	0.2153864126120928	c	1
0.121849804925226	0.29958128033084414	0.5019802454568688	0.1476163401259806	c	1
0.09709396560102358	0.31092684728066616	0.2659770030804701	0.071883878842573	c	1
0.10409862242425073	0.2761694788082103	0.2545774434840765	0.19098721130102053	c	1
0.07153255797853694	0.34073376682855866	0.2277836085627809	0.16359606106203525	c	1
0.08707655838955777	0.2671046930164275	0.2427420551961396	0.16421030976530007	c	1
0.06343210369855122	0.2686086283294096	0.2759928289151816	0.20389832748962566	c	1
0.07202613410316906	0.28397675605475803	0.32981961553244604	0.1136335238324329	c	1
0.06032131577134399	0.19010537695683663	0.30908388742147785	0.15050414337578366	c	1
0.08377655025170623	0.2736728476718043	0.2270016439496472	0.15562972774225373	c	1
0.07123331383444188	0.2794837830515035	0.21373225919728062	0.1465631224645931	c	1
0.31147655386367984	0.22592426612351577	0.25161182605919064	0.17055963445555555	c	1
0.06822119806783052	0.20182188238913898	0.17554546843723054	0.1150593508293564	c	1
0.0667286688749133	0.2664867803792451	0.19501690353060297	0.16067593869992383	c	1
0.08701137698962969	0.2788913034268809	0.30390123531139235	0.16615017452590322	c	1
0.0641642573737305	0.2512313787001155	0.2056953348473963	0.18650315453241753	c	1
0.027431627807076458	-0.01052670459891619	0.02242819927424635	-0.006076186065342559	c	1
0.08171946685876191	0.27149041019345566	0.27427320920026405	0.24098625728355902	c	1
0.0778342169215506	0.2960968563402979	0.23417331401905303	0.22293787054113443	c	1
0.004062703721958576	0.011429069038025092	0.1228559100328313	0.08100531267207595	c	1
0.08382149196466955	0.2798464400109791	0.26138989455435446	0.17317378837560773	c	1
0.08283843861249318	0.2826999700523327	0.2785539610228491	0.10939966352965942	c	1
0.056294109389639815	0.23792295243498188	0.2990802864979728	0.07893596452352737	c	1
0.017828999542986893	0.03416585721903687	0.4316533000597375	0.1270293930092636	c	1
0.06833711436198786	0.24889654557898652	0.31127337660795035	0.15833480466251662	c	1
0.07524047546914789	0.12300859914923322	0.09785525322323357	0.1378168669678032	c	1
0.07830300387781905	0.20173246280330154	0.41470255200098266	0.15019345941074813	c	1
0.07526274434354098	0.288362566062545	0.19369265866204743	0.23581401586634876	c	1
0.09311826257422749	0.286032375295638	0.24538994499937516	0.16035998225633705	c	1
0.06857462512896484	0.15431262314851202	0.2742254020359074	0.29559535576422036	c	1
0.0743205120081444	0.2887325753547127	0.2865089323982039	0.15730847783486862	c	1
0.025321866409377468	0.09912175490227	0.19490873294671443	0.12097269378958683	c	1
0.08919870916891023	0.28046277290874305	0.6490972373001871	0.16240668832531852	c	1
0.05754110035436329	0.2744647077222875	0.30793455632229616	0.12537359367191914	c	1
0.09230400933762942	0.27524272120286825	0.1923292638312325	0.2957870499473566	c	1
0.06268228655439056	0.27786194556551835	0.29475913353319844	0.25587396017484954	c	1
0.06325399513440817	0.26147668794605566	0.2008421926341292	0.14635993324086902	c	1
0.08014066429865625	0.27069177849182086	0.34114062299553655	0.13582525153127734	c	1
0.07974732670817479	0.27361405526771504	0.18631673701060647	0.20977567934186367	c	1
0.06315968333933492	0.14708051927474497	0.2014890816399964	0.08693759258751847	c	1
0.059822550110382074	0.22866532428856964	0.3268037879932446	0.1235272072468085	c	1
0.09144034228460719	0.27696504346644446	0.2489790481589312	0.01462205007688074	c	1
0.07764416818885958	0.2859023311265404	0.19104371004955092	0.22093984095403463	c	1
0.07483676885741011	0.2760259660723884	0.261793937689921	0.1947354060539323	c	1
0.08533920129981298	0.283811959855411	0.24152529932270234	0.16359952042272585	c	1
0.08013005644090493	0.30270102432734375	0.2523464335804551	0.24633815263015668	c	1
0.07124034429101912	0.27471289851483627	0.2537340190355724	0.09992751736588715	c	1
0.06520074980779746	0.21102289942060765	0.25417798927555074	0.23314384386395703	c	1
0.05170654768671539	0.14698900045429789	0.29162179263635923	0.12168480460278533	c	1
0.09483919750983154	0.28612533215284985	0.3191746730789257	0.13982668055208933	c	1
0.07859973133830843	0.13867747914796572	0.27750757494416234	0.20036220733736854	c	1
0.14481512576055194	0.22895626528820706	0.2066163068705993	0.22511068168233742	c	1
0.1791087051310489	0.19503138255801053	0.24659318513916467	0.11730956626135813	c	1
0.017015912112324016	0.09214918738090741	0.23921983455398624	0.136767593795853	c	1
0.08637463635999282	0.2995626068930846	0.2460944915548902	0.15627463142931367	c	1
0.0637638350888517	0.20749307796570168	0.20218937094797176	0.23697420376837597	c	1
0.07635240467111198	0.28669765311073797	0.20951609436965127	0.17947254623663578	c	1
0.12328463339800075	0.26077999828289733	0.22320715471980357	0.15633091906697302	c	1
0.07411276728187172	0.27806835840817096	0.23492436128834682	0.17012752365580186	c	1
0.15072795421694876	0.2424435290838038	0.3502854799403406	0.1727104722564021	c	1
0.12535533976590552	0.2530243336527873	0.23582655111127976	0.1645670997326157	c	1
0.07598363642315743	0.23663847729535237	0.21960162387000717	0.1414657348465916	c	1
0.0919761067472315	0.18282339809874418	0.2653452920956049	0.16247451655503498	c	1
0.057964733503530326	0.12130936065667605	0.2914885073661419	0.09661574529227865	c	1
0.05217651849076464	0.10333968933397648	0.11213899069241075	0.18071277334866503	c	1
0.07260969546296842	0.14645084007814008	0.30300704862376093	0.2949470736208418	c	1
0.133534765886028	0.2019054240060689	0.22567136701566046	0.17538386795966585	c	1
0.07778205381220263	0.25252312170478813	0.27875959889100976	0.15839197771984545	c	1
0.07680470391243432	0.27666554743370614	0.2351769084944262	0.17139393606991077	c	1
0.035719101763329944	0.04729825652819579	0.04507554849714874	0.014014241533046253	c	1
0.12609063057240302	0.16820904078765161	0.2660224367652489	0.12853845707939765	c	1
0.05964852024379916	0.3254581972642893	0.2931182858662018	0.1584612756725864	c	1
0.08997605169669777	0.28808109202491583	0.23779846594112344	0.12776872988132557	c	1
0.09820413382264129	0.3275742543689151	0.2359631222970206	0.07490548667901734	c	1
0.052642747044545066	0.1256197005417559	0.3406297876210634	0.22274477420946118	c	1
0.08079598063968793	0.27381979844435345	0.29957746029291143	0.15131926283393815	c	1
0.0911607783969773	0.22468997895721105	0.24663590431877488	0.22892547028504193	c	1
0.06418102623162548	0.24106949960321294	0.22501254091200965	0.22198124186595167	c	1
0.011282529996044862	0.06697694309389032	0.11727537134320509	0.18252939219131487	c	1
0.09763526556737885	0.17689777941029292	0.3778208097289859	0.1533120714904279	c	1
0.09357239521216826	0.28634688231714056	0.3203606916100477	0.13706731408919964	c	1
0.028302931110758604	0.08383670377831001	0.10735426518433536	0.10734147637475278	c	1
0.15005229622516908	0.23759379185042262	0.2639640789628802	0.24580024108937068	c	1
0.12557473991346194	0.16875822547244426	0.24227832632446808	0.13807709975324428	c	1
0.07993521425002263	0.3153353138520455	0.25947260787650234	0.1659696579851783	c	1
0.09020016330803035	0.21260593552149948	0.24500495682112555	0.09249589267491672	c	1
0.09461181413056696	0.4323594623714232	0.2888645171845482	0.19017517778737036	c	1
0.0745834451512134	0.15799128008699742	0.26172333656040975	0.15861569325483602	c	1
0.06752615273261463	0.13849339166751654	0.2819633794154165	0.11343237605803183	c	1
0.09058573520535859	0.2090219451575123	0.2573409077280824	0.12096898872663785	c	1
0.10262521490008027	0.26769795535042495	0.3021595877931085	0.15339540381135017	c	1
0.08491627261158988	0.17452283778169592	0.31228816952169264	0.11508562019374892	c	1
0.03961014544843777	0.24788105087962786	0.3553027879337011	0.1962415619569585	c	1
0.1122017511141341	0.30081508195397216	0.3016518584487711	0.21607028891593116	c	1
0.07298130642616547	0.24811251656367814	0.2849982975792472	0.1403163754098563	c	1
0.010830748390589734	0.012346306295185707	0.047179729384658406	-0.009280266406682964	c	1
0.07431442732147524	0.28369134306477	0.2285182203123027	0.1874212633797864	c	1
0.05957451139716955	0.1813962196493904	0.29497753959797135	0.284399661116098	c	1
0.06716088224984458	0.28584044974363265	0.21704922342558927	0.29814556047637647	c	1
0.04944950351742664	0.1250028568818471	0.25878919015500246	0.1679815574226301	c	1
0.05203882092246863	0.13794959529412007	0.23700704305030526	0.05845335001559413	c	1
0.05594414087251724	0.1469982767733133	0.3126089141114802	0.1330012722621273	c	1
0.10713176993757409	0.20747827668928231	0.2702386073536164	0.16514714064637417	c	1
0.0833936319158852	0.30061571442761287	0.2533167107802704	0.20896808325936686	c	1
0.15529247168049629	0.21238371943492268	0.14744762072075335	0.20157987618844492	c	1
0.09774074175981586	0.25248352466510854	0.1817810981680656	0.24124789393991802	c	1
0.1588688275919453	0.2604629484863419	0.276549758908986	0.26437961122692355	c	1
0.08116669176411433	0.29234285290068573	0.20033399837505902	0.16429521120947976	c	1
0.14488659299224954	0.19110938915096715	0.19410633886470632	0.16341852372007465	c	1
0.07662590168112063	0.28644403017602654	0.2867144786025537	0.3019494494642381	c	1
0.17899806131106225	0.30092923931227145	0.2810503459925077	0.24199413398839642	c	1
0.07893062961189702	0.17588703266951075	0.2973304518935026	0.10895280440762153	c	1
0.09303061590999656	0.19433409696273893	0.2861235234497323	0.13263274179921136	c	1
0.04386475493753521	0.152293946860852	0.2580527335383835	0.16449841826821493	c	1
0.08513968308260621	0.22400523139288714	0.19061577853644607	0.044447527877345114	c	1
0.10283792913690942	0.25125459982533355	0.25088813641799607	0.16570546198793148	c	1
0.06591269638971126	0.21756137747122642	0.29549035905132703	0.14253041948595335	c	1
0.08051111438128167	0.21718222883575666	0.28924914191369433	0.12871867387782546	c	1
0.09958479808067898	0.22592671319169944	0.3414770210560805	0.174363321848935	c	1
0.17207290030452557	0.15539008356534825	0.2680105967845163	0.2572568446673655	c	1
0.07726064177247462	0.22455551754837724	0.41135785434879285	0.16299156532232062	c	1
0.0643381604857216	0.2874784989511063	0.5945161578314228	0.12281125607686891	c	1
0.08543102240208433	0.2910604636832208	0.1846266657874038	0.1893541992957591	c	1
0.07298997901010423	0.23891761694227753	0.3001042047333668	0.1791277899656508	c	1
0.08737249366300115	0.25505297019779843	0.23859501264737573	0.20423008584105318	c	1
0.08719707013119848	0.24542933487341748	0.28282950199967904	0.18696536837588873	c	1
0.044320950374441996	0.16917396494928325	0.26285292210853806	0.15310142626358597	c	1
0.08413873561413426	0.2438706308578526	0.17890986663805766	0.11050899674374033	c	1
0.08531275851538173	0.2426461608804129	0.27102847344289666	0.28470174213008276	c	1
0.10461781185554057	0.17831928320638205	0.23418946675936675	0.2154034139051964	c	1
0.07320634975491115	0.3048771567962564	0.28518676250166036	0.12232250855361448	c	1
0.14465698232140964	0.2398697251179086	0.5360850103010155	0.2535960437279197	c	1
0.07767522000958121	0.2718905994280117	0.31167211496969677	0.08300385911434253	c	1
0.15390680142952998	0.1677821433281549	0.2543430067142397	0.23172806835187892	c	1
0.11187453073750246	0.6335590517822313	-0.057002700430633144	0.31421260622666036	c	1
0.08214386169456471	0.27394905419049115	0.3025713774146619	0.1996748561372064	c	1
0.07312440854861631	0.1907967784191241	0.4067257806024025	0.16310063866678595	c	1
0.16531767574982273	0.15229362737938312	0.30975918254981333	0.23177284793048458	c	1
0.40602454872596844	0.2833299461393486	0.2644362277767402	0.13271135007915807	c	1
0.06520684859596843	0.1719789054369381	0.24266077200532454	-0.014822622064774313	c	1
-0.004971360266025287	0.0011516319870464341	0.041905482302737294	-0.002120144519442708	c	1
0.06779598721874501	0.19919783496276736	0.3070826977256442	0.17790105752252758	c	1
0.14815907169891743	0.16804640098713888	0.21790613224872812	0.2036083644023754	c	1
0.07018261298991657	0.15484765833378727	0.18942310691989386	0.07810469754651142	c	1
0.08413579099361239	0.27651930990108764	0.34173863065442894	0.21380649439664068	c	1
0.07257613834973613	0.345859474471841	0.24649623537051343	0.1582007217111398	c	1
0.07207756999778966	0.24222675971339738	0.2742923522515746	0.13374465771626093	c	1
0.03708016888523492	0.012437616092980877	0.040480842305313076	0.02595273841851679	c	1
0.07538459129978883	0.16658377047504094	0.21488640331662487	0.1702933553076478	c	1
0.07683149694366583	0.31316482083445135	0.21420360749603076	0.12395537451244215	c	1
0.08007882665604757	0.17561137774446486	0.3999438875423353	0.26672400616430414	c	1
0.027817137921186532	0.011148733902778603	0.01972695734673412	0.011524868529982028	c	1
0.08003154309650595	0.2464912450992033	0.24352129051245297	0.17132962038757044	c	1
0.09385620271441557	0.30257890419116945	0.24635374344963826	0.19249036799866964	c	1
0.0396357001346562	0.09535726854308779	0.12555910759643182	0.14212104828966873	c	1
0.019686625501015288	0.12871952571928602	0.1649884106441553	0.1463842263044055	c	1
0.08149525819819962	0.17552429228280933	0.14936960150501438	0.1311253172799886	c	1
0.08240899218067839	0.12805386342659297	0.22345029123626975	0.1791396826771499	c	1
0.08158495334705375	0.2478523305243471	0.3822601311584398	0.07999952369888076	c	1
0.0615090771823598	0.3104478581924075	0.2018752691804368	0.1652986252283553	c	1
0.11931497600474116	0.2163935834554282	0.3004345676932875	0.24847144118895884	c	1
0.05004172927849131	0.16206681412349114	0.26037227544756153	0.20295681958822998	c	1
0.07594425987868818	0.283496890322835	0.2039205981429513	0.2889324064268013	c	1
0.09017490886955735	0.2950797891545316	0.16031680680294863	0.061835181593144994	c	1
0.07506081744235978	0.24324586098416048	0.3040758508869815	0.17983415899669877	c	1
0.08456611672143753	0.27626758453274264	0.15688754971803123	0.08057230228605351	c	1
0.04782723657282486	0.1204990611951457	0.2678800650830799	0.1442037015017555	c	1
0.06177669605885997	0.21354686291747124	0.32499992470184585	0.11323469414189588	c	1
0.06533780386158232	0.22220845438319756	0.3424305559877491	0.17076109897577513	c	1
0.057562293933838646	0.09315799249314165	0.39029861138052935	0.15548506273010057	c	1
0.08272407116633505	0.2942001750504409	0.2731023055516366	0.013581839187287038	c	1
0.06688135227484182	0.22222527741055895	0.30105062614959505	0.2586428338826362	c	1
0.05986522797038954	0.5270950016593775	0.26090792838040355	0.11387985802962781	c	1
0.053340361819403465	0.25443095016496187	0.2206170048103486	0.03924522464371182	c	1
0.12137981442384974	0.2847377310963046	0.32784670508140284	0.12985136695377048	c	1
0.03736425602166054	0.2276394069101918	0.27585157600090093	0.1663687587519863	c	1
0.07091900895031683	0.21108135319798044	0.18080846969297412	0.09548684565665394	c	1
0.12591057112585877	0.20964540709227186	0.2969066863844897	0.10682831619122676	c	1
0.07381799940303224	0.13385350824876552	0.3476071823793052	0.11244865213913759	c	1
0.09384483392216324	0.21625113922085273	0.2988487064249551	0.17894280408071406	c	1
0.062422563684281125	0.2062190975000123	0.1782427061984788	0.24734272720388795	c	1
0.08499338227932947	0.2929977469202891	0.24432316393483486	0.21040958062246562	c	1
0.07747827329025848	0.2508487871848744	0.31982442380799136	0.1696015173268406	c	1
0.09057694520076559	0.28923965449016686	0.29443899449241767	0.24716468682829854	c	1
0.04866963201555296	0.1313238622861898	0.3053600589238661	0.1923231598289421	c	1
0.04111904911848611	0.13673037986435246	0.2965447103429533	0.1807600877451925	c	1
0.07500801239853219	0.152789560952847	0.2907930548552361	0.24075141885569257	c	1
0.07036270343244508	0.1171663101086832	0.42327646935639146	0.15434893135665564	c	1
0.05944006423537825	0.19206066641982053	0.27783634814619285	0.14813046699311766	c	1
0.16458272428431206	0.2117111728354024	0.2584155716795098	0.18197949505592434	c	1
0.07011467065432506	0.2546177876309403	0.29054349836962384	0.3358580440467521	c	1
0.05773007712012192	0.13148019483571682	0.5859390060313111	0.1874236418810754	c	1
0.12938648744204606	0.16344514088788217	0.18399462544240403	0.10411708418770846	c	1
0.07493502748965591	0.3080692369227527	0.3307532092317339	0.17543319799679705	c	1
0.05237152055451587	0.13856312320122507	0.382799242122854	0.21424710574026043	c	1
0.10313088216998148	0.32165740340603477	0.26198585220587617	0.22801654884821715	c	1
0.09415708008626496	0.2810721171443907	0.33304442850892635	0.14609687378634664	c	1
0.057430205885209966	0.13155540586063774	0.18531230172372204	0.20985332429006695	c	1
0.10653170926340538	0.28311719752047043	0.332391486740741	0.20608555540436077	c	1
0.09331696435773285	0.24343704178347575	0.29019085844777065	0.1599283739170632	c	1
0.07974420274786786	0.29972865448430486	0.21543193131365612	0.15594774572366557	c	1
0.026544911756892876	0.07114688535175434	0.20700811454870727	0.1386103656032058	c	1
0.09060525084121877	0.27279291320116233	0.2244595339425809	0.21522320544139778	c	1
0.06279382677432743	0.26251202673935387	0.24092330353318978	0.27323418378945846	c	1
0.07370626131664067	0.22487380546138686	0.26684520297045916	0.1943095127318103	c	1
0.07217288643098446	0.13928886527682635	0.24202278296569876	0.08133099969383005	c	1
0.08308794914628387	0.24106862312858085	0.20523882496585436	0.2782578748415531	c	1
0.07632605159717157	0.28045020981847346	0.20868804389425796	0.20130215331943696	c	1
0.026351181080361965	0.0852205945767429	0.23328392784038957	0.1756918617173529	c	1
0.06254719067522921	0.1320343432334042	0.3072448258484932	0.18091223647575558	c	1
0.05191191345950534	0.14340832308767604	0.3468981602361931	0.18355030746299036	c	1
0.06851239621629218	0.22404210104044053	0.30061193584340296	0.24166833176282676	c	1
0.06705852208929858	0.26177583998178494	0.27341559100723706	0.17452002018664522	c	1
0.09829286123070119	0.22768285083013792	0.10614261394142212	0.16324745580613892	c	1
0.06285319989601541	0.17767511899127053	0.6360258125382816	0.2056247532023661	c	1
0.050298785476636784	0.146519396660086	0.31006102277252773	0.12487290025413972	c	1
0.0980319224706453	0.2641290466580866	0.3148285153380786	0.179216182687879	c	1
0.0778772647046164	0.18935766410449958	0.2981142132580591	0.20070155179595245	c	1
0.04467015872165	0.24819619176066682	-0.0018726613650810265	-0.03546897034030865	c	1
0.08740652579891328	0.2720004043800394	0.2847560830619646	0.17628830426815456	c	1
0.1732187674227561	0.15505667585988278	0.30212111900212985	0.2532838168066223	c	1
0.06752487654362128	0.23858730706484144	0.27978311757465363	0.23845861851527692	c	1
0.0673777331108854	0.3044068219477561	0.27220828410101305	0.24004387415618084	c	1
0.009792714116192326	-0.009792714116192352	0.07650992087791372	-0.021146999204721458	c	1
0.14836259073075664	0.18407578258008833	0.2561802717420372	0.23264773869137764	c	1
0.05354387326981772	0.2541567552382351	0.23153129994575047	0.1459566355571923	c	1
0.08146422893166873	0.2818917126819733	0.29340898562088163	0.1393051051287798	c	1
0.07214135112534431	0.26997786671007357	0.3070937495885241	0.16211401448887147	c	1
0.15381933809493464	0.3112929701337295	0.21885424323581626	0.16864541995068016	c	1
0.09978098707380419	0.34034485793068625	0.3241408875612298	0.18901250780987863	c	1
0.0741732392048316	0.22875895895620638	0.3207309751244501	0.16475894292489146	c	1
0.009069781775079895	0.00496857351222611	0.03191894011428735	0.006451702417953891	c	1
0.07418629707605394	0.17225559072563282	0.38547386741389594	0.08177072878038712	c	1
0.06858529800853086	0.17854500543711688	0.3176097679564177	0.19026599474597883	c	1
0.0709174739252361	0.27045375728336474	0.566815069368596	0.11230062513861044	c	1
0.08110405385851333	0.27724281538456874	0.2800246621977016	0.12624549354473638	c	1
0.07215292226980334	0.14433003381987886	0.30186678016123153	0.13988367436435048	c	1
0.059043535098524454	0.25150654201459854	0.1910279926089365	-0.5441144043974872	c	1
0.045909113569344094	0.10503281251180953	0.24761149251951656	0.04395118388085448	c	1
0.05574645776676237	0.18255987566911544	0.275635967275728	0.21591611706603597	c	1
0.1291824931387864	0.1843665494197172	0.3815401165504958	0.04281018953367459	c	1
0.12212861798545359	0.15742087804369012	0.27201195208358603	0.25016484477646034	c	1
0.0041471069926412585	-0.00973063793578851	0.034178161155378715	-0.0026288178327024785	c	1
0.07402096266946843	0.30325885080409115	0.2325617351425676	0.19657974387569893	c	1
0.0657452076936319	0.2855115264074522	0.2701710934884271	0.15761146178706187	c	1
0.08369795328863949	0.26934158422061555	0.31051901452273084	0.14815881614973075	c	1
0.0682131676163584	0.3028325522868139	0.23888691259098221	0.1913766660868682	c	1
0.06725064102249784	0.27239443192676166	0.2769117124072932	0.15384213307263517	c	1
0.09797323448606597	0.2958665864921013	0.26128627511497676	0.13428886535462564	c	1
0.15860440094861958	0.20842737643626108	0.379285039179045	0.1990950129471082	c	1
0.06732592046050614	0.2700345434669337	0.22501280976182447	0.26964558320963344	c	1
0.11908995555012958	0.29168493697176484	0.3049848370405187	0.1380219556542826	c	1
0.11880536444695258	0.18765886706774867	0.41683994668535335	0.1772613800675674	c	1
0.06929308164307336	0.15009586731142383	0.39558935439697024	0.23006960437431	c	1
0.1216016104943728	0.2865710258569607	0.260393193820881	0.19880480408392773	c	1
0.07402344844462026	0.25901496550606784	0.18607513694249975	0.2317593389866521	c	1
0.09698994028938357	0.28810575232922897	0.26881440725468914	0.19918924102404387	c	1
0.055134680709853376	0.24865166935090938	0.25499783436372353	0.17085699848228228	c	1
0.08305979110883714	0.26351379917113554	0.29557700245834384	0.1510802488405075	c	1
0.18880729051099365	0.1644258000791348	0.26694584013676786	0.27366513622709965	c	1
0.010587498568229282	-0.006389863323199441	0.03776546860493718	0.0026761883692959197	c	1
0.056493431696445245	0.26635000498626016	0.16321615403084316	0.08537707875039449	c	1
0.1264826373572156	0.3327767282980184	0.26508965303766563	0.16291558514278803	c	1
0.1351655853966722	0.29319099266655346	0.2596556857375695	0.1671990352244443	c	1
0.037764748866432565	0.12378840239656931	0.3213751107998654	0.17059345496282843	c	1
0.06327546532350121	0.3246796713543424	0.23540592035891963	0.18326544188892752	c	1
0.04679868090032502	0.28295197682630563	0.30499499586814527	0.13064551582592476	c	1
0.0479475730927197	0.24477411265935295	0.18891237126948196	0.1310618717833917	c	1
0.0026126774013325153	-0.003924153563067849	0.06860897861944733	-0.0048893113211159	c	1
0.09183445834550093	0.26398723775128297	0.2632616957443622	0.18941712105372102	c	1
0.06787932009796431	0.3091019614993791	0.3354513058949983	0.20577877515578438	c	1
0.06596998605956506	0.20939343419952333	0.2903554770179809	0.3486655504242718	c	1
0.11902872457944688	0.1664465485282141	0.3363861415181973	0.10837308201129367	c	1
0.07105117065554196	0.2653141255310852	0.33007044204588754	0.13977798740871847	c	1
0.07803073081208899	0.33216079481474564	0.3044365674198088	0.11588167083637933	c	1
0.06904055638518033	0.1861576171601123	0.2731701502241282	0.06123421703994559	c	1
0.08342522799984604	0.2335716798882881	0.2344222876626731	0.10841652378391506	c	1
0.11101796352738218	0.11981523037657141	0.29348942258177235	0.14696283646202346	c	1
0.05757745662505698	0.27057530585867245	0.2864199498190939	0.2728283874515403	c	1
0.061263745698373055	0.17572019198466934	0.17357118498966545	-0.03638506031556435	c	1
0.06364511880701552	0.11567178540501714	0.2374982066172372	0.18855349137796917	c	1
0.08216019844686645	0.27503250823118547	0.24330321054720747	0.11926292029940351	c	1
0.10450663595144309	0.29903908400313844	0.23342439529875614	0.27494960447642935	c	1
0.06704479204934333	0.31038274098067414	0.22731507756554822	0.16320145528170557	c	1
0.06574967407909958	0.2754863458897013	0.20472772629089525	0.18448274253462188	c	1
0.07677512975750729	0.20944406422015258	0.17767036046279783	0.2586422356050352	c	1
0.06323595045578186	0.26874836952498793	0.18198538664381522	0.10399249544168414	c	1
0.12058102840844412	0.307337782559225	0.26558558901162876	0.23215484458620814	c	1
0.15924668834357822	0.18667230878158486	0.30338538731054837	0.1417986654319262	c	1
0.03264114604520789	0.10430736269531177	0.13898957305765441	0.23731023446605537	c	1
0.12044053950614297	0.14836073235367164	0.3061392284648291	0.17824404894966234	c	1
0.07313711900841031	0.27025801346649037	0.24905614659487496	0.23289830027465433	c	1
0.06961345866543395	0.2797350766661918	0.2842201442467965	0.15749147004805508	c	1
0.05899746125479846	0.25184076062992933	0.18683434209687344	0.11494383789479137	c	1
0.012202197085609661	-0.002100843426849985	0.041880242262526	-0.0012115343945624264	c	1
0.0989742100690116	0.2604414145378899	0.22972781319004112	0.2130572255321625	c	1
0.022989032155837454	0.15465787532432304	0.207981946103192	0.1111364251724829	c	1
0.0886322627653478	0.277771382099111	0.20208902146685478	0.21599541253595303	c	1
0.09837390427419325	0.23286719547643311	0.26235064504073985	0.2122289379089015	c	1
0.06043235109689572	0.29403576230531986	0.2894590307511034	0.17172464989908162	c	1
0.06389008930290291	0.18354721670688295	0.25642516290710765	0.1685827387750947	c	1
0.0827710890566769	0.11235710403955344	0.33866424139529777	0.19849404322481895	c	1
0.08419651827140073	0.21103268741269912	0.2634656945904222	0.25304421399487476	c	1
0.09250830023856821	0.17416699509851485	0.21699386629827236	0.08695168539612501	c	1
0.05981518926393657	0.1937029632848834	0.2568685494230052	0.13880760902397357	c	1
0.0745924666022631	0.19002769629139812	0.3059561568726321	0.11152746709223033	c	1
0.06297149585143964	0.26906931682473273	0.287741804001203	0.0821724687850178	c	1
0.06919898525045128	0.21547501652342912	0.2761220547152012	0.06214615157594166	c	1
0.09859361917212024	0.24156375107291023	0.0513870740302636	0.12568804313204657	c	1
0.12823655618863172	0.3184821592597264	0.36845502596951496	0.10057276132397276	c	1
0.0733975561897823	0.12094930467560791	0.26583231108787836	0.35586521808785776	c	1
0.06922270371347579	0.2874522402252565	0.23424693472104147	0.1651275884793674	c	1
0.06636919767922841	0.2651004959615034	0.22789715229303353	0.10967175580751568	c	1
0.07852712756779644	0.25809918503419055	0.24897502703475632	0.19504088355474428	c	1
0.0809816097820259	0.27256921524892364	0.26549418447864387	0.2441440815026143	c	1
0.062382129910736814	0.2478149811711047	0.25479266807606876	0.12722432792741498	c	1
0.12087579628728344	0.3377852994531252	0.3146478542867063	0.13919035339965644	c	1
0.1191051604928597	0.18854961222950176	0.3015889444989877	0.1936890671548518	c	1
0.06046073519045734	0.24344510880523246	0.20839362018897198	0.21566180437196555	c	1
0.01601967687230833	0.09519021074749213	0.23768389243842336	0.11064499133244339	c	1
0.02728903848232758	0.18027447102762303	0.16168133373580865	0.21553963196483666	c	1
0.1354911368728424	0.23335068872997106	0.3209453325380099	0.22882646957126224	c	1
0.1895882223917414	0.22165508075576365	0.23815023453614909	0.26760071488206766	c	1
0.07626299205012821	0.2676202926413236	0.244179990302692	0.09984825563215387	c	1
0.08237390007446567	0.29120239467176373	0.19699742333380693	0.17460003423470782	c	1
0.08639205456730162	0.16381624935832592	0.3066830115667851	0.10918629817573369	c	1
0.07528000584826493	0.2795876134736571	0.2200553027354849	0.12305449596322167	c	1
0.12531556738988675	0.31932949763793783	0.3026466717686688	0.15785104665488794	c	1
0.17530092624700572	0.19113648700257618	0.22648291475167834	0.20288169648620957	c	1
0.08401060136347051	0.2511413559468791	0.21358210458143248	0.21383398810349008	c	1
0.07292373934592103	0.21733021701533395	0.19028860440953413	0.18580614132400433	c	1
0.15743077276683465	0.18608826255865063	0.2416865757026562	0.21689629937710966	c	1
0.0690127241799719	0.29064023053969046	0.2736152833781811	0.1174451662932518	c	1
0.0011862401768151978	0.0143075455426013	0.002583985079221299	0.014395575192005712	c	1
0.048920512912304856	0.1336671364397576	0.24292440559078357	0.12088202524821451	c	1
0.07033682899153115	0.18015675839132025	0.5017781569195489	0.104847671191214	c	1
0.031834812123847	0.10804886224050352	0.2693972300609186	0.12912881588161695	c	1
0.06730304187714402	0.29318794789955055	0.29787165362010704	0.14989216812131836	c	1
0.06989533921010938	0.2597046837286911	0.22973917340739755	0.205496082605155	c	1
0.07989786110642172	0.19561816101559387	0.3463496261104945	0.20414930244809562	c	1
0.06629018510190927	0.25020019712406355	0.3624006160267869	0.08622287114159315	c	1
0.06486260515514346	0.22252715509889343	0.15586631522272865	0.18632961431865977	c	1
0.08469743873518763	0.25707419386769476	0.22610221099477512	0.1541428485444157	c	1
0.13223085032247045	0.18797727933534433	0.25911344380768275	0.1810563476194307	c	1
0.0748564877378822	0.26030453503753087	0.2925005738903463	0.22216009599874667	c	1
0.06732143717196418	0.14169803664689806	-0.00806945284702812	-0.009009252751339125	c	1
0.07058587357924358	0.2835991048992235	0.1987461449939929	0.22257313625589917	c	1
0.07286103856027379	0.23039954675833188	0.21961727533075934	0.20739360475732851	c	1
0.31509466520373197	0.08082606397052339	0.18924346039885415	0.13221662650896082	c	1
0.07618507453424511	0.08937547804488992	0.5322346910931424	0.16791033546208733	c	1
0.11553922182343322	0.28087639728305	0.1912966297190376	0.23507259104028366	c	1
0.0718508252282229	0.27665078800629445	0.29714338385377015	0.21477149516456687	c	1
0.09150623564804886	0.2664880561273119	0.2863412490354753	0.14369813533689077	c	1
0.07965045290178713	0.26806926968520334	0.2907671260182227	0.19379990149545995	c	1
0.09766412170423328	0.3415785437424295	0.261549694790281	0.10789869197828043	c	1
0.14541050201325026	0.19496283166749498	0.2654713829627951	0.21183360658945954	c	1
0.08082067577820799	0.18298003085720593	0.34592622128174194	0.16663391357896803	c	1
0.08576437320451716	0.12386103883904387	0.31424347654979023	0.15520078552154198	c	1
0.1705349729349212	0.19135461915230403	0.30567157306219983	0.18711173559410227	c	1
0.07993136068482969	0.23100984330075164	0.26068468938791073	0.15123448035990972	c	1
0.07566567138859438	0.21992006800936065	0.24538687869349393	0.2200614578416326	c	1
0.08136835146047247	0.2350679128449219	0.241302823651466	0.14020763402345124	c	1
0.0788929228801239	0.2717199276824494	0.29508921917279474	0.24312741922071432	c	1
0.08465915543584634	0.12475501252431945	0.25096833817437236	0.27629705449903535	c	1
0.07449367518153181	0.15765912888401712	0.3667283642654785	0.1266944363334575	c	1
0.08110031636820472	0.20223120035720807	0.17183469441984936	0.18692857895030068	c	1
0.05186878889234791	0.10442840752349083	0.2770385011878475	0.09397201393179251	c	1
0.09723310850285903	0.3009119160880782	0.18947557116627875	0.17238292426962062	c	1
0.07760902361305079	0.19203296687214955	0.4712517557426187	0.18130785512891945	c	1
0.053463343345285574	0.27312357323039776	0.23933318984147497	0.2644115355477324	c	1
0.0744259875052591	0.2588457300157255	0.24613610793512145	0.1749458449885664	c	1
0.11209615955414716	0.123135140697114	0.2901648361738056	0.19537110035645752	c	1
0.05948428612524255	0.2829201316961532	0.2700586419518852	0.13140324220940858	c	1
0.0672725387276845	0.2453838223606959	0.25392724971911645	0.08892412636659092	c	1
0.055572110887337545	0.15369146187841454	0.33420819965111415	0.17640363795885414	c	1
0.07278872455838506	0.2999190799944661	0.2921380688889866	0.18105631262673066	c	1
0.054659997226810794	0.15827502822631645	0.24672496356923804	0.16245261518879497	c	1
0.06540903714363215	0.27412724035656283	0.24145050382183	0.15262036883157606	c	1
0.0981180491971427	0.2992041330619563	0.24758486334671884	0.23404370963498589	c	1
0.07488590281213568	0.24768307787465674	0.3691633008848616	0.13363165969988575	c	1
0.07882013638002094	0.26775345389995164	0.3655796792416501	0.1285426182736981	c	1
0.17885161083214918	0.19536438109936352	0.291168308420401	0.14424870033326778	c	1
0.01530174060275026	0.10474388153985588	0.18593979295054935	0.14556841308477386	c	1
0.07374297848359689	0.3170225076334827	0.29474569459727556	0.20702208471460612	c	1
0.04978268708120012	0.24865971994634922	0.30777485470013816	0.09793969217598333	c	1
0.03168762027775917	0.08935136749591155	0.3410039124346193	0.14112875413541756	c	1
0.05435210080044485	0.25110244036104185	0.5573045971454637	0.11820560023434895	c	1
0.07123134076292205	0.32706465264689427	0.1915832796928544	0.2360220149360041	c	1
0.13435943587201238	0.2888947055130806	0.27858771982637803	0.21689591154706148	c	1
0.010060701599710621	0.07319824421070406	0.2207583233485718	0.1509823331683511	c	1
0.07123879825150845	0.15775110106415072	0.42801492281298764	0.2260101251432167	c	1
0.07780615612169062	0.2659151731434613	0.18279409595258597	0.13953098686629067	c	1
0.11729260777016001	0.19202577814498162	0.1928158713173268	0.2635846503980472	c	1
0.06684018420811598	0.1950266221935665	0.24366269077921657	0.15235977075603097	c	1
0.06558683972807426	0.17893196308900808	0.33971062339579494	0.19963875134985773	c	1
0.08288108779194742	0.29056936214218565	0.19783434524976745	0.22689455827286129	c	1
0.08280491626729798	0.1285048864593486	0.2735629677296562	0.15495097593836554	c	1
0.04266017555024646	0.2128250423860214	0.22260459891584541	0.1062836818230009	c	1
0.07498298125707666	0.1973398162207628	0.34042393926089703	0.1802102079515625	c	1
0.04678956983317331	0.11593814484255055	0.33823916200120063	0.17701505237423756	c	1
0.1408526334178779	0.19209460435505374	0.20154439703852642	0.1790887154659919	c	1
0.07320634975491115	0.28506974478818803	0.265184920999594	0.13742513407824394	c	1
0.00802230210738533	-0.0005491488745312828	0.05014637557439443	-0.0034912860055655156	c	1
0.07305294992822244	0.22205489655554558	0.27035044259990987	-0.0441683791153492	c	1
0.051160923925981205	0.2551332479953655	0.251098953902447	0.1244824440355942	c	1
0.06063875315307853	0.25942765742001156	0.2321484097939214	0.12575387919633657	c	1
0.0965530727890604	0.27881828454025737	0.19683694476993066	0.20578591390095266	c	1
0.05977725765238274	0.20224067009901583	0.3074864026031379	0.18481932815380075	c	1
0.08956984150700702	0.29244458881634827	0.24817136616720178	0.18959909186701243	c	1
0.04029870438975614	0.12441213492251693	0.30542084730386404	0.11041807690142459	c	1
0.06305820860776384	0.27984082445147207	0.23346824812868705	0.2127337049947005	c	1
0.02170457998152609	0.16697895882724995	0.3033221283064603	0.19556489003202623	c	1
0.0774854663301217	0.33652243307190965	0.27428551091501757	0.17782310255403955	c	1
0.11994913897518891	0.15036704057731745	0.24800697669610533	0.17525360396341033	c	1
0.1426635756312791	0.20636812015819686	0.27213839212016055	0.14257828664748756	c	1
0.06388768539726329	0.2552426425628809	0.43083652567687813	0.17146889646756266	c	1
0.2075953919677297	0.2303570792208573	0.3192370337901664	0.0701512604036156	c	1
0.08037062350961618	0.2710235718665496	0.1488465475828966	0.19398170683249724	c	1
0.0957483960128088	0.21863117258197515	0.23341941559280951	0.18205943359004828	c	1
0.05850822919309398	0.2725759069577899	0.3196653629193631	0.11664198269862495	c	1
0.3089261844978584	0.16068019246286572	0.22907827323227445	0.1474463349052683	c	1
0.09654296169055657	0.30506895354972896	0.2658202607534354	0.1012666895046595	c	1
0.06672259100597142	0.173851505893429	0.26853825007143134	0.1602901903191973	c	1
0.11546323917772311	0.18476000080267604	0.326266951735916	0.12675905876789406	c	1
0.07788637009956323	0.27682766298247824	0.21591137397533997	0.04527542370815854	c	1
0.09732482735943186	0.237929660407855	0.42697011846785493	0.16950519864839744	c	1
0.1405343446813494	0.09691830872986885	0.31978009954379694	0.24087509502790577	c	1
0.06114700658217336	0.18693739191028744	0.30409060617116856	0.21344652776089243	c	1
0.05935815341969099	0.2642887846122205	0.284021343456214	0.1414049017295611	c	1
0.056219613746091496	0.216028599401574	0.2669379905125163	0.15350539600264068	c	1
0.13067752531704954	0.309821566970216	0.23579360032756216	0.23359490174840983	c	1
0.06214885833878856	0.14473309712264112	0.2878339696489269	0.13418023333982834	c	1
0.08392654415059493	0.24980003077308768	0.24119565332286402	0.191971035139536	c	1
0.08609194425474971	0.2380854449299654	0.18660212294497144	0.0615245855084785	c	1
0.07491150346073813	0.3238948897109392	0.4539880919105603	0.1411300127422038	c	1
0.07845065208432737	0.312355473497204	0.24402730378054333	0.20202449426341462	c	1
0.05992481708598236	0.16099155905353726	0.3522363823573182	0.15113628643834856	c	1
0.06223061217387096	0.27125058860856816	0.21780907313942602	0.07000053406626666	c	1
0.07199526170732996	0.22478248078423074	0.2572898153018388	0.03284062233045139	c	1
0.07629469963015285	0.279169731787909	0.3495658956392104	0.049400513542529584	c	1
0.15012128009290834	0.26323463740953695	0.3041990163620751	0.11238206652622842	c	1
0.03711848694771219	0.2178727143579922	0.297814607350832	0.2271687562506681	c	1
0.05206638420975195	0.1980009820237708	0.2524690660773367	0.09420786201430892	c	1
0.03207621376131212	-0.01091339571925102	0.08082870874550595	-0.024395082084715972	c	1
0.07507028099792908	0.287682072451781	0.2685638085461423	0.1319634755083207	c	1
0.07942460030440628	0.28938814283724923	0.35611696848432783	0.12877456474243115	c	1
0.06398494048168818	0.15783262205762566	0.3038437897355414	0.29365472590871217	c	1
0.13540256513304078	0.13091013851311506	0.2995378264490486	0.22730420609791374	c	1
0.10984973607008303	0.21640020082281147	0.20353249604712464	0.11888612915521345	c	1
0.13826328913999775	0.30741953934930855	0.2785063747946302	0.19813993225096008	c	1
0.09536489259789574	0.27344709414214374	0.3325432148438692	0.19706078769070817	c	1
0.05861866652537702	0.28986072513625877	0.29795289467031166	0.16993391281117562	c	1
0.0990298639607154	0.21470917456532862	0.2429011458418267	0.26348435504937817	c	1
0.06736128899733777	0.2591488193023459	0.2244817094207668	0.16480211684548401	c	1
0.1276438521161332	0.16609434536626017	0.30062878633980866	0.1844726046941954	c	1
0.05809669536037451	0.17724537106194566	0.21186073904750058	0.17512651579944918	c	1
0.01017611442444915	0.07916411579734262	0.18819280367300048	0.08993729892881282	c	1
0.057584494226964086	0.1967383051768388	0.25596385202693533	0.20977347975350336	c	1
0.06267463801984967	0.27752943937140806	0.24462417289265231	0.1286286514572262	c	1
0.10990396286770095	0.22914512374488766	0.3556261190960133	0.14365791957854063	c	1
0.043840973370556674	0.17263290353044153	0.2789465673119883	0.08770055697469047	c	1
0.04777268162424725	0.2645007936335367	0.19733462595235216	0.190763478591492	c	1
0.07475769217534174	0.2571836207159781	0.2549580596915751	0.13692352243493194	c	1
0.05066348405117787	0.16024109407939324	0.2710975118311364	0.131296064020171	c	1
0.07034276121828312	0.2906671559450329	0.2252818296978398	0.28365406677928917	c	1
0.006003231673025272	-0.0006285355950255459	0.05418741797537451	-0.011416021021322838	c	1
0.06101926292473172	0.26216138058922317	0.2686901632219945	0.08909141623091714	c	1
0.12833591785461032	0.2709560967364894	0.22690768452460555	0.2031929480869502	c	1
0.1645969120531723	-0.13192736818561163	0.051084917639379314	-0.019335317605852224	c	1
0.07146286764596772	0.24482918884813634	0.24287463061816086	0.17516217471468223	c	1
0.008361398864730068	0.004950535491355768	0.03308960529751559	0.005856955181092288	c	1
0.0832865999129077	0.2548172191979189	0.24102419960364968	0.19804925631916595	c	1
0.06138961122241273	0.2683442209354308	0.35995152981892814	0.18212692007850875	c	1
0.07227708095763649	0.2854312770589273	0.22953066170484787	0.14384103622589042	c	1
0.3724414274795671	0.20529367723241665	0.2558538620752466	0.15046204676415448	c	1
0.06608039413103928	0.2887862086776249	0.24573379708079862	0.17245638572111124	c	1
0.05144033158902195	0.25134603865716626	0.25190858683478135	0.20298772119409325	c	1
0.08768276649008619	0.2811429118995664	0.25570099632901366	0.22743622097856292	c	1
0.04356146405402271	0.1163342979260746	0.30278055180708907	0.1571603224407959	c	1
0.05819133566643677	0.6625194675035437	0.30118169597397604	0.18401923607880127	c	1
0.13629863052650842	0.2903650146824988	0.34887748903539045	0.16156972018141957	c	1
0.06798066192746786	0.21134761569651334	0.25786360946807113	0.12933631325311679	c	1
0.06923483713255256	0.2649477528855463	0.23604034626658893	0.26116472412373765	c	1
0.07715868019217864	0.2579065826385149	0.18159549090555438	0.11453165017536317	c	1
0.0751091557047686	0.1344447865512068	0.4191768023824857	0.20277595494816783	c	1
0.07155042182033662	0.3152720535858824	0.21703419175855085	0.20524799498722074	c	1
0.08241283574237011	0.3319687693428205	0.22023911633292328	0.12432607248819544	c	1
0.07817666194480025	0.2617375624150317	0.15335195761267975	0.15665086810455328	c	1
0.060671935139696244	0.2797702787711542	0.2621977442836168	0.10428704494067662	c	1
0.08099623757776452	0.28097256369069695	0.20238218615346476	0.5650448685831035	c	1
0.3273238702424306	0.22066524604885607	0.27297925975655757	0.2007460016586407	c	1
0.05984610696309251	0.15681829933445715	0.16317560680546744	0.051558310348577205	c	1
0.015164164510286526	0.007044981213734403	0.03757969320130769	0.010811232006582855	c	1
0.07138996827026207	0.24001828984540494	0.3050978858352746	0.17317612570955684	c	1
0.11367261908395489	0.2841317616769927	0.26928046739352857	0.18767583734106524	c	1
0.08013108763690405	0.2333215302904945	0.5711196995724425	0.07000777844324424	c	1
0.059512885648210265	0.19100441213304994	0.30457051891620046	0.20991142827293358	c	1
0.053122540033780266	0.13877567698847942	0.2079305216996436	0.12961920000589883	c	1
0.06469888250654349	0.14476735228030937	0.22951370318423514	0.1493133725544904	c	1
0.10291994552378302	0.2662773120991611	0.1765221335120238	0.1971705650323801	c	1
0.07752437451947142	0.2620118019086828	0.3096286257352962	0.17829931713703812	c	1
0.12318571553974297	0.1740026137571184	0.30540285068401946	0.21757014357919355	c	1
0.061701121071492664	0.27931504030533183	0.2982935208549723	0.15009252310479163	c	1
0.09145265181559786	0.3201475025884737	0.19315633794670417	0.22275815569700388	c	1
0.07681833656692734	0.3129485944672212	0.3040542554692442	0.1316252135767935	c	1
0.10457439951354938	0.24551149823490548	0.5171257647538599	0.12181104132887526	c	1
0.05770808532305866	0.2012634604443687	0.30628809546124913	0.12646073345484224	c	1
0.14708195502698584	0.26476486064569854	0.3039606306040289	0.1503867921395369	c	1
0.12726891410901356	0.19628085163612827	0.28447725019132436	0.23481797660834822	c	1
0.08148289515403534	0.299070376043434	0.21347380986734502	0.20300495939996482	c	1
0.038971300948209935	0.12627973386914462	0.4583086490169589	0.17956582691847725	c	1
0.059068302470983776	0.1724202431458648	0.30611802017622747	0.24942576311725342	c	1
0.07087050330577284	0.24590572363366495	0.26069817299473946	0.25726054580071317	c	1
0.05280857811705482	0.2858745366823832	0.25785793172821797	0.14791129942881517	c	1
0.06099069844693329	0.1303361083432333	0.3135416823300419	0.19803697274023813	c	1
0.04556504937090696	0.13622008641271854	0.30790062761940923	0.16975771442852258	c	1
0.08404726251376919	0.2836206186072193	0.24520344842628172	0.20961919093331874	c	1
0.05851943108098595	0.23800442139942887	0.3013679231202172	0.11318918627202341	c	1
0.05933623901734303	0.10117519546390659	0.2409930799749886	0.24222928267359667	c	1
0.05328102830087985	0.13704038734363258	0.2642753193571842	0.17208774895226028	c	1
0.02600239249515738	0.10110257206451964	0.24771821300937263	0.1311390120577885	c	1
0.05776280524829624	0.12437405061324872	0.3091080815461363	0.11882826859723224	c	1
0.08102040187079748	0.2849306133531658	0.26301867804509094	0.15246193944314346	c	1
0.0713281502007616	0.1794633709987674	0.2192121080462065	0.15427821458117005	c	1
0.07933173975784522	0.22878081325687522	0.3706429231299532	0.16538122492941942	c	1
0.042887473326662436	0.13926106025573784	0.2939391116124172	0.10722702061140532	c	1
0.06329841747792732	0.2916064593478166	0.36815592233200284	0.19087207844527357	c	1
0.1347245046027135	0.17048415506869383	0.18520596683445584	0.3176852039772926	c	1
0.13951668494662464	0.18980909610764576	0.26070503939544415	0.16936880869755683	c	1
0.16480728062803163	0.2693132364881918	0.25625407267810213	0.19851202383233205	c	1
0.05899746125479846	0.13443100656250553	0.24042352215557403	0.1194643067141238	c	1
0.07372064602386712	0.21681232588398586	0.12406801931828923	-0.0023266677628207473	c	1
0.08058511145006762	0.23983983225175354	0.1406702832988505	0.10246982269086356	c	1
0.07700054000324949	0.3034757654181829	0.28426102665959674	0.19411526497679032	c	1
0.070280917882681	0.2583360197841854	0.1893597575956263	0.2019699436001104	c	1
0.058853800481966284	0.22100258303628492	0.33211119492924207	0.19057420736809133	c	1
0.04551506829227377	0.11572117706445245	0.3101549283038395	0.17794516123915727	c	1
0.07333659366118592	0.23042797815447427	0.28721192667196005	0.20585854110398183	c	1
0.06856834737529276	0.28098004422712214	0.27078444977381105	0.176089008875567	c	1
0.1332930545785232	0.2442982311611758	0.19012184515571398	0.2342985089708877	c	1
0.07733691459916596	0.2731892654343634	0.27533174395689197	0.1667497134387057	c	1
0.08543102240208433	0.23957126646096893	0.24583959210530676	0.11902715050347076	c	1
0.05327740246316033	0.26823526334319947	0.20520122598890947	0.18757162204111688	c	1
0.08291898550468006	0.23868315375067248	0.25958223061963354	0.12799657320243937	c	1
0.33359034394627374	0.0839181151045371	0.18686458248848598	0.06309151542737582	c	1
0.016882089801603852	0.002318652714258514	0.04455108089764033	-0.00030238888130615436	c	1
0.05714775959558416	0.2188141080214893	0.43151594119510617	0.12947721515656968	c	1
0.08737249366300115	0.2724869024205732	0.2407788008257176	0.16282880216084475	c	1
0.04186859712333314	0.10639839874974852	0.24245473956983274	0.13721363470250492	c	1
0.08799087501645099	0.07217024496839906	0.2716896344438911	0.13105129355708636	c	1
0.12964449897528157	0.2657844924519452	0.25822575882407955	0.26696143778632897	c	1
0.013828662696088121	0.006467598647369665	0.030852015202694597	-0.004624310418830623	c	1
0.07696966518006448	0.24360679695405105	0.29426111474053646	0.1385143199045946	c	1
0.06459145610283672	0.22819111740204184	0.23721428067054356	0.16166214146543376	c	1
0.08047714212482288	0.25536258334309675	0.3113824070380992	0.22613217638940625	c	1
0.05759028091940084	0.14733046043458073	0.3451158632999106	0.1460260360614496	c	1
0.06185578108750454	0.10817593993098075	0.24117158256785098	0.061522766715807455	c	1
0.15358139456451425	0.2192572721779318	0.28432565283119027	0.49794375144780967	c	1
0.06952612755733659	0.2363943968624819	0.20012709783807006	0.17271432966283037	c	1
0.08568427238737873	0.1305887609680388	0.3442356476568263	0.22617651532369898	c	1
0.08600813668133381	0.34767905170750774	0.2567581734057514	0.14585231527410372	c	1
0.1222797006478876	0.2980661928537631	0.20688564823725245	0.2028310180165902	c	1
0.05784858822831027	0.46384637486529817	0.26105837676134214	0.15751475809269275	c	1
0.16962225039380424	0.14046264499445055	0.2514992305620055	0.18091027415661545	c	1
0.15611704869275853	0.1923740894791853	0.29402622281729024	0.23684203288406067	c	1
0.0750747656527857	0.2935386547836075	0.31922905086783704	0.06200470380413003	c	1
0.08125946474888747	0.2931618034251793	0.3308078582383336	0.1740733450005469	c	1
0.008556081220599946	0.12651337873320934	0.19271945146305006	0.21749130533765565	c	1
0.06613952215402828	0.2650237935767358	0.19770575640378155	0.1761815922329072	c	1
0.12251313128185883	0.24212080661003638	0.3696395693302198	0.15389590275168194	c	1
0.06453725779509538	0.26106578334713376	0.198612194336557	0.16225758258583767	c	1
0.08020953235048797	0.27606979431869255	0.14164397337015913	0.1272777783876252	c	1
0.07366235737842926	0.265883419806614	0.19334721055880258	0.20785952157172397	c	1
0.07485525500285001	0.2613721192440375	0.18880070181061478	0.20545513088720757	c	1
0.052916051278225316	0.182773183663076	0.3441141657441745	0.21930240463624215	c	1
0.13018950570239976	0.17837295687055557	0.3421451948381361	0.09727328590037161	c	1
0.18944096862008147	0.29695704314677746	0.23019396550622762	0.17273043059765295	c	1
0.05921049710535788	0.14511492226528974	0.2484949459566703	0.15475055992321035	c	1
0.08842318845293287	0.3240703494502377	0.22849313539441393	0.21150554540141286	c	1
0.13793334129059492	0.1524775232920437	0.3122691299660007	0.15838278700505132	c	1
0.06113658088865812	0.196552842781823	0.13164057748165964	0.1492127062136192	c	1
0.06571452492059454	0.2209584654530678	0.27535085825836686	0.11176828650048247	c	1
0.09566458880713564	0.3026674211870554	0.35609768776531997	0.15907090797846454	c	1
0.07217411489750196	0.2735728011792769	0.2786640446146651	0.17715933572518705	c	1
0.07442652568237784	0.286590985070469	0.21291073796784352	0.1755841121383989	c	1
0.18402611647728523	0.1512445167035176	0.3448695466429994	0.19905480715764937	c	1
0.14424503001482258	0.18482001544516488	0.2076118025799326	0.286674425853852	c	1
0.07584759221264109	0.1810651136599101	0.38930310968173903	0.04540902121299182	c	1
0.07685304853042743	0.22431613473191472	0.2714393951029278	0.13706397413256644	c	1
0.07085866041825525	0.2472249767798951	0.38109679906835314	0.14608486946058452	c	1
0.06395512117704638	0.24245028610750186	0.2893605259538506	0.1217610764357454	c	1
0.04652994878479439	0.13324775461724883	0.2568967055574667	0.17325001977423757	c	1
0.06786098700217066	0.2837001758062118	0.1614776008475917	0.2110100898960445	c	1
0.07767522000958121	0.29048445620299584	0.30695927585273064	0.20537026381760237	c	1
0.060368288184928245	0.2173386597102298	0.30673988891303694	0.09547228773457508	c	1
0.09383525618708832	0.2967371005719035	0.2978470167288211	0.16370622542131896	c	1
0.0489603843345599	0.13896507880115544	0.3344713007801788	0.1128064827611388	c	1
0.07669322296725119	0.2655838854513055	0.22134961418759386	0.12089025448729471	c	1
0.06851089878214559	0.2815470261558738	0.22323613533447237	0.21585874563789825	c	1
0.07235514302408558	0.29605024272696606	0.25063580827531073	0.09842116450306691	c	1
0.08592512846332961	0.17945707522158125	0.006425519609579962	-0.018482597116735795	c	1
0.08922108278852502	0.30909471592315424	0.28070822886367436	0.48519398331453145	c	1
0.07616707445043014	0.2637072682295372	0.2520292246857033	0.17146640181207853	c	1
0.083079066445157	0.2634945238348156	0.2536634315881703	0.2214102423616909	c	1
0.0793741945379439	0.26239743806493854	0.29533208607872935	0.1434441196202005	c	1
0.08079921848465607	0.27616029080974636	0.23635523326865387	0.179958502962085	c	1
0.06044602145000184	0.15875861046375728	0.3037888824436084	0.08086906261487563	c	1
0.061536837503971153	0.16018534058271924	0.30289847726216096	0.18619452832339883	c	1
0.007891933850630976	0.019380854019395266	0.047524643775672525	-0.007558474531422084	c	1
0.06729750245771207	0.25957403980017485	0.16843070870029742	0.10333306434584619	c	1
0.06828776750287535	0.3073691416375679	0.30116988019972923	0.19750206188541283	c	1
0.07687063162008397	0.2956646927994411	0.2903443140015393	0.21792308980644434	c	1
0.07259100492224894	0.09023855249765343	0.1031942914382959	0.09524639077009053	c	1
0.06344990495240867	0.11855474940807438	0.3899366671802487	0.15272124672808127	c	1
0.09423399075229875	0.21472552004335355	0.21335232688590133	0.1553618580451185	c	1
0.10095130099653056	0.25235639780887537	0.26977687951816237	0.2261761189566783	c	1
0.0643246825136071	0.12662298977723221	0.2377118483575373	0.08982513791892012	c	1
0.1331703488641913	0.18852962896622044	0.3020413906685569	0.19772611391488024	c	1
0.054705670283663	0.14986850647856736	0.31712858227785934	0.1554311807169968	c	1
0.08103817684972332	0.2630566086142047	0.19927657109243493	0.1419718751705869	c	1
0.06933682948056613	0.2563536565684597	0.23332470121357984	0.10837857693809355	c	1
0.12952512988872686	0.13799789794116282	0.15899782295333806	0.16585769998180375	c	1
0.0821776332612355	0.27827393655204286	0.3565296714400292	0.08962959361828836	c	1
0.05864257582653444	0.31939854997440675	0.27502766265987066	0.18093956085330382	c	1
0.07249515521429713	0.2850056202626941	0.22742196491888766	0.1702882699117865	c	1
0.06170735720634948	0.2616334198607739	0.23380385058768052	0.08942425813644364	c	1
0.00965048051852346	0.023626442425272863	0.03493309212267933	-0.00026574542214732064	c	1
0.12542567905875132	0.2298514795622469	0.27407169338659293	0.20931067552658944	c	1
0.06354128426629019	0.280594126330294	-0.1577668832619852	-0.011377881415977445	c	1
0.1334022437151128	0.3009990502664322	0.2814946285400589	0.15676624369273373	c	1
0.06760594791322669	0.22622757950217753	0.412853105320523	0.1584404958034672	c	1
0.06355025114711618	0.26815235453348774	0.24540771387955265	0.13084886060503934	c	1
0.07212480442227336	0.28707053032398266	0.17122921219024884	0.11618104726217698	c	1
0.07415217457803974	0.3392919081860244	0.2693250337317387	0.12651252439891503	c	1
0.09492128209361907	0.28628422692754213	0.26732610467481277	0.13995694140263515	c	1
0.0684330438131212	0.2562924105990023	0.17673752031135148	0.23754109740497178	c	1
0.06874025622153992	0.34385249512863003	0.22016059180857145	0.15961930676312294	c	1
0.018561893937099432	0.08276957269590234	0.16522699337730462	0.18457886920265856	c	1
0.06373445212941987	0.13794583917220465	0.2917037762463797	0.15016838631159715	c	1
0.1024328862031373	0.22636704697204532	0.37612929914129545	0.1173486717832463	c	1
0.11062847802903324	0.27725357161706293	0.3704002262283229	0.1962756287494387	c	1
0.0847602033373172	0.24955035657107855	0.20065915278309487	0.2817778291234821	c	1
0.07654791370438535	0.3008803457103211	0.17484161357636727	-0.07375779219754643	c	1
0.07416327577063475	0.28207245092253924	0.15067214931084238	0.12551516402858923	c	1
0.09641595476142673	0.24566408877665658	0.4243485399991793	0.20601498199437676	c	1
0.03610491904088236	0.09906711623312124	0.2238391710989498	0.08693759258751847	c	1
0.06588875951921301	0.12331116878058852	0.30574187122019897	0.1560935483656898	c	1
0.07319106253403379	0.18688647089111246	0.30970046873754903	0.14801055520030268	c	1
0.06792605886600206	0.18455731720718582	-0.11037129488833577	-0.01275114640546806	c	1
0.06795912385029801	0.2511585642248008	0.21987030223657747	0.31494334293960896	c	1
0.07391158416770582	0.28895104751249095	0.261126503505819	0.15815124432417235	c	1
0.06853528843118334	0.2219118515814709	0.3110663112655577	0.21371251218007667	c	1
-0.004326827713926393	-0.015050435712444684	0.05742584286180313	-0.028758831920178987	c	1
0.07320219168631133	0.2023120325827003	0.2611018216379753	0.1910762298291035	c	1
0.11403426263047448	0.16226812504071403	0.26636147721772435	0.20336148495461762	c	1
0.06942334934393402	0.18515820715225467	0.200898913059215	0.13448551676245624	c	1
0.09798916920383977	0.3080293423919202	0.21671100341576705	0.20672717861876103	c	1
0.09202476842597558	0.2690815994577974	0.32578944320361214	0.1234710817993832	c	1
0.06990427089167732	0.28345585072119267	0.18584102343225964	0.21015081931243568	c	1
0.06614853927031876	0.13144069242862566	0.3351818743774405	0.20405306038660803	c	1
0.05301087609709856	0.10891464668802833	0.22879225372901024	0.09028837815728834	c	1
0.13462468507640774	0.17529144295543628	0.22991825594514564	0.2443571740947606	c	1
0.09440658501523094	0.2830188501376284	0.2697069460215472	0.15687559020901418	c	1
0.17100063905017931	0.14074338322048963	0.40640990525795934	0.10898810109841221	c	1
0.13486055134659966	0.22843960839208258	0.42134831263774347	0.13992766123592817	c	1
0.08431135621789636	0.28580205609019443	0.2559160831886961	0.08483318192694814	c	1
0.09275640318400914	0.2925513216689579	0.3283052444854336	0.17892227120022852	c	1
0.1605774443820495	0.13910950199678146	0.3262260524837555	0.1569008826795024	c	1
0.0728496650684899	0.12296236327965655	0.27627557114505075	0.1087278393466574	c	1
0.07612973259317823	0.3192998671303586	0.29062320961075455	0.1651436265265933	c	1
0.06652338954716057	0.19450560295516237	0.23269690438378693	0.11404091647739621	c	1
0.08427411643089076	0.27693206904622913	0.1941823236650682	0.2447741126593529	c	1
0.07206888491189785	0.26003212651465274	0.19821302986283193	0.1396829039500583	c	1
0.05158783877954331	0.280145237958918	0.35260718304810235	0.12424844921354194	c	1
0.06680171806941813	0.21983459293951438	0.16308107276347747	0.0973744505981379	c	1
0.14949359089780365	0.17844743055207665	0.2723122767248446	0.2360238348616419	c	1
0.060097152546492366	0.25390678664799954	0.36154789695637407	0.11125604541750332	c	1
0.0641943864007925	0.2976119641772271	0.2316801811484093	0.17862635016709863	c	1
0.08828919906130263	0.2887360749500896	0.22773776434141285	0.19853209155798926	c	1
0.07933503435599681	0.16864475164068055	0.4420325880564702	0.2256926490464946	c	1
0.061591100167077126	0.174424766664884	0.2709433380774602	0.21677317509055283	c	1
0.06268228655439056	0.24657381303129164	0.25743822433774516	0.19536505190436032	c	1
0.06285896399452007	0.27818097296561173	0.328607585666941	0.1687537897766805	c	1
0.12830296431530724	0.14032552158360181	0.3238554555646286	0.06959998722546307	c	1
0.0445383765897926	0.24724078780650638	0.27101431118305214	0.24646180207648535	c	1
0.07212093171056191	0.25930597157081176	0.27495115718460333	0.15426404565928237	c	1
0.07375633571669903	0.29133789040344815	0.31399201915412217	0.2059077882119452	c	1
0.07801807905425318	0.2762501629404193	0.2823868809878456	0.15023089954908986	c	1
0.08818949200357595	0.2750550064678609	0.26431119137906783	0.023549932104169884	c	1
0.07679840830865443	0.1310755792232197	0.30353269382420517	0.06493307361311339	c	1
0.06320241033136127	0.18730660757862902	1.011290806999093	0.16134038408089554	c	1
0.010720165618934704	-0.01569842703033602	0.8897446883181204	0.08774616971595432	c	1
0.15201124600974492	0.17554150178125802	0.323678171746084	0.15757268925555587	c	1
0.06947729773745623	0.3004683422245447	0.26416499013639344	0.19533475347726062	c	1
0.11179296566292407	0.2944090622543907	0.3300416121365785	0.23102978090257334	c	1
0.06759042516351818	0.3254843528765947	0.29934551413436067	0.1903917584634401	c	1
0.053116309243529086	0.1994022359593083	0.2316491656700371	0.22758856627988058	c	1
0.06147294440450269	0.0964468827387421	0.2572706867563184	0.08626905524244179	c	1
0.06949739742380937	0.2989068723356232	0.29345255950587784	0.24021986852617813	c	1
0.06672360699871312	0.13813684812795168	0.2935703751447228	0.15047550268317272	c	1
0.07327196898947819	0.2909940428449779	0.2742689287603975	0.14723072548287414	c	1
0.07932779889910058	0.29640409812867685	0.1159059475446672	0.0967649441315192	c	1
0.1517161912715064	0.20634931720365393	0.2689584200039609	0.17084836417192772	c	1
0.07678954396415029	0.2141320115364852	0.334888173396009	0.12198881910852591	c	1
0.07353842349089003	0.24513274620467437	0.1812132439975842	0.18070225625168948	c	1
0.10842915045643552	0.25549286952466826	0.25814309600592994	0.24935737454804102	c	1
0.060040479610677565	0.3052063406103488	0.22573520577079667	0.13655898698502458	c	1
0.05497760351806832	0.15645082189194842	0.28376048372126794	0.21608334946186575	c	1
0.10917828137849253	0.19153974662971635	0.2431463212530464	0.20902261568597585	c	1
0.08076307730532666	-0.024019988293681318	0.1563553573079583	0.03877374443955904	c	1
0.18395483713697217	0.19724871806339483	0.3066573655772109	0.2132002073542229	c	1
0.15295603456274562	0.26424306345897053	0.3085676802716502	0.14918365736256073	c	1
0.051532616739096565	0.25138200954748186	0.20700660621195596	0.08356445487976921	c	1
0.0683015474915767	0.18392757486165595	0.3034055415186357	0.21850474682291163	c	1
0.07443216195205514	0.3217366168717528	0.30898881859063226	0.188912578810312	c	1
0.07753434265815266	0.28922810319866865	0.22661728305944875	0.16121751377286278	c	1
0.07223960180539733	0.31848029204741446	0.3363309751303859	0.15963792244903954	c	1
0.10701806008656604	0.31224247111925607	0.34343507106271065	0.11760626040190375	c	1
0.0972895578900192	0.32606564340689914	0.2214748376755336	0.23215482552945266	c	1
0.07501348132169812	0.28342105144356794	0.33676603877100597	0.17361062260394752	c	1
0.06026796185597624	0.13352437955918173	0.25262152995171683	0.2976573216754415	c	1
0.10321182305155326	0.2896114845626219	0.21411278508087994	0.22736481245148837	c	1
0.06873549531430144	0.2371474337071761	0.3740652448743072	0.18499385885919908	c	1
0.11833490754635423	0.10694913783988898	0.31079421188954054	0.23609543875721406	c	1
0.04938456550233897	0.16621998654663722	0.30284568943538237	0.17463424708127223	c	1
0.06042078358310102	0.16317369215668107	0.3522503766847987	0.14369246988992887	c	1
0.14037833581919384	0.1348187122625878	0.27735098315306006	0.28860237094728114	c	1
0.0672240076434869	0.29230114926749445	0.2671787000106683	0.16399415197685224	c	1
0.03316902687242039	0.1940272199011338	0.206075421912257	0.15358910299919504	c	1
0.05166247624057676	0.23358394857247233	0.0478394556859622	-0.03862800775618414	c	1
0.08501201449177423	0.25670472969437885	0.23640928987110899	0.22478967436273223	c	1
0.06379676729891734	0.23976141071444293	0.15542581277588144	0.11365028403767864	c	1
0.0684800352650175	0.27081010503084235	0.20224319751881262	0.21134822651658955	c	1
0.06775489459320454	0.24149652811775246	0.2758169808274635	0.2683415545535524	c	1
0.07393646176217195	0.2388550074907466	-0.099348667588488	-0.003461932722515708	c	1
0.06869078903452963	0.3206660767556381	0.30019048939875337	0.16344156102425716	c	1
0.049640734790721994	0.1484689427192462	0.21193595643250485	0.11429270985324924	c	1
0.062337430847152354	0.2797206719875513	0.2501867112025596	0.15079999942852268	c	1
0.1548503241648868	0.1943925274897103	0.2836651937153765	0.19542911813060365	c	1
0.07441044353195529	0.34001777271028505	0.2848584419609633	0.14056398895192984	c	1
0.0748593231828344	0.29328139640250345	0.19629968517070362	0.27673614276930103	c	1
0.027185297275041938	0.18455650953037933	0.21873391959716917	0.2090664688593828	c	1
0.046938757401414545	0.2849021815406796	0.4779701098564558	0.22191054355664735	c	1
0.08249748510624305	0.31400507468973243	0.47199267249083793	0.11621861296137065	c	1
0.0607562760991745	0.18608795764694996	0.2577480056373012	0.16080794083584912	c	1
0.07165191375207652	0.2753782280738463	0.28359636488817686	0.1821274197307508	c	1
0.18031749635940905	0.24764371879229488	0.34538825000646284	0.17839917897508833	c	1
0.06649924280209189	0.28445045285555104	0.2192254140811956	0.26009192242197077	c	1
0.05313213314209149	0.268254609250343	0.2654539400447426	0.2297318279042088	c	1
0.07936663115680978	0.23894286553321606	0.22049040651343974	0.17651939038304026	c	1
0.06566800103054347	0.2955693967966892	0.2381104757853135	0.2501700011390302	c	1
0.06517103521643867	0.1676414553400425	0.2622091047452693	0.21957815092830613	c	1
0.07874015832185327	0.23170147260719176	0.2377824961032853	0.17831580772187045	c	1
0.08285728190995127	0.27931867554912426	0.29523023164326057	0.20941884477387723	c	1
0.05282039235897843	0.1460429900835181	0.27616267733637173	0.18973767915132708	c	1
0.0696310336667538	0.2903721911383531	0.29668294473788576	0.155120843865424	c	1
0.009480506320625954	0.026487907988882155	0.07249138679141968	-0.05915726325033905	c	1
0.03745750861294559	0.13700863177502948	0.3001599223258251	0.2292105563765223	c	1
0.15818922306300218	0.20975514140560597	0.18538886349058756	0.26322882879415	c	1
0.050433953839309674	0.0730578809120594	0.07604441171334979	0.019516788131049918	c	1
0.08693625115371346	0.13682230638809623	0.22133327139131873	0.11161125297740489	c	1
0.08993445266981773	0.25663913761015494	0.25153279897029623	0.23026832053825388	c	1
0.06907516924040859	0.27540746137961564	0.1953445568417236	0.2259039486679294	c	1
0.10212989811027795	0.27073129661394024	0.255615610506745	0.1140594939132447	c	1
0.07905056245008296	0.2834810050687006	0.26339991219847947	0.2134518101629063	c	1
0.07053199724825772	0.2068122503140896	0.2927057465904494	0.17447163403091454	c	1
0.1588601622058299	0.22660913613020123	0.1823086035938658	0.21320078517065588	c	1
0.06763134233010097	0.32437617658421264	0.2933716966510746	0.14136190598912277	c	1
0.08342025264278949	0.25925142262891915	0.231192573315115	0.2769172382346024	c	1
0.06752189057587811	0.259256123640246	0.29201669334633634	0.18720465908542655	c	1
0.11215021906630797	0.25659332877897745	0.2894476381153027	0.23774213634975563	c	1
0.1298990211293607	0.20126377913031185	0.22703983933400265	0.237629035633274	c	1
0.06540441041830583	0.2826623260778714	0.3467768560866884	0.17394210843522537	c	1
0.06896991162199972	0.28435506397858057	0.32861821703093724	0.12651379497271006	c	1
0.06591269638971126	0.17473889586012323	0.300892594451256	0.12893787010920285	c	1
0.37742753303001747	0.1552261734438476	0.2369702265943248	0.164060334068353	c	1
0.07113923758663705	0.26907471988026294	0.30364940439654836	0.199861025392771	c	1
0.05205093112531504	0.12987253261035422	0.31564622177492935	0.09038518361891447	c	1
0.042221602888377244	0.20337920541442409	0.30781234099189664	0.09518484502788592	c	1
[truncated: 41,196 more rows]
