# Supplementary material for: Insights on the Control of Yeast Single-Cell Growth Variability by Members of the Trehalose Phosphate Synthase (TPS) Complex
Source: Front Cell Dev Biol. 2021 Jan 28;9:607628. doi: 10.3389/fcell.2021.607628 (PMC7876269; doi:10.3389/fcell.2021.607628)
Supplement: Supplementary file 5 [file Data_Sheet_4.ZIP › hierarchical_cluster_analysis/NtdTSL1datasgrowth.csv]

t1_t2 growth rate [ ln(t2_area/t1_area)/2]	t2_t3 growth rate [ ln(t3_area/t2_area)/2]	t3_t4 growth rate [ ln(t4_area/t3_area)/2]	t4_t5 growth rate [ ln(t5_area/t4_area)/2]	population	replicate
0.14655333163134673	0.20944961280914645	0.29980049761183014	0.3023193295721999	c	1
0.059658977687233564	0.021024118121749702	0.014811128015671592	-0.029401022570059967	c	1
0.2064806975430458	0.28389865683836263	0.24985826328212354	0.25398550697517397	c	1
0.4181577662352037	0.16270510588930504	0.32735287743664054	0.24117444841404165	c	1
0.16033428572404376	0.16912496585007358	0.26336512751910285	0.15820959676252558	c	1
0.12003418950313942	0.30104360752215764	0.24663953515497336	0.3103822939857216	c	1
0.1791095735254441	0.2027325540540822	0.3008125980064828	0.2638566455986191	c	1
0.15145517943092043	0.26724321527132555	0.2094533510327462	0.2688187522716052	c	1
0.2034930104744355	0.2547030885558822	0.2814286409297968	0.3055833139574595	c	1
0.025005210287330708	-0.009469980050460862	0.0022257588423959017	0.00849344109586425	c	1
0.13057538863844445	0.2627310656443667	0.2173874686809959	0.19086189572680437	c	1
0.19872843543916469	0.19405636502538853	0.2546511971127345	0.3666308038701449	c	1
0.07461228074560113	0.20799576054757593	0.2501496053895016	0.2632244864604893	c	1
0.16685801250053633	0.20669972019786306	0.467102936841818	0.24633055936102252	c	1
0.16230253652476445	0.2230290655998911	0.3361944247034144	0.2848685602048719	c	1
-0.027611929776372536	-0.0049472699133239085	0.003138949678229654	0.000987167151858804	c	1
0.1263595511222359	0.22250893704762348	0.36442509981579235	0.24970513002203457	c	1
0.08956680515888367	0.20953973855789965	0.2233534976855404	0.23450543560311318	c	1
0.08929202828273294	0.23798710297500367	0.27860905797636276	0.22866653130656986	c	1
0.22610994103022436	0.17090491385919995	0.3009514852545715	0.23274259365394168	c	1
0.07447187570629119	0.07436312834107348	0.18314905681509666	0.2342155822602851	c	1
0.1495141244195412	0.2735840749410032	0.2454463871797702	0.34669032634027175	c	1
0.1681146263892215	0.2540744487527129	0.31925054403617364	0.2209577343429428	c	1
0.07707533991362918	0.12446956512599931	0.2743138024222516	0.18395045544262423	c	1
0.026005084422873664	0.8496157988816601	0.22713531904969958	0.2492195513841228	c	1
0.0687710928184229	0.2508997516899433	0.17953521727643038	0.3142498605134645	c	1
0.09938549942110482	0.1094566407358908	0.27008986477915187	0.1831738192006205	c	1
0.04083901550713365	0.1432444960875209	0.2304045405804484	0.3162416692984502	c	1
0.21714277332182821	0.1567638063912393	0.23169403987343215	0.09349725867926625	c	1
0.16568870266725208	0.2097769083857338	0.2959719505286371	0.40430564071374736	c	1
0.1390931370881912	0.2545382903850626	0.3416142703103842	0.2056352536549044	c	1
0.21054114586526965	0.25448219430486	0.2561781128783716	0.2305096592500092	c	1
0.14739199351631502	0.1590536282471673	0.3057430010763884	0.24422277396019776	c	1
0.20800501064238971	0.1631919694851247	0.26059965477337255	0.21922180530557178	c	1
0.22306871941857812	0.24476307659348917	0.26548061440561715	0.39899792565704995	c	1
0.22632489820812413	0.26699020879406193	0.28806151445795736	0.29119225942670446	c	1
0.03892789784877796	0.04894921125694805	0.022787499686258827	-0.00805484834838027	c	1
0.17308913956669483	0.24266648766158666	0.3850929661702642	0.18471159565318196	c	1
0.13134600397826146	0.259708884862157	0.23247758484994674	0.26230388164029367	c	1
0.09485805492208256	0.2817388456222602	0.25113928159376614	0.3176210400534978	c	1
0.1396794454939528	0.19729503135964446	0.3212146075205032	0.1617989669559725	c	1
0.1886979518271959	0.2568341326370439	0.3150013294836614	0.2984939324554664	c	1
0.09051364878829232	0.22886462695806908	0.1995520373846564	0.32475139797525726	c	1
0.09392899065403926	0.28933426926572064	0.23484386169152735	0.3192299616648345	c	1
0.18119416060041005	0.21816778393090522	0.2309423350091325	0.3658493739698831	c	1
0.1347951547796153	0.26748136750105905	0.2766700920035651	0.3044038450779539	c	1
0.2536409686767548	0.2185898357436709	0.36844277661648067	0.2882436081129506	c	1
0.23824418440738537	0.28121789020212573	0.17827488983022696	0.2829540999475857	c	1
0.11843141202778402	0.2727623228436845	0.2774645109521478	0.2864650866850364	c	1
0.22164174983412938	0.33186232020865447	0.2797439048884268	0.26704271407041447	c	1
0.14149911156967726	0.2914093425075433	0.20364914459491265	0.23946249604960762	c	1
0.11556765307358761	0.29994927676997135	0.2578663292028624	0.33454680701298833	c	1
0.5337978617913209	0.1559471736398168	0.26102525426450124	0.2479032839911376	c	1
0.18023353141491666	0.20611780733768748	0.3146490901163744	0.30782927441093827	c	1
0.12190303106716836	0.22881370909634283	0.2404113059250895	0.24708786042537706	c	1
0.1804349020043628	0.2762281029299507	0.31848317608100074	0.2897936563767165	c	1
0.28504354390135894	0.28159984156148776	0.14183645839289008	0.21760899184056617	c	1
0.21202230156933521	0.22016955001112798	0.338446830460191	0.3264790058134809	c	1
0.12003418950313942	0.2906679309940353	0.193545201042183	0.24980937353307328	c	1
0.2127209005929124	0.22893269225084803	0.36146474115949045	0.25755551302236723	c	1
0.16182323648229546	0.27086865925216685	0.3154566884400544	0.24067838119727536	c	1
0.19035846920948515	0.23967805672847808	0.22096674636068755	0.34358036344214027	c	1
0.1145557280553097	0.032894577733244536	-0.007125165105821031	-0.03299937117260992	c	1
0.032447545469943634	0.03578710360154502	0.038895200251796165	0.0022975341977112974	c	1
0.09279456142660343	0.1763259027487412	0.22261417064008868	-0.08192457957925607	c	1
0.2492477925200209	0.3134609221454473	0.3007347436915936	0.27615264835260833	c	1
0.12483422287586839	0.22099873625105662	0.17421438175825404	0.24211770889219214	c	1
0.1715023728636672	0.21080604388573018	0.29373297324506664	0.3276972575995805	c	1
0.12413026796099186	0.020212524453518725	-0.002010052958332888	-0.039539042058223596	c	1
0.11896367374922333	0.27013114803056026	0.17570459789644235	0.27521320870087873	c	1
0.20069720041328223	0.3326414742963693	0.1899887387940079	0.2843592349689378	c	1
0.2476984683343913	0.2604547159313188	0.36126719254165907	0.23606766918862007	c	1
0.09086031051653536	0.2202411980354497	0.2791361960516864	0.2845636777561176	c	1
0.0693321395659929	0.08898843609497188	0.1832479678214577	0.2342467175752535	c	1
0.2049207413539817	0.18130601423360326	0.24694369921900294	0.14972752355461172	c	1
0.09121055688275694	0.2250413884711701	0.2768750675527282	0.15791507363069615	c	1
-0.03396791595608526	-0.021801252809789264	-0.014425112409455295	0.03050501141547787	c	1
0.21114709787768032	0.21584491405968742	0.3165998379142291	0.25014552672952933	c	1
-0.0012911563017363422	-0.009956261722215183	0.0001648261099482987	-0.002643760290341655	c	1
0.2025578205209392	0.26933802430056153	0.27774952694922905	0.295062240055324	c	1
0.15827726094230388	0.21710942108888384	0.3425390362647082	0.18023733383079416	c	1
0.06252309536442834	-0.017556102788288737	0.01256046910650359	-0.021421073728888552	c	1
0.22634479858916048	0.2394930267676568	0.24851705957645234	0.23677325166939842	c	1
0.1774438166823183	0.2098374693404087	0.3143500523576457	0.26120006985882843	c	1
0.1938923454248687	0.21796943841325042	0.30133145396618205	0.3538963317237983	c	1
0.38930253196062925	0.17692533871090949	0.18935668525770508	0.22455488322278064	c	1
0.21742118814413444	0.24188503229914973	0.17434903140892696	0.3196822473936961	c	1
0.08814482784812412	0.15611355500789775	0.27604387455922214	0.16831414780591403	c	1
0.2124863385108545	0.20601755096161078	0.3387042091784512	0.32737857644633955	c	1
0.09183625857304963	0.21574090196265472	0.23040037419514364	0.3866101400685406	c	1
0.07488012302337191	0.13170194712746702	0.29857201716838	0.270223939898667	c	1
0.14295000396534302	0.22954246772031098	0.2615209350487983	0.4292338964494788	c	1
0.21646356958364582	0.22753102462376826	0.3009688222958397	0.34623165597063654	c	1
0.09560704860207286	0.28267405257558437	0.21742361885281025	0.31413778949018445	c	1
0.13464235365603247	0.18901833052123165	0.2878183679412442	0.27162305595740505	c	1
0.05128458351027786	0.006560543981348529	0.06916526744769806	0.1420811860268048	c	1
0.1968205079472572	0.2549720890690926	0.25260068583063355	0.2571444061476427	c	1
0.06977719368616898	0.021333860679142874	0.03411505379585549	-0.004432032751332221	c	1
0.15074890717469136	0.20554946291321027	0.29181572072238743	0.2629117026507472	c	1
0.10229209585151439	0.24437607496406613	0.3196660592017028	0.33201744270285016	c	1
0.08291383123654603	0.18941788803722862	0.2839365628626572	0.4253967919654506	c	1
0.018747509753104515	0.024418447116613562	-0.00093545396790581	-0.0407045607204799	c	1
0.20829956146092282	0.252842112132786	0.2960105761878086	0.295187831556012	c	1
0.24035813917922821	0.1993306293802481	0.34024853319665954	0.31745504904641453	c	1
0.22709366990122523	0.19614751307304149	0.2607281260797419	0.43554509714311523	c	1
0.10004757793895931	0.23774685623432393	0.2642710756553825	0.18934498075892636	c	1
0.02828808609661172	0.13531160118065894	0.2696031491394127	0.14585606001922977	c	1
0.1028632826601038	0.1779713057135286	0.2776788253370424	0.24102289998624274	c	1
0.13748387699777173	0.2906114218810596	0.2478426029385899	0.21840485478396568	c	1
0.17281691115556266	0.24564312246276973	0.18954047379563743	0.29694683322216386	c	1
0.1807092522838951	0.15522697020802895	0.220988648751939	0.2867971434728069	c	1
0.18606164586261797	0.14511492226528983	0.21268778113334744	0.2548492501133254	c	1
0.1770585792293324	0.3030877765739907	0.28206845700926303	0.2637675286068403	c	1
0.2508255180016195	0.303692771685275	0.09928829184760739	0.31683211487905333	c	1
0.12999206026763996	0.28675035382732134	0.25440460183376523	0.26847596417910535	c	1
0.21086600140577083	0.26343519934767057	0.33812333706123254	0.31286245193397116	c	1
0.05824958681178499	0.11780206768729372	0.2741792072690123	0.27816276909931753	c	1
0.18882659577483699	0.1836165348557297	0.3613174885969427	0.2684616413420904	c	1
0.22166431943531098	0.24675402738787733	0.34087048026775335	0.23626110564138253	c	1
0.17685249533625297	0.1445676971561781	0.25977347055841454	0.35398564600478155	c	1
0.23262954274424053	0.24593984959916537	0.30545007406389385	0.31741239980463853	c	1
0.16684025970606706	0.2235136447608156	0.4018684063997191	0.25719419028549967	c	1
0.0823264548011152	0.5130927581666214	0.15694014213632215	0.2586972946638883	c	1
0.09067675125365972	0.19295229112683543	0.1689215193774958	0.18378711719838398	c	1
0.14430402984320517	0.31124061901546907	0.11466986306340833	0.21430294963463478	c	1
0.2067497923070331	0.20449186355785062	0.33242033955505473	0.27613933456588546	c	1
0.13858336422612888	0.2745960874306395	0.2613791077740369	0.2627887778187861	c	1
0.1370143942098475	0.15705919730118212	0.22979326569467398	0.17257265893732085	c	1
0.1273028136511604	0.29975418426607037	0.32148557705791664	0.2283942908043766	c	1
0.15527113124061978	0.22613776297607743	0.2652078386624276	0.3300601866645988	c	1
0.12267286285795774	0.2593866456594137	0.27986890901409744	0.3302518870972129	c	1
0.15764861974237715	0.23827415692973347	0.28103167381575717	0.22952327993869345	c	1
0.12707084244991715	0.28234239671935996	0.25210602093320406	0.2273753288326216	c	1
0.09362080795970222	0.24109945116977696	0.2791761819443253	0.2311946896302451	c	1
0.24635289515201356	0.21364661382452363	0.2523808119973062	0.23439630910708148	c	1
0.0630801292619802	0.14577269785710242	0.27092554246975004	0.2295340922784629	c	1
0.15074655790574465	0.28801091166126636	0.24902467821472976	0.3658915335582522	c	1
0.055782767344311125	0.11658854015189377	0.18423023117189716	0.16844162591728096	c	1
0.0932349322658654	0.24070973093974452	0.2731982224525384	0.28971018000103294	c	1
0.14054281816867825	0.2387708660899459	0.25718198221961536	0.26817946288557776	c	1
0.18701179113667268	0.3228843978868181	0.30728520401998377	0.3718746698724897	c	1
0.2053529334547897	0.15864739652571463	0.20392048523772852	0.31666650983168415	c	1
0.15203794111372865	0.2757712735502104	0.22428248552720853	0.27265853176763816	c	1
0.0996592882430201	0.25311822210185003	0.192049655098135	0.1865775370936322	c	1
0.04644220105132515	0.027727843064571097	0.02508439312065794	0.0	c	1
0.16887489195226119	0.22157710394750058	0.2922398729363797	0.27193850702132005	c	1
0.16066241061658829	0.18619861859053022	0.27609959514018656	0.34941907612376266	c	1
0.152928382684799	0.2337533745235742	0.23768017505706332	0.3654767309568915	c	1
0.0735515864566722	0.1402688420023469	0.331698228875918	0.19000772809673586	c	1
0.03495371198594751	0.014569415216739136	0.0572457202778297	0.10386746298068239	c	1
0.13359927360663837	0.15952913257099183	0.2805555791590886	0.3265814788082132	c	1
0.13435781432188929	0.2915585161607916	0.30346133885021437	0.16750672357877647	c	1
0.17997031690080809	0.2957529347805931	0.26506384680637635	0.345928355438845	c	1
0.1675721075888468	0.3195136118135828	0.25493663330511357	0.2409743506113582	c	1
0.12083425707934173	0.2661325172025237	0.23706046105189807	0.2326364282717775	c	1
0.17711577633073008	0.22942019832850696	0.21257710883106976	0.35428771415127075	c	1
0.15073485877796367	0.26283748579813615	0.23591842590832715	0.31483542121054764	c	1
0.058690334869697415	0.038707031939232237	0.1119292163967407	0.21628394355718403	c	1
0.15208316822925785	0.2775734803365495	0.2624592494009638	0.31873065327523425	c	1
0.15481441008824331	0.01742088761441784	0.01157019335566862	-0.005320111973552879	c	1
0.12984786336714876	0.05118345442506591	0.01131818738986938	-0.005425008012032852	c	1
0.12953036236777085	0.22034253289222352	0.21901127039879822	-0.3526737066104462	c	1
0.18073676941331507	0.28619175838271205	0.2505383825766205	0.28155958565650874	c	1
0.2762236492284051	0.2171867921115914	0.3169496493869665	0.31190904706839473	c	1
0.1826654566315162	0.24643481102746148	0.206186385795278	0.23450743179392985	c	1
0.06185072289826992	0.15801650428073336	0.2644437039417069	0.3269860837953076	c	1
0.20006369121984338	0.3226465887392898	0.20399059720366383	0.2769277016717214	c	1
0.11641133060044404	0.2328103494930083	0.3094340555150061	0.2613661490703544	c	1
0.17188956373947492	0.2452178340314707	0.3153543319074123	0.26877434695337205	c	1
0.17091079361687272	0.16560349102320251	0.21530385401621757	0.2511578564342446	c	1
0.18709565768053169	0.19425875866792974	0.29604794873367457	0.3090311866370623	c	1
0.10003817090211925	0.2893143635586767	0.23260022286985757	0.2907667910798647	c	1
0.05338806310765701	0.04797064687066733	0.006529212654515348	-0.004430573686845395	c	1
0.22161335464604856	0.29643724329313104	0.33972469519872794	0.2595333963413582	c	1
0.032978983895898685	0.11434638698803842	0.22439199141350344	0.20166926485488612	c	1
0.12269901751202524	0.1492364947779729	0.24771821300937263	0.2010481055210298	c	1
0.14499178472003008	0.296622596869619	0.2607462679821453	0.3210077250558375	c	1
0.08578875862749177	0.10381968238912227	0.2742041674575168	0.17751712724063626	c	1
0.19961978167500424	0.26122100857951164	0.2890913747739693	0.20989628634650967	c	1
0.19026087778053372	0.16054588659654523	0.30023000839162856	0.23660011113568147	c	1
0.21566238734031207	0.39334762268543544	0.21662050581324657	0.17485306461137656	c	1
0.21241784006342582	0.2608755911580881	0.430096023105833	0.2288285817749936	c	1
0.12012618428752378	0.29491194563787615	0.24399764542849894	0.2894888551596802	c	1
0.33379511701796677	0.20971785906089818	0.3305022885140948	0.2136285640243176	c	1
0.13054510040474865	0.3172805289748348	0.2854515854814684	0.2459820293739338	c	1
0.10066225195978498	0.23942459776905112	0.3849922474086881	0.14811127569223742	c	1
0.24970034724227527	0.2597361284790003	0.24451010178742227	0.25508626348780283	c	1
0.20330942172695518	0.19219664934353783	0.1698457494858923	0.3546136858943251	c	1
0.08796842916464251	0.15325937755432428	0.21428534447662054	0.24048982008833347	c	1
0.23406577690799527	0.24817770608754777	0.1915177295327528	0.26330866034465095	c	1
0.10341740663614289	0.0278589851887951	0.0580005789624068	0.22388995154003938	c	1
0.14392167488423804	0.21774440356493344	0.3385279836487037	0.31460110336639996	c	1
0.15469483547436033	0.29576118426139153	0.24039098425466285	0.307242202054416	c	1
0.14714034120591216	0.16955423082304513	0.2576167825924282	0.28438504035945367	c	1
0.21412751276689865	0.31196218117148644	0.25028890835244594	0.2145950527459789	c	1
0.12070932674554627	0.2797406941826495	0.2907472546556149	0.2969232411701895	c	1
0.23181564089173842	0.172673857150795	0.21110318588287685	0.2553244960654028	c	1
0.12362055144663514	0.3097637448329623	0.23567258733155524	0.26617369380983097	c	1
0.0984388019078112	0.1811087431865355	0.2042184392486609	0.30395731796987796	c	1
0.18417995120385108	0.21094315779234946	0.33821644492283703	0.33196234203262753	c	1
0.24603662151305886	0.21897955835016686	0.26501649477535594	0.1498712600721447	c	1
0.05913931421543636	0.09953681068697141	0.2537860384284489	0.2061658049936295	c	1
0.13928494291640206	0.08283100447846724	0.13788200048192575	0.1912953927140148	c	1
0.04201082398640103	0.018571598395481257	0.04392752265465404	-0.026999254638285133	c	1
0.10845240911201728	0.20284233558926906	0.34832682459881553	0.25417522815238575	c	1
0.44417055628145	0.08519102717355365	0.1262495143084332	0.13024864580537243	c	1
0.11150198711626996	0.24883709748093188	0.22084363299543264	0.3351498827308772	c	1
0.1753080399521849	0.19034253955483874	0.2577371500576839	0.3384209099586151	c	1
0.16650393803053437	0.21442950819842443	0.35557585783449597	0.2584599410196632	c	1
0.22018478415118417	0.23330319614861966	0.3967194826087347	0.31594338755079926	c	1
0.20128117422510142	0.21651473635035234	0.20940216702701941	0.33089292044267943	c	1
0.17345938449668377	0.2948455841332562	0.2907728666756724	0.22914597359087013	c	1
0.4069093364506592	0.13803892333676052	0.13441966723444687	0.05049129379318389	c	1
0.14570234128739604	0.21813472779685533	0.30446066034587094	0.3206573573430817	c	1
0.21653655463822533	0.1857879556697717	0.21457537358580886	0.3445182131866041	c	1
0.14568327579113946	0.24701775272905493	0.26813214673962765	0.3119301079344513	c	1
0.12437275537656789	0.2757684044115022	0.2922653896188276	0.31526200473023436	c	1
0.14675755926013692	0.20490883605350316	0.3252229665560452	0.3103034740670977	c	1
0.0958753235414032	0.24466197612143492	0.40174602868787984	0.3576605190271336	c	1
0.15556590862378264	0.3129646809918983	0.21349852022082352	0.23379844460758525	c	1
0.10185073000939207	0.21180394763824248	0.24556914721449333	0.26987696366819613	c	1
0.25229344533790776	0.2771658798944087	0.28594656631727555	0.15036667397520947	c	1
0.17818774895582043	0.294475336940007	0.23928772062896106	0.11507733567521498	c	1
0.1328857113945526	0.32080299150931174	0.23988491691433972	0.18352782999664655	c	1
0.12273749781467337	0.22833852934805066	0.19205784504684295	0.23375024951380854	c	1
0.14130571750141044	0.28485547035590086	0.291312256398968	0.23115879730173533	c	1
0.18685820489679203	0.2278598363102263	0.27301196827007196	0.29240843787808596	c	1
0.048927895001879246	0.029880086922795222	0.1834733248234105	0.2267294816806789	c	1
0.1404861849299555	0.24388794335301325	0.2778280538640951	0.322709510334988	c	1
0.10315316373898963	0.03488164377485549	0.02582630943070651	-0.012746423684299088	c	1
0.2435646750540695	0.26127590335464485	0.28024692374018384	0.33808169805941685	c	1
0.1434521689211384	0.26499038345390813	0.28097014786228336	0.2358682448684657	c	1
0.19051329641921663	0.27980789396771133	0.17072777378768125	0.19333160691333115	c	1
0.1457394362587465	0.2707283563973639	0.22418506966360255	0.30399656393477215	c	1
0.13385076086695175	0.29391590632406267	0.21704785358003265	0.31402151599986017	c	1
0.17029373438315984	0.3010772245975026	0.2843426321229777	0.2873465191459304	c	1
0.46899224729663974	0.14631245992307731	0.1681296900428568	-0.8594180336857312	c	1
0.15143131481439842	0.2255857879939474	0.32528726454819323	0.2653877415500639	c	1
0.18835485732919094	0.17761686431705792	0.21572140352015612	0.31031446042401484	c	1
0.14311093144782944	0.2433343344759062	0.20967022730089074	0.11541523328346638	c	1
0.2252693913665205	0.2411275940229068	0.10239720632300661	0.18174074614372543	c	1
0.1407200420645681	0.30346954855843755	0.2407463158095585	0.3211472127977801	c	1
0.18559404522398593	0.2594735309325786	0.2739044209895401	0.23218620954300476	c	1
0.15890347120092657	0.2403859375210392	0.23857605819537095	0.3228499755679301	c	1
0.15871357119122315	0.24423707348342885	0.15187421624076672	0.24210232071867754	c	1
0.1518299279827889	0.35386285509509	0.292109773802468	0.23987115855920912	c	1
0.25925837685428443	0.22910285867525193	0.3528561364540329	0.2501745746071432	c	1
0.42012047048310697	0.21490373480139363	0.2653865219069378	0.2033447195265108	c	1
0.15792647470923862	0.2794576312563647	0.272564435018871	0.283854314757438	c	1
0.15737462596009724	0.2126476467414983	0.3452801516005799	0.5002041924189192	c	1
0.20129734834093013	0.1975769931083699	0.33656520366466397	0.261223674046274	c	1
0.21219539965585743	0.25153908983206474	0.26446530039898586	0.3496445551625528	c	1
0.1498568422520902	0.29996386497038097	0.2159780867649679	0.2450621897133957	c	1
0.22701790279039336	0.23998857018740394	0.26837269372275513	0.2677216727806549	c	1
0.18341600131771585	0.30087073990767227	0.21615423470064563	0.3334943251435388	c	1
0.22858261038780125	0.2761513679763679	0.2719167689161674	0.30280020188443396	c	1
0.14626063374792145	0.21912176814161066	0.33498872531950985	0.27167039605787424	c	1
0.1451485863482508	0.19041717463745647	0.259286189286715	0.2306527249363157	c	1
0.13903792532317055	0.2704826410654096	0.2378561134418323	0.2086056144912315	c	1
0.19363263474900033	0.3360928571971375	0.183616216360921	0.10258114065203687	c	1
0.44727537261887457	0.15228580247721873	0.2173729398744072	0.2558024067240925	c	1
0.13795412150435896	0.16358437880849377	0.3897288105185665	0.1940172765575178	c	1
0.13743164752183645	0.3021260119943584	0.288848934124891	0.281749542083613	c	1
0.08859263423724985	0.12144051707626563	0.22710178365307593	0.2215733531069785	c	1
0.13453972739148118	0.22907587127835985	0.2766485254374416	0.3098627537049759	c	1
0.0502403784666426	0.14525413184380806	0.26265085562662693	0.2838250924715728	c	1
0.20134668898153205	0.2029968246733422	0.3115579191818331	0.3721210493986632	c	1
0.04834332125652409	0.11417844914227103	0.21632108044996315	0.22200589439564197	c	1
0.14952553438728958	0.19062043264705247	0.36506102574639365	0.3136905796215459	c	1
0.05253291732394248	0.13108010182833077	0.2194565210878522	0.1910174281498892	c	1
0.16016817400122654	0.3020501933124899	0.3023298196532539	0.32539935293710426	c	1
0.1580409770697599	0.244975146550631	0.2420890095223042	0.31598981674198745	c	1
0.1410555137011628	0.28817871012163776	0.22389160290037657	0.3215762938268157	c	1
0.189141186757181	0.19411551555619258	0.24386570575475205	0.38291754629277364	c	1
0.1453406336125285	0.24128985594907856	0.28654113638955064	0.2749491718078494	c	1
0.22960360391222553	0.18559214213172737	0.22717036636735327	0.27887476772487324	c	1
0.20263885968483963	0.24614453061909408	0.5547744148319771	0.24615011130866238	c	1
0.06643254804896442	0.026992682382342176	-0.0051839516448150234	-0.013072640052161123	c	1
0.12268687294226985	0.1813434930476802	0.24313031270509933	0.31979971293146503	c	1
0.09233517705785503	0.23734844983874256	0.25617234415725965	0.19987070613880192	c	1
0.15715769322994327	0.2794692552822304	0.29579221589618676	0.14783039651708377	c	1
0.10626594535980764	0.20001133123507595	0.2595357737753929	0.27312448662338784	c	1
0.1578155955333396	0.19198678825458226	0.22936673113734793	0.336519681422188	c	1
0.1892141577872848	0.2551691471608242	0.3197261231263786	0.29579703734538726	c	1
0.11837199540751427	0.2593923667167796	0.32440175734471816	0.28138668712378617	c	1
0.16472306507996853	0.251157467049041	0.282073814079939	0.327697816347734	c	1
0.1489518132616595	0.16984772325139078	0.3174853931289008	0.3043936363119333	c	1
0.20433975569508547	0.2172813350519653	0.17133381383327806	0.10171924011743866	c	1
0.14222416311216118	0.2707640738272333	0.24066954514971306	0.34748419912174183	c	1
0.11711384082082207	0.022417547634986636	0.0013472557831359698	-0.0466805944829661	c	1
0.2200191491450884	0.20027735638815772	0.570941337014948	-0.25513790318502805	c	1
0.15906846226315396	0.24218486690725904	0.2902214874367848	0.2844166988018062	c	1
0.09346608467581892	0.21247044230441056	0.2872937229176948	0.310968481101304	c	1
0.21097424449883592	0.1851606522506271	0.25480361290419073	0.29547402064784645	c	1
0.18672318245841946	0.2915435843335055	0.290952426524468	0.305225681761	c	1
0.26782807235558753	0.2291762573971106	0.21261492866692427	0.40286295018484014	c	1
0.07327133857127002	0.1457626373612671	0.2338677619703093	0.3303648639385861	c	1
0.44015995226518867	0.3035875692447931	0.23740076100000784	0.2848362570786805	c	1
0.12466770263602231	0.25675806868880807	0.3220984875675463	0.22176483157710547	c	1
0.16061692325814023	0.26596693552718725	0.2858918627239399	0.2771050614675876	c	1
0.16722491041558962	0.21529655237163736	0.18377801433735458	0.3361660398084933	c	1
0.32957732060651534	0.20439796059000756	0.322499596127719	0.19296286463385662	c	1
0.10638776158739095	0.26622540321502647	0.23097444434261322	0.323183703607417	c	1
0.12389042784979748	0.279175382814418	0.23508092228856559	0.14187943351967122	c	1
0.13469792431418143	0.26919178391482423	0.32457429921719366	0.3315771522179528	c	1
0.11200615958326289	0.16776724330038	0.1283937637548263	0.23560177469751983	c	1
0.16788545878661776	0.24513520988850815	0.25709564855371925	0.34834926542233535	c	1
0.14735853469732643	0.2765276434248073	0.2120537294587222	0.33843696885273455	c	1
0.1705432231473643	0.2608995861741353	0.2609972939206351	0.3447692320903473	c	1
0.2377349346927397	0.2415953167638446	0.3382070366356205	0.29735355387334644	c	1
0.12055985766640634	0.2865162990162375	0.22807711421133603	0.3292611570020539	c	1
0.16621158297343777	0.2522104545440938	0.2918474784625005	0.23463739685833515	c	1
0.14405539850141397	0.23636621794149953	0.2703880094764871	0.21248946219423376	c	1
0.19615683965201883	0.2512201295800626	0.35061349975491024	0.34001141262621404	c	1
0.038631405400972624	0.028025140465157593	0.007332621934041277	-0.011681587699296619	c	1
0.061894949363793	0.023399264189325607	0.011041458143874765	0.05880484018213947	c	1
0.17820690662066765	0.04323139023430104	-0.0168813988431408	0.007231531013777329	c	1
0.2114284254100168	0.258809428341797	0.3138660652104389	0.1946315667659419	c	1
0.13362170238725343	0.15234137805199008	0.2215859346221557	0.26039748244624195	c	1
0.08356485952329644	0.18437409536509225	0.32579385812351186	0.2298016773139731	c	1
0.1818379933501523	0.21542568781929708	0.19279564139325658	0.4302053686190142	c	1
0.03160994051469242	0.09408445802320463	0.10849098683869722	0.39186131479430364	c	1
0.09632820250775107	0.0259147916406738	-0.014862175374348049	-0.03368505121889532	c	1
0.1286945649136886	0.16355329110837485	0.23601218056933912	0.24103997439538719	c	1
0.09239687296967183	0.18508190286233803	0.3044501108812405	0.2730102541686558	c	1
0.25901293820919113	0.22707507372087857	0.28844368722204167	0.40026840618060566	c	1
0.15628568060773404	0.3249730440769602	0.24425221356215582	0.30432615976280813	c	1
0.17231009885640075	0.17908597510316288	0.29864573838315644	0.34813178403775674	c	1
0.18679660632580092	0.15885551343637463	0.36101758023081926	0.208145862805866	c	1
0.1672337791844175	0.15479867964511543	0.25529009743888936	0.20566942006012914	c	1
0.14496387523358836	0.22717392139128173	0.2916890440048681	0.3469707624352598	c	1
0.03766550720979697	0.011777566251442379	0.005914185693215848	0.009620549963510515	c	1
0.16620276861932956	0.25467877700684977	0.28454264596170753	0.29188731170607907	c	1
0.22209810200856894	0.22440231838796512	0.32807464123904684	0.28001232327209236	c	1
0.12759334756347643	0.22024074758577025	0.25274097753202296	0.3207637125866281	c	1
0.08665477865264688	0.03251709927460205	-0.0008752737464928467	-0.007502347285239928	c	1
0.22776349178488248	0.2892265074569336	0.31512885579564537	0.2543031332341904	c	1
0.2966108811517841	0.28927831874915516	0.3499348825432358	0.19571394255053462	c	1
0.14459660871572544	0.2386865336136156	0.25259441442578434	0.5911707394765859	c	1
0.25511205999422826	0.3114320763925745	0.2759756063927314	0.27654763821770034	c	1
0.19121024492254682	0.2901702760845008	0.23831803719615022	0.2892996733450367	c	1
0.15705184434310993	0.19085864512906384	0.30639459403052605	0.25612366394070424	c	1
0.2169556577365379	0.29132499775108384	0.28624481463816603	0.3222516735735303	c	1
0.16262611555787274	0.2620063140239722	0.31415874811167266	0.24473465744194364	c	1
0.18505225973859088	0.2375420402390773	0.24259145946679564	0.3462160178563204	c	1
0.10242808672322645	0.2149610191985929	0.3168318140798367	0.2600349093200322	c	1
0.13373339922615263	0.23878693290183817	0.2224590724934324	0.24892656057859658	c	1
0.24834555641554298	0.18923372884744244	0.2589456152752843	0.2256323961797441	c	1
0.09136142045424439	0.29788935771672836	0.18309639987071663	0.3170691258293057	c	1
0.15187108743673047	0.21523396751751703	0.2732084528999168	0.3778654699175978	c	1
0.19688750655018067	0.21551925357407933	0.22824260082539247	0.23178184326009066	c	1
0.12398357241042444	0.2563340080233138	0.20896860395891628	0.19532377786192986	c	1
0.07363321050733755	0.23029054858626236	0.2965710587541636	0.23338726626640785	c	1
0.1367012854473525	0.30827872611864154	0.22568425500260275	0.5466710921219362	c	1
0.08902697322551616	0.029510089199562193	0.010559641590463215	-0.009769752010704054	c	1
0.14345388947793813	0.12735413339354593	0.1259239964191002	0.2696538076515681	c	1
0.17500267636839814	0.23398244627794357	0.2752929151495205	0.3386351995919936	c	1
0.21552880181855066	0.10690851512282541	0.1964464381522759	0.19440385079841924	c	1
0.36950670193389773	0.2434013247882452	0.30827459432959564	0.2629468912750684	c	1
0.17970461177215766	0.28566890253039373	0.26882311370205203	0.1814589775683829	c	1
0.18671031877985408	0.27099480940040943	0.2663687530175896	0.32349206047777646	c	1
0.26024487894278603	0.26349911905115336	0.2297270292271348	0.3075847420659362	c	1
0.21914938936043418	0.20791846784301155	0.2296697233734615	0.4884232759370975	c	1
0.21402218152346403	0.17439688543267223	0.2150292842250887	0.29449892600670396	c	1
0.20503746429316294	0.2907932663773804	0.20501268829871544	0.276383781449896	c	1
0.12436666115660307	0.20656478410348636	0.2978442973534931	0.2356695896109492	c	1
0.22314355131420976	0.23958599866630745	0.30851568859629636	0.30837035187168876	c	1
0.2352428365605308	0.3125609995288263	0.19944395521304228	0.2989203033458562	c	1
0.13518530939025042	0.20350804858720659	0.25909930442789286	0.2533316434256517	c	1
0.24101053095026315	0.1688345325844009	0.21798873737070434	0.33816456890936747	c	1
0.270492835731312	0.22988817046476545	0.2469651410781986	0.30883197755235026	c	1
0.2300505788038287	0.18981962979076106	0.3101700569949712	0.241916386757003	c	1
0.14311629338266382	0.3247826807488257	0.21964039875596386	0.6835530085313676	c	1
0.18688188867104275	0.2011511750396183	0.2632826346714583	0.26730440086594054	c	1
0.20029920728912945	0.31712660343599636	0.2727993770552982	0.2584785502024742	c	1
0.1560665841579726	0.26117656446852905	0.3556595870390345	0.3098387525746608	c	1
0.2213363677643822	0.24584451073864627	0.30051425663973397	0.19603673712237446	c	1
0.1956040473267261	0.20574642695284084	0.10235268867172845	0.28815625986781906	c	1
0.12113636061160257	0.13207202810816396	0.240248199366917	0.14007765853132692	c	1
0.16980250676574107	0.298699961365118	0.22034657550805284	0.11703135328620809	c	1
0.13377249204251898	0.21807861404959755	0.3225402926431786	0.2011443223416603	c	1
0.17303081838354178	0.1594154380676311	0.18386239006265867	0.2913342946444302	c	1
0.05268025782891307	0.029079602435582143	0.015128112367401055	-0.008859292175333901	c	1
0.12951597407322726	0.22504727947750047	0.3901154700092864	0.2773279139683199	c	1
0.10086651478618527	0.17151770524622917	0.19933049970431216	0.2915077606079496	c	1
0.2432434992191605	0.22433848935206083	0.23132657260711428	0.2815942353081898	c	1
0.19264525540663768	0.2991556191260519	0.27096894602851507	0.2184547435971048	c	1
0.09066678856591756	0.17303765421423195	0.3051825169057582	0.3877703757170233	c	1
0.3059589830953703	0.22306903804538772	0.25587248809903834	0.30668410251908146	c	1
0.1401078586821023	0.31152699860349276	0.1867976028506237	0.14169409175339714	c	1
0.15854797882903704	0.23147947304754388	0.27327685425926623	0.3295640055311862	c	1
0.29126265041319493	0.23268495852243	0.29578992087003503	0.17513404670171556	c	1
0.19948810174248394	0.27609683715750116	0.25805663242888927	0.31855246208778487	c	1
0.11471534172277144	0.23656621708107464	0.30657392982889453	0.2372645006419581	c	1
-0.016434105579423368	0.033624878679046	0.08828877600716478	0.14327537478832186	c	1
0.12921268272942477	0.26429347667231645	0.26635784190848505	0.23307200185708574	c	1
0.10636908243113433	0.2982077682041214	0.2798688534703574	0.2543714160365993	c	1
0.061062602437836254	0.13509955483571673	0.27563329666225067	0.255869919944697	c	1
0.13097418879136385	0.2143817036874502	0.25859960024461676	0.3511559842801176	c	1
0.22803076917800782	0.16681498992614147	0.1990026740481668	0.34213302822904973	c	1
0.1356232670684686	0.12249427604607173	0.21699013920809282	0.19629533939252639	c	1
0.2420095564195493	0.22924990238212545	0.3108080962608672	0.2350426093032641	c	1
0.12268287099667534	0.20143976484530648	0.3777723675957534	0.2338239265994671	c	1
0.21824813286789171	0.11964310888945119	0.21973851929329005	0.3352433499516686	c	1
0.13361763173704852	0.21341572869026348	0.28366639195980964	0.3202578860135912	c	1
0.20068451544308047	0.1904774500541307	0.23508678360939222	0.23541317891576727	c	1
0.11559724864056463	0.2808783605830825	0.20489111313657402	0.09833766381084685	c	1
0.033791885202953106	0.03705398607686092	0.00377835551128051	-0.01464140260024394	c	1
0.22693012975929538	0.2759018124732164	0.3125195835002168	0.1817410767020219	c	1
0.1158617094018681	0.24385949153644285	0.23056473614235068	0.3143043297111871	c	1
0.11526182930591618	0.18423314493653525	0.22565889485881213	0.37470713938249917	c	1
0.20679011966357763	0.272565604215476	0.1941033162764631	0.3692389602799909	c	1
0.13700961098733153	0.234505536666492	0.2423335953063957	0.2872805351159117	c	1
0.12796668706860026	0.2505970680430759	0.4128242950571585	0.33133579349955766	c	1
0.13793353039434844	0.2410891652065833	0.248646133433903	0.3720273469289785	c	1
0.28163231400256244	0.30219301092326395	0.10643482637743067	-0.06732670360902945	c	1
0.1075907326483588	0.2321465465956942	0.20848131708102569	0.19292921665250928	c	1
0.15195047561864336	0.263767681117633	0.22960178725084404	0.35765567339847903	c	1
0.15339022340690497	0.23534823731314658	0.30235441680016045	0.16075703840545869	c	1
0.06729759993894335	0.16817231974386104	0.15649329406582507	0.2667301041871984	c	1
0.06640616512541744	0.026715493875560103	0.018967387809797627	0.47929111718688505	c	1
0.15896751393250477	0.22101899286640617	0.3109068081447727	0.28061794188265454	c	1
0.12693044126382907	0.21568344509586207	0.3475664599987707	0.21648809045209014	c	1
0.23295795721860085	0.4991246656718803	0.21766451673281723	0.3501331793666856	c	1
0.20638220529488804	0.2278806362650962	0.23792295243498196	0.21986367828453401	c	1
0.09610981385308216	0.1108677626674157	0.14066065294498523	0.07674967065180621	c	1
0.10020433764254924	0.27097013838835027	0.26325226693915416	0.31505459028408705	c	1
0.20946510989297962	0.3057423711927232	0.2786420940139389	0.3014088720388486	c	1
0.13098177158189594	0.27056174779575554	0.22539568941196536	0.2945329166023115	c	1
0.22221375616126007	0.2017148943193574	0.3040692517650167	0.2461947472681076	c	1
0.2195731919872279	0.23820688666125453	0.2536137973072629	0.12944294949396637	c	1
0.5757578520812844	0.15090875135757648	0.3805875751356972	0.18212123644635533	c	1
0.16071967760497516	0.2938933324510596	0.2476825103298061	0.2943652532034128	c	1
0.07148556677128012	0.12777625751163155	0.2789675837889093	0.21718241563492124	c	1
0.13553183983620617	0.2689176371169319	0.28719209827576264	0.34782857601845707	c	1
0.28402764910299183	0.21292475348724918	0.32859853875872164	0.3141983681782449	c	1
0.12300595388524539	0.2382245658046968	0.28615588376998713	0.2999703336577943	c	1
0.1999599036958695	0.21829465971568626	0.1507062460640142	0.11769277332096977	c	1
0.1365383048589145	0.19321729822353928	0.2909297612333701	0.2581029562746059	c	1
0.20568509499793927	0.24135842833583934	0.5103446770468809	0.48185257778318197	c	1
0.0793741945379439	0.16367502964523148	0.24476649378587934	0.25300400785097693	c	1
0.1555934220365783	0.23270047036786484	0.3718724231755835	0.3009821173268226	c	1
0.292049769656655	0.21503953123247233	0.2588903927451107	0.35426886859419826	c	1
0.08727867195332577	0.033739260291262584	-0.011336518007436487	0.02632186674271094	c	1
0.20883305206875258	0.1891798806717532	0.3179755895469194	0.27955007894427436	c	1
0.17886167261147456	0.4467699989488265	0.09960718121635867	0.33750844003216207	c	1
0.11377756618146255	0.1489289915100686	0.2938078879257095	0.2910487301034548	c	1
0.19920802808537533	0.2262847886478189	0.3252671085793843	0.20814489598208766	c	1
0.19213704914483057	0.1804945417046491	0.2949617585555684	0.2945374134366836	c	1
0.18049274654977202	0.213923899633616	0.2526698665002007	0.3706746411889115	c	1
0.11162377503315923	0.3095675988277506	0.30902836460243777	0.26510815815624533	c	1
0.15231581538277708	0.311354468647593	0.30325998046294544	0.22991573276199867	c	1
0.1914337581031673	0.24830560127943171	0.292009920528153	0.2295631985149242	c	1
0.056790000932187626	0.03633959818565019	-0.0015957460353217775	-0.004011789374748183	c	1
0.1487178201606405	0.27393272248059436	0.3110341261614071	0.2723326346765943	c	1
0.16206167580701847	0.22286514379796832	0.42161013333247976	0.0655615837521904	c	1
0.18454121322818395	0.31372855973083835	0.16483622444808504	0.31598836739425196	c	1
0.27452699994215707	0.15340155694927973	0.2399990799853656	0.34285563250971535	c	1
0.0730397270102602	0.024576375405346067	0.0	-0.016441390612086618	c	1
0.17181063242601724	0.2918351999330761	0.28828690014966	0.20360316299424955	c	1
0.12235801828416887	0.2951564150426415	0.3906402512859443	0.2281536371274319	c	1
0.17493721755770467	0.13736632085163805	0.11495529107719847	0.16876739741491553	c	1
0.29474900077107213	0.22966454899940786	0.22626964694373483	0.3408344065235368	c	1
0.16058268828928476	0.28973590735779103	0.21464454121586662	0.257950208386223	c	1
0.13759690808700256	0.581375684508733	0.3402664985845824	0.319531550571274	c	1
0.16678505048933603	0.23511953488643228	0.2285389201439609	0.2761826710682096	c	1
0.19675600323528433	0.214109754621735	0.3083710510690472	0.3797586215232433	c	1
0.07317288107893719	0.05534211177988851	-0.007954211054016684	-0.018373580104991242	c	1
0.7524691762451197	0.05709883715310841	0.1756542597589166	0.16841801967797546	c	1
0.3193418967402435	0.04802692006728701	0.231944613240782	0.592653389211393	c	1
0.15262486606564762	0.26344816161765305	0.3470018224858513	0.27954654909218346	c	1
0.18409403241102237	0.16846765339230813	0.2675655073335548	0.3044216059576327	c	1
0.14764581597266452	0.2113219858140853	0.28922323326168886	0.2581274920763665	c	1
0.18945099172972782	0.26874510730059	0.2740935460559	0.33924831748205847	c	1
0.18018590291002928	0.22976616468922006	0.29144892159478875	0.26281732525576523	c	1
0.17927783072259385	0.29707173012257854	0.21163702344463547	0.3847404785082658	c	1
0.17589573570722716	0.2516604490559615	0.30363255458373345	0.28541962515263614	c	1
0.2149694834080863	0.2681243681013028	0.20218276957205628	0.3521303226795331	c	1
0.08227854848502765	0.13631670935130477	0.21766965348178102	0.21141634300803466	c	1
0.16040305993840676	0.23154376877368116	0.13448752963112823	0.3034330118820708	c	1
0.13190729552256883	0.28965446159728914	0.266412963518891	0.32002918116269174	c	1
0.10616274648252177	0.012625691331466442	0.01073243191532341	-0.025855215169101733	c	1
0.07100791227319737	0.15159312949387305	0.30574513376593393	0.1655749989895485	c	1
0.09844645372068975	0.11031026959147962	0.24847872426641518	0.1883347619763184	c	1
0.07749615632225397	0.035187675788556264	0.008551646652848792	-0.014335097043746445	c	1
0.17795221446988965	0.12295206777632918	-0.05000471828620958	-0.028929832725156375	c	1
0.2217616227485155	0.2812692630370489	0.29269941457825666	0.2921543829366897	c	1
0.1578376352792605	0.257014172773367	0.3206589736695222	0.30692366202595717	c	1
0.10883127269634417	0.10601679277418173	0.15850089003192283	0.15472308198022616	c	1
0.15236917793272006	0.3098113088604284	0.29515340305892396	0.23768127386277138	c	1
0.15650433232804897	0.3063273657400662	0.23022763218852052	0.3913369939075245	c	1
0.06189011238835942	0.04423845453544202	0.02576022371902843	-0.013922936170462476	c	1
0.20063415974077564	0.23119059710799006	0.21183755891517964	0.28797899172254177	c	1
0.0795052389627538	0.036562392290333146	0.020579036246753668	-0.04013824454448935	c	1
0.04912939594084862	0.05425506228036124	0.2224638442387619	0.1717648359433732	c	1
0.2116613627540854	0.18164509152872577	0.28621357191376356	0.205065691179936	c	1
0.2146275159572005	0.22576662815316023	0.47454420262697333	0.29313387178389844	c	1
0.11752499172998453	0.13356066203347522	0.2417198436512663	0.22380238703808078	c	1
0.2773995403684353	0.30927193640311673	0.3024895327212459	0.26247845346465026	c	1
0.18044839431414392	0.17077384853797106	0.22811602185326488	0.35685859423614646	c	1
0.23346571510438274	0.20836312455135994	0.19144330271666787	0.1734876330044639	c	1
0.16832069205911657	0.24012871638518973	0.28948531697915325	0.3543561315737485	c	1
0.09245396219562677	0.19122349226856225	0.22227432546195625	0.23068374698547106	c	1
0.149851694417062	0.27693333160606926	0.26527794738990224	0.200072330124645	c	1
0.06595772414613721	0.02033551986546389	0.0027100337346696673	-0.005207201240857463	c	1
0.2716571378926072	0.2666379440754227	0.26226426270242065	0.3528872483553968	c	1
0.13622098735339075	0.01948873800662281	0.014766748391788766	-0.03561233933420984	c	1
0.11235665778410517	0.14552737846521013	0.29101912599562757	0.24444889035845185	c	1
0.1518196300639978	0.19509367260589722	0.3454970416177221	0.30375324634245743	c	1
0.24942402670874572	0.2529039209822796	0.250251067947671	0.1827713755737968	c	1
0.0582270659031648	0.1582588110458341	0.30552836369225705	0.42308760540829254	c	1
0.24760569798221993	0.20027403650087086	0.3205430576057852	0.2779809837450927	c	1
0.21509359616762272	0.23253277801473826	0.26132232526972443	0.17270501318217013	c	1
0.17683390804623975	0.2220608032813955	0.2563818898006599	0.3688645201797545	c	1
0.11568702522536257	0.1895830072805744	0.26312304343530507	0.2780765985109029	c	1
0.1240043200732033	0.13738395835975853	0.11487322105896276	0.04077694084103188	c	1
0.15178947250345196	0.21055660973724763	0.23844388689544033	0.24469770336888844	c	1
0.2647070311256056	0.23380715742780345	0.25640855766334614	0.2382805148959473	c	1
0.16565805473592113	0.13408975750332386	-0.04645950750095705	0.020772399516555833	c	1
0.1236867682405148	0.2921352820737439	0.29004131603867594	0.30940700960836165	c	1
0.14908738809980032	0.2700401824069325	0.15952836877725884	0.11763204089751864	c	1
0.1882087113339668	0.25143916905463404	0.2507309141387785	0.3493419763125386	c	1
0.14997448126897747	0.3107900629988946	0.3453180968393935	0.22231739251218163	c	1
0.2861356448087796	0.2136231834186823	0.33299900247793296	0.3120209341088361	c	1
0.07442674806506158	0.08183274973429842	0.17051139121993036	0.2461313524101742	c	1
0.2128062444303097	0.17703834184909326	0.22778085478828752	0.27309039461810636	c	1
0.15826130362418203	0.2955567085563065	0.2995408425388536	0.26354192287113765	c	1
0.04824799208632148	0.022618307480387144	0.014878887457437661	-0.015958801484152543	c	1
0.16958876076509152	0.31288528707599594	0.21025466428879563	0.3214628134128396	c	1
0.1951711303477573	0.29798829873348925	0.22613513745852232	0.3680306866302509	c	1
0.22175004192401057	0.30211879721734053	0.3537800459890421	0.15423398248211848	c	1
0.25228326103785925	0.20947022491408962	0.03974898558817002	-0.029024127044088112	c	1
0.13534421306034136	0.29246305038172865	0.25666817703607664	0.27985787647387583	c	1
0.10785806880480064	0.18002986597549922	0.18567858461977485	0.27618617043396015	c	1
0.1901345224855871	0.25665785182287	0.38054126281340983	0.17640038390550647	c	1
0.07927057247549402	0.04600623994241066	0.1332066334761319	0.22793682874137486	c	1
0.07122319667776729	0.22152390962860366	0.2265635223883546	0.34778781464079284	c	1
0.09985125167139004	0.19584776369220375	0.2748564962356852	0.3317016620947701	c	1
0.16305782068180225	0.17793691116284388	0.2450681039385436	0.2572136885404082	c	1
0.18288418963885889	0.4147274124674541	0.23223649220190487	0.30745752616760175	c	1
0.06519484990553916	0.042472132004689155	0.0062830683522744485	-0.008818570743053365	c	1
0.21558550093213977	0.20168058648741002	0.36881778557744227	0.2641989804559373	c	1
0.14480165131483747	0.12888838052329668	0.14521115372829374	0.1923828477082716	c	1
0.16377674827912692	0.22727479651070465	0.32031657049242096	0.32669214199896973	c	1
0.15400885072420883	0.2392576298482678	0.22908499529155915	0.07627912178070367	c	1
0.11768538894188503	0.1868980280818714	0.22531151091926485	0.07863892701133807	c	1
0.15574636057274976	0.21598669183761746	0.30253817172423175	0.2274312347428037	c	1
0.14428175903979326	0.3235862163220169	0.26827635572627523	0.28417180216595656	c	1
0.08372732272681059	0.12761129576783234	0.3018641579505369	0.24222429912343654	c	1
0.15977158726038243	0.2413671926204061	0.34612544110593574	0.29974726078706265	c	1
0.18173337421010025	0.2906966572122043	0.2800866784745156	0.3277493648595244	c	1
0.19278578379429678	0.22588716928375033	0.3849083462204352	0.2562890368304344	c	1
0.20039231575841632	0.2120875311115882	0.41801774342909426	0.2541831770794287	c	1
0.13513042466604863	0.23816222427863568	0.35351631541401823	0.297386657188806	c	1
0.13273171232611172	0.21772210835185585	0.2991513500156519	0.30213088953799744	c	1
0.08822411773863638	0.025518065912163376	0.20058073653091424	0.16772595756572703	c	1
0.14721578875169064	0.29351152553134696	0.2868010149550813	0.28224248135233126	c	1
0.15617275484182916	0.30435925047157725	0.2684554971208328	0.336521940880909	c	1
0.15135847757715315	0.2438359991404851	0.2533331241211412	0.356483506615112	c	1
0.06236769268468463	0.040873333774760906	0.03428133571864834	-0.03186781534449035	c	1
0.16203924742165018	0.1417606653280148	0.2243140038535924	0.2975540229253013	c	1
0.10940257485780575	0.24933251299227688	0.2630645518012161	0.21427459292552908	c	1
0.24307764959437753	0.16472089674018686	0.3122258115389455	0.3279245244732809	c	1
0.12199246194979634	0.316918377858167	0.26697032744565524	0.34927896897626143	c	1
0.17016791356601496	0.2724711030421835	0.21953997099193717	0.37773715934125884	c	1
0.16990168904936243	0.2559925220928628	0.3357386128621861	0.26081865191322273	c	1
0.2665553342777128	0.3105991753343972	0.23209782345673127	0.3039342004564772	c	1
0.15214562091155828	0.20927831847260914	0.18696784931561547	0.2979107741381353	c	1
0.24974503842047485	0.2619275620281622	0.22221198433718492	0.2844551150724789	c	1
0.17462724209563923	0.2785462935899455	0.21933388026084505	0.37688164168203714	c	1
0.0682999323610338	0.04526899288430102	0.002272731185837319	-0.027739576160114323	c	1
0.09770556204429152	0.21081433063123156	0.20902324237459252	0.27045381683014574	c	1
0.11779636774538932	0.18903701714035068	0.21547914401377424	0.3094173024124735	c	1
0.26469420310510317	0.2694166243764471	0.29805585188125944	0.18360400255640358	c	1
0.14904496669622083	0.27891299465354863	0.2909061300488762	0.21271820165318495	c	1
0.08966779430769632	0.20013410727048606	0.309997254814929	0.22177038673375202	c	1
0.1909703138721312	0.2678569220092482	0.2585073949366588	0.14732772227043223	c	1
0.15907722320337825	0.2487595462274458	0.2627552575236055	0.275608886925123	c	1
0.06452688660161413	0.023334371635124505	0.04420788101094358	-0.003442354388748516	c	1
0.19565362505203307	0.17982448543607518	0.2928725851065194	0.3749013900844467	c	1
0.19928426452455203	0.1795988553211273	0.22057110802511964	0.2927176342711196	c	1
0.06402215986144048	0.06922483623247125	0.17837787437737165	0.255469369770053	c	1
0.17884511485802912	0.2673065292424477	0.13335614515342847	0.40853497916660964	c	1
0.18586802559309773	0.2244220992137744	0.3052762437945527	0.352747119568239	c	1
0.24514364995123825	0.1494925282159626	0.29104396269433863	0.26671414055732867	c	1
0.17632726360215953	0.22592682429583572	0.2513698188483751	0.34329214304846284	c	1
0.1508229756083418	0.24186149802570264	0.23769862038937897	0.29339953197394397	c	1
0.0946077472383233	0.15329311354546674	0.28579121227647186	0.242235124848185	c	1
0.23597014688406656	0.2600490790530206	0.2637769658675857	0.32075162809629293	c	1
0.06133418360058286	0.04314691001457045	0.016672017235563583	0.000897666309337167	c	1
0.12719804740915713	0.20061983464273947	0.26354048812301534	0.36909605325003614	c	1
0.15434633625706864	0.30544016900896837	0.2909567569025205	0.3238219967622678	c	1
0.18750920481832334	0.2321119568952139	0.23622196024330316	0.3952209585492019	c	1
0.23979733798433023	0.26271465281506134	0.1340343351396433	0.29294723165618375	c	1
0.18428255815461125	0.20447946380397924	0.5473025071530269	0.19824583549874947	c	1
0.07945207832436602	0.26545104722794427	0.7155681270293627	0.24171514283522927	c	1
0.07667116884643517	0.1119113013043369	0.20026981414323217	0.2741328031746866	c	1
0.24725297683394454	0.2611778424907641	0.2726774221887523	0.3317895888517977	c	1
0.12188594432962951	0.2481051073045525	0.21246702713364266	0.22458363353443264	c	1
0.18386239006265867	0.24114877007572624	0.26216884146203245	0.13917068270175273	c	1
0.06254626198932897	0.13536116414867239	0.2683352827590665	0.27609871583764933	c	1
0.14091479962779707	0.23188352286325514	0.3103185351498499	0.2678941201021419	c	1
0.21374149527253616	0.2073395407231434	0.3845335765289391	0.29032607606936517	c	1
0.06464459015770396	0.0816663738061292	0.28323640124019117	0.1864579108412483	c	1
0.17602090093167844	0.24375560244944436	0.2697535057507768	0.2706781409826472	c	1
0.19652746076566513	0.26245588042547396	0.21492828061616176	0.507068916097587	c	1
0.3119942838973746	0.22056106060438496	0.2664231276962277	0.33445840780204633	c	1
0.12427582433800786	0.24706892927795793	0.23823049238577598	0.24962658378670188	c	1
0.10773034196138094	0.21005163697741125	0.2685093827755259	0.3214795397586724	c	1
0.23677101899240216	0.2159409726969794	0.40303119241692353	0.1953507298115048	c	1
0.1497007574295689	0.2064132048764036	0.3215575303577317	0.2038187596753016	c	1
0.12150183898176874	0.21214960033671978	0.25429811856438383	0.33048320669394404	c	1
0.17341628248292024	0.2556881098016189	0.2121965589968416	0.26540489434317077	c	1
0.10180768584690425	0.15179273732584775	0.24818577622893176	0.2885674075395848	c	1
0.24797896808172254	0.20994608500755166	0.2434145554214505	0.29598807164573165	c	1
0.26312846240647453	0.24747053946396186	0.2710952891040415	0.2946895157294377	c	1
0.18570120453143255	0.14964923292240664	0.3372275237738964	0.19485998573336374	c	1
0.05959671941385723	0.04121624029383335	-0.004857026860236609	0.007535126460499086	c	1
0.15315067949392475	0.27891845959730077	0.3644832528766806	0.2620034686815263	c	1
0.10879765421091968	0.12264846344735056	0.13860388381841957	0.19385572020349615	c	1
0.2335555262648426	0.23950764513501466	0.15078345317270142	0.18205088257318222	c	1
0.20703365584541383	0.22015103081941315	0.21003195376465844	0.39782517851995625	c	1
0.13489178587471928	0.2723425876998329	0.21914711067313183	0.30714450430912216	c	1
0.10737167459447153	0.26438098056260595	0.24861782773312868	0.2357342813350713	c	1
0.20666487044156792	0.2708729483029281	0.24175460173248642	0.3599543309450034	c	1
0.2479732970449549	0.2628748741269606	0.25654788615026486	0.2986086376188637	c	1
0.11782620050295928	0.014967103909022231	0.13845014842424627	0.19991783245982322	c	1
0.24272982369248824	0.2697711367079326	0.3017692661555936	0.7296831092178013	c	1
0.10318956258297832	0.23014350285601592	0.17577677141922118	0.1870196159240342	c	1
0.08572749645155765	0.046896503343196325	0.09463905329365728	0.25662451405122305	c	1
0.2162104590483463	0.25417724395843294	0.19633569524050493	0.2245449729823571	c	1
0.21707235790134702	0.21757690179165062	0.32869504020973883	0.3167603425273054	c	1
0.1578860984020338	0.2949599660592291	0.3180404667340713	0.2804236867602462	c	1
0.13888851280128953	0.24526204134338886	0.27181967943935204	0.3478273971343651	c	1
0.15964713175258372	0.18525357059442465	0.2144948050943601	0.3323994127778451	c	1
0.23100205557140924	0.2300605930736956	0.27361073249038914	0.2907715880730813	c	1
0.22511869039944843	0.22728957946005193	0.3312687129422393	0.2662346272859957	c	1
0.4911675491763731	0.15100613009025554	0.1782232836283779	0.26052738271295917	c	1
0.0660767640481064	0.23305720713674452	0.27607019392531984	0.21468988983161472	c	1
0.15300098973689763	0.24120333050272208	0.2765433885422695	0.2798979597159509	c	1
0.14591871222171232	0.31966622633152997	0.2323439169578992	0.3635719526857473	c	1
0.16347017249792667	0.20542482323005962	0.3019097683052029	0.2703272793171918	c	1
0.20414299222490287	0.2626836335162153	0.36666244047438007	0.18344508487206018	c	1
0.06546733152140569	0.23210079928106186	0.1974194734422451	0.20081994321817273	c	1
0.07372881084033711	0.056589581887812004	0.1857817782162416	0.19760375024376836	c	1
0.05963171041340888	0.02625443017513004	0.022862867208799237	-0.011453183104453795	c	1
0.15783654851764709	0.30374980506060084	0.3074965652623952	0.2573485920281082	c	1
0.18057461216682671	0.2269291840623688	0.30655637166495575	0.3005741799002362	c	1
0.2245506356534271	0.240052034205048	0.27356120340231455	0.6676285823275392	c	1
0.1880294962284349	0.28036920443131574	0.2263077327230995	0.33226199049156246	c	1
0.19732332314316609	0.16589144812891343	0.32478626704389835	0.3477339121878357	c	1
0.25269569787072205	0.2740488926553074	0.22935952252624203	0.3306733035728858	c	1
0.17221793685137904	0.23492592865403772	0.2636670950287322	0.2732600663373695	c	1
0.2536379092048182	0.24536588556858713	0.27036189130652455	0.33345557578211255	c	1
0.05894872933921014	0.036399749804256996	0.007391898092118456	-0.00041946311184980835	c	1
0.10941047096088168	0.25253175026911423	0.2443389632157864	0.2975746975388576	c	1
0.1865241402202804	0.16837372667806383	0.30915962536278735	0.32622128372299625	c	1
0.1475420153737243	0.22332051114617543	0.23104957591784045	0.2310667688556987	c	1
0.10632896491313978	0.2898542491847048	0.18726650781401802	0.3120046617620085	c	1
0.19917028233784573	0.2733768602723994	0.2232551846645593	0.6181408797556956	c	1
0.5224748428160514	0.2432327912123933	0.30101204192296516	0.23511335952015133	c	1
0.1334712543063184	0.2580092023741162	0.22876994074219853	0.3056082413625072	c	1
0.16865782657837916	0.12928288964627013	0.24710684723266546	0.2638789912223776	c	1
0.16999718823946436	0.23120575658204895	0.3666961418423033	0.27493517525153327	c	1
0.11853464083156762	0.2050544014126969	0.2178267153622068	0.2973774003023481	c	1
0.14598512184417362	0.1431586066711145	0.2016467772973283	0.2882252555578913	c	1
0.09299564284145849	0.08614999916646791	0.06833696584329103	0.07710735528101652	c	1
0.11818414533454974	0.25850708970362446	0.2775119949938614	0.3426395765858849	c	1
0.1702230638717439	0.22958508438345201	0.32675352468430463	0.28972299320077466	c	1
0.19710301659112148	0.12652853090596777	0.05705665338371053	0.09662692827205449	c	1
0.15622630305407603	0.2758855164151227	0.254361626891624	0.282586992209678	c	1
0.09933787943433502	0.2938933324510596	0.22485082267047507	0.22638579239164497	c	1
0.1583801253061008	0.1028364358172748	0.21715702755462352	0.33710027019669403	c	1
0.20703084253168788	0.2777568002840252	0.2583509910073569	0.3114216674704209	c	1
0.1605896926950561	0.2882313937029849	0.2650372322663595	0.301952483986341	c	1
0.13496737392060495	0.36719941031461856	0.3033115162794174	0.25064646076059616	c	1
0.2820532199862881	0.2367825760198357	0.16183196544200298	0.276797288859661	c	1
0.21821048937802998	0.24671516782001301	0.2725732908090123	0.3740869796892589	c	1
0.28317753748059793	0.1941755853679565	0.311264806672996	0.3141568001441624	c	1
0.07828453034576996	0.27507710880167	0.22600482022866425	0.28452945653481276	c	1
0.12854081600153194	0.24405599196004435	0.2571976588213077	0.23748591546101647	c	1
0.200150475279965	0.27864424169171603	0.31566518175309893	0.4504020744167701	c	1
0.07661130275735217	0.037809483457071566	0.06414390684496976	0.10751171959093832	c	1
0.11383935323980049	0.15963804979296695	0.3024509985606935	0.2687026307853514	c	1
0.16074903131504195	0.2787788314704009	0.2711885792850511	0.3134500290651823	c	1
0.161568342576886	0.1641604919258941	0.3630526614889746	0.2914587972688407	c	1
0.1340552143284839	0.2556922306991447	0.3593679063183329	0.22581218573227438	c	1
0.2563603426652022	0.17305585837388443	0.2731264409392992	0.24509771449970233	c	1
0.18948467362419905	0.2838087575973149	0.1738712755932861	0.09296329260058268	c	1
0.183778634461307	0.2867860571212138	0.2893056549016979	0.28185375459673834	c	1
0.14204570216052617	0.23396093878630744	0.25622881701641753	0.31699612625292334	c	1
0.11696732837122577	0.016336114398315928	0.006426573380340477	-0.04491493407259242	c	1
0.1907271753916894	0.26883965561080525	0.24079378248538	0.2755512999348058	c	1
0.22445775524010364	0.18284675427311256	0.2397349396561729	0.2754014483359964	c	1
0.20081548985512646	0.3007650661527925	0.2713321678778931	0.2853060236705803	c	1
0.09729716128929523	0.23312623336677404	0.2548238302998479	0.3457569302372522	c	1
0.15638937044736	0.16114380081462823	0.24633710953357846	0.6179531742696832	c	1
0.11576369587905352	0.23116056653685962	0.19476253724094178	0.20090874741690803	c	1
0.40756154723818244	0.13139665545917512	0.1634900590739618	0.31861188018999514	c	1
0.09305113981693035	0.18069041748807244	0.20766381644952106	0.3358182418865098	c	1
0.155350334067963	0.29318431952831564	0.22444402888885848	0.21242878826040487	c	1
0.11100262363207478	0.26377081087896026	0.29679707078863593	0.2278518259677746	c	1
0.07926634741497002	0.037164203205048846	0.01828614481167191	-0.007421286518964426	c	1
0.1505315522493235	0.055803574043146516	-0.06127095473706583	0.04070554116934903	c	1
0.21835510790555848	0.20221177492148984	0.2793014743110853	0.28875388422340664	c	1
0.15450615934793446	0.27438896830117515	0.18444975881478942	0.32687661611974594	c	1
0.15509631749179117	0.2952969551773038	0.23398112738927432	0.09487649102525998	c	1
0.12730670017251014	0.20167475964089437	0.30052354563050165	0.2690934704213204	c	1
0.08949833920689453	0.1347760079153435	0.2204858982825371	0.15354386762708874	c	1
0.14987247245052793	0.2984104132818407	0.30486505787349594	0.2523771495117885	c	1
0.17069436923152886	0.2355874794192974	0.33131613539269705	0.2564330074652034	c	1
0.10379908209659525	0.20779521387992225	0.2814463719028917	0.3059058890548451	c	1
0.18629711907811175	0.29737088159250047	0.20370194917839957	0.33674698051413354	c	1
0.18429644478080884	0.16281449106404655	0.36728524900436127	0.3057249819866141	c	1
0.16625805423099835	0.18562642634300172	0.23994928850859507	0.03058373043899353	c	1
0.12060363187581974	0.29941551831137997	0.21104199385042777	0.26265145361433845	c	1
0.22802487316354242	0.2669282542886244	0.19697199801017917	0.17386960632160112	c	1
0.10819250623046159	0.025424897454283644	0.0	-0.003732289039522996	c	1
0.05889151782819173	0.0798560957442022	0.21896229451214033	0.24671983873336092	c	1
0.24660201120808564	0.2130452210779038	0.26958692929243233	0.2826453624973006	c	1
0.11714804163234234	0.28779758590961246	0.29140389293111163	0.33151298705819354	c	1
0.10777562822926234	0.2742441049093443	0.2852849841616163	0.29653400852334855	c	1
0.06942449135142323	0.05093886708961953	0.007657926297383269	0.0015698600023339232	c	1
0.15419667164074796	0.29674965949775967	0.269149727219009	0.2687922915762677	c	1
0.05421973562305878	0.13493058794083473	0.14937424471517385	0.1838193422795929	c	1
0.15266767930631245	0.2572241736777265	0.26852869411915864	0.2805513885285005	c	1
0.19365700442522882	0.27701842051352743	0.28273879013532566	0.27147397972230725	c	1
0.20303312514819533	0.2768228104744594	0.2433381959227794	0.32546609076458766	c	1
0.26175639252241956	0.18164292039567662	0.290117251459881	0.35719927889129155	c	1
0.19282053365324292	0.17906500938401654	0.20425694547876155	0.2733519557154463	c	1
0.19824166224459455	0.24502447975687494	0.21759098321333503	0.27506795613409796	c	1
0.1266589200823392	0.08701006225021765	0.18255129154272567	0.20822349436882873	c	1
0.23451201866533308	0.2227448298163729	0.34975449478722875	0.26312923728944954	c	1
0.2181205859578587	0.14317100756124765	0.11395861668085285	0.20475139932712064	c	1
0.3564225755531914	0.18333147812584236	0.2518890492215001	0.3181906381187666	c	1
0.12704326696852672	0.2834733068626391	0.20910389775053118	0.31933102086486354	c	1
0.14580567529583519	0.1978064058325764	0.3325800811103129	0.27850617733424404	c	1
0.2387566261565607	0.32129004175447956	0.2790483182814676	0.3050440836805874	c	1
0.20199973844584082	0.23008256422749399	0.2293810974784001	0.33097285959215245	c	1
0.1844999709851946	0.27380334788322336	0.24471807055639072	0.3278085980399908	c	1
0.19494018854573308	0.24247191134790433	0.35893824265027974	0.31325139948358016	c	1
0.17005630521321105	0.27601980228109246	0.19888664696878341	0.17588556648532458	c	1
0.16639544713247095	0.20814902789529485	0.29787196104953895	0.251647493867956	c	1
0.08725087204593193	0.01865089358133585	0.04200283193806832	0.0949634264962709	c	1
0.18415713029787556	0.14124268606755097	0.20170156333158004	0.15920478904205504	c	1
0.1793169042120327	0.2820507009684715	0.2753956562090607	0.35553839333478726	c	1
0.13033514467760343	0.22423560545167778	0.283222962721992	0.2653359369372077	c	1
0.1942169835449396	0.22094304778489968	0.23585622101847575	0.3133699041107992	c	1
0.2683818386572151	0.23633360978120846	0.22218146296678662	0.3207593366245961	c	1
0.13185644116939232	0.21369270853560846	0.24803369329977654	0.25958801603207426	c	1
0.1258910775684771	0.29143229384834535	0.2629759355728304	0.2880936645265735	c	1
0.3368243892431913	0.116440594559047	0.18984431705326038	0.28327201803136165	c	1
0.20793416143452523	0.24110925153631094	0.29042016860591335	0.24712284003986193	c	1
0.23879523812939682	0.22627327058582533	0.22639158743034074	0.30287415641759036	c	1
0.24689821974755435	0.2558272092545731	0.3466623450507747	0.26367746285860055	c	1
0.18755432281378528	0.2841378625736212	0.17990861589177026	0.2793349180542119	c	1
0.049220036406626255	0.0391402963400686	-0.021412542350478563	0.0052821112413678475	c	1
0.11715577096438469	0.3219539776376021	0.2683661848304123	0.3419811633891363	c	1
0.08487366312940489	0.05060495096575662	-0.016943683588959337	-0.0004257130951087564	c	1
0.13233235128251633	0.24218797687400867	0.2227130149299457	0.27676742307210456	c	1
0.1363446439328198	0.304028253294552	0.2255587613028146	0.32484267372114967	c	1
0.14458283379419146	0.27100697649614575	0.3441802869469861	0.25058146823273925	c	1
0.09886536089015914	0.007116790410584925	-0.013675695130977907	-0.017239227165885107	c	1
0.12496773404426126	0.18505372707140363	0.26183210184158856	0.22985373036369963	c	1
0.21707370777851784	0.2761644232348197	0.255351003365703	0.28126278032281066	c	1
0.1528133354278244	0.2586795560112137	0.1840633072961986	0.3325442943538647	c	1
0.17576177496764517	0.17934260016352438	0.20743596014498178	0.3175406208040834	c	1
0.13830738290604966	0.2781016017873948	0.25129379545332425	0.32645930337225776	c	1
0.2092705824391014	0.2474954722784362	0.3748995102203888	0.2324174914237755	c	1
0.07548205367830245	0.019017183390395067	-0.007474657887503218	0.010388810947331599	c	1
0.19024042120172513	0.2756508261415778	0.244128192347088	0.392725565457672	c	1
0.24064483576698906	0.20353705945693254	0.31748489222472925	0.606468806079331	c	1
0.1415421816015757	0.2813689830675656	0.3117547724146049	0.2616273293067587	c	1
0.14711143505700933	0.2200932564434371	0.2964596918368344	0.3722847892738506	c	1
0.22940282858735225	0.22761202562579988	0.3244620182243808	0.2101690903535599	c	1
0.21245238249122408	0.2063255297489918	0.2678064756322797	0.37598673695926615	c	1
0.22477144535250332	0.22473417194554496	0.30851708139134226	0.24438105746696245	c	1
0.2023167536143192	0.23019509003875005	0.22114881745227538	0.30524052771200505	c	1
0.17532843580658466	0.25209928255505687	0.20725879316885265	0.22774249111052441	c	1
0.1034737635765598	0.04077694084103188	0.1511204056239244	0.25043923555717784	c	1
0.15869598601903848	0.2805492838723697	0.1926641866400704	0.11250548274450266	c	1
0.2688385326297847	0.22276139668324652	0.2697283999676453	0.28549497318991096	c	1
0.12173396211698595	0.12775030450084937	0.20407741557573236	0.19625261097920985	c	1
0.2028052337547698	0.2500351589222597	0.25840104366373623	0.2560118220117033	c	1
0.10333306434584619	0.10456082586194539	0.2067811591703919	0.20639763953729934	c	1
0.17693255614602404	0.27798252628958153	0.23215809504284535	0.243348988923425	c	1
0.21069671135247378	0.165973559730412	0.24012094709907317	0.25325813014573406	c	1
0.1889249705375955	0.3042785561296629	0.19366247168934644	0.3963807264558894	c	1
0.15307672651844142	0.2943181943964992	0.2997297330050651	0.32441629139641887	c	1
0.14816885886215964	0.2941944186866207	0.24286966202957788	0.2643075826647444	c	1
0.24860150163868522	0.20432376037315778	0.17674626565029067	0.08856219611586344	c	1
0.12442236842973307	0.28143500643993524	0.3582554591846754	0.25349384467197866	c	1
0.1572227448252987	0.2881632448998645	0.269436411271589	0.3106837490829073	c	1
0.07664948178380547	0.026144865147848206	0.02090565787602568	-0.010818860469905262	c	1
0.23125299966243637	0.22365610902183242	0.2406121201237137	0.2512242642064153	c	1
0.3180586321313291	0.26273106564436666	0.17683093107748019	0.248463639658158	c	1
0.2176925330998763	0.24045283283720123	0.34320234157888424	0.28226714971189715	c	1
0.08665285905616704	0.060635502854050956	-0.017575505603386624	-0.01851519215240259	c	1
0.13815786524316173	0.026058000569506946	-0.00043421626697696475	-0.027226716749346583	c	1
0.14488285830247685	0.12798107493675082	0.25250381351260237	0.2780384028869462	c	1
0.16613255067452637	0.2580337101394637	0.21583076861535735	0.3040133410860362	c	1
0.20467168471999614	0.24307744454589955	0.33335973401250923	0.3112129649974266	c	1
0.15783111855370976	0.19949557433674467	0.2765498215475405	0.2693103581391127	c	1
0.19574217430229676	0.22268017877167282	0.2850781612368314	0.34226569459079653	c	1
0.10055702807166093	0.20199323704817024	0.35805657869228436	0.3137786256293062	c	1
0.24236991278711384	0.24897946815065736	0.31868058962599355	0.2898559219825134	c	1
0.17071137089053448	0.218562284608535	0.33070186585660005	0.28942186082126986	c	1
0.10283870745544559	0.12836670796059116	0.19067360142500298	0.29782498023481135	c	1
0.0626831561990103	0.1318263238624727	0.2137304892496179	0.32152923185607335	c	1
0.11191249117284449	0.2891784686169835	0.24938641990380853	0.3216980435699183	c	1
0.18607330216590365	0.2675058219895376	0.25428074398797423	0.3913100141261352	c	1
0.1808737380084289	0.2366937467645878	0.3257656614059382	0.29526897254246703	c	1
0.14087877242512442	0.2320459989352102	0.2756068423356394	0.18964611690207053	c	1
0.1937573484921607	0.23676625411375088	0.268441656167434	0.30381405294039104	c	1
0.17961123781369856	0.2340526953678708	0.21745246673525956	0.1257537585920463	c	1
0.4364237519370128	0.14873823502203432	0.17237286165033394	0.239619379745849	c	1
0.15345148621619306	0.2640129918591305	0.2480180741990155	0.31828739073339396	c	1
0.1292595351979768	0.23629132845928888	0.25202509941569146	0.21914103048952066	c	1
0.15644650621691877	0.18513458931583532	0.21959775275170196	0.27510126566478255	c	1
0.2403740842643564	0.2515429124923835	0.2756529976019881	0.29742691606260563	c	1
0.15657175494284958	0.23714648548760608	0.1921644535864501	0.35539577967971997	c	1
0.11399461827846698	0.2856286814754542	0.2671681221072883	0.2944109748296206	c	1
0.13773374473295907	0.2920439649536847	0.3097831036773316	0.2688091174824398	c	1
0.2017335527227456	0.2099528961314794	0.10267590203432699	0.22892051802936214	c	1
0.1770585792293324	0.23044459864600755	-0.021123952464756835	-0.04512983200912811	c	1
0.2610118709004241	0.23091280437777842	0.2523764712777743	0.38937427311865463	c	1
0.077572852392488	0.036200804213250795	-0.026353120063386477	0.052265653995679416	c	1
0.11631643866766277	0.23402864595752643	0.10278361107801429	0.17600937736521868	c	1
0.1652138868868487	0.24071970859265318	0.2557212226959636	0.07920384432414637	c	1
0.11046119293809506	0.17954313281118647	0.27464762646663077	0.2384797010807515	c	1
0.25449594121042446	0.2212986099323111	0.17737368260306996	0.44815087933048764	c	1
0.22807780188458668	0.2736679405506187	0.2071002173337648	0.31891736437187623	c	1
0.11586011775229853	0.27148307492255935	0.25131778489797313	0.2677751641337994	c	1
0.10619599471801627	0.2739250843513928	0.19513973284489505	0.37691237372294145	c	1
0.10170598472580732	0.12876081999585157	0.2640385024234166	0.2566445021200619	c	1
0.06299103837401711	0.027007759486048517	-0.003033848281212494	0.0034989645938223184	c	1
0.682551301489066	0.009049276291131322	-0.009298383661558494	-0.009305323478596066	c	1
0.14710335084624607	0.3125439353390307	0.14829239134713	0.21370405570356757	c	1
0.16863291594130939	0.24848212414962917	0.3406838202313521	0.20589428981772862	c	1
0.16927616028727038	-0.03158945081076578	-0.02078168799748232	-0.03299771294277971	c	1
0.13809473909203177	0.2350896700715959	0.237648530668865	0.30916237877868336	c	1
0.12711706919212043	0.2094894136374436	0.2609746044923265	0.2063331280674062	c	1
0.08380583979245645	0.11882599918423813	0.13954178359827463	0.12643550341508628	c	1
0.06585607892750864	0.026514954213733875	0.00979356663765239	-0.030261801606044674	c	1
0.24976303425602867	0.24861354392819598	0.29765307736766783	0.25565230155686053	c	1
0.17831255854351585	0.12004508927969434	0.17803559759481866	0.34058086437669216	c	1
0.10362566585647952	0.008256379745424976	-0.007248314887832729	-0.02318808089507537	c	1
0.0648902567446636	0.09597977897182458	0.003068980722236473	0.007987390303867232	c	1
0.10913379578026376	0.15140288673296945	0.3019466950520432	0.31177432912475206	c	1
0.19413388986187397	0.2652886159777519	0.28416205791360355	0.2921776970555892	c	1
0.26325022430947265	0.20029999728785552	0.24415874998284587	0.3059226741609853	c	1
0.15257552925169077	0.2589809131271748	0.27709025775159174	0.21962304898281373	c	1
0.2645543538791371	0.22848244788566904	0.3432638009331674	0.3019161380979775	c	1
0.10423180634936229	0.29006501693338926	0.20702947316743964	0.25758786160006925	c	1
0.09896244582298344	0.12951986415339323	0.20517515783710683	0.21291620546629902	c	1
0.3371257511336226	0.10015896533220967	0.129275270326564	0.22275925982247485	c	1
0.22314355131420976	0.29805754450430044	0.16279018292026623	0.26067252437931066	c	1
0.17135463153838038	0.23145197720315888	0.32268001275084124	0.24786935106829944	c	1
0.1769148371844037	0.271384922307583	0.30667059364579285	0.3010217627634919	c	1
0.17023013889958424	0.18672444710460293	0.28506392835210287	0.28391293947978835	c	1
0.15146203262633717	0.21500210476716847	0.17318278713993568	0.31674679486547996	c	1
0.07949601274611903	0.03090081957148216	0.010294481288810732	-0.03804402992489168	c	1
0.13307249365369864	0.25715144011992813	0.23813775108210578	0.33608893252126126	c	1
0.2855048792612381	0.20914552230460773	0.29084113355602115	0.3171824269022874	c	1
0.18799170300987847	0.20197569487455883	0.3225239673146861	0.2593413081010619	c	1
0.11389196543535599	0.24377037500246027	0.24780032138259264	0.23827997580396149	c	1
0.15576664413698044	0.2961329778530825	0.2781291011202883	0.2842722093398621	c	1
0.16432614128123502	0.1956964906524634	0.2776868631030167	0.2962944450169791	c	1
0.31895226285662615	-0.0031523747153693058	-0.0632144384484932	-0.048679530477134254	c	1
0.07707533991362918	0.03561877067038761	0.025141908213107668	0.004070098567258548	c	1
0.10582288283384683	0.0059256441360042815	-0.000471475753935118	-0.024902414855923104	c	1
0.269354054258639	0.23875535679233736	0.17372690787584913	0.29983410698608565	c	1
0.36980084879333014	0.19424405873936482	0.2970295269195106	0.23298860860635393	c	1
0.24053094627623933	0.1897348313105125	0.31262359761725445	0.3408831815053036	c	1
0.13087590466926113	0.26607525411234856	0.35271013254051525	0.27604897856510935	c	1
0.21859271780815123	0.25558868244407695	0.2434905388503991	0.34359335929473955	c	1
0.13271657544027418	0.2552885728464511	0.16631536472138816	0.17287293670327109	c	1
0.19707070528462955	0.2627925474349262	0.27966269286316253	0.3090390229981897	c	1
0.32535606896290065	0.24719922954991783	0.3133562602941359	0.3249618316786649	c	1
0.15325191334618435	0.3082157239502275	0.3061768196024773	0.1270115592268989	c	1
0.13840715277056065	0.6344979374760485	0.16597320558150447	0.10552756915559668	c	1
0.1544203883899054	0.26156062413141157	0.34890879414208825	0.30243721885330216	c	1
0.0993433105125942	0.1272649325674402	0.2946210589544071	0.3080951474138039	c	1
0.12282678130159241	0.11677598597053289	0.2698963395593471	0.1870129318050359	c	1
0.17156281055597478	0.2875162624685005	0.33295701505079317	0.3423056825839137	c	1
0.23537004834517006	0.22873183760241592	0.2888636978267529	0.38337071304138387	c	1
0.25131442828090605	0.2234774993178541	0.2829497503883136	0.2528213789461229	c	1
0.03926991343483215	0.07410626692326856	0.22167742694774403	0.2615898152176264	c	1
0.07561548486196175	0.23748383562135494	0.20405964849803956	0.37273267010931344	c	1
0.15232204089458504	0.13603306975277632	0.1901667686021077	0.3120993230616286	c	1
0.15080114377169868	0.14582052414515653	0.07445147218509403	-0.034969201958498425	c	1
0.12963477372213922	0.16147106770413053	0.21925444959324436	0.18629813992534353	c	1
0.272663399487355	0.27195019373283896	0.18872509601906698	0.31081785360374553	c	1
0.1826178781843319	0.2867422349919274	0.34045473767235607	0.36636614631945824	c	1
0.07929827148872837	0.02876023516235726	0.020103210239020303	-0.001233046247596777	c	1
0.21843199853263773	0.28016929622413966	0.302241455316008	0.29599433351650856	c	1
0.09744053623868108	0.12305731001759984	0.18667689902326806	0.10800914068856168	c	1
0.1631709519837704	0.2822139693122454	0.26994118557912833	0.342033411205215	c	1
0.1242745373748163	0.24042413093836157	0.29578923605758245	0.18492671461870488	c	1
0.13318841875801368	0.2879181330765331	0.23640701744611747	0.27247345121258093	c	1
0.1513205495901287	0.3465353215569813	0.30033631224306667	0.2132006609228499	c	1
0.23322292032570216	0.18342398582589142	0.3245363005856068	0.24678151498149634	c	1
0.1515884646402795	0.22570749915001015	0.31242836929584916	0.2417960025303706	c	1
0.15667149372798764	0.22717507671950649	-0.06442829564467882	-0.05883370433445791	c	1
0.10457865466973491	0.18163642406465216	0.11238730348429071	0.175172324985	c	1
0.4173029352343728	0.10129503080308064	0.18709775320501532	0.23907790208900687	c	1
0.20056804850928944	0.24875259767265034	0.25780321973427267	0.29515337521643525	c	1
0.15049075060635464	0.22277756374144575	0.2954097570204983	0.29315675604462627	c	1
0.23620047774189434	0.15424711742278946	0.1962492922887651	0.27556991537032166	c	1
0.21576744502972958	0.16179650231054105	0.2632232784362384	0.36391518275889817	c	1
0.15730672140435692	0.254306616741525	0.17783888459216998	0.2245847711714468	c	1
0.17693264161269812	0.20452544623789232	0.2663512822089557	0.32571257652913305	c	1
0.06767506303761688	0.10209426781025571	-0.05501767443277877	0.04830616426670847	c	1
0.23779405877153995	0.2806175312799771	0.32210741076959915	0.31665693681097784	c	1
0.24608542614133808	0.23073856647376004	0.195401983633988	0.19956798652825844	c	1
0.17071563300004008	0.23547393792503957	0.32526580399891303	0.2984734226557711	c	1
0.15844114917660407	0.21825202314367192	0.2905957241489368	0.3357156584512437	c	1
0.23216466913596873	0.2544722253068225	0.298734094809026	0.28182034060375133	c	1
0.1537342429271374	0.24958243636448052	0.23018041492004077	0.2920784484257701	c	1
0.08463574367764282	0.057240962214709694	0.22543399860986446	0.2005712036164233	c	1
0.07985434370351285	0.12640215354950565	0.2540062135598095	0.262935005815985	c	1
0.10204767817175771	0.20288336087169348	0.20122243511697424	0.32861004485063955	c	1
0.24618870326420386	0.21155525325833424	0.3181623323890476	0.30616245576367246	c	1
0.07644880361303445	0.039754188455044304	0.012665584866805147	-0.015613864650226485	c	1
0.2442635375217675	0.2965009002906136	0.2682980138114039	0.3190499784037284	c	1
0.2252542731379938	0.33390185277696344	0.23224568680380359	0.2262759919696204	c	1
0.1945215618152754	0.28639286851332935	0.23009179153238002	0.3434801590886854	c	1
0.18220322760159077	0.25728307688479723	0.2396835997798336	0.2981605347459608	c	1
0.17329518339339875	0.2998763550768797	0.32044194339459775	0.29202593105822844	c	1
0.17264076976700238	0.1770990580064301	0.3397545504606309	0.24151664566339093	c	1
0.2251952338284148	0.2020275483979493	0.2757746230916024	0.2769799262200012	c	1
0.1830481570935655	0.1997288056713517	0.17457271925743376	0.38080398243229213	c	1
0.11192008636432886	0.018859847161578708	-0.0010741142691447474	-0.03854504085978548	c	1
0.2423980219175037	0.22742893171887033	0.264072329611601	0.1114651923618564	c	1
0.13146153989678622	0.34225763771570367	0.21054577303550576	0.18260794544104336	c	1
0.19353870426650524	0.16410354908639468	0.22016115083874796	0.22105099636497308	c	1
0.08330492869459569	0.06798610209266576	0.047189468263670466	0.019789493140329073	c	1
0.10926438228875643	0.21740679533150536	0.1666476874298883	0.12834807405310805	c	1
0.2393724339967225	0.2725229763590683	0.1493069291675364	0.08812464539231367	c	1
0.15095028933114424	0.20739871824923603	0.34886387391161194	0.2916979457379276	c	1
0.2952936849440466	0.2561560853958182	0.5883255350865764	0.27814070148249476	c	1
0.20009884734649497	0.2790528512182551	0.2135530218882878	0.17920994974555918	c	1
0.06976151114639463	0.02466998705983747	0.0005682895099362167	-0.008785558348571598	c	1
0.29785191457034227	0.1934181441373356	0.3718948704744285	0.24096948989750422	c	1
0.10579305578563009	0.1375479199090989	0.14289019976282336	0.06892344554975771	c	1
0.19143709076580237	0.2876156493364391	0.2665668628892568	0.2663654049745574	c	1
0.07924363036491132	0.02331710825718189	0.20366427267854192	0.18145274684468415	c	1
0.2054776242626954	0.2884872344853656	0.15579770162439968	0.21426802955480037	c	1
0.13187705937827263	0.14490827249020685	0.24037001517115378	0.23640064709947012	c	1
0.17878005532308605	0.19778517886677932	0.366577043786811	0.3120881612065395	c	1
0.16750373206569916	0.22625900828213977	0.25951675128460494	0.5131106739754082	c	1
0.23222919242411164	0.16799600130352513	0.2316472460050137	0.28561278058506656	c	1
0.248051881123861	0.26236107976425765	0.16190257311319933	0.1627538612413751	c	1
0.04855974004943691	0.11739457167692191	0.17922290820658615	0.20783362512856232	c	1
0.09731374878922681	0.27427808754823063	0.18663129192085698	0.13512443971998347	c	1
0.20563629239165868	0.11152723024302581	0.2438766116129221	0.25471210229997726	c	1
0.09519651022506224	0.12649109231710035	0.22109649141524262	0.2556761136937101	c	1
0.13732077961574024	0.1431721398050605	0.18972559486474777	0.24598142472425888	c	1
0.1630754140414924	0.30432273699470724	0.21043287660501528	0.2428267267073613	c	1
0.19981245018743152	0.23564481597531428	0.2769667517739367	0.3639062398634635	c	1
0.13710326854360005	0.29340683277755236	0.20753620784290397	0.33945257656786965	c	1
0.1725446588371027	0.18718620046600037	0.374404840944411	0.23997600716945466	c	1
0.10895236376979835	0.2888262696413052	0.2365986098683616	0.2899967673186252	c	1
0.14914132904685376	0.23972450923947963	0.3509895162138869	0.21734322209622892	c	1
0.2758553042141547	0.23244426428948248	0.24488610728407922	0.33282939608935397	c	1
0.12630092198604043	0.23726830064272558	0.28573336296157253	0.3155721675806413	c	1
0.13346309687650976	0.011469404528488682	0.00326017238504286	-0.03221149383080898	c	1
0.20746631722328177	0.29633034497823	0.3360445765162121	0.2724223295593901	c	1
0.15891472321222408	0.2071995420889842	0.31035824087547276	0.2832603454426006	c	1
0.053209078607980916	0.05783331637500286	0.22663416339675482	0.2143655708933129	c	1
0.2352387573887005	0.11992795524397745	0.3938533820446375	0.16022227381279686	c	1
0.22303872851200765	0.20491341666865995	0.2645991587743699	0.3236683564580032	c	1
0.0019520876614668612	-0.005341931154156289	-0.018973454838156004	0.017180052628512976	c	1
0.15893909576715115	0.2186908531773899	0.2653141255310852	0.30891788650016505	c	1
0.06708325745345373	0.03693492428322774	0.028822812284111057	-0.014579733248574948	c	1
0.11126015208827666	0.5468896743359873	0.23209075067090992	0.23846203604515467	c	1
0.1082896993893729	0.14686647191311306	0.28671849535648936	0.21062707717632523	c	1
0.2307357746559303	0.1887562273538164	0.2695551688022863	0.29167505019671575	c	1
0.20558737420769227	0.2731113000235044	0.2768044765746535	0.25394844376826686	c	1
0.14923703434554186	0.11599083223596333	0.25840590576263767	0.2548362293060248	c	1
0.1857088706628898	0.17274672542492212	0.20397831267781344	0.14085030071309487	c	1
0.1651401331866459	0.2649486284387864	0.2518219910084836	0.32648636495766725	c	1
0.2232517777242813	0.2461313524101742	0.3260498882519562	0.2635308202697296	c	1
0.10929501988911983	0.26057873078812416	0.24928044231109925	0.4224559868261721	c	1
0.06532352629021823	0.03942107363393965	0.013692272138898023	-0.012625605067687883	c	1
0.20122026556661343	0.2368207285887292	0.2935788423078194	0.25320582477329945	c	1
0.1762951738535396	0.27463200169597024	0.2567184695835501	0.2921427952834826	c	1
0.07493719405052214	0.13488767749953823	0.2450631538764203	0.18809779431953005	c	1
0.1287983161290803	0.2886356182473416	0.3696364091833002	0.3145547004577086	c	1
0.1521109959306391	0.3175585677245839	0.22606160198394357	0.27420779840174386	c	1
0.1740460493516945	0.1822040137496618	0.32121604399046444	0.27190094600381265	c	1
0.13905906741452054	0.2613860210635792	0.24205642505629524	0.36939501170240824	c	1
0.0800229570839787	0.03778480228492243	0.007589781953458746	0.000519210846240852	c	1
0.16329230137556738	0.25282453633716556	0.19154286040367227	0.27209513994350576	c	1
0.06875568041164677	0.13195592655893454	0.2875324734909531	0.24796166904494368	c	1
0.14829516671328274	0.28985733058984886	0.22889985804891247	0.3555181688096477	c	1
0.0354894847292904	0.0061350462959072006	-0.028220655452475867	0.8017423717823345	c	1
0.12315443685709668	0.29423904562168746	0.18858716205227236	0.28321832644255296	c	1
0.22916635655586884	0.18694144708335003	0.25980378193533793	0.3276141508224853	c	1
0.1829919989582279	0.21074592378225124	0.29760745406781686	0.5618473836313512	c	1
0.18196652782033265	0.28524938165207	0.27911185059354005	0.28898769593289786	c	1
0.16846797549074077	0.23177515303688198	0.2418445411654949	0.3237200882893925	c	1
0.04977078530307409	0.09619881948447583	0.1866160509095396	0.15408203110267363	c	1
0.14124908646352222	0.15847926636311338	0.27932533196491066	0.24437185774402764	c	1
0.1455810330104722	0.2838679339282789	0.22996599150863867	-0.27883211081404974	c	1
0.11710510792997306	0.26884151877407514	0.18484134289618737	0.3197459500740157	c	1
0.2954958979255336	0.2232916775188185	0.3012118112520997	0.27290299566925336	c	1
0.32492351325039004	0.1954360594876446	0.2797983484307268	0.19362633145959737	c	1
0.1898688290424221	0.26541420928571907	0.23084336041050832	0.26986048606765595	c	1
0.10890983503072996	0.19702307573933114	0.2474651670096666	0.2609618432120476	c	1
0.07579972054667422	0.2985266575037767	0.27472022994688516	0.2042454145123507	c	1
0.08383900615390115	0.04035110389818263	0.020410997260127493	-0.03377363113621236	c	1
0.16570461466330733	0.22255978008619093	0.27940719940906883	0.2801971445655222	c	1
0.18534805450439518	0.011003965251884526	0.03265004718350188	-0.047227051311784805	c	1
0.15593143532449788	0.2868281012792029	0.2948939331452099	0.1797548932136674	c	1
0.09023399407231587	0.05165880701401297	0.0870539791282829	0.25405201145596157	c	1
0.0882724117059847	0.1247467859877945	0.28169693280603797	0.19019300744237086	c	1
0.12055021271708423	0.30469852194250574	0.26595333862775444	0.2302559978433932	c	1
0.1422009991432758	0.1704038387787607	0.21879463083331654	0.32659071327508604	c	1
0.21631243822925794	0.23260372849112126	0.21192897605748742	0.3368761160249969	c	1
0.24203357290789407	0.17440999241930277	0.20569276443294013	0.23779062666373044	c	1
0.12985304295857725	0.22586593150488996	0.3276011244979109	0.2953066526489828	c	1
0.12294491873499672	0.2593719907276529	0.17905924217359906	0.10208115680236027	c	1
0.2387497456233598	0.22527892850078363	0.3112623681303666	0.2714614868704343	c	1
0.18021576118046656	0.26862259339997596	0.24468504872110586	0.2770603382983874	c	1
0.3870255278918903	0.2867512385098397	0.2483359381639484	0.2445155677443413	c	1
0.15961281694855828	0.4916231815580397	0.16876815681744586	0.2865667641549978	c	1
0.17455181565019895	0.17875292691640995	0.23735817207446822	0.2875238195623447	c	1
0.05442259842567279	0.041930157851740854	0.009228449888658237	-0.004802709717941021	c	1
0.1543283545347958	0.1583540378358964	0.3097553353984864	0.27985502687311287	c	1
0.22224370006305458	0.21035197239484824	0.29811515643207304	0.3093552537802375	c	1
0.168168440995939	0.24494874511438663	0.2821571543584884	0.288094638043645	c	1
0.2419925508365409	0.17302660294661168	0.3114692829536764	0.275438155441011	c	1
0.14669744492923398	0.3110310806335548	0.25657909031915205	0.2968339480380028	c	1
0.24357623141374268	0.24209053177177256	0.3639112550999845	0.30311532211903247	c	1
0.2537451574240286	0.2899803709220566	0.2835694410536991	0.29420694614630194	c	1
0.10531487752256882	0.25002342686676393	0.18562712309592405	0.07848204336528668	c	1
0.12544365756607082	0.16204621807381067	0.293220061213425	0.27559661605204494	c	1
0.05297714591083241	0.07745679431365438	0.24854388160633015	0.20584363783212897	c	1
0.1119113013043369	0.25823647621640017	0.23920763535398915	0.30087250857641296	c	1
0.13248481226505773	0.28051063477207877	0.3688430875009354	0.24520570526275845	c	1
0.24308066969313477	0.2885252200391812	0.30728204217292804	0.3284338618494868	c	1
0.17680002292139455	0.2844684012641594	0.25678080179243273	0.25842903130267225	c	1
0.16254825415101926	0.32312438202132365	0.36019430797690294	0.24258247664608673	c	1
0.13985547429424575	0.20634870333501076	0.22619409351472455	0.33510069793342284	c	1
0.16065531302239128	0.29819604109436254	0.27313005997160356	0.22051296195992162	c	1
0.16730402289792254	0.16914850482373425	0.21853504126830697	0.2929996139025052	c	1
0.15544847005866072	0.2982934285407158	0.3035654713902723	0.2912509805803179	c	1
0.32450626926860826	0.20659182406521753	0.27038318968717806	0.23245495637705688	c	1
0.07512166731916921	0.1323239795751856	0.3125105837767674	0.2656846760471302	c	1
0.14523351773063364	0.161982288816602	0.3022050888014229	0.21765903562892283	c	1
0.3154585520119056	0.28301554268258017	0.18984550564687136	0.23384658194177693	c	1
0.1587391272604515	0.2921901085857	0.19666055042668276	0.21853591994616975	c	1
0.06695030033872608	0.01558154703266996	0.018440934605775252	-0.025059373504369254	c	1
0.047761033328769124	0.04189203515674385	0.1068245173652329	0.27715955284631527	c	1
0.2670498079088148	0.1972669520997022	0.16429521120947976	0.2607676718520436	c	1
0.14228166761956315	0.2492166118978743	0.20825896157467502	0.29617191772993234	c	1
0.19846382446383476	0.29828633195620036	0.2624701268937828	0.31623141593951914	c	1
0.19638053729435065	0.20065498873810128	0.25797390282897736	0.2519626589407567	c	1
0.23740991977962989	0.030184602423422902	-0.016481204052764077	-0.05438848246841202	c	1
0.13337841365205402	0.22924990238212545	0.47043831202114333	0.21323092931321597	c	1
0.13417371037216264	0.22673151466379696	0.3078069782306631	0.2275220155877048	c	1
0.20068756142831967	0.3355234167796396	0.2622650843560842	0.22163027004992103	c	1
0.19148552066199528	0.23551856944884686	0.3897936389960276	0.21058111012707725	c	1
0.23838557175382963	0.290555766830131	0.2865802531015871	0.2442663775343797	c	1
0.22428197572134764	0.2069376428104353	0.29371511109825477	0.3554077423466296	c	1
0.2021883574676703	0.28848843805582214	0.41176420653577084	0.22822196793917832	c	1
0.34965837827988105	0.23658995783207823	0.3041957849636244	0.21677204702877123	c	1
0.1612320410112081	0.10470347161098269	0.20404809700431534	0.23900538780242184	c	1
0.12422034896401515	0.30609876737397973	0.21616630514174265	0.32075530513610767	c	1
0.12531719372612524	0.22261417064008876	0.24163139717321566	0.29282358947887976	c	1
0.4047489038675321	0.28960454989510515	0.22376966515607977	0.29512898685473976	c	1
0.20677502175363052	0.2832827422718778	0.32639458260232124	0.26337758207050643	c	1
0.14272157310033032	0.2942134348947712	0.24490312827095767	0.3909125981289177	c	1
0.14453675450903228	0.18791522961424292	0.2067097495014014	0.25392938719119573	c	1
0.25563473820710036	0.20996495740433657	0.34755673155001227	0.315275860067659	c	1
0.2120212221982446	0.20389740644216808	0.2864982054033897	0.26071263339727707	c	1
0.1787742008976673	0.2355029003504587	0.2828140682095906	0.14835863151905668	c	1
0.2257527652144936	0.22313011930034712	0.2704018677649071	0.2831486933968071	c	1
0.15396152731050763	0.20622442876867939	0.2771824790316446	0.28715392198543416	c	1
0.09079989783277244	0.04465133647467565	0.0022647763654733595	-0.034878081536012046	c	1
0.28601580097394064	0.15438211063670684	0.3032111418769925	0.2310502600437469	c	1
0.15836954075506754	0.3151598123824917	0.29055490461317246	0.34157040085824764	c	1
0.1963973410146632	0.16996362832565445	0.284951690240192	0.25577202573331	c	1
0.26711978522102414	0.2292740386652391	0.24191726434127	0.20294929513858068	c	1
0.21962725048342177	0.2143681066795968	0.32807579644167517	0.3071342363650517	c	1
0.17234886046318232	0.2994415883118654	0.34343825957651947	0.30880295721301204	c	1
0.1118841780415259	0.014770304781441992	-0.008254543942120307	-0.02789062637407834	c	1
0.12336477516004446	0.30134848341875703	0.2586429780122666	0.3244531408073539	c	1
0.0787231623039965	0.09965414871562778	0.2087383548031392	0.2062713119617948	c	1
0.07405611431498364	0.03208217982790136	-0.0046324601256858755	-0.008160115836243381	c	1
0.3801193679432019	0.2210851732316748	0.227646823099309	0.26095216619850264	c	1
0.2924591256591633	0.1825833075384434	0.28744837298503517	0.1916236121052861	c	1
0.1791964445373336	0.20382366196116217	0.32561354811339066	0.3406904689356345	c	1
0.14343326129503817	0.2444142930801713	0.32736007367761	0.2870723014061821	c	1
0.24474792847982813	0.275692448605461	0.2378125504320823	0.19955541866177876	c	1
0.18077596050911818	0.13116890139530651	0.2518809173341488	0.20655544620379887	c	1
0.1870408897011095	0.26478249337042015	0.17433736686309978	0.42071760734567043	c	1
0.055244937849889875	0.04313017214220346	0.2042606726029544	0.2251596216783449	c	1
0.1450480374155311	0.15733276793059467	0.19059522498342144	0.31756986754781635	c	1
0.20992138135520988	0.21378295971006162	0.312661563060042	0.3351481201285548	c	1
0.22696264686160403	0.2774712570915492	0.2027325540540822	0.1974414993888137	c	1
0.17486724404285128	0.2372999204726145	0.29167179905714113	0.32139333631067385	c	1
0.20838900948374667	0.2397225749279263	0.23772308608032564	0.28908147569546405	c	1
0.09152062008217414	0.16151071944854492	0.22439199141350344	0.3713709435699219	c	1
0.16259452227124985	0.22691569416918866	0.2995781152006973	0.3424014739146891	c	1
0.2271663493129107	0.21793221987116704	0.2830163696200731	0.3510734083969047	c	1
0.29809321232217395	0.20670671909916408	0.2525047146057077	0.38428707018314584	c	1
0.1473202485786539	0.2323578601659125	0.3079310405157757	0.4414619862839014	c	1
0.12966594745990365	0.2485436588629379	0.25821618326361323	0.27194168452897205	c	1
0.13192954592864237	0.2636001293188904	0.2452641052551691	0.3488414892780272	c	1
0.3219707087879573	0.171292436427841	0.12049494766449377	0.09835756285621414	c	1
0.17272908820946387	0.31319249045443553	0.2503617685353011	0.27389016220731	c	1
0.23335114368550594	0.2573990635401143	0.2660938842328561	0.5579538375643036	c	1
0.20835214337890273	0.23621415824127848	0.2764183835171654	0.3766384223735108	c	1
0.23854684238402604	0.2716740588477339	0.1817830196620302	0.30068505374865057	c	1
0.20626613766562843	0.24765803482216933	0.2381840466593542	0.28479740205366816	c	1
0.3321725948281196	0.1693798694427515	0.19985613510860514	0.18948446862416635	c	1
0.13686186010053702	0.01896311980049976	0.0617563948726838	0.1696985530866543	c	1
0.14308915638495728	0.2791625244040883	0.1903647210873471	0.3211127217330795	c	1
0.2191591521476758	0.19442565372275444	0.7292209272264061	0.28294293836352	c	1
0.15526550749089288	0.2636174768900291	0.24700447829284272	0.2938742342672945	c	1
0.18944730159113643	0.23648907741956474	0.20539341373044315	0.3217642811527682	c	1
0.22564412980167908	0.2585746305566023	0.24743174630691653	0.21154418460519925	c	1
0.18057989850910838	0.14602554650635238	0.12809648134540164	0.3763760740842308	c	1
0.19852148135464284	0.17994351338532374	0.16338574307599582	0.18796706249335154	c	1
0.20091870958278263	0.24618510702137072	0.2554595714453599	0.2308907674044191	c	1
0.27172466267666096	0.19042113489901238	0.17529389965585518	0.32330330338558705	c	1
0.2575766988189563	0.21967518185845056	0.3722871832123579	0.2704108043061535	c	1
0.22569024612376126	0.29574020113826577	0.26725398772579606	0.36748232580017953	c	1
0.20264605634605573	0.22107700283211476	0.3732559663110847	0.25772641365536986	c	1
0.27799124081058807	0.2328219989011103	0.3235364485237156	0.27609264442078696	c	1
0.165528109076442	0.34937471805430764	0.22496518238597965	0.29209239203332416	c	1
0.12716226795370517	0.017093878300179926	-0.01388393789389873	-0.040643897095008645	c	1
0.20404908669359112	0.23533040685175266	0.33578223104916405	0.30659718767115246	c	1
0.158618116897238	0.3005777699114383	0.3066198080393881	0.15990749221631395	c	1
0.26759730658668573	0.2122639139672591	0.3047753025893583	0.3528419858694411	c	1
0.17340198310391608	0.2313844058280229	0.15377503661516018	0.28521321255200327	c	1
0.24032415937857482	0.25823571046169924	0.2804811471343002	0.24213247562644952	c	1
0.15214905421657124	0.3373829595270073	0.23335655328408134	0.17864204612874549	c	1
0.1401337021678774	0.266453353420623	0.207764618484995	0.3625131282537989	c	1
0.16284159531519735	0.24548437885539023	0.19020564037816057	0.45463480406006435	c	1
0.14242775040708464	0.21174902759552036	0.20497796794533346	0.3061017612163369	c	1
0.2539347618313119	0.22188416534378483	0.14318605635954504	0.29357837990849156	c	1
0.2875742092219376	0.2506817616117843	0.1525128268632518	0.38426382070633436	c	1
0.17786331356493656	0.29324722679541554	0.2530056545514009	0.2666996177763959	c	1
0.2068253463473019	0.24431223506498828	0.23015791113822814	0.30376240386244985	c	1
0.07070582702491424	0.059501646030806314	0.003947788501390094	-0.018800365708347987	c	1
0.14836595398584942	0.22288014167841605	0.36556700412412035	0.48899078116383426	c	1
0.0761703622910093	-0.00684005195204002	-0.038397882769346976	0.008114267089121037	c	1
0.26551712411288353	0.22443501045361242	0.26372752361419577	0.3287294421206423	c	1
0.2534533749634114	0.22873458802439714	0.2519756774419638	0.3054910583915492	c	1
0.4701941417266078	0.21555016301502503	0.22527799247638558	0.3252696010281546	c	1
0.27279270823674656	0.2038130515031997	0.2543863947973506	0.2383837108612101	c	1
0.3256624641570862	0.19922436095610782	0.34606433883550874	0.32263579731977887	c	1
0.1593108779933052	0.23010560801522384	0.3089254270684224	0.28169246167276024	c	1
0.1940618165358386	0.30018834746555983	0.29193464048755013	0.3034867245125392	c	1
0.13407128421518646	0.2312386754492454	0.159588202521696	0.2957660875872713	c	1
0.1476146390435819	0.2675756992472908	0.2418004571707617	0.2286308062954449	c	1
0.14795549825304835	0.28666259471488914	-0.0488812133870229	-0.039740101516422086	c	1
0.2177921028286436	0.2402298418711264	0.24751668865578552	0.28440149528095926	c	1
0.15728295863976233	0.2363564054274216	0.22061897836123506	0.34360854662592377	c	1
0.1398557966655575	0.2423676324068484	0.26689290802374577	0.23147228352009705	c	1
0.05331377074229894	0.051717793624120975	-0.008746578723758558	0.0	c	1
0.2921994039751959	0.21964314901614354	0.25440785856212733	0.3274867792963973	c	1
0.2881072683712274	0.20090773451030747	0.32742736922036625	0.20832061139977492	c	1
0.1683440048144234	0.24791348642788805	-0.19088327366120186	-0.015393348639194759	c	1
0.07218133673054772	0.05166282992853418	-0.0020740770481541154	0.005022198796794907	c	1
0.22338215785655713	0.24173113617652342	0.31082144342379586	0.28798218966445727	c	1
0.2548873257600079	0.22984917290722434	0.25959843073992594	0.2984293433193927	c	1
0.1883469054146122	0.2877496354543836	0.24083260091404343	0.38667680121369324	c	1
0.24224038224397398	0.1959242790584997	0.23208111433856402	0.29813769726054223	c	1
0.11676018224021899	0.26891817133569135	0.2632669211569577	0.20814772311489496	c	1
0.22905442079679314	0.24433529068005788	0.3290719045629358	0.2365676448935189	c	1
0.18403373610991358	0.29033197636549946	0.2485130697129295	0.3566307074640057	c	1
0.11863530142666569	0.25721542762547556	0.16486472907613622	0.31624611554830434	c	1
0.20085389121843383	0.2945817668635168	0.29053784495522283	0.21999776843107993	c	1
0.1440876453554273	0.1681568643543473	0.22993995079503274	0.2383268476578764	c	1
0.22668923190203089	0.18896447514977951	0.29326955764194457	0.23882318281706624	c	1
0.21477668587357537	0.2521270966891792	0.40582274364172805	0.2299650391697964	c	1
0.210256559028789	0.2752974510461418	0.3283135936785722	0.36128632917812753	c	1
0.2259925618715287	0.19638420416277644	0.28013192147022614	0.32972156872768366	c	1
0.24347907117967368	0.20706158542563946	0.25967302713936147	0.3293105075762969	c	1
0.2157740344435337	0.17972050061811207	0.20462946354576847	0.2811936195417214	c	1
0.16634664983629358	0.29698623390482287	0.19345797052408714	0.34922846377408756	c	1
0.12114425009570928	0.21931052725929823	0.20123280288798323	0.10884964835693713	c	1
0.18657187582600038	0.2862223666502584	0.3111511707345795	0.21898740919395265	c	1
0.178274096596951	0.18787328852515722	0.31171792392766084	0.28990271377130034	c	1
0.15680794392381947	0.30122906791163123	0.27423481095770685	0.26022365711314854	c	1
0.12034393048255969	0.033422820149475764	-0.01695778742799932	0.022819993249438054	c	1
0.11858554884083893	0.09481309558642091	0.10172286100998872	0.10687839937738267	c	1
0.16502536588813466	0.2671337942682632	-0.0120138939343595	-0.07493129608644229	c	1
0.14569699237711572	0.27705999932952885	0.24649569582681635	0.3531055455389083	c	1
0.18156923450916745	0.18496498949279577	0.20912813882297657	0.2929604172452913	c	1
0.1048449611645002	0.20227320629554593	0.22588114125825415	0.24221359445650953	c	1
0.08157909459797857	0.06537343379700614	0.216683477714767	0.20332078941604714	c	1
0.17504516936287412	0.2473285613984329	0.1779216511886063	0.29848437340267847	c	1
0.265818793754601	0.28935408455338696	0.23263229937043553	0.36165999926871434	c	1
0.13243183533612018	0.22401648870228064	0.3307084278802779	0.2478199289331865	c	1
0.18847496890007157	0.23171971612162437	0.24428469111649276	0.2729254728445847	c	1
0.18031149096828358	0.24386285632345098	0.32386186666924344	0.2881069305361288	c	1
0.16791570817468174	0.248441358898489	0.33622941285474195	0.35686901337821814	c	1
0.15748301570012466	0.2331405462568986	0.1839694243568551	0.29304713638152236	c	1
0.18372022055502904	0.13251630899615732	0.15699058299939825	0.15646215702820693	c	1
0.09090990031845757	0.026868490591366506	0.02323298298161576	-0.02174886197507828	c	1
0.05824186576463931	0.11201734229879946	0.2432713329864867	0.2572105011190977	c	1
0.14604677471383157	0.2396817253192736	0.21375971013293096	0.319133627964397	c	1
0.24073604408482416	0.29694471858907917	0.258357783099753	0.27577527846219935	c	1
0.18001701671288323	0.2665553342777128	0.29838791592720165	0.29011245219560816	c	1
0.15851468089016732	0.02040108144539435	-0.021393637602604546	-0.040601256146822834	c	1
0.14248985004553827	0.28185955658653067	0.2724034853309904	0.26460797401054875	c	1
0.2458827296826102	0.3223106539792539	0.27530056097715305	0.30048394685002616	c	1
0.08339916182243313	0.029500635863729956	0.01899786160417224	-0.013458369438154117	c	1
0.2242600208851665	0.24910900345570797	0.2422301663759534	0.2955642304577607	c	1
0.1831256933575468	0.39052975142295854	0.33116760008896323	0.4048327720315587	c	1
0.1332597732767646	0.2989839696837109	0.22088208376270158	0.36049825188808104	c	1
0.15889737625574582	0.03913318652631207	0.007562152616288998	-0.015704904401920114	c	1
0.2973535538733464	0.27761154065272503	0.24210016798616454	0.282830373391291	c	1
0.12263491555409549	0.25530669982826765	0.2433290918295518	0.35525512173124124	c	1
0.12995550261805885	0.2421380296136376	0.22335905176000942	0.17999966129077893	c	1
0.15294228640156138	0.31922213899453855	0.34912284261566445	0.20653222691677647	c	1
0.12394586050170192	0.3169344371380624	0.25439787066070335	0.24887751722264867	c	1
0.14154640163406998	0.29271643992591423	0.20672951385385313	0.27848720935218935	c	1
0.17439636050462679	0.34665456849700926	0.23576034827024409	0.20660834735747344	c	1
0.21873177408418765	0.2766310389457547	0.22592817451711603	0.3004326253201357	c	1
0.20833709632144218	0.23239322461119233	0.29660143485235585	0.3404755903729857	c	1
0.13796956677928002	0.22264200339162704	0.2533320764623693	0.2674925649090324	c	1
0.6767600572497887	0.12364124495508452	0.17896553385322955	0.20413655638061648	c	1
0.2276698375293607	0.21416162309210723	0.23162940822585754	0.3587030830875685	c	1
0.12758478901680906	0.2111615821592647	0.27457506851781865	0.18123578003720067	c	1
0.1927565731418488	0.28483759558202754	0.2501427659822045	0.3813167174610043	c	1
0.2254676274401103	0.1737206339958934	0.23743096919840592	0.34484494829920204	c	1
0.08484024072269268	0.04601305230156741	0.005058061581576604	0.0	c	1
0.0446191920357139	0.08136820768102554	0.18084963471333765	0.328383807902004	c	1
0.07945346568095375	0.18206023336142022	0.20584307526606266	0.382791064082482	c	1
0.13452662630914383	0.3040459655314323	0.22892794152559393	0.2988920072704275	c	1
0.23004588497623576	0.18015331586349914	0.24442828582132986	0.30884499723374237	c	1
0.13926940726788872	0.2595291543462336	0.16744204720670253	0.26938786290591055	c	1
0.12327874899513364	0.0710309412541271	0.06862036038451214	0.28045660504595155	c	1
0.3157734132592558	0.16302720591593506	0.21099159464823758	0.25131165769894526	c	1
0.14908698598753148	0.24881368132248288	0.2719708100484957	0.3521962084381719	c	1
0.10651139770252369	0.1902140741435841	0.123202665922937	0.15159827482371446	c	1
0.21517435269563914	0.23876542890240643	0.2814239738866553	0.22979704356375666	c	1
0.16619857268084992	0.24704606534124124	0.239142454264807	0.2419761109855729	c	1
0.08229773269835855	0.061821622488238935	0.16348349656189243	0.26984925073175836	c	1
0.11164165197613415	0.1637039411279167	0.33691194520907414	0.3211376844124485	c	1
0.16330457148302066	0.14822702926230896	0.22679828391069584	0.2564175239727258	c	1
0.08516439656508681	0.027094664423601367	0.01086999331820302	-0.020019125773909473	c	1
0.20557347078779772	0.29188832852528557	0.3726320317352898	0.26044419361300297	c	1
0.15461809204589552	0.25996137707550443	0.2885339475044372	0.3186221681638321	c	1
0.1756207451078684	0.2265101020270944	0.12425586793166614	0.15148733017966254	c	1
0.13400957501093386	0.1831797960999887	0.2170281207187117	0.17465770628055574	c	1
0.17642607831994522	0.33267676310525157	0.2439472353103103	0.20558706604691696	c	1
0.10827512877030476	0.21302691422421663	0.25885706776925144	0.24294068832142204	c	1
0.1848735127530425	0.2586160597941485	0.22270474021186534	0.25832695772455666	c	1
0.17256843520385537	0.24246318203713182	0.23887635271369873	0.24514825462199982	c	1
0.12482370696681012	0.21181421495580927	0.2499675306458081	0.20680609231839403	c	1
0.2033557180268509	0.21491970531645474	0.3862296977373729	0.27525755984819456	c	1
0.16191763922996666	0.24115035091594283	0.27419753307816286	0.28194151502106957	c	1
0.262937480042279	0.1950159104652948	0.20782684162705042	0.31004566367687003	c	1
0.09946363117148145	0.2768888878664302	0.20633829021686168	0.3759684653770743	c	1
0.12490279408064138	0.24781866701027816	0.224373839374818	0.3147985744799839	c	1
0.19327281243099925	0.25534459440557183	0.2643379981558275	0.3227330859291542	c	1
0.17349932480410019	0.18115673390255013	0.23843690220746375	0.39572764435091695	c	1
0.13079681818374148	0.1305887609680388	0.2638651388070037	0.20997695780469092	c	1
0.10834613437850672	0.20397424631446237	0.19582778735530995	0.27836880044907847	c	1
0.24405050505180728	0.15871157614187154	0.2710278432759212	0.2647413646807858	c	1
0.16115736988799712	0.2329504059289013	0.22615742421296842	0.3403815606801118	c	1
0.17645522558313753	0.2997515253761249	0.23988946999973804	0.31665463947386263	c	1
0.17231172442595974	0.5557223643689969	0.25583764652650637	0.21091564885819092	c	1
0.11721458769355284	0.13504092322752417	0.12135168999403362	0.30869356733920483	c	1
0.29457145856850964	0.1985905185323721	0.24070054826289583	0.14824272784209647	c	1
0.15651277372889974	0.30551888708526115	0.18779646805791453	0.26094285637797426	c	1
0.1150974907670497	0.021474953211895662	-0.002842262509191699	-0.04313873184398373	c	1
0.18297231417117812	0.28123760105781237	0.40229660140890816	0.2195685351154639	c	1
0.08029258419325026	0.008844896205729558	0.07774025963457164	0.16977488984691924	c	1
0.08166785822951789	0.044248692016334176	0.09702462548765699	0.25301544438934337	c	1
0.1988688186351849	0.242193035041605	0.3062111836331972	0.25118745683038424	c	1
0.14597744046225758	0.2802059924829929	0.2284041694134515	0.3572219643326129	c	1
0.21056162369047182	0.23400612893040515	0.2803161446129047	0.1467955787662854	c	1
0.2045094192926414	0.34489040185667585	0.23160655492163265	0.21440321340691645	c	1
0.22770103069705144	0.2550306219159823	0.3108193266329849	0.2666711421356028	c	1
0.20353447884506937	0.1914475612210165	0.26491399975592345	0.32446953442743565	c	1
0.13354860047818876	0.26724472542484273	0.22464327617369123	0.3843588913914057	c	1
0.20759769637537026	0.25379046440618436	0.2575489797649803	0.2397202055391654	c	1
0.14292511730334442	0.18195471891983261	0.25758697711215445	0.2952110232017885	c	1
0.07868547998477071	0.11830900596645037	0.18217828152023954	0.19430297197836968	c	1
0.10937292187356905	0.2683286591897574	0.2611915100771901	0.2920525553605523	c	1
0.19835682652382272	0.251760914314374	0.38901253749543213	0.33645602285897014	c	1
0.19998569157228643	0.23587087625533243	0.3044637938451303	0.28855150698555254	c	1
0.1499084024588872	0.23214105580722763	0.26414967941026707	0.4128437653014387	c	1
0.08115491379485255	0.20078191126112863	0.22108629967556456	0.31913024431091647	c	1
0.14465869789625593	0.25492237535519935	0.10990068396100416	0.2286351420326872	c	1
0.18625644187037635	0.22123441152130663	0.18358478511607412	0.27018719294864724	c	1
0.21393111947444188	0.26879541767187476	0.3075959139970738	-0.3780554198954049	c	1
0.12516533018538664	0.30409583510810567	0.2546353526769969	0.3456471046170974	c	1
0.11816478659286556	0.31032166584372695	0.16166238340216985	0.21073089645675525	c	1
0.17929376409864198	0.18957914508162585	0.2726408398631852	0.17323898869900173	c	1
0.14819267379004125	0.2721989158929637	0.21694134100678944	0.31144554547958536	c	1
0.13809028717349395	0.2884656279528178	0.20047860583448718	0.28590935532309325	c	1
0.2424910036695623	0.26465367798190864	0.2718676789273944	0.21030875707576352	c	1
0.16811665826942174	0.27146074201755394	0.3420407837827637	0.3130534961444018	c	1
0.17941129049383325	0.2705080117327582	0.2894652038387923	0.340728526717287	c	1
0.07183197600684497	0.6356666991072332	0.22661192194539775	0.272972609134229	c	1
0.14715497580913992	0.3106308072285849	0.23697632804868746	0.34293263383969275	c	1
0.09220067806578633	0.04468890557560835	0.02200844270838713	-0.032620260934200486	c	1
0.17439985205159167	0.2819458718706625	0.29728723647819644	0.3105185342535352	c	1
0.14556972505550636	0.5262580201653887	0.3110791892376749	0.23453572723285404	c	1
0.16993391281117562	0.2573108171329191	0.276745124366133	0.2860500967587888	c	1
0.13695624586401198	0.31006922868176723	0.2765848237399948	0.2763591075386849	c	1
0.22557958520417445	0.2898963939908195	0.31615442073407735	0.22361378336822849	c	1
0.16372345229958526	0.2701966140441735	0.24559968691878337	0.34685627009204917	c	1
0.29450056118688606	0.24762155151370865	0.273508761868632	0.2768414756887703	c	1
0.13262448171665842	0.17946582223666263	0.2824775644944131	0.3372666541489228	c	1
0.16331585972547005	0.219693598835557	0.2893729267360045	0.2871705420963839	c	1
0.06065875016529236	0.04311350964116044	0.01756691886097323	-0.005085296602188504	c	1
0.1583093845959106	0.29170377624637966	0.26588827199441706	0.2621118537723282	c	1
0.21123673892156639	0.19402248077520623	0.3391510207013729	0.24517399466306353	c	1
0.21471282261599284	0.24367909164955168	0.27115927927013606	0.25239426023982453	c	1
0.11956016154231047	0.21502036713441414	0.24060065157267382	0.32496357880365573	c	1
0.1759882115785891	0.252842112132786	0.28963425793165276	0.3948159746966009	c	1
0.11545277832484943	0.28581001552338614	0.2112929247341934	0.3045136275160293	c	1
0.08203785450450249	0.145369061374547	0.303284225941956	0.24185471692016067	c	1
0.24608634535175114	0.18515904132277072	0.23436674727809523	0.16825675005461072	c	1
0.1888708969532261	0.22798422532084822	0.21814163842546494	0.639887808890219	c	1
0.20134815077001567	0.2220703115697707	0.271109298940823	0.2349515478498804	c	1
0.17983335939777745	0.31804929402040916	0.20085117744082118	0.2642236125579052	c	1
0.11137650129414635	0.1090655047453327	0.2385226804351898	0.2854893328032383	c	1
0.16849391671796743	0.2743287927900562	0.241032893777465	0.21298590128125233	c	1
0.17208475822338973	0.22526592317366403	0.3580038918028474	0.22887883307737994	c	1
0.20224314619846587	0.24156874130496114	0.3009294664993786	0.2796795667461018	c	1
0.1415804037743438	0.32012231998811636	0.2850914743934676	0.2731124493301575	c	1
0.1264246739994949	0.2856168469038297	0.19833362782185968	0.28473594622939996	c	1
0.09053111203688742	0.18330818148496156	0.16067093032837249	0.13935364456072158	c	1
0.13721410597491693	0.33238971691098324	0.2051316495276914	0.26670522144710584	c	1
0.1819895533379238	0.23782593762147206	0.31818984052650684	0.2828861653626729	c	1
0.16859856848958074	0.310546280743212	0.20212376303768007	0.30642361907915117	c	1
0.14447408125664504	0.21419855577337718	0.3028805025100732	0.2974543704882661	c	1
0.26283692875351783	0.21381416967196934	0.3033909339919361	0.30025149050340844	c	1
0.1465784614673736	0.29309938496497706	0.3194425953857185	0.2618844421620946	c	1
0.13303110281098493	0.23265903490842937	0.23828848793114246	0.46709713168210754	c	1
0.11673762730767702	0.2681148174656156	0.2978571212223609	0.26354192287113765	c	1
0.14791861561911473	0.3128934233056441	0.18989176573836009	0.45064902860394634	c	1
0.21464342402279193	0.2902563128360773	0.22075339066481398	0.18397523181895528	c	1
0.11778303565638354	0.23284309747640913	0.22991059601313033	0.14658578236827624	c	1
0.19750749386321012	0.24882950567180362	0.30340490471860765	0.310852426476201	c	1
0.18007207908637185	0.1955089061806328	0.5138131960534467	0.19897784304301644	c	1
0.23566450524340207	0.23861044973226955	-0.0367616784977696	-0.01106808748479423	c	1
0.22319576790869095	0.3067001538541623	0.2418396000281658	0.2378437436560465	c	1
0.1611151045985034	0.2850775009117969	0.660293861641879	0.3090935444721646	c	1
0.2693341814559295	0.28230994525457065	0.23328446302742048	0.3158039315909334	c	1
0.14923207383557802	0.03382157476193416	0.0023194722281965484	-0.00981492802244299	c	1
0.08897122219229744	0.2731422019451392	0.2441085983362553	0.24913450139101398	c	1
0.15140275854682267	0.2572373878029535	0.2772886123573175	0.33632851850767964	c	1
0.0912150996529382	0.14125423671878612	0.19210999974721404	0.2322404388041836	c	1
0.11808221538684255	0.26705574959465966	0.2029380194360572	0.2530572307392901	c	1
0.058568245121717856	0.028121696528711115	0.01575622715756072	-0.009789305514107734	c	1
0.18314562161836537	0.20041293079960162	0.2817735841993887	0.3332570360057282	c	1
0.17789739566106821	0.14596449259168334	0.196482932214951	0.17233083493548637	c	1
0.11688693580798308	0.19532651421797723	0.24915964497630952	0.3304187272138573	c	1
0.0896704643279084	0.009717015820717632	-0.011516823938813116	-0.03207512350558163	c	1
0.19562995600171992	0.22616506031411907	0.2785858541478688	0.29379875079725376	c	1
0.2156151216598874	0.2168718225423271	0.32299500394009345	0.2927509643973665	c	1
0.13401689053564397	0.17322327823665482	0.17384889942051404	0.2172484703944128	c	1
0.20175808483119181	0.3080618553158189	0.2748164739875933	0.2458732790290433	c	1
0.1540101329630215	0.17756966105933034	0.2729103246256056	0.388005741465134	c	1
0.190831059378752	0.3034228893755041	0.20974100833243753	0.36018900490336225	c	1
0.20663988879561535	0.27851316021819245	0.1912980895169824	0.36275623253098843	c	1
0.11639622686461511	0.2586626118646994	0.29012219481878687	0.23294842364654111	c	1
0.16487357826820523	0.22203600936782342	0.18705568633475164	0.3186303765871986	c	1
0.04877906768682066	0.04372322167205512	0.05090678139738263	0.07732222301949684	c	1
0.18967254259254568	0.23736468492276058	0.3596961891868168	0.23626338710402486	c	1
0.08840853159292603	0.05918503119147812	0.02169260841476065	0.01500727659804292	c	1
0.21415413288020907	0.2930905162469655	0.22331657452576414	0.22193212052135014	c	1
0.17290323371498506	0.11855285286706391	0.2189579893029448	0.23182833064746133	c	1
0.1414727400960709	0.20953901175744497	0.27998460363556943	0.33547194754444826	c	1
0.23004036266702688	0.20192395967663146	0.2982417420044475	0.2050828092866048	c	1
0.20289217097483123	0.2251503708145376	0.30346541319988135	0.3125046876963636	c	1
0.14641414131981137	0.30104881336841777	0.2972610155467921	0.22800770050892685	c	1
0.13240580210418665	0.0488243102284705	-0.0075789245256832226	-0.033020091987364504	c	1
0.24068956985475126	0.2685735526396718	0.6151633475546688	0.3177893756814453	c	1
0.1505742378954023	0.27969322821786813	0.24249507826554997	0.25723588229595945	c	1
0.2027325540540822	0.2293055147859733	0.2595926825878475	0.21834844121271682	c	1
0.09718427150014128	0.21865338673299742	0.23437101342178132	0.31549517577441055	c	1
0.13120202916763066	0.048323889596984027	0.004495624603808295	0.03189989753529978	c	1
0.16371475862373747	0.28508350694731666	0.3036360144948999	0.29759054306646215	c	1
0.2597284983556395	0.25208685726884245	0.16267000048096905	0.14120622723551893	c	1
0.20534849343374875	0.2596641365033155	0.3303197690260235	0.4001349954302396	c	1
0.1878779890561365	0.19968971801334998	0.25087331665106055	0.3636015887508174	c	1
0.10638580838990896	0.25252070148359806	0.17658070796871042	0.23079951404716334	c	1
0.18501733556433192	0.1843665494197172	0.2403740842643564	0.3064061643214905	c	1
0.1421424177516424	0.34045954980268034	0.27507521753723135	0.26495913794073894	c	1
0.09229200059896205	0.023452574736830423	-0.008837755579361164	-0.04045974136127801	c	1
0.11452680231679599	0.2627786296669759	0.21197984537216438	0.2884783895225868	c	1
0.16772794741447378	0.24647604761268246	0.3076679135231626	0.25814385558594294	c	1
0.29582693871718047	0.2511818599277192	0.2526254516600949	0.3161697879212985	c	1
0.24203408729822073	0.2475547751884059	0.2258798519488212	0.3403208207986304	c	1
0.06563558206636443	0.04321961582455469	0.011015771226593724	-0.027507544319910874	c	1
0.22815011424365597	0.20728864736357064	0.205600419847188	0.2926615937723251	c	1
0.17134181779085936	0.2805596881633404	0.24023295905755399	0.36650226441835493	c	1
0.10024443037470178	0.26223996606674893	0.09539423169255502	0.14210376333019295	c	1
0.17417078118979398	0.3165031141836882	0.23063655810476394	0.30663977605510234	c	1
0.1131907732939926	0.2551253729558495	0.273816334317123	0.24674144415360239	c	1
0.11229387765452395	0.20288054872735442	0.26398059384714395	0.30258368637466665	c	1
0.1416409550263716	0.1548569226541107	0.3219250897174097	0.33562078941497037	c	1
0.11296319258844498	0.2329400664475397	0.24338301392147457	0.25299934470485125	c	1
0.15521256277473566	0.24420339930168847	0.25917325251958095	0.20570988109978697	c	1
0.11650733555473644	0.2780848488237073	0.257371180963787	0.16482214412608553	c	1
0.16934390196648225	0.19640857643246312	0.2503792589854661	0.3067967403496604	c	1
0.06674392642001886	0.007862272673318984	-0.02412512797035663	-0.050829503192830805	c	1
0.17179678046717164	0.17054470263500793	0.19318209068407435	0.22051695129003082	c	1
0.16624654747551704	0.32228625520569415	0.2390857691682989	0.31765910886079257	c	1
0.08310789568955057	0.12047119381889355	0.2754041067010321	0.21234513912905698	c	1
0.14845832298707548	0.5934229197665677	0.2846461504996774	0.20876773058797915	c	1
0.2740047270497954	0.22359119357970073	0.3168529712157445	0.2299441236240276	c	1
0.1734751970233688	0.30473608332708757	0.2441821332972293	0.34275588571776394	c	1
0.13097336792561318	0.26343467641251916	0.23495978192140135	0.29246679795985625	c	1
0.14206303079628088	0.18485963330988503	0.1951745452409071	0.17559316249085097	c	1
0.09764329840562173	0.09933280247346628	0.10939008905034193	0.162380279832949	c	1
0.12842439955542845	0.313259453969638	0.28353538783774795	0.30944847943592535	c	1
0.1642299091027316	0.2778412390166552	0.213468642876102	0.31670365219515056	c	1
0.07215611541348525	0.19377465973327454	0.19402947481560714	0.21599495842124478	c	1
0.10846659489254652	0.031235554620281984	-0.013671215346007431	-0.03101560341389385	c	1
0.11203734171158537	0.31281298984222505	0.2874522402252565	0.37387482437982994	c	1
0.16904016710517053	0.23491319618409268	0.2364767419460783	0.32016091204301367	c	1
0.16243480890522125	0.29938340045779355	0.054952040679126915	0.23989556436448878	c	1
0.13705938696044037	0.21226721104541385	0.21883335093669853	0.336621231916668	c	1
0.19182840725010092	0.20190143684143924	0.3677459440319021	0.21338216386712353	c	1
0.2142845162619986	0.24288903207079335	0.2603173426895083	0.4325325164572378	c	1
0.1633939539663815	0.20010698691307574	-0.01956959736843365	-0.11418367233982751	c	1
0.06140585481726934	0.04937885280784448	-0.01177101934523424	0.03009331681755692	c	1
0.12550764788148558	0.25094262696731895	0.2199192312683997	0.22208894868813558	c	1
0.09053296026757629	0.13396399383335736	0.27280026897130044	0.2173685566283424	c	1
0.26941312224832065	0.29299861106706715	0.2383590918405497	0.24924916621283472	c	1
0.16629004968765443	0.2206462787557392	0.299506841069335	0.11359243399773725	c	1
0.1930131081901199	0.23102545771382882	0.25258104960238054	0.3165476250943077	c	1
0.06872520241262917	0.11300388183078915	0.27723834301029304	0.17204051914337562	c	1
0.1535220801623977	0.28828605267797675	0.24345694587028946	0.2757832395459568	c	1
0.20517566036785165	0.3145949926017225	0.23795016749168565	0.2678813652878531	c	1
0.15527010526391555	0.11718981229056791	0.24866355304754761	0.1649898806456694	c	1
0.10755568980847274	0.18822088404032522	0.30624756273930404	0.32947446270689	c	1
0.0829054738272119	0.15990019657727236	0.29354814776354915	0.21538570294864942	c	1
0.0721997342308136	0.08143836934353273	0.16421727988900675	0.254912092056458	c	1
0.050005951103162964	0.045456331287768395	-0.00845090540130157	-0.012141171613501898	c	1
0.1779069068894452	0.24014115007488498	0.30673507185680426	0.30615848591209427	c	1
0.15566356198013653	0.2974601902083044	0.23861398416829427	0.26398395057688356	c	1
0.07102669704217124	0.028336944181299825	0.06914160780144707	0.15706156414035669	c	1
0.08310789568955057	0.13804185268291047	0.290720534953489	0.24414673623123445	c	1
0.15455225401959385	0.26582389617847113	0.2731645762302889	0.2569250780946407	c	1
0.17260946892358503	0.1463089583142723	0.22429436772121253	0.2138860107360075	c	1
0.11509912714704987	0.25365224668370595	0.22711363857437344	0.28294949934045827	c	1
0.13594043137887507	0.14076606099496644	0.2992534232783256	0.3317560431934247	c	1
0.43793369098375545	0.20026867479244878	0.2984342873530408	0.21271432952921338	c	1
0.12240826701543073	0.29284318767017065	0.26116150337697536	0.31528198244560285	c	1
0.23253567430754382	0.6491200646103459	0.11177715262452087	0.23281167603822855	c	1
0.13440679407369904	0.17525104241582573	0.2743603692651778	0.3003472641307489	c	1
0.09514486322156575	0.14035670156784383	0.25099777215885927	0.2795342567462204	c	1
0.10841866465874897	0.10220625730407332	0.1643742492585719	0.2740599095955898	c	1
0.32384480668909904	0.16620796919357894	0.28643458982519754	0.25183958086899405	c	1
0.2268568381332335	0.21266964715762393	0.2456581672397885	0.38690355146578165	c	1
0.12456837748393586	0.012266020770493307	-0.005726094001622553	-0.03835059061139107	c	1
0.15886720875909147	0.11972856340286672	0.1448109686348038	0.30969660030173024	c	1
0.21533675045823006	0.15359589716669647	0.279553741560499	0.30910532346279734	c	1
0.16919130446435332	0.19045582542259087	0.29863996586969344	0.28887663775046635	c	1
0.11676449792384488	0.027248212123474617	-0.023726116822572838	-0.028610970093761352	c	1
0.11847861115935503	0.011585563091023949	0.4139245763774777	0.630072493691913	c	1
0.2152175972279617	0.21671522817574915	0.33555058239051355	0.3273453457942202	c	1
0.18234806160458394	0.18433108915143034	0.2834998732226553	0.31205672897929415	c	1
0.18494885834568958	0.22934940563161763	0.286109450743265	0.34843221703795724	c	1
0.2168752267177453	0.15042309974483054	0.24148897397656044	0.24872602326670498	c	1
0.21972789969781906	0.2581380156538108	0.2747137192269847	0.34828798652433013	c	1
0.21105869862125426	0.20658276558893887	0.33748403016258466	0.19004684194281377	c	1
0.18362558137811752	0.2512091439650087	0.2042156556020282	0.32434062327865026	c	1
0.16577581363722516	0.9816193874989915	-0.03979092484135063	0.13525792495541386	c	1
0.11938753951408537	0.0461711962276911	-0.017314580589967234	-0.009519325605083178	c	1
0.21148819878361175	0.19947733422286618	0.3026817899123364	0.22991001448600812	c	1
0.2259925618715286	0.13569730892522028	0.21415140223511167	0.2809207020666105	c	1
0.039062212932633913	0.0	-0.016211794764145703	-0.012419544906712567	c	1
0.18553580264485364	0.7298984115564087	0.3190988119689781	0.18735930338979892	c	1
0.10022987362457757	0.038656298386714055	0.12844834173114786	0.2653274519346895	c	1
0.10661219440323622	0.18764175833031477	0.22425263036949722	0.3180350056941801	c	1
0.21913648105352942	0.3011134591041171	0.243179052161834	0.3212016560819214	c	1
0.09190946832972917	0.22375830208532307	0.18781143961839541	0.27118336377080754	c	1
0.12489332279654489	0.23581548445255548	0.2218177533146038	0.1189880866530689	c	1
0.1227909767575197	0.03409200908809422	0.10587518374238332	0.25528779625539066	c	1
0.2520373635234232	0.1832947886848687	0.25916967561755655	0.2819677245399695	c	1
0.12485034827181672	0.2905323603946492	0.25516365995266205	0.2973257892066541	c	1
0.22694110377326973	0.2786456819219337	0.29044087978713606	-0.3247405999990792	c	1
0.11523479570314137	0.2755843357463753	0.233369174441857	0.6464824052251416	c	1
0.17490343251173968	0.11685852682233668	0.27725864163201946	0.2536438872188491	c	1
0.15094549539086313	0.13190729552256883	0.22112616928655746	0.5912502615865313	c	1
0.2539467575492048	0.23298529931492923	0.19569378923356512	0.40675941744844313	c	1
0.34721240472741605	0.15381181870042568	0.23356823981175223	0.2446241497692981	c	1
0.1419497421362918	0.20577157778356622	0.21390710822433193	0.22524461857573727	c	1
0.15200270271059593	0.19845027131516146	0.3095196042031117	0.31212030324134343	c	1
0.12158323359465881	0.0030405499104102446	-0.030912620613718838	-0.027621160619595003	c	1
0.15946355195421963	0.2636270308893446	0.2352636175784958	0.2908401550591769	c	1
0.07630002575610807	0.11386322699538562	0.21790613224872812	0.21949858419936952	c	1
0.0885187643236747	-0.046101215540157565	-0.031471059978398705	-0.03857333660694211	c	1
0.23587792130906382	0.17122402514073964	0.27510147021828874	0.2153265508788393	c	1
0.01768166806696338	-0.028649206500091222	-0.029320980785364208	0.24203390612071546	c	1
0.27581132570596834	0.1717456742857157	0.4231412564670098	0.1948697454997738	c	1
0.21688307975439286	0.17689271391144448	0.24870490338665904	0.3316446530240366	c	1
0.2441820178550037	0.1605940242418388	0.233330334567542	0.3125069051594174	c	1
0.08619267506741249	0.2327977245582061	0.20886396000182644	0.35136674055348877	c	1
0.12170236822701591	0.2072015388303024	0.28542880140083554	0.2540631099258087	c	1
0.1932880609668869	0.2538579160923176	0.1734179605649396	0.12410717215056781	c	1
0.09496433568388454	0.10710376644517075	0.24506715191355793	0.2763632953484691	c	1
0.09946350792866218	0.3006171822677773	0.28094334854424086	0.1808153321379428	c	1
0.1783708041916378	0.21978183213964797	0.23855015318935063	0.3243254455673201	c	1
0.05220833707656	0.03244628305248995	-0.05936187173499673	-0.005763030475760042	c	1
0.14854010862883132	0.30028633815802414	0.19999684840121013	0.31905297179145004	c	1
0.2634573380577622	0.2560271221545869	0.23863582354489898	0.10467979265023741	c	1
0.19121372002057357	0.15591413259306633	0.19645204485452109	0.14303635016040936	c	1
0.12778035958117862	0.2765690162453669	0.2987289166472395	0.12607916556662174	c	1
0.19054006018095335	0.23077484817078572	0.34712292479540313	0.29678963993065305	c	1
0.17389299826074325	0.29295762839506007	0.08336234177628828	0.09976877543249126	c	1
0.16090550441272602	0.27026689002578674	0.20571052593050787	0.24651151551769585	c	1
0.16636360940548992	0.23203626753081788	0.33055033557733227	0.24518176284552737	c	1
0.21379881822858363	0.20712944723262222	0.3168230354385148	0.3176496766738939	c	1
0.26007213505793	0.24072974930659888	0.2969049953471567	0.3123462320309513	c	1
0.25500519525295473	0.2597629350248483	0.26058348878036164	0.3117132655396554	c	1
0.08897122219229753	0.18062065236681094	0.3063337527167654	0.2605004759038216	c	1
0.11962079765801013	0.3147446643939839	0.229246992351541	0.2947830124010982	c	1
0.15586673029844458	0.23539598098147596	0.1911064406785316	0.1704110137137862	c	1
0.41399554827802376	0.18897207410720274	0.23253368949605643	0.25954517287046536	c	1
0.0845551541998623	0.05467755447356618	-0.0011587490701813507	0.0037561575087333896	c	1
0.0769131602171051	0.16823611831060645	0.26348083964597907	0.2602121952044192	c	1
0.16113791267745822	0.2558306974066933	0.35582334193133164	0.2609424613524086	c	1
0.24976303425602867	0.22048715671244443	0.5654752589655517	0.2548326871585706	c	1
0.0945589766225092	0.16049399357528932	0.23107172256330127	0.22131709016045747	c	1
0.22247512829955138	0.19581257671431693	0.63735441823811	0.2720465083148379	c	1
0.5369933351645705	0.2017103111092664	0.2637966105942586	0.33413671115826105	c	1
0.03875114530144385	0.0919406069928007	0.0895950779726959	0.15257018296055272	c	1
0.04548588910286339	0.06204025948082154	0.09076056903534022	0.1228088879750964	c	1
0.18354886830741363	0.2545249272360846	0.27237812943860173	0.2703000155917202	c	1
0.08734687737253431	0.02900441317061934	0.011899657308057043	-0.016010925937051945	c	1
0.1956913373149042	0.24850515685251345	0.2977685031350386	0.2845023949594715	c	1
0.2431193011107983	0.22702455398195437	0.26905991395377127	0.3305497140736788	c	1
0.19695214285354415	0.27985822869368127	0.29881279160006435	0.3572029627440925	c	1
0.17216611353429498	0.29324330268423743	0.20178897951475627	0.23314485718546002	c	1
0.22028199246380742	0.26017214529477845	0.23029537727037772	0.27523062974667567	c	1
0.16100810128271253	0.22540822210887712	0.2894451851358113	0.5402856362339417	c	1
0.06141715089113108	0.09180253195301585	0.11083121763478299	0.21316318003294074	c	1
0.07957932875720854	0.022900701139943015	0.010814015753952168	-0.032082506521691596	c	1
0.19784024896658656	0.3261843847346386	0.18071793712292974	0.1834125842666309	c	1
0.09204417085292024	0.04086930031412049	-0.0022416992919878998	-0.02944500800211333	c	1
0.17114796004064717	0.2392082497647477	0.2987857393910587	0.27004566237893274	c	1
0.1766714550841666	0.22945486290626252	0.34857468445547113	0.29791668041107805	c	1
0.1244910946677445	0.03305801403815943	0.003925210645999198	-0.026688743395347856	c	1
0.16887505067073025	0.14904620012905928	0.3347174333386525	0.28389315039649604	c	1
0.18959362680534012	0.2583704515515157	0.32082034464213094	0.17794454464069667	c	1
0.11420531540738305	0.1293551911544762	0.23468973721754244	0.20661959099246127	c	1
0.1332597732767646	0.2185568861600631	0.17980135455324378	0.2713314329881325	c	1
0.12766754261279514	0.2957164401225185	0.23775482234874937	0.30278828764537347	c	1
0.1752863564755447	0.2911013983410245	0.2405543277826391	0.25419600882769217	c	1
0.08372409776301071	0.04412450045498995	0.03157788142336427	0.14576654156018712	c	1
0.13242292191104232	0.14516704571683617	0.20593829763980998	0.21404880481072433	c	1
0.1624222881515935	0.17133008682171025	0.28567055253194984	0.2788246094816909	c	1
0.13268815746874135	0.28181781225778935	0.23094016293682673	0.35555049208827044	c	1
0.13286374816862875	0.26975466660544184	0.24559436249365255	0.2210589562705188	c	1
0.08062782696052252	0.03217554863898261	0.0030366830085411054	-0.0025682988993477834	c	1
0.0873544862261965	0.22091637613951962	0.1635966069129347	0.22680606622019356	c	1
0.14983225143603174	0.31848154961356123	0.24124519737842515	0.32054863566000086	c	1
0.19158920752135125	0.2236299520670191	0.2534195556400278	0.35514163817728844	c	1
0.23978654013094314	0.25583280350785786	0.23293784177078874	0.2547932739526038	c	1
0.13872168564730564	0.1931346543451413	0.23185806165171252	0.3476906595560539	c	1
0.13959960062031268	0.29984963751232063	0.2824579391423809	0.25378593624464824	c	1
0.17474597491475816	0.21374518292159697	0.3148833685715009	0.26433277094716084	c	1
0.19238082113916613	0.2930578282511424	0.2764589196256475	0.27860721885448264	c	1
0.1601327403177992	0.24304806262472	0.27714821720662497	0.4076324283633845	c	1
0.15124359404874455	0.30818825103261127	0.20922702436377852	0.30211226567248356	c	1
0.09081125024572835	0.03243313231330153	0.0027233182792836532	-0.00573620058111846	c	1
0.03354071707084168	0.04630044263625928	0.0013546472659030828	-0.02099756051830166	c	1
0.1402380072052686	0.2934274130488032	0.35903023236418946	0.20143819939239563	c	1
0.21466221077437686	0.25503694266777555	0.3095022495698567	0.2611142518957033	c	1
0.19032926445494278	0.3233599384206908	0.24159943596093966	0.30943734229067543	c	1
0.25490060422338184	0.25012357448430356	0.2910308393491956	0.25041044349394415	c	1
0.08011323346196465	0.1482973344306132	0.24334950057592694	0.310701637850552	c	1
0.14998908909532072	0.28283884284037375	0.20488206775392048	0.3137850473338876	c	1
0.12369479936379468	0.3548425804221976	0.3322016859954084	0.34123098759435194	c	1
0.16006569140010615	0.18932692532875378	0.30313604488577434	0.263090681137738	c	1
0.15424603598278716	0.13833518718162688	0.23372974667229815	0.31524576448720243	c	1
0.10841719106047254	0.14249428741199396	0.12800506977490697	0.11516970586023874	c	1
0.18848074282770894	0.2802184966642661	0.2810311839248753	0.23716775189052366	c	1
0.07292872867706794	0.03957966917087713	0.02107182051754697	-0.000598444116923032	c	1
0.18174464017923128	-0.002126757779028213	-0.016025624686189434	-0.02066781202895358	c	1
0.20643590398392447	0.2898214856367612	0.2129783610770039	0.30359161823066594	c	1
0.24173296690950402	0.26665892963761184	0.2872288720262023	0.30518013627019236	c	1
0.0957270201786136	0.025005210287330708	0.015285033042339073	-0.020019125773909473	c	1
0.19256488321470822	0.23169504501826602	0.3681353079595322	0.5152238074620795	c	1
0.2610613256214066	0.23289109279908368	0.2926118778819627	0.2505131102585982	c	1
0.47271539725787914	0.16253388739130575	0.17513559917741442	0.15973878030331504	c	1
0.17662269463843694	0.2079380501801067	0.2471250224257771	0.35470710296343694	c	1
0.1663095147333338	0.2512998969033014	0.27684924508504544	0.7765325222944929	c	1
0.14859844604655967	0.12183503491779284	0.19746321174354176	0.24349619152182134	c	1
0.06176201112413342	0.01878155078782426	0.016830067829924186	-0.005118406821143319	c	1
0.2465402264610219	0.23538067769102272	0.21293729347675014	0.13794589432178272	c	1
0.13059805792500206	0.25110862461469524	0.20816101750307234	0.2992682398146113	c	1
0.10326959101847792	0.2648256550783826	0.24746319477131623	0.23627151814341826	c	1
0.15988519350164068	0.26236426446749106	0.26207947419537914	0.27079109822762204	c	1
0.14742330561363354	0.33392172660773994	0.24228794988003577	0.2806620765743473	c	1
0.12856250993818588	0.0185768144319768	-0.004861668818901058	-0.034818652606568294	c	1
0.19370593084294516	0.20208362469628222	0.3442067219548732	0.30310025272819907	c	1
0.24198444296437133	0.2570719472231017	0.33522226660672255	0.28931994342821354	c	1
0.6144379573722233	0.24995283635170604	0.24566643154917092	0.24277450818337745	c	1
0.11086792922778906	0.25706734681432414	0.330203455261535	0.38085492599862086	c	1
0.24850479221438931	0.21231401341470416	0.2642283487743313	0.30518501292073535	c	1
0.2581506296398387	0.20232574285014446	0.2568294078933944	0.23828688074299606	c	1
0.08411680822823533	0.11936728662568992	0.13764479552641326	0.32578941166729286	c	1
0.2405451404941467	0.23145455691962222	0.34962074077570354	0.3408448640752744	c	1
0.12642099709691762	0.1702096000818199	0.26584232320738	0.2756280347799144	c	1
0.04672500127557287	0.11919375711175247	0.15002965693694445	0.1953199425237082	c	1
0.15366217812811325	0.29228222683104915	0.22332226812939315	0.18915511663043513	c	1
0.16408127262274777	0.3142604103471112	0.2973818242512481	0.2074487612038487	c	1
0.11025232026597644	0.13547728558873473	0.27430785459068224	0.24674825976130216	c	1
0.15902658516403984	0.23667669057341312	0.2995046303662405	0.19182941482757884	c	1
0.08579152792813259	0.032336065298659844	0.013103345683745153	-0.024248690632930964	c	1
0.22443017327239909	0.2257320534144349	0.2788259371036749	0.26313031267023523	c	1
0.10278220993192778	0.17343941730121287	0.23524439569013111	0.33071227978230905	c	1
0.12045215689263118	0.25475074803898073	0.2160866020813628	0.26535748784492547	c	1
0.14525413184380806	0.19610366908125676	0.2651365205787134	0.3389901940082278	c	1
0.13550581575433668	0.21956373106000404	0.34069175592786954	0.25181990973467816	c	1
0.09248464485819785	0.043155004646964035	0.025260610666574885	0.08265949444925032	c	1
0.14829482517144682	0.2619427554402998	0.21919223650006167	0.39042790172830066	c	1
0.19197054918153533	0.1965108336943392	0.312184736366341	0.29345052964871604	c	1
0.08777394628127011	0.09876285987719433	0.08456356700840775	0.14001368359051278	c	1
0.2293331977212863	0.2745586283209247	0.26201121863022625	0.14782409724809736	c	1
0.14039512320692982	0.24645984821853834	0.27635618305861637	0.23484753908553638	c	1
0.12738854729259597	0.17479460455274246	0.18960497026980355	0.2583134726650387	c	1
0.3249592230045626	0.25731681258043126	0.30476535723475084	0.26944840737173514	c	1
0.168786421032623	0.3131028874030318	0.2624204118552335	0.14130416698159867	c	1
0.06761473710041718	0.04565368083617773	0.00027092929408496536	-0.005720574523102804	c	1
0.17852325791751153	0.21922747546691113	0.365066072834886	0.2864078345049877	c	1
0.08602594507824927	0.13118213223374553	0.24480841640762258	0.23528687347487887	c	1
0.11668152857384667	0.17758930483889737	0.2504829274248512	0.40257738137908117	c	1
0.05961989620699382	0.031873534390629836	0.02479080826287185	-0.031245595491526328	c	1
0.19093464375574098	0.28312181308093654	0.3034198176710913	0.36227912835078613	c	1
0.19331226762112907	0.19358515146168928	0.2816492924665952	0.27282394201964993	c	1
0.1796870004539487	0.13985297919088605	0.1444600222933521	0.29976976047616594	c	1
0.15316906488856938	0.3041964724526847	0.2805506154352384	0.23443558942752848	c	1
0.16073881107180574	0.3144946023888635	0.2773770018217744	0.26307099184964106	c	1
0.17875658347756046	0.2983805767110786	0.21749279511695385	0.3248126477056135	c	1
0.15740409959642726	0.2208619306666069	0.3593539675909477	0.3004228825006608	c	1
0.4029915253703861	0.2917513565523146	0.2944799410828305	0.23837538844074405	c	1
0.2253926817755766	0.2220881984499724	0.29439664483287387	0.317714383352681	c	1
0.07622367896927855	0.04623089963163472	0.002735236580520926	-0.0016393457308491177	c	1
0.12958727590961108	0.27312145462672716	0.17293078765614076	0.22918040393209296	c	1
0.12373782598687028	0.23665173362414543	0.20774873717414083	0.21339101963933296	c	1
0.0697507798055132	0.043813030359028886	0.009452821915115752	0.004080069269210742	c	1
0.1647178551001344	0.24094002144045648	0.3342534396883194	0.23297292673608355	c	1
0.24423734395509078	0.15739816189893077	0.15741063125951887	0.2305869936339314	c	1
0.15841707164148475	0.15431410522501987	0.21271624681101642	0.28468712391236034	c	1
0.17805472872410744	0.22221880755684237	0.18731146254642503	0.2641033328986482	c	1
0.0946483229701768	0.02556467326130213	-0.0006234414772816318	-0.007859325601866784	c	1
0.19501039284034538	0.3370205811808221	0.20330310755282688	0.36521916958251693	c	1
0.10211800072431619	0.11044237859736715	0.2746937979183089	0.2802606116359866	c	1
0.09604494900174276	0.23912130239514418	0.2504847596213067	0.3004746313792361	c	1
0.16067057936910423	0.35659898880275326	0.16786180043816237	0.3367466699935702	c	1
0.16210819070642624	0.26060285594257476	0.22649451559615563	0.2685965057922914	c	1
0.19221622817463999	0.20079145017971925	0.2628040110072795	0.3546227750912042	c	1
0.2308956445821924	0.24865971994634922	0.10532028200319463	0.31356101560757177	c	1
0.17765883653913184	0.9063216521820048	0.04007289729201581	0.07236572895538336	c	1
0.19403010206232643	0.2570893871469259	0.2559906884034175	0.23955199410350037	c	1
0.10508839659433056	0.2593003459819464	0.2049405062570505	0.30547456879963	c	1
0.2947651722534729	0.26712133587307324	0.1319146947634068	-0.03365680498361577	c	1
0.28768207245178096	0.015060583761510121	0.0277180921788979	-0.08268827545740653	c	1
0.16092812613218724	0.33431991374390574	0.19241587805445545	0.25498188881917644	c	1
0.23151747996482114	0.2408676216331907	0.27194008228069727	0.3181344899894334	c	1
0.07847394222415979	0.04366084753407389	0.005937304710356452	-0.017445292560817206	c	1
0.22635034363992548	0.2458804607805002	0.29105404280634023	0.3080698503043903	c	1
0.13758760470390632	0.19858015611372334	0.20490332446815074	0.26619817399506374	c	1
0.06664842177202625	0.03411314710837798	0.008616533561887704	-0.0022664355099935793	c	1
0.2445109509111472	0.18149502733347186	0.26069979760407347	0.23002880065464976	c	1
0.1953117214345908	0.27487779481674934	0.3431482676544816	0.21873617489542851	c	1
0.100082758688068	0.16740528331106896	0.25127425634499884	0.39066675066421674	c	1
0.10532896892132576	0.2153488667944444	0.24322221223774187	0.20190918144815267	c	1
0.2134066849858476	0.23018398334468837	0.29736458470451993	0.18758199116428856	c	1
0.19569250091124946	0.19798350588021166	0.2762018324559236	0.267002297881218	c	1
0.09888738291823615	0.13103571016061757	0.2661748167555422	0.11132601502300984	c	1
0.22806124500450936	0.1874370344834361	0.24166215125945514	-0.9600901537283074	c	1
0.2653901191477676	0.2662073019029335	0.19804049009481817	0.5819468438894982	c	1
0.2078608041376767	0.2071881173108066	0.2625301190082825	0.3032968395180953	c	1
0.13237402791138364	0.020630729190712974	0.011581293669807894	-0.011581293669807938	c	1
0.14330883819799714	0.20795394089064	0.1859426926267371	0.2439262600696385	c	1
0.14737529489962692	0.02695845995788881	-0.01260340701667316	-0.055400680021537176	c	1
0.1584558553833597	0.24380968060352867	0.2290512854206578	0.35153726950722464	c	1
0.29870930307709537	0.24895372443155014	0.2829953051556689	0.31658240788674374	c	1
0.21096436076311165	0.22834166230118266	0.5657163945804135	0.17717806451338644	c	1
0.2011763747711205	0.06627189478032487	0.28361570928885455	0.2832172652777791	c	1
0.1971216354445746	0.1934860716986591	0.23267875019927603	0.36385153836562517	c	1
0.16894989430619922	0.2927825735048785	0.2166144778607222	0.2708126870588818	c	1
0.17008000485019892	0.008968168679610537	0.03251400331140217	0.06242377596206893	c	1
0.29724217613020887	0.298837482796818	0.19825624841802528	0.30165977300955726	c	1
0.23913918609974774	0.18534082677013314	0.2916045227947184	0.2507333532267772	c	1
0.15099966836838455	0.26369886376172197	0.20818127134965886	0.33518318591112206	c	1
0.16145007953783463	0.3053214267266586	0.2950430040981642	0.23364800055514484	c	1
0.11163608020352493	0.02970676402543362	-0.0127645616492999	-0.03688188549193207	c	1
0.18183398971485148	0.15412448124197586	0.28791044518952014	0.2739307962512052	c	1
0.1430849703728424	0.2807209210526245	0.2032031423241141	0.3049884367741384	c	1
0.18633242122852336	0.3452769931190157	0.28774292561317777	0.24220596263053176	c	1
0.2077577219808329	0.23905729285909288	0.25424669639805986	0.33966241400794867	c	1
0.12457202651967829	0.21214902822062826	0.17234538034620173	0.2991632025801202	c	1
0.1401171576548636	0.3031985763278873	0.251446036260206	0.25516621210942114	c	1
0.1808781756577591	0.28463403599218084	0.3472548314827757	0.2824796459535659	c	1
0.20313938890158892	0.3304564924153078	0.25581164479316204	0.25494677580073777	c	1
0.1407866589817299	0.2941315654474325	0.3170076809787314	0.29045222496317774	c	1
0.13862390515370523	0.034514213205211565	-0.009040929396159532	-0.010758611797050514	c	1
0.1888100439380042	0.0342067485974812	-0.0008120180428672812	-0.04260147906236213	c	1
0.1800272636879869	0.17853941999379766	0.21074940624435592	0.3446798516385678	c	1
0.24526486207304396	0.21515841213196388	0.26744860049087316	0.3012007350380984	c	1
0.24027957159262614	0.224641305804109	0.2923400193189563	0.3175202497626801	c	1
0.24301880855929825	0.27822221966045885	0.26380609440343983	0.3671190639976105	c	1
0.15857180010143787	0.21895827690699451	0.2682828249216142	0.31820691676130386	c	1
0.24250693332420875	0.22980616884967406	0.28802397741552754	0.33654381976515674	c	1
0.24161548913078987	0.26109241858934606	0.346971141386231	0.3374501642941011	c	1
0.3187464806959053	0.2138803318894948	0.28140448925728884	0.297375207151073	c	1
0.09202359138071213	0.041345857922556704	0.026615725111439857	-0.022444460523870606	c	1
0.19435915262080194	0.24463400976064123	0.25946380259223223	0.32055616071844567	c	1
0.19814456669673902	0.22222321823959498	0.2780841419793937	0.27074793859500323	c	1
0.15333643954188497	0.2054165178744209	0.3904899020179469	0.2162863747232198	c	1
0.15311282508197502	0.3076992138427838	0.19325986187443728	0.3256248488971041	c	1
0.2552527862775327	0.2265887608108452	0.2613791077740369	0.2664835509197634	c	1
0.1423456281468678	0.14795595697819802	0.1847888683353568	0.18760441152356827	c	1
0.2226638327123021	0.24940415588098663	0.3157461176982714	0.2607190646791037	c	1
0.11566187878791796	0.2164797897992764	0.2390280862602877	0.3680507062011375	c	1
0.12819556287626296	0.303997459719478	0.25397012367300276	0.24535151189617746	c	1
0.16677806929434824	0.3278650747640805	0.21017950022344947	0.29119586958466037	c	1
0.07320043536839674	0.10371440181600691	0.19689757011257406	0.22369718823771817	c	1
0.2268757490114033	0.12592805537994486	0.19135826164796255	0.30876996395627987	c	1
0.16922434230025868	0.258897146541042	0.5629658842203326	0.33039526284584186	c	1
0.10417266510763001	0.07097669829209818	-0.003160882262087812	-0.009774493951643747	c	1
0.11239301865585663	0.04835084590350545	0.01080804511109697	-0.018817827934075222	c	1
0.14061853621283002	0.13230788387073297	0.1847266313889272	0.2802455307571389	c	1
0.13577180498644364	0.16236425177254593	0.2756301703394254	0.19443113605532858	c	1
0.18039316539019828	0.2834314348662046	0.35533729249298635	0.2943883519892001	c	1
0.06216787820694511	0.07681660769569541	0.07159478542446501	0.14181849662898616	c	1
0.15358587983671532	0.3204737272832576	0.23186614396196029	0.25751691626093437	c	1
0.09578188337938776	0.1918827792985444	0.15446076726906577	0.37746757186589786	c	1
0.2534355478134141	0.14985964450956143	0.2115005598687728	0.2678787328786946	c	1
0.20014810841045763	0.288262507396636	0.30634302266551716	0.32192817350343556	c	1
0.14849050249813878	0.259652468621389	0.29045520495515587	0.3158953557063552	c	1
0.1095810630075125	0.26461565002069093	0.1919724652518083	0.6201153979670354	c	1
0.06082371766819099	0.19968447896382596	0.15350711110229232	0.13975867184687019	c	1
0.25926437154446463	0.2729596745342581	0.33713982922522223	0.20092759102954885	c	1
0.09884638672370114	0.12592991662880557	0.23261060968276026	0.23044693431608337	c	1
0.12692106136753062	0.2194291650489998	0.317185497275952	0.2957721448362319	c	1
0.14447408125664504	0.20839417881510922	0.19219697673434596	0.31704147670716404	c	1
0.14426230173231683	0.26467465367734216	0.23769173855802936	0.2804022280534077	c	1
0.17123377777968227	0.2786526254315725	0.2368921760428209	0.3022882230643985	c	1
0.2400986987176392	0.2191928933641269	0.26596473119886127	0.29129225404409254	c	1
0.2502920648568969	0.18598457683999112	0.3242347971828091	0.30275458987531984	c	1
0.1756056637917923	0.1823976422425356	0.15433102824408806	0.1570183648696304	c	1
0.14973290943692166	0.21542568781929708	0.21179654240604032	0.37429158681125313	c	1
0.29402527597999506	0.2399247293505512	0.2574823310269943	0.29310130034377	c	1
0.14588268871557586	0.2795167392398662	0.24300475899806515	0.33757215424233084	c	1
0.46490466602699054	0.16631419578459763	0.2070987549338195	0.2694456279483354	c	1
0.12058102840844402	0.22704503557242095	0.20954485176502222	0.2281519666884863	c	1
0.21198703708156189	0.25938833513704906	0.28949811974254264	0.3025878249359861	c	1
0.126715271124241	0.25460069686186404	0.34022246562573194	0.3152911530419072	c	1
0.17142931702961778	0.18779650341258897	0.24862567378509923	0.24459535152318385	c	1
0.23881012505065058	0.2422856527953404	0.23344239682899806	0.27722447157766555	c	1
0.15239093472628223	0.26721821133790213	0.24888972374014726	0.2724400446408349	c	1
0.11284113404386567	0.19927233263179533	0.20345824358640566	0.23349255936618413	c	1
0.22626630948307502	0.22804916471893089	0.3274971452218357	0.34762356966624475	c	1
0.13839510083555034	0.2455104715398062	0.2174372200649233	0.3160705779696952	c	1
0.09288364497978813	0.13835962565814766	0.2960106667450627	0.18360465809818904	c	1
0.1384698908253987	0.22634389108143987	0.30851901794049486	0.30716244167412265	c	1
0.06103458042727707	0.04118700005801233	0.002076538137453315	-0.011983797124100665	c	1
0.15896097882074947	0.23386069583163469	0.23385808556906829	0.9010808019400623	c	1
0.11963731139430027	0.011707250792956874	-0.01212305123271986	-0.03801484730396174	c	1
0.2070179344587428	0.2162692012183496	0.31364519113145867	0.3168914630776465	c	1
0.11784853395819977	0.275023168459636	0.21561595853641646	0.29241976810869247	c	1
0.1595064414714097	0.22521013807641221	0.3387846684796247	0.2673176122475788	c	1
0.2139971105840963	0.16015609456686564	0.19460098444520973	0.27920456164407575	c	1
0.13946144618094974	0.3128358998745322	0.2280086936354978	0.30526986982700727	c	1
0.1344949697198142	0.31934725536921194	0.26745530911818355	0.27905958365960354	c	1
0.06828776750287535	0.03196229238151156	0.027141340234261933	-0.008802183309625884	c	1
0.25127028611594193	0.20123280288798323	0.28816164879330775	0.2666767493686035	c	1
0.20833461213947085	0.2699408609407997	0.2515215855680374	0.30950101666976826	c	1
0.15593840051941887	0.24580921834498642	0.30299866984419893	0.28856147064107085	c	1
0.15515863957218085	0.2729239878408944	0.2186500077744481	0.2994960661860402	c	1
0.20317918204268964	0.21478841596119966	0.2988640232672223	0.29661596352265274	c	1
0.10835950861629437	0.14914252837843858	0.21472876742569277	0.3426067465374362	c	1
0.15516388710607146	0.19838331691432642	0.3721190126530763	0.2739161454303935	c	1
0.20992248895715682	0.17466297922389226	0.2619142966415348	0.23892589882202556	c	1
0.25627936322641287	0.21504718370444753	0.3173977423775336	0.3581034556600263	c	1
0.18597311917075873	0.13855229422872403	0.21467251272708768	0.26339745525308655	c	1
0.22842277233411226	0.2210641783221561	0.3725326952411788	0.3149745316292091	c	1
0.14783489374511932	0.183023208790648	0.26126916656914373	0.3297746977968844	c	1
0.28987794774227027	0.2326408592670478	0.23122682201099098	0.4091993318185367	c	1
0.28569573954553107	0.28063332549338244	0.23838989117813675	0.28716044680670966	c	1
0.13004243782951655	0.16434982343352322	0.24449962140778314	0.349264662438087	c	1
0.23200824943734838	0.23579634839883154	0.27481548921113674	0.29606257733031277	c	1
0.2338108397139979	0.22700229368465275	0.33108861583300564	0.2999781746479529	c	1
0.27443684570176025	0.2380756799159848	0.2613571278329276	0.26895778944800103	c	1
0.12510030492868407	0.135420949098242	0.264734085410438	0.26536565465796974	c	1
0.13938437319267727	0.22495843533949908	0.1975454420875639	0.3567858701732417	c	1
0.14363064278706128	0.3483853291665457	0.22999372233763668	0.27671371464657046	c	1
0.1373420888949974	0.3459513126638703	0.27443208575105565	0.18469474329542576	c	1
0.15720899023470322	0.16546373565424574	0.26421455269941985	0.2803667093374188	c	1
0.09730773384983583	0.031162731598914393	-0.009146596523662688	-0.044766016847326076	c	1
0.14791861561911473	0.2914285679816247	0.275945948582555	0.3532238123840813	c	1
0.17679960070700676	0.26897386646930127	0.1842960545545713	0.10926196670056451	c	1
0.2435326172232767	0.3061706677194253	0.2732718531840349	0.20999586769325573	c	1
0.21107194158347503	0.23145197720315888	0.3303187328424315	0.22707518270659857	c	1
0.29358905316861966	0.1476999307935802	0.17172474317539813	0.2268284495000347	c	1
0.16943659907937555	0.21161740104622048	0.28136001938404864	0.3699207349547875	c	1
0.13031826484369938	0.31580635928103556	0.26145376720140245	0.3016397443463315	c	1
0.1307551922995971	0.12955725164125637	0.1890178063080888	0.09986030051160039	c	1
0.22908144855430673	0.10323600851311887	0.19225969188151168	0.18532751640284567	c	1
0.18191889396829958	0.2526060998989245	0.30641411762067705	0.23349235527559645	c	1
0.25457951490489067	0.3265917499379991	0.2209555323237695	0.258381691380844	c	1
0.16415621592236548	0.28808617818783266	0.25383494918260885	0.3392259194789149	c	1
0.15555997323640958	0.24760683640147918	0.2503435541894509	0.282975243297201	c	1
0.12232254274119406	0.2996377936621337	0.1888122995163571	0.3899747809874006	c	1
0.13582442051035526	0.2161575513281788	0.25293222008235317	0.3370775615693684	c	1
0.08808316920789451	0.984899773603835	0.03628996000628239	0.03423416254416673	c	1
0.13383622280660912	0.29539935768605524	0.24308154295566986	0.2878024725660205	c	1
0.23166665915607923	0.25781946197617744	0.2338824165947278	0.26025034454894297	c	1
0.27222658265079125	0.16876435970734213	0.17478558199585795	0.2767460350424467	c	1
0.16199245600427226	0.2971272378417814	0.24872210259986433	0.37013946301974826	c	1
0.07711504293504998	0.030270272316765816	-0.00745439603477715	-0.02138866313406417	c	1
0.07712396149192396	0.07036270343244508	0.1239366246220664	0.24348365747307718	c	1
0.19727816550958166	0.285921391492444	0.27282444758623736	0.2959670583911693	c	1
0.24321497012300722	0.2309475001472053	0.3318682987109512	0.2866771329443761	c	1
0.2216821903495751	0.1872283394946284	0.23884974527451158	0.2932320052916752	c	1
0.16477619249713918	0.261504993075357	0.19281091478961526	0.3365832915198074	c	1
0.2579835116332047	0.20365477995340608	0.28336372358548517	0.23424613233055971	c	1
0.22805104547147523	0.20342507494041306	0.2884816058676058	0.6030928335013537	c	1
0.4063387759872767	0.2308675675870423	0.2989368365532528	0.365920123270872	c	1
0.07569767213955625	0.011499843487555943	-0.005495768673357665	-0.026554912656974263	c	1
0.07242322281370413	0.0390106027804481	0.004122034887541031	-0.0019193881535828565	c	1
0.21398057766188014	0.2561062084129348	0.2965222072804543	0.21674790808555125	c	1
0.17315403863019962	0.27881759853604665	0.2133253394037719	0.38984918213013775	c	1
0.1147516564150938	0.1633692259293788	0.2131598451920884	0.30292627878463574	c	1
0.2047302983950467	0.24906196929543456	0.32223381487082875	0.3322684691791519	c	1
0.1306312547089098	0.2535985005130688	0.21437097687940299	0.3626047439081991	c	1
0.12351893575682292	0.1899786742804759	0.25213461152967864	0.16460069573819103	c	1
0.161520852290098	0.28825392840643194	0.2658026605079535	0.2967357861556206	c	1
0.09452779448764939	0.1596944117889327	-0.018039355167356386	-0.048447763739611516	c	1
0.24735513358995176	0.21302788597568723	0.2675384570291169	0.3874040599865454	c	1
0.25189691633983813	0.22888725544416577	0.32107627259780525	0.21952802627209997	c	1
0.12260699351242858	0.23403987946290097	0.25924949828859273	0.28266621126590286	c	1
0.1911069200886806	0.20381293476829365	0.2452299598881631	0.3571663756296624	c	1
0.12007435719467675	0.26732500882015275	0.26988702264314207	0.2240350303179578	c	1
0.14053966873431678	0.3951099996283837	0.2935454735380314	0.2370434971551622	c	1
0.12253021645639574	0.2597113635195564	0.22180902897676372	0.2748209572500069	c	1
0.21232535846066347	0.17603665576841468	0.3039127180201692	0.32879710019262337	c	1
0.18023156959803882	0.3119332903433018	0.26877830783734974	0.2426800089844197	c	1
0.17959217777207903	0.22354105408259153	0.2260718828838311	0.3966096541891667	c	1
0.13893992600850322	0.18723270223497712	0.16333800235531087	0.2539993065379929	c	1
0.15468596653847683	0.2815787028006941	0.2793335399815895	0.24512277007632904	c	1
0.18121262517842737	0.27063558381095626	0.3307954288814837	0.3381352535029046	c	1
0.39776916622437236	0.1564543176987282	0.2216466509161078	0.233941773015225	c	1
0.25819991343570503	0.19970854181226833	0.17322133880544804	0.2164628391980891	c	1
0.058966284183471225	0.04130788275829584	-0.005815629119429709	-0.01642276734063711	c	1
0.06282571955766214	0.044838768697932824	0.14326539117826828	0.20882162228149564	c	1
0.1801867683025497	0.17660073332247203	0.2772409166977973	0.35208618057269647	c	1
0.2279338841324139	0.23024182989729527	0.30912259900250405	0.34068439569562936	c	1
0.13035332644492917	0.26761298015539997	0.19557598654837796	0.12751911218770914	c	1
0.1704632934852966	0.3110256294381075	0.1840243071625193	0.26655533427771283	c	1
0.1359393738885778	0.4219498536105204	0.18030033120166786	0.2286823793545062	c	1
0.20989561064510384	0.25967975304982355	0.3817265499667165	0.2964162431285453	c	1
0.15353172008781416	0.1485153964243443	0.17644241644330805	0.25926593808975823	c	1
0.21877823027641258	0.23988634650690585	0.3495916213454122	0.19391500311709028	c	1
0.11567256021381378	0.18632467735067246	0.28676432958949516	0.21859746559871057	c	1
0.1391566388123662	0.2772078174893416	0.12808294875757603	0.24542938706895764	c	1
0.2229059651847691	0.26329709007494606	0.27937461142434933	0.22422637487801328	c	1
0.14299102443010647	0.2301933847335211	0.24514709021773468	0.38112980245964845	c	1
0.094689685855501	0.025440560771952683	0.005194851924567934	-0.009653313147004506	c	1
0.1612252694985274	0.2893744583383209	0.2321144688367327	0.4257730116182195	c	1
0.0728301854260821	0.051673560767167635	-0.0071486523504122245	0.010880745890756355	c	1
0.1374430914684549	0.2269921338166001	0.193373029503459	0.27435187724222	c	1
0.2114284254100168	0.24618681147934263	0.31380431551817295	0.2609846113486104	c	1
0.13931678967849714	0.25857667431799286	0.2013090655481181	0.24942557510393012	c	1
0.2165233766343788	0.2765185299957045	0.2792778848019263	0.2870161149799087	c	1
0.1732395087596213	0.19873122079400354	0.4154341412507341	0.25885554031098723	c	1
0.24043755695787464	0.21458649865973314	0.3573611495887353	0.2853022897850411	c	1
0.1574077599830906	0.2856463852906282	0.2388342814465055	0.2980344305783345	c	1
0.20512622461724037	0.2864291262245408	0.23148053605218313	0.34477743538148864	c	1
0.16167396991133268	0.3013679759904775	0.27992015513255575	0.7028626993252066	c	1
0.214424543043589	0.22554477836978568	0.3239892498385935	0.23945878868936457	c	1
0.13337025161842947	0.18137868424145032	0.3867192387453672	0.2618339215667142	c	1
0.17700651657751074	0.3036990669998016	0.22864945691629318	0.2676639521131108	c	1
0.19095470755863694	0.19947167293088855	0.19040442263758106	0.216532727831659	c	1
0.14970994770101034	0.12478972772857451	0.1575124778863379	0.1959801098911351	c	1
0.1327470787382094	0.16140741851377355	0.2676635859039039	0.2043858685453632	c	1
0.17246570389054314	0.3261666179907647	0.283659849726765	0.2874680588372479	c	1
0.43153298531842865	0.1331270625190802	0.15043810746914899	0.18130806140297587	c	1
0.15562031962475145	0.2126540934796392	0.26601896697358834	0.2674858330356046	c	1
0.2028232734592117	0.2510030016006165	0.21348799320596867	0.30874183178461667	c	1
0.1513021392123675	0.24942195680260165	0.23915696318968177	0.20588352409272073	c	1
0.1820836413425466	0.1249957432781109	0.22621227770925204	0.27276578368111215	c	1
0.08042186898692122	0.044364057804342216	-0.004179461504427528	0.0033463593955524677	c	1
0.13687535896516592	0.18575111685057466	0.26348306291514206	0.26124399164468776	c	1
0.09191096608459468	0.04237998445458615	-0.0009191179058755602	-0.00046019331366433633	c	1
0.20452788811944647	0.26067179609890817	0.25841847864268785	0.2567331189612501	c	1
0.39943581366977665	0.19123894884602566	0.14450063345991035	0.19568586879274616	c	1
0.09550147322343187	0.16749040601727144	0.251989606384976	0.23387344919852415	c	1
0.1165469410836889	0.2619702829219094	0.19891782165350386	0.27240734948183715	c	1
0.15650795811397933	0.3178564104570008	0.31113150888494984	0.2698536321946403	c	1
0.20464691407526417	0.32980310207219354	0.29288705153262107	0.3164493880139485	c	1
0.16309849038435315	0.18980239132122048	0.28559125492504195	0.2754035412432905	c	1
0.1095898307585553	0.2739101783058399	0.19497514477587155	0.3020616754220389	c	1
0.15332333592888425	0.15169702038731447	0.1435400515670187	0.07742544772428187	c	1
0.12179110949574186	0.023706471591628683	-0.023706471591628617	-0.03161458338510076	c	1
0.18482116312729457	0.30210241753633327	0.08551168714525607	0.12754283710581077	c	1
0.22061037857794938	0.2225371231016051	0.24859245420291534	0.18174150707963477	c	1
0.23173696722470144	0.250475217299143	0.2343081053582796	0.3307679875995339	c	1
0.19950389593193302	0.25764574543311175	0.2754334128710936	0.16485461737349694	c	1
0.06456046588071145	0.06271709119595162	0.009491225456145124	0.03012792967278512	c	1
0.12374191067053188	0.24627509396400815	0.23882532184129254	0.266071491520542	c	1
0.20007316447414647	0.2508373137194141	0.36157579024926595	0.323232913555778	c	1
0.20855438427011386	0.29404172242098675	0.18665076580910173	0.29339496943753873	c	1
0.13169570388409457	0.205261004448569	0.2015963333909094	0.32825243642508833	c	1
0.25554648385277956	0.2208447705999927	0.23214175544054982	0.3368375385735625	c	1
0.229238062037334	0.22976616468922012	0.28651867767943834	0.30529631501352583	c	1
0.31223385750730087	0.2654177990290549	0.2702894922054457	0.3041187734813801	c	1
0.1903325276406605	0.26957166641522373	0.37766114977538473	0.2827483539994507	c	1
0.19531344097095035	0.25545214943857986	0.2639308257241212	0.34402639191715684	c	1
0.14937016787926197	0.13196912085372225	0.27871451937937836	0.23996521366057463	c	1
0.27791807178567496	0.22604452207006334	0.350152314504559	0.23733229630834182	c	1
0.2841518451824125	0.21306262290923667	0.3167570652329028	0.3159731636713914	c	1
0.08664260058943445	0.1739039083661508	0.26393435641506907	0.20984974487898017	c	1
0.25905209654539035	0.21319108089689906	0.30321747864122317	0.33554320454399694	c	1
0.24449122722040673	0.20590204544868823	0.29842998055389686	0.2391355336916637	c	1
0.1377427900830885	0.17321171054061632	0.27757745243099724	0.25162584645300146	c	1
0.18810695679463635	0.2125710964917383	0.25169775625032575	0.3253580578582351	c	1
0.13628142208060148	0.19576600690212012	0.13688384381253083	0.10016874802941365	c	1
0.10974383565312906	0.1860750238015264	0.21823352822372202	0.3339416761126703	c	1
0.2077040278227057	0.17925216934169527	0.25425588218741074	0.2491187080887602	c	1
0.24563369976862526	0.24562175223776261	0.21347328160114112	0.2714709507868871	c	1
0.11973265989995208	0.019538505452046873	-0.00602416925808724	-0.02591253393229301	c	1
0.13156382488561383	0.1258306145236718	0.34865930951244983	0.25743637369676087	c	1
0.25897154576742726	0.22669880292861955	0.23843513769401709	0.3254481365412456	c	1
0.15330963673576592	0.009238138083786606	-0.1059238345740564	-0.03406372260526128	c	1
0.21246643162530895	0.17510441302784907	0.27569767782785637	0.3388308687109767	c	1
0.18386239006265867	0.3064437177232993	0.24995662504697813	0.1798559013330942	c	1
0.2502071427888747	0.24104830921751313	0.27196404852728184	0.2573671239606445	c	1
0.22388868307349832	0.1736929226739639	0.18343700622478834	0.34132327952443825	c	1
0.15966433824513449	0.3244783084467805	0.22223910359089324	0.3356548322276507	c	1
0.1502820831838798	0.2284776490544302	0.2913120990725987	0.3033263092625769	c	1
0.217386810375251	0.2628033643789138	0.25050645022210943	0.2131985815604425	c	1
0.269147200713504	0.22999899356420714	0.2657338565629057	0.3127737556270183	c	1
0.1317210221727436	0.29843577191434545	0.1797685823028676	0.2416515180484751	c	1
0.16334211512752508	0.30627354216360586	0.22015591971916632	0.21607592084989793	c	1
0.19558792914740383	0.16896512632629068	0.2121358489095101	0.2994309471029505	c	1
0.23573873443201807	0.21437791305713022	0.23940384260893294	0.3802522427766894	c	1
0.09463114767350086	0.12951199237840555	0.29274330580710856	0.2661815031315881	c	1
0.1723090388023713	0.10808768139112802	0.2576233708857177	0.19217241117254374	c	1
0.23020023017355215	0.20429207706505695	0.26392131965711446	0.30830393828949443	c	1
0.15193994063921915	0.2876701174504055	0.14849970446640418	0.21965845630304978	c	1
0.16526345794922673	0.21208598227043113	0.2910783829993773	0.3241433075472722	c	1
0.17328241850421863	0.2954663500717427	0.22052082469260526	0.33096900968917004	c	1
0.15227426222546114	0.1563011696750353	0.2709189076653286	0.2998981755383872	c	1
0.12899940347892552	0.27705306606222657	0.2628707259788788	0.2905163250479252	c	1
0.14018774863467143	0.27837727782719524	0.2248712220529568	0.3301329896465329	c	1
0.17493520812219923	0.2328141312249332	0.3587707071231532	0.2865511491577598	c	1
0.1770990580064301	0.19558011420905133	0.34107387017618235	0.2922721475668445	c	1
0.20062061849598967	0.22385556615420257	0.2863347335110603	0.37086270648530506	c	1
0.04892094478167313	0.10613829414288495	0.2649838121932887	0.20871503011612152	c	1
0.24912342077956526	0.23747601129345203	0.29347944961538885	0.25851449295796725	c	1
0.10501032062111032	0.1887756984207268	0.1967493075249621	0.21530546223717925	c	1
0.15188183583506154	0.2560421385865934	0.24417423987003622	0.32410687927230225	c	1
0.26917975873190436	0.24813440139445658	0.37703496104747425	0.2419737179956518	c	1
0.1525197903960132	0.28068145566206015	0.23638499378337624	0.295258019420435	c	1
0.16011041411927732	0.26423286419313197	0.24096801983978672	0.32189131568694285	c	1
0.16294800890185512	0.1783654510410279	0.2387455975856074	0.23475117472638182	c	1
0.1995805633498707	0.24070874190321453	0.2741206057219122	0.2019791718813454	c	1
0.15292324238773378	0.22417047260228418	0.25048522366501136	0.2516088784096431	c	1
0.15681067671271504	0.23488714887302461	0.3689988733626484	0.2589977908792813	c	1
0.14988949708030475	0.19820308170970627	0.17090125463582637	0.24422536274918824	c	1
0.23164531669022942	0.15902979135069764	0.2608417468690199	0.28684443816687216	c	1
0.23683283942612512	0.1706083261186558	0.255250372506262	0.3159957514219635	c	1
0.1297904737583204	0.189308501997445	0.12347436895825586	0.1932058733436818	c	1
0.21333015786363368	0.24294987105228494	0.2781343533014497	0.3351061599408093	c	1
0.14574263110177174	0.2860222921571956	0.29142131927261966	0.39342271381739297	c	1
0.17745173214517515	0.2913256791686231	0.27583172987246385	0.12053010724454591	c	1
0.14052065593711016	0.2836682894294074	0.16426498668610684	0.11322443887818102	c	1
0.14100405559903922	0.265629277339635	0.24310384375022934	0.2841761601682231	c	1
0.26284236908487024	0.23167216857787937	0.3886465797530599	0.174690008151317	c	1
0.13043540750056198	0.282903879091672	0.30635393752374607	0.2525054206153614	c	1
0.10375701134932759	0.1702882371938566	0.22968481096303994	0.31942809665363386	c	1
0.12562394623399006	0.28599081289324996	0.2704065555877347	0.2479954450603821	c	1
0.42213045425007106	0.19317920986629217	0.27291214420028087	0.23667874923367554	c	1
0.20839067101406916	0.16280179141572101	0.20539463362780042	0.2587904143421357	c	1
0.13471715369805995	0.2288182717975532	0.2286677645313807	0.27954682007787063	c	1
0.12122219113789254	0.28493801212891084	0.19612551048846108	0.3085645300829958	c	1
0.1448512160706342	0.3052016327089523	0.30573995713591173	0.19818268121326357	c	1
0.14585311137575316	0.28336052437377096	0.2533578133937965	0.2960025814692541	c	1
0.1275253380189849	0.233432411810277	0.2748174494688714	0.29486404023039775	c	1
0.12315763361988036	0.2699805335890747	0.2815346202854152	0.3262732585912959	c	1
0.21316089569336125	0.18616881919360806	0.23872878640453357	0.29910553301895115	c	1
0.2411329014479186	0.301987956238205	0.2950996056537515	0.2842575267388296	c	1
0.07284743940886004	0.2358646276066026	0.23909332581671394	0.2333918439676285	c	1
0.23273267781211482	0.27500991482482584	0.27095404811262974	0.2548111549399386	c	1
0.16831530114393378	0.24582019152232096	0.3535465332976473	0.26677975445128016	c	1
0.15143003156377058	0.23904027133569003	0.15903769852251948	0.14341199246234132	c	1
[truncated: 75,158 more rows]
