# Supplementary material for: Insights on the Control of Yeast Single-Cell Growth Variability by Members of the Trehalose Phosphate Synthase (TPS) Complex
Source: Front Cell Dev Biol. 2021 Jan 28;9:607628. doi: 10.3389/fcell.2021.607628 (PMC7876269; doi:10.3389/fcell.2021.607628)
Supplement: Supplementary file 5 [file Data_Sheet_4.ZIP › hierarchical_cluster_analysis/Script_Clustering_GrowthData.Rmd]

---
title: "Clustering Results on Ntd-Tsl1 Growth Rates Replicate 1"
date: "`r format(Sys.time(), '%d %B, %Y')`"
output:
  word_document:
    toc: yes
  pdf_document:
    toc: yes
  html_document:
    number_sections: yes
    toc: yes
    toc_float: yes
always_allow_html: yes
---

```{r setup, include=TRUE}
knitr::opts_chunk$set(warning=FALSE,message=FALSE)

library(stringr)
library(tidyverse)
library(plotly)
library(ggplot2)
library(gridExtra)
library(plyr)
library(reshape2)
library(mixOmics)
library(mclust)
library(heatmaply)
```

# Datas reading

```{r,echo=TRUE}
# Data type ("areas" or "growth" for growth rate)
dname= "growth"
# If Log transformation for areas ("TRUE" if yes or "FALSE" if no)
transflog=TRUE
# Replicate number
numrep=1
# To keep Control cells (TRUE) or not (FALSE)
control=FALSE

if(dname=="areas"){
  if(transflog==T){dataname="Log (areas)"}else{dataname="Areas"}
}else{dataname="Growth Rate"}

# Replace NAME by filename "NtdTSL1", "NtdTPS1", "deltaTPS1", "BY4741" or "TSL1overexpression"

Data = read.table(paste("NAMEdatas",dname,".csv",sep=""),header=T,sep=";")
if (control==TRUE){
Data=Data[which(Data$replicate==numrep),which(str_detect(colnames(Data),"replicate")==FALSE)]
}else{
Data=Data[which(Data$replicate==numrep & Data$population!="c"),which(str_detect(colnames(Data),"replicate")==FALSE)]
}

colnames(Data)=str_replace(colnames(Data),"population","Sample")
if(dname=="areas"){
  colnames(Data) = str_replace(colnames(Data),"area","")
}else{
  colnames(Data)=c("t1_t2","t2_t3","t3_t4","t4_t5","Sample")
}

if (dname=="areas" & transflog=="TRUE"){
  Data[,1:5]=log(Data[,1:5])
}
rownames(Data)=c(1:nrow(Data))
Tmax=max(which(colnames(Data) !="Sample"))
```

Here we load `r dataname` for raplicate `r numrep`. Dataset chart contains `r nrow(Data)` rows and `r ncol(Data)` columns. 

By looking at Log(areas), we need to check areas positive growth overtime for every cell. Same for growth rates. Cells that do not respect that constraints will be removed.

```{r, echo=TRUE}
if(dname=="areas"){
DDiff=apply(Data[,1:Tmax],1,diff)
Idiff=which(apply(DDiff<0,2,sum)!=0)
}

if (dname=="growth"){
  Idiff=which(apply(Data[,1:Tmax]<0,1,sum)!=0)
}
```


```{r,echo=TRUE}
Data=Data[-Idiff,]
```

Dataset chart now contains `r nrow(Data)` cells. 

```{r, echo=T}
rm(DDiff,Idiff)
summary(Data)
```


```{r,  echo=T}
df=melt(Data,variable.name="Temps")

ggplot(df[which(df$Sample=="m"),], aes(x=value, colour=Temps)) +
  geom_density()+
  ggtitle("Density for Minus")+
  xlim(c(min(df$value),max(df$value)))
  
ggplot(df[which(df$Sample=="p"),], aes(x=value, colour=Temps)) +
  geom_density()+
  ggtitle("Density for Plus")+
  xlim(c(min(df$value),max(df$value)))

if(control==T){
  ggplot(df[which(df$Sample=="c"),], aes(x=value, colour=Temps)) +
  geom_density()+
  ggtitle("Density for Control")+
  xlim(c(min(df$value),max(df$value)))  
}
```


```{r, echo=TRUE}
# Auxiliary fonctions for clustering
###############################################
clustCentroid = function(data,clustering){
  center=matrix(0,nrow=max(clustering),ncol=ncol(data))
  for (k in 1:max(clustering)){
    I=which(clustering==k)
    if (length(I)==1){
      center[k,]=data[I,]
    }else{
      center[k,]=colMeans(data[I,])
    }
  }
  return(center)
}

# Plot of centers
centreClust = function(clustSize, clustCentroids){ 
  clustMelt = melt(clustCentroids)
  colnames(clustMelt) = c("cluster","temps","value")
  clustMeltMerge = merge(clustMelt, clustSize, by.x = "cluster", by.y = "row.names",all.x=T)
  colnames(clustMeltMerge)[1:3] = c("cluster","temps", "value")
  colnames(clustMeltMerge)[ncol(clustMeltMerge)] = "size"
  clustMeltMerge$cluster = as.factor(clustMeltMerge$cluster)
  g1=ggplot(clustMeltMerge,aes(x=temps,y=value,group=cluster,colour=cluster))+
  geom_line()+
  geom_point()+
  guides(col = guide_legend(nrow = 10)) 
  return(g1)
}


PlotClustGp <- function(clustering,Ech){
  library(ggplot2)
  classif=as.character(clustering)
  classif[which(nchar(classif)==1)]=paste("0",classif[which(nchar(classif)==1)],sep="")
  classif = paste("Cl-",classif,sep="") 
  dd=data.frame(classif=classif,Ech=as.factor(Ech))
  ggplot(dd,aes(x = classif,fill = Ech)) + 
    geom_bar(position = "fill")+
    theme(axis.text.x = element_text(angle = 90))+
    ylab("Proportion")+
    xlab("Cluster")
}

PlotMatrixARI = function(ari){
  library(reshape2)
  library(scales)
  library(ggplot2)
  co=melt(ari)
  co$Var1=as.factor(co$Var1)
  co$Var2=as.factor(co$Var2)
  gari = ggplot(co, aes(Var1, Var2)) + # x and y axes => Var1 and Var2
    geom_tile(aes(fill = value)) + # background colours are mapped according to the value column
    #geom_text(aes(fill = co$value, label = round(co$value, 2)),size=5) + # write the values
    scale_fill_gradient2(low = "blue",
                         mid = "white",
                         high = "red",
                         midpoint = 0.5) + # determine the colour
    theme(panel.grid.major.x=element_blank(), #no gridlines
          panel.grid.minor.x=element_blank(),
          panel.grid.major.y=element_blank(),
          panel.grid.minor.y=element_blank(),
          panel.background=element_rect(fill="white"), # background=white
          axis.text.x = element_text(angle=90, hjust = 1,vjust=1,size = 12,face = "bold"),
          plot.title = element_text(size=20,face="bold"),
          axis.text.y = element_text(size = 12,face = "bold")) +
    #ggtitle("ARI Plot") +
    theme(legend.title=element_text(face="bold", size=14)) +
    scale_x_discrete(name="") +
    scale_y_discrete(name="") +
    labs(fill="ARI value")

  #gari=heatmap.2(ari,trace="none",dendrogram="none",scale="none")
  return(gari)
}

ProfilsCluster <-function(Data,clustering){
  A=melt(data.frame(Data,Name=as.factor(rownames(Data)),Clust=as.factor(clustering)))
for (k in 1:max(clustering)){
g=ggplot(A[which(A$Clust==k),],aes(x=variable,y=value,group=Name,colour=Sample))+
  geom_line()+
  geom_point()+
  ggtitle(paste("Cluster",k,sep=""))
print(g)
}
  rm(A)
}

# Calculating  N_k*100/N, N_{c,k}*100/N_c et N_{o,k}*100/N_o
PourcEffectSample<-function(Clustering,Sample){
A=cbind(table(Clustering),table(Clustering,Sample))
A=apply(A,2,function(x){round(x*100/sum(x),digits=2)})
colnames(A)[1]=c("Tot")
A=data.frame(Cl=paste("Cl",as.factor(unique(Clustering)),sep=""),A)
return(A)
}

# Graphical proportion representation 
PlotPourcEffectSample<-function(A){
ggplot(data=melt(A[,-2],id=1), aes(x=Cl, y=value, fill=variable)) +
geom_bar(stat="identity", color="black", position=position_dodge())+ scale_fill_brewer(palette="Blues")+
  ylab("Pourcent")+
  xlab("Clusters")
}
```


# Clustering (CAH)

## Ward

hierarchical cluster analysis with euclidian distance and mesure of agglomerates by Ward's method : 

```{r}
H=hclust(dist(Data[,1:Tmax]),method="ward.D2")
```

Evolution within-cluster weight function of cluster number : 

```{r}
plot(sort(H$height,decreasing=T)[1:40], ylab="Height",xlab="Nb Cluster", pch=20)
points(sort(H$height,decreasing=T)[1:40],type="l")
```


Classifications comparison by ARI :

```{r, echo=T}
Kmax=40
Clust=NULL
for (k in 2:Kmax)
  Clust=rbind(Clust,cutree(H,k))

ARI=matrix(1,nrow=Kmax-1,ncol=Kmax-1)
for (j in 1:(Kmax-2)){
  for (i in (j+1):(Kmax-1)){
    ARI[j,i]=ARI[i,j]=adjustedRandIndex(Clust[j,],Clust[i,])
  }
}

rownames(ARI)=colnames(ARI)=seq(2,Kmax,1)
PlotMatrixARI(ARI)
```


## For 20 Clusters

Profile of cluster centers :

```{r, echo=T}
clustSize=table(Clust[19])
clustCentroids=clustCentroid(Data[,1:Tmax],Clust[19,])
ggplotly(centreClust(table(Clust[19]), clustCentroid(Data[,1:Tmax],Clust[19,])))
```

Clusters headcount :

```{r,echo=T}
table(Clust[19,])
Sample=factor(Data[,"Sample"],levels=c("m","p"))
Clustering=Clust[19,]
A=PourcEffectSample(Clustering,Sample)
rmarkdown::paged_table(A)
```

Suppopulation proportion for each cluster :

```{r,echo=T}
PlotClustGp(Clust[19,],Data[,"Sample"])
PlotPourcEffectSample(A)
```

Cells distribution for each cluster :

```{r,echo=T}

df=melt(data.frame(Data[,-18],Clust=as.factor(Clust[19,])),variable.name="Temps")

ggplot(df,aes(fill=Temps, y=value, x=Clust)) + 
    geom_violin(position="dodge", alpha=0.5) 
```
