# Supplementary material for: Insights on the Control of Yeast Single-Cell Growth Variability by Members of the Trehalose Phosphate Synthase (TPS) Complex
Source: Front Cell Dev Biol. 2021 Jan 28;9:607628. doi: 10.3389/fcell.2021.607628 (PMC7876269; doi:10.3389/fcell.2021.607628)
Supplement: Supplementary file 5 [file Data_Sheet_4.ZIP › hierarchical_cluster_analysis/TSL1overexpressiondatasgrowth.csv]

t1_t2 growth rate [ ln(t2_area/t1_area)/2]	t2_t3 growth rate [ ln(t3_area/t2_area)/2]	t3_t4 growth rate [ ln(t4_area/t3_area)/2]	t4_t5 growth rate [ ln(t5_area/t4_area)/2]	t2_t5average	population	replicate
0.211279771	0.635082574	0.193274233	-0.124921602	0.234478402	d	1
0.141603896	0.418400468	0.195264618	0.211999111	0.275221399	d	1
0.186363943	0.617967516	0.210857025	0.081219204	0.303347915	d	1
0.091691023	0.296220652	0.117755204	0.095805057	0.169926971	d	1
0.255620993	0.27241666	0.108684586	0.155504632	0.178868626	d	1
0.156561685	0.482345174	0.168714206	0.377906166	0.342988515	d	1
0.212869839	0.30733898	0.250077862	0.215439573	0.257618805	d	1
0.134514039	-0.141200185	0.747580289	0.225917992	0.277432698	d	1
0.252659248	0.352861543	0.127647743	0.198815354	0.226441547	d	1
0.271830731	0.220097294	0.090048431	0.148634246	0.152926657	d	1
0.284952634	0.345011652	0.203654287	0.101934326	0.216866755	d	1
0.30991382	0.299172501	0.186015645	0.202888404	0.22935885	d	1
0.245511498	0.229724058	0.065279153	0.144478102	0.146493771	d	1
0.132996099	0.13022033	0.16301043	0.013646071	0.102292277	d	1
0.07788545	0.065671737	0.038512067	0	0.034727935	d	1
0.056041031	0.112921304	0.016117267	0.057674307	0.062237626	d	1
0.29290811	0.148503647	0.305305637	0.275220386	0.24300989	d	1
0.134223263	0.278015676	0.132738174	0.191337998	0.200697283	d	1
0.125733942	0.375322836	0.120805528	0.155403895	0.21717742	d	1
0.230583702	0.359993693	0.169312886	0.174646247	0.234650942	d	1
0.518827863	-0.362737667	0.189940014	0.003431475	-0.056455393	d	1
0.175587011	0.364609847	0.195806667	0.218914064	0.259776859	d	1
0.188163702	0.398481241	0.148226544	0.192938369	0.246548718	d	1
0.19889433	0.359543601	0.194841058	0.161243916	0.238542858	d	1
0.213525679	0.23527788	0.106114317	0.106185727	0.149192641	d	1
0.111985749	0.192744653	0.091030869	0.005955441	0.096576988	d	1
0.1450716	-0.196459225	0.752314469	0.115336423	0.223730556	d	1
0.222660745	0.387419972	0.02784775	0.273133952	0.229467225	d	1
0.199965356	0.331586816	0.137516133	0.196713848	0.221938933	d	1
0.184820778	0.339052374	0.213516316	0.132344734	0.228304475	d	1
0.174890733	0.298665805	0.300555068	0.122489432	0.240570102	d	1
-0.00331127	0.003861023	0.02413337	0.409463044	0.145819146	d	1
0.056904474	0.171457482	0.102312252	0.04965376	0.107807831	d	1
0.228479038	0.264635659	0.115645885	0.243068551	0.207783365	d	1
0.206958736	0.25937794	0.148004426	0.199347164	0.202243177	d	1
0.29152366	0.322653342	0.16602629	0.212777626	0.233819086	d	1
0.144795199	0.316457849	0.186662865	0.098178875	0.200433196	d	1
0.233639472	0.312578881	0.230138639	0.496628472	0.346448664	d	1
0.267007293	0.272833354	0.160359231	0.207402583	0.213531723	d	1
0.252422741	0.317425905	0.286910088	0.171431593	0.258589195	d	1
0.280361958	0.262081383	0.243912657	0.132994013	0.212996017	d	1
0.158477948	0.984065142	0.271262651	0.14544575	0.466924514	d	1
0.311104238	0.526176615	0.177342603	0.140163183	0.281227467	d	1
0.313322975	0.269361799	0.119208986	0.089285679	0.159285488	d	1
0.841817606	0.254444195	0.217106083	0.149508385	0.207019554	d	1
0.095798376	0.12126152	0.096301583	0.29716596	0.171576354	d	1
0.377034597	0.340776157	0.156103807	0.199072688	0.231984218	d	1
0.02244077	0.009033367	0.02960968	-0.016519927	0.007374373	d	1
0.22247196	0.227554148	0.283045618	0.1098843	0.206828022	d	1
0.267293985	0.193629572	0.401185806	0.010830282	0.201881887	d	1
0.284676482	0.23593066	0.160123152	0.191910001	0.195987938	d	1
0.304094515	0.324476784	0.187297765	0.144909965	0.218894838	d	1
0.292835233	0.244116197	0.160536896	0.183122674	0.195925256	d	1
0.344912208	0.318865743	0.155406052	0.111227907	0.195166567	d	1
0.242893748	0.350889363	0.164454377	0.196213797	0.237185845	d	1
0.264629663	0.256519136	0.195438286	0.15261627	0.201524564	d	1
0.407393409	0.156311865	0.287344354	0.23110926	0.224921826	d	1
0.210151581	0.196650427	0.221773928	-0.630756049	-0.070777232	d	1
0.192392947	0.436518752	0.223809209	0.155382905	0.271903622	d	1
0.387847414	-0.240572816	0.6340835	0.139463305	0.177657996	d	1
0.018472992	0.027902798	0.023536251	0.016301362	0.022580137	d	1
0.28902487	0.331032834	0.140802699	0.402239381	0.291358305	d	1
0.160270154	0.349387617	0.195883132	0.246322048	0.263864265	d	1
0.000596659	0.65158923	-0.02435661	0.192465429	0.273232683	d	1
0.272047643	0.242491641	0.269529341	0.195443556	0.235821513	d	1
0.136227813	0.360205993	0.130265038	0.717491902	0.402654311	d	1
0.235775663	0.428905572	0.143275707	0.196673497	0.256284925	d	1
0.062556281	0.07490284	0.094902458	-0.072861202	0.032314699	d	1
0.147235233	0.329840294	0.184660762	0.08441781	0.199639622	d	1
0.120734615	0.152735275	0.084662605	0.146689487	0.128029122	d	1
0.056995944	0.001654717	0.03121846	-0.003895112	0.009659355	d	1
0.197376726	0.320035461	0.13907308	-0.931559173	-0.157483544	d	1
0.064663649	0.134368493	0.042340996	0.000940513	0.059216667	d	1
0.166025356	0.298897398	0.361213245	0.238084884	0.299398509	d	1
0.280608256	0.168931045	0.174153347	0.406366878	0.24981709	d	1
0.21414725	0.411982564	0.218878376	0.178655129	0.26983869	d	1
0.081494236	0.125435488	0.120495723	0.152216441	0.132715884	d	1
0.266695695	0.280476595	0.19235473	0.05287539	0.175235572	d	1
0.173973075	0.40999042	0.22083902	0.194901255	0.275243565	d	1
0.237669673	0.240831404	0.181677885	0.137604011	0.186704433	d	1
0.220794583	0.286834234	0.21398562	0.23532199	0.245380615	d	1
0.781795178	0.251184682	0.198381989	0.154002279	0.20118965	d	1
0.098211833	0.106364217	0.069880971	-0.018318714	0.052642158	d	1
0.19250958	0.617867949	0.166281044	0.221682893	0.335277295	d	1
0.197672734	0.417138944	0.148750805	0.176729852	0.247539867	d	1
0.24620696	0.284943167	0.194094726	0.199487724	0.226175206	d	1
0.234607752	0.300552926	0.142066972	0.219060415	0.220560104	d	1
0.128315014	0.042217439	0.086123776	0.100156008	0.076165741	d	1
0.058825033	0.050868469	0.051397383	0.1078586	0.070041484	d	1
0.293582359	0.325027194	0.174689658	0.22205528	0.24059071	d	1
0.234639189	0.229129344	0.217332819	0.17914138	0.208534514	d	1
0.063363432	0.230153012	0.092777458	0.102160706	0.141697059	d	1
0.144121935	0.329706327	0.199472485	0.164231568	0.231136793	d	1
0.24875714	0.163441445	0.298561306	0.266344872	0.242782541	d	1
0.120286148	0.293839252	0.07261293	0.036808926	0.134420369	d	1
0.123450019	0.579615191	0.176972258	0.182823411	0.313136953	d	1
0.13668925	0.436910914	0.175655748	0.18278795	0.265118204	d	1
0.041328434	0.066386573	0.025657709	-0.051071527	0.013657585	d	1
0.231199995	0.204024102	0.15293184	0.528779348	0.295245097	d	1
0.11912316	0.360041529	0.215711835	0.165486714	0.247080026	d	1
0.030350656	-0.001228502	0.033881051	-0.037275078	-0.001540843	d	1
0.126849833	0.292763427	0.13300351	0.087665585	0.171144174	d	1
0.03885025	0.103911547	0.025117538	-0.023074634	0.03531815	d	1
0.148499662	0.348111366	0.170001906	0.172368829	0.230160701	d	1
0.048971495	0.025020725	0.008003372	-0.011037976	0.007328707	d	1
0.246791064	0.185694874	0.106102296	-0.478484007	-0.062228945	d	1
0.176957085	0.003249828	0.054588836	0.042200195	0.033346286	d	1
0.257219719	0.146393737	0.630727448	0.261629796	0.346250327	d	1
0.233350814	0.368770123	0.159219528	0.179832066	0.235940573	d	1
0.148054006	0.258151294	0.078795506	0.107590179	0.148178993	d	1
0.096695227	0.398144685	0.126665105	0.157833499	0.227547763	d	1
0.105640918	0.191722505	0.073100729	0.163192248	0.142671827	d	1
0.151173373	0.423680924	0.196179254	0.246754813	0.288871664	d	1
0.165531582	0.30925878	1.024993872	0.210232945	0.514828532	d	1
0.207650184	0.26725259	0.255475828	0.205284318	0.242670912	d	1
0.259980792	0.217603307	0.30491477	0.404931775	0.309149951	d	1
0.262520641	0.335374176	0.188542412	0.230469108	0.251461899	d	1
0.172810153	0.367534743	0.202229966	0.154403839	0.241389516	d	1
0.261985568	0.279783237	0.122005596	0.290083856	0.23062423	d	1
0.264787952	0.36181154	0.12318088	0.285450171	0.256814197	d	1
0.137003451	0.733648419	0.210614908	0.19221827	0.378827199	d	1
0.240455534	0.287040299	0.260377467	0.129148605	0.225522124	d	1
0.224768071	0.200206089	0.233785248	0.088738842	0.174243393	d	1
0.256461435	0.203118335	0.308229675	0.147042755	0.219463588	d	1
0.207553321	0.359486365	0.170796783	0.22687666	0.252386603	d	1
0.255270948	0.220297784	0.120926636	0.071005165	0.137409862	d	1
0.206749753	0.251312157	0.170203563	-0.889038392	-0.155840891	d	1
0.193226814	0.283847532	0.247509506	0.161834365	0.231063801	d	1
0.226337023	0.247511684	0.219257272	0.492757706	0.319842221	d	1
0.734704634	0.172334362	0.207295709	0.154724416	0.178118162	d	1
0.193440059	0.245175481	0.118036142	0.08394429	0.149051971	d	1
0.198019203	0.346885733	0.23022034	0.110783546	0.22929654	d	1
0.264096098	0.266379986	0.17299138	-0.667755961	-0.076128198	d	1
0.249512895	0.184552365	0.328393536	0.09745951	0.20346847	d	1
0.409802172	0.212700877	0.21675986	0.346730085	0.258730274	d	1
0.145712996	0.214458694	0.20959046	0.126656375	0.18356851	d	1
0.290376319	0.22555484	0.166047172	0.170125309	0.18724244	d	1
0.141016489	0.308079473	0.181037584	0.163144098	0.217420385	d	1
0.175884094	0.116545108	0.055720847	0.023319625	0.065195193	d	1
0.121776211	0.280176525	0.130708657	0.090930455	0.167271879	d	1
0.166753837	0.050390465	0.000609703	0.019714133	0.023571434	d	1
0.185777179	0.336117333	0.226440631	0.189950631	0.250836198	d	1
0.223035777	0.26378635	0.226540443	0.242320657	0.244215817	d	1
0.177645338	0.251802688	0.197411333	0.25418854	0.23446752	d	1
0.231422971	0.291770932	0.269725245	0.213128993	0.25820839	d	1
0.141008407	0.259163653	0.06947573	0.151819233	0.160152872	d	1
0.141400022	0.294730948	0.281759037	0.193790793	0.25676026	d	1
0.154932324	0.165211956	0.127151686	0.256270942	0.182878195	d	1
0.203166394	0.301508269	0.209000689	0.168955298	0.226488085	d	1
0.200564279	0.353612722	0.195075581	0.302193844	0.283627382	d	1
0.226650312	0.362626554	0.133420617	0.191561923	0.229203031	d	1
0.265303204	0.221524506	0.23408056	0.13518214	0.196929069	d	1
0.072810095	0.032310981	0.018731082	-0.03786607	0.004391998	d	1
0.170078726	0.273431861	0.171822553	0.181063499	0.208772638	d	1
0.267651185	0.305505427	0.746253518	0.080540739	0.377433228	d	1
0.13053673	0.056658273	0.023563406	-0.01723039	0.020997096	d	1
0.182962037	0.174243599	0.147732106	0.104172137	0.142049281	d	1
0.225977221	0.253411389	0.254726612	0.228414181	0.245517394	d	1
0.113328218	0.131564129	0.006915122	-0.026615334	0.037287972	d	1
0.198883769	0.360027317	0.198027596	0.248501572	0.268852162	d	1
0.257987002	0.294570037	0.195336459	0.218947037	0.236284511	d	1
0.069453875	0.120999754	0.068145008	-0.001264223	0.062626846	d	1
0.094773447	0.152975697	0.064605866	0.052964268	0.090181943	d	1
0.045590696	0.044067775	0.022716261	-0.031798793	0.011661747	d	1
0.234791726	0.198394386	0.096380209	0.306662825	0.20047914	d	1
0.229723922	0.173805334	0.142735733	0.090741918	0.135760995	d	1
0.141636933	0.362431113	0.228474155	0.256884297	0.282596522	d	1
0.206721262	0.352818736	0.175138503	0.133815574	0.220590938	d	1
0.153078769	0.11662033	0.083075248	0.203478962	0.134391513	d	1
0.318527243	0.2091706	0.224508668	0.339135995	0.257605088	d	1
0.256458056	0.16354748	0.224994284	-0.585195667	-0.065551301	d	1
0.038813538	0.14639532	-0.022472033	0.059742078	0.061221788	d	1
0.283223674	0.3409594	0.209616011	0.220376037	0.256983816	d	1
0.277920537	0.310865171	0.212969894	0.31937705	0.281070705	d	1
0.291756337	0.255051996	0.19642146	0.23759946	0.229690972	d	1
0.262544608	0.234483411	0.228673029	0.3176853	0.26028058	d	1
0.693276296	0.285352876	0.236458834	0.186706956	0.236172888	d	1
0.247655665	0.250202471	0.143721533	0.028188133	0.140704046	d	1
0.081297515	0.172835121	0.125779277	0.175195053	0.157936484	d	1
0.168910497	0.349717307	0.265392403	0.224802162	0.279970624	d	1
0.213241658	0.438944201	0.150973825	0.228715642	0.272877889	d	1
0.106007019	0.215186498	0.077338845	0.020979694	0.104501679	d	1
0.210648875	0.290439939	0.19197407	0.111858323	0.198090778	d	1
0.095604384	0.253684012	0.199723371	0.139886986	0.19776479	d	1
0.033447117	0.050820185	0.023041066	0.032090827	0.035317359	d	1
0.390706631	0.187088037	0.151841207	0.247658667	0.195529304	d	1
0.218401043	0.255306418	0.119531071	0.291775733	0.222204407	d	1
0.247196958	0.261349272	0.440288668	0.167000348	0.289546096	d	1
0.72515811	0.293635637	0.230523892	0.146487593	0.223549041	d	1
0.244995768	0.293627446	0.233103268	0.146503627	0.224411447	d	1
0.154963556	0.366165203	0.133304361	0.090596415	0.19668866	d	1
0.264827134	0.245376237	0.244835336	0.248435137	0.24621557	d	1
0.236803119	0.289009407	0.200691537	0.156866236	0.215522393	d	1
0.187339165	0.288813753	0.209315867	0.187772575	0.228634065	d	1
0.237105569	0.3228501	0.23579816	0.137339021	0.23199576	d	1
0.060034777	0.050743977	0.022046415	-0.019197404	0.017864329	d	1
0.265550309	0.304488015	0.229736591	0.219418495	0.251214367	d	1
0.704901991	0.318026618	0.183779072	0.230662594	0.244156095	d	1
0.236143802	0.12760331	0.021728092	0.013590992	0.054307464	d	1
0.262461124	0.243623271	0.266800003	0.04982732	0.186750198	d	1
0.393256894	0.313788463	0.198858112	0.19802977	0.236892115	d	1
0.262315302	0.210781576	0.169989909	0.158644537	0.179805341	d	1
0.266131966	0.302522824	0.09674192	0.319785066	0.23968327	d	1
0.189772356	0.317706432	0.136340059	0.224045789	0.22603076	d	1
0.095883364	0.12980176	0.081474691	0.036200626	0.082492359	d	1
0.206970813	0.188691538	0.154650843	0.011492219	0.1182782	d	1
0.218096134	0.246831222	0.232537582	0.216109177	0.231825993	d	1
0.217057777	0.266931206	0.109405226	0.270536403	0.215624278	d	1
0.225767117	0.50828158	0.403866966	0.186405277	0.366184608	d	1
0.199360997	0.359760801	0.269800191	0.064093374	0.231218122	d	1
-0.023291882	-0.022225881	-0.002020205	-0.077689138	-0.033978408	d	1
0.261858429	0.241924152	0.168772267	0.252809177	0.221168532	d	1
0.195598935	0.334027464	0.191044863	0.196295509	0.240455945	d	1
0.31611833	0.320379144	0.227011352	0.124379649	0.223923381	d	1
0.151531383	0.377630861	0.173002221	0.19755234	0.249395141	d	1
0.248218443	0.159351931	0.31727004	0.088528424	0.188383465	d	1
0.187062285	0.381026856	0.204492323	0.25869453	0.281404569	d	1
0.169960829	0.261308352	0.215911967	0.171416211	0.216212177	d	1
0.169685904	0.179345448	0.233390272	0.210202733	0.207646151	d	1
0.30366563	0.236887766	0.21100834	0.143530766	0.19714229	d	1
0.213757183	0.27351246	0.1979263	0.149308364	0.206915708	d	1
0.249304747	0.215258697	0.117406415	0.06383782	0.132167644	d	1
0.2473251	0.279046781	0.021831901	0.025883072	0.108920585	d	1
0.100562214	0.692157429	0.146971199	0.175190531	0.338106386	d	1
0.101034987	0.21036466	0.058985671	0.077948773	0.115766368	d	1
0.126972467	0.24243675	0.22977644	0.05439126	0.175534817	d	1
0.215951092	0.42377112	0.179624757	0.193042746	0.265479541	d	1
0.196536436	0.330791549	0.140427512	0.141935626	0.204384896	d	1
0.329034795	0.281917382	0.208663109	0.181249374	0.223943289	d	1
0.259552227	0.374129157	0.184014161	0.112202441	0.223448587	d	1
0.145714399	0.294080283	0.283340851	0.288039151	0.288486762	d	1
0.161411411	0.30790412	0.232570771	0.569393047	0.369955979	d	1
0.837385363	0.21917383	0.157095675	0.129706391	0.168658632	d	1
0.146663095	0.139571971	0.055129726	0.041561901	0.078754533	d	1
0.118407991	0.045370822	0.145713638	0.175219999	0.122101486	d	1
0.191616521	0.469535055	0.080673128	0.162200245	0.237469476	d	1
0.257859752	0.19874302	0.199939999	0.209161305	0.202614774	d	1
0.155044443	0.302654958	0.177205913	0.122307118	0.200722663	d	1
0.228658175	0.315841203	0.141192658	0.184052998	0.21369562	d	1
-0.004663163	-0.008636356	0.007504219	-0.023707408	-0.008279848	d	1
0.132978999	0.296363591	0.178357106	0.216157089	0.230292596	d	1
0.218375882	0.259245811	0.15797344	0.192030956	0.203083402	d	1
0.158149368	0.438860161	0.229953127	0.209918212	0.2929105	d	1
0.268883924	0.183729975	0.256841044	0.19321379	0.211261603	d	1
0.401490631	0.276362973	0.128264514	0.223161116	0.209262868	d	1
0.151442277	0.16806366	0.190951904	0.082251857	0.14708914	d	1
0.253989197	0.372550922	0.149988848	0.108535692	0.210358487	d	1
-0.0636412	0.036350916	0.031029157	0.007112495	0.024830856	d	1
0.239168371	0.20139056	0.184300483	0.276011757	0.2205676	d	1
0.149691011	0.417919029	0.131553256	0.163547218	0.237673168	d	1
0.180899955	0.251395175	0.303522558	0.118060873	0.224326202	d	1
0.274528954	0.291614775	0.177608994	0.211908943	0.227044237	d	1
0.034434436	0.00546768	0.01881716	-0.005822079	0.006154254	d	1
0.183014863	0.375556235	0.306950701	0.14916872	0.277225219	d	1
0.233393499	0.174335543	0.287062336	0.280229815	0.247209231	d	1
0.245345499	0.276826632	0.16799496	0.1792386	0.208020064	d	1
0.231400761	0.346405467	0.198708784	0.300405157	0.281839802	d	1
0.127162268	0.079064875	0.179216464	0.207660376	0.155313905	d	1
0.173703064	0.420167257	0.175377007	0.140826156	0.245456807	d	1
0.258397086	0.273449775	0.14942573	0.257671721	0.226849075	d	1
0.133632958	0.121383993	0.155665487	0.155620017	0.144223166	d	1
0.2845806	0.243215233	0.209146814	0.370402319	0.274254789	d	1
0.243807595	0.159833305	0.231126624	0.209267374	0.200075768	d	1
0.234759194	0.64294151	0.1362202	-1.312780605	-0.177872965	d	1
0.057319059	0.080097638	0.010436458	-0.021287826	0.02308209	d	1
0.208001924	0.207850899	0.168126301	0.994107657	0.456694952	d	1
0.125452376	0.327843814	0.082594308	0.185752102	0.198730075	d	1
0.125668709	0.307423165	0.139130876	0.121157151	0.189237064	d	1
0.179931734	0.435765715	0.125305678	0.671806815	0.410959403	d	1
0.244349054	0.317189436	0.169129844	0.182308502	0.222875927	d	1
0.226782451	0.220339272	0.333128567	0.16237157	0.238613136	d	1
0.141267071	0.326625295	0.12330904	0.179297302	0.209743879	d	1
0.032345196	0.088973007	0.043492448	0.037584269	0.056683242	d	1
0.390418023	0.045108894	0.143775578	0.329544931	0.172809801	d	1
0.338750588	0.221851247	0.197044448	0.208368769	0.209088155	d	1
0.141636771	0.430362544	0.603292495	0.245865421	0.42650682	d	1
0.273123879	0.2262293	0.162722705	0.126570396	0.1718408	d	1
0.407433262	0.628734217	0.132842555	0.207588466	0.323055079	d	1
0.228433241	0.209868251	0.214513495	0.841275582	0.421885776	d	1
0.398095349	0.306842113	-0.182598486	1.063199841	0.395814489	d	1
0.223309933	0.25337792	0.102280613	-0.391198192	-0.011846553	d	1
0.148395773	0.333030841	0.241299336	0.177075711	0.25046863	d	1
0.13937139	0.30572473	0.22681851	0.167673811	0.233405684	d	1
0.205488429	0.186030076	0.098145129	0.036731787	0.106968997	d	1
0.051540285	0.221453243	0.115396918	0.152715432	0.163188531	d	1
0.219867058	0.460719759	0.179676297	0.078416529	0.239604195	d	1
0.151753253	0.293810695	0.112030702	0.184483035	0.196774811	d	1
0.161272879	0.262847305	0.21944645	0.1497471	0.210680285	d	1
0.048099074	0.051272954	0.074877114	-0.010746856	0.038467737	d	1
0.199201965	0.262616899	0.150970342	0.062049047	0.158545429	d	1
0.038004152	0.055142271	0.029235111	-0.001439886	0.027645832	d	1
0.211620508	0.207849457	0.154173143	0.248686276	0.203569625	d	1
0.177887246	0.301042261	0.200926758	0.130585383	0.210851467	d	1
0.251820644	0.217326146	0.071363646	0.162721579	0.150470457	d	1
0.231631556	0.309856262	0.169221569	0.105066823	0.194714884	d	1
0.210684622	0.368916582	0.10141315	0.419289432	0.296539722	d	1
0.194638814	0.264791155	0.221688427	0.109818398	0.198765993	d	1
0.137642922	0.451931064	0.137642097	0.20054464	0.2633726	d	1
0.204187675	0.233744423	0.228007961	0.206259172	0.222670518	d	1
0.289605004	0.352582934	0.202182322	0.134509297	0.229758184	d	1
0.17041396	0.448392619	0.187945325	0.2062317	0.280856548	d	1
0.16605281	0.470514381	0.181628462	0.185259832	0.279134225	d	1
0.237693382	0.34797326	0.17562364	0.070788698	0.198128533	d	1
0.254460986	0.922000218	-0.235372398	0.473012501	0.386546774	d	1
0.21346258	0.376781815	0.283332764	0.090414674	0.250176418	d	1
0.291464051	0.279265199	0.154327951	0.182069385	0.205220845	d	1
0.190946274	0.166926307	0.209114364	0.229078559	0.20170641	d	1
0.27487202	0.317018041	0.188936999	0.134007724	0.213320921	d	1
0.2110813	0.313069516	0.139743507	0.23978405	0.230865691	d	1
0.174461138	0.313825721	0.225204161	0.267247185	0.268759022	d	1
0.166266319	0.327099039	0.147372775	0.207760187	0.227410667	d	1
0.190398616	0.276464372	0.194546498	0.087382246	0.186131039	d	1
0.312885242	0.165461721	0.128666424	0.214324398	0.169484181	d	1
0.484660823	0.403947154	0.184597528	0.169193333	0.252579338	d	1
0.156746119	0.302829863	0.231381597	0.117188004	0.217133155	d	1
0.288683256	0.256055373	0.236335411	0.207217279	0.233202688	d	1
0.25352245	0.205048784	0.176814845	0.224484195	0.202115941	d	1
0.52156369	0.225860681	0.234419611	0.108776436	0.189685576	d	1
0.166212471	0.264455415	0.202505412	0.163646284	0.21020237	d	1
0.22536085	0.283507824	0.063963742	0.128920829	0.158797465	d	1
0.189842994	0.266980304	0.195213034	0.222937837	0.228377058	d	1
0.22704229	0.250196209	0.213483455	0.088293759	0.183991141	d	1
0.280298812	0.315298714	0.504486073	0.184445942	0.334743576	d	1
0.189572514	0.14164934	0.147144947	0.068387121	0.119060469	d	1
0.221638398	0.139602341	0.106862607	0.181511871	0.14265894	d	1
0.282530667	0.281898895	0.158558888	0.119805523	0.186754436	d	1
0.189631368	0.157076903	0.258768079	0.026797008	0.14754733	d	1
0.281372007	0.590287603	0.168177806	0.157453042	0.30530615	d	1
0.123578356	0.243608723	0.313544567	-0.417282497	0.046623597	d	1
0.164257723	0.633326646	0.102168425	0.264804619	0.33343323	d	1
0.162801124	0.24943035	0.204105877	0.452384708	0.301973645	d	1
0.464773571	0.535098468	0.201878452	0.212092375	0.316356432	d	1
0.245074816	0.228260838	0.155057906	0.124708076	0.169342273	d	1
-0.006560544	-0.024819791	-0.001655083	-0.080402032	-0.035625635	d	1
-0.04847362	0	0.017234832	-0.018454048	-0.000406405	d	1
0.240984603	0.210021313	0.049067381	0.11284925	0.123979315	d	1
0.198771614	0.282602674	0.398130261	0.183391787	0.288041574	d	1
0.241371995	0.183391292	0.41132712	0.081709231	0.225475881	d	1
0.266178736	0.294401909	0.285583752	0.125243748	0.23507647	d	1
0.27494236	0.293147486	0.179666639	0.156778068	0.209864064	d	1
0.255871919	0.26850846	0.23439316	0.185602329	0.229501316	d	1
0.179323341	0.237907015	0.593810993	0.525677193	0.452465067	d	1
0.832631895	0.275417587	0.123468775	0.181354497	0.19341362	d	1
0.336716929	0.307372968	0.158814083	0.177019408	0.214402153	d	1
-0.020143975	0.020143975	0.017386483	0.007618727	0.015049728	d	1
0.187062285	0.427595571	0.486683782	0.214317142	0.376198832	d	1
0.212639724	0.271774661	0.14139073	0.471286544	0.294817312	d	1
0.223732595	0.105475102	-0.010275214	-0.066969661	0.009410076	d	1
0.165634509	0.375671464	0.171780701	0.232463541	0.259971902	d	1
0.240074186	0.323037583	0.17899339	0.214531247	0.238854073	d	1
0.120257613	0.373961609	0.13531612	0.11272704	0.207334923	d	1
0.196694394	0.328251293	0.105966063	0.107713793	0.180643716	d	1
0.220963459	0.252373935	0.23979872	0.281405709	0.257859455	d	1
0.315233559	0.300097034	0.19658209	0.233179671	0.243286265	d	1
0.252800134	0.264509764	0.211615264	0.21987167	0.2319989	d	1
0.199394483	0.2384652	0.075453589	0.085999876	0.133306222	d	1
0.122908647	0.274218303	0.183948619	0.151159179	0.2031087	d	1
0.218707655	0.308142604	0.161015625	0.257565595	0.242241275	d	1
0.217223664	0.29520742	0.217149035	0.186967387	0.233107947	d	1
0.181817816	0.205999872	0.245213832	0.222387652	0.224533785	d	1
0.272163147	0.31854982	0.180010305	0.124320762	0.207626962	d	1
0.09281268	0.141116234	0.032551826	0.156232555	0.109966872	d	1
0.168015416	0.262271888	0.239975363	0.369113214	0.290453488	d	1
0.184149849	0.214557948	0.224115259	0.199379686	0.212684297	d	1
0.151595142	0.382754135	0.16921697	0.200657463	0.250876189	d	1
0.170174146	0.191302283	0.208585523	0.238703724	0.212863843	d	1
0.236013196	0.220879834	0.229545411	0.161074878	0.203833374	d	1
0.253173166	0.355803253	0.157521167	0.184319872	0.232548097	d	1
0.266062324	0.28018251	0.228518986	0.0985431	0.202414865	d	1
0.3859603	0.24306878	0.176869875	0.2426349	0.220857852	d	1
0.251956008	0.347217378	0.161431065	0.241459432	0.250035958	d	1
0.67423195	0.271941993	0.158161103	0.135521513	0.188541536	d	1
0.259299491	0.233606558	0.157949712	0.448786862	0.280114377	d	1
0.298866707	0.180400603	0.237541597	0.172517263	0.196819821	d	1
0.195438032	0.22141294	0.262040165	-0.607031248	-0.041192714	d	1
0.030846785	-0.007535126	0.034231241	-0.048905809	-0.007403231	d	1
0.03612477	-0.003927189	0.031260178	-0.022026962	0.001768676	d	1
0.254491365	0.212512538	0.291071598	0.238322622	0.247302252	d	1
0.196587079	0.380675185	0.153968196	0.258698596	0.264447326	d	1
0.199441116	0.445558638	0.135861102	0.181047908	0.254155883	d	1
0.169818512	0.28218745	0.304023047	0.121184174	0.235798224	d	1
0.236062582	0.213909549	0.099900036	0.165991368	0.159933651	d	1
0.218646795	0.491803874	0.213759984	0.215458469	0.307007442	d	1
0.222370796	0.224834658	0.111794047	0.080075843	0.138901516	d	1
0.248514481	0.244298231	0.155789676	0.207509111	0.202532339	d	1
0.227517804	0.208163174	0.246834848	0.179671861	0.211556628	d	1
0.157892108	0.397667533	0.175305491	0.192472482	0.255148502	d	1
0.219419623	0.384719172	0.20960097	0.141941406	0.245420516	d	1
0.182676712	0.332657185	0.331257735	0.436374734	0.366763218	d	1
0.174755218	0.302553325	0.139172418	0.122128047	0.187951263	d	1
0.29944207	0.206029849	0.139450845	0.068274012	0.137918235	d	1
0.210288733	0.269235598	0.128566687	0.137443628	0.178415304	d	1
0.218091829	0.299937176	0.143794392	0.185361787	0.209697785	d	1
0.037461207	0.085817997	0.044267013	0.079787635	0.069957549	d	1
0.205315817	0.240714184	0.336972531	0.130719665	0.23613546	d	1
0.248666892	0.225540405	0.138924396	0.24492375	0.203129517	d	1
0.088825468	0.050197238	0.214171359	0.165616868	0.143328488	d	1
0.171522308	0.237479687	0.128869386	0.200519948	0.18895634	d	1
0.257926734	0.201477173	0.325344527	0.11691085	0.214577517	d	1
0.160514919	0.494819116	0.298372391	0.163361484	0.318850997	d	1
0.181993998	0.39486057	0.206971249	0.144750459	0.248860759	d	1
0.189834925	0.151109094	0.020807803	0.103352271	0.091756389	d	1
-0.319055874	0.870742166	0.143925832	-0.23794415	0.258907949	d	1
0.270292351	0.218831197	0.165868035	0.360223398	0.248307543	d	1
0.232305189	0.298527286	0.14760909	0.205441433	0.217192603	d	1
0.216333518	0.187526622	0.265887401	0.209700302	0.221038109	d	1
0.142639641	0.483825457	0.136216818	0.207152762	0.275731679	d	1
0.252589479	0.241432837	0.20343756	0.191194103	0.2120215	d	1
0.17962426	0.237390181	0.119309428	0.231644736	0.196114782	d	1
0.248688354	0.487482373	0.162552445	0.198243928	0.282759582	d	1
0.281716959	0.346655537	0.203714873	0.099688127	0.216686179	d	1
0.186348607	0.240929041	0.212183146	0.048436886	0.167183024	d	1
0.150011112	0.360428893	0.185970534	0.21151307	0.252637499	d	1
0.238735165	0.160336637	0.160827959	0.121054998	0.147406531	d	1
0.259756592	0.257663505	0.180127396	0.199163221	0.212318041	d	1
0.038842048	0.045691186	0.04632444	0.007796768	0.033270798	d	1
0.258553453	0.306199414	0.200359448	0.184671384	0.230410082	d	1
0.177401344	0.389481882	0.26652204	0.170532729	0.275512217	d	1
0.414671133	0.188064419	0.075782147	0.201179604	0.155008723	d	1
0.021879427	-0.005010357	0.011131098	-0.008472303	-0.000783854	d	1
0.282275512	0.243896585	0.272668281	0.311145494	0.275903453	d	1
0.220871394	0.270644035	0.629819884	0.1996755	0.36671314	d	1
0.161610813	0.166391476	0.25864377	0.167742489	0.197592578	d	1
0.422796851	0.329528703	0.149118391	0.165318278	0.214655124	d	1
0.186495661	0.232359624	0.182481345	0.22557863	0.2134732	d	1
0.947301248	0.230971303	0.179662534	0.222895911	0.211176583	d	1
0.165858645	0.348722951	0.307976236	0.164837316	0.273845501	d	1
0.313781072	-0.552180033	1.016927709	0.339850027	0.268199234	d	1
0.198246782	0.379463543	0.224370103	0.363735962	0.322523202	d	1
0.243522082	0.333279699	0.193831577	0.172093222	0.233068166	d	1
0.212235175	0.371393933	0.162411699	0.120024336	0.217943323	d	1
0.172207468	0.25439876	0.155840609	0.102117915	0.170785761	d	1
0.153624021	0.081111514	0.041442148	0.122164307	0.081572656	d	1
0.114659567	0.326954439	0.225274836	0.240292869	0.264174048	d	1
0.252591212	0.286227482	0.191003441	0.128056554	0.201762492	d	1
0.276419549	0.228071149	0.205239918	0.193334312	0.208881793	d	1
0.099872802	0.302369954	0.229312238	0.131426605	0.221036266	d	1
0.151239048	0.390996381	0.281464094	0.222020434	0.298160303	d	1
0.233604081	0.222516631	0.213297815	0.253289548	0.229701331	d	1
0.266897607	0.207762863	0.268160357	0.184800434	0.220241218	d	1
0.254150947	0.353528943	0.225319858	0.22593607	0.268261624	d	1
0.17777425	0.148625762	0.138982341	0.130259434	0.139289179	d	1
0.221665774	0.34080271	0.17028514	0.120136099	0.210407983	d	1
0.244694347	0.196462348	0.220380131	0.23144994	0.216097473	d	1
0.282694836	0.304261029	0.194782316	0.156413803	0.218485716	d	1
0.247436989	0.230658985	0.123395649	0.156955025	0.170336553	d	1
0.22422976	0.267889898	0.153429361	0.147943214	0.189754157	d	1
0.116750798	0.37855308	0.213054873	0.256618071	0.282742008	d	1
0.183550404	0.272514216	0.185673705	0.138983474	0.199057132	d	1
0.193267969	0.358761493	0.164523551	0.208325478	0.243870174	d	1
0.246661406	0.276987808	0.18626146	0.23862001	0.233956426	d	1
0.316677376	0.197656368	0.200801392	0.252782413	0.217080058	d	1
0.162391396	0.385211616	0.167109992	0.293287512	0.281869707	d	1
0.140399617	0.159474648	0.031860354	0.086287096	0.092540699	d	1
0.251698863	0.19122668	0.376747799	0.177489608	0.248488029	d	1
0.256336813	0.257439624	0.23896825	0.508104018	0.334837297	d	1
0.245155049	0.282287906	0.15108484	-0.648779246	-0.071802167	d	1
0.172056328	0.13803431	0.039535901	0.01473979	0.064103334	d	1
0.267579506	0.207284543	0.05788354	0.177183004	0.147450362	d	1
0.121727514	0.558681519	0.146811968	0.149060438	0.284851308	d	1
0.213262056	0.368659402	0.25260603	0.170696846	0.263987426	d	1
0.272099679	0.235882905	0.236147719	0.145502603	0.205844409	d	1
0.19924625	0.332282793	0.364335042	0.187827729	0.294815188	d	1
0.226971411	0.193857963	0.149680641	0.274064454	0.205867686	d	1
0.150029685	0.359343282	0.162796912	0.156438061	0.226192751	d	1
0.216036628	0.259586246	0.146087889	0.303589222	0.236421119	d	1
-0.006042923	-0.004255345	0.003333346	-0.055786561	-0.018902853	d	1
0.155792753	0.150422458	0.227837643	0.253569038	0.210609713	d	1
0.037844375	0.042070537	-0.004979885	0.042471891	0.026520848	d	1
0.245366106	0.288749434	0.273553128	0.245792946	0.269365169	d	1
0.411855103	0.269819028	0.296930122	0.208666227	0.258471792	d	1
0.135775324	0.287753906	0.181830486	0.155573191	0.208385861	d	1
0.2106429	0.307490175	0.144422412	0.155712784	0.20254179	d	1
0.240763877	0.306873745	0.181973246	0.204128633	0.230991875	d	1
0.19783314	0.333722371	0.135376221	0.214354398	0.227817663	d	1
0.203033074	0.284458182	0.159672862	0.119975335	0.18803546	d	1
0.290642482	0.349785242	0.178801127	0.162782271	0.230456213	d	1
0.20794006	0.596204436	0.217589419	0.169696876	0.327830244	d	1
0.234042825	0.27086879	0.171230373	0.117084306	0.18639449	d	1
0.166367201	0.173865102	0.073249311	0.097878192	0.114997535	d	1
0.194013274	0.247966853	0.198351418	0.128945326	0.191754532	d	1
0.258121928	0.491884728	0.349853838	0.154424704	0.332054423	d	1
0.103639944	0.236690228	0.143936798	0.199177103	0.193268043	d	1
0.174227513	0.250736024	0.129072829	0.19617769	0.191995514	d	1
0.283075317	0.229432257	0.203436208	0.27066881	0.234512425	d	1
0.150335374	0.187834657	0.18325798	0.195057362	0.188716666	d	1
0.14186428	0.187965301	0.499384656	0.176114367	0.287821441	d	1
0.209285728	0.294471702	0.172011495	0.112453967	0.192979054	d	1
0.275213536	0.193512162	0.084907107	0.277786144	0.185401804	d	1
0.193798599	0.193734756	0.239673742	0.183135641	0.205514713	d	1
0.201075126	0.220171604	0.235977568	0.179582013	0.211910395	d	1
0.085909996	0.160567791	0.088901849	0.127971429	0.12581369	d	1
0.271027771	0.238388304	0.144693551	0.181218141	0.188099999	d	1
0.927563278	0.204996528	0.164141921	0.29939552	0.222844656	d	1
0.236251957	0.289761666	0.158756998	0.222249441	0.223589368	d	1
0.193425355	0.394383109	0.16641628	0.143368747	0.234722712	d	1
0.959382515	0.194462686	0.192616045	0.153957546	0.180345425	d	1
0.270679041	0.28460957	0.125619455	0.201133047	0.203787357	d	1
0.158288502	0.402378457	0.264092792	0.129236112	0.265235787	d	1
0.133431222	0.362363014	0.250462276	0.138667684	0.250497658	d	1
0.240138897	0.277629702	0.165187069	0.112411815	0.185076195	d	1
0.233533385	0.371886946	0.202465505	0.197377772	0.257243408	d	1
0.099724988	0.167396032	-0.018369695	-0.016446499	0.04419328	d	1
0.267627535	0.403463482	0.12765884	0.199065829	0.24339605	d	1
0.17850528	0.288142303	0.150383311	0.195139133	0.211221582	d	1
0.039645171	0.058730927	0.09481481	0.054814945	0.069453561	d	1
0.165841691	0.251596244	0.161038958	0.163245997	0.191960399	d	1
0.183521907	0.417948005	0.188581726	0.190120381	0.265550037	d	1
0.104918931	0.299553607	0.205908981	0.062460176	0.189307588	d	1
0.11258733	0.127504857	0.058946684	0.083527042	0.089992861	d	1
-0.123762375	0.013296795	0.017640907	-0.003680177	0.009085842	d	1
0.252166617	0.282422795	0.183764235	0.114380626	0.193522552	d	1
0.310271633	0.371021404	0.096721186	0.338993334	0.268911975	d	1
0.127304366	0.219674028	0.132829102	0.286018242	0.212840457	d	1
0.177597553	0.231215765	0.422840563	0.163383542	0.272479957	d	1
0.240662352	0.273302999	0.144858273	0.219918173	0.212693148	d	1
0.761183264	0.255172716	0.115018085	0.125714452	0.165301751	d	1
0.246159546	0.226228615	0.115401683	0.146051784	0.162560694	d	1
0.257679221	0.23017984	0.159713105	0.15232235	0.180738432	d	1
0.158266033	0.302234028	0.101581433	0.222873044	0.208896168	d	1
0.123240549	0.347694527	0.118515131	0.126539827	0.197583162	d	1
0.082058897	0.145630628	0.092868236	0.045843962	0.094780942	d	1
0.066137687	0.041147988	0.028860469	0	0.023336152	d	1
0.268598864	0.169311282	0.27457797	0.121657117	0.188515457	d	1
0.25512392	0.172966289	0.299914288	0.179237335	0.217372637	d	1
0.182598642	0.335211234	0.150506889	0.258895933	0.248204685	d	1
0.230431555	0.516105772	0.145303824	0.142129477	0.267846358	d	1
0.135182197	0.355935566	0.225666685	0.150151715	0.243917989	d	1
0.216427761	0.153657739	0.211173048	0.176223262	0.18035135	d	1
0.216295377	0.21151772	0.143190308	0.167762697	0.174156908	d	1
0.220432006	0.28157809	0.164226562	0.258074217	0.234626289	d	1
0.147611291	0.338106365	0.251102149	0.158985718	0.249398077	d	1
0.188077076	0.191561618	0.392304999	0.22766045	0.270509022	d	1
0.23501502	0.195349646	0.249806586	0.176229713	0.207128648	d	1
0.493450985	0.208023609	0.214614218	0.152354965	0.191664264	d	1
0.206898088	0.147834998	0.169019357	0.078596349	0.131816901	d	1
0.127545675	0.371328295	0.222634938	0.202083372	0.265348869	d	1
-0.016601946	-0.028872991	0.001257862	-0.014530719	-0.014048616	d	1
0.84854364	0.599355369	0.280496217	0.170671443	0.350174343	d	1
0.16427449	0.265955684	0.180394405	0.208176696	0.218175595	d	1
0.306076076	0.727737087	0.162659707	0.103353065	0.331249953	d	1
0.257379608	0.246458834	0.12665078	0.222342911	0.198484175	d	1
0.255518175	0.207451054	0.213231718	0.147388174	0.189356982	d	1
0.192873907	0.144598737	0.154418659	0.081243148	0.126753515	d	1
0.197833799	0.183288925	0.130088522	0.071548526	0.128308658	d	1
0.124336852	0.250616377	0.094982079	0.144206935	0.163268463	d	1
0.244852334	0.19368973	0.265831746	0.152310607	0.203944028	d	1
0.18611609	0.256766344	0.199779735	0.181034699	0.212526926	d	1
0.750836926	0.229957055	0.186289769	0.135960162	0.184068996	d	1
0.183081628	0.327362512	0.190801402	0.257096433	0.258420115	d	1
0.543731174	0.190376028	0.297854877	0.139974259	0.209401721	d	1
0.044660451	0.053947423	-0.001629804	0.037719854	0.030012491	d	1
0.191050966	0.386634471	0.298352963	0.19061689	0.291868108	d	1
0.344481051	0.286749236	0.177371466	0.264275687	0.242798796	d	1
0.059977227	0.178263099	0.06102741	0.131359343	0.12354995	d	1
0.205317415	0.192743321	0.080537431	0.090777283	0.121352678	d	1
0.116305539	0.446008674	0.243058299	0.241670276	0.31024575	d	1
0.157743693	0.384222098	0.212495939	0.233830349	0.276849462	d	1
0.167213086	0.144325164	0.113765215	0.148894697	0.135661692	d	1
-0.004845586	0.029541964	0.018859539	0.006313562	0.018238355	d	1
0.233724225	0.232070877	0.174789137	0.22118861	0.209349541	d	1
0.051168344	0.241885601	0.055856705	0.044228396	0.113990234	d	1
0.253217566	0.167870375	0.091834309	0.23012029	0.163274991	d	1
0.041622447	0.10536995	0.052425481	-0.032697579	0.041699284	d	1
0.202690433	0.160168003	0.165415063	-0.112924421	0.070886215	d	1
0.132073262	0.387921172	0.197944945	0.140084445	0.24198352	d	1
0.242577932	0.192250785	0.258432814	0.328766518	0.259816706	d	1
0.175689538	0.252257775	0.220816175	0.138014237	0.203696062	d	1
0.199845154	0.270435809	0.18417932	0.155351015	0.203322048	d	1
0.353946863	0.314992719	0.204297023	0.239496184	0.252928642	d	1
0.197776511	0.121016467	0.162249946	0.105629825	0.129632079	d	1
0.191321744	0.169158628	0.128550347	0.149011058	0.148906678	d	1
0.459478538	0.172763061	0.097296347	0.212071655	0.160710354	d	1
0.243896585	0.321969869	0.227073822	0.144732816	0.231258836	d	1
0.112570777	0.135430228	0.120837285	0.035753039	0.097340184	d	1
0.196154641	0.253844256	0.184235457	0.230794723	0.222958145	d	1
0.137080779	0.265403455	0.207703134	0.190833149	0.221313246	d	1
0.233502782	0.168183806	0.166532986	0.056406496	0.130374429	d	1
0.236883805	0.237241267	0.105820943	0.084165045	0.142409085	d	1
0.240146649	0.147701497	0.19150602	0.120660529	0.153289349	d	1
0.126448314	0.171438195	0.190039369	0.177159076	0.179545547	d	1
0.199754582	0.202134825	0.14533402	0.166500993	0.17132328	d	1
0.277949156	0.143685829	0.290839769	0.137499472	0.190675023	d	1
0.260045539	0.248247084	0.264157073	0.0000946	0.170832904	d	1
0.21407594	0.283895302	0.126965626	0.164367757	0.191742895	d	1
0.424751109	0.417252195	0.221668831	0.137377557	0.258766194	d	1
0.242198661	0.118464222	0.166904817	0.142511023	0.142626687	d	1
0.211117323	0.215982387	0.238130998	0.155355551	0.203156312	d	1
0.208523536	0.212402745	0.380470812	0.097488101	0.230120553	d	1
0.19967672	0.151224941	0.121180511	0.074018594	0.115474682	d	1
0.066765696	0.034641342	0.024974289	0.018816562	0.026144064	d	1
0.213742652	0.309464021	0.169821785	0.299134159	0.259473322	d	1
0.259930341	0.230039856	0.195393921	0.611004952	0.345479576	d	1
0.476738293	0.309541569	0.180980128	0.197470984	0.229330894	d	1
0.236453194	0.147757205	0.058713015	0.131942779	0.112804333	d	1
0.060383174	0.082124274	0.009448505	0.026432252	0.03933501	d	1
0.227354123	0.339227908	0.107394851	0.202879154	0.216500638	d	1
0.204576894	0.236196998	0.047279291	0.294623793	0.192700027	d	1
0.077378462	0.212421617	0.031908227	-0.011442885	0.077628986	d	1
0.208291318	0.30666504	0.640969006	0.201329076	0.382987707	d	1
0.231433312	0.321868495	0.142728574	0.205315872	0.223304313	d	1
0.182882619	0.33048146	0.103445324	0.276945062	0.236957282	d	1
0.124555892	0.307607718	0.126715556	0.084389104	0.172904126	d	1
0.300101121	0.216397191	0.231345122	0.271351465	0.239697926	d	1
0.028198545	0.272188386	0.013406798	-0.036235621	0.083119854	d	1
0.248949195	0.363606232	0.217130379	0.167659893	0.249465501	d	1
0.023210165	0.019502986	0.027104252	-0.022428199	0.008059679	d	1
0.026125345	0.01231463	-0.000507099	-0.044544542	-0.010912337	d	1
0.051169357	0.225937288	0.037987291	0.099624105	0.121182895	d	1
0.091067504	0.397735687	0.373634901	0.155747338	0.309039309	d	1
0.227866686	0.206072891	0.178461334	0.247284683	0.210606303	d	1
0.216897238	0.280712667	0.15738475	0.247431266	0.228509561	d	1
0.048521444	0.0774982	0.035393017	0.028781113	0.04722411	d	1
0.233182376	0.325799089	0.56753384	0.139923386	0.344418771	d	1
0.065835832	-0.018640961	0.10906189	0.056081435	0.048834121	d	1
0.248987378	0.234184782	0.17559427	0.30230943	0.237362827	d	1
0.245112774	0.290429843	0.134807847	0.147763279	0.191000323	d	1
0.235449109	0.408895229	0.165530353	0.167251724	0.247225768	d	1
0.598379446	0.240388928	0.17378892	0.164319973	0.192832607	d	1
0.183281155	0.256321077	0.162880744	0.153733591	0.190978471	d	1
0.181143145	0.367522288	0.150937072	0.168016964	0.228825441	d	1
0.059363671	0.565669284	0.171561195	0.186244116	0.307824865	d	1
0.276498123	0.221934036	0.136385293	0.242365044	0.200228124	d	1
0.409260193	0.230770031	0.172147113	0.170458915	0.191125353	d	1
0.183593783	0.100075483	0.09075572	0.110143955	0.100325052	d	1
0.166546172	0.350602621	0.568503174	0.26777071	0.395625502	d	1
0.306197103	0.31973575	0.283985607	0.364821643	0.322847666	d	1
0.07707534	0.139201349	-0.015623805	-0.007103768	0.038824592	d	1
0.110826804	0.278186409	0.297074438	0.232194148	0.269151665	d	1
0.176480895	0.326334949	0.189941507	0.141419461	0.219231972	d	1
0.046256528	0.06982447	0.022945997	0.009739025	0.034169831	d	1
0.244965105	0.22036274	0.206066109	0.20885231	0.211760387	d	1
0.135861959	0.00791024	-0.032200423	-0.019768972	-0.014686385	d	1
0.225757695	0.349980685	0.158119853	0.199589866	0.235896801	d	1
0.205836453	0.285881419	0.131829852	0.084752132	0.167487801	d	1
0.271143501	0.224323017	0.117410567	0.104525178	0.14875292	d	1
0.230097965	0.253399667	0.146005788	0.140461633	0.179955696	d	1
0.216187003	0.217869409	0.116024894	0.104237364	0.146043889	d	1
0.16145859	0.2129929	0.101069825	0.04274656	0.118936429	d	1
0.240926624	0.531481833	0.131566896	0.114790472	0.259279734	d	1
0.257805681	0.313261576	0.137326971	0.381837908	0.277475485	d	1
0.109951904	0.264629663	0.247254871	0.224890383	0.245591639	d	1
0.113898316	0.200085838	0.076237994	0.030330797	0.10221821	d	1
0.137773477	0.197212516	0.258582142	0.272024597	0.242606418	d	1
0.21853094	0.53396853	0.059756063	0.169511832	0.254412142	d	1
0.372397802	0.19853462	0.26035401	0.267022183	0.241970271	d	1
0.125693714	0.198541988	0.188151213	0.171838609	0.18617727	d	1
0.186846629	0.176067296	0.184954699	0.10502004	0.155347345	d	1
0.262958493	0.224937695	0.089271224	0.337056099	0.217088339	d	1
0.140771495	0.440404602	0.123999268	0.134582575	0.232995481	d	1
0.257042805	0.380137958	0.1500476	0.127745443	0.219310334	d	1
0.22519727	0.086603299	0.05496419	-0.096247734	0.015106585	d	1
0.258081264	0.277039532	0.158899747	0.135462555	0.190467278	d	1
0.216273033	0.220612198	0.154560987	0.136016369	0.170396518	d	1
0.154061941	0.186534031	0.073458383	0.060233404	0.106741939	d	1
0.255236879	0.249856806	0.201146468	0.248308459	0.233103911	d	1
0.123430039	0.360177092	0.143034027	0.181851402	0.228354173	d	1
0.259500028	0.234832179	0.238888939	0.186586599	0.220102572	d	1
0.029377024	0.058917934	0.029939242	-0.006208772	0.027549468	d	1
0.268828458	0.253263427	0.148239044	0.175507077	0.192336516	d	1
0.169156617	0.285104044	0.130476401	0.169972323	0.195184256	d	1
0.192167791	0.800462501	0.196176831	0.162435787	0.386358373	d	1
0.112221548	0.203684029	0.039049898	0.030688279	0.091140736	d	1
0.218670775	0.182372321	0.216843451	0.131366629	0.1768608	d	1
0.17719134	0.407735714	0.202791778	0.157582136	0.256036543	d	1
0.229280398	0.331255797	0.221563122	0.243667786	0.265495568	d	1
0.245121398	0.238203716	0.139566545	0.231162309	0.202977523	d	1
0.225511613	0.218390492	0.171017803	0.139495949	0.176301414	d	1
0.216061774	0.287931466	0.136985811	0.207287515	0.210734931	d	1
0.167299496	0.239488832	0.273988402	0.279666456	0.26438123	d	1
0.256337138	0.333516106	0.235665938	0.158770639	0.242650894	d	1
0.23312564	0.207513301	0.107083341	0.067313321	0.127303321	d	1
0.228636742	0.244363051	0.260538751	0.27791171	0.260937837	d	1
0.149478961	0.217167959	0.196130582	0.226080715	0.213126419	d	1
0.244291562	0.185331241	0.159217109	-0.202108529	0.04747994	d	1
0.284963297	0.320101842	0.180975924	0.271673105	0.257583624	d	1
0.146693971	0.400403937	0.160057971	0.338144828	0.299535579	d	1
0.605006619	0.189107218	0.206946806	0.11598079	0.170678271	d	1
0.146476356	0.110721883	0.080765053	0.053052328	0.081513088	d	1
0.186231863	0.251970109	0.048199767	0.068969496	0.123046458	d	1
0.162288509	0.380012059	0.140887814	0.263945809	0.261615227	d	1
0.231020537	0.276334337	0.245836652	0.204162103	0.242111031	d	1
0.273255274	0.314697286	0.11958038	0.133214472	0.189164046	d	1
0.605545136	0.23943803	0.210419541	0.150637246	0.200164939	d	1
0.28449748	0.302490476	0.194001702	0.197276971	0.231256383	d	1
0.226321193	0.356035937	0.116356997	0.280146722	0.250846552	d	1
0.265406413	0.252791372	0.120362322	0.140236857	0.171130183	d	1
0.125029908	0.22928301	0.119160946	0.060840421	0.136428126	d	1
0.22903868	0.239675592	0.172059493	0.148183703	0.186639596	d	1
0.186760598	0.293840513	0.134260703	0.245078289	0.224393168	d	1
0.213492777	0.271622784	0.164457471	0.131029379	0.189036545	d	1
0.226929565	0.3103161	0.199087204	0.184124713	0.231176006	d	1
0.025784615	-0.059180686	0.00672308	-0.016006934	-0.022821513	d	1
0.248081463	0.236693724	0.223168269	0.214140223	0.224667405	d	1
0.264936909	0.445323705	0.162867604	0.086240669	0.231477326	d	1
0.262277402	0.271172374	0.150556382	0.211470838	0.211066531	d	1
0.241048207	0.051887701	0.104936906	0.135426728	0.097417112	d	1
0.213875346	0.175830238	0.137514951	0.292896721	0.202080636	d	1
0.213791791	0.378207897	0.183979522	0.141267269	0.234484896	d	1
0.172631607	0.117867698	0.225593679	0.177937487	0.173799621	d	1
0.283404485	0.372154616	0.236569946	0.098776481	0.235833681	d	1
0.173395519	0.11306209	0.10994311	0.018641381	0.08054886	d	1
0.269374473	0.219987065	0.108898139	0.089537198	0.139474134	d	1
0.155720307	0.235537325	0.129236637	0.21603336	0.193602441	d	1
0.584116116	0.245322527	0.130922001	0.157046756	0.177763761	d	1
0.129835511	0.105020594	0.146384831	0.154598766	0.135334731	d	1
0.230011572	0.214802279	0.127796161	0.151709618	0.164769353	d	1
0.192261273	0.159667352	0.121843547	0.14342004	0.141643646	d	1
0.148335022	0.281775392	0.239873634	0.204461049	0.242036692	d	1
0.243100645	0.192945314	0.804848208	0.067637273	0.355143598	d	1
0.067591612	0.103809653	0.073580195	0.101775785	0.093055211	d	1
0.117094213	0.078133083	0.528059546	0.082491938	0.229561522	d	1
0.175763096	0.311649363	0.141712656	0.153894759	0.202418926	d	1
0.220729355	0.226909993	0.147380268	0.105551605	0.159947289	d	1
0.029250697	0.054785162	-0.00523565	0.020434389	0.023327967	d	1
0.132907471	0.410891144	0.12985892	0.160556401	0.233768821	d	1
0.281878844	0.363613247	0.154329482	0.202669455	0.240204061	d	1
0.122959893	0.283089669	0.109833109	0.177940744	0.190287841	d	1
0.06551959	0.278089411	0.149095025	0.175156644	0.20078036	d	1
0.227023322	0.309782171	0.21103402	0.188796261	0.236537484	d	1
0.150061044	0.171201416	0.359510367	0.217384816	0.249365533	d	1
0.286210379	0.306232547	0.131449181	0.121394192	0.18635864	d	1
0.061737511	0.029721864	-0.000829876	-0.011935346	0.005652214	d	1
0.114033683	0.271225761	0.270983921	0.165520079	0.23590992	d	1
0.098659259	0.109558404	0.15116289	0.072081361	0.110934218	d	1
0.156187343	0.258654314	0.165284892	0.147887301	0.190608836	d	1
0.05840211	0.10848448	0.019653667	-0.007637068	0.040167027	d	1
0.244288416	0.190866225	0.169213211	0.228892831	0.196324089	d	1
0.2287696	0.228131984	0.158304884	0.131692662	0.172709843	d	1
-0.013193378	-0.026394137	-0.004355428	-0.135597899	-0.055449155	d	1
0.091575686	0.098546795	0.00269704	0.018770533	0.040004789	d	1
0.252043823	0.243273694	0.197768833	0.11887911	0.186640546	d	1
0.200109653	0.166317662	0.116655334	0.1157164	0.132896466	d	1
0.307394052	0.225800495	0.187826047	0.180760149	0.198128897	d	1
0.150109508	0.140828547	0.252411013	0.145012149	0.179417236	d	1
0.252337435	0.335485525	0.170890849	0.249618908	0.251998427	d	1
0.143530381	0.218033626	0.082854266	0.111741988	0.137543294	d	1
0.198626766	0.130344207	0.126813577	0.127199564	0.128119116	d	1
0.044158041	0.069276926	0.056820877	0.001539009	0.042545604	d	1
0.197699203	0.256987476	0.122234174	0.244506517	0.207909389	d	1
0.217594552	0.320948277	0.166098221	0.237758377	0.241601625	d	1
0.252228088	0.118694773	0.159096696	0.173451992	0.150414487	d	1
0.218709501	0.161203892	0.269910481	0.131862607	0.187658993	d	1
0.056323082	0.092923412	0.008841214	-0.021587851	0.026725592	d	1
0.129525537	0.386810548	0.166420145	0.175641397	0.242957363	d	1
0.035931309	0.039735525	0.013316066	-0.019530185	0.011173802	d	1
0.247475378	0.238651466	0.175614761	0.204693121	0.206319783	d	1
0.09083424	0.149351852	0.091766158	0.190631074	0.143916361	d	1
0.183607613	0.316827837	0.130270617	0.302571562	0.249890005	d	1
0.178670325	0.359317406	0.291416906	0.276734874	0.309156395	d	1
0.150373761	0.391298648	0.264576381	0.223672803	0.29318261	d	1
0.151150286	0.441737058	0.2353737	0.21083632	0.29598236	d	1
0.195126388	0.265586503	0.223226532	0.142989831	0.210600955	d	1
0.553926167	0.2974574	0.188324946	0.173735693	0.219839347	d	1
0.205057539	0.325338604	0.116672951	0.146442858	0.196151471	d	1
0.096519637	0.30937474	0.17031591	0.204320854	0.228003834	d	1
0.072852007	0.104403338	0.097466976	0.054654581	0.085508298	d	1
0.194492555	0.191530301	0.237864223	0.138822625	0.189405717	d	1
0.233298039	0.150164777	0.204656867	0.238704813	0.197842152	d	1
0.208383493	0.240627485	0.218089683	0.19977118	0.219496116	d	1
-0.010351405	0.014565224	0.002643178	-0.005966922	0.00374716	d	1
0.196355788	0.182184655	0.301407915	-0.18807202	0.09850685	d	1
0.231986664	0.316966996	0.184052221	0.16642884	0.222482685	d	1
0.257721245	0.191312252	0.191025685	0.189753068	0.190697002	d	1
0.26807981	0.236523526	0.097585373	0.463360789	0.265823229	d	1
0.202446431	0.211777013	0.186717816	0.174140701	0.19087851	d	1
0.090473784	0.18706571	0.070773779	0.07138199	0.109740493	d	1
0.342087243	0.312000699	0.168744647	0.155895196	0.212213514	d	1
0.231529835	0.377909577	0.185976812	0.200035346	0.254640578	d	1
0.232643562	0.292206122	0.222117004	0.345124814	0.286482647	d	1
0.27926058	0.253240704	0.132564344	0.18893634	0.191580462	d	1
0.212103143	0.158432933	0.185534546	0.222912068	0.188959849	d	1
0.232214047	0.234011444	0.177017444	0.156791768	0.189273552	d	1
0.197493135	0.212395203	0.202048523	0.170422729	0.194955485	d	1
0.202314369	0.230137204	0.188914309	0.150938087	0.189996533	d	1
0.107014851	0.291976572	0.250265234	-0.740756075	-0.066171423	d	1
0.180226416	0.340083943	0.185531841	0.416913628	0.314176471	d	1
0.204864753	0.192546238	0.135078907	0.110956486	0.146193877	d	1
0.18007618	0.198822137	0.162280598	0.246937262	0.202679999	d	1
0.212964692	0.311582313	0.188985855	0.278101463	0.259556544	d	1
0.247990491	0.269764184	0.254077283	0.21944138	0.247760949	d	1
0.216646719	0.313137626	0.22122583	0.174473976	0.236279144	d	1
-0.007285526	-0.009990664	-0.009198683	-0.003994695	-0.007728014	d	1
0.573045768	0.180518998	0.114187177	0.123244937	0.139317038	d	1
0.141292687	0.239936803	0.182325432	0.077227557	0.166496598	d	1
0.268868298	0.309466009	0.269701436	0.18151774	0.253561728	d	1
0.252382687	0.323145195	0.175207571	0.15198182	0.216778196	d	1
0.779759702	0.135169955	0.235540705	0.050340862	0.140350507	d	1
0.161030074	0.330357022	0.24630524	0.217476579	0.264712947	d	1
0.19627856	0.215403377	0.135206323	0.142183053	0.164264251	d	1
0.187231313	0.282521261	0.142883994	0.183741414	0.20304889	d	1
0.261677539	0.309519604	0.205615877	0.211975583	0.242370355	d	1
0.822430858	0.270441647	0.1681225	0.184161757	0.207575301	d	1
0.593189553	0.438820338	0.2028875	0.106792157	0.249499999	d	1
0.24062336	0.407562466	-0.088481477	0.226446562	0.181842517	d	1
0.237440475	0.516076747	0.18661281	0.200580572	0.301090043	d	1
0.254127281	0.327849176	0.195328335	0.180127513	0.234435008	d	1
0.198567961	0.359099204	0.21999995	0.16380847	0.247635875	d	1
0.160158398	0.119557912	0.182005974	0.106093812	0.135885899	d	1
0.225740385	0.271821125	0.170625424	0.165928035	0.202791528	d	1
0.251235821	0.330657819	0.182258957	0.256700051	0.256538942	d	1
0.239203639	0.178421711	0.114784701	0.039630637	0.110945683	d	1
0.230895938	0.149489123	0.027884435	0.188966618	0.122113392	d	1
0.082587799	0.271136067	0.037865721	0.079611352	0.129537713	d	1
0.120075382	0.369682188	0.176607569	0.197988065	0.248092607	d	1
0.190047526	0.539121987	0.13790887	0.104075537	0.260368798	d	1
0.42029285	0.773570894	0.137869098	0.17697906	0.36280635	d	1
0.264966348	0.326411858	0.216968222	0.070337913	0.204572664	d	1
0.218260669	0.29590307	0.133880308	0.084449268	0.171410882	d	1
0.22772072	0.338476021	0.275453894	0.131952915	0.24862761	d	1
0.166707976	0.35423189	0.159627314	0.252988976	0.25561606	d	1
0.162652439	0.170251042	0.093758187	0.113393189	0.125800806	d	1
0.154729502	0.349506696	0.087542357	0.196958486	0.211335846	d	1
0.256072171	0.279366455	0.077539471	0.218867788	0.191924571	d	1
0.135218914	0.269248687	0.125472272	-0.248958896	0.048587354	d	1
0.188728488	0.177769068	0.130588444	0.10937283	0.139243448	d	1
0.253453238	0.553251818	0.103978785	0.176378051	0.277869551	d	1
0.256471204	0.38973611	0.15257026	0.471133343	0.337813238	d	1
0.171705945	0.249989313	0.18488005	0.30623818	0.247035848	d	1
0.373625412	0.326849584	0.146999374	0.177082192	0.21697705	d	1
0.244039129	0.348150879	0.193913049	0.282594786	0.274886238	d	1
0.216815169	0.316637941	0.164625451	0.278155071	0.253139488	d	1
0.343805691	0.28310128	0.155062458	0.192298327	0.210154022	d	1
0.175136417	0.43036917	0.140960384	0.142106391	0.237811982	d	1
0.249838718	0.328906834	0.224496033	0.028706223	0.194036364	d	1
0.183957841	0.138995676	0.175740556	0.158045226	0.157593819	d	1
0.262160653	0.275055745	0.142404941	0.322807307	0.246755998	d	1
0.170552514	0.224110533	0.085220806	0.17482487	0.161385403	d	1
0.239568056	0.449889071	0.187822204	0.230144348	0.289285207	d	1
0.158201864	0.311081977	0.140236118	0.098106998	0.183141698	d	1
0.277446811	0.32831075	0.193215548	0.156322545	0.225949615	d	1
0.179275959	0.210625378	0.042335129	0.085997705	0.112986071	d	1
0.104105294	0.698528011	0.099976526	0.215272297	0.337925611	d	1
0.171456165	0.249836179	0.252025839	0.175341783	0.2257346	d	1
0.085001686	0.321050476	0.124062667	0.178510919	0.207874688	d	1
0.186549912	0.316638056	0.23309432	0.127564035	0.22576547	d	1
0.207250257	0.14225121	0.089210767	0.157123303	0.129528426	d	1
0.276192549	0.282157154	0.206374915	0.156384322	0.21497213	d	1
0.267498681	0.214037819	0.228419581	0.249632563	0.230696655	d	1
0.268112698	0.117754197	0.233652122	0.118620361	0.15667556	d	1
0.149383847	0.36383085	0.100482191	0.269112696	0.244475245	d	1
0.179615156	0.172260711	0.100170928	0.219588764	0.164006801	d	1
0.434772257	0.268278029	0.193620444	0.205188816	0.22236243	d	1
0.504947312	0.301820154	0.142121866	0.193956701	0.212632907	d	1
0.245807871	0.15852518	0.166833316	0.096857879	0.140738792	d	1
0.185149944	0.30240503	0.200875741	0.341001021	0.281427264	d	1
0.280541404	0.272244043	0.198945735	0.480607345	0.317265708	d	1
0.275592149	0.340071384	0.141500454	0.222616605	0.234729481	d	1
0.125922325	0.205430888	0.260035388	0.246037595	0.237167957	d	1
0.812731438	0.239860481	0.125693415	0.092301867	0.152618588	d	1
0.455166211	0.403469097	0.159391563	0.151310075	0.238056912	d	1
0.453450975	0.217665067	0.151535458	0.210374704	0.193191743	d	1
0.15238564	0.240563205	0.132248889	0.186531746	0.186447947	d	1
0.266681669	0.31513256	0.168587427	0.216594626	0.233438205	d	1
0.989558744	0.257707064	0.182340996	0.150238999	0.196762353	d	1
0.213653828	0.32960518	0.262165056	0.199814271	0.263861502	d	1
0.041628785	0.156300409	0.059803808	0.209857474	0.14198723	d	1
0.069640259	0.066765696	0.073248534	-0.00222898	0.045928417	d	1
0.160050634	0.36788632	0.19287667	0.157927666	0.239563552	d	1
0.295275913	0.24538525	0.173687529	0.189023413	0.202698731	d	1
0.303268988	0.354205042	0.250007999	0.16330963	0.255840891	d	1
0.025895755	0.031825452	0.00612903	-0.028837271	0.00303907	d	1
0.235941791	0.248305929	0.130855442	0.371010568	0.250057313	d	1
0.158914723	0.374898315	0.126912303	0.286682008	0.262830875	d	1
0.328604961	0.398751588	0.170778102	-0.017442362	0.184029109	d	1
0.236785604	0.466970086	0.172644275	0.231730131	0.290448164	d	1
0.212143392	0.195160026	0.161721615	0.376802728	0.244561456	d	1
0.1990334	0.154327452	0.135689045	0.192248848	0.160755115	d	1
0.095863678	0.190462	0.020011737	-0.018757859	0.063905292	d	1
0.236327276	0.175319961	0.184142624	0.57581792	0.311760168	d	1
0.227772773	0.365915484	0.271525174	-0.842301522	-0.068286955	d	1
0.237831257	0.214405132	0.138216164	0.207708246	0.186776514	d	1
0.245990973	0.277060765	0.138773118	0.210025953	0.208619945	d	1
0.153224158	0.331420916	0.132395234	0.178110628	0.213975593	d	1
0.237284709	0.239273685	0.169904418	0.1272224	0.178800168	d	1
0.250101371	0.169325805	0.212496201	0.133692717	0.171838241	d	1
0.203901969	0.197251732	0.13580236	0.241525538	0.191526543	d	1
0.13364019	0.160407869	0.227481118	0.136872799	0.174920595	d	1
0.126284345	0.19234293	0.134801242	0.125902625	0.151015599	d	1
0.30607308	0.284035961	0.146617504	0.29693422	0.242529228	d	1
0.203565737	0.403118992	0.197032573	0.187184584	0.262445383	d	1
0.253894043	0.228357471	0.157384273	0.078030253	0.154590666	d	1
0.175486104	0.184818825	0.128190876	0.040464813	0.117824838	d	1
0.189445763	0.362362865	0.202544124	0.352614969	0.305840653	d	1
0.279719155	0.344661882	0.151181104	0.312748052	0.269530346	d	1
0.161518292	0.252932988	0.150304945	0.07507416	0.159437364	d	1
0.224630013	0.58861879	0.161052892	0.14517446	0.298282048	d	1
0.29818342	0.279727238	0.151353153	0.236340902	0.222473764	d	1
0.264005356	0.321868581	0.169449522	0.20871924	0.233345781	d	1
0.13253862	0.197868026	0.114683989	0.145080518	0.152544178	d	1
0.262585527	0.396794088	0.235712098	0.459038364	0.363848183	d	1
0.281177801	0.201840948	0.085849078	0.168184986	0.151958337	d	1
0.17411829	0.355950819	0.157107926	0.305695008	0.272917918	d	1
0.341081185	0.244646846	0.174331138	0.185575781	0.201517921	d	1
0.129155167	0.388332547	0.195470033	0.155131179	0.246311253	d	1
0.240854313	0.240847068	0.257457667	0.180080716	0.226128484	d	1
0.260683442	0.243486135	0.612299935	0.169209573	0.341665214	d	1
0.089604184	0.109861355	0.087272036	0.008190801	0.068441398	d	1
0.21163845	0.405454026	0.195603927	0.225766314	0.275608089	d	1
0.257169795	0.303206348	0.300535484	0.290982687	0.298241506	d	1
0.281734679	0.255508956	0.354395192	0.198232587	0.269378912	d	1
0.098799509	0.297455602	0.073344825	0.112244417	0.161014948	d	1
0.483487852	0.23103727	0.232759154	0.221906755	0.228567727	d	1
0.125727076	0.380140066	0.276059693	0.121442118	0.259213959	d	1
0.362841622	0.289053697	0.094651124	0.158689842	0.180798221	d	1
0.199448979	0.26242458	0.215942787	0.225723322	0.234696896	d	1
0.197572819	0.300674866	0.178603665	0.176531779	0.218603436	d	1
0.138263506	0.329245296	0.146876697	0.078942025	0.185021339	d	1
0.314398413	0.373634302	0.1547484	0.159228117	0.229203606	d	1
0.249954197	0.29225667	0.076264017	0.08028715	0.149602612	d	1
0.258406143	0.270472965	0.100134826	-0.099333544	0.090424749	d	1
0.127661667	0.446236946	0.155890752	0.293816267	0.298647988	d	1
0.138165414	0.414349936	0.186783806	0.098887926	0.233340556	d	1
0.220462252	0.272487877	0.341138236	0.063778603	0.225801572	d	1
0.122567507	0.305986945	0.238740863	0.189638768	0.244788859	d	1
0.116150328	0.464453728	0.253163444	0.239325789	0.318980987	d	1
0.208733426	0.182964284	0.135435399	0.266132893	0.194844192	d	1
0.831752567	0.173265046	0.164845511	0.245471052	0.194527203	d	1
0.259220716	0.262629207	0.128911265	0.19975986	0.197100111	d	1
0.206173071	0.197702211	0.122845003	0.206393301	0.175646839	d	1
0.123702065	0.323763341	0.253261283	0.190507366	0.255843997	d	1
0.201964589	0.425777525	0.275573106	0.115959152	0.272436595	d	1
0.32894268	0.198219237	0.169399818	0.11634361	0.161320888	d	1
0.230004959	0.344970078	0.256965765	0.159654155	0.253863333	d	1
0.208974681	0.136316622	0.102016637	0.191642272	0.143325177	d	1
0.239268674	0.18201562	0.119448204	0.064732578	0.122065467	d	1
0.207064172	0.449686348	0.434828501	0.238121499	0.374212116	d	1
0.126307442	0.262672657	0.132302968	0.237911389	0.210962338	d	1
0.205576164	0.242632716	0.266763645	0.283285345	0.264227236	d	1
0.147776205	0.124938081	0.164321638	0.267013958	0.185424559	d	1
0.22247264	0.338811997	0.221849164	0.143337216	0.234666126	d	1
0.004026867	-0.015615662	0.360347629	-0.131635206	0.071032254	d	1
0.12396179	0.263597209	0.069988638	0.231099063	0.188228303	d	1
0.169306585	0.383607822	0.090932455	0.187859415	0.220799897	d	1
0.192993963	0.388882738	0.15049136	0.177284466	0.238886188	d	1
0.218760762	0.177143825	0.223858612	0.170779401	0.190593946	d	1
0.34828355	0.347264058	0.18772202	0.158953029	0.231313036	d	1
0.125043272	0.370987288	0.192292976	0.165486016	0.242922093	d	1
0.090939833	0.1195737	0.192848639	0.29028178	0.200901373	d	1
0.216760588	0.374233182	0.140797278	0.148673053	0.221234504	d	1
0.233319456	0.281776048	0.128585133	0.359118074	0.256493085	d	1
0.183353344	0.208807165	0.234144357	0.408272451	0.283741324	d	1
0.258462006	0.245966485	0.169285606	0.221056251	0.212102781	d	1
0.308795575	0.300314937	0.070305828	0.123601348	0.164740704	d	1
0.258087211	0.128034798	0.220258437	0.089042739	0.145778658	d	1
0.328182351	0.469317892	0.162305509	0.165309424	0.265644275	d	1
0.359223838	0.232972042	0.1633699	0.148518054	0.181619999	d	1
0.25319423	0.252737454	0.175961296	0.167541301	0.198746684	d	1
0.366984588	0.264355615	0.158189107	0.243460309	0.222001677	d	1
0.116090304	0.189966711	0.13455029	0.069622219	0.13137974	d	1
0.266780709	0.249271385	0.288247047	0.27735996	0.271626131	d	1
0.127106814	0.369891166	0.231695622	0.177095657	0.259560815	d	1
0.194331531	0.466596271	0.160103989	0.134210378	0.253636879	d	1
0.393100573	0.267230201	0.173371285	0.202990512	0.214530666	d	1
0.14709377	0.238408564	0.150965397	0.161901798	0.183758586	d	1
0.094529767	0.076762416	0.003327799	-0.000414766	0.026558483	d	1
0.027260419	0.107226417	0.070253176	0.044601605	0.074027066	d	1
0.232895366	0.245894127	0.222420137	0.094139569	0.187484611	d	1
0.181111119	0.353074706	0.201492298	0.216678901	0.257081968	d	1
0.21053716	0.287170414	0.272037681	0.139292171	0.232833422	d	1
0.708693087	0.258430112	0.161697794	0.278402828	0.232843578	d	1
0.215249554	0.203674675	0.226312405	0.069070132	0.166352404	d	1
0.246827121	0.227793128	0.13123544	0.061209683	0.140079417	d	1
0.247722182	0.289506401	0.121467821	0.116238581	0.175737601	d	1
0.168034749	0.362676047	0.41008334	0.109780391	0.294179926	d	1
0.224519995	0.30157637	0.170161722	0.175981972	0.215906688	d	1
0.106633793	0.233759661	0.13472482	0.435697706	0.268060729	d	1
0.746530742	0.226251119	0.138509536	0.22200644	0.195589031	d	1
0.165982322	0.446539628	0.147761103	0.228268361	0.274189697	d	1
0.114859017	0.412666542	0.235049207	0.212221523	0.286645757	d	1
0.231987942	0.263122117	0.238206383	0.255856271	0.252394924	d	1
0.154023431	0.229975104	0.210829639	0.193183591	0.211329445	d	1
0.181934766	0.206846978	0.094348675	0.037686064	0.112960572	d	1
0.203979265	0.190123312	0.177845365	0.149541451	0.172503376	d	1
0.243122413	0.208638226	0.221602718	0.196801664	0.209014203	d	1
0.243109249	0.237711848	0.123286492	0.148187769	0.169728703	d	1
0.276606079	0.243657904	0.099784294	0.08175544	0.141732546	d	1
0.100736425	0.314373054	0.142637004	0.226705949	0.227905336	d	1
0.154699375	0.542130298	0.082979262	0.187267852	0.270792471	d	1
0.145070185	0.190961738	0.07941263	0.135460844	0.135278404	d	1
0.040339521	0.060747532	0.041160102	0.53225627	0.211387968	d	1
0.189589793	0.234839825	0.081083916	0.092205658	0.136043133	d	1
0.237009813	0.234527678	0.25974233	0.30902066	0.267763556	d	1
0.177632308	0.308852098	0.240197852	0.202586098	0.250545349	d	1
0.247452896	0.402504669	0.205642179	0.132014408	0.246720419	d	1
0.236729961	0.310342612	0.163150726	0.136167359	0.203220232	d	1
0.144109397	0.181013183	0.153247636	0.508285728	0.280848849	d	1
0.402770398	0.29403112	0.001670107	0.263391187	0.186364138	d	1
0.256145413	0.266045655	0.218644526	0.138733397	0.207807859	d	1
0.67616011	0.351265247	0.212649545	0.117138182	0.227017658	d	1
0.354707077	0.263086795	0.160604299	0.255792127	0.226494407	d	1
0.27674902	0.276991871	0.17901362	0.211001148	0.222335546	d	1
0.26179526	0.167556168	0.11702645	0.311998483	0.198860367	d	1
0.317700767	0.242283762	0.183316578	0.438469405	0.288023248	d	1
0.190507006	0.442107539	0.209106634	-0.818403049	-0.055729625	d	1
0.180673604	0.167017882	0.217487214	0.125552183	0.170019093	d	1
0.146101159	0.353206608	0.148640624	0.247499683	0.249782305	d	1
0.095063401	0.28036974	0.13218638	0.278589685	0.230381935	d	1
0.522162861	0.251776666	0.233258856	0.142162101	0.209065875	d	1
0.246331039	0.320080146	0.214597123	0.241735584	0.258804285	d	1
0.24821351	0.268472798	0.426036476	0.241232418	0.311913897	d	1
0.186298574	0.316172215	0.160299444	0.132469569	0.202980409	d	1
0.181294811	0.56407464	0.20908783	0.231133922	0.334765464	d	1
0.822595541	0.338676744	0.141507533	0.215186819	0.231790366	d	1
0.270747161	0.278134114	0.163191118	0.288824449	0.243383227	d	1
0.17438114	0.048647882	0.072713363	0.040279418	0.053880221	d	1
0.208044689	0.387356482	0.150480504	0.399434036	0.312423674	d	1
0.226802607	0.246080837	0.124010228	0.193182468	0.187757844	d	1
0.234936672	0.201645597	0.144602154	0.146806475	0.164351409	d	1
0.176823479	0.309387899	0.309089126	0.153852439	0.257443155	d	1
0.09175994	0.24036837	0.042282864	0.03793417	0.106861801	d	1
0.185309509	0.297095383	0.168848136	0.147191978	0.204378499	d	1
-0.032704961	0.008247061	-0.001585625	-0.047734503	-0.013691022	d	1
0.138262019	0.420416284	0.191646511	0.20889962	0.273654139	d	1
0.13165441	0.240541257	0.123883921	0.239474101	0.20129976	d	1
0.208472502	0.303877127	0.201011382	0.248612209	0.251166906	d	1
0.132274684	0.355660189	0.242418091	0.178643542	0.258907274	d	1
0.065161192	0.16319172	0.099846961	1.230944295	0.497994325	d	1
0.239892989	0.286541264	0.165297196	0.16682109	0.20621985	d	1
0.755206488	0.298241376	0.216817993	0.121899165	0.212319511	d	1
0.255846463	0.469332666	0.284364888	0.131890599	0.295196051	d	1
0.233391996	0.293589011	0.240426366	0.238343041	0.257452806	d	1
0.041151698	0.042538926	0.063814726	0.112283857	0.07287917	d	1
0.056503775	0.059063062	0.042842058	0	0.033968373	d	1
0.092940592	0.175197345	0.072026953	0.055958958	0.101061085	d	1
0.212624602	0.296057917	0.183628604	0.270517799	0.250068107	d	1
0.162834986	0.15875125	0.093473625	0.060978754	0.10440121	d	1
0.15908577	0.141095876	0.081591382	0.060992328	0.094559862	d	1
0.139174519	0.313586771	0.144393095	0.04829672	0.168758862	d	1
0.242891744	0.187716971	0.107827436	0.140395123	0.145313177	d	1
0.167709028	0.161330256	0.223098771	0.409332399	0.264587142	d	1
0.183688382	0.263382081	0.105884158	0.196113505	0.188459914	d	1
0.28535096	0.351095749	0.14007117	0.153147285	0.214771401	d	1
0.24694553	0.359221342	0.503235055	0.144374454	0.335610284	d	1
0.586071285	0.21648237	0.195210927	0.266784627	0.226159308	d	1
0.153427298	0.323721579	0.224081587	0.18127274	0.243025302	d	1
0.244050349	0.211387604	0.180359749	0.188726292	0.193491215	d	1
0.176745133	0.218585597	0.129562128	0.254409342	0.200852356	d	1
0.207130823	0.339759858	0.202149307	0.148143268	0.230017477	d	1
0.223968622	0.279248672	0.13944138	0.22234167	0.213677241	d	1
0.070723292	0.070887731	-0.004087544	-0.017442201	0.016452662	d	1
-0.043692395	-0.000560538	0.004466808	-0.016385647	-0.004159792	d	1
0.130949542	0.287210745	0.145292872	0.164601414	0.19903501	d	1
0.245754917	0.274028035	0.524014227	0.077395308	0.291812523	d	1
0.210813691	0.363876355	0.107254449	0.101305928	0.190812244	d	1
0.157735643	0.189366023	0.104555857	0.216898605	0.170273495	d	1
0.014231232	0.053763268	-0.001003297	-0.006934523	0.015275149	d	1
0.331424943	0.083205215	0.096331573	0.129505192	0.103013993	d	1
0.221638166	0.324369565	0.182122539	0.231028206	0.245840104	d	1
0.23128852	0.807725832	-0.020359727	0.259400143	0.348922083	d	1
0.235032862	0.203094629	0.247638097	0.159077887	0.203270204	d	1
0.262442805	0.354043687	0.120327671	0.153503779	0.209291712	d	1
0.268287167	0.296916587	0.19969479	0.246955146	0.247855508	d	1
0.15048124	0.326137071	0.217419342	0.168385889	0.237314101	d	1
0.157152971	0.210337263	0.125447527	0.123344828	0.153043206	d	1
0.201853665	0.270113635	0.189156433	0.256534989	0.238601686	d	1
0.263507709	0.329878973	0.165217643	0.153552434	0.21621635	d	1
0.234121235	0.770924207	0.257179598	0.178671301	0.402258369	d	1
0.066765696	0.100335348	0.054352101	0.016619837	0.057102428	d	1
0.184871077	0.259559919	0.240342137	0.215130903	0.238344319	d	1
0.200827363	0.293369066	0.084381333	0.127896918	0.168549106	d	1
0.356443517	0.288986725	0.250497997	0.238704484	0.259396402	d	1
0.312773198	0.230929439	0.220405247	0.089181039	0.180171909	d	1
0.474516052	0.294842099	0.151293204	0.269931832	0.238689045	d	1
0.150111123	0.204342161	0.192020994	0.268827268	0.221730141	d	1
0.219414166	0.206703043	0.240995941	0.227513228	0.225070737	d	1
0.205018908	0.269683173	0.109236737	0.102144578	0.16035483	d	1
0.207965625	0.387987493	0.249572088	0.155259954	0.264273178	d	1
0.11283008	0.381833218	0.170270788	0.18072269	0.244275566	d	1
0.239628836	0.214064778	0.247977038	0.223436442	0.228492753	d	1
0.140810638	0.33427948	0.200588037	0.144038366	0.226301961	d	1
0.131110625	0.374605321	0.167959442	0.122916355	0.221827039	d	1
0.13195805	0.278449813	0.111662429	-0.036156705	0.117985179	d	1
0.26643414	0.351923524	0.178529006	0.156307209	0.228919913	d	1
0.064538521	0.076796244	0.049908772	0.023202583	0.0499692	d	1
0.260648462	0.194363443	0.181624953	0.21462731	0.196871902	d	1
0.217130916	0.503768759	0.159078783	0.128945562	0.263931035	d	1
0.051116185	0.036406178	0.031742298	-0.02154732	0.015533719	d	1
0.245780206	0.325790864	0.094634938	0.158031867	0.192819223	d	1
0.191171528	0.433529779	0.102155793	0.194625445	0.243437006	d	1
0.30166368	0.342991213	0.345493853	0.29186937	0.326784812	d	1
0.185949438	0.265699441	0.116030518	0.147309095	0.176346351	d	1
0.027755257	0.038301008	0.007004253	-0.044267917	0.000345782	d	1
0.170242208	0.397052773	0.137778215	0.188801066	0.241210685	d	1
0.010543147	0.194682523	0.019887163	-0.001385566	0.071061373	d	1
0.189511209	0.229794712	0.152113549	0.268157123	0.216688461	d	1
0.171081165	0.355414685	0.213012389	0.072122432	0.213516502	d	1
0.205331724	0.226504637	0.089210385	0.096813475	0.137509499	d	1
0.277744726	0.2136983	0.140227369	0.213846583	0.189257417	d	1
0.210992497	0.275349008	0.106749464	0.190989579	0.19102935	d	1
0.215595498	0.326755112	0.13984549	0.150426568	0.205675723	d	1
0.252423266	0.300841335	0.162672409	0.233479178	0.232330974	d	1
0.262909204	0.274163914	0.120875796	0.291177223	0.228738978	d	1
0.18158224	0.381986617	0.215212214	0.253841683	0.283680171	d	1
0.198717685	0.291300678	0.189127444	0.122485318	0.200971147	d	1
0.174822672	0.268450215	0.278699246	0.33517052	0.29410666	d	1
-0.021804403	-0.030635413	-0.005177816	-0.034471652	-0.023428294	d	1
0.224375677	0.241743157	0.088917589	0.129746798	0.153469181	d	1
0.199725437	0.305591621	0.195890316	0.285458237	0.262313391	d	1
0.297857736	0.27525371	0.169078449	0.262754716	0.235695625	d	1
0.148579313	0.051747712	0.027393747	0.008035235	0.029058898	d	1
0.228404976	0.228160414	0.229416559	0.266659699	0.241412224	d	1
0.078213395	0.131020673	0.149910228	0.043381034	0.108103979	d	1
0.148445673	0.421652122	0.134973638	0.108841107	0.221822289	d	1
0.241579923	0.404811701	0.209331767	0.238849932	0.284331133	d	1
0.564731123	0.329854949	0.216821366	0.182115632	0.242930649	d	1
0.274376338	0.271095432	0.156900328	0.289535995	0.239177252	d	1
0.074010196	0.05214192	0.006877688	-0.023422668	0.011865647	d	1
0.091105533	0.132455478	0.093486856	0.156470272	0.127470868	d	1
0.160197041	0.363057248	0.152404148	0.099353029	0.204938142	d	1
0.191799965	0.293480667	0.206254244	0.203808001	0.234514304	d	1
0.235074795	0.274620709	0.207021225	0.157180351	0.212940762	d	1
0.203456804	0.195484979	0.40039761	0.150891091	0.24892456	d	1
0.152837819	0.268678344	0.439501214	-0.081765414	0.208804715	d	1
0.180286689	0.42642788	0.186254847	0.255418216	0.289366981	d	1
0.202584186	0.231726531	-0.04022366	0.161777283	0.117760051	d	1
0.167391374	0.435212948	0.120442798	0.207573258	0.254409668	d	1
0.538279811	0.320263187	0.115173537	0.106831921	0.180756215	d	1
0.258928741	0.31841182	0.211562948	0.346126163	0.292033644	d	1
0.206601634	0.32198793	0.17482718	0.204897637	0.233904249	d	1
0.247148161	0.171794852	0.11651183	0.164537958	0.150948213	d	1
0.212940174	0.328193628	-0.940522767	0.309172984	-0.101052052	d	1
0.252656816	0.317271697	0.131604608	0.124196895	0.1910244	d	1
0.17141006	0.29466613	0.167282494	-0.744002644	-0.094018007	d	1
0.234848855	0.391454941	0.222398688	0.347046451	0.320300027	d	1
0.219478561	0.404544334	0.266304693	0.210461645	0.293770224	d	1
0.115123409	0.460573056	0.141325857	0.044536697	0.215478536	d	1
0.184852836	0.250173302	0.053204042	0.213653719	0.172343688	d	1
0.164775777	0.665572845	0.089221001	0.146293365	0.300362404	d	1
0.213095127	0.300890519	0.15969525	0.061589179	0.174058316	d	1
0.250126842	0.281089893	0.219598883	0.202856771	0.234515182	d	1
0.187592955	0.29005577	0.179895591	0.122758695	0.197570019	d	1
0.321236915	0.307960105	0.237600202	0.191621237	0.245727182	d	1
0.070543082	0.131518138	0.041686966	0.152072396	0.108425833	d	1
0.162088267	0.350608849	0.185514293	0.160379565	0.232167569	d	1
0.217394048	0.360817384	0.292035702	0.164709721	0.272520936	d	1
0.252319957	0.335214094	0.174629718	0.193797444	0.234547085	d	1
0.248228578	0.35144479	0.171895988	0.18658334	0.236641373	d	1
0.283095281	0.608603224	0.441247509	0.428330316	0.492727016	d	1
0.267491585	0.226526451	0.235782997	0.311143158	0.257817535	d	1
0.137488946	0.369309875	0.162599151	0.179106452	0.237005159	d	1
0.150485439	0.272634748	0.213383297	0.207065461	0.231027836	d	1
0.225551374	0.232404651	0.172633246	0.068760405	0.157932767	d	1
0.248953225	0.409829147	0.13818675	0.212645958	0.253553951	d	1
0.216328731	0.906032934	0.145632609	0.284848784	0.445504776	d	1
0.373448532	0.242120685	0.146587982	0.215358637	0.201355768	d	1
0.124395243	0.437936663	0.163685402	0.611800419	0.404474162	d	1
0.288661918	0.267914467	0.120688658	0.198037684	0.195546936	d	1
0.192515403	0.313621308	0.254192248	0.208237328	0.258683628	d	1
0.237753967	0.310945749	0.57654958	0.210345008	0.365946779	d	1
0.191743752	0.414434905	0.133771964	0.181749311	0.243318727	d	1
0.251875932	0.288836251	0.186492305	0.12375922	0.199695925	d	1
0.166298382	0.350762569	0.178786507	0.108907599	0.212818891	d	1
0.162153146	0.193974254	0.139257519	0.330795898	0.221342557	d	1
0.13327853	0.278829628	0.167944091	0.119013684	0.188595801	d	1
0.211024956	0.222161761	0.197071011	0.105885109	0.175039294	d	1
0.490905107	0.359746425	0.268725345	0.326548667	0.318340146	d	1
0.080264208	0.1413938	0.066046458	0.115466283	0.107635514	d	1
0.229688531	0.265861871	0.396545798	0.206434142	0.289613937	d	1
0.18480784	0.215286159	0.187406933	0.176213763	0.192968952	d	1
0.061520796	0.17105864	0.030117493	0.003624142	0.068266758	d	1
0.290555009	0.296189604	0.192265481	0.179584464	0.222679849	d	1
0.22204467	0.326213866	0.524121968	0.149964542	0.333433459	d	1
0.014648935	0.018263137	0.052064247	-0.017924826	0.017467519	d	1
0.145344797	0.417358375	0.215386803	0.095298678	0.242681285	d	1
0.114260897	0.592474862	0.460497687	0.147766876	0.400246475	d	1
0.082473794	0.089439606	0.17863372	0.023020085	0.097031137	d	1
0.201787052	0.371206567	0.2100659	0.248648512	0.276640326	d	1
0.258191853	0.308104671	0.189651386	0.194568715	0.230774924	d	1
0.177758107	0.302219708	0.095100157	0.263199661	0.220173175	d	1
0.18304187	0.452760864	0.204850194	0.133492308	0.263701122	d	1
0.674725121	0.43062964	0.197547734	0.38791191	0.338696428	d	1
0.277348126	0.285083299	0.101153068	0.243793074	0.210009814	d	1
0.274380604	0.282123048	0.15439368	0.11607807	0.184198266	d	1
0.036685187	0.126766206	0.043492764	0.063842754	0.078033908	d	1
0.237809234	0.347063272	0.149852854	0.219912408	0.238942845	d	1
0.771325967	0.240606036	0.24303816	0.217991958	0.233878718	d	1
-0.012294472	0.02947229	0.017713407	0.004947814	0.017377837	d	1
0.160498034	0.298772553	0.080340187	-0.244075112	0.045012543	d	1
0.198306285	0.304615844	0.135325547	0.486264967	0.308735453	d	1
0.312113621	0.164497506	0.287988137	0.342809953	0.265098532	d	1
0.218335229	0.32969116	0.236285564	0.617751526	0.394576083	d	1
0.020110986	0.07305183	-0.081847468	0.126321211	0.039175191	d	1
0.261727286	0.301805351	0.409395894	0.37323124	0.361477495	d	1
0.359480542	0.279566597	0.195720891	0.111660773	0.19564942	d	1
0.14794549	0.413228655	0.186921256	0.29663503	0.298928314	d	1
0.189143509	0.409148295	0.011103645	0.350812073	0.257021337	d	1
0.183439557	0.392900198	0.169473947	0.19783211	0.253402085	d	1
0.219851157	0.18386239	0.069518725	0.169804155	0.141061757	d	1
0.153601772	0.230782613	0.099264238	0.29033595	0.206794267	d	1
0.297593173	0.208865611	0.136646667	0.053284665	0.132932315	d	1
0.095513538	0.142434566	0.107166105	0.0489967	0.099532457	d	1
0.216927234	0.147751158	0.078104848	0.289021967	0.171625991	d	1
0.133222753	0.305144127	0.177414792	0.316268206	0.266275708	d	1
0.57705258	0.288250828	0.189526335	0.239824824	0.239200663	d	1
0.281373972	0.224963665	0.221080704	0.200757048	0.215600472	d	1
0.356999354	0.397613111	0.420848075	0.294552335	0.371004507	d	1
0.191215633	0.397613921	0.150253078	0.144972142	0.23094638	d	1
0.157951494	0.302031962	0.310724931	0.198726758	0.270494551	d	1
0.233023355	0.281143428	0.133656416	0.276934273	0.230578039	d	1
0.945772809	0.211987827	0.207047082	0.14207298	0.187035963	d	1
0.188670119	0.196684591	0.111956577	0.336496546	0.215045905	d	1
0.326684605	0.210614281	0.191097285	0.617317164	0.339676243	d	1
0.167293757	0.434476523	0.145928114	0.566289748	0.382231461	d	1
0.240987598	0.335781368	0.149448116	0.252476937	0.24590214	d	1
0.090609738	0.248473075	0.189203859	0.034802679	0.157493204	d	1
0.180389178	0.552598584	0.186002437	0.112393714	0.283664912	d	1
0.190269103	0.363404992	0.095141959	0.221952522	0.226833158	d	1
0.185568446	0.190299147	0.067442322	0.018783468	0.092174979	d	1
0.441236655	0.324270678	0.248763959	0.122773463	0.231936033	d	1
0.24111556	0.265880123	0.195580062	0.196366014	0.2192754	d	1
0.145250029	0.403585567	0.155693365	0.138380634	0.232553189	d	1
0.11234126	0.328340947	0.150882809	0.0463898	0.175204519	d	1
0.184704405	0.289807107	0.120806415	0.114675985	0.175096502	d	1
0.21570284	0.370314328	0.140962201	0.096658164	0.202644897	d	1
0.290870452	0.37547052	0.440505205	0.140529952	0.318835225	d	1
0.220695015	0.238765429	0.152723353	0.206362334	0.199283705	d	1
0.279438754	0.264052652	0.203230067	0.156908463	0.208063727	d	1
0.08755246	0.119786462	0.031439707	-0.023045554	0.042726872	d	1
0.217281819	0.301728201	0.127655905	0.16652781	0.198637305	d	1
0.252918264	0.271409255	0.150942948	0.179149438	0.200500547	d	1
0.215371964	0.282731773	0.219995163	0.2109326	0.237886512	d	1
0.112469173	0.143579462	0.046236128	0.066164742	0.085326777	d	1
0.217887869	0.242903473	0.340377724	0.192983693	0.258754963	d	1
0.120712038	0.365161589	0.172763078	0.227985954	0.25530354	d	1
0.167760607	0.482355944	0.150325611	0.112384124	0.248355226	d	1
0.028943027	0.034483139	-0.021101782	0.001163693	0.00484835	d	1
0.241555112	0.609989918	0.172142158	0.253355368	0.345162481	d	1
0.196142966	0.331329201	0.182827005	0.175730998	0.229962401	d	1
0.059762529	0.509926081	0.360834155	0.081920389	0.317560208	d	1
0.112588036	0.89408294	0.159023047	0.58915925	0.547421746	d	1
0.434068298	0.248805283	0.266662873	0.281340218	0.265602791	d	1
0.255631224	0.395596548	0.201568121	0.135070747	0.244078472	d	1
0.231523021	0.242562062	0.112761566	0.168893755	0.174739128	d	1
0.077004262	0.29510817	0.152723998	0.299875438	0.249235869	d	1
0.165283832	0.210296244	0.201459296	0.11414779	0.17530111	d	1
0.208040307	0.297432275	0.152580335	0.365286162	0.271766257	d	1
0.20332653	0.342657343	0.106036981	0.281543185	0.243412503	d	1
0.004269476	-0.002367429	0	-0.034377798	-0.012248409	d	1
0.331562417	0.240505965	0.135397875	0.129711142	0.168538327	d	1
0.246860327	0.218941925	0.187816711	0.207850727	0.204869788	d	1
0.165164905	0.273015777	0.092352907	0.064252314	0.143206999	d	1
0.064069626	0.171946933	0.13987484	0.022405511	0.111409095	d	1
0.247875977	0.235814788	0.117394938	0.207945314	0.18705168	d	1
0.356424452	0.243929786	0.244684175	0.08913122	0.192581727	d	1
0.375260544	0.320787687	0.240272664	0.524695679	0.361918677	d	1
0.230347288	0.292241927	0.18113664	0.083993168	0.185790578	d	1
0.263400614	0.228343413	0.169497398	0.178628085	0.192156299	d	1
0.208905873	0.474386088	0.111041335	0.208876393	0.264767939	d	1
0.192400843	0.30712724	0.150135631	0.083316756	0.180193209	d	1
0.186995555	0.675664432	0.146945467	0.167475239	0.330028379	d	1
0.268798099	0.262741391	0.169961074	-0.455072099	-0.007456545	d	1
0.240276399	0.351537684	0.307116132	0.075473187	0.244709001	d	1
0.316394115	0.391358165	0.188402926	0.103632772	0.227797954	d	1
0.282211745	0.328522977	0.167988702	0.331107443	0.275873041	d	1
0.281033913	0.304473967	0.107058379	0.322551828	0.244694725	d	1
0.361289944	0.298585116	0.16047816	0.193036909	0.217366728	d	1
0.171590467	0.389358746	0.20835146	0.174460819	0.257390342	d	1
0.359794128	0.231018168	0.161436153	0.45507223	0.28250885	d	1
0.059647584	0.048154341	0.044530364	0.322893152	0.138525953	d	1
0.259756307	0.281089398	0.186965668	0.272656468	0.246903845	d	1
0.006876043	-0.004174145	0.00801918	-0.072140045	-0.022765003	d	1
0.171140235	0.294002651	0.152164561	0.090565323	0.178910845	d	1
0.176175444	0.41457247	0.17991469	0.065395633	0.219960931	d	1
0.219416215	0.267570097	0.105701147	0.103396415	0.15888922	d	1
0.252643283	0.304792216	0.135459007	0.306350356	0.248867193	d	1
0.279219543	0.247432897	0.325204607	0.303670745	0.29210275	d	1
0.250290353	0.199764221	0.205498138	-0.310788169	0.031491397	d	1
0.265114091	0.545246525	0.056802396	0.197908154	0.266652358	d	1
0.535161096	0.374060896	0.106657545	0.148804166	0.209840869	d	1
0.260050271	0.349158572	0.21076184	0.126920729	0.228947047	d	1
0.158602672	0.183490705	0.065451369	0.096547731	0.115163268	d	1
0.231116623	0.236674933	0.169241398	0.189972642	0.198629658	d	1
0.165440639	0.279982933	0.140702928	0.087892071	0.169525977	d	1
0.239503453	0.863653153	0.145885332	0.188579107	0.399372531	d	1
0.239302372	0.341510256	0.20749593	0.180732113	0.2432461	d	1
0.140041947	0.370564958	0.118789223	0.112844041	0.200732741	d	1
0.018940648	0.028739158	0.014133495	-0.030462502	0.004136717	d	1
0.26167462	0.252777493	0.299418251	0.159442051	0.237212598	d	1
0.21841304	0.323365622	0.242599774	0.225183079	0.263716158	d	1
0.052878329	0.085946775	0.086890304	0.09505912	0.089298733	d	1
0.224012361	0.312556955	0.233362597	0.10350195	0.216473834	d	1
0.16391404	0.311692052	0.209926923	0.186284825	0.235967934	d	1
0.213741896	0.374846087	0.179342007	0.157049672	0.237079255	d	1
0.164871667	0.363533212	0.176234544	0.160180098	0.233315952	d	1
0.25123173	0.311117856	0.384269643	-1.224620109	-0.17641087	d	1
0.200887534	0.292067246	-0.045136322	0.50731076	0.251413895	d	1
0.130966144	0.322037466	0.287855369	0.244549985	0.284814273	d	1
0.114764089	0.551274299	0.206488255	0.120557115	0.292773223	d	1
0.00908439	0.038748279	0.021518756	-0.0116469	0.016206711	d	1
0.23616834	0.321858586	0.154740799	0.149601886	0.208733757	d	1
0.332567537	0.163979645	0.160161723	0.175269004	0.166470124	d	1
0.18239202	0.176825374	0.09565563	0.069796376	0.11409246	d	1
0.153450271	0.602434409	0.129276287	0.185376215	0.305695637	d	1
0.177272509	0.376779929	0.199126233	0.588102863	0.388003009	d	1
0.451235559	0.555252728	0.212798923	0.47588699	0.414646214	d	1
0.238434625	0.324807276	0.262085152	0.17567069	0.254187706	d	1
0.254322217	0.238574967	0.186346987	0.195927082	0.206949679	d	1
0.164696281	0.472203892	0.183942089	0.238858344	0.298334775	d	1
0.166315365	0.282042989	0.197791853	0.138281992	0.206038944	d	1
0.172050421	0.462632509	0.151508416	0.20496547	0.273035465	d	1
0.145489665	0.321480297	0.251787966	0.202755291	0.258674518	d	1
0.258766921	0.326181444	0.19287051	0.124825786	0.214625913	d	1
0.214592514	0.450492701	0.179933234	0.142230196	0.257552043	d	1
1.064053706	0.273341943	0.197575073	0.188559077	0.219825364	d	1
0.285252356	0.309807247	0.165910174	0.169850777	0.215189399	d	1
0.285820261	0.29176987	0.136890127	0.244204875	0.22428829	d	1
0.037089468	0.081536141	0.050638477	0.011031791	0.04773547	d	1
0.249116349	0.242762611	0.201919565	-0.833374748	-0.129564191	d	1
0.243438892	0.509149559	0.169353393	0.138462127	0.272321693	d	1
0.20316082	0.251527895	0.093845626	0.142003214	0.162458912	d	1
0.170874647	0.402108839	0.41471503	0.107063596	0.307962488	d	1
0.15527891	0.379266723	0.206737226	0.197790269	0.261264739	d	1
0.115036467	0.303960873	0.327544084	0.175828872	0.269111277	d	1
0.214315479	0.270290598	0.144718881	0.163422848	0.192810776	d	1
0.052088692	0.039259739	-0.000469263	-0.023796849	0.004997876	d	1
0.285627228	0.306866171	0.156764162	0.196437094	0.220022476	d	1
0.185214839	0.333733581	0.210491652	0.194266882	0.246164038	d	1
0.290778058	0.496269184	0.077447073	0.179898238	0.251204832	d	1
0.260995233	0.101727666	0.1627112	0.249859801	0.171432889	d	1
0.045783597	0.074640851	0.030084261	0.001821496	0.035515536	d	1
0.388220301	0.371113537	0.199859632	0.121615891	0.23086302	d	1
0.296019618	0.199235317	0.309241626	0.172216294	0.226897746	d	1
0.175720332	0.308987912	0.421648463	0.297907072	0.342847816	d	1
0.11755195	0.638521193	0.408244821	0.211443793	0.419403269	d	1
0.259351522	0.371670446	0.191710633	0.228875279	0.264085452	d	1
0.603325167	0.259238385	0.200559818	0.148219266	0.20267249	d	1
0.246440092	0.194260379	0.146600364	-0.271928814	0.02297731	d	1
0.15514271	0.352434127	0.506909221	0.134269301	0.331204217	d	1
0.15635161	0.30884726	0.250107626	0.105115508	0.221356798	d	1
0.243682884	0.238700554	0.095400153	0.121913902	0.15200487	d	1
0.179930025	0.205932906	0.071299875	0.097482825	0.124905202	d	1
0.133307857	0.278373938	0.106982248	0.255757818	0.213704668	d	1
0.186975465	0.218462713	0.162462775	0.196479454	0.192468314	d	1
0.262884792	0.741159379	0.191281251	0.203931472	0.378790701	d	1
0.226252317	0.194826849	0.218575552	0.113810967	0.175737789	d	1
0.203236379	0.323095539	0.302775574	0.238664261	0.288178458	d	1
0.204523387	0.282278922	0.270353045	0.174421383	0.242351117	d	1
0.250342142	0.259184499	0.327743029	0.270533569	0.285820365	d	1
0.184103018	0.419258214	0.130889216	0.095826169	0.215324533	d	1
0.197512773	0.147172835	0.145383422	0.213213423	0.168589893	d	1
0.320294432	0.293251373	0.113015027	0.171526412	0.192597604	d	1
0.117469967	0.296963725	0.208545893	0.266248769	0.257252795	d	1
0.190837045	0.445030889	0.176302208	0.166019803	0.262450967	d	1
0.210415681	0.146143112	0.07478043	-0.044556239	0.058789101	d	1
0.237717456	0.163162377	0.158286944	0.271584571	0.197677964	d	1
0.171578377	0.398119985	0.159190442	0.253171327	0.270160585	d	1
0.289944645	0.382191991	0.007840829	0.207817344	0.199283388	d	1
0.243896248	0.268304392	0.21633066	0.192956014	0.225863689	d	1
0.13579648	0.290479392	0.284246138	0.550511777	0.375079103	d	1
0.284574099	0.181592722	0.22402569	0.178980835	0.194866416	d	1
0.053397618	0.101799478	0.003147964	-0.04741979	0.019175884	d	1
0.260218197	0.266625212	0.13561044	0.130463757	0.177566469	d	1
0.217094701	0.234636318	0.135051944	0.435523692	0.268403985	d	1
0.202698351	0.310996105	0.1508705	0.17737506	0.213080555	d	1
0.161731962	0.231541187	0.229099694	0.147838138	0.20282634	d	1
0.242712594	0.292108996	0.165391433	0.158226998	0.205242475	d	1
0.219847688	0.261541216	0.231190054	0.211548586	0.234759952	d	1
0.152336993	0.233947681	0.164006163	0.424044818	0.273999554	d	1
0.16718768	0.410985413	0.205554128	0.130365137	0.248968226	d	1
0.234940356	0.273756851	0.170869969	0.164923469	0.20318343	d	1
0.2767508	0.317121239	0.151310103	0.243858502	0.237429948	d	1
0.240864168	0.320727607	0.235283462	0.165264653	0.240425241	d	1
0.187043382	0.165318985	0.09175994	0.018226592	0.091768506	d	1
0.209448882	0.507695045	0.41090041	0.165142134	0.361245863	d	1
0.186992517	0.266658567	0.234899201	0.190914361	0.230824043	d	1
-0.045362822	0.00780047	0.010113737	-0.021068792	-0.001051528	d	1
0.176993237	0.284136164	0.148370684	0.270202316	0.234236388	d	1
0.26334449	0.177324706	0.224029397	-0.714006156	-0.104217351	d	1
0.166635768	0.346209159	0.191518911	0.20816084	0.248629637	d	1
0.125243606	0.330383802	0.096769936	0.358600354	0.261918031	d	1
0.230086276	0.314077363	0.190396337	0.230290096	0.244921265	d	1
0.12340391	0.134976666	0.086014362	0.034630781	0.08520727	d	1
0.220718144	0.369703804	0.215959059	0.110479137	0.232047333	d	1
0.126683557	0.28257232	0.160296854	0.156879373	0.199916182	d	1
0.183205138	0.436845705	0.219553111	0.205696691	0.287365169	d	1
0.152214861	1.052494793	-0.041175242	0.167856299	0.393058617	d	1
0.177479692	0.323325029	0.168514848	0.092694006	0.194844628	d	1
0.212078621	0.338237285	0.262092938	0.029441105	0.209923776	d	1
0.102972677	0.229744682	0.14335743	0.13680021	0.169967441	d	1
0.269889904	0.326324005	0.173521994	0.151382293	0.217076097	d	1
0.171651726	0.254713495	0.243987031	0.164276977	0.220992501	d	1
0.262090707	0.237753866	0.034895709	0.154253666	0.142301081	d	1
0.210033076	0.439967195	0.259547567	0.291527596	0.330347453	d	1
0.253898033	0.634450772	0.180306452	0.208159652	0.340972292	d	1
0.181031731	0.216717399	0.15596782	0.203892703	0.192192641	d	1
0.180415855	0.326160417	0.188403028	0.60657083	0.373711425	d	1
0.145249138	0.261283914	0.191021022	0.110546423	0.18761712	d	1
0.236194013	0.308143739	0.189939172	0.198535849	0.232206253	d	1
0.086795999	0.231136199	0.118243483	0.344950931	0.231443538	d	1
0.224218462	0.176656133	0.149975237	0.16526211	0.163964493	d	1
0.061686199	0.016764949	0.00786427	-0.036238364	-0.003869715	d	1
0.277850944	0.271238139	-0.107490562	0.088236136	0.083994571	d	1
0.179089918	0.240758027	0.201951507	0.070481014	0.171063516	d	1
0.159846429	0.226181657	0.374753512	0.376976994	0.325970721	d	1
0.182437694	0.220716949	0.077167656	-0.678890831	-0.127002075	d	1
0.208435962	0.344228314	0.201442608	0.19333272	0.246334547	d	1
0.250048262	0.191482993	0.348245339	0.206644172	0.248790835	d	1
0.238512009	0.310740456	0.158767913	0.220983362	0.23016391	d	1
0.234037228	0.211957278	0.179836014	0.284477424	0.225423572	d	1
0.216725391	0.232250696	0.160764166	0.091238135	0.161417666	d	1
0.17607785	0.126976568	0.233786747	0.253920319	0.204894545	d	1
0.175503471	0.331659616	0.160763107	0.06341696	0.185279895	d	1
0.312619222	0.167747061	0.241781763	0.167007063	0.192178629	d	1
0.287262433	0.267912686	0.372309285	0.235326205	0.291849392	d	1
0.251493078	0.158161764	0.369089629	0.260639598	0.262630331	d	1
0.295483492	0.108239199	0.213165785	0.188546679	0.169983887	d	1
0.556407999	0.313143005	0.138391208	0.146287349	0.199273854	d	1
0.29665984	0.4008859	0.169754788	0.091108323	0.220583004	d	1
0.287135923	0.364420648	0.196854033	0.242487075	0.267920585	d	1
0.211640909	0.295516438	0.204851438	0.139173199	0.213180358	d	1
0.152385272	0.227193495	0.113445114	0.130358829	0.156999146	d	1
0.26951939	0.247207347	0.183035547	0.26853245	0.232925115	d	1
0.151586971	0.398652383	0.180304827	0.389657326	0.322871512	d	1
0.146162631	0.341716236	0.353748075	0.219289318	0.304917876	d	1
0.166040243	0.200968884	0.055806506	0.004979077	0.087251489	d	1
0.172492973	0.409004496	0.368494387	0.225089777	0.33419622	d	1
0.227220661	0.200341806	0.094012421	0.233161657	0.175838628	d	1
0.261407549	0.318179649	0.171180551	0.386597221	0.291985807	d	1
0.231341501	0.333339658	0.17409736	0.104956003	0.204131007	d	1
0.228695271	0.264354675	0.163418342	0.17705265	0.201608556	d	1
0.269223357	0.300544518	0.215817413	0.26028097	0.258880967	d	1
0.243016503	0.295025496	0.240182351	0.165347428	0.233518425	d	1
0.26233382	0.283922819	0.182212612	0.089678595	0.185271342	d	1
0.041476445	-0.094518275	0.063269459	0.1499898	0.039580328	d	1
0.2064543	0.225136153	0.115151657	0.250734999	0.197007603	d	1
0.09802302	0.223696735	0.254725781	0.144316774	0.207579763	d	1
0.205465126	0.327739881	0.183332127	0.028019928	0.179697312	d	1
0.239428129	0.380363312	0.191586127	0.147539527	0.239829655	d	1
0.159424824	0.231768128	0.23505517	0.236788145	0.234537148	d	1
0.020996428	0.014579733	0.030469875	-0.012999804	0.010683268	d	1
0.118596763	0.087101273	0.470391217	0.180927406	0.246139965	d	1
0.233362369	0.294474162	0.128331267	0.204053697	0.208953042	d	1
0.166595159	0.085780927	0.167787593	0.10986635	0.121144957	d	1
0.192972421	0.30401754	0.236236757	0.075710401	0.205321566	d	1
0.164350546	0.385502644	0.171622268	0.11556407	0.224229661	d	1
0.126877451	0.177633726	0.145092096	0.249011673	0.190579165	d	1
0.220774837	0.294562074	0.182516081	0.123342211	0.200140122	d	1
0.215228413	0.378539912	0.207585817	0.209855911	0.265327214	d	1
0.127479658	0.371413974	0.160618686	0.226831495	0.252954719	d	1
0.248919214	0.344468324	0.113345891	0.087785842	0.181866686	d	1
0.210473736	0.4317631	0.116611078	0.29327682	0.280550333	d	1
0.404961688	-0.060590597	-0.62235095	0.261735876	-0.140401891	d	1
0.293455203	0.572717929	0.614586878	0.147717653	0.445007486	d	1
0.031970128	0.046674858	0.056751942	-0.007167923	0.032086292	d	1
0.169731829	0.31178792	0.475201746	0.171970757	0.319653474	d	1
0.187570171	0.862867897	0.463001265	0.310875258	0.545581474	d	1
0.173258671	0.22120297	0.206681869	0.135883014	0.187922618	d	1
0.161677851	0.294313003	0.365786361	0.220413643	0.293504335	d	1
0.231597489	0.230100949	0.190139586	0.197064713	0.205768416	d	1
0.236818059	0.198058497	0.078842712	0.231651631	0.169517613	d	1
0.081667858	0.166059733	0.216989187	0.185066186	0.189371702	d	1
0.126413855	0.252283261	0.183241031	0.578549832	0.338024708	d	1
0.050383887	0.131713001	0.127180761	-0.536169492	-0.092425243	d	1
0.188282735	0.172652516	0.134220069	0.121668966	0.142847184	d	1
0.204164375	0.297153404	0.158411725	0.216013281	0.22385947	d	1
0.483641405	0.37307413	0.163854791	0.310691161	0.282540027	d	1
0.194921047	0.227116633	-0.733189494	-0.155325234	-0.220466032	d	1
0.203269113	0.188758536	0.571062922	0.234337388	0.331386282	d	1
0.215932348	0.170093675	0.100146796	0.136118972	0.135453148	d	1
0.100381283	0.26770366	0.116772131	-0.053223441	0.11041745	d	1
0.157576154	0.165808051	0.10376034	0.096347233	0.121971875	d	1
0.275760313	0.323473819	0.243242208	0.138197879	0.234971302	d	1
0.152906311	0.423982402	0.163853508	0.30791408	0.29858333	d	1
0.120015724	0.073030886	0.082196586	-0.008910448	0.048772341	d	1
0.441402545	0.359224065	0.194468268	0.158653316	0.23744855	d	1
0.189591966	0.16461756	0.130951112	0.169562639	0.15504377	d	1
0.255412812	0.480370038	0.165361912	0.212187161	0.285973037	d	1
0.069103515	0.212166796	0.092521853	0.128024847	0.144237832	d	1
0.257027453	0.270001758	0.266514573	0.078922608	0.205146313	d	1
0.303594252	0.241591655	0.219523763	0.213570213	0.22489521	d	1
0.060503123	0.130077296	0.038292888	0.041506933	0.069959039	d	1
0.489733335	0.123135945	0.194637821	0.214308825	0.177360864	d	1
0.233991133	0.28349253	0.198305829	0.190719773	0.224172711	d	1
0.092907663	0.215105748	0.056692276	0.06948611	0.113761378	d	1
0.168115038	0.419095861	0.211248701	0.157628184	0.262657582	d	1
0.120324691	0.479103854	0.105634512	0.169697169	0.251478512	d	1
0.08755391	0.193407831	0.056774094	0.376199559	0.208793828	d	1
0.227202269	0.15478993	0.148955938	0.232568169	0.178771346	d	1
0.183182938	0.321408077	0.183164635	0.166100287	0.223557666	d	1
0.002035281	0.045279789	0.028252707	-0.00795304	0.021859819	d	1
0.162682816	0.12961852	0.115052419	0.148270162	0.130980367	d	1
0.256613293	0.310017419	0.166251969	0.135137198	0.203802195	d	1
0.190313228	0.243658969	0.127167111	0.120635354	0.163820478	d	1
0.197346506	0.328397196	0.09919011	0.237590827	0.221726045	d	1
0.229317062	0.399106319	0.143165151	0.145120435	0.229130635	d	1
0.109214916	0.147027084	0.10481548	0.092363004	0.114735189	d	1
0.049502762	0.09363076	0.002964854	-0.017402401	0.026397738	d	1
0.144251806	0.373707385	0.207938003	0.099259058	0.226968149	d	1
0.147457689	0.395200299	0.142254789	0.138653937	0.225369675	d	1
0.21430598	0.306995567	0.179687	0.127441427	0.204707998	d	1
0.181168325	0.254232027	0.148316344	0.242586671	0.215045014	d	1
0.174234814	0.350387615	0.119256953	0.208956132	0.226200233	d	1
0.204858572	0.185565591	0.243291006	0.207522084	0.212126227	d	1
0.226847806	0.324546359	0.253662678	0.194690355	0.25763313	d	1
0.313924083	0.219515709	0.31288072	0.173616348	0.235337592	d	1
0.17478101	0.173493455	0.406558169	-0.363316682	0.072244981	d	1
0.289672785	0.312727158	0.369174188	0.160684559	0.280861968	d	1
0.226970544	0.235809849	0.163850488	0.202677143	0.20077916	d	1
0.200658477	0.161918807	1.20690235	0.217816515	0.528879224	d	1
0.305551478	0.317111484	0.154556287	0.184212885	0.218626885	d	1
0.174199258	0.270818674	0.298219294	0.195477804	0.25483859	d	1
0.038088517	0.04144383	0.019018686	-0.037053986	0.007802843	d	1
0.187271599	0.394604197	0.119082647	0.106732434	0.206806426	d	1
0.15945651	0.177765717	0.063699247	0.075363596	0.10560952	d	1
0.333010006	0.252593468	0.17661646	0.12077979	0.183329906	d	1
0.573878489	0.418612028	0.366969242	0.45323168	0.41293765	d	1
0.181796176	0.300729983	0.151835763	0.215925541	0.222830429	d	1
0.316664903	0.225724135	0.350537932	-0.030499153	0.181920971	d	1
0.0469898	0.506914077	0.423812356	-0.240830868	0.229965188	d	1
0.150861432	0.247350482	0.118501918	-0.331704653	0.011382582	d	1
0.215617311	0.338186615	0.122063469	0.059228221	0.173159435	d	1
0.086020122	0.050548058	0.02413337	0.129568577	0.068083335	d	1
0.185449189	0.288157132	0.2080461	0.587366701	0.361189978	d	1
0.216140984	0.387783063	0.16259105	0.263110623	0.271161579	d	1
-0.032626957	0	-0.001061346	-0.091373318	-0.030811555	d	1
0.217944939	0.224803203	0.143872371	0.312892298	0.227189291	d	1
0.208329414	0.204772911	0.171404254	0.237584524	0.204587229	d	1
0.914655974	0.337075644	0.160174811	0.090366236	0.19587223	d	1
0.16632163	0.335584137	0.17430162	0.247020979	0.252302245	d	1
0.241545135	0.299319446	0.212219362	0.166086373	0.22587506	d	1
0.18940878	0.360747632	0.15431796	0.419010271	0.311358621	d	1
0.595643239	0.295117663	0.168526086	0.139087311	0.200910353	d	1
0.042958343	0.410570591	-0.399646621	0.049526917	0.020150295	d	1
0.244518685	0.23814335	0.151322232	0.219271164	0.202912249	d	1
0.280510437	0.049171768	0.396145453	0.488581722	0.311299648	d	1
0.186932224	0.561552598	0.097567851	0.16104175	0.2733874	d	1
0.230947834	0.255793529	0.239565624	-0.778001775	-0.094214207	d	1
0.215097152	-0.070737174	0.172350001	0.226793617	0.109468815	d	1
0.232050631	0.368383902	0.186572722	0.241298441	0.265418355	d	1
0.192842594	0.557917149	0.159528598	0.277543958	0.331663235	d	1
0.217042703	0.277666847	0.188219701	0.140291302	0.202059283	d	1
0.80067365	0.22140246	0.167441926	0.223340607	0.204061665	d	1
0.240203924	0.190184701	0.172182018	0.299662418	0.220676379	d	1
0.160254193	0.181202809	0.11202871	-0.230251671	0.020993283	d	1
0.113806864	0.11458191	0.046512875	-0.011567993	0.049842264	d	1
0.201944532	0.372506039	0.16226381	0.190048591	0.241606147	d	1
0.229023068	0.305923458	0.16252026	0.186539636	0.218327785	d	1
0.219807587	0.226245602	0.268551173	0.162717965	0.21917158	d	1
0.226710163	0.335350531	0.187489582	0.168362113	0.230400742	d	1
0.268425289	0.29142012	0.161529167	0.304232047	0.252393778	d	1
0.134994367	0.351192683	0.257964161	0.160707415	0.25662142	d	1
0.168040117	0.095131119	0.094257597	0.076518942	0.088635886	d	1
0.13468346	0.19625253	0.032775264	0.158572609	0.129200134	d	1
0.062441829	0.174892719	0.051385639	-0.007049462	0.073076299	d	1
0.146655238	0.322168241	0.096113173	0.218176783	0.212152732	d	1
0.037593457	-0.002048583	0.031535585	-0.035953876	-0.002155625	d	1
0.161877086	0.414519644	0.154601931	0.295460084	0.288193886	d	1
0.185671286	0.162689532	0.356428874	0.149380118	0.222832841	d	1
0.211159862	0.220172371	0.197464347	0.149592257	0.189076325	d	1
0.02500521	0.045047243	0.012278348	-0.092039844	-0.011571418	d	1
0.473258212	0.306673581	0.116614609	-0.836433339	-0.13771505	d	1
0.186373556	0.350109624	0.142474655	0.139391807	0.210658695	d	1
0.23031794	0.446799109	0.098040364	0.117353243	0.220730905	d	1
0.319206873	0.261086541	0.153003504	0.626461499	0.346850515	d	1
0.480634682	0.672170725	0.12380754	0.23235492	0.342777728	d	1
0.275096205	0.326292988	0.166229864	0.218606903	0.237043252	d	1
0.196225349	0.387141168	0.190039237	0.170215397	0.249131934	d	1
0.395766476	0.328076167	0.198201137	0.127303532	0.217860279	d	1
0.147303341	0.192579152	0.326742732	-0.044360774	0.15832037	d	1
0.228166163	0.599347874	0.120550502	0.160529103	0.293475826	d	1
0.267955877	0.228023709	0.168993955	0.170532131	0.189183265	d	1
0.150735243	0.224049171	0.179571978	0.197702211	0.20044112	d	1
0.107872225	0.09606081	0.039683048	-0.119854373	0.005296495	d	1
0.212477077	0.462648549	0.193380849	0.303012534	0.319680644	d	1
0.202070741	0.401062305	0.208398696	0.182242327	0.263901109	d	1
0.263127594	0.331168007	0.164786298	0.188987481	0.228313929	d	1
0.143147651	0.455473795	0.122222635	0.077739829	0.218478753	d	1
0.163087889	0.263321954	0.157119909	0.238895223	0.219779029	d	1
0.005338509	0.00737943	0.049193874	0.049788757	0.03545402	d	1
0.099269595	0.227394839	0.103201144	-0.002592919	0.109334355	d	1
0.224943244	0.61916774	0.135197682	0.19045401	0.31493981	d	1
0.220894559	0.302716709	0.170908492	0.166725346	0.213450182	d	1
0.169548076	0.292447763	0.12410817	0.11611713	0.177557688	d	1
0.23716699	0.187587793	0.150425277	0.084559968	0.140857679	d	1
0.256170771	0.299486216	0.154374242	0.154173544	0.202678001	d	1
0.137850099	0.226561843	0.10575749	-0.009014276	0.107768353	d	1
0.194908819	0.259376736	0.151887708	0.151203104	0.187489183	d	1
0.136722007	0.202686294	0.172277582	0.289702046	0.221555307	d	1
0.192532644	0.325579401	0.192363781	0.13661594	0.218186374	d	1
0.056916727	0.323245567	0.242528431	0.185457363	0.250410454	d	1
0.25283987	0.14906029	0.36177058	0.180838525	0.230556465	d	1
0.249986483	0.246360635	0.164028907	0.168132215	0.192840586	d	1
0.227890097	0.196495467	-0.438152954	0.369357507	0.042566673	d	1
0.10431212	0.297469113	0.26424196	0.113444091	0.225051722	d	1
0.213759536	0.237081988	0.469840743	0.197145519	0.301356083	d	1
0.241751973	0.250430973	0.180820225	0.179733817	0.203661672	d	1
0.191459644	0.23276222	0.218069796	0.239663123	0.230165047	d	1
0.252033186	0.207067116	-0.673459949	0.024877362	-0.147171823	d	1
0.119268903	0.284925056	0.110063696	0.284112833	0.226367195	d	1
0.243386032	0.179428553	0.191873822	0.250281843	0.207194739	d	1
0.304335972	0.152647753	0.223488023	0.201279573	0.192471783	d	1
0.182055335	0.132501075	0.098388748	0.185473325	0.138787716	d	1
0.24025343	0.21521448	0.138470415	0.029045106	0.127576667	d	1
0.100237376	0.232820033	0.076818265	0.028935121	0.112857807	d	1
0.232362905	0.309191898	0.127476638	0.195683476	0.210784004	d	1
0.240296681	0.279065161	0.19059125	0.197287513	0.222314641	d	1
0.128149372	0.226004638	0.543125526	0.390749224	0.386626463	d	1
0.228845185	0.167287051	0.079196952	0.074132333	0.106872112	d	1
0.232287892	0.344143547	0.143782098	0.198569727	0.228831791	d	1
0.161905745	0.296813015	0.257140483	-0.491695506	0.020752664	d	1
0.951967708	0.294848249	0.14068662	0.212662787	0.216065885	d	1
0.170890992	0.24319502	0.121737703	0.157789088	0.174240603	d	1
0.176042001	0.34336687	0.177699847	0.129802674	0.216956464	d	1
0.126298977	0.267990795	0.141943733	0.109322426	0.173085651	d	1
0.159747131	0.191148325	0.09774002	0.045046985	0.111311777	d	1
0.069243402	0.180323143	0.078666808	0.040328476	0.099772809	d	1
-0.01809036	0.269489528	0.082652686	0.142584412	0.164908875	d	1
0.087432776	0.219578181	0.119302116	0.080696798	0.139859032	d	1
0.098875924	0.361354426	0.141359642	0.07382012	0.192178063	d	1
0.05935345	0.315280914	0.074583782	0.123559936	0.171141544	d	1
0.173818787	0.472099543	0.177187465	0.19698288	0.282089963	d	1
0.284702735	0.608157439	0.228914615	0.19527216	0.344114738	d	1
0.570469225	0.244018494	0.199821913	0.24870812	0.230849509	d	1
0.227620136	0.442987691	0.188812612	0.11450244	0.248767581	d	1
0.731687052	0.322816339	0.160169745	0.223276727	0.235420937	d	1
0.701927621	0.275064512	0.128783602	0.236643852	0.213497322	d	1
0.229530662	0.632172071	0.181233759	0.233412618	0.348939483	d	1
0.11846106	0.17449873	0.16799679	0.090193904	0.144229808	d	1
0.160224009	0.253223211	0.184488772	0.116819862	0.184843948	d	1
0.100421488	0.230844338	0.985968521	-0.01244275	0.401456703	d	1
0.17837616	0.13713898	0.055349121	0.193349399	0.1286125	d	1
0.072617519	0.121206849	0.063090438	0.009878299	0.064725195	d	1
0.201716608	0.217487342	0.120928442	0.200224401	0.179546728	d	1
0.239446288	0.291037056	0.185531841	0.121542289	0.199370395	d	1
0.1613704	0.096305713	0.090156132	0.072225641	0.086229162	d	1
0.032637494	0.001225491	-0.002453993	-0.033377499	-0.011535334	d	1
0.231249965	0.206463013	0.138248377	0.219404753	0.188038715	d	1
0.193735001	0.237790262	0.329291719	0.197546979	0.25487632	d	1
0.428228241	0.130289065	0.21640661	0.24861634	0.198437339	d	1
0.289146202	0.288987346	0.130634265	0.218568835	0.212730148	d	1
0.226482429	0.20878011	0.239821538	0.154029962	0.200877203	d	1
0.443059007	0.311431601	0.242239858	0.152729457	0.235466972	d	1
0.179699252	0.203487499	0.242377739	0.237092694	0.227652644	d	1
0.275930696	0.255233825	0.198922875	0.125581044	0.193245915	d	1
0.228120848	0.218572805	0.148051587	0.189858585	0.185494326	d	1
0.127850045	0.339441275	0.167973532	0.194830581	0.234081796	d	1
0.222306174	0.236526398	0.396217291	-1.0354382	-0.134231503	d	1
0.242363178	0.414705506	-0.54587118	0.100627012	-0.010179554	d	1
0.192959644	0.306583867	0.162839679	0.126855707	0.198759751	d	1
0.242834601	0.305876701	0.114023566	0.155500943	0.191800403	d	1
0.258565761	0.146128485	0.181154977	0.116846579	0.148043347	d	1
0.157419389	0.24806943	0.087957571	0.131683606	0.155903536	d	1
0.290760653	0.201530149	0.177259532	0.151442249	0.176743976	d	1
0.193314213	0.264890077	0.150396972	0.156523383	0.190603477	d	1
0.243848518	0.387557632	0.285201049	0.098373225	0.257043969	d	1
0.035238902	0.050382724	-0.011796091	-0.030063699	0.002840978	d	1
0.181089084	0.435441251	0.192683407	0.143758166	0.257294275	d	1
0.318774087	0.52762751	0.192127278	0.216975419	0.312243402	d	1
0.237204154	0.284927629	0.137149192	0.225639107	0.215905309	d	1
0.098555986	0.221107325	0.189382951	0.101219349	0.170569875	d	1
0.208712007	0.245309367	0.112862616	0.294238106	0.21747003	d	1
0.745755829	0.219917897	0.193870056	0.214016481	0.209268145	d	1
0.251429375	0.212858937	0.1512772	0.583762302	0.315966146	d	1
0.263057771	0.260926507	-0.132682216	0.160467141	0.096237144	d	1
0.227992354	0.264014861	0.187051212	-0.880458652	-0.143130859	d	1
0.098375637	0.081565686	0.470481908	0.111493657	0.221180417	d	1
0.068722646	0.216695907	0.033218027	1.037159423	0.429024453	d	1
0.342578077	0.318054885	0.221976995	0.209658401	0.24989676	d	1
0.181929849	0.276134188	0.181030564	0.239619321	0.232261357	d	1
0.136212594	0.284354396	0.094439317	0.541630826	0.30680818	d	1
0.211893494	0.424244398	0.173578496	-0.264613266	0.111069876	d	1
0.69502786	0.271169576	0.225998895	0.236828885	0.244665785	d	1
0.057310369	-0.064169187	0.936447205	0.170643179	0.347640399	d	1
0.048384623	0.049883226	0.001718215	-0.003010762	0.016196893	d	1
0.154110885	0.298770095	0.13164531	0.23009398	0.220169795	d	1
0.26679402	0.338094456	0.172557889	0.105525641	0.205392662	d	1
0.229081249	0.19376627	0.107027608	0.091160778	0.130651552	d	1
0.195012948	0.424616463	0.209719073	0.257134951	0.297156829	d	1
0.270166684	0.288371898	0.257617887	0.140482108	0.228823964	d	1
0.038892001	0.045299572	0.048093671	0.019177249	0.037523497	d	1
0.174899282	0.389994085	0.175941864	0.071297666	0.212411205	d	1
0.181096461	0.324689944	0.150318679	0.185259213	0.220089279	d	1
0.180647757	0.27903062	0.17162291	0.184666962	0.211773497	d	1
0.155145822	0.222150084	0.090758817	0.176847398	0.1632521	d	1
0.047330582	0.287132792	0.019868768	0.071023121	0.126008227	d	1
0.1312675	0.306143049	0.073559338	0.05916883	0.146290406	d	1
0.190369746	0.206918046	0.1478607	0.143591382	0.166123376	d	1
0.327639388	0.403763811	0.11311166	0.099032074	0.205302515	d	1
0.224870669	0.290085768	0.207637253	0.111439227	0.203054083	d	1
0.082702186	0.239078436	0.059440896	0.05093532	0.116484884	d	1
0.212658438	0.28487167	0.165348814	0.133213409	0.194477965	d	1
0.182877659	0.099849278	0.051760294	-0.018900521	0.044236351	d	1
0.249734858	0.244487066	0.175978277	0.164305528	0.194923624	d	1
0.166615046	0.275219494	0.175437875	0.148702462	0.19978661	d	1
0.251211744	0.27232394	0.191190483	0.323100901	0.262205108	d	1
0.191899282	0.358174499	0.157609967	0.14409282	0.219959095	d	1
0.249004335	0.214753408	0.117169026	0.055247242	0.129056559	d	1
0.226806011	0.276370787	0.09645867	0.157517942	0.176782466	d	1
0.172621358	0.273598854	0.167124028	0.214886022	0.218536301	d	1
0.212619738	0.115232144	0.16816741	0.08827032	0.123889958	d	1
0.210905187	0.337245256	0.095484249	0.155343287	0.196024264	d	1
0.320763225	0.336994846	0.229975407	0.236707357	0.267892537	d	1
0.115355659	0.34160325	0.123704087	0.217756953	0.227688097	d	1
0.152621495	0.377758756	0.204871157	0.158869001	0.247166304	d	1
0.189396043	0.131628511	0.205975408	0.12408474	0.15389622	d	1
0.190301651	0.362040501	0.207656818	0.109531462	0.226409594	d	1
0.030026308	0.961043973	0.112058168	0.214091869	0.42906467	d	1
0.226561282	0.233326114	0.184745649	0.203132993	0.207068252	d	1
0.200477759	0.293055636	0.147807654	0.143529024	0.194797438	d	1
0.213642477	0.300120958	0.158544745	0.276534407	0.245066703	d	1
0.226441136	0.381394457	0.090373526	0.138149041	0.203305675	d	1
0.104098409	0.201592775	0.135947098	0.115884454	0.151141443	d	1
0.085113178	0.173759649	0.251006077	0.034514428	0.153093385	d	1
0.159530977	0.409516466	0.155250497	0.112481092	0.225749352	d	1
0.154737929	0.355638054	0.105000442	0.15688597	0.205841488	d	1
0.083386481	0.062657369	0.063343369	0.04241944	0.05614006	d	1
0.266298701	0.239621201	0.119098736	0.256728726	0.205149554	d	1
0.231200512	0.317059881	0.191395	0.176232984	0.228229288	d	1
0.38397012	0.070614444	0.039998914	-0.013303193	0.032436721	d	1
0.063017491	0.06935414	-0.004707499	-0.019110606	0.015178678	d	1
0.148582206	0.371561537	0.191275722	0.151852142	0.2382298	d	1
0.06604241	0.108415166	-0.000644468	-0.002154247	0.035205483	d	1
0.202782052	0.282445381	0.228823523	0.106166318	0.20581174	d	1
0.293105222	0.254961904	0.156919861	0.104668706	0.17218349	d	1
0.255328877	0.32245544	0.166288052	0.143556703	0.210766731	d	1
0.371897449	-0.016686407	0.133445901	0.308453595	0.141737696	d	1
0.260801536	0.239599157	0.179681004	0.195106782	0.204795648	d	1
0.146068211	0.266368819	0.099568518	0.255363475	0.207100271	d	1
0.167961845	0.683766172	0.092388101	0.113120528	0.296424934	d	1
0.166930975	0.423882241	0.173641017	0.160562824	0.252695361	d	1
0.088298175	0.214812974	0.136390892	0.066601066	0.13926831	d	1
0.886132837	0.204653618	0.16603376	0.240505088	0.203730822	d	1
0.257517716	0.347408798	0.290486652	0.301082572	0.312992674	d	1
0.806321736	0.325134316	-0.017510863	0.181606279	0.163076578	d	1
0.429756143	0.344338783	0.215072183	0.199215788	0.252875585	d	1
0.183693103	0.287609236	0.590602105	0.217954832	0.365388724	d	1
0.295674595	0.215758796	0.172038335	0.230733291	0.206176807	d	1
0.035998356	0.054000442	0.044493544	0.162486468	0.086993485	d	1
0.390510022	0.198959521	0.14154445	0.439208907	0.259904293	d	1
0.125295265	0.255458893	0.177355031	0.119936551	0.184250158	d	1
0.204224401	0.232736572	0.218269511	0.099906956	0.183637679	d	1
0.222754921	0.236126674	0.135801221	0.090574238	0.154167378	d	1
0.169948449	0.247214091	0.153192274	0.247166251	0.215857539	d	1
0.250797724	0.342178873	0.213261195	0.249463085	0.268301051	d	1
0.204164809	0.128298754	0.311275602	0.219597122	0.219723826	d	1
0.088447443	0.226497077	0.064643302	0.068719844	0.119953408	d	1
0.233261742	0.382287024	0.248415363	0.15818207	0.262961486	d	1
0.208099548	0.188208206	0.048679443	0.182251008	0.139712886	d	1
0.22779253	0.19048116	0.178313152	0.322331702	0.230375338	d	1
0.19659083	0.243379299	0.147839429	0.198565863	0.196594864	d	1
0.221129204	0.223087838	0.169007595	0.219290229	0.20379522	d	1
0.127423376	0.437753958	0.126527063	0.214531403	0.259604141	d	1
0.245152972	-0.456801909	0.272285579	-0.57827411	-0.25426348	d	1
0.480973665	0.36572429	0.074322865	0.2870911	0.242379418	d	1
0.582331991	0.072377344	0.332400006	0.139057965	0.181278438	d	1
0.211136113	0.219127465	0.215746555	0.160853129	0.198575716	d	1
0.078581499	0.754304141	0.230749355	0.333203459	0.439418985	d	1
0.246677875	0.246666055	0.180509468	0.124992506	0.18405601	d	1
0.185715899	0.344533016	0.24690935	0.15186917	0.247770512	d	1
0.125291768	0.634083389	0.149691149	0.189011779	0.324262106	d	1
0.260502447	0.303383109	0.155178288	0.252052502	0.2368713	d	1
0.240580863	0.229730553	0.311848164	0.179926789	0.240501836	d	1
0.027054815	0.046960645	-0.00876293	-0.058847319	-0.006883201	d	1
0.105791364	0.290761235	0.158231095	0.201652384	0.216881571	d	1
0.110585906	0.285935605	0.128570083	0.143927176	0.186144288	d	1
0.632532011	0.206613557	0.160340578	0.199360503	0.188771546	d	1
0.287136638	0.278754301	0.384671146	0.133447397	0.265624281	d	1
0.016133996	0.026266098	0.014841504	-0.014841504	0.008755366	d	1
0.19970596	0.259303119	0.193552356	0.200309095	0.217721523	d	1
0.245397657	-0.350673094	0.234452666	0.729083848	0.204287807	d	1
0.22891279	0.499203112	0.171218976	-0.046392136	0.208009984	d	1
0.204027504	0.261425067	0.051670747	0.177107367	0.16340106	d	1
0.201998609	0.226050983	0.162376807	0.214182533	0.200870108	d	1
0.180884037	0.416016607	0.164399304	0.108725334	0.229713748	d	1
0.180959022	0.239221686	0.126029451	0.184124332	0.183125156	d	1
0.109184396	0.704819906	0.290263749	0.105665065	0.36691624	d	1
0.074801871	0.017814984	0.026991095	0.245883809	0.096896629	d	1
0.499838224	0.289899802	0.189375794	0.108760555	0.196012051	d	1
0.691336935	0.279945033	0.130297689	0.165214758	0.19181916	d	1
0.156335756	0.232005507	0.1469984	0.1842423	0.187748736	d	1
0.220589925	0.32814479	0.225307719	0.162100215	0.238517575	d	1
0.500977267	0.196600227	0.405789889	0.189204649	0.263864922	d	1
0.1384997	0.308971917	0.372197594	0.215319327	0.298829613	d	1
0.249504042	0.258166218	0.212055314	0.094192928	0.188138153	d	1
0.210143399	0.360320911	0.19265902	0.1664026	0.239794177	d	1
0.244129425	0.3906425	0.137218423	0.19233099	0.240063971	d	1
0.250829535	0.104291272	0.146830776	0.164360886	0.138494311	d	1
0.256816246	0.412671797	0.089113995	0.215201736	0.238995843	d	1
0.217496641	0.308123697	0.267799453	0.180997766	0.252306972	d	1
0.170086929	0.357743079	0.15928488	0.169143069	0.228723676	d	1
0.45586421	0.341739398	0.144603969	0.229012092	0.238451819	d	1
0.189771392	0.206747718	0.248834072	0.302372781	0.252651524	d	1
0.249425393	0.123531248	0.210877132	0.167299496	0.167235959	d	1
0.155681091	0.524766783	0.153172606	0.170017505	0.282652298	d	1
0.299741177	0.261000957	0.147551628	0.465289749	0.291280778	d	1
0.551842735	0.239072393	0.151872232	0.202399989	0.197781538	d	1
0.312257295	0.251051238	0.132772846	0.191793664	0.191872583	d	1
0.24878523	0.218956888	0.207221241	0.252700153	0.226292761	d	1
0.240898088	0.262474138	0.177733129	0.265069361	0.235092209	d	1
0.210504082	0.117014679	0.122321528	0.026416707	0.088584305	d	1
0.253507011	0.232928966	0.134960422	0.133719233	0.167202874	d	1
0.023507407	0.044188655	0.027507544	0.061437789	0.044377996	d	1
0.234755266	0.175981437	0.150303162	0.164235982	0.16350686	d	1
0.54845259	0.13323383	0.142108419	0.11997252	0.13177159	d	1
0.060611598	0.140663449	0.045021742	0.012895738	0.066193643	d	1
0.238817507	0.237894564	0.165005497	0.20274616	0.201882074	d	1
0.11798212	0.217139989	0.118474088	0.216947816	0.184187298	d	1
0.287887117	0.135878992	0.037160678	0.062495186	0.078511619	d	1
0.095587612	0.199811169	0.093913273	0.231253105	0.174992516	d	1
0.126629749	0.292575671	0.132211068	0.102218898	0.175668546	d	1
0.256153215	0.185861252	0.145149072	0.162955771	0.164655365	d	1
0.486468988	0.220804802	0.178533923	0.127703468	0.175680731	d	1
0.200171528	0.399149037	0.131798588	0.136172174	0.222373267	d	1
0.248231097	0.400867715	0.138056814	0.522378585	0.353767705	d	1
0.216763093	0.227027988	0.167340426	0.148923396	0.18109727	d	1
0.169837674	0.394995739	0.203655815	0.279381389	0.292677648	d	1
0.238648395	0.222371575	0.110603443	0.155794927	0.162923315	d	1
0.214612163	0.224826947	0.212395776	0.118124099	0.185115607	d	1
0.256825693	0.23044121	0.147167015	0.283615471	0.220407898	d	1
0.33050756	0.261334464	0.161238984	0.114275882	0.178949777	d	1
0.199303455	0.265818225	0.167012894	0.197179505	0.210003541	d	1
0.22365158	0.197108198	0.10294818	0.202570998	0.167542459	d	1
0.233009825	0.159298218	0.071099033	0.140469958	0.123622403	d	1
0.141767999	0.244851427	0.154234608	0.253640144	0.217575393	d	1
1.226769382	0.153959376	0.193258129	0.182683801	0.176633769	d	1
0.28682362	0.335360373	0.010848333	-0.796321481	-0.150037591	d	1
0.034635305	0.126104421	0.08946751	0.114486397	0.110019442	d	1
0.304108909	0.282895143	0.230110207	0.134667428	0.215890926	d	1
0.268636958	0.210576034	0.22043592	0.126413888	0.185808614	d	1
0.21078195	0.157917765	0.207002366	0.267940926	0.210953686	d	1
0.263432599	0.144600569	0.017671264	0.035725693	0.065999175	d	1
0.250599297	0.313537922	0.133357275	0.201370324	0.216088507	d	1
0.155175807	0.881152611	0.213780529	0.052013914	0.382315685	d	1
0.162136774	0.2046072	0.142027631	0.225808817	0.190814549	d	1
0.215753646	0.25716571	0.153860123	0.197346123	0.202790652	d	1
0.336578518	0.277013224	0.105577689	0.180564459	0.187718457	d	1
0.22658671	0.198849602	0.172638371	0.208113502	0.193200492	d	1
0.324800331	0.4372531	0.168041489	0.251239529	0.285511373	d	1
0.761819738	0.255692473	0.383603611	0.153003303	0.264099796	d	1
0.12878667	0.382718531	0.230901192	0.15656228	0.256727334	d	1
0.167944695	0.298519101	0.179065977	0.205690256	0.227758445	d	1
0.369875393	0.248530348	0.190364264	0.167266364	0.202053659	d	1
0.425839514	0.088715307	0.137947446	0.113369404	0.113344052	d	1
0.152325532	0.386332518	0.149647696	0.220510336	0.252163517	d	1
0.243317784	0.173719777	0.167880847	0.102742612	0.148114412	d	1
0.196431219	0.35706048	0.100806838	0.180820519	0.212895946	d	1
0.230719546	0.345701074	0.156440505	0.20329993	0.23514717	d	1
0.222534531	0.25256517	0.182295751	0.159194281	0.1980184	d	1
0.190874965	0.353602679	0.142178418	0.142325483	0.212702193	d	1
0.178553161	0.447284154	0.142841853	0.154748205	0.248291404	d	1
0.216495737	0.183817594	0.089216675	0.141686134	0.138240134	d	1
0.245199313	0.27412117	0.117302195	0.226381367	0.205934911	d	1
0.371369903	0.351010177	0.151410593	0.172575597	0.224998789	d	1
0.184693025	0.380637929	0.137779162	0.214774895	0.244397329	d	1
0.180489013	0.148590946	0.147224253	0.068318057	0.121377752	d	1
0.216177004	0.144520846	0.128273395	0.075703081	0.116165774	d	1
0.176256601	0.202159816	0.070109315	0.159249506	0.143839546	d	1
0.200543863	0.2888784	0.172557889	0.198910293	0.220115528	d	1
0.232910386	0.205035128	0.058028431	0.225640623	0.162901394	d	1
0.058132216	0.067503922	-0.014671711	0.009331999	0.020721403	d	1
0.093282264	0.169031347	0.305014482	0.049931214	0.174659014	d	1
0.089507884	0.189875501	0.1131924	0.085433744	0.129500548	d	1
0.300474075	0.253374295	0.094826115	0.148458394	0.165552935	d	1
0.273908205	0.352898101	0.263321845	0.2454909	0.287236949	d	1
0.142830206	0.074030528	0.045542795	-0.002224127	0.039116399	d	1
0.139292286	0.413602265	0.144445361	0.221138591	0.259728739	d	1
0.260065554	0.207287769	0.14307559	0.239180382	0.196514581	d	1
0.661180859	0.339635917	0.186688953	0.156244055	0.227522975	d	1
0.690561711	0.338918806	0.122012562	0.173632469	0.211521279	d	1
0.221918504	0.379990939	0.106442811	0.351356094	0.279263282	d	1
0.235597833	0.23921324	0.141268719	0.136848699	0.172443553	d	1
0.266263504	0.214459677	0.130354381	0.09491671	0.146576923	d	1
0.157815362	0.25829988	0.166428265	0.139968194	0.188232113	d	1
0.361478007	0.282918861	0.17648705	0.199217743	0.219541218	d	1
0.073710442	0.169937122	0.073442614	0.144073703	0.129151146	d	1
0.275250822	0.226570637	0.116889618	0.213545456	0.18566857	d	1
0.208330373	0.282272698	0.136940254	0.245664832	0.221625928	d	1
0.036213262	0.040319837	0.004536648	-0.014398901	0.010152528	d	1
0.28493194	0.286537382	0.117851969	0.248588372	0.217659241	d	1
0.212723422	0.313873768	0.27678154	0.217529327	0.269394878	d	1
0.177091505	0.192705833	0.22082934	0.090654582	0.168063252	d	1
0.074682304	0.073236312	0.034115054	0.240228695	0.11586002	d	1
0.319788114	0.229920348	0.117607745	0.21743274	0.188320278	d	1
0.255669683	0.216661031	0.222291677	0.287353734	0.242102147	d	1
0.184743254	0.245195981	0.114292812	0.220891762	0.193460185	d	1
0.230553442	0.231469068	0.148351233	0.319231151	0.233017151	d	1
0.239202795	0.264808223	0.223632598	0.156621285	0.215020702	d	1
0.451121712	0.172424226	0.192495312	0.189521684	0.184813741	d	1
0.14332733	0.329318206	0.142187842	0.175567503	0.215691184	d	1
0.242795397	0.277169491	0.109336089	0.082376647	0.156294076	d	1
0.127495185	0.317526996	0.083733634	0.059681899	0.15364751	d	1
0.209233187	0.3470219	0.213519343	0.213873251	0.258138165	d	1
0.184053388	0.328557126	0.111954366	0.225697549	0.22206968	d	1
0.232855298	0.255881428	0.184408908	-0.515278661	-0.024996108	d	1
0.253255523	0.318375758	0.166852868	0.171068626	0.218765751	d	1
0.210393813	0.436871114	0.452233216	0.325790977	0.404965103	d	1
0.829389663	0.244808244	0.149536654	0.177222269	0.190522389	d	1
0.139953525	0.383166177	0.136282999	0.201939919	0.240463032	d	1
0.230643302	0.248196138	0.257759746	0.139572542	0.215176142	d	1
0.098239247	0.295587019	0.105795109	0.089274805	0.163552311	d	1
0.073069978	0.165025086	0.067023752	0.075507752	0.102518863	d	1
0.217235462	0.253981305	0.233159732	0.294080105	0.260407047	d	1
0.252652008	0.288170019	0.139670451	0.1692376	0.199026023	d	1
0.18201176	-0.007606232	-0.008543739	0.009349866	-0.002266702	d	1
0.218790663	0.320009926	0.213182882	0.239715525	0.257636111	d	1
0.176376107	0.264800836	0.136964229	0.212933737	0.2048996	d	1
0.178736331	0.270989869	0.130475697	0.153214487	0.184893351	d	1
0.176533343	0.293046883	0.176146071	0.1612715	0.210154818	d	1
0.24927171	0.22130635	0.224744218	0.238331048	0.228127206	d	1
0.156989267	0.244266986	0.15690625	0.19843887	0.199870702	d	1
0.150424389	0.558123848	0.223491828	0.24557016	0.342395279	d	1
0.127554809	0.247703167	0.069497921	0.231089754	0.182763614	d	1
0.213165361	0.129652002	0.067267148	0.049940467	0.082286539	d	1
0.22191756	0.216984662	0.100528119	0.193357849	0.17029021	d	1
0.13907924	0.554641145	0.332275324	0.176768197	0.354561555	d	1
0.123319689	0.153368026	0.071941276	0.048285143	0.091198148	d	1
0.233426538	0.393168887	0.274483204	0.136515597	0.268055896	d	1
0.251063558	0.270723626	0.162460086	0.220245372	0.217809695	d	1
0.210157466	0.18523307	0.141223053	0.297870829	0.208108984	d	1
0.163696169	0.271071597	0.197530947	0.024999896	0.164534147	d	1
0.163503889	0.219508321	0.159741315	0.19472552	0.191325052	d	1
0.177294719	0.802067541	0.28245931	0.186667145	0.423731332	d	1
0.189447593	0.344055019	0.193211777	0.204459874	0.247242223	d	1
0.299197752	0.326033652	0.179131915	0.143027201	0.216064256	d	1
0.095332805	0.136955087	0.102831453	0.058679267	0.099488602	d	1
0.260971856	0.322531578	0.128793172	0.126159066	0.192494605	d	1
0.658800347	0.279758579	0.140742983	0.145800421	0.188767328	d	1
0.146673905	0.205717136	0.074686695	0.177412563	0.152605465	d	1
0.163804775	0.321863127	0.19853954	0.181698409	0.234033692	d	1
0.084252753	0.087852688	0.026074729	-0.019427463	0.031499985	d	1
0.140038737	0.224667943	0.122382519	0.142438929	0.16316313	d	1
0.274514726	0.297095905	0.175598762	0.282129652	0.251608107	d	1
0.165531056	0.428094094	0.125016712	0.232154277	0.261755028	d	1
0.247112248	0.20715068	0.309545302	0.235548643	0.250748208	d	1
0.22056671	0.168118784	0.051083736	0.017950423	0.079050981	d	1
0.204615151	0.189578455	0.119862301	0.255753082	0.188397946	d	1
0.146400457	0.143684713	0.085183985	-0.019357256	0.069837147	d	1
0.209824872	0.329768495	0.187883555	0.278906782	0.265519611	d	1
-0.08928343	0.017793289	-0.007592007	0.479236439	0.163145907	d	1
0.188264596	0.346799375	0.107931771	0.11387063	0.189533925	d	1
0.188097363	0.112604811	0.149495748	0.307506559	0.189869039	d	1
0.087655506	0.186088862	0.075272887	0.236674933	0.166012227	d	1
0.045829744	0.090839854	0.011503879	0.03483619	0.045726641	d	1
0.259583848	0.241482223	0.193453571	0.21112451	0.215353434	d	1
0.261653782	0.222983265	0.231741491	0.187703847	0.214142868	d	1
0.122015826	0.223152348	0.128235987	0.250957124	0.200781819	d	1
0.152055592	0.338680578	0.115892494	0.011576232	0.155383101	d	1
0.235759058	0.306639346	0.183028008	0.144756291	0.211474548	d	1
0.13500235	0.281211317	0.193835346	0.144907774	0.206651479	d	1
0.091102131	0.104899893	0.092229535	-0.044855508	0.050757973	d	1
0.101393949	0.136565379	0.241618472	0.20696897	0.19505094	d	1
0.215712804	0.285577707	0.173856808	0.10199874	0.187144418	d	1
0.166442561	0.301092618	0.17082256	0.161352054	0.211089078	d	1
0.243581625	0.151520418	0.238877101	0.165714644	0.185370721	d	1
0.21367375	0.196443468	0.165386509	0.376104667	0.245978215	d	1
0.147524422	0.293939492	0.228227243	-0.577229988	-0.018354418	d	1
0.19470973	0.188959645	0.231416397	-0.723391087	-0.101005015	d	1
0.220680103	0.366421443	0.123420211	0.518721185	0.336187613	d	1
0.232727571	0.26255645	0.233428674	0.024627783	0.173537636	d	1
0.26504172	0.23549355	0.205027217	0.493326691	0.311282486	d	1
0.21461866	0.239620785	0.125364451	0.195600301	0.186861846	d	1
0.046040408	0.046719842	-0.004424808	-0.019254927	0.007680036	d	1
0.207364507	0.733794821	0.132234938	0.279092372	0.381707377	d	1
0.232753072	0.309441504	0.207791619	0.126522453	0.214585192	d	1
0.259309286	0.24370191	0.192887886	0.305212375	0.24726739	d	1
0.192180049	0.245461682	0.225172613	0.201845958	0.224160084	d	1
0.304637351	0.301510361	0.193405361	0.190102269	0.22833933	d	1
0.286394158	0.272759131	0.140546075	0.211549457	0.208284888	d	1
0.213868872	0.380363734	0.162794206	0.622851229	0.388669723	d	1
0.130027736	0.239996374	0.184086116	0.146225878	0.19010279	d	1
0.244145121	0.326625472	0.163190879	0.123967035	0.204594462	d	1
0.244954737	0.316595713	0.277156918	0.295866088	0.296539573	d	1
0.182063891	0.261942158	0.187581184	0.155642364	0.201721902	d	1
0.469997933	0.364477601	0.11537699	0.222237309	0.234030633	d	1
0.297603198	0.266688862	0.22791047	0.22995153	0.241516954	d	1
0.234491251	0.272368453	0.154743455	0.126794753	0.184635554	d	1
0.189542018	0.325732406	0.130317285	0.180604058	0.212217916	d	1
0.102700896	0.157998827	0.161047395	0.338893166	0.219313129	d	1
0.159606273	0.331976725	0.389738037	0.147391886	0.289702216	d	1
0.203499471	0.195488632	-0.423489466	0.13040887	-0.032530655	d	1
0.21111781	0.361503248	0.211082538	-0.955665399	-0.127693204	d	1
0.325187579	0.077984927	0.024695439	0.067580572	0.056753646	d	1
0.271159207	0.303761994	0.239805595	0.497116476	0.346894688	d	1
0.235865692	0.224926523	0.198181084	0.079229958	0.167445855	d	1
0.212398283	0.347799382	0.169057467	0.20903686	0.241964569	d	1
0.222858847	0.252783104	0.175244401	0.198814187	0.208947231	d	1
0.200291381	0.317522006	0.130391475	0.094581494	0.180831658	d	1
0.540997796	0.253199237	0.138814709	0.230161012	0.207391653	d	1
0.196428803	0.23086386	0.089194776	0.156157795	0.15873881	d	1
0.0348219	0.021433077	-0.035288316	-0.00452328	-0.006126173	d	1
0.932741187	0.348034488	0.171200417	0.191716842	0.236983916	d	1
0.173925801	0.228151552	0.151172681	0.126742176	0.168688803	d	1
0.241898476	0.231688513	0.190980985	0.168116056	0.196928518	d	1
0.184546178	0.469122383	0.12793419	0.209233141	0.268763238	d	1
0.019718644	0.021013882	0.006812847	0.009958685	0.012595138	d	1
-0.021262402	0.085947113	0.007679034	-0.030712974	0.020971058	d	1
0.135329766	0.219580085	0.087993628	0.322415923	0.209996545	d	1
0.240476741	0.135166615	0.260733986	0.211904438	0.20260168	d	1
0.033149801	0.112889685	0.036510508	-0.010023678	0.046458838	d	1
0.252234795	0.146914081	0.10226039	0.111879718	0.120351396	d	1
0.041596158	0.048160618	0.062103208	-0.004482587	0.035260413	d	1
0.214550774	0.324107485	0.214139164	0.207177401	0.248474683	d	1
0.189807568	0.395569233	0.15750254	0.182519438	0.24519707	d	1
0.252817737	0.305124201	0.223495678	0.207231788	0.245283889	d	1
0.15498884	0.11903049	0.162093462	0.232945961	0.171356638	d	1
0.194797679	0.376417121	0.177783592	0.217065377	0.257088697	d	1
0.124835054	0.394993391	0.16572583	0.262071196	0.274263472	d	1
0.358628636	0.270354415	0.156114313	0.217319521	0.214596083	d	1
[truncated: 126,784 more rows]
